# Supplementary material for: Maize microarray annotation database
Source: Plant Methods. 2011 Oct 1;7:31. doi: 10.1186/1746-4811-7-31 (PMC3198759; doi:10.1186/1746-4811-7-31)
Supplement: Additional file 3 — Genomic positions for each reporter that could be matched to the genome. Annotation file with the genomic positions for each reporter that can be uploaded to the MaizeGDB genome browser. [file 1746-4811-7-31-S3.TXT]

[Reporter]
glyph = segments
bgcolor = orange
key = Mapped Agilent Reporters
Reporter	A_92_P039856	chr1:33216974..33216915
Reporter	A_92_P039116	chr6:162558733..162558792
Reporter	A_92_P038628	chr4:197750353..197750405
Reporter	A_92_P038470	chr7:144324167..144324226
Reporter	A_92_P038150	chr10:88552227..88552168
Reporter	A_92_P037989	chr8:163218926..163218867
Reporter	A_92_P037035	chr9:131671496..131671558
Reporter	A_92_P036877	chr2:133841435..133841494
Reporter	A_92_P036723	chr6:120279799..120279740
Reporter	A_92_P036564	chr2:30362065..30362006
Reporter	A_92_P036402	chr1:236913213..236913154
Reporter	A_92_P036241	chr5:169786633..169786692
Reporter	A_92_P036076	chr8:13616314..13616255
Reporter	A_92_P035602	chr3:132682773..132682832
Reporter	A_92_P035118	chr8:3798115..3798056
Reporter	A_92_P034308	chr1:105762192..105762133
Reporter	A_92_P034151	chr6:149718198..149718257
Reporter	A_92_P033985	chr6:167926641..167926600
Reporter	A_92_P033825	chr5:179269937..179269878
Reporter	A_92_P033667	chr1:64720154..64720095
Reporter	A_92_P033509	chr9:154366390..154366354
Reporter	A_92_P033346	chr10:17785930..17785989
Reporter	A_92_P033184	chr2:214234118..214234168
Reporter	A_92_P033019	chr2:230290174..230290114
Reporter	A_92_P032858	chr6:94500451..94500392
Reporter	A_92_P032375	chr2:144072259..144072318
Reporter	A_92_P031571	chr1:44326891..44326950
Reporter	A_92_P031411	chr3:135447800..135447741
Reporter	A_92_P031249	chr10:129462861..129462920
Reporter	A_92_P030934	chr1:106159670..106159611
Reporter	A_92_P030772	chr1:86838867..86838926
Reporter	A_92_P030609	chr2:3670769..3670828
Reporter	A_92_P030447	chr6:105097248..105097307
Reporter	A_92_P030285	chr4:82361156..82361215
Reporter	A_92_P029645	chr2:2819726..2819666
Reporter	A_92_P029164	chr1:209125758..209125699
Reporter	A_92_P028678	chr5:191069978..191070037
Reporter	A_92_P028201	chr9:119839970..119840029
Reporter	A_92_P028042	chr1:87440691..87440632
Reporter	A_92_P027880	chr1:223941921..223941980
Reporter	A_92_P027390	chr5:30750720..30750775
Reporter	A_92_P027231	chr9:104883566..104883625
Reporter	A_92_P027072	chr7:174582497..174582438
Reporter	A_92_P026911	chr1:26912141..26912082
Reporter	A_92_P026109	chr8:12991061..12991002
Reporter	A_92_P025789	chr7:141676438..141676497
Reporter	A_92_P025313	chr2:71144167..71144108
Reporter	A_92_P025153	chr7:22013317..22013373
Reporter	A_92_P024836	chr5:214093545..214093604
Reporter	A_92_P024678	chr3:114023406..114023347
Reporter	A_92_P024516	chr1:242151300..242151241
Reporter	A_92_P024354	chr3:154740294..154740234
Reporter	A_92_P024032	chr9:138245472..138245413
Reporter	A_92_P023713	chr2:6482492..6482551
Reporter	A_92_P023551	chr10:4698880..4698821
Reporter	A_92_P023235	chr7:159778439..159778498
Reporter	A_92_P023080	chr8:39124771..39124724
Reporter	A_92_P022918	chr8:3026419..3026478
Reporter	A_92_P022755	chr10:127370423..127370364
Reporter	A_92_P022110	chr5:216646492..216646433
Reporter	A_92_P021792	chr1:252143040..252142981
Reporter	A_92_P021634	chr6:167825295..167825236
Reporter	A_92_P021472	chr1:212288088..212288029
Reporter	A_92_P020826	chr4:222958564..222958505
Reporter	A_92_P020666	chr7:52305721..52305662
Reporter	A_92_P020342	chr8:155935444..155935385
Reporter	A_92_P019704	chr3:85661882..85661941
Reporter	A_92_P019542	chr4:238994326..238994385
Reporter	A_92_P019221	chr10:4073236..4073177
Reporter	A_92_P018745	chr1:151358265..151358324
Reporter	A_92_P018428	chr5:213732322..213732270
Reporter	A_92_P018264	chr8:149259590..149259531
Reporter	A_92_P017946	chr7:106491155..106491099
Reporter	A_92_P017465	chr3:31898304..31898247
Reporter	A_92_P016822	chr10:104874508..104874567
Reporter	A_92_P016493	chr10:142433665..142433605
Reporter	A_92_P016339	chr3:44224091..44224032
Reporter	A_92_P016178	chr5:13591088..13591144
Reporter	A_92_P015859	chr1:40514676..40514735
Reporter	A_92_P015535	chr2:166338146..166338205
Reporter	A_92_P015377	chr8:34580851..34580910
Reporter	A_92_P015217	chr4:146062834..146062775
Reporter	A_92_P015060	chr8:18225745..18225801
Reporter	A_92_P014906	chr7:169407615..169407674
Reporter	A_92_P014580	chr1:217280479..217280538
Reporter	A_92_P014112	chr7:138914113..138914172
Reporter	A_92_P013798	chr8:145483508..145483567
Reporter	A_92_P013170	chr5:159958419..159958360
Reporter	A_92_P013012	chr10:18859358..18859299
Reporter	A_92_P012538	chr8:169660844..169660797
Reporter	A_92_P012214	chr4:207265273..207265329
Reporter	A_92_P011723	chr5:69516523..69516464
Reporter	A_92_P011403	chr7:129956710..129956768
Reporter	A_92_P010134	chr5:164998073..164998014
Reporter	A_92_P009478	chr2:49512989..49512930
Reporter	A_92_P009009	chr1:147990344..147990403
Reporter	A_92_P008366	chr8:137758934..137758993
Reporter	A_92_P007243	chr4:125089710..125089651
Reporter	A_92_P007081	chr2:235709544..235709575
Reporter	A_92_P006923	chr6:156878843..156878902
Reporter	A_92_P006769	chr3:197720526..197720585
Reporter	A_92_P006609	chr6:138487792..138487754
Reporter	A_92_P006286	chr8:159255086..159255027
Reporter	A_92_P005645	chr5:176991926..176991985
Reporter	A_92_P005317	chr8:83794198..83794138
Reporter	A_92_P005157	chr5:215494425..215494484
Reporter	A_92_P004998	chr5:141582097..141582038
Reporter	A_92_P004833	chr5:7521805..7521746
Reporter	A_92_P004511	chr9:44481974..44481915
Reporter	A_92_P003887	chr1:125394835..125394776
Reporter	A_92_P003726	chr3:137350881..137350940
Reporter	A_92_P003402	chr5:172810127..172810068
Reporter	A_92_P003241	chr7:16994506..16994447
Reporter	A_92_P003077	chr6:1240673..1240614
Reporter	A_92_P002915	chr2:236967495..236967436
Reporter	A_92_P039675	chr4:217912816..217912757
Reporter	A_92_P039355	chr5:31696055..31695996
Reporter	A_92_P039034	chr1:67849405..67849346
Reporter	A_92_P038870	chr10:148297660..148297610
Reporter	A_92_P038553	chr5:39882094..39882153
Reporter	A_92_P038229	chr4:169437688..169437629
Reporter	A_92_P038070	chr3:42257368..42257313
Reporter	A_92_P037752	chr9:98496250..98496287
Reporter	A_92_P037427	chr2:178705419..178705361
Reporter	A_92_P037112	chr8:619959..620018
Reporter	A_92_P036954	chr7:117697140..117697199
Reporter	A_92_P036644	chr9:143806538..143806479
Reporter	A_92_P036159	chr8:172029797..172029856
Reporter	A_92_P035837	chr3:18183165..18183224
Reporter	A_92_P035522	chr9:93815769..93815828
Reporter	A_92_P035360	chr8:126550815..126550756
Reporter	A_92_P035035	chr5:84252611..84252556
Reporter	A_92_P034387	chr5:189400672..189400731
Reporter	A_92_P033907	chr7:95696452..95696511
Reporter	A_92_P033265	chr5:191127138..191127197
Reporter	A_92_P033102	chr2:205906094..205906153
Reporter	A_92_P032777	chr8:5600516..5600547
Reporter	A_92_P031973	chr3:117683043..117683102
Reporter	A_92_P031170	chr4:156872770..156872829
Reporter	A_92_P031010	chr4:129618805..129618864
Reporter	A_92_P030854	chr8:78074913..78074972
Reporter	A_92_P030528	chr4:74415138..74415185
Reporter	A_92_P030365	chr1:100905811..100905752
Reporter	A_92_P030202	chr2:104512614..104512555
Reporter	A_92_P030043	chr1:275677893..275677834
Reporter	A_92_P029880	chr4:22526015..22526074
Reporter	A_92_P029567	chr10:52373029..52373089
Reporter	A_92_P029246	chr2:29641851..29641910
Reporter	A_92_P028762	chr1:225342405..225342346
Reporter	A_92_P028274	chr5:196032205..196032262
Reporter	A_92_P028123	chr1:45779072..45779013
Reporter	A_92_P027959	chr1:40568046..40567986
Reporter	A_92_P027472	chr7:160219932..160219873
Reporter	A_92_P027311	chr7:127593558..127593617
Reporter	A_92_P027154	chr6:161410943..161411002
Reporter	A_92_P026829	chr10:75146975..75146916
Reporter	A_92_P026507	chr5:3147041..3146982
Reporter	A_92_P026346	chr9:27224607..27224548
Reporter	A_92_P026184	chr4:58609930..58609989
Reporter	A_92_P025872	chr2:17861949..17861897
Reporter	A_92_P025709	chr4:194517490..194517549
Reporter	A_92_P024918	chr8:133186566..133186625
Reporter	A_92_P024757	chr5:157149081..157149033
Reporter	A_92_P024113	chrMt:22333..22386
Reporter	A_92_P023631	chr1:44186964..44187017
Reporter	A_92_P022998	chr7:59685522..59685463
Reporter	A_92_P022837	chr3:108142643..108142584
Reporter	A_92_P022510	chr1:32532391..32532450
Reporter	A_92_P022349	chr4:220610573..220610599
Reporter	A_92_P022189	chr10:146579380..146579333
Reporter	A_92_P022028	chr5:213282875..213282826
Reporter	A_92_P021552	chr6:73192713..73192655
Reporter	A_92_P021391	chr9:30226041..30226100
Reporter	A_92_P021068	chr6:127446246..127446187
Reporter	A_92_P020909	chr10:139324717..139324658
Reporter	A_92_P020748	chr5:10900526..10900585
Reporter	A_92_P020584	chr3:210698901..210698950
Reporter	A_92_P020101	chr3:6163428..6163369
Reporter	A_92_P019944	chr1:186678283..186678342
Reporter	A_92_P019782	chr6:139166199..139166258
Reporter	A_92_P019301	chr1:59671144..59671085
Reporter	A_92_P019143	chr8:135068217..135068274
Reporter	A_92_P018826	chr4:28985905..28985846
Reporter	A_92_P018510	chr7:17697711..17697654
Reporter	A_92_P018346	chr3:225833016..225832957
Reporter	A_92_P018186	chr4:14633672..14633731
Reporter	A_92_P018025	chr6:3775042..3775101
Reporter	A_92_P017709	chr7:68977890..68977949
Reporter	A_92_P017063	chr8:164389980..164389921
Reporter	A_92_P016741	chr1:56674114..56674173
Reporter	A_92_P016575	chr7:129966871..129966812
Reporter	A_92_P016415	chr6:69262094..69262153
Reporter	A_92_P016258	chr3:16611998..16612028
Reporter	A_92_P015941	chr1:33472759..33472700
Reporter	A_92_P015455	chr6:156928393..156928334
Reporter	A_92_P015297	chr5:14508225..14508284
Reporter	A_92_P015138	chr9:136701064..136701123
Reporter	A_92_P013872	chr4:59649584..59649525
Reporter	A_92_P013717	chr1:257999274..257999215
Reporter	A_92_P013405	chr1:79753468..79753434
Reporter	A_92_P013249	chr4:234822818..234822759
Reporter	A_92_P013088	chr4:12443548..12443607
Reporter	A_92_P012933	chr3:222753648..222753707
Reporter	A_92_P012457	chr6:113794395..113794336
Reporter	A_92_P012295	chr6:25291420..25291479
Reporter	A_92_P011324	chr10:127266005..127266058
Reporter	A_92_P011162	chr8:63142837..63142881
Reporter	A_92_P010999	chr8:138668419..138668362
Reporter	A_92_P010842	chr7:141645253..141645194
Reporter	A_92_P010532	chr3:186043048..186042989
Reporter	A_92_P010375	chr5:214170998..214170936
Reporter	A_92_P010211	chr9:153533118..153533177
Reporter	A_92_P009889	chr1:132570503..132570562
Reporter	A_92_P009085	chr10:5899651..5899710
Reporter	A_92_P008606	chr2:75640522..75640581
Reporter	A_92_P008446	chr2:204486496..204486555
Reporter	A_92_P008288	chr8:150044564..150044505
Reporter	A_92_P008126	chr2:171820949..171821008
Reporter	A_92_P007965	chr5:66108543..66108602
Reporter	A_92_P007643	chr10:126900029..126900090
Reporter	A_92_P007325	chr5:14608745..14608686
Reporter	A_92_P007004	chr1:115646621..115646677
Reporter	A_92_P006844	chr7:140404525..140404584
Reporter	A_92_P006526	chr5:208305321..208305380
Reporter	A_92_P006205	chr3:9431739..9431773
Reporter	A_92_P006046	chr10:10620294..10620345
Reporter	A_92_P005885	chr6:98354647..98354592
Reporter	A_92_P005726	chr5:59040481..59040421
Reporter	A_92_P005563	chr1:61291749..61291687
Reporter	A_92_P004589	chr1:222951979..222952014
Reporter	A_92_P004432	chr1:222547295..222547236
Reporter	A_92_P003807	chr2:56314401..56314342
Reporter	A_92_P003648	chr8:143277630..143277571
Reporter	A_92_P003160	chr7:149565291..149565350
Reporter	A_92_P002994	chr3:108869375..108869434
Reporter	A_92_P002837	chr10:95763226..95763167
Reporter	A_92_P002516	chr5:15193657..15193598
Reporter	A_92_P039915	chr8:117196448..117196392
Reporter	A_92_P039756	chr6:149671530..149671589
Reporter	A_92_P039115	chr4:233265399..233265340
Reporter	A_92_P038949	chr1:30802623..30802564
Reporter	A_92_P038788	chr5:32846703..32846644
Reporter	A_92_P038149	chr3:208969989..208969930
Reporter	A_92_P037833	chr4:228032943..228032884
Reporter	A_92_P037508	chr4:3266736..3266677
Reporter	A_92_P037351	chr9:147512061..147512116
Reporter	A_92_P036876	chr5:196787538..196787597
Reporter	A_92_P036401	chr7:109723966..109724025
Reporter	A_92_P036240	chr2:11201429..11201488
Reporter	A_92_P035762	chr7:145216457..145216398
Reporter	A_92_P035442	chr4:174846509..174846450
Reporter	A_92_P034954	chr5:111264367..111264426
Reporter	A_92_P034793	chr4:239072970..239072911
Reporter	A_92_P034628	chr6:107758205..107758264
Reporter	A_92_P034467	chr5:34610061..34610030
Reporter	A_92_P034307	chr7:170101677..170101736
Reporter	A_92_P034150	chr8:157375350..157375291
Reporter	A_92_P033666	chr5:193199377..193199426
Reporter	A_92_P033508	chr3:219375009..219375064
Reporter	A_92_P033183	chr1:187388003..187388062
Reporter	A_92_P032531	chr6:159151382..159151441
Reporter	A_92_P032212	chr1:94681775..94681716
Reporter	A_92_P031890	chr4:178386285..178386344
Reporter	A_92_P031731	chr2:155852887..155852828
Reporter	A_92_P031410	chr3:227579364..227579424
Reporter	A_92_P031248	chr9:144614802..144614861
Reporter	A_92_P030771	chr10:30139712..30139655
Reporter	A_92_P030446	chr9:149826289..149826230
Reporter	A_92_P030284	chr5:183121422..183121363
Reporter	A_92_P029960	chr10:132241031..132241090
Reporter	A_92_P029802	chr5:180900285..180900344
Reporter	A_92_P029644	chr8:142668037..142667978
Reporter	A_92_P029001	chr10:59661972..59662031
Reporter	A_92_P028677	chr7:167863987..167863928
Reporter	A_92_P027553	chr5:210155796..210155737
Reporter	A_92_P027230	chr2:33835237..33835296
Reporter	A_92_P027071	chr8:161188042..161187983
Reporter	A_92_P026585	chr4:163847970..163848030
Reporter	A_92_P026266	chr6:151455999..151455940
Reporter	A_92_P026108	chr8:164087862..164087921
Reporter	A_92_P025788	chr2:47090616..47090675
Reporter	A_92_P025630	chr7:168084643..168084584
Reporter	A_92_P025312	chr9:143155252..143155193
Reporter	A_92_P025152	chr4:235606999..235606940
Reporter	A_92_P024189	chr5:19918960..19918902
Reporter	A_92_P024031	chr7:134286452..134286393
Reporter	A_92_P023873	chr8:130850590..130850649
Reporter	A_92_P023550	chr2:134309812..134309753
Reporter	A_92_P023393	chr1:75070988..75071047
Reporter	A_92_P023079	chr5:3952932..3952991
Reporter	A_92_P022754	chr9:151726402..151726364
Reporter	A_92_P022429	chr8:116120450..116120509
Reporter	A_92_P022268	chr5:213917197..213917252
Reporter	A_92_P021307	chr6:75634342..75634400
Reporter	A_92_P021149	chr1:260744919..260744859
Reporter	A_92_P020985	chr7:176127694..176127635
Reporter	A_92_P020665	chr5:115895405..115895346
Reporter	A_92_P020502	chr7:162563753..162563694
Reporter	A_92_P020017	chr5:89320392..89320363
Reporter	A_92_P019541	chr8:162964479..162964538
Reporter	A_92_P018744	chr10:22262039..22262098
Reporter	A_92_P018263	chr7:71387875..71387830
Reporter	A_92_P017624	chr2:8167336..8167277
Reporter	A_92_P017301	chr9:99416508..99416567
Reporter	A_92_P016981	chr9:14911874..14911815
Reporter	A_92_P016657	chr8:115027285..115027344
Reporter	A_92_P016492	chr3:37670198..37670139
Reporter	A_92_P015858	chr10:147400892..147400833
Reporter	A_92_P015694	chr1:17493688..17493629
Reporter	A_92_P015059	chr3:179643752..179643693
Reporter	A_92_P014579	chr2:86247209..86247150
Reporter	A_92_P014424	chr9:149042815..149042769
Reporter	A_92_P013797	chr3:229151820..229151876
Reporter	A_92_P013639	chr3:146253241..146253186
Reporter	A_92_P013480	chr7:57634866..57634925
Reporter	A_92_P013328	chr1:217210243..217210193
Reporter	A_92_P013169	chr3:227626837..227626778
Reporter	A_92_P012853	chr1:281321130..281321189
Reporter	A_92_P012691	chr10:120784340..120784399
Reporter	A_92_P012213	chr3:195786845..195786786
Reporter	A_92_P011722	chr6:124660421..124660480
Reporter	A_92_P011402	chr3:14942672..14942628
Reporter	A_92_P011243	chr9:130406117..130406058
Reporter	A_92_P011081	chr7:121255703..121255762
Reporter	A_92_P010920	chr3:155802709..155802662
Reporter	A_92_P010292	chr10:143442905..143442966
Reporter	A_92_P010133	chr4:15616480..15616421
Reporter	A_92_P009804	chr5:209681268..209681327
Reporter	A_92_P009642	chr3:7280259..7280318
Reporter	A_92_P009477	chr5:84842041..84842083
Reporter	A_92_P009316	chr1:22650314..22650373
Reporter	A_92_P009161	chr5:22762948..22762889
Reporter	A_92_P009008	chr10:37096681..37096740
Reporter	A_92_P008849	chr2:31152764..31152809
Reporter	A_92_P008685	chr9:150827114..150827058
Reporter	A_92_P008365	chr7:141906697..141906731
Reporter	A_92_P008206	chr10:10194770..10194711
Reporter	A_92_P008046	chr6:155393943..155393995
Reporter	A_92_P007564	chr6:97632539..97632598
Reporter	A_92_P006608	chr1:292103799..292103740
Reporter	A_92_P006443	chr2:59796929..59796870
Reporter	A_92_P005803	chr7:50105824..50105883
Reporter	A_92_P005644	chr9:149274620..149274679
Reporter	A_92_P004832	chr3:150878225..150878166
Reporter	A_92_P004670	chr1:285647282..285647308
Reporter	A_92_P004510	chr1:9922222..9922281
Reporter	A_92_P004198	chr1:269123486..269123430
Reporter	A_92_P004046	chr1:223371620..223371679
Reporter	A_92_P003886	chr1:300994469..300994528
Reporter	A_92_P003240	chr9:77310514..77310573
Reporter	A_92_P002914	chr10:125331365..125331306
Reporter	A_92_P002596	chr6:150074384..150074325
Reporter	A_92_P002442	chr5:112928276..112928217
Reporter	A_92_P002282	chr3:129167237..129167296
Reporter	A_92_P039674	chr6:161879354..161879295
Reporter	A_92_P038869	chr2:35325015..35324956
Reporter	A_92_P038708	chr2:202158390..202158449
Reporter	A_92_P038228	chr2:214924918..214924977
Reporter	A_92_P038069	chr10:132000724..132000783
Reporter	A_92_P037906	chr5:13724154..13724213
Reporter	A_92_P037751	chr5:29324981..29325040
Reporter	A_92_P037591	chr3:226874933..226874992
Reporter	A_92_P037426	chr2:202276150..202276109
Reporter	A_92_P037111	chr2:36770834..36770775
Reporter	A_92_P036953	chr1:196534926..196534985
Reporter	A_92_P036643	chr1:20282632..20282573
Reporter	A_92_P036481	chr9:155797289..155797348
Reporter	A_92_P036323	chr4:170411005..170410946
Reporter	A_92_P036158	chr3:81074531..81074472
Reporter	A_92_P035683	chr7:163222714..163222765
Reporter	A_92_P035200	chr8:40155726..40155776
Reporter	A_92_P034712	chr4:159667902..159667961
Reporter	A_92_P034230	chr8:20087106..20087047
Reporter	A_92_P033906	chr2:207962570..207962629
Reporter	A_92_P033742	chr1:162421204..162421260
Reporter	A_92_P033264	chr5:208986788..208986847
Reporter	A_92_P032937	chr8:102405278..102405337
Reporter	A_92_P032776	chr4:171447953..171448012
Reporter	A_92_P032610	chr5:89449197..89449152
Reporter	A_92_P032292	chr6:18156459..18156495
Reporter	A_92_P032133	chr9:18623744..18623803
Reporter	A_92_P031491	chr4:62575617..62575676
Reporter	A_92_P030690	chr3:2003036..2003092
Reporter	A_92_P030042	chr2:211661846..211661900
Reporter	A_92_P029724	chr3:156433839..156433898
Reporter	A_92_P029407	chr7:55632395..55632359
Reporter	A_92_P029245	chr7:152833543..152833484
Reporter	A_92_P029083	chr8:21099810..21099751
Reporter	A_92_P028917	chr1:203331162..203331210
Reporter	A_92_P028761	chr10:148643024..148642965
Reporter	A_92_P028273	chr6:39871222..39871186
Reporter	A_92_P028122	chr3:216258090..216258034
Reporter	A_92_P027958	chr5:124081121..124081180
Reporter	A_92_P027471	chr2:20531008..20530949
Reporter	A_92_P027310	chr2:3378448..3378507
Reporter	A_92_P026991	chr5:215833658..215833599
Reporter	A_92_P026828	chr3:197019298..197019239
Reporter	A_92_P026664	chr9:133391841..133391782
Reporter	A_92_P026029	chr6:39088326..39088385
Reporter	A_92_P025871	chr4:74203008..74203067
Reporter	A_92_P025550	chr3:124732946..124733005
Reporter	A_92_P025393	chr10:139877778..139877736
Reporter	A_92_P024917	chr7:83636136..83636195
Reporter	A_92_P023792	chr4:183737955..183737896
Reporter	A_92_P023474	chr5:212375413..212375354
Reporter	A_92_P022997	chr4:153847249..153847190
Reporter	A_92_P022672	chr1:224377787..224377728
Reporter	A_92_P022509	chr4:206667630..206667689
Reporter	A_92_P022188	chr6:1286924..1286983
Reporter	A_92_P022027	chr3:60574319..60574378
Reporter	A_92_P021869	chr9:17320433..17320492
Reporter	A_92_P021390	chr1:43552035..43552083
Reporter	A_92_P021067	chr3:228448584..228448525
Reporter	A_92_P020908	chr7:167099939..167099975
Reporter	A_92_P020747	chr5:133623739..133623798
Reporter	A_92_P019781	chr9:114104174..114104216
Reporter	A_92_P019620	chr7:143252115..143252174
Reporter	A_92_P018509	chr2:4187443..4187502
Reporter	A_92_P017867	chr7:151523861..151523920
Reporter	A_92_P017382	chr10:87420031..87420090
Reporter	A_92_P017062	chr1:52798169..52798110
Reporter	A_92_P016903	chr7:155743125..155743184
Reporter	A_92_P016740	chr2:203948686..203948745
Reporter	A_92_P016414	chr6:163864385..163864326
Reporter	A_92_P015940	chr5:181387787..181387745
Reporter	A_92_P015776	chr6:116798260..116798208
Reporter	A_92_P015613	chr5:187469742..187469801
Reporter	A_92_P015296	chr4:113858742..113858801
Reporter	A_92_P014981	chr1:19296367..19296308
Reporter	A_92_P014663	chr1:240274477..240274536
Reporter	A_92_P014503	chr4:189406562..189406621
Reporter	A_92_P014344	chr7:163356993..163357041
Reporter	A_92_P014189	chr4:31610507..31610448
Reporter	A_92_P014030	chr5:183608167..183608108
Reporter	A_92_P013871	chr9:142756683..142756742
Reporter	A_92_P013716	chr8:173083172..173083230
Reporter	A_92_P013560	chr8:111624790..111624849
Reporter	A_92_P012773	chr5:213736764..213736823
Reporter	A_92_P012456	chr8:7676132..7676191
Reporter	A_92_P012129	chr1:261617786..261617727
Reporter	A_92_P011963	chr1:87988707..87988766
Reporter	A_92_P011642	chr3:66279977..66279918
Reporter	A_92_P010841	chr8:174616787..174616846
Reporter	A_92_P010374	chr4:162908254..162908314
Reporter	A_92_P010053	chr9:47757247..47757306
Reporter	A_92_P009396	chr8:126876469..126876528
Reporter	A_92_P009237	chr1:190748078..190748137
Reporter	A_92_P009084	chr8:62477604..62477657
Reporter	A_92_P008765	chr9:7178340..7178281
Reporter	A_92_P008445	chr1:198650524..198650465
Reporter	A_92_P008287	chr10:108119238..108119297
Reporter	A_92_P008125	chr3:32111104..32111062
Reporter	A_92_P007964	chr3:168368577..168368518
Reporter	A_92_P007805	chr3:8602788..8602729
Reporter	A_92_P007480	chr1:102448986..102448929
Reporter	A_92_P007161	chr4:168548493..168548434
Reporter	A_92_P007003	chr2:181174849..181174908
Reporter	A_92_P006688	chr3:137714472..137714531
Reporter	A_92_P006525	chr7:115277429..115277370
Reporter	A_92_P006363	chr8:86866952..86866893
Reporter	A_92_P005237	chr3:160014877..160014818
Reporter	A_92_P004916	chr7:117520494..117520453
Reporter	A_92_P004750	chr8:139106214..139106273
Reporter	A_92_P004588	chr8:52351756..52351802
Reporter	A_92_P004431	chr6:145989318..145989265
Reporter	A_92_P004273	chr9:124917546..124917487
Reporter	A_92_P004122	chr2:7661170..7661229
Reporter	A_92_P003647	chr7:125321849..125321908
Reporter	A_92_P003483	chr1:164955933..164955896
Reporter	A_92_P003320	chr1:150111905..150111964
Reporter	A_92_P003159	chr9:125692447..125692506
Reporter	A_92_P002677	chr5:139830420..139830361
Reporter	A_92_P040376	chr6:151455662..151455603
Reporter	A_92_P040071	chr10:133326472..133326420
Reporter	A_92_P039914	chr2:208851145..208851204
Reporter	A_92_P039755	chr10:147240382..147240441
Reporter	A_92_P039594	chr8:29145869..29145810
Reporter	A_92_P039432	chr8:149429800..149429741
Reporter	A_92_P038787	chr3:99280681..99280622
Reporter	A_92_P038469	chr5:34093031..34092972
Reporter	A_92_P038148	chr2:150703597..150703657
Reporter	A_92_P037987	chr3:3456252..3456193
Reporter	A_92_P037832	chr1:45772316..45772257
Reporter	A_92_P037669	chr8:165268854..165268913
Reporter	A_92_P037350	chr2:166349562..166349621
Reporter	A_92_P037033	chr1:202764160..202764219
Reporter	A_92_P036875	chr1:100903809..100903750
Reporter	A_92_P036722	chr5:184173057..184173116
Reporter	A_92_P036562	chr2:11646555..11646614
Reporter	A_92_P036400	chr3:58563231..58563290
Reporter	A_92_P036074	chr4:94746187..94746128
Reporter	A_92_P035910	chr7:152965444..152965387
Reporter	A_92_P035761	chr5:78918619..78918678
Reporter	A_92_P035600	chr7:175285695..175285754
Reporter	A_92_P034953	chr2:193830912..193830971
Reporter	A_92_P034627	chr1:207127114..207127055
Reporter	A_92_P034306	chr5:13179039..13179089
Reporter	A_92_P034149	chr4:24763940..24763999
Reporter	A_92_P033823	chr1:66957752..66957693
Reporter	A_92_P033344	chr5:184473521..184473462
Reporter	A_92_P033182	chr6:75741381..75741434
Reporter	A_92_P033017	chr7:174801104..174801163
Reporter	A_92_P032856	chr5:211940729..211940670
Reporter	A_92_P032530	chr2:5379467..5379526
Reporter	A_92_P032211	chr2:45993025..45992966
Reporter	A_92_P032054	chr2:274310..274369
Reporter	A_92_P031730	chr2:118512191..118512250
Reporter	A_92_P031569	chr7:97878884..97878943
Reporter	A_92_P031409	chr4:42102050..42101991
Reporter	A_92_P031247	chr1:160287971..160288030
Reporter	A_92_P031090	chr2:41017378..41017319
Reporter	A_92_P030770	chr7:155368832..155368891
Reporter	A_92_P030445	chr10:147320855..147320799
Reporter	A_92_P030121	chr5:188652998..188652939
Reporter	A_92_P029486	chr4:182871290..182871231
Reporter	A_92_P029324	chr4:139983579..139983638
Reporter	A_92_P029000	chr2:188821786..188821726
Reporter	A_92_P028199	chr4:136671987..136671928
Reporter	A_92_P027878	chr7:19497190..19497131
Reporter	A_92_P027552	chr1:6199283..6199224
Reporter	A_92_P027389	chr5:96754992..96755051
Reporter	A_92_P027229	chr7:147202906..147202847
Reporter	A_92_P026426	chr7:8062097..8062038
Reporter	A_92_P025629	chr6:157551840..157551899
Reporter	A_92_P025151	chr6:147380352..147380411
Reporter	A_92_P024834	chr5:64625887..64625828
Reporter	A_92_P024676	chr2:190430269..190430328
Reporter	A_92_P024515	chr1:231500202..231500143
Reporter	A_92_P024188	chr5:191089635..191089695
Reporter	A_92_P024030	chr5:155959094..155959131
Reporter	A_92_P023872	chr2:55482961..55483013
Reporter	A_92_P023549	chr3:179723462..179723521
Reporter	A_92_P023392	chr8:162519212..162519271
Reporter	A_92_P022916	chr4:235202959..235203018
Reporter	A_92_P022753	chr6:149673292..149673351
Reporter	A_92_P022590	chr2:203472053..203472112
Reporter	A_92_P022428	chr5:3089746..3089805
Reporter	A_92_P022108	chr5:80188063..80188122
Reporter	A_92_P021306	chr9:29155442..29155501
Reporter	A_92_P021148	chr1:139818457..139818516
Reporter	A_92_P020984	chr6:41510920..41510979
Reporter	A_92_P020825	chr8:155003233..155003174
Reporter	A_92_P020664	chr7:53022090..53022031
Reporter	A_92_P020340	chr1:273540784..273540843
Reporter	A_92_P020016	chr5:21045913..21045972
Reporter	A_92_P018905	chr9:146679386..146679440
Reporter	A_92_P018102	chr1:176843546..176843605
Reporter	A_92_P017944	chr6:112250339..112250398
Reporter	A_92_P017623	chr3:187720098..187720037
Reporter	A_92_P016656	chr7:158934482..158934423
Reporter	A_92_P016177	chr3:35495537..35495478
Reporter	A_92_P015857	chr7:133881710..133881663
Reporter	A_92_P015693	chr8:172462035..172461976
Reporter	A_92_P015375	chr1:230537824..230537765
Reporter	A_92_P015215	chr5:87036822..87036881
Reporter	A_92_P014578	chr9:147982560..147982508
Reporter	A_92_P014423	chr2:18204755..18204696
Reporter	A_92_P014110	chr10:10606449..10606488
Reporter	A_92_P013951	chr6:158224402..158224458
Reporter	A_92_P013479	chr3:179516616..179516675
Reporter	A_92_P013327	chr6:135466832..135466891
Reporter	A_92_P013168	chr1:35489785..35489728
Reporter	A_92_P012852	chr8:65970604..65970656
Reporter	A_92_P012536	chr1:121747071..121747017
Reporter	A_92_P012212	chr4:15902426..15902481
Reporter	A_92_P012045	chr4:204376721..204376662
Reporter	A_92_P011881	chr10:148114108..148114049
Reporter	A_92_P011242	chr2:215339701..215339642
Reporter	A_92_P010919	chr6:137143522..137143463
Reporter	A_92_P010604	chr8:33889598..33889657
Reporter	A_92_P009803	chr7:8178995..8178936
Reporter	A_92_P009160	chr7:124947205..124947146
Reporter	A_92_P008848	chr8:159010002..159010061
Reporter	A_92_P008364	chr10:63037556..63037600
Reporter	A_92_P008045	chr4:194516366..194516425
Reporter	A_92_P007883	chr5:100700678..100700619
Reporter	A_92_P007563	chr1:264867872..264867813
Reporter	A_92_P007400	chr6:82966581..82966640
Reporter	A_92_P007241	chr5:202063340..202063281
Reporter	A_92_P007079	chr4:108080545..108080486
Reporter	A_92_P006442	chr7:127970235..127970294
Reporter	A_92_P006284	chr7:43566589..43566530
Reporter	A_92_P006123	chr8:117896728..117896669
Reporter	A_92_P005802	chr8:148899530..148899589
Reporter	A_92_P004509	chr5:196801786..196801727
Reporter	A_92_P004197	chr4:212221206..212221265
Reporter	A_92_P003565	chr7:117674838..117674897
Reporter	A_92_P003075	chr6:132468655..132468596
Reporter	A_92_P002913	chr3:114021411..114021352
Reporter	A_92_P002441	chr2:31597542..31597483
Reporter	A_92_P002123	chr5:115587834..115587893
Reporter	A_92_P001818	chr9:136912595..136912654
Reporter	A_92_P040447	chr9:23008570..23008629
Reporter	A_92_P040304	chr5:97267319..97267378
Reporter	A_92_P039833	chr7:9590821..9590880
Reporter	A_92_P039513	chr4:156958194..156958253
Reporter	A_92_P039032	chr5:61002036..61001977
Reporter	A_92_P038707	chr2:202196207..202196162
Reporter	A_92_P038392	chr1:295490125..295490066
Reporter	A_92_P037590	chr8:164180941..164180882
Reporter	A_92_P037272	chr3:126310357..126310298
Reporter	A_92_P037110	chr8:75988784..75988843
Reporter	A_92_P036952	chr4:51565378..51565422
Reporter	A_92_P036642	chr10:133220721..133220780
Reporter	A_92_P036480	chr6:150745729..150745779
Reporter	A_92_P035992	chr4:62795681..62795740
Reporter	A_92_P035682	chr2:26770511..26770570
Reporter	A_92_P035199	chr1:205422578..205422519
Reporter	A_92_P034711	chr2:13872695..13872636
Reporter	A_92_P034547	chr10:59437849..59437908
Reporter	A_92_P034385	chr2:128563852..128563793
Reporter	A_92_P034229	chr7:9710727..9710668
Reporter	A_92_P034066	chr2:60655795..60655736
Reporter	A_92_P033905	chr1:47517026..47517085
Reporter	A_92_P033741	chr6:149903092..149903151
Reporter	A_92_P033586	chr8:3156854..3156913
Reporter	A_92_P033426	chr10:63557987..63558046
Reporter	A_92_P033100	chr3:88709322..88709263
Reporter	A_92_P032775	chr4:23524175..23524116
Reporter	A_92_P032291	chr5:212654416..212654357
Reporter	A_92_P031808	chr7:150783414..150783355
Reporter	A_92_P031649	chr2:203300009..203299950
Reporter	A_92_P031490	chr5:206620807..206620866
Reporter	A_92_P031328	chr1:233228747..233228688
Reporter	A_92_P030853	chr5:200480257..200480198
Reporter	A_92_P030689	chr10:141270777..141270836
Reporter	A_92_P030526	chr5:127602319..127602378
Reporter	A_92_P030200	chr9:20976597..20976538
Reporter	A_92_P029565	chr7:98813416..98813475
Reporter	A_92_P029406	chr7:21549777..21549741
Reporter	A_92_P029244	chr7:144403308..144403352
Reporter	A_92_P028760	chr2:236971566..236971507
Reporter	A_92_P028593	chr2:161857874..161857933
Reporter	A_92_P028428	chr8:95774538..95774479
Reporter	A_92_P028121	chr1:140919922..140919981
Reporter	A_92_P027632	chr4:221511561..221511502
Reporter	A_92_P027470	chr5:211938532..211938591
Reporter	A_92_P026827	chr5:180371857..180371798
Reporter	A_92_P026505	chr4:238964497..238964556
Reporter	A_92_P026182	chr3:7981545..7981604
Reporter	A_92_P026028	chr6:124743930..124743871
Reporter	A_92_P025392	chr1:224380011..224379952
Reporter	A_92_P025232	chr1:274277421..274277480
Reporter	A_92_P024755	chr1:181870967..181870913
Reporter	A_92_P024596	chr6:114741032..114741091
Reporter	A_92_P024269	chr8:170808110..170808169
Reporter	A_92_P022835	chr5:31883010..31883069
Reporter	A_92_P022187	chr2:78007895..78007836
Reporter	A_92_P022026	chr5:81080646..81080705
Reporter	A_92_P021550	chr7:123880608..123880549
Reporter	A_92_P021389	chr7:107233523..107233464
Reporter	A_92_P021066	chr3:78962231..78962290
Reporter	A_92_P020746	chr10:125537073..125537132
Reporter	A_92_P020099	chr3:183388041..183387982
Reporter	A_92_P019141	chr1:232654239..232654298
Reporter	A_92_P018824	chr10:27951338..27951279
Reporter	A_92_P018508	chr10:77269617..77269676
Reporter	A_92_P018184	chr3:195268730..195268671
Reporter	A_92_P018023	chr1:69005208..69005267
Reporter	A_92_P017707	chr1:1199609..1199550
Reporter	A_92_P017219	chr8:8276021..8275962
Reporter	A_92_P015454	chr1:157909833..157909892
Reporter	A_92_P015136	chr9:94255071..94255130
Reporter	A_92_P014824	chr6:165134533..165134580
Reporter	A_92_P014662	chr4:157111225..157111278
Reporter	A_92_P014188	chr7:132818409..132818350
Reporter	A_92_P013715	chr2:211796599..211796658
Reporter	A_92_P013247	chr1:129016415..129016356
Reporter	A_92_P013087	chr1:96314427..96314368
Reporter	A_92_P011962	chr5:168036875..168036816
Reporter	A_92_P011804	chr9:141475399..141475340
Reporter	A_92_P011641	chr3:18231150..18231209
Reporter	A_92_P011160	chr6:122797874..122797933
Reporter	A_92_P010530	chr3:207473875..207473816
Reporter	A_92_P010052	chr4:229180929..229180988
Reporter	A_92_P009236	chr9:90968887..90968946
Reporter	A_92_P009083	chr5:50554762..50554703
Reporter	A_92_P008605	chr4:15859473..15859414
Reporter	A_92_P008444	chr8:52150128..52150069
Reporter	A_92_P008286	chr5:1740475..1740416
Reporter	A_92_P008124	chr1:13991553..13991494
Reporter	A_92_P007963	chr2:222302747..222302688
Reporter	A_92_P007804	chr1:118999724..118999783
Reporter	A_92_P007641	chr3:181654240..181654299
Reporter	A_92_P007479	chr1:179722445..179722386
Reporter	A_92_P007323	chr6:108199738..108199694
Reporter	A_92_P007002	chr4:228031652..228031593
Reporter	A_92_P006687	chr4:34264619..34264678
Reporter	A_92_P006203	chr6:164681275..164681334
Reporter	A_92_P005883	chr1:51291271..51291330
Reporter	A_92_P005561	chr5:65456743..65456684
Reporter	A_92_P005236	chr10:1085620..1085679
Reporter	A_92_P004915	chr4:158865973..158865914
Reporter	A_92_P004749	chr7:6576995..6576936
Reporter	A_92_P004587	chr6:159719461..159719402
Reporter	A_92_P004272	chr6:144545429..144545486
Reporter	A_92_P003966	chr1:284058803..284058744
Reporter	A_92_P003158	chr2:26934340..26934281
Reporter	A_92_P002835	chr1:166809434..166809375
Reporter	A_92_P002676	chr3:202435795..202435854
Reporter	A_92_P002514	chr5:74455207..74455148
Reporter	A_92_P002200	chr1:194765212..194765271
Reporter	A_92_P002047	chr7:168793039..168793098
Reporter	A_92_P040521	chr6:105045878..105045819
Reporter	A_92_P040228	chr2:174953427..174953486
Reporter	A_92_P039431	chr3:130095504..130095458
Reporter	A_92_P039273	chr10:142725838..142725782
Reporter	A_92_P039113	chr6:161719460..161719524
Reporter	A_92_P038786	chr4:231965703..231965657
Reporter	A_92_P038310	chr8:153090832..153090891
Reporter	A_92_P037986	chr6:146666355..146666414
Reporter	A_92_P037506	chr8:121486091..121486032
Reporter	A_92_P037349	chr6:3040975..3040916
Reporter	A_92_P037188	chr6:118273726..118273785
Reporter	A_92_P036874	chr6:96559189..96559248
Reporter	A_92_P036721	chr2:194394200..194394141
Reporter	A_92_P036399	chr10:61794936..61794879
Reporter	A_92_P036238	chr2:199548971..199549002
Reporter	A_92_P035440	chr1:244788183..244788242
Reporter	A_92_P035115	chr2:42255610..42255669
Reporter	A_92_P034466	chr5:43152221..43152280
Reporter	A_92_P034148	chr4:161376796..161376737
Reporter	A_92_P033822	chr10:111427972..111428031
Reporter	A_92_P033664	chr5:207061370..207061311
Reporter	A_92_P033343	chr2:209830169..209830119
Reporter	A_92_P033181	chr6:123687666..123687725
Reporter	A_92_P032855	chr8:151662260..151662201
Reporter	A_92_P032691	chr8:124457334..124457275
Reporter	A_92_P032529	chr8:158122549..158122490
Reporter	A_92_P032372	chr6:126198516..126198547
Reporter	A_92_P032210	chr10:102238302..102238243
Reporter	A_92_P031729	chr3:195933890..195933831
Reporter	A_92_P031089	chr1:52197578..52197519
Reporter	A_92_P030931	chr3:170442249..170442190
Reporter	A_92_P030444	chr9:16319174..16319115
Reporter	A_92_P030283	chr10:125973724..125973783
Reporter	A_92_P030120	chr6:120133790..120133731
Reporter	A_92_P029323	chr8:36505248..36505307
Reporter	A_92_P029162	chr6:55600341..55600400
Reporter	A_92_P028999	chr10:15224788..15224847
Reporter	A_92_P028840	chr3:22389643..22389584
Reporter	A_92_P028675	chr4:96312424..96312483
Reporter	A_92_P028509	chr3:216646361..216646298
Reporter	A_92_P028351	chr1:183908793..183908734
Reporter	A_92_P028198	chr3:28922355..28922414
Reporter	A_92_P028039	chr2:30811900..30811959
Reporter	A_92_P027877	chr3:222059592..222059533
Reporter	A_92_P027551	chr2:23950930..23950989
Reporter	A_92_P027069	chr7:92084790..92084743
Reporter	A_92_P026744	chr3:72881751..72881692
Reporter	A_92_P026583	chr2:6152033..6152001
Reporter	A_92_P026106	chr6:163920868..163920808
Reporter	A_92_P025474	chr10:146689297..146689356
Reporter	A_92_P024833	chr10:76506672..76506731
Reporter	A_92_P024675	chr2:168706836..168706895
Reporter	A_92_P024514	chr10:82850494..82850435
Reporter	A_92_P024351	chr8:150569781..150569722
Reporter	A_92_P024187	chr7:1297614..1297673
Reporter	A_92_P024029	chr8:169891846..169891787
Reporter	A_92_P023871	chr7:428168..428109
Reporter	A_92_P023710	chr1:148515442..148515383
Reporter	A_92_P023548	chr5:179147666..179147607
Reporter	A_92_P023232	chr9:25266269..25266328
Reporter	A_92_P023077	chr6:151441357..151441390
Reporter	A_92_P022752	chr1:88342611..88342670
Reporter	A_92_P022589	chr6:95067593..95067534
Reporter	A_92_P022427	chr3:210789733..210789782
Reporter	A_92_P022266	chr4:16369972..16370028
Reporter	A_92_P022107	chr3:111060672..111060731
Reporter	A_92_P021305	chr5:40227912..40227853
Reporter	A_92_P019701	chr2:82258581..82258640
Reporter	A_92_P018904	chr6:133658000..133658059
Reporter	A_92_P018742	chr1:255087386..255087445
Reporter	A_92_P018585	chr6:145431992..145431951
Reporter	A_92_P018261	chr3:48808155..48808096
Reporter	A_92_P018101	chr5:4602781..4602840
Reporter	A_92_P017943	chr5:1258335..1258276
Reporter	A_92_P017462	chr1:54350270..54350327
Reporter	A_92_P017300	chr2:36146673..36146614
Reporter	A_92_P016979	chr6:91437318..91437259
Reporter	A_92_P016820	chr10:19853798..19853857
Reporter	A_92_P016655	chr1:17673257..17673316
Reporter	A_92_P016336	chr1:296571870..296571925
Reporter	A_92_P016013	chr2:103681522..103681463
Reporter	A_92_P014577	chr5:6912555..6912496
Reporter	A_92_P013950	chr3:50302552..50302493
Reporter	A_92_P013795	chr8:66294362..66294421
Reporter	A_92_P013637	chr1:187190927..187190986
Reporter	A_92_P013478	chr1:112147285..112147226
Reporter	A_92_P013326	chr7:160225922..160225863
Reporter	A_92_P013167	chr3:212739888..212739947
Reporter	A_92_P013010	chr2:110655996..110655947
Reporter	A_92_P012375	chr4:48543798..48543739
Reporter	A_92_P012044	chr5:184230455..184230514
Reporter	A_92_P011720	chr7:167106959..167106900
Reporter	A_92_P011401	chr4:18914761..18914702
Reporter	A_92_P011079	chr7:151410586..151410527
Reporter	A_92_P010918	chr2:22397921..22397980
Reporter	A_92_P010759	chr7:147771432..147771373
Reporter	A_92_P010290	chr10:140968953..140968894
Reporter	A_92_P009969	chr1:171235421..171235480
Reporter	A_92_P009314	chr8:120619548..120619489
Reporter	A_92_P009006	chr4:201792459..201792400
Reporter	A_92_P008204	chr2:178263313..178263254
Reporter	A_92_P007882	chr7:128436955..128436896
Reporter	A_92_P007562	chr6:164693726..164693667
Reporter	A_92_P007240	chr10:5719060..5719001
Reporter	A_92_P006441	chr3:186433103..186433046
Reporter	A_92_P006122	chr10:71267857..71267916
Reporter	A_92_P005965	chr2:209011174..209011233
Reporter	A_92_P005642	chr5:95631057..95631116
Reporter	A_92_P005478	chr5:163228574..163228633
Reporter	A_92_P005314	chr7:140574624..140574683
Reporter	A_92_P004830	chr8:153595643..153595702
Reporter	A_92_P004508	chr5:213076921..213076862
Reporter	A_92_P004349	chr7:141138588..141138534
Reporter	A_92_P004196	chr4:13628888..13628949
Reporter	A_92_P004044	chr4:214291909..214291968
Reporter	A_92_P003884	chr8:171810852..171810911
Reporter	A_92_P003074	chr4:68767857..68767916
Reporter	A_92_P002755	chr6:151872919..151872860
Reporter	A_92_P002280	chr1:49617218..49617277
Reporter	A_92_P002122	chr4:179823232..179823173
Reporter	A_92_P001971	chr3:28334490..28334549
Reporter	A_92_P001667	chr6:165080089..165080148
Reporter	A_92_P001517	chr10:6594012..6594072
Reporter	A_92_P001367	chr3:95270147..95270180
Reporter	A_92_P040742	chr6:161894738..161894679
Reporter	A_92_P040594	chr3:33559046..33558987
Reporter	A_92_P040303	chr1:33832497..33832556
Reporter	A_92_P039989	chr6:159854092..159854151
Reporter	A_92_P039832	chr10:96757738..96757797
Reporter	A_92_P038550	chr2:164095911..164095970
Reporter	A_92_P038226	chr8:6584857..6584916
Reporter	A_92_P038067	chr5:27396051..27396110
Reporter	A_92_P037904	chr6:152125506..152125565
Reporter	A_92_P037749	chr3:189775307..189775366
Reporter	A_92_P037424	chr5:171520555..171520614
Reporter	A_92_P037271	chr8:135715647..135715588
Reporter	A_92_P037109	chr3:166597442..166597383
Reporter	A_92_P036641	chr1:200016769..200016710
Reporter	A_92_P036479	chr7:86745775..86745734
Reporter	A_92_P035991	chr5:64771919..64771860
Reporter	A_92_P035835	chr9:134642350..134642291
Reporter	A_92_P034710	chr2:103964804..103964863
Reporter	A_92_P034384	chr2:101843560..101843501
Reporter	A_92_P034228	chr10:85839275..85839211
Reporter	A_92_P033904	chr4:235163810..235163838
Reporter	A_92_P033425	chr1:241361116..241361147
Reporter	A_92_P032774	chr3:187533123..187533064
Reporter	A_92_P031970	chr2:186687325..186687384
Reporter	A_92_P031807	chr10:133772407..133772466
Reporter	A_92_P031648	chr9:14846713..14846772
Reporter	A_92_P031489	chr7:167227051..167227110
Reporter	A_92_P031327	chr5:8459624..8459566
Reporter	A_92_P030852	chr2:26005152..26005211
Reporter	A_92_P030688	chr3:12161032..12161091
Reporter	A_92_P030362	chr9:15692018..15691959
Reporter	A_92_P030199	chr2:163569910..163569968
Reporter	A_92_P030040	chr2:236185023..236185082
Reporter	A_92_P029877	chr1:62918799..62918857
Reporter	A_92_P029564	chr1:249414712..249414771
Reporter	A_92_P029405	chr6:142449250..142449215
Reporter	A_92_P028916	chr5:15187044..15187000
Reporter	A_92_P028759	chr3:33743694..33743753
Reporter	A_92_P027631	chr10:130038676..130038617
Reporter	A_92_P027469	chr1:90551213..90551162
Reporter	A_92_P026826	chr2:145022455..145022401
Reporter	A_92_P026504	chr9:12333667..12333726
Reporter	A_92_P026027	chr2:12907464..12907523
Reporter	A_92_P025869	chr1:41436733..41436674
Reporter	A_92_P025548	chr7:155615422..155615481
Reporter	A_92_P025231	chr3:194355227..194355286
Reporter	A_92_P024595	chr5:130948585..130948644
Reporter	A_92_P024431	chr2:204469672..204469731
Reporter	A_92_P024268	chr3:39217382..39217441
Reporter	A_92_P024110	chr5:65122111..65122171
Reporter	A_92_P023951	chr8:23775028..23774971
Reporter	A_92_P023473	chr4:240613458..240613517
Reporter	A_92_P022670	chr3:211865612..211865561
Reporter	A_92_P022507	chr9:44170602..44170543
Reporter	A_92_P022186	chr9:128665085..128665144
Reporter	A_92_P022025	chr10:149555413..149555361
Reporter	A_92_P021549	chr6:111249208..111249267
Reporter	A_92_P021065	chr4:63539664..63539605
Reporter	A_92_P020581	chr8:131516086..131516145
Reporter	A_92_P020419	chr7:171928528..171928587
Reporter	A_92_P019942	chr3:210128719..210128660
Reporter	A_92_P019458	chr2:196304818..196304877
Reporter	A_92_P018981	chr2:106202588..106202537
Reporter	A_92_P018823	chr9:124034542..124034601
Reporter	A_92_P018183	chr4:160956713..160956652
Reporter	A_92_P017865	chr4:178888534..178888475
Reporter	A_92_P017380	chr7:159909574..159909515
Reporter	A_92_P017218	chr4:10021282..10021341
Reporter	A_92_P017060	chr3:200431891..200431832
Reporter	A_92_P016738	chr5:84823992..84824051
Reporter	A_92_P016572	chr1:258806658..258806717
Reporter	A_92_P016096	chr10:147576121..147576170
Reporter	A_92_P015774	chr6:154778268..154778327
Reporter	A_92_P015453	chr1:80321717..80321764
Reporter	A_92_P015294	chr1:7397460..7397515
Reporter	A_92_P014823	chr2:140322860..140322801
Reporter	A_92_P014187	chr5:214709014..214708955
Reporter	A_92_P014028	chr4:190876125..190876066
Reporter	A_92_P013869	chr3:19754447..19754506
Reporter	A_92_P013714	chr3:3915356..3915297
Reporter	A_92_P013558	chr4:74321024..74321083
Reporter	A_92_P013086	chr1:202764881..202764822
Reporter	A_92_P012771	chr2:216665660..216665719
Reporter	A_92_P012454	chr6:60143417..60143358
Reporter	A_92_P012292	chr9:107313255..107313314
Reporter	A_92_P011480	chr5:74038914..74038966
Reporter	A_92_P011159	chr9:134308703..134308644
Reporter	A_92_P010839	chr3:220653263..220653318
Reporter	A_92_P010372	chr3:168482565..168482624
Reporter	A_92_P010051	chr9:47448603..47448544
Reporter	A_92_P009886	chr3:200136962..200137021
Reporter	A_92_P009558	chr1:26821791..26821850
Reporter	A_92_P009394	chr2:17479881..17479932
Reporter	A_92_P009235	chr5:202825596..202825655
Reporter	A_92_P008929	chr6:116277171..116277112
Reporter	A_92_P008285	chr6:144598340..144598281
Reporter	A_92_P008123	chr8:1371341..1371282
Reporter	A_92_P007962	chr5:70548493..70548552
Reporter	A_92_P007640	chr5:61524580..61524639
Reporter	A_92_P007322	chr5:208426899..208426940
Reporter	A_92_P007001	chr2:192784540..192784481
Reporter	A_92_P006842	chr2:144986893..144986834
Reporter	A_92_P006686	chr4:237320723..237320782
Reporter	A_92_P006523	chr2:140313018..140312959
Reporter	A_92_P006361	chr2:9996886..9996945
Reporter	A_92_P006202	chr1:9434424..9434483
Reporter	A_92_P005724	chr5:17063392..17063439
Reporter	A_92_P005394	chr2:41500237..41500296
Reporter	A_92_P005235	chr1:240383738..240383797
Reporter	A_92_P005074	chr4:159078530..159078589
Reporter	A_92_P004914	chr7:166680422..166680481
Reporter	A_92_P004429	chr10:134034705..134034747
Reporter	A_92_P004271	chr2:209338927..209338880
Reporter	A_92_P003645	chr4:185761038..185760979
Reporter	A_92_P002513	chr8:146746442..146746501
Reporter	A_92_P002046	chr2:21284499..21284440
Reporter	A_92_P001894	chr10:67010696..67010755
Reporter	A_92_P001741	chr8:162044750..162044809
Reporter	A_92_P001443	chr1:51010747..51010806
Reporter	A_92_P040815	chr5:887507..887531
Reporter	A_92_P040668	chr5:202521521..202521580
Reporter	A_92_P040227	chr1:270833821..270833771
Reporter	A_92_P039592	chr5:12155026..12155085
Reporter	A_92_P039430	chr8:22997185..22997244
Reporter	A_92_P039112	chr4:38295338..38295391
Reporter	A_92_P038785	chr9:127208668..127208609
Reporter	A_92_P038467	chr2:130291557..130291498
Reporter	A_92_P038146	chr2:193503445..193503504
Reporter	A_92_P037985	chr4:171363358..171363414
Reporter	A_92_P037831	chr6:140869528..140869469
Reporter	A_92_P037348	chr7:150910803..150910744
Reporter	A_92_P037187	chr3:199306925..199306866
Reporter	A_92_P036873	chr6:22306515..22306456
Reporter	A_92_P036720	chr7:174503133..174503192
Reporter	A_92_P036560	chr10:113162166..113162107
Reporter	A_92_P036237	chr5:214426835..214426894
Reporter	A_92_P036072	chr5:212543841..212543900
Reporter	A_92_P035908	chr9:24974611..24974670
Reporter	A_92_P035598	chr3:217563345..217563401
Reporter	A_92_P035279	chr1:198734754..198734809
Reporter	A_92_P034791	chr3:186485590..186485644
Reporter	A_92_P034625	chr5:213259346..213259291
Reporter	A_92_P034465	chr2:67152340..67152281
Reporter	A_92_P034304	chr3:134015828..134015887
Reporter	A_92_P033981	chr1:173222279..173222220
Reporter	A_92_P033663	chr3:221274267..221274208
Reporter	A_92_P033342	chr2:35192526..35192480
Reporter	A_92_P033180	chr2:5925778..5925719
Reporter	A_92_P033015	chr8:103463288..103463347
Reporter	A_92_P032690	chr5:32093857..32093814
Reporter	A_92_P032371	chr2:24363368..24363309
Reporter	A_92_P032209	chr10:4638798..4638758
Reporter	A_92_P032052	chr5:215786066..215786125
Reporter	A_92_P031887	chr9:35911263..35911322
Reporter	A_92_P031728	chr9:132544757..132544816
Reporter	A_92_P031407	chr5:48895763..48895707
Reporter	A_92_P031088	chr7:172118044..172118103
Reporter	A_92_P030930	chr4:74322588..74322647
Reporter	A_92_P030769	chr9:153836472..153836413
Reporter	A_92_P030606	chr2:29680448..29680507
Reporter	A_92_P030282	chr8:171389943..171390002
Reporter	A_92_P029800	chr2:51329622..51329674
Reporter	A_92_P029641	chr5:121408222..121408163
Reporter	A_92_P029484	chr1:216762031..216761972
Reporter	A_92_P028508	chr8:125470286..125470227
Reporter	A_92_P028350	chr9:131525651..131525601
Reporter	A_92_P028197	chr5:162678216..162678275
Reporter	A_92_P027715	chr4:210327288..210327347
Reporter	A_92_P027387	chr6:34430120..34430179
Reporter	A_92_P027068	chr4:185571240..185571181
Reporter	A_92_P026907	chr4:217914513..217914454
Reporter	A_92_P026263	chr2:114766710..114766758
Reporter	A_92_P026105	chr9:28994777..28994718
Reporter	A_92_P025948	chr1:30257248..30257306
Reporter	A_92_P025473	chr2:197935494..197935435
Reporter	A_92_P025309	chr8:156258130..156258182
Reporter	A_92_P024674	chr3:216843981..216843922
Reporter	A_92_P024186	chr8:43296250..43296191
Reporter	A_92_P024028	chr3:170503089..170503135
Reporter	A_92_P023709	chr7:156853132..156853191
Reporter	A_92_P023547	chr8:163735370..163735429
Reporter	A_92_P022751	chr6:137643424..137643483
Reporter	A_92_P022265	chr10:129970180..129970121
Reporter	A_92_P022106	chr8:137403803..137403744
Reporter	A_92_P021944	chr5:64105027..64105086
Reporter	A_92_P021788	chr3:187483174..187483114
Reporter	A_92_P021630	chr8:88893006..88892947
Reporter	A_92_P021146	chr10:140935308..140935362
Reporter	A_92_P020823	chr6:95604662..95604721
Reporter	A_92_P020662	chr7:18522294..18522235
Reporter	A_92_P020338	chr2:134602368..134602309
Reporter	A_92_P020177	chr9:118825230..118825280
Reporter	A_92_P019860	chr6:152902211..152902152
Reporter	A_92_P019538	chr1:20095292..20095233
Reporter	A_92_P019376	chr5:13808422..13808363
Reporter	A_92_P019059	chr4:2762641..2762700
Reporter	A_92_P018424	chr10:111433610..111433669
Reporter	A_92_P017461	chr10:86523753..86523713
Reporter	A_92_P016978	chr2:114346368..114346309
Reporter	A_92_P016490	chr4:33179..33120
Reporter	A_92_P016335	chr5:179670055..179670114
Reporter	A_92_P016175	chr2:189572565..189572624
Reporter	A_92_P015691	chr4:50156816..50156875
Reporter	A_92_P015531	chr7:51166550..51166609
Reporter	A_92_P015213	chr9:131571412..131571353
Reporter	A_92_P014902	chr7:164414451..164414392
Reporter	A_92_P014576	chr1:278991743..278991684
Reporter	A_92_P014421	chr9:153607163..153607222
Reporter	A_92_P013636	chr1:23219230..23219289
Reporter	A_92_P013325	chr9:55347648..55347592
Reporter	A_92_P013009	chr1:253609853..253609794
Reporter	A_92_P012688	chr9:144520777..144520836
Reporter	A_92_P012534	chr3:136770976..136771035
Reporter	A_92_P012374	chr8:7301572..7301631
Reporter	A_92_P011879	chr1:98762643..98762702
Reporter	A_92_P011400	chr6:142567955..142567896
Reporter	A_92_P011240	chr6:139280914..139280973
Reporter	A_92_P011078	chr8:151906763..151906704
Reporter	A_92_P010289	chr7:81268658..81268717
Reporter	A_92_P010131	chr8:68296678..68296619
Reporter	A_92_P009968	chr8:170834884..170834922
Reporter	A_92_P009474	chr9:110714088..110714029
Reporter	A_92_P009158	chr10:70574227..70574168
Reporter	A_92_P009005	chr10:135494997..135495056
Reporter	A_92_P008846	chr2:69177391..69177332
Reporter	A_92_P008043	chr8:171016114..171016173
Reporter	A_92_P007721	chr3:211533931..211533872
Reporter	A_92_P007561	chr3:186396854..186396795
Reporter	A_92_P007398	chr9:74584730..74584678
Reporter	A_92_P007077	chr10:135576076..135576022
Reporter	A_92_P006921	chr5:45542980..45542921
Reporter	A_92_P006765	chr5:193188932..193188979
Reporter	A_92_P006605	chr10:128561869..128561810
Reporter	A_92_P006121	chr1:162271188..162271247
Reporter	A_92_P005964	chr3:6526304..6526245
Reporter	A_92_P005477	chr3:50948197..50948256
Reporter	A_92_P005313	chr4:53961439..53961498
Reporter	A_92_P004829	chr3:221540813..221540754
Reporter	A_92_P004507	chr7:127892681..127892740
Reporter	A_92_P003238	chr2:72439625..72439684
Reporter	A_92_P003073	chr5:191588494..191588553
Reporter	A_92_P002911	chr10:16372518..16372554
Reporter	A_92_P001970	chr10:9580513..9580476
Reporter	A_92_P001816	chr5:209900914..209900855
Reporter	A_92_P001666	chr2:1437861..1437802
Reporter	A_92_P001516	chr1:35043842..35043802
Reporter	A_92_P001214	chr2:235920442..235920501
Reporter	A_92_P001073	chr5:49703767..49703824
Reporter	A_92_P041036	chr2:184000707..184000655
Reporter	A_92_P040888	chr9:120229764..120229799
Reporter	A_92_P040741	chr1:293009569..293009510
Reporter	A_92_P040593	chr3:48805752..48805693
Reporter	A_92_P040445	chr2:188155020..188154961
Reporter	A_92_P039671	chr1:1202931..1202872
Reporter	A_92_P039192	chr4:13398733..13398673
Reporter	A_92_P039030	chr6:152084601..152084542
Reporter	A_92_P038866	chr5:21584445..21584386
Reporter	A_92_P038705	chr8:127004345..127004404
Reporter	A_92_P038549	chr10:147048622..147048563
Reporter	A_92_P038390	chr6:131457078..131457019
Reporter	A_92_P038225	chr7:162156772..162156713
Reporter	A_92_P037903	chr9:110456108..110456049
Reporter	A_92_P037748	chr4:141882044..141881985
Reporter	A_92_P037588	chr6:1996722..1996770
Reporter	A_92_P037108	chr2:218775325..218775267
Reporter	A_92_P036951	chr3:56325531..56325590
Reporter	A_92_P036640	chr2:188360964..188361023
Reporter	A_92_P036321	chr2:40683667..40683608
Reporter	A_92_P036155	chr5:17346049..17345990
Reporter	A_92_P035834	chr1:19252765..19252824
Reporter	A_92_P035680	chr10:111150527..111150586
Reporter	A_92_P035357	chr3:205821527..205821468
Reporter	A_92_P035197	chr8:95022764..95022823
Reporter	A_92_P035031	chr5:215345926..215345867
Reporter	A_92_P034873	chr8:105576062..105576003
Reporter	A_92_P034709	chr10:101031728..101031669
Reporter	A_92_P034545	chr7:172504282..172504223
Reporter	A_92_P034227	chr6:81688026..81688085
Reporter	A_92_P034064	chr3:148836531..148836481
Reporter	A_92_P033740	chr10:2659101..2659042
Reporter	A_92_P033584	chr5:133518140..133518191
Reporter	A_92_P033424	chr1:36220407..36220347
Reporter	A_92_P033098	chr5:168863306..168863275
Reporter	A_92_P032934	chrMt:262867..262808
Reporter	A_92_P032607	chr3:175349985..175350044
Reporter	A_92_P032445	chr8:165715763..165715704
Reporter	A_92_P032130	chr4:70068000..70067941
Reporter	A_92_P031969	chr1:61944643..61944584
Reporter	A_92_P031806	chr4:72575915..72575856
Reporter	A_92_P031647	chr7:9260598..9260539
Reporter	A_92_P031168	chr4:5394893..5394834
Reporter	A_92_P031006	chr3:163743929..163743870
Reporter	A_92_P030851	chr4:157610498..157610439
Reporter	A_92_P030524	chr2:164188054..164187995
Reporter	A_92_P030361	chr6:158443213..158443272
Reporter	A_92_P030039	chr6:7132602..7132543
Reporter	A_92_P029721	chr6:66439454..66439395
Reporter	A_92_P029080	chr2:49288231..49288290
Reporter	A_92_P028427	chr4:14931043..14930984
Reporter	A_92_P028271	chr3:138629948..138630007
Reporter	A_92_P028120	chr8:130686108..130686049
Reporter	A_92_P027955	chr4:238462689..238462748
Reporter	A_92_P027630	chr5:34785798..34785744
Reporter	A_92_P026988	chr3:134769160..134769219
Reporter	A_92_P026343	chr3:187176764..187176823
Reporter	A_92_P026180	chr3:146603467..146603526
Reporter	A_92_P026026	chr6:162479418..162479359
Reporter	A_92_P025868	chr9:154459958..154459899
Reporter	A_92_P025706	chr1:7867724..7867665
Reporter	A_92_P025547	chr8:116309370..116309311
Reporter	A_92_P025390	chr5:58532887..58532828
Reporter	A_92_P024914	chr2:194480065..194480009
Reporter	A_92_P024753	chr7:163118792..163118851
Reporter	A_92_P024430	chr4:201750926..201750867
Reporter	A_92_P023789	chr8:157097677..157097621
Reporter	A_92_P023627	chr1:16349531..16349472
Reporter	A_92_P023309	chr3:165638994..165639053
Reporter	A_92_P022669	chr5:1846347..1846288
Reporter	A_92_P022506	chr9:118047360..118047419
Reporter	A_92_P022346	chr5:813062..813121
Reporter	A_92_P021706	chr3:175776519..175776460
Reporter	A_92_P021548	chr4:182740326..182740385
Reporter	A_92_P021387	chr2:136113611..136113670
Reporter	A_92_P021227	chr6:118604954..118605013
Reporter	A_92_P021064	chr5:214131300..214131355
Reporter	A_92_P020905	chr9:77701161..77701204
Reporter	A_92_P020744	chr3:43359217..43359158
Reporter	A_92_P020580	chr2:10479869..10479810
Reporter	A_92_P020418	chr1:17258648..17258707
Reporter	A_92_P020258	chr1:187381253..187381312
Reporter	A_92_P019457	chr10:127810909..127810850
Reporter	A_92_P019139	chr3:181682015..181682074
Reporter	A_92_P018980	chr7:153219109..153219168
Reporter	A_92_P018664	chr2:12686468..12686527
Reporter	A_92_P018506	chr3:158354032..158354091
Reporter	A_92_P018344	chr7:150290584..150290525
Reporter	A_92_P017217	chr1:44371242..44371301
Reporter	A_92_P017059	chr6:87278556..87278497
Reporter	A_92_P016900	chr4:146007899..146007958
Reporter	A_92_P016737	chr3:196062766..196062707
Reporter	A_92_P016571	chr1:72704596..72704655
Reporter	A_92_P015937	chr5:56365291..56365350
Reporter	A_92_P015773	chr5:175693259..175693318
Reporter	A_92_P015611	chr10:142091735..142091676
Reporter	A_92_P015452	chr9:93359247..93359306
Reporter	A_92_P015135	chr2:219860054..219860113
Reporter	A_92_P014660	chr5:6545309..6545250
Reporter	A_92_P014341	chr6:150666253..150666194
Reporter	A_92_P013713	chr7:15004613..15004554
Reporter	A_92_P013557	chr7:8928893..8928834
Reporter	A_92_P013085	chr2:10514917..10514976
Reporter	A_92_P012770	chr8:171880464..171880497
Reporter	A_92_P012453	chr1:44349113..44349172
Reporter	A_92_P012291	chr1:200726688..200726747
Reporter	A_92_P012126	chr10:22319954..22319895
Reporter	A_92_P011479	chr7:149938049..149938108
Reporter	A_92_P011320	chr2:197760532..197760592
Reporter	A_92_P010838	chr3:210065967..210066026
Reporter	A_92_P010681	chr8:142476482..142476541
Reporter	A_92_P010529	chr5:24861085..24861026
Reporter	A_92_P010050	chr8:170056430..170056489
Reporter	A_92_P009557	chr2:231994074..231994015
Reporter	A_92_P009393	chr7:130093474..130093415
Reporter	A_92_P009234	chr3:173741047..173741106
Reporter	A_92_P008928	chr4:173554776..173554842
Reporter	A_92_P008762	chr5:202520109..202520155
Reporter	A_92_P008603	chr4:21659968..21659909
Reporter	A_92_P008284	chr1:4994277..4994336
Reporter	A_92_P007961	chr1:182104257..182104198
Reporter	A_92_P006685	chr1:108266143..108266084
Reporter	A_92_P006360	chr5:109571884..109571943
Reporter	A_92_P006201	chr8:166408828..166408887
Reporter	A_92_P006043	chr4:28980030..28979971
Reporter	A_92_P005559	chr9:15409956..15409905
Reporter	A_92_P005393	chr1:22440267..22440208
Reporter	A_92_P004913	chr5:169668778..169668719
Reporter	A_92_P004747	chr9:13357201..13357260
Reporter	A_92_P004585	chr1:135784141..135784200
Reporter	A_92_P004270	chr8:68687745..68687804
Reporter	A_92_P004119	chr9:114061708..114061767
Reporter	A_92_P003965	chr5:74641700..74641641
Reporter	A_92_P003804	chr5:45745820..45745876
Reporter	A_92_P003480	chr2:36908694..36908753
Reporter	A_92_P002833	chr9:115059723..115059778
Reporter	A_92_P002674	chr9:1217574..1217633
Reporter	A_92_P001592	chr6:7454752..7454693
Reporter	A_92_P001291	chr10:89206422..89206363
Reporter	A_92_P001002	chr2:144636796..144636855
Reporter	A_92_P041257	chr9:133549264..133549323
Reporter	A_92_P041110	chr6:126149396..126149337
Reporter	A_92_P040961	chr9:113212670..113212611
Reporter	A_92_P040667	chr7:168592447..168592388
Reporter	A_92_P040519	chr9:116955788..116955847
Reporter	A_92_P040226	chr1:279118188..279118129
Reporter	A_92_P040068	chr5:175439970..175439927
Reporter	A_92_P039752	chr7:94026643..94026702
Reporter	A_92_P039591	chr1:111204093..111204152
Reporter	A_92_P039271	chr1:999408..999467
Reporter	A_92_P039111	chr8:15274741..15274682
Reporter	A_92_P038784	chr10:104270904..104270845
Reporter	A_92_P038624	chr9:147407838..147407897
Reporter	A_92_P038466	chr2:205925316..205925256
Reporter	A_92_P037984	chr9:8039767..8039826
Reporter	A_92_P037667	chr7:304021..303962
Reporter	A_92_P037186	chr8:75603942..75603883
Reporter	A_92_P037030	chr8:63006379..63006329
Reporter	A_92_P036872	chr6:115552308..115552249
Reporter	A_92_P036236	chr7:806756..806697
Reporter	A_92_P035758	chr1:240787353..240787294
Reporter	A_92_P035438	chr4:43829059..43829000
Reporter	A_92_P034790	chr9:102777889..102777830
Reporter	A_92_P034464	chr10:3062835..3062776
Reporter	A_92_P034303	chr8:73686793..73686734
Reporter	A_92_P034146	chr4:46423486..46423536
Reporter	A_92_P033505	chr5:188611833..188611892
Reporter	A_92_P033014	chr1:202756865..202756923
Reporter	A_92_P032370	chr8:63557601..63557542
Reporter	A_92_P032208	chr3:98203635..98203576
Reporter	A_92_P031886	chr4:5041614..5041673
Reporter	A_92_P031727	chr3:19254596..19254648
Reporter	A_92_P030929	chr5:126697375..126697316
Reporter	A_92_P030768	chr5:177665469..177665410
Reporter	A_92_P030605	chr4:7018119..7018174
Reporter	A_92_P030118	chr4:167402795..167402854
Reporter	A_92_P029799	chr8:88679245..88679186
Reporter	A_92_P029640	chr8:138513874..138513933
Reporter	A_92_P029483	chr2:34985508..34985449
Reporter	A_92_P029321	chr7:149173490..149173549
Reporter	A_92_P028997	chr5:5063712..5063766
Reporter	A_92_P028673	chr1:6615148..6615207
Reporter	A_92_P028507	chr4:159038085..159038144
Reporter	A_92_P027875	chr9:130820628..130820679
Reporter	A_92_P027386	chr1:61940624..61940683
Reporter	A_92_P026906	chr7:151953751..151953810
Reporter	A_92_P026742	chr1:288859811..288859870
Reporter	A_92_P026262	chr10:309928..309869
Reporter	A_92_P025308	chr2:198805181..198805240
Reporter	A_92_P025148	chr4:129843109..129843050
Reporter	A_92_P024989	chr4:1493977..1494036
Reporter	A_92_P024185	chr1:288276878..288276819
Reporter	A_92_P023231	chr1:182095387..182095328
Reporter	A_92_P023075	chr1:65418730..65418789
Reporter	A_92_P022587	chr4:240842949..240843008
Reporter	A_92_P022105	chr7:28013046..28012994
Reporter	A_92_P021943	chr8:107445018..107444959
Reporter	A_92_P021787	chr4:178139472..178139531
Reporter	A_92_P021629	chr4:146943209..146943268
Reporter	A_92_P020176	chr9:145170289..145170230
Reporter	A_92_P019699	chr6:85410040..85410085
Reporter	A_92_P019537	chr2:46001877..46001832
Reporter	A_92_P019217	chr5:10011724..10011783
Reporter	A_92_P018740	chr9:75255161..75255102
Reporter	A_92_P018423	chr4:147786167..147786226
Reporter	A_92_P018259	chr9:15368382..15368323
Reporter	A_92_P018099	chr4:11825971..11826030
Reporter	A_92_P017941	chr4:231338689..231338629
Reporter	A_92_P017787	chr3:200165604..200165545
Reporter	A_92_P017298	chr1:183843322..183843381
Reporter	A_92_P017137	chr4:129816979..129816920
Reporter	A_92_P016818	chr5:78131446..78131387
Reporter	A_92_P016174	chr2:153130510..153130569
Reporter	A_92_P016011	chr3:157019771..157019830
Reporter	A_92_P015854	chr4:231235466..231235406
Reporter	A_92_P015372	chr1:280343286..280343227
Reporter	A_92_P014901	chr1:279567876..279567935
Reporter	A_92_P014575	chr2:48107212..48107271
Reporter	A_92_P014107	chr3:32231180..32231239
Reporter	A_92_P013793	chr3:196131829..196131888
Reporter	A_92_P013477	chr7:5339137..5339196
Reporter	A_92_P013324	chr8:170864227..170864286
Reporter	A_92_P013165	chr5:13253395..13253336
Reporter	A_92_P012687	chr10:8357309..8357368
Reporter	A_92_P012533	chr2:12352879..12352820
Reporter	A_92_P012209	chr7:157202607..157202549
Reporter	A_92_P011878	chr2:210312562..210312621
Reporter	A_92_P011718	chr4:195787788..195787729
Reporter	A_92_P011559	chr5:63801045..63800986
Reporter	A_92_P011239	chr3:187535579..187535638
Reporter	A_92_P011077	chr7:164203471..164203412
Reporter	A_92_P010916	chr1:188906307..188906248
Reporter	A_92_P010758	chr2:185772754..185772784
Reporter	A_92_P010450	chr2:181729686..181729627
Reporter	A_92_P010130	chr10:37652636..37652677
Reporter	A_92_P009967	chr2:147302890..147302837
Reporter	A_92_P009638	chr7:1297773..1297832
Reporter	A_92_P009473	chr8:118324770..118324710
Reporter	A_92_P009157	chr5:48451297..48451356
Reporter	A_92_P008682	chr8:39016562..39016621
Reporter	A_92_P008520	chr5:7118494..7118435
Reporter	A_92_P008042	chr9:46651645..46651615
Reporter	A_92_P007880	chr5:203403128..203403187
Reporter	A_92_P007720	chr1:156218447..156218388
Reporter	A_92_P007397	chr6:95936542..95936601
Reporter	A_92_P007238	chr5:142480587..142480528
Reporter	A_92_P007076	chr10:74607182..74607123
Reporter	A_92_P006920	chr2:64740091..64740032
Reporter	A_92_P006764	chr3:201380104..201380045
Reporter	A_92_P006604	chr1:187883867..187883808
Reporter	A_92_P006439	chr3:1603971..1604030
Reporter	A_92_P006282	chr7:41421006..41420947
Reporter	A_92_P006120	chr5:13604594..13604653
Reporter	A_92_P005963	chr1:261897043..261897102
Reporter	A_92_P004995	chr4:235825475..235825416
Reporter	A_92_P004347	chr10:147903339..147903398
Reporter	A_92_P004195	chr5:193534335..193534394
Reporter	A_92_P004042	chr9:152054885..152054826
Reporter	A_92_P003721	chr9:101432217..101432276
Reporter	A_92_P003562	chr8:109962457..109962401
Reporter	A_92_P002910	chr10:149745201..149745142
Reporter	A_92_P002592	chr2:176870173..176870229
Reporter	A_92_P002120	chr10:59439188..59439247
Reporter	A_92_P001515	chr9:9967994..9967962
Reporter	A_92_P001213	chr9:77308406..77308465
Reporter	A_92_P000929	chr10:89496144..89496085
Reporter	A_92_P041328	chr2:145022123..145022076
Reporter	A_92_P040887	chr5:69313498..69313557
Reporter	A_92_P040301	chr2:185110875..185110816
Reporter	A_92_P040147	chr5:156887273..156887332
Reporter	A_92_P039830	chr3:219898367..219898308
Reporter	A_92_P039191	chr4:226617871..226617812
Reporter	A_92_P038065	chr4:171791148..171791089
Reporter	A_92_P037747	chr3:44223644..44223585
Reporter	A_92_P037587	chr3:167805901..167805842
Reporter	A_92_P036797	chr8:19974925..19974866
Reporter	A_92_P036639	chr6:151448388..151448447
Reporter	A_92_P036478	chr2:215944081..215944022
Reporter	A_92_P036154	chr3:154124711..154124653
Reporter	A_92_P035989	chr3:31452845..31452904
Reporter	A_92_P035833	chr7:5340300..5340359
Reporter	A_92_P035679	chr9:154457876..154457935
Reporter	A_92_P035518	chr8:167124932..167124873
Reporter	A_92_P035356	chr1:269354843..269354786
Reporter	A_92_P034872	chr1:2941980..2942039
Reporter	A_92_P034063	chr1:164506877..164506936
Reporter	A_92_P033423	chr8:69411607..69411548
Reporter	A_92_P032288	chr4:171365979..171366038
Reporter	A_92_P031968	chr4:171667117..171667176
Reporter	A_92_P031646	chr4:5666788..5666729
Reporter	A_92_P030686	chr10:118917705..118917646
Reporter	A_92_P030197	chr5:106129583..106129642
Reporter	A_92_P029876	chr8:101774667..101774617
Reporter	A_92_P029562	chr5:178525929..178525870
Reporter	A_92_P029403	chr9:131912890..131912831
Reporter	A_92_P029241	chr3:65021603..65021544
Reporter	A_92_P029079	chr10:75812357..75812298
Reporter	A_92_P028914	chr10:146585741..146585682
Reporter	A_92_P028590	chr1:2958245..2958303
Reporter	A_92_P028426	chr3:9318263..9318322
Reporter	A_92_P028270	chr1:282549238..282549179
Reporter	A_92_P027954	chr7:8679771..8679830
Reporter	A_92_P027796	chr9:130521020..130521079
Reporter	A_92_P027467	chr5:203173687..203173738
Reporter	A_92_P027307	chr8:124462540..124462483
Reporter	A_92_P027150	chr6:81691152..81691211
Reporter	A_92_P026987	chr3:131017784..131017843
Reporter	A_92_P026824	chr8:103191443..103191384
Reporter	A_92_P026342	chr4:12083728..12083787
Reporter	A_92_P025705	chr4:186198615..186198556
Reporter	A_92_P025389	chr2:202525681..202525623
Reporter	A_92_P025229	chr8:136299818..136299861
Reporter	A_92_P025069	chr1:160809788..160809847
Reporter	A_92_P024913	chr5:59043652..59043609
Reporter	A_92_P024593	chr5:190745752..190745693
Reporter	A_92_P024429	chr6:166818730..166818671
Reporter	A_92_P024266	chr4:190052514..190052455
Reporter	A_92_P023949	chr1:229518595..229518536
Reporter	A_92_P023788	chr7:166666702..166666761
Reporter	A_92_P023308	chr6:161352806..161352863
Reporter	A_92_P023154	chr9:3859009..3858950
Reporter	A_92_P022993	chr4:209805849..209805790
Reporter	A_92_P022833	chr2:16472346..16472391
Reporter	A_92_P022668	chr7:129450924..129450983
Reporter	A_92_P022345	chr8:87806831..87806890
Reporter	A_92_P022185	chr8:26916012..26915953
Reporter	A_92_P021226	chr5:71879981..71879922
Reporter	A_92_P020904	chr2:174101113..174101054
Reporter	A_92_P020743	chr9:136515420..136515460
Reporter	A_92_P020257	chr1:257977701..257977760
Reporter	A_92_P019617	chr5:1060997..1060938
Reporter	A_92_P019456	chr3:194549278..194549330
Reporter	A_92_P018979	chr4:31515005..31514974
Reporter	A_92_P018663	chr7:157678309..157678368
Reporter	A_92_P018505	chr4:216761565..216761506
Reporter	A_92_P018343	chr6:163350078..163350137
Reporter	A_92_P017541	chr1:248515776..248515831
Reporter	A_92_P017378	chr7:160023617..160023676
Reporter	A_92_P017058	chr4:240618067..240618126
Reporter	A_92_P016570	chr2:219116895..219116954
Reporter	A_92_P016411	chr10:63556618..63556657
Reporter	A_92_P016094	chr4:239139867..239139810
Reporter	A_92_P015772	chr10:76636918..76636859
Reporter	A_92_P015610	chr10:120117828..120117887
Reporter	A_92_P015451	chr3:218257719..218257660
Reporter	A_92_P014500	chr4:61410478..61410537
Reporter	A_92_P014340	chr4:183701781..183701840
Reporter	A_92_P013244	chr4:171634616..171634675
Reporter	A_92_P013084	chr3:30543201..30543164
Reporter	A_92_P012929	chr10:123575609..123575571
Reporter	A_92_P012452	chr4:78546104..78546163
Reporter	A_92_P012290	chr1:68880614..68880673
Reporter	A_92_P012125	chr1:191860570..191860511
Reporter	A_92_P011638	chr9:151993252..151993194
Reporter	A_92_P011319	chr1:219900547..219900606
Reporter	A_92_P010680	chr3:6293699..6293640
Reporter	A_92_P010206	chr1:6222070..6222011
Reporter	A_92_P010049	chr1:139953103..139953162
Reporter	A_92_P009884	chr2:44697076..44697017
Reporter	A_92_P009721	chr6:2395277..2395336
Reporter	A_92_P009082	chr5:44408170..44408111
Reporter	A_92_P008122	chr5:16217206..16217147
Reporter	A_92_P007960	chr8:171407103..171407162
Reporter	A_92_P007476	chr5:156772643..156772699
Reporter	A_92_P007320	chr4:197713908..197713857
Reporter	A_92_P007157	chr5:212763885..212763826
Reporter	A_92_P006042	chr9:34938059..34938118
Reporter	A_92_P005880	chr6:22726263..22726204
Reporter	A_92_P005722	chr2:200911619..200911560
Reporter	A_92_P005558	chr9:152083081..152083048
Reporter	A_92_P005392	chr10:57119727..57119786
Reporter	A_92_P004912	chr10:5757577..5757518
Reporter	A_92_P004746	chr5:13588304..13588363
Reporter	A_92_P004269	chr3:18221624..18221683
Reporter	A_92_P004118	chr3:89935412..89935471
Reporter	A_92_P003964	chr3:153929439..153929380
Reporter	A_92_P002832	chr8:158089546..158089487
Reporter	A_92_P002511	chr5:70771685..70771737
Reporter	A_92_P002356	chr1:226836339..226836398
Reporter	A_92_P001739	chr10:123189366..123189314
Reporter	A_92_P001591	chr1:134178401..134178461
Reporter	A_92_P001441	chr10:148102405..148102464
Reporter	A_92_P001001	chr2:233733248..233733190
Reporter	A_92_P000857	chr5:135635825..135635766
Reporter	A_92_P041109	chr2:112399336..112399277
Reporter	A_92_P040960	chr8:131124723..131124664
Reporter	A_92_P040813	chr2:113901170..113901222
Reporter	A_92_P040666	chr9:127505922..127505981
Reporter	A_92_P040518	chr6:3073653..3073594
Reporter	A_92_P040373	chr5:216692856..216692797
Reporter	A_92_P040225	chr5:182040403..182040343
Reporter	A_92_P039751	chr6:129902107..129902166
Reporter	A_92_P039428	chr2:3055715..3055656
Reporter	A_92_P038783	chr7:133604789..133604730
Reporter	A_92_P038623	chr6:151778236..151778295
Reporter	A_92_P038145	chr1:253507000..253506941
Reporter	A_92_P037829	chr9:153883659..153883716
Reporter	A_92_P037503	chr7:167339588..167339647
Reporter	A_92_P037346	chr9:138685770..138685829
Reporter	A_92_P037185	chr6:160623282..160623341
Reporter	A_92_P037029	chr2:11682952..11683011
Reporter	A_92_P036558	chr1:278514637..278514696
Reporter	A_92_P036396	chr4:211194817..211194876
Reporter	A_92_P036070	chr2:210529657..210529597
Reporter	A_92_P035596	chr1:21082983..21082944
Reporter	A_92_P035437	chr3:14832437..14832489
Reporter	A_92_P035277	chr5:200369954..200370013
Reporter	A_92_P034623	chr2:203936485..203936544
Reporter	A_92_P034463	chr5:212317278..212317337
Reporter	A_92_P034302	chr1:38739559..38739618
Reporter	A_92_P033819	chr7:50482877..50482818
Reporter	A_92_P033179	chr3:222553258..222553317
Reporter	A_92_P032689	chr5:17317423..17317364
Reporter	A_92_P032207	chr1:279476662..279476603
Reporter	A_92_P032050	chr2:211398891..211398832
Reporter	A_92_P031726	chr5:151418027..151418084
Reporter	A_92_P031565	chr5:212649247..212649306
Reporter	A_92_P031087	chr6:104715826..104715767
Reporter	A_92_P030928	chr1:66948597..66948550
Reporter	A_92_P030441	chr4:13688386..13688327
Reporter	A_92_P029798	chr8:154648669..154648610
Reporter	A_92_P029482	chr6:34532801..34532742
Reporter	A_92_P029159	chr7:130244483..130244542
Reporter	A_92_P028996	chr1:148456515..148456574
Reporter	A_92_P028837	chr2:51438093..51438034
Reporter	A_92_P028506	chr10:39950243..39950184
Reporter	A_92_P028348	chr5:68877742..68877683
Reporter	A_92_P027713	chr5:50093331..50093280
Reporter	A_92_P027549	chr10:145197150..145197209
Reporter	A_92_P027385	chr7:571910..571854
Reporter	A_92_P026905	chr5:78772467..78772526
Reporter	A_92_P026741	chr8:131575264..131575205
Reporter	A_92_P026580	chr5:1027066..1027125
Reporter	A_92_P026103	chr1:46066233..46066287
Reporter	A_92_P025147	chr9:140127411..140127466
Reporter	A_92_P024672	chr6:81702884..81702825
Reporter	A_92_P024511	chr7:102648618..102648677
Reporter	A_92_P024184	chr2:138570761..138570702
Reporter	A_92_P023868	chr8:173062126..173062183
Reporter	A_92_P023707	chr3:231598761..231598702
Reporter	A_92_P023545	chr4:39786220..39786161
Reporter	A_92_P023389	chr8:125905562..125905508
Reporter	A_92_P023230	chr10:13500896..13500951
Reporter	A_92_P023074	chr1:122037927..122037986
Reporter	A_92_P022912	chr9:132886197..132886256
Reporter	A_92_P022749	chr1:174850799..174850858
Reporter	A_92_P022263	chr10:123958817..123958758
Reporter	A_92_P021942	chr9:28847226..28847167
Reporter	A_92_P021467	chr10:78320878..78320819
Reporter	A_92_P021144	chr5:131041848..131041891
Reporter	A_92_P020821	chr1:254801595..254801654
Reporter	A_92_P020497	chr4:172529121..172529062
Reporter	A_92_P020336	chr9:141380602..141380661
Reporter	A_92_P020175	chr3:221435840..221435781
Reporter	A_92_P019859	chr8:165989284..165989333
Reporter	A_92_P019698	chr3:198788413..198788355
Reporter	A_92_P019057	chr1:294500322..294500375
Reporter	A_92_P018582	chr1:294729450..294729509
Reporter	A_92_P018422	chr7:118618928..118618985
Reporter	A_92_P017940	chr9:25522434..25522375
Reporter	A_92_P017786	chr5:182538861..182538802
Reporter	A_92_P017459	chr5:169458867..169458926
Reporter	A_92_P017297	chr4:69843313..69843372
Reporter	A_92_P017136	chr1:237967613..237967554
Reporter	A_92_P016976	chr8:173410839..173410899
Reporter	A_92_P016334	chr8:154594956..154595015
Reporter	A_92_P016173	chr1:232333369..232333310
Reporter	A_92_P016010	chr5:210590589..210590648
Reporter	A_92_P015211	chr5:216381076..216381017
Reporter	A_92_P014900	chr4:234689633..234689690
Reporter	A_92_P014739	chr6:139979945..139980004
Reporter	A_92_P014419	chr9:25821327..25821386
Reporter	A_92_P014106	chr3:227227950..227228009
Reporter	A_92_P013947	chr2:49681666..49681607
Reporter	A_92_P013792	chr3:211383106..211383060
Reporter	A_92_P013635	chr1:167003428..167003487
Reporter	A_92_P013164	chr5:18623637..18623599
Reporter	A_92_P013007	chr2:231209974..231209916
Reporter	A_92_P012848	chr1:7359914..7359973
Reporter	A_92_P012532	chr2:224108192..224108251
Reporter	A_92_P011877	chr6:84790327..84790386
Reporter	A_92_P011717	chr10:128417673..128417732
Reporter	A_92_P011558	chr1:34969796..34969737
Reporter	A_92_P011398	chr10:54940573..54940632
Reporter	A_92_P010915	chr1:274712512..274712571
Reporter	A_92_P010449	chr8:118280265..118280324
Reporter	A_92_P010287	chr2:114165894..114165953
Reporter	A_92_P010129	chr4:21906233..21906193
Reporter	A_92_P009966	chr7:4542369..4542428
Reporter	A_92_P009472	chr7:132515997..132516056
Reporter	A_92_P009003	chr10:106429750..106429809
Reporter	A_92_P008844	chr6:1280540..1280582
Reporter	A_92_P008519	chr5:44407492..44407551
Reporter	A_92_P008201	chr2:144477522..144477463
Reporter	A_92_P007559	chr7:84537005..84537064
Reporter	A_92_P007237	chr9:81300086..81300027
Reporter	A_92_P007075	chr7:107928101..107928160
Reporter	A_92_P006763	chr10:135494166..135494225
Reporter	A_92_P006603	chr7:170114028..170113969
Reporter	A_92_P006281	chr7:10517295..10517354
Reporter	A_92_P006119	chr7:96712465..96712406
Reporter	A_92_P005962	chr1:258373152..258373093
Reporter	A_92_P005475	chr9:22325789..22325848
Reporter	A_92_P005312	chr9:112334052..112334111
Reporter	A_92_P005151	chr3:172906866..172906810
Reporter	A_92_P004994	chr3:199658651..199658592
Reporter	A_92_P004827	chr5:33898802..33898755
Reporter	A_92_P004665	chr4:47242118..47242177
Reporter	A_92_P004346	chr7:158024310..158024251
Reporter	A_92_P003720	chr6:2447647..2447588
Reporter	A_92_P003561	chr5:35271643..35271702
Reporter	A_92_P003071	chr3:155858295..155858354
Reporter	A_92_P002591	chr9:27443657..27443599
Reporter	A_92_P002437	chr7:171036344..171036285
Reporter	A_92_P002277	chr8:48997037..48996978
Reporter	A_92_P001814	chr8:115019532..115019591
Reporter	A_92_P001364	chr9:141830052..141830111
Reporter	A_92_P001212	chr2:7527356..7527297
Reporter	A_92_P000786	chr8:100869355..100869414
Reporter	A_92_P000646	chr8:142843031..142843090
Reporter	A_92_P041465	chr6:155993613..155993672
Reporter	A_92_P041183	chr9:154461740..154461681
Reporter	A_92_P040886	chr2:13383313..13383372
Reporter	A_92_P040739	chr1:236790917..236790857
Reporter	A_92_P040591	chr4:49127601..49127650
Reporter	A_92_P040443	chr2:173945083..173945023
Reporter	A_92_P040300	chr1:229072047..229072106
Reporter	A_92_P039829	chr1:56162819..56162783
Reporter	A_92_P039349	chr1:118064752..118064697
Reporter	A_92_P039190	chr8:149044115..149044169
Reporter	A_92_P038703	chr4:16163822..16163763
Reporter	A_92_P038064	chr1:242986802..242986743
Reporter	A_92_P037746	chr3:41262936..41262877
Reporter	A_92_P037268	chr9:98778048..98777989
Reporter	A_92_P036949	chr1:113881527..113881586
Reporter	A_92_P036796	chr1:226222357..226222416
Reporter	A_92_P036319	chr4:3761600..3761659
Reporter	A_92_P036153	chr1:9304425..9304366
Reporter	A_92_P035988	chr10:6072097..6072156
Reporter	A_92_P035678	chr6:129880812..129880765
Reporter	A_92_P034871	chr8:154154218..154154277
Reporter	A_92_P034543	chr3:142259082..142259141
Reporter	A_92_P034225	chr3:182714176..182714117
Reporter	A_92_P033739	chr3:106353389..106353448
Reporter	A_92_P033582	chr3:226768945..226769004
Reporter	A_92_P033422	chr5:206844532..206844473
Reporter	A_92_P033096	chr3:223764102..223764161
Reporter	A_92_P032932	chr2:55036712..55036654
Reporter	A_92_P032772	chr6:166052142..166052201
Reporter	A_92_P032605	chr8:116022247..116022306
Reporter	A_92_P031804	chr4:180628132..180628191
Reporter	A_92_P031486	chr6:163096187..163096246
Reporter	A_92_P031166	chr3:155091030..155090971
Reporter	A_92_P031004	chr1:290570607..290570547
Reporter	A_92_P030849	chr5:105695908..105695849
Reporter	A_92_P030685	chr4:94878735..94878794
Reporter	A_92_P030522	chr7:171866178..171866237
Reporter	A_92_P030360	chr7:1790778..1790719
Reporter	A_92_P030196	chr4:196469812..196469871
Reporter	A_92_P029561	chr9:141940944..141941003
Reporter	A_92_P029402	chr9:66915420..66915479
Reporter	A_92_P029240	chr9:138615050..138615109
Reporter	A_92_P029078	chr5:202083502..202083443
Reporter	A_92_P028913	chr2:229419924..229419979
Reporter	A_92_P028589	chr8:4515719..4515778
Reporter	A_92_P028425	chr8:170706439..170706390
Reporter	A_92_P028269	chr4:218851889..218851948
Reporter	A_92_P027628	chr3:199961864..199961923
Reporter	A_92_P027466	chr9:7187517..7187458
Reporter	A_92_P026660	chr8:828655..828714
Reporter	A_92_P026024	chr8:163737515..163737567
Reporter	A_92_P025866	chr1:15134972..15134913
Reporter	A_92_P025704	chr6:139595295..139595236
Reporter	A_92_P025388	chr1:115339533..115339474
Reporter	A_92_P025068	chr5:140083082..140083142
Reporter	A_92_P024592	chr1:259941496..259941555
Reporter	A_92_P024428	chr3:38440326..38440278
Reporter	A_92_P024107	chr5:25915069..25915128
Reporter	A_92_P023787	chr6:82031265..82031324
Reporter	A_92_P023625	chr10:82837746..82837805
Reporter	A_92_P023470	chr3:206533144..206533203
Reporter	A_92_P023307	chr1:204643140..204643081
Reporter	A_92_P022344	chr6:162917567..162917626
Reporter	A_92_P022022	chr8:175690416..175690357
Reporter	A_92_P021704	chr2:213085467..213085526
Reporter	A_92_P021546	chr3:8345921..8345862
Reporter	A_92_P021385	chr1:227786243..227786184
Reporter	A_92_P021062	chr5:6383949..6383890
Reporter	A_92_P020903	chr2:26875974..26876033
Reporter	A_92_P020742	chr1:242709325..242709373
Reporter	A_92_P020578	chr6:143073182..143073123
Reporter	A_92_P020095	chr2:137976750..137976691
Reporter	A_92_P019939	chr1:516345..516286
Reporter	A_92_P019776	chr3:44316309..44316250
Reporter	A_92_P018821	chr4:10019503..10019562
Reporter	A_92_P018662	chr9:56124826..56124885
Reporter	A_92_P018180	chr8:136415717..136415658
Reporter	A_92_P018020	chr6:116751948..116751889
Reporter	A_92_P017703	chr4:224168134..224168169
Reporter	A_92_P017377	chr7:130937133..130937192
Reporter	A_92_P016252	chr8:166230848..166230788
Reporter	A_92_P016093	chr5:215062931..215062872
Reporter	A_92_P015609	chr7:162344247..162344188
Reporter	A_92_P014976	chr3:219399522..219399472
Reporter	A_92_P014820	chr6:145075781..145075840
Reporter	A_92_P014185	chr1:241906832..241906892
Reporter	A_92_P014026	chr7:95430702..95430659
Reporter	A_92_P013711	chr3:193637520..193637461
Reporter	A_92_P013083	chr2:197815452..197815393
Reporter	A_92_P012928	chr1:263741106..263741047
Reporter	A_92_P012608	chr2:202284743..202284684
Reporter	A_92_P012451	chr8:128352667..128352608
Reporter	A_92_P012124	chr2:148508624..148508683
Reporter	A_92_P011800	chr5:211448924..211448865
Reporter	A_92_P011637	chr10:127356955..127356999
Reporter	A_92_P011477	chr8:124283031..124282972
Reporter	A_92_P011318	chr5:200775456..200775394
Reporter	A_92_P011156	chr5:8135122..8135182
Reporter	A_92_P010993	chr9:116355054..116355016
Reporter	A_92_P010679	chr4:30946859..30946895
Reporter	A_92_P010527	chr5:57211771..57211830
Reporter	A_92_P010369	chr8:140183153..140183203
Reporter	A_92_P010205	chr4:240712904..240712845
Reporter	A_92_P009081	chr4:211650882..211650941
Reporter	A_92_P008760	chr1:79752707..79752648
Reporter	A_92_P008601	chr2:12010500..12010441
Reporter	A_92_P008121	chr9:141992591..141992623
Reporter	A_92_P007959	chr7:163223359..163223415
Reporter	A_92_P007800	chr5:200526556..200526497
Reporter	A_92_P007637	chr5:190915354..190915413
Reporter	A_92_P006999	chr5:64118562..64118503
Reporter	A_92_P006839	chr6:164205276..164205335
Reporter	A_92_P006358	chr10:89498778..89498728
Reporter	A_92_P005879	chr1:11397184..11397243
Reporter	A_92_P005721	chr3:219892658..219892599
Reporter	A_92_P005391	chr2:36319637..36319696
Reporter	A_92_P005232	chr10:72291908..72291954
Reporter	A_92_P004911	chr1:50329696..50329755
Reporter	A_92_P004427	chr5:80828775..80828716
Reporter	A_92_P004117	chr2:216612058..216612117
Reporter	A_92_P003963	chr3:206861251..206861197
Reporter	A_92_P003802	chr10:146472866..146472807
Reporter	A_92_P003154	chr7:143251072..143251131
Reporter	A_92_P002831	chr8:151023050..151023109
Reporter	A_92_P002672	chr10:147933677..147933736
Reporter	A_92_P002355	chr5:45170799..45170740
Reporter	A_92_P001891	chr8:150000442..150000400
Reporter	A_92_P001289	chr1:149321142..149321083
Reporter	A_92_P001000	chr5:24332698..24332639
Reporter	A_92_P000712	chr1:230179501..230179552
Reporter	A_92_P000579	chr1:103100194..103100137
Reporter	A_92_P041532	chr9:134640725..134640784
Reporter	A_92_P041397	chr1:294710623..294710682
Reporter	A_92_P041255	chr2:69714068..69714009
Reporter	A_92_P040959	chr5:120140218..120140277
Reporter	A_92_P040372	chr4:62695261..62695320
Reporter	A_92_P040224	chr9:139381742..139381681
Reporter	A_92_P039909	chr1:47370899..47370840
Reporter	A_92_P039750	chr2:23398418..23398359
Reporter	A_92_P039589	chr10:141566960..141567019
Reporter	A_92_P039427	chr1:238565265..238565211
Reporter	A_92_P038782	chr5:16129885..16129831
Reporter	A_92_P038622	chr4:183128677..183128618
Reporter	A_92_P038144	chr4:187887653..187887594
Reporter	A_92_P037665	chr6:148111465..148111520
Reporter	A_92_P037028	chr3:176260400..176260459
Reporter	A_92_P036557	chr7:76537809..76537868
Reporter	A_92_P036395	chr7:39125254..39125313
Reporter	A_92_P035906	chr2:21274690..21274749
Reporter	A_92_P035757	chr4:2682055..2682114
Reporter	A_92_P035436	chr8:113067719..113067660
Reporter	A_92_P035276	chr2:202284967..202284910
Reporter	A_92_P035111	chr5:162836483..162836542
Reporter	A_92_P034788	chr3:162599925..162599986
Reporter	A_92_P034622	chr1:18697635..18697694
Reporter	A_92_P034462	chr4:36906474..36906415
Reporter	A_92_P034301	chr2:166446043..166446102
Reporter	A_92_P033979	chr7:159865158..159865129
Reporter	A_92_P033178	chr6:148967969..148968028
Reporter	A_92_P033012	chr4:32690746..32690805
Reporter	A_92_P032688	chr3:179060330..179060389
Reporter	A_92_P032526	chr10:18125863..18125804
Reporter	A_92_P032049	chr4:47592518..47592573
Reporter	A_92_P031086	chr2:108618328..108618367
Reporter	A_92_P030927	chr3:39294697..39294756
Reporter	A_92_P030766	chr5:9192066..9192007
Reporter	A_92_P030603	chr9:105425033..105425092
Reporter	A_92_P030279	chr2:46159106..46159047
Reporter	A_92_P030116	chr6:148246438..148246379
Reporter	A_92_P029638	chr4:214378578..214378637
Reporter	A_92_P029481	chr3:162827827..162827795
Reporter	A_92_P029158	chr4:51896920..51896979
Reporter	A_92_P028995	chr2:83843897..83843838
Reporter	A_92_P028836	chr9:122591622..122591563
Reporter	A_92_P028505	chr9:123641258..123641317
Reporter	A_92_P028035	chr10:143063151..143063210
Reporter	A_92_P027873	chr4:171734747..171734806
Reporter	A_92_P027548	chr10:13341323..13341382
Reporter	A_92_P027384	chr4:3460071..3460131
Reporter	A_92_P027225	chr7:32099399..32099444
Reporter	A_92_P026740	chr3:183557235..183557176
Reporter	A_92_P026260	chr1:260520326..260520385
Reporter	A_92_P026102	chr5:12570033..12569974
Reporter	A_92_P025945	chr9:151314950..151315009
Reporter	A_92_P025783	chr3:151201041..151200982
Reporter	A_92_P025470	chr8:8275778..8275755
Reporter	A_92_P025306	chr9:150352329..150352376
Reporter	A_92_P024671	chr3:193613629..193613570
Reporter	A_92_P024347	chr2:26771583..26771524
Reporter	A_92_P024183	chr1:122400598..122400542
Reporter	A_92_P023867	chr7:28012912..28012853
Reporter	A_92_P023544	chr5:209284651..209284592
Reporter	A_92_P023388	chr2:175629359..175629418
Reporter	A_92_P023229	chr6:145273649..145273599
Reporter	A_92_P022748	chr2:139516781..139516840
Reporter	A_92_P022262	chr10:141946742..141946691
Reporter	A_92_P021941	chr1:34254924..34254983
Reporter	A_92_P021143	chr6:4607088..4607029
Reporter	A_92_P020820	chr5:195187354..195187413
Reporter	A_92_P020013	chr5:38014072..38014119
Reporter	A_92_P019697	chr3:183578151..183578092
Reporter	A_92_P019056	chr3:48493280..48493221
Reporter	A_92_P018902	chr5:215783608..215783667
Reporter	A_92_P018257	chr8:101958893..101958834
Reporter	A_92_P017939	chr2:220854981..220854922
Reporter	A_92_P017618	chr1:269323302..269323242
Reporter	A_92_P017458	chr9:53483284..53483225
Reporter	A_92_P017135	chr4:18576393..18576334
Reporter	A_92_P016975	chr9:127215055..127215011
Reporter	A_92_P016487	chr1:270258033..270258092
Reporter	A_92_P016172	chr7:140105426..140105367
Reporter	A_92_P016009	chr1:14404305..14404364
Reporter	A_92_P015852	chr2:130743792..130743733
Reporter	A_92_P015688	chr9:11627838..11627779
Reporter	A_92_P015528	chr7:97651839..97651814
Reporter	A_92_P015371	chr5:213946077..213946018
Reporter	A_92_P015210	chr2:111975880..111975821
Reporter	A_92_P015054	chr6:126813938..126813879
Reporter	A_92_P014738	chr1:196699232..196699178
Reporter	A_92_P014105	chr9:149820791..149820736
Reporter	A_92_P013946	chr7:157012910..157012851
Reporter	A_92_P013634	chr1:253509988..253509929
Reporter	A_92_P013322	chr8:55936697..55936755
Reporter	A_92_P012686	chr3:192229614..192229558
Reporter	A_92_P012531	chr3:17397873..17397814
Reporter	A_92_P012371	chr5:28196584..28196643
Reporter	A_92_P012207	chr5:137268108..137268049
Reporter	A_92_P011237	chr7:162049298..162049239
Reporter	A_92_P011075	chr1:248860418..248860477
Reporter	A_92_P010756	chr2:30314126..30314067
Reporter	A_92_P010599	chr7:4803286..4803227
Reporter	A_92_P010448	chr3:10140692..10140644
Reporter	A_92_P010128	chr6:3045008..3044949
Reporter	A_92_P009965	chr8:10929983..10930042
Reporter	A_92_P009798	chr5:175738068..175738019
Reporter	A_92_P008843	chr4:13948389..13948448
Reporter	A_92_P008359	chr5:70883037..70882978
Reporter	A_92_P008040	chr4:231967947..231968006
Reporter	A_92_P007236	chr4:28120128..28120187
Reporter	A_92_P007074	chr8:167155365..167155424
Reporter	A_92_P006762	chr3:227360114..227360055
Reporter	A_92_P006280	chr6:129674726..129674785
Reporter	A_92_P005798	chr2:30345850..30345791
Reporter	A_92_P005638	chr8:27214612..27214569
Reporter	A_92_P004826	chr7:168660620..168660679
Reporter	A_92_P004193	chr1:227756115..227756169
Reporter	A_92_P003880	chr4:17831375..17831329
Reporter	A_92_P003235	chr10:133549285..133549226
Reporter	A_92_P002751	chr4:33361094..33361035
Reporter	A_92_P002590	chr6:162551787..162551846
Reporter	A_92_P002436	chr9:127504368..127504309
Reporter	A_92_P002276	chr4:37322115..37322059
Reporter	A_92_P001813	chr5:203218597..203218656
Reporter	A_92_P001514	chr2:33075954..33075898
Reporter	A_92_P001211	chr6:140914146..140914205
Reporter	A_92_P001070	chr1:183842816..183842875
Reporter	A_92_P000509	chr1:282871978..282872037
Reporter	A_92_P041326	chr9:27094267..27094207
Reporter	A_92_P041182	chr6:6890180..6890121
Reporter	A_92_P040885	chr8:10289118..10289059
Reporter	A_92_P040442	chr10:95557010..95557069
Reporter	A_92_P040145	chr3:112045202..112045152
Reporter	A_92_P039510	chr3:15424792..15424851
Reporter	A_92_P039027	chr6:148494256..148494315
Reporter	A_92_P038864	chr5:52888621..52888562
Reporter	A_92_P038547	chr2:198927102..198927043
Reporter	A_92_P038222	chr1:149972340..149972281
Reporter	A_92_P038063	chr7:163758964..163758904
Reporter	A_92_P037900	chr6:110284612..110284671
Reporter	A_92_P037745	chr3:210050495..210050436
Reporter	A_92_P037585	chr5:178041529..178041589
Reporter	A_92_P037422	chr5:101172831..101172772
Reporter	A_92_P037267	chr2:181545619..181545560
Reporter	A_92_P036795	chr4:52899294..52899340
Reporter	A_92_P036637	chr2:110483049..110482990
Reporter	A_92_P036476	chr1:299975435..299975381
Reporter	A_92_P035831	chr10:147151155..147151215
Reporter	A_92_P035677	chr4:234567511..234567570
Reporter	A_92_P035516	chr1:248151153..248151212
Reporter	A_92_P035354	chr2:210036198..210036257
Reporter	A_92_P035194	chr2:125708987..125709046
Reporter	A_92_P034870	chr3:156963359..156963300
Reporter	A_92_P034706	chr1:67645284..67645335
Reporter	A_92_P034380	chr4:237450221..237450273
Reporter	A_92_P034224	chr8:146473982..146473923
Reporter	A_92_P033738	chr2:215120133..215120092
Reporter	A_92_P033258	chr8:66473281..66473340
Reporter	A_92_P033095	chr5:201460473..201460532
Reporter	A_92_P032931	chr7:164994617..164994558
Reporter	A_92_P032286	chr6:59886843..59886902
Reporter	A_92_P031966	chr7:116374551..116374610
Reporter	A_92_P031644	chr7:16996997..16996938
Reporter	A_92_P031165	chr1:278666047..278666106
Reporter	A_92_P031003	chr8:109910640..109910582
Reporter	A_92_P030848	chr5:178239831..178239883
Reporter	A_92_P030521	chr10:115518820..115518875
Reporter	A_92_P030195	chr1:108622575..108622516
Reporter	A_92_P029874	chr6:157569488..157569547
Reporter	A_92_P029239	chr2:4690507..4690566
Reporter	A_92_P028912	chr6:26717736..26717677
Reporter	A_92_P028755	chr1:212166998..212166939
Reporter	A_92_P028424	chr5:15731231..15731290
Reporter	A_92_P028268	chr5:162845540..162845483
Reporter	A_92_P027794	chr4:71275852..71275793
Reporter	A_92_P027465	chr2:15969166..15969225
Reporter	A_92_P027148	chr2:228046554..228046495
Reporter	A_92_P026985	chr4:241241660..241241693
Reporter	A_92_P026822	chr3:117080084..117080142
Reporter	A_92_P026659	chr2:12642095..12642036
Reporter	A_92_P026500	chr2:24813973..24813914
Reporter	A_92_P026340	chr6:60854764..60854705
Reporter	A_92_P025703	chr1:138147090..138147149
Reporter	A_92_P025544	chr1:42304649..42304590
Reporter	A_92_P025228	chr2:219911725..219911784
Reporter	A_92_P025067	chr6:154771933..154771874
Reporter	A_92_P024750	chr5:70686368..70686309
Reporter	A_92_P024427	chr6:8272537..8272478
Reporter	A_92_P024264	chr5:206465475..206465417
Reporter	A_92_P023947	chr5:21703254..21703313
Reporter	A_92_P023306	chr1:110975925..110975984
Reporter	A_92_P022831	chr3:200429689..200429748
Reporter	A_92_P022666	chr4:214285390..214285449
Reporter	A_92_P022504	chr1:254404326..254404267
Reporter	A_92_P022343	chr7:129970598..129970539
Reporter	A_92_P022183	chr5:67474428..67474474
Reporter	A_92_P021864	chr8:164815361..164815418
Reporter	A_92_P021545	chr7:123672936..123672995
Reporter	A_92_P021384	chr6:117823493..117823434
Reporter	A_92_P021061	chr5:208428521..208428580
Reporter	A_92_P020902	chr5:41411017..41411073
Reporter	A_92_P020415	chr9:129074922..129074863
Reporter	A_92_P020255	chr8:26069516..26069575
Reporter	A_92_P019775	chr7:124211707..124211766
Reporter	A_92_P019616	chr1:21526312..21526253
Reporter	A_92_P019294	chr3:5432801..5432741
Reporter	A_92_P019136	chr5:7256872..7256813
Reporter	A_92_P018977	chr9:12023140..12023199
Reporter	A_92_P018503	chr8:134005994..134005935
Reporter	A_92_P018341	chr1:272939018..272938959
Reporter	A_92_P018179	chr8:616969..617028
Reporter	A_92_P017861	chr7:20245885..20245944
Reporter	A_92_P017702	chr6:143983950..143983895
Reporter	A_92_P017539	chr1:268594835..268594777
Reporter	A_92_P017376	chr5:196106778..196106837
Reporter	A_92_P016734	chr9:44168164..44168223
Reporter	A_92_P016568	chr1:287703730..287703671
Reporter	A_92_P016251	chr3:164374387..164374446
Reporter	A_92_P015770	chr8:28165139..28165084
Reporter	A_92_P015608	chr3:175710512..175710453
Reporter	A_92_P015290	chr9:128120874..128120933
Reporter	A_92_P014975	chr1:192101829..192101770
Reporter	A_92_P014819	chr1:22379678..22379619
Reporter	A_92_P014338	chr2:20908510..20908569
Reporter	A_92_P014184	chr5:38153071..38153130
Reporter	A_92_P014025	chr10:123577448..123577389
Reporter	A_92_P013710	chr9:43679536..43679576
Reporter	A_92_P012927	chr4:36124936..36124995
Reporter	A_92_P012767	chr7:163596880..163596821
Reporter	A_92_P012607	chr5:167061926..167061867
Reporter	A_92_P012450	chr10:23246198..23246139
Reporter	A_92_P012289	chr8:170611750..170611792
Reporter	A_92_P012123	chr1:28642628..28642572
Reporter	A_92_P011799	chr9:57847434..57847493
Reporter	A_92_P011155	chr6:114756574..114756515
Reporter	A_92_P010526	chr4:146064306..146064247
Reporter	A_92_P010368	chr3:28611532..28611591
Reporter	A_92_P009390	chr2:201967107..201967166
Reporter	A_92_P009232	chr3:217631238..217631179
Reporter	A_92_P008925	chr4:158195929..158195870
Reporter	A_92_P008439	chr4:65825298..65825357
Reporter	A_92_P008120	chr7:138687520..138687579
Reporter	A_92_P007958	chr2:208611037..208611096
Reporter	A_92_P007799	chr1:197260260..197260201
Reporter	A_92_P007474	chr5:41933524..41933568
Reporter	A_92_P007318	chr3:187053560..187053508
Reporter	A_92_P007155	chr1:156535693..156535634
Reporter	A_92_P006998	chr9:140071687..140071739
Reporter	A_92_P006838	chr4:202700852..202700903
Reporter	A_92_P006682	chr6:164684487..164684539
Reporter	A_92_P006357	chr10:114855965..114856024
Reporter	A_92_P005720	chr3:185236759..185236818
Reporter	A_92_P005556	chr3:211233405..211233464
Reporter	A_92_P005071	chr3:184196556..184196497
Reporter	A_92_P004910	chr5:197706756..197706704
Reporter	A_92_P004426	chr3:231117765..231117824
Reporter	A_92_P004116	chr8:164090800..164090859
Reporter	A_92_P003962	chr5:187196603..187196641
Reporter	A_92_P003641	chr2:70336376..70336317
Reporter	A_92_P003477	chr3:205143742..205143683
Reporter	A_92_P003315	chr2:1039335..1039394
Reporter	A_92_P002354	chr4:205191345..205191286
Reporter	A_92_P002042	chr9:124586861..124586802
Reporter	A_92_P001737	chr7:175747028..175746969
Reporter	A_92_P000999	chr5:210097187..210097222
Reporter	A_92_P041531	chr1:44028303..44028244
Reporter	A_92_P041396	chr2:15246317..15246369
Reporter	A_92_P041107	chr5:210866805..210866745
Reporter	A_92_P040958	chr7:152777310..152777251
Reporter	A_92_P040811	chr1:106847205..106847264
Reporter	A_92_P040664	chr5:80671324..80671381
Reporter	A_92_P040223	chr2:14179022..14178974
[truncated: 36,773 more rows]
