# Supplementary material for: Maize microarray annotation database
Source: Plant Methods. 2011 Oct 1;7:31. doi: 10.1186/1746-4811-7-31 (PMC3198759; doi:10.1186/1746-4811-7-31)
Supplement: Additional file 9 — Re-annotation of expressed zinc finger-related proteins. Ma et al. [7]; Table S4. [file 1746-4811-7-31-S9.XLS]

## Sheet: S4 Zinc Finger
Table S4
												Agilent probe	Evidence					Position on genome					Probe match WGS transcript			Agilent probe				EST information					Zm WGS transcript information							Zm gene information			Zm gene descriptor			Blast2GO annotations
Target	ProbeID	ProtID	Description	A1.0	A1.5	A2.0	Q	UM	BM	MP		ID	Annotation group	Comment	Category	Position type	Identity score (or e-value)	Result number	Chr	Start bp (probe)	End bp (probe)	Core bin	Sense direction	Gene feature	Probes per gene model	Sequence	Block	Column	Row	EST AccNr	Sequence	Origin	GenBank Description	Walbot lab annotation	WGS transcript ID	Sequence	Evidence type	CDS status	Chr	Start bp (cDNA)	End bp (cDNA)	Gene name	Strand	Gene class	Database	Accession	Description	B2G Description	GO terms
CO525277_+	zm_34430	BAB90225	516 homologue to GB:BAB90225.1:20161300:AP003409 putativeDof zinc finger protein (Oryza sativa (japonica cultivar-group)), partial (31%)	-3	-3	-0.4	-3	-3	-3	-3		A_92_P006080	sense gene model	cDNA and EST results agree. B73 result agrees with cDNA result.	A	cDNA	60	1 of 1	8	173719307	173719366	8.09	yes	UTR	2	CTACTGGTGTTTCCTCGCTTTGACGGAGTTGGTTGGTTCCAGTCTCCAAATGGTGTCCCA	1	227	93	CO525277	CGGAATTCCCGGGATCCGCCGGAGCCTCTTGCTTACCAGTACTTCCTTTCTACTACTGGTGTTTCCTCGCTTTGACGGAGTTGGTTGGTTCCAGTCTCCAAATGGTGTCCCACGTCGAGATGGGCCTCGCTGCCGGCGGGTTCAAGCTCTTCGGCAAGGTCATCACGCAGTGCGCCGAGAGCGCTCCGCCGGCCTCCTTGGTCGCGCGGGAGAGGGACGATCCGGACGAGCGCGACCAGCCGGTGGTGAAGCGGGAGGCAGCGGCGGCGTCGGACAGCGACTCGGCCGTCGTACTCGTAGACAAGCAGCGGCGCTCCGGCGGGCCGGCCGAGAGCGAGGACAGCAAGGGGCAGCATCACCCGCGCCCGCGGCAGCCGCAGCAGCAGGACACCGCGGAGG…	B73	3530_1_167_1_E06.y_1 3530 - Full length cDNA library created by Invitrogen from multiple tissues Zea mays cDNA, mRNA sequence.	516 homologue to GB:BAB90225.1:20161300:AP003409 putativeDof zinc finger protein (Oryza sativa (japonica cultivar-group)), partial (31%)	GRMZM2G082490_T01	CCCTCCCTGTCACCGCCGGAGCCTCTTGCTTAGCAGTACTTCCTTTCTACTACTGGTGTTTCCTCGCTTTGACGGAGTTGGTTGGTTCCAGTCTCCAAATGGTGTCCCACGTCGAGATGGGCCTCGCTGCCGGCGGGTTCAAGCTCTTCGGCAAGGTCATCACGCAGTGCGCCGAGAGCGCTCCGCCGGCCTCCTTGGTCGCGCGGGAGAGGGACGATCCGGACGAGCGCGACCAGCCGGTGGTGAAGCGGGAGGCAGCGGCGGCGTCGGACAGCGACTCGGCCGTCGTACTCGTAGACAAGCAGCGGCGCTCCGGCGGGCCGGCCGAGAGCGAGGACAGCAAGGGGCAGCATCACCCGCGCCCGCGGCAGCCGCAGCAGCAGGACACCGCGGAGGCCC…	est|omrna|protein	good	8	173719258	173720379	GRMZM2G082490	1	WH	-	-	-	dof-type zinc finger domain-containing protein	P:regulation of transcription F:transcription factor activity F:zinc ion binding
TC311161_+	zm_41475	DOF22_ARATH	1899 similar to UP:DOF22_ARATH (Q9ZV33) Dof zinc finger protein DOF2.2 (AtDOF2.2), partial (25%)	1.53	1.73	1.5	0.75	0.37	-0.12	-3		A_92_P026052	antisense gene model	cDNA and EST results agree. B73 result agrees with cDNA result.	A	cDNA	49	1 of 1	3	126308839	126308791	3.05	no	UTR	2	TCTTCTTCAATTAGGGCTGGTGATCGATCTTGTTTTGGGTCGCTGCATGTTTTTTTCCTT	1	102	119	TC311161	GATCCATCCCCAGTCCACCCCATTCCATTGCGTGCTGGAGCCCTTCCCAGCTTTCTCTGGTGGCGCCGCCCATGTCCCCTCCTGCACACTGATTGAGCTCTTCATTCTTCTCCCTCTTCTCTCTCTCTTTCTCCTACTGTTAGCTACTAGCCATACCTAGGGTTTGTCACGGCCTTCTCAGTTTTTGAGCCATCACCTTTTATTCTCTCTCTCTCCCTCTCTCTCTCTCATGACCCAAGACACATCCATCCAGCCATCCGCGCTAGCTCTCTAGCTAGCTATCCTCATCAGCACCATCTGTCTCTTGCTGTCTCGCAGCACTGTTCTTAGCTGCAGGTAGCTCCAGCTCGATCGTTCGTTCTCTCTTAGCAGCTAAGGAAGGCCACATAAATTATAAAA…	-	-	1899 similar to UP:DOF22_ARATH (Q9ZV33) Dof zinc finger protein DOF2.2 (AtDOF2.2), partial (25%)	GRMZM5G865212_T01	ACAACTATGCCCCAAGTTCTCATGTAATTAAACATAGTATAGTTAAGTAACCTGACACGTATCACATCCGTGAGTTAACACATGCACCTCCCACTACATGCAAAAACTACCAACTACACGACATTAACCTGCAGCTTAAAACTCGTAAGGAAAAAAACATGCAGCGACCCAAAACAAGATCGATCACCAGCCCTAATTGAAGAAGACGACTCCAATTAAGTTCCAAACCACATAAACTAACTGAGGAGAGTGAGCTAGTTCAGCTTCGTCAGAATGCATGTATGCATATTTATCCCCAGCTGGACCTGGACGGCCACATGCAACTCACAACACATTCCCCGACGACGACGAGCTGAACCCCGACAAGAACTCCGCCGGCCACCCACTGCCACCGCCGGT…	est	good	3	126308634	126310830	GRMZM5G865212	1	NH	-	-	-	dof zinc finger family expressed	F:DNA binding P:regulation of transcription F:zinc ion binding
TC288675_+	zm_2847	MNB1A_MAIZE	1258 UP:MNB1A_MAIZE (P38564) Dof zinc finger protein MNB1A, complete	5.12	5.43	5.73	5.62	6.35	5.6	-3		A_92_P003482	inconclusive	No valid cDNA / EST result. No valid B73 result.	D	no result	NA	NA	NA	NA	NA	NA	NA	NA	NA	GCTGTGGCTAACTCATCGTCAAGTGTTTCTACCGGCTGCCTATAAACTAGACTGAGCTCT	1	243	6	TC288675	NA	NA	NA	1258 UP:MNB1A_MAIZE (P38564) Dof zinc finger protein MNB1A, complete	NA	NA	NA	NA	NA	NA	NA	NA	NA	NA	NA	NA	NA	NA	NA
TC309395_+	zm_23778	NP_027420	863 similar to PRF:NP_027420.1:18395319:NP_027420 zinc finger (CCCH-type) family protein (Arabidopsis thaliana), partial (10%)	0.8	0.85	0.93	0.33	-0.7	-3	-3		A_92_P030804	sense gene model	cDNA and EST results agree. B73 result agrees with cDNA result.	A	cDNA	60	1 of 1	10	147604256	147604213	10.07	yes	CDS	3	TGAATGGCAGTTGTTTGAATCCCAAGTGTGCATTTCGCCATCCGCCAATTGATGGTCTCT	1	72	108	TC309395	CACGAGACGAAACGAGCCGAGCCCATCCCTCCGTCGCCTTCGCCAACCCTAGCCTAGCCTCCTTCTTCTCCTCCTCCCGCGGATCCAACCTCCGCCCGCCCGCCCGCCGCCGCCGAGAGAGCCCTATCTCCCCCACGCCGCGGTCTCCGCGCAAGCGGGGGCAGGGGACGCGGATCCCGCAGCTCCCCGCCATCTCCGGAACGGCCATGGAGGTGGCGGCGGCTGCCGCAGGGAAGCCGCTGACGCCGGAGGAGGAGGCACTCCGGCGCAGCACCGACTGCGTCTACTTCCTCGCCTCGCCGCTCACCTGCAAGAAGGGTAATGAATGCGATTTTCGTCACAGTGAGGGTGCTAGGATGAACCCTAGGGACTGTTGGTACTGGTTGAATGGCAGTTGTT…	-	-	863 similar to PRF:NP_027420.1:18395319:NP_027420 zinc finger (CCCH-type) family protein (Arabidopsis thaliana), partial (10%)	GRMZM2G150262_T01	AACAATCTATTGGAGCGGTGTATAGCGGCTAGAGAAGTATAGAGAGAGAAAAAGAGAGGCCGTTGGTTTGGGTTTGGTTCGTTGCCTGTCCCCTCCCTTCCCGTCATAAAAGATACCAGCAGGCAGAGGCGGCTCCAATCCAACCCAGTCCACACGAGACGAAACGAGCCGAGCCCATCCCTCCGTCGCCTTCGCCAACCCTAGCCTAGCCTCCTTCTTCTCCTCCTCCCGCGGATCCAACCTCCGCCCGCCCGCCCGCCGCCGCCGAGAGAGCCCTATCTCCCCCACGCCGCGGTCTCCGCGCAAGCGGGGGCAGGGGACGCGGATCCCGCAGCTCCCCGCCATCTCCGGAACGGCCATGGAGGTGGCGGCGGCTGCCGCAGGGAAGCCGCTGACGCC…	cdna|est|omrna|protein	good	10	147601936	147606470	GRMZM2G150262	-1	WH	RefSeq peptide	NP_001151510	zinc finger C-x8-C-x5-C-x3-H type family protein	zinc finger c-x8-c-x5-c-x3-h type family protein	F:zinc ion binding F:nucleic acid binding
TC307075_+	zm_8028	NP_171642	1373 similar to PRF:NP_171642.1:15223384:NP_171642 zinc finger (CCCH-type:C3HC4-type RING finger) family protein (Arabidopsis thaliana), partial (33%)	4.18	4.05	3.9	3.35	3.17	3.47	0.53		A_92_P028536	sense gene model	No EST. cDNA result. B73 result agrees with cDNA result.	A	cDNA	60	1 of 1	4	225021192	225021133	4.09	yes	CDS	1	TGCCTGCTTCATTTGTCGGGAGCCATTCGTTGATCCAGTGGTCACCAAATGCAAGCACTA	1	86	124	TC307075	NA	NA	NA	1373 similar to PRF:NP_171642.1:15223384:NP_171642 zinc finger (CCCH-type:C3HC4-type RING finger) family protein (Arabidopsis thaliana), partial (33%)	GRMZM2G164359_T01	TGTGATTTGAGGGTAGATATAGGTTGGAACCAGACTCTGACACCGACTACGGAGCCAATCCCTCCTGCTGGTTCGATCCAAACCCTACCAAATCGATGGCCGACGGCGGCAACTGCGGGCCGGGCGGCGGCAATGCATCGGCGCCGGTGTGCAGTTTCGTGAGGAAACCACCCAAGAACATCCGGAAGCGCCCCGCCGCGCCCGCGGGGTCTGATGACGACGACGACGGCGGCGGCGGCGCCCTCGCCGCCGCGCGCTCCAAGAAGGGGCCACCGTCCTCAACCGCTGGCAAGCTCGTTTTCTCCACCGCAGGTGCTTCCTCCGAGGCGCCGCGGTTCCAGTACGAATCGTCCCGGACGATCCAGTCCACGGACACCCGCGCAACTGCCACGCTCGAGA…	cdna|est	good	4	225014371	225022078	GRMZM2G164359	-1	WH	RefSeq peptide	NP_001146365	hypothetical protein LOC100279943	zinc finger family protein	F:metal ion binding
TC289954_+	zm_16872	NP_171873	2093 similar to PRF:NP_171873.1:15219551:NP_171873 zinc finger (C3HC4-type RING finger) family protein (Arabidopsis thaliana), partial (30%)	2.65	2.8	3.22	2.08	1.83	0.22	-3		A_92_P029002	ambiguous	No EST. cDNA result. B73 result agrees with cDNA result.	A	cDNA	60	1 of 5	8	121131756	121131815	8.04	yes	CDS	1	GCTTCCACTTGATGGTCAAAGTGTGCCTAAACTGGAAAAGCCCTACCTCAGTTGCCTGCC	1	84	1	TC289954	NA	NA	NA	2093 similar to PRF:NP_171873.1:15219551:NP_171873 zinc finger (C3HC4-type RING finger) family protein (Arabidopsis thaliana), partial (30%)	GRMZM2G089355_T02	GTTCTTATTGTTATTGACATGGGCTTCATTTCTCATGTAAGATTCAAGAATCCATTGCTGAGACATTTCGGAGGCAAACAGAAGCACTTGTGAAGAAGCGCTCCACTGTAAAAGCAACAGATGCAGCTTCTACAAGGAAGACTCGACGGAATATGCGACCAAGGAGGAGAGGACGAATTAGTTCTCCTGATATTGCCCCAACTGATTTTGACGATGATGATAGAGAAGAGAACGGTGATGATGGAAGCAAGGAGTCGTCTTCTGTTGATGATCACTCCCCAGATGTAAGGCCAAAAAGATCTCGGAGGTGGCCCATGCCACGCCGTTCCCCTGCTAAGGCCATTGGCAATACCGACAATAGCATTGAGGATAATGACGACTCAGGAGGTGCTAGGGACT…	est	good	8	121130629	121132757	GRMZM2G089355	1	WH	RefSeq DNA	NM_001154515	ribosomal protein L11 methyltransferase containing protein (LOC100281596), mRNA	ribosomal protein l11 methyltransferase containing protein	F:metal ion binding F:transferase activity
TC289954_+	zm_16872	NP_171873	2093 similar to PRF:NP_171873.1:15219551:NP_171873 zinc finger (C3HC4-type RING finger) family protein (Arabidopsis thaliana), partial (30%)	2.65	2.8	3.22	2.08	1.83	0.22	-3		A_92_P029002	ambiguous	No EST. cDNA result. B73 result agrees with cDNA result.	A	cDNA	59	2 of 5	9	45110402	45110461	9.03	yes	CDS	1	GCTTCCACTTGATGGTCAAAGTGTGCCTAAACTGGAAAAGCCCTACCTCAGTTGCCTGCC	1	84	1	TC289954	NA	NA	NA	2093 similar to PRF:NP_171873.1:15219551:NP_171873 zinc finger (C3HC4-type RING finger) family protein (Arabidopsis thaliana), partial (30%)	GRMZM2G475673_T01	ATGGCTGCCCCTCGAGAGGAAGGCGCCACCGAGCTCAACCAGGAGAGCCGATGGCCGATCCTCGACGAGATCGAGGCCAACGACTACGACAACTTCACCCGGAGGGCCTACGTTCCTAAGACGAAGAAGCTGATGGCGCTGCCCAAGGCGTACCTGAGATCACTGGTGCCTGTGTGGGAGAAGCTCTCCAAGTTCTCTGGCCATGCTGCTGGCGGCTTCTCCATAGAGTCCTTGATGAAGATGTCGGAGCCGGCTGTGCTTTCGCACTTCAAGCCCGCGGACTATGTCAGCATACTGGCTCAGATACACAAGGAGCTGGAGTGCCGCCCTCCTGACGACAAGGCCTCCCTGTTCATCATTGCAGAAGCTGAGGATGAGATCAAACGGCTAAATGGAGAG…	abinitio	good	9	45105890	45114848	GRMZM2G475673	1	WH	-	-	-	peptide transport protein	C:membrane P:oligopeptide transport F:transporter activity
TC289954_+	zm_16872	NP_171873	2093 similar to PRF:NP_171873.1:15219551:NP_171873 zinc finger (C3HC4-type RING finger) family protein (Arabidopsis thaliana), partial (30%)	2.65	2.8	3.22	2.08	1.83	0.22	-3		A_92_P029002	ambiguous	No EST. cDNA result. B73 result agrees with cDNA result.	A	cDNA	59	3 of 5	2	174586620	174586679	2.07	yes	CDS	1	GCTTCCACTTGATGGTCAAAGTGTGCCTAAACTGGAAAAGCCCTACCTCAGTTGCCTGCC	1	84	1	TC289954	NA	NA	NA	2093 similar to PRF:NP_171873.1:15219551:NP_171873 zinc finger (C3HC4-type RING finger) family protein (Arabidopsis thaliana), partial (30%)	GRMZM2G391559_T03	ATGCCGATGGATACATTTGTTAAAAAGGTTACTGAGCTGAACCGCAAGATGAACGAGGTAGACGAGGAGTCCAAGCAGGTCTCGTATCCCGTCATCAGGGATGACAACGGCAACGACAAGCTCGATTTCCCGGCGCTTGGCAAGCAGTTCGCAGCTGAGGAGATTTCCGCACAGCTGAACCTGTATCTTGTCCTGCTTCCACTTGATGGTCAAAGTGTGCCTAAACTGGAAAAGCCCTACCACAGTTGCCTGCCAACACTATCTATTCGACATCTCTGCCAGGCCCATGCTATTCTATTGGACCCTTGTGCTCTGGTTCTGGAATATCTACAGAGAGACATTATTTGCTTCCTTCACATTTTAGAGTATGTTTGGTACCCAATGGTGTCGATGAAGTGA	abinitio	good	2	174585468	174588532	GRMZM2G391559	1	WH	-	-	-	heat shock	F:oxidoreductase activity F:protein binding P:metabolic process C:chloroplast F:zinc ion binding F:nucleotide binding
TC289954_+	zm_16872	NP_171873	2093 similar to PRF:NP_171873.1:15219551:NP_171873 zinc finger (C3HC4-type RING finger) family protein (Arabidopsis thaliana), partial (30%)	2.65	2.8	3.22	2.08	1.83	0.22	-3		A_92_P029002	ambiguous	No EST. cDNA result. B73 result agrees with cDNA result.	A	cDNA	59	4 of 5	10	120457516	120457575	10.04	yes	CDS	1	GCTTCCACTTGATGGTCAAAGTGTGCCTAAACTGGAAAAGCCCTACCTCAGTTGCCTGCC	1	84	1	TC289954	NA	NA	NA	2093 similar to PRF:NP_171873.1:15219551:NP_171873 zinc finger (C3HC4-type RING finger) family protein (Arabidopsis thaliana), partial (30%)	GRMZM2G300238_T02	ATGGCGGACTACCCACGCGTCGTGCGCGCCCCGCTCTTCGTGCCTGTCCTCTGGGGCCAGTGCGCTCCCCTCCTCCTCAGCAGACTCCGCCGCCGCAGGTCTGGTTGCCCACCTCAACTCCGAGGAACGAGGACTCCACCACGCTCGCTCCGGAGACACCACCGTGTTGTTCTTCTCCGAGTCGGCCTACAAGGAGACCAAGCTCCACACCACGCCCCACTCATGGCTGCCCCTCGAGAGGAAGGCGCCACCGAGCTTAACCAGGAGAGCCGATGGCCGGTATGGTCTTCTCTGCTCCTGTACCGGCAGATCCTCGACGAGATCGAGGCCAACGACTACGACAACTTCACCCGGAGGGCCTACGTTCCTAAGACGAAGAAGCTGATGGCGCTGCCCAAG…	abinitio|est|omrna	good	10	120453756	120459730	GRMZM2G300238	1	WH	-	-	-	phytoene synthase	F:geranylgeranyl-diphosphate geranylgeranyltransferase activity P:biosynthetic process C:plastid
TC289954_+	zm_16872	NP_171873	2093 similar to PRF:NP_171873.1:15219551:NP_171873 zinc finger (C3HC4-type RING finger) family protein (Arabidopsis thaliana), partial (30%)	2.65	2.8	3.22	2.08	1.83	0.22	-3		A_92_P029002	ambiguous	No EST. cDNA result. B73 result agrees with cDNA result.	A	cDNA	58	5 of 5	7	95827392	95827333	7.02	yes	CDS	1	GCTTCCACTTGATGGTCAAAGTGTGCCTAAACTGGAAAAGCCCTACCTCAGTTGCCTGCC	1	84	1	TC289954	NA	NA	NA	2093 similar to PRF:NP_171873.1:15219551:NP_171873 zinc finger (C3HC4-type RING finger) family protein (Arabidopsis thaliana), partial (30%)	GRMZM2G533860_T01	CCCCAGCTTCCAACTGCGCCCCCCGCTCTCTCCCACCCGGATCTGCGCGCCCCAAATTATGGTTGAGCGCAGACGTCCGCTAACCTCGCCCCAGCTTCCAACTGCGCGCCCCAGCCTCATATCTACCTTGCCACCGACCGGATGAGCAGAGACAACCCCACAATCGGCGACACCCACTCCCCGCCGAAGCCGACCCTCCATCTCCGCCGCGATCTACAGCCGCAGCCGCCGGTGGCGCCCGCTGCGGGTGGCAAGCGAGAAGGTGGTAGGCATCGACCCACCACAAATTCCGCGGTGGCACCTATGGAGGGCGGCAAGCCCACGATCGTTACCAACGCCGAGGCGGCGCGGACCACGCCCTCGGTGGTGGCGTACACCAAGTCAGGCGACCGCCTCGTT…	abinitio|omrna|protein	good	7	95825220	95828900	GRMZM2G533860	-1	WH	-	-	-	peptide transport protein	C:membrane P:oligopeptide transport F:transporter activity
BE644311_+	zm_27205	NP_172338	516 similar to PRF:NP_172338.1:15223267:NP_172338 transcription factor jumonji (jmj) family protein : zinc finger (C5HC2 type) family protein (Arabidopsis thaliana), partial (14%)	2.72	2.67	1.9	0.68	0.43	2.65	2.75		A_92_P003973	sense gene model	cDNA and EST results agree. B73 result agrees with cDNA result.	A	cDNA	60	1 of 1	7	1518923	1518982	7	yes	UTR	1	CCGTGCTGTTCAGAAGTCGGGTGAGTTTGTTCTGACACTACCGCGAGCATACCATTGTGG	1	240	161	BE644311	GCCAGGCTCTGTTACCTCATTTGAAGATGAGGATATACCTGGTGTTGTAGTTCCATGGCTTTATGTAGGAATGTGCTTCTCTTCATTTTGCTGGCATGTTGAAGACCATTTTCTTTATTCTCTAAATTACATGCATTTTGGTGAACCGAAAGTTTGGTATGGTGTCCCTAGTGGTGAAGCAGTAAAGCTAGAAGAATCTATGAGAAAAAACTTACCCAAACTGTTTGAAGAACAGCCTGATCTACTTCATGAGCTGGTTACACAGTTATCTCCATCTGTTCTGAAATCAGAAGGACTTTCTGTTTACCGTGCTGTTCAGAAGTCGGGTGAGTTTGTTCTGACACTACCGCGAGCATACCATTGTGGATTCAACTGCGGCTTCAACTGTGCGGAGGCCGT…	OH43	946092E10.y1 946 - tassel primordium prepared by Schmidt lab Zea mays cDNA, mRNA sequence.	516 similar to PRF:NP_172338.1:15223267:NP_172338 transcription factor jumonji (jmj) family protein : zinc finger (C5HC2 type) family protein (Arabidopsis thaliana), partial (14%)	GRMZM2G108589_T02	GTGGCACCGCCTTCCGACACCCAAGTCGAAGTCGAAGTCGAGTGCATGCGATCGACGTGCATCGTCGTTACTTATTACCTCTGATCCGATCCCTCCCGCGAAACCAAGCACGAGGTTCCCCTTGTTTCCCGTCACCAAATCGTGCCCATGCTTTCCTCGTCCGCCGAGGCCGCCGGCCCTGCGCGGCACGGCGAGATGAAGAAGAAGAAGCGCATGCGCCGCGGCCCGGTGGCCTCGCCGGGGCCCAGCGCCGTGACCGTGGCCGTGGCCTCGCAGACATGTGGAAAGTGGCGTCCAGATGAATCACAGAGACCTGAAATCGATGATGCTCCCGTTTTCGCTCCGACAGAAGAGGAATTTAAGGATCCAATCGGGTACATTGCTAGCATTCGGCCGCAA…	est	good	7	1516447	1519778	GRMZM2G108589	1	WH	RefSeq peptide	NP_001132887	hypothetical protein LOC100194382	jumonji domain protein	C:nucleus C:plastid
TC289646_+	zm_3200	NP_174512	720 similar to PRF:NP_174512.1:15223171:NP_174512 zinc finger (C3HC4-type RING finger) family protein (Arabidopsis thaliana), partial (16%)	2	2.15	1.97	1.25	1.12	2.12	2.03		A_92_P006724	sense gene model	cDNA and EST results agree. B73 result agrees with cDNA result.	A	cDNA	60	1 of 1	2	13305172	13305113	2.02	yes	CDS	3	GTGTGCTTTTCCCTCAAGAGGAATTGGACAGATGGGAAATGCAAATGAATCAAAGGGTCG	1	223	91	TC289646	ATTATGGCCGGGGGAGAGCAATGTATGTCTCCAGAAGAGAGACTTATGATCTTGGAGAAACGCCAAGAATCTGGGAATGTGCAAGGAGATCAGATGAAAGTTCTACAGGAACTACGCAGCCTGAAGGAAATTATGAAGGATTCAAAACAGTGTCCAAAATGCAGGATGGCCATATCTAAGACAGAAGGATGCAATAAGATGCATTGTGAGAACTGTGGGGAGTACTTCTGCTATCAATGCAACCGTGCGATCACTGGATATGAGCATTTCAGGGGTTCGTGTGTGCTTTTCCCTCAAGAGGAATTGGACAGATGGGAAATGCAAATGAATCAAAGGGTCGGACGCCAAATTGTTGCACATGCTCATGCTGCAATACATGGGCAGAATGGTCAAGCTCAT…	-	-	720 similar to PRF:NP_174512.1:15223171:NP_174512 zinc finger (C3HC4-type RING finger) family protein (Arabidopsis thaliana), partial (16%)	GRMZM2G342039_T01	ATGCCTCGGAAGTCGCACAAGGCGAGGGGCGCGGCCGCGCACGCCGCCGTTGGTCTCACGGCCGGGCCGAGGCCTCCCCTGAAGGCCACGGCCCCAAACCCTAGCGCCGCCGCCGAGCTTCCCCAGGTCGTCGTTGCCGAGGCAGAGGGCCTCAAGGTACCTGACGCCGGGGCGTCCGCCGCCGCTGACGCCCTGGAGCGCCTCCACGTCGCCCCTGCTCCCGACGGTGATCCGCCGCCTCCCGAGCCCGTGCACGAGCCCGCCGCGCCGCCTCAGCCCCCGCCGGCCGAGGCGTCGTCTTCTGGGAGGTCTGCGGCGGGCGGGAGTTGGGAGGAGGAGGCTGTAAGGAAGCTGCGGGAGCTGGCGGAGGTTAGTCGGGATGAGACGGAGTTGACCGAG…	cdna|est|omrna|protein	good	2	13303659	13310029	GRMZM2G342039	-1	WH	-	-	-	ring finger	F:zinc ion binding F:protein binding
TC302647_+	zm_6813	NP_176041	792 similar to PRF:NP_176041.2:30696120:NP_176041 PAPA-1-like family protein : zinc finger (HIT type) family protein (Arabidopsis thaliana), partial (25%)	4.78	4.98	4.9	4.15	3.75	3.55	2.28		A_92_P027871	sense gene model	cDNA and EST results agree. B73 result agrees with cDNA result.	A	cDNA	60	1 of 1	5	3091314	3091373	5	yes	UTR	4	GTGAACCAAGCCGGGTTTTGTTAATGGCGGTTCGAGTTTAAACCCATGGTGTGGTCGGAT	1	91	19	TC302647	ATTACCAGCAGCTTCGTCAAGAAAGCAAAAGGAGAAGCTCTCAGATGTGGAGCTACAAGCCAAAAAGGCAGAAGCTGCACAGAGACGTAAGATGCAAGTTGAGAAGGCAGAGAAAGAACAACAGGCTGAAGCAATGAGGAAGATACTGGGTCTAGATTCTGAGAAGAAAAAGGAAGAGAAGAAGCTGAAAGAACGGGAAAACAGGGAAAAACAAGCGAAATTGGAAGAATGCAAGAAAAACTGCGTCCGGACTGTCATGGGCCCAACCGGAACTGTGATTACATTCCCTGAGAGCATGGGGCTTCCTAGCATATTTAACTCCAAGCCTGTCAGCTATCCACCTCCAAGGGAGAAGTGTGCAGGCCCGTCGTGCACAAACCCGTACAAGTACCGCGACTC…	-	-	792 similar to PRF:NP_176041.2:30696120:NP_176041 PAPA-1-like family protein : zinc finger (HIT type) family protein (Arabidopsis thaliana), partial (25%)	GRMZM5G854045_T02	GCAACGGGAAAGCGATAGCCCGTGCCGTGGCGCGTGGTGGGATTGGCGGCAAAGCAAGCGGGGGCGATCGGAGAGAGAGATGGGAGAAATTACGCGTCGACCAGCAGCAGCCGCCGCAACCAGCAGCCCGCCCAACCCTACCCGCGCGCCCGTCCCCCTCCCCGTCCTCGCCCGCGTCATCGACCCGGCACCCCCCCTTCTCGTCTTCCCCTCCACCTCGTCACGCCGCACGGGCCCGGCCCAAATACCCTCGCCCTCGCGCTCCCACCTCTCGCACTCCACAAACCCTAACCCTAGCTCGCTGCCGCCTCTGGTCCCTCGTCGTCGGCCCACTGTCTGAGATAAACCTCTCGCCGCCGCGGTTGCTGGTCGAGCTATTCGTTTGCTTTCGCGCTGCTT…	cdna	good	5	3086844	3091427	GRMZM5G854045	1	WH	RefSeq peptide	NP_001145802	hypothetical protein LOC100279309	-	-
TC314551_+	zm_25420	NP_176092	763 similar to PRF:NP_176092.2:22330295:NP_176092 zinc finger (C3HC4-type RING finger) family protein (Arabidopsis thaliana), partial (28%)	-3	-3	-0.33	-3	-3	-3	-3		A_92_P021070	sense gene model	cDNA and EST results agree. B73 result agrees with cDNA result.	A	cDNA	60	1 of 1	7	27670823	27670880	7.02	yes	CDS	3	ATGAGAAGGAAGGCCGCTGGAAATGGATGTACGAGCCGCCAACGAGCAGGAAACCTGTTC	1	133	167	TC314551	GGGCAGAGCAGATTTGGTGCTCAATCAGTCGCCCTGTCCGGAGGCTACGAAGATGATGAAGACCACGGGGAGTGGTTCCTTTATACCGGAAGTGGCGGGAGGGATCTAAGTGGAAACAAGCGAACAAATAAGGAGCAAGGTTTTGATCAAACATTTGTGAAGATGAATGAGGCTCTCCGACAAAGCTGCTTGAGGGGTTACCCTGTTCGGGTTGTACGGTCCCATAAAGAGAAACGCTCTTCGTACGCTCCTGAATTGGGTGTGAGGTATGATGGAATTTACAGGATTGAGAAGTGTTGGAGGAAGATTGGTGTTCAGGGAACGTTCAAAGTCTGCAGGTATCTGTTTGTACGCTGTGACAATGAACCAGCACCTTGGACCAGTGATGATCATGGTGAC…	-	-	763 similar to PRF:NP_176092.2:22330295:NP_176092 zinc finger (C3HC4-type RING finger) family protein (Arabidopsis thaliana), partial (28%)	AC191534.3_FGT003	ATGGTGCAGCAACCACGAATCAACTCTGCAATAGTGAGTGCCATCCGTGCGGCCAGGATGTCAAAGAACACTAATCCAGCAGCAGCCGGCTCATCAGCAGGCTCGCATCACTATATACAGAATGTTGATAGGCCCGACAGGGCATACACAACTGAAAGGGCCAAGCGAGGCGGAAAGGCAAACGCTTCGAGCGGCCAGATCTTTGTGACGACTGCGCCGGATCATTTTGGGCCAATCCTTGCCGAACATGACCCCAGGAGGAACACCGGTGTGCGAGTTGGAGAAACATGGGAAGATAGACTTGAGTGTAGGCAATGGGGTGCTCATCTGCCTCACATAGCCGGAATTGCTGGGCAGAGCAGATTTGGTGCTCAATCAGTCGCCCTGTCCGGAGGCTAC…	abinitio	good	7	27669317	27671990	AC191534.3_FG003	1	WH	-	-	-	zinc finger	F:metal ion binding
TC297722_+	zm_19762	NP_176309	679 similar to PRF:NP_176309.1:15219872:NP_176309 SNF2 domain-containing protein : helicase domain-containing protein : zinc finger protein-related (Arabidopsis thaliana), partial (14%)	0	0.53	0.15	-0.23	-0.93	-0.07	-3		A_92_P019140	gDNA	No valid cDNA / EST result. Allow B73 result.	C	gDNA	60	1 of 1	8	172119759	172119818	8.08	NA	NA	NA	AAAAATAAAAGTGTTGCAGAGAGTTGCTTGCCTGAAAAACCTCTTGCGAAAGTTGCTTGG	1	145	8	TC297722	ACCAAAACAATCAAATCCTGATAGTGATGGTGAAGAGAAAGGGAAGCCTGACCCGTATGGTGCACCTGTGTCCTCTTCAGGGAGCAAAAAGAGAAAGGCATCCTCTTCTAAGAAAACAAAAAATAAAAGTGTTGCAGAGAGTTGCTTGCCTGAAAAACCTCTTGCGAAAGTTGCTTGGTTTAGGGTTATTCTTGATGAAGCACAAAGCATTAAGAACTACCGAACTCAGGTTGCCAGGGCTTGCTGGGGTTTGCGAGCCAAAAGAAGATGGTGTTTGTCTGGGACACCTATACAGAATGCTGTTGAGGATCTCTATAGCTACTTCAGATTTCTCAGATACAATCCTTACGCTGTATATAAGCAGTTTTGCACTCTGATAAAGATTCCAATCAGTAGGAA…	-	-	679 similar to PRF:NP_176309.1:15219872:NP_176309 SNF2 domain-containing protein : helicase domain-containing protein : zinc finger protein-related (Arabidopsis thaliana), partial (14%)	NA	NA	NA	NA	NA	NA	NA	NA	NA	NA	NA	NA	NA	NA	NA
TC300454_+	zm_6031	NP_176574	1714 similar to PRF:NP_176574.2:30696917:NP_176574 zinc finger (C3HC4-type RING finger) family protein (Arabidopsis thaliana), partial (97%)	0.52	0.75	1.05	0.43	-0.23	-3	-3		A_92_P016076	sense gene model	No EST. cDNA result. B73 result agrees with cDNA result.	A	cDNA	45	1 of 1	2	214243461	214243516	2.08	yes	UTR	2	TGCTCATTTTGTAACCTGAATGTGAGGACAACATGTTGGCGCATTAGTTCTCTCTTTTCT	1	164	48	TC300454	NA	NA	NA	1714 similar to PRF:NP_176574.2:30696917:NP_176574 zinc finger (C3HC4-type RING finger) family protein (Arabidopsis thaliana), partial (97%)	GRMZM5G871572_T01	AGTTCTTTGCTTTGCCCTTCCTCCGCCCCCTTCCTCCCCCCGCGCTGCCTGCCGTAGGTACGGGAAGGGAAAAAAGTCGGCGCCAAATCTCCGCATCCATTCGCACGCCGCGATTCTTGTGCGCGATCCGCCGCGCGATGATGATCCCGTGGGGCGGCGTGGGGTGTTGCCTCAGCGCTGCGGCGCTGTATCTCCTCGGGAGGAGCAGCGGAAGGGATGCGGAGGTGCTGCGGTCGGTGGCGAGGGCTGGCAGCATGAAGGATTTAGCTGCTATCTTGGACACTGCAAGTAAAGTCCTACCACTTGTAGTTGCCGTCTCTGGGAGAGTTGGTTCAGACACACCACTTATATGCCAACAAAGCGGCATGAGAGGTGTGATCGTTGAGGAAACGGCAGAAC…	cdna|mrna	good	2	214238117	214243505	GRMZM5G871572	1	WH	-	-	-	zinc finger family protein	F:zinc ion binding F:protein binding
TC300454_+	zm_6031	NP_176574	1714 similar to PRF:NP_176574.2:30696917:NP_176574 zinc finger (C3HC4-type RING finger) family protein (Arabidopsis thaliana), partial (97%)	0.52	0.75	1.05	0.43	-0.23	-3	-3		A_92_P036912	sense gene model	No EST. cDNA result. B73 result agrees with cDNA result.	A	cDNA	60	1 of 1	2	214243071	214243130	2.08	yes	UTR	2	ACGATATGAACTGCAAAACTGGGTCGTAGCAGCTTCTTCATGGAGTTTGCTTTTCGAACA	1	34	94	TC300454	NA	NA	NA	1714 similar to PRF:NP_176574.2:30696917:NP_176574 zinc finger (C3HC4-type RING finger) family protein (Arabidopsis thaliana), partial (97%)	GRMZM5G871572_T01	AGTTCTTTGCTTTGCCCTTCCTCCGCCCCCTTCCTCCCCCCGCGCTGCCTGCCGTAGGTACGGGAAGGGAAAAAAGTCGGCGCCAAATCTCCGCATCCATTCGCACGCCGCGATTCTTGTGCGCGATCCGCCGCGCGATGATGATCCCGTGGGGCGGCGTGGGGTGTTGCCTCAGCGCTGCGGCGCTGTATCTCCTCGGGAGGAGCAGCGGAAGGGATGCGGAGGTGCTGCGGTCGGTGGCGAGGGCTGGCAGCATGAAGGATTTAGCTGCTATCTTGGACACTGCAAGTAAAGTCCTACCACTTGTAGTTGCCGTCTCTGGGAGAGTTGGTTCAGACACACCACTTATATGCCAACAAAGCGGCATGAGAGGTGTGATCGTTGAGGAAACGGCAGAAC…	cdna|mrna	good	2	214238117	214243505	GRMZM5G871572	1	WH	-	-	-	zinc finger family protein	F:zinc ion binding F:protein binding
CF059625_+	zm_11315	NP_176853	597 similar to PRF:NP_176853.1:15219751:NP_176853 zinc finger (CCCH-type) family protein (Arabidopsis thaliana), partial (14%)	6.18	6.32	6.03	4.55	2.7	3.6	2.83		A_92_P007228	sense gene model	cDNA and EST results agree. B73 result agrees with cDNA result.	A	cDNA	60	1 of 1	6	165862220	165862279	6.07	yes	UTR	1	CACCCTCTCCAGCTCTACTTCATTGTGCGGTTATACCATCGTCAGTCTTCAGAACCCAAA	1	220	31	CF059625	GCACGGCATCGCCGAGCTCCGCCCTGTTATCCGCCATCCGCGCTACAAGACCGAGGTCTGCCGCATGGTTCTCGCTGGCGTTGTCTGCCCCTATGGCCACCGCTGCCACTTCCGCCACTCCATCACCCCTGCCGATCTCTTCCTCCCGCGCCCTTAATATGTCAGTCCACCACCCACTGCCACTCTCTCGTCCGCTTCCACCCTCTCCAGCTCTACTTCATTGTGCGGTTATACCATCGTCAGTCTTCAGAACCCAAAAAATGTCTGATTAGTTGTGATTCAGAAAATGATAGCCGTAAATAAGCTATAGATAGATACACGAGATGGAAAATGAAAATTGTTCTACGTAATTAGCACACAGGCAAGATGTGAATATGTAGTTCTAGACACCGAAGGTAT…	F2	QCS14f05.yg QCS Zea mays cDNA clone QCS14f05, mRNA sequence.	597 similar to PRF:NP_176853.1:15219751:NP_176853 zinc finger (CCCH-type) family protein (Arabidopsis thaliana), partial (14%)	GRMZM2G149347_T02	ATTCATCAACGCAGCGCGGCGCCTACCGCTCAAACTCCCTATGCTTCCTCCCCCTCTCTAGCGGAGCTGCAGGAGCACCACCCCTCCAAGTCGGCGTCTAGAATCCAGTGGACGTTCAAGTACGGGAAGCTAGTCTAAGAGGGGCAGGTCTCAGGTGGTTTGCGCGGGGGCGCCATGGAAGTTGTGCTCGCTCCGGCCCAGCACGACGGCCTGCACGCGGCGTTTGGGCCCAATCCCTTCGACATCGGCGTTGGCGGAGATGGGCGGTTCTCCTCGAGCCTCTCCTCGCTCGGCGGCGATCGCTTCTGCGGCTACTCCACCACCGCCTCCCTCTTCGTCAATAGCCCCGGGCTGTCCTCGCCGTCGCCGCGCGCCGACTCGCTGTCCCGCGGTTCCTCC…	abinitio	good	6	165860545	165862648	GRMZM2G149347	1	WH	RefSeq peptide	NP_001148404	nucleic acid binding f	zinc finger (ccch-type) family protein	F:nucleic acid binding F:zinc ion binding
TC310478_+	zm_24111	NP_177101	1522 similar to PRF:NP_177101.2:42563074:NP_177101 zinc finger (DHHC type) family protein (Arabidopsis thaliana), partial (42%)	1.88	2.03	1.65	0.3	-0.13	-3	-3		A_92_P000483	sense gene model	No EST. cDNA result. B73 result agrees with cDNA result.	A	cDNA	60	1 of 1	1	138020194	138020253	1.05	yes	CDS	3	AAGCAAAAGGAAACCACCAGGAGCTGTAAAAATCAGCACATGGTCACTGGCTCGCCTTAA	1	263	69	TC310478	NA	NA	NA	1522 similar to PRF:NP_177101.2:42563074:NP_177101 zinc finger (DHHC type) family protein (Arabidopsis thaliana), partial (42%)	GRMZM2G703749_T03	CCACCGGAAGGCTTCCCTCTTTGATTTCGCATTTTGGTGCTCCCCGGCAGCTGCGAGCGCCGCCGCCATTTACTCCCTGCCTCGGGGCGGACTCATTTCTCTGAGGGCTCCTTCCTTCCTTGTTGGCGATGAGGAGGCACGGGTGGCAGCTACCCTACCATCCTCTCCAGGTGGTGGCGATAGCGGTCTTCCTGGCGCTCGGATTCGCTTTCTACGTCTTCTTTGTTCCCTTTGTTGGTGGAGATAGGCTGCAGTATTTGCTCATGGGCCTCTATACCCCACTGATCACCTGCGTTATCCTATTATATATATGGTGTGCTGGAACAGATCCTGGTGATCCAGGCATTTTCTTAAATTCAAAAAGGCCACCTGAAAAGCAAGGAAGTTCAACTCACGAAT…	est	good	1	138012930	138021022	GRMZM2G703749	1	WH	RefSeq peptide	NP_001168890	hypothetical protein LOC100382695	metal ion binding protein	C:membrane C:cytoplasmic membrane-bounded vesicle F:zinc ion binding F:protein binding
TC280415_+	zm_348	NP_177343	1651 similar to PRF:NP_177343.2:22330577:NP_177343 protease-associated zinc finger (C3HC4-type RING finger) family protein (Arabidopsis thaliana), partial (21%)	3.58	3.72	3.72	3.35	3.2	4.53	2.65		A_92_P023167	sense gene model	No EST. cDNA result. B73 result agrees with cDNA result.	A	cDNA	60	1 of 1	4	40010353	40010412	4.04	yes	UTR	2	AGAGAGAATGTGCAGCCCCAGAGTGTGAGCAATTTTACATGCTTGAGTGTACAGGGGTTT	1	120	153	TC280415	NA	NA	NA	1651 similar to PRF:NP_177343.2:22330577:NP_177343 protease-associated zinc finger (C3HC4-type RING finger) family protein (Arabidopsis thaliana), partial (21%)	GRMZM2G157925_T02	CGTACAGATATATACCTATGTGTTACAATAAAAATGAAACATGATAGGTTGTCATAGCAGATGTTCGCAGCAGATGATATAAATAAGAGATTTATACCGTGATAAATAAAAAAATATAGAGAATATTATTTGTAGAATGAAGTTTAAAATATAGGATGAAATAGTTATAGGACCGTAATCCATCTGTGGGACATCGCATGCTGGGACCGCGGGTGTGGGATAGGGACGGATGACAAAGCAAGAGCAGAAAAAAGAACTTTCACCATCCTCCCTATCAATACAAGATTCATCTACACAAATTATAATATACTCCGTGCGAAGGAAAGATCAAATTAGAGATTCATTCGATCAATTCTGATTGTTTCCTTCCATTCCAAACCACCTTCAATTCTGATTTCT…	cdna|est	good	4	40006352	40010504	GRMZM2G157925	1	WH	UniProtKB/TrEMBL	C4JAC6	Putative uncharacterized protein	embr-h2 protein expressed	F:peptidase activity C:cytoplasmic membrane-bounded vesicle F:protein binding P:proteolysis C:membrane F:zinc ion binding
TC309817_+	zm_8568	NP_177535	1423 similar to PRF:NP_177535.2:22330616:NP_177535 zinc finger (C3HC4-type RING finger) family protein (Arabidopsis thaliana), partial (55%)	3.75	3.83	3.78	3.2	2.58	2.33	-3		A_92_P027003	sense gene model	No EST. cDNA result. B73 result agrees with cDNA result.	A	cDNA	60	1 of 1	5	11825391	11825799	5.02	yes	CDS span intron (size=344)	2	TCTTGTGGCTTTCCAAGTATTGCTTTGTATGCGGTTGGAGGGTACACCACCAAGTGCTCG	1	96	149	TC309817	NA	NA	NA	1423 similar to PRF:NP_177535.2:22330616:NP_177535 zinc finger (C3HC4-type RING finger) family protein (Arabidopsis thaliana), partial (55%)	GRMZM2G024690_T03	AGTAGCCACCATTGGTGTCTCGGACTCTCGGCTCGGTGGAACGCAACGCATTGCGACCGACCCGCCCACTCTCTCCACGACTCAATCGCTAGACTAGAGAGAGAAACCCTTGTACCCGTGTTCCTTTTCATCCCCCATTTTCTCCGAGTTTCCGGCCCATCGCCGAGCATCGAGTCCAAGGAAGCGGAGCCGGCGGAGAAGGGGAGATTTGACTTTCCCGTCGGGTGCCTAGGGAGCAGGAGGGATGCAGCGGCGGCGGGGCCACACGTGGGCAGGGGTGGGGAAGACGGCCCAGGCGGCGGCGGCGCACGCCGCGCTCTTCTGCTTCACTCTCCTCCTCGCGCTCAGGGTCGACGGACGCACCGCATACTCCTGGTGGATAATATTCAGTCCACTATG…	cdna|est	good	5	11818678	11827550	GRMZM2G024690	1	WH	RefSeq peptide	NP_001146698	hypothetical protein LOC100280299	zinc finger family protein	C:membrane C:cytoplasmic membrane-bounded vesicle F:zinc ion binding F:protein binding
TC288716_+	zm_2865	NP_179618	1639 similar to PRF:NP_179618.1:15225335:NP_179618 zinc finger (CCCH-type) family protein (Arabidopsis thaliana), partial (86%)	5.3	5.45	5.4	4.93	4.1	4.12	0.1		A_92_P020785	sense gene model	cDNA and EST results agree. B73 result agrees with cDNA result.	A	cDNA	60	1 of 1	3	182162897	182162838	3.06	yes	CDS	1	AAGAAAGAGAAGCTGGTCAGGCTGCCTTGAAAGCAGAGAGGGCTAAGAATGATCGCATGA	1	135	95	TC288716	GCACGAGCGCCTCCGTCTTTCCCTCCCCCAGCTCAGGCAGGACCGCAGGAGCCAGACCCAAACCCACGAAACCCTCCTGCCTCGCCGCCGCTTCCTCATCCTCCCGCCGCTTAGTCCCGGACCCGGACCAACCTTCGTGAGGACGGGAATTGGACTAAGGGGGTAGGATGCCGCCAAAGAAAGCGGCGCCATCGAAGGCGGAGCTGGCCAAGAAGCAGAAGGTCGTGGAGGACAAGACCTTCGGGCTGAAGAACAAGAATAAGAGCAAGAACGTCCAAAAGTACGTCCAGTCCCTGCACCAGGCCGTCCAGCCCAAGCCTGACTCGACCAAGACCGCCGCCAAGAAGAAGAAGGAGGAGGAGAAGGCGCGCGAGAAGGAGCTTAATGATCTGTTCAAGG…	-	-	1639 similar to PRF:NP_179618.1:15225335:NP_179618 zinc finger (CCCH-type) family protein (Arabidopsis thaliana), partial (86%)	GRMZM2G032258_T01	ACGAGACCACATACCAGGCCACCACCATCTCTAGAACCTTCCTCCTCGCCTCCGTCTTTCCCTCCCCCAGCTCAGGCAGGACCGCAGGAGCCAGACCCAAACCCACGAAACCCTCCTGCCTCGCCGCCGCTTCCTCATCCTCCCGCCGCTTAGTCCCGGACCCGGACCAACCTTCGTGAGGACGGGAATTGGACTAAGGGGGTAGGATGCCGCCAAAGAAAGCGGCGCCATCGAAGGCGGAGCTGGCCAAGAAGCAGAAGGTCGTGGAGGACAAGACCTTCGGGCTGAAGAACAAGAATAAGAGCAAGAACGTCCAAAAGTACGTCCAGTCCCTGCACCAGGCCGTCCAGCCCAAGCCTGACTCGACCAAGACCGCCGCCAAGAAGAAGAAGGAGGAGG…	cdna|est|omrna|protein	good	3	182159627	182165670	GRMZM2G032258	-1	WH	RefSeq peptide	NP_001149321	LOC100282944	protein	F:metal ion binding C:mitochondrion
TC306291_+	zm_22476	NP_189307	1641 similar to PRF:NP_189307.2:22331355:NP_189307 zinc finger (C3HC4-type RING finger) family protein (Arabidopsis thaliana), partial (19%)	1.73	2.15	1.57	1.1	0.4	1.52	0.93		A_92_P005213	sense gene model	No EST. cDNA result. B73 result agrees with cDNA result.	A	cDNA	60	1 of 1	5	165741984	165741925	5.05	yes	CDS	2	GGCTCCATTCTTGGATGAAATCAAGAAGCGTGAGAAACAAAGAAAACGAGCCGCCAAGAA	1	232	54	TC306291	NA	NA	NA	1641 similar to PRF:NP_189307.2:22331355:NP_189307 zinc finger (C3HC4-type RING finger) family protein (Arabidopsis thaliana), partial (19%)	GRMZM2G040207_T02	CTACCACGCATCGACCGTATTAACCCCACGCCACCCTGTCCCTTTCCCCGCGCCACCGCCCTCTCCGTCGCCGCCGTTCGACCGAGCGCCGCTCACCCACCCCACGAGCTCCCGCGCGGGTTCATGTCCATCTCTCCACACGAACGCACCGGAGGAGCCTATTACCCGCGCCCGCACAACCCTAGCCCTAGTCCCCAACATGGCAGCGACAGACGCCGCCACGGCCGCCGCTCCCCTCCGGCATCCGTCTCGCCACCCGGCGCCGCTGCGGAAGCTAGCGACGGCGGGGTCGGCTCGAGCTCCAACCCAGTGGTTCCAGCTATTGGAGAATCTATTAATGCTCCCGAAAAGGTAGTTGGATTTATAATATCTGGGGAAGAGAATGATACATGTACACAA…	cdna|est	good	5	165736805	165746731	GRMZM2G040207	-1	WH	RefSeq peptide	NP_001152489	LOC100286129	ring finger protein 10	F:zinc ion binding F:protein binding C:plastid
TC313520_+	zm_9935	NP_189369	1450 similar to PRF:NP_189369.1:15232143:NP_189369 zinc finger (C3HC4-type RING finger) family protein (Arabidopsis thaliana), partial (13%)	3.42	3.28	3.45	3.65	2.12	3.15	2.2		A_92_P009452	sense gene model	cDNA and EST results agree. B73 result agrees with cDNA result.	A	cDNA	59	1 of 1	7	174510161	174510102	7.06	yes	UTR	1	TATTGCTTTGCTCTGCATGGAAGTTGAGACCTCTGAACATATAGGCATCGGTGGGGTTGA	1	206	55	TC313520	GTCGGAACAATGCGACTCCACTTCAGCAGTGCGCAGCAAGCCGCCGCCGCCATTTCGAAACTCCCGATCGCCGACCGTTGCTTTCTTTCCCCTCAGCCTCGCCACTTCAGAGAGAGAGAGAGAGAGAGAAGAGAGAGAGAGAGAGAGAGCTAACGATGGCGTCCAGAGACGCGGCCAGCAGCCCCAAATCAGCGCCGCGTCGCCATGGGCCGGCGGCGCCCAAGAATGGCGCCGACCTGCTCAGCCCACGGTTCCGGTCGGCTGCCGCGCTGGCCGGCTGGGACGAGGAGTCCGTCCTCCTTGCCGCGATGGTCGTCGACGACACCCCAGTCCGCGACTCCCGTCGCAAGAGGCGGGCCTCCACCTCCTCCGTCGGCGGCAGCGCCGGATCCAGCACCA…	-	-	1450 similar to PRF:NP_189369.1:15232143:NP_189369 zinc finger (C3HC4-type RING finger) family protein (Arabidopsis thaliana), partial (13%)	GRMZM2G113039_T02	CTACAAGATTATTTTGAAATTTCGACGAGATTTGTCGGAACAATGCGACTCCACTTCAGCAGTGCGCAGCAAGCCGCCGCCGCCATTTCGAAACTCCCGATCGCCGACCGTTGCTTTCTTTCCCCTCAGCCTCGCCACTTCAGAGAGAGAGAGAGAGAGAGAAGAGAGAGAGAGAGAGAGAGCTAACGATGGCGTCCAGAGACGCGGCCAGCAGCCCCAAATCAGCGCCGCGTCGCCATGGGCCGGCGGCGCCCAAGAATGGCGCCGACCTGCTCAGCCCACGGTTCCGGTCGGCTGCCGCGCTGGCCGGCTGGGACGAGGAGTCCGTCCTCCTTGCCGCGATGGTCGTCGACGACACCCCAGTCCGCGACTCCCGTCGCAAGAGGCGGGCCTCCACCT…	abinitio|est	good	7	174509866	174512767	GRMZM2G113039	-1	WH	RefSeq peptide	NP_001130087	hypothetical protein LOC100191180	zinc finger family protein	F:ligase activity F:protein binding F:protein kinase activity F:zinc ion binding
W21627_+	zm_41230	NP_189909	343 similar to PRF:NP_189909.1:15229244:NP_189909 zinc finger (FYVE type) family protein (Arabidopsis thaliana), partial (22%)	2.62	2.8	2.9	2.58	2.55	2.45	2.2		A_92_P020749	sense gene model	cDNA and EST results agree. B73 result agrees with cDNA result.	A	cDNA	60	1 of 1	7	165682611	165682668	7.04	yes	CDS	2	TGGATCATGGTCTGCTCCCTCTGCAATTTTATCTGTTGGCCTGGGATGGGGAGTGCAGAT	1	135	169	W21627	TTCTTACATACAAAGTTGGCACTGGTCTTGTGGTTGCTCGCAGATCTGATGGATCATGGTCTGCTCCCTCTGCAATTTTATCTGTTGGCCTGGGATGGGGAGTGCAGATTGGAGGAGAACTGACAGACTTCATCATTGTGCTTCATGACCGTAAAGCTGTCAAGGCTTTCAGCAGTCGCATTCATCTTTCACTTNGGGCAGGATTGAGTGCTGCAGCAGGACCCATTGGCAGANNATTTGAGGCAGACGTTCGGGCCAGTGAAAAGGGTTCTGGGATATGCTACACTTACAGCTGCACCAAANNNNTTCGTTGGGGTTTCACTGGAAGGGAATGTGGTGACAA	B73	zEST00906 Maize Leaf, Stratagene #937005 Zea mays cDNA clone csuh00906 5' end, mRNA sequence.	343 similar to PRF:NP_189909.1:15229244:NP_189909 zinc finger (FYVE type) family protein (Arabidopsis thaliana), partial (22%)	GRMZM2G108767_T02	GCCGGTCGATTTCCGGACCCCATATTTTCTTCTATCTTCCCAGCTGCCGTTGCCGGCGGAAGAAGCCAATTGACGTGATCCCCGCCGCCAAGCCCAACCCCGCCGACCGGAGCTGCATCCTCTCCTTCTCTCTCCCATACCACGACGAGACGATCCCATCGGCGCCCGCGCGGTCCCTTCGATCCAAGCAAGCGTAGTCCCTTGTTCCTAGTATAACCTCTAAATGATTCCATGGGAACTCCAAACGAAATGATGGCATACTCTTCCCTGTCCAAAATGGACACCAGCCAGAACCACGGAGCTGCTCTGTCCAATGTAGTTGCTGGAAACAACTATCCTGTTCAGGATTATCTTTATGAGCAAGCATCCGAACCAGACTTCCCAGAGTATGATTCAAGG…	protein	good	7	165680368	165684193	GRMZM2G108767	1	WH	RefSeq peptide	NP_001148140	senescence-associated-like protein	senescence-associated-like protein	F:phosphoinositide binding P:signal transduction F:zinc ion binding
TC305908_+	zm_7520	NP_190991	825 similar to PRF:NP_190991.1:15232464:NP_190991 zinc finger protein-related : D111:G-patch domain-containing protein : RNA recognition motif (RRM)-containing protein (Arabidopsis thaliana), partial (16%)	0.78	0.77	0.87	0.33	-3	-3	-3		A_92_P031361	ambiguous	No EST. cDNA result. B73 result agrees with cDNA result.	A	cDNA	60	1 of 2	7	41172754	41172813	7.02	yes	CDS	3	TCGTGGCTTGGATGAAAATGCTGATGAGGAAATGCTTCGGTACGAATTTGCTAAGCACGC	1	69	105	TC305908	NA	NA	NA	825 similar to PRF:NP_190991.1:15232464:NP_190991 zinc finger protein-related : D111:G-patch domain-containing protein : RNA recognition motif (RRM)-containing protein (Arabidopsis thaliana), partial (16%)	GRMZM2G173777_T03	TCTTTACAGGCTACACAGAAAAACCTGCACCCAAAAGTTGTAAAGCTCACCAAGAACCTTGCAGGATAACACAAGTGCTGAATTTTGGAAATGGATCATGGGCGTTATGCTCCACAACATGGATGGGAGAACAACAGTGCACCAAATGGGTATGGTGTAATTAATGAGCCAGATTTTAGGTCTGGTGGATCCTACAATGCTAGGAGATCTGTGGATGAAGGCTTTCCTAGAGATTCATATGGAAGGGGTGCATTCTATCATGATACACATGATAGAAATATGTATGCATCACCACCCTCTGCCGGTGGAATGTGGTCTCAGCCTCGAAGGAATCATGATGAGGACTATGCAACTGCAAGAGACCATAGAAGGAGCAAAAGGATTGGAAGCAGAGAACGG…	est|omrna	good	7	41169067	41176692	GRMZM2G173777	1	WH	-	-	-	protein	F:zinc ion binding F:nucleic acid binding C:intracellular F:nucleotide binding
TC305908_+	zm_7520	NP_190991	825 similar to PRF:NP_190991.1:15232464:NP_190991 zinc finger protein-related : D111:G-patch domain-containing protein : RNA recognition motif (RRM)-containing protein (Arabidopsis thaliana), partial (16%)	0.78	0.77	0.87	0.33	-3	-3	-3		A_92_P031361	ambiguous	No EST. cDNA result. B73 result agrees with cDNA result.	A	cDNA	59	2 of 2	8	155657093	155657034	8.06	yes	CDS	5	TCGTGGCTTGGATGAAAATGCTGATGAGGAAATGCTTCGGTACGAATTTGCTAAGCACGC	1	69	105	TC305908	NA	NA	NA	825 similar to PRF:NP_190991.1:15232464:NP_190991 zinc finger protein-related : D111:G-patch domain-containing protein : RNA recognition motif (RRM)-containing protein (Arabidopsis thaliana), partial (16%)	GRMZM2G151614_T03	ACTCGCGACTCCGCCCGCCTGCCCAGCGATAGCGCCATAGCGGCGACCGGCGAGCTCCAATATCACGCGGATCGGCGGCGGCGCCCTTGCCCCGGAGCCCCGCGGCGGCGCGGCCCTGTCCCCGTTCCCCGCCCCGGCGGTAGGCAGCCCCGTCTCCTGTCGAGCGCTCCCACCACCCCAGCCCCGGCGCCCCCGCTCCCAGCCCGACCGCTGTATCCGCGGCGACCGGCGTCCCGAACGGACGCGGCCCGAGCGCCTGGCTCACAGAAAATCTGCACACAAAACTACAAAAGTTTAAGGTCACCAAGAACCTTGCAGGATAACACAAGTGCTGGATTTTGGAAATGGACCATGGGCTTTATGCTCCACAACATGGATGGGAGAACAACAGTGCATCAA…	est|omrna	good	8	155648050	155665050	GRMZM2G151614	-1	WH	-	-	-	protein	F:binding
TC279457_+	zm_13573	NP_191112	1412 similar to PRF:NP_191112.1:15233298:NP_191112 zinc finger (C3HC4-type RING finger) family protein (Arabidopsis thaliana), partial (77%)	4.62	4.7	4.93	4.43	3.95	2.28	-3		A_92_P040792	sense gene model	No EST. cDNA result. B73 result agrees with cDNA result.	A	cDNA	60	1 of 1	1	39808360	39808419	1.03	yes	UTR	1	AGGTGACGGGTTGGACTGATCTAGGGATGTGATCTAATCCCTTTCTATCCTAACAAAACC	1	10	57	TC279457	NA	NA	NA	1412 similar to PRF:NP_191112.1:15233298:NP_191112 zinc finger (C3HC4-type RING finger) family protein (Arabidopsis thaliana), partial (77%)	GRMZM2G337425_T03	CACTTTATTTAAAATTAGTTAGAAGTAACTTTAGAAATAAAAGTTAGTCAAAATATGACAATTTAAACAGCGCCCTTCGTCCTACCGGCCACCGTGGCGCTCGCACTCGAAACCGCTGAACGGCAGAAAACCCAGGCCTTTCTAGCTTCTGCTATCCTGCTGCTGCCCCTCTTTCCCCCAATCTGCAGGCTGCAGGCGCTGCTCCTTTCGCCCTCCGCTAGCGAGCGAATCGCTGGCTCGACCCCGCGGCGGGAGGTATCCCGCCTTCGATCTGGTTCACTGGCCAATTCGTTGCTTCGTGGGGCTTTGGAGTTTGGAGCCAATCTTGCCCCTTAAAGTGTCGGTGGCAGCGTTTTGTGATCATCATGAGCTTTGTGTTCCGAGGGAGCAGGACCGACA…	est	good	1	39802494	39808559	GRMZM2G337425	1	WH	RefSeq peptide	NP_001131833	hypothetical protein LOC100193208	protein binding protein	C:cytoplasmic membrane-bounded vesicle F:zinc ion binding F:protein binding
TC303354_+	zm_21500	NP_191307	1119 similar to PRF:NP_191307.1:15230311:NP_191307 zinc finger (C2H2 type, AN1-like) family protein (Arabidopsis thaliana), partial (73%)	1.92	2.08	1.8	1.52	1.75	0.98	-0.18		A_92_P030368	sense gene model	No EST. cDNA result. B73 result agrees with cDNA result.	A	cDNA	60	1 of 1	7	158953150	158953209	7.04	yes	CDS	1	GACGTCACTGTCCTCATCTGCCCACTCTGTGCTAAAGGTGTTCGCCTCAATCCAAGTGAA	1	75	165	TC303354	NA	NA	NA	1119 similar to PRF:NP_191307.1:15230311:NP_191307 zinc finger (C2H2 type, AN1-like) family protein (Arabidopsis thaliana), partial (73%)	GRMZM2G081782_T01	CGCGATACGGCGATACCGGCCGTCGCCGTCTCATGGGCTCCGGCTCCGACTCTCACGGTCTCACTCTCACCTGCTATAAGAAAAAGGGCCCAACAACTACCACGTCAAAACGTTATGTTTATTCGATTTCGTGTCCCGTCCGTTTGACGACCGAGCCCTCCCCCTGCCCCCCTTTTCCAGTTTCCTTCTCCCTTCCTGCCGCTACGGCGGTGGCGGCAACGACTCGCGCGGGCCGGTCCTAGGTTCTCCCGGAGCGGGTGGGCGGGCGGGCGGTTCGGCGGGATGGGCACGCCGGAGTTCCCCAACCTGGGAAAGCACTGCAGCGTCGGCGACTGCAACCAGATCGACTTCCTCCCCTTCACCTGCGACCGCTGCGACCATGTCTTTTGCCTTGATCAC…	cdna|est|omrna|protein	good	7	158951176	158954111	GRMZM2G081782	1	WH	RefSeq peptide	NP_001106258	AN110	zinc finger (c2h2 an1-like) family protein	F:zinc ion binding C:intracellular
TC286607_+	zm_2065	NP_191639	1597 similar to PRF:NP_191639.2:22331887:NP_191639 zinc finger (DHHC type) family protein (Arabidopsis thaliana), partial (93%)	2.05	2.12	2.45	1.88	1.25	1.73	0.9		A_92_P020067	sense gene model	No EST. cDNA result. B73 result agrees with cDNA result.	A	cDNA	60	1 of 1	2	86348941	86349000	2.05	yes	CDS	2	TTGGAATCTTGATTTTGATGCGGAGAGGGGAGAAACTGCTCCTCTCACTAGCTCAGAGTT	1	139	70	TC286607	NA	NA	NA	1597 similar to PRF:NP_191639.2:22331887:NP_191639 zinc finger (DHHC type) family protein (Arabidopsis thaliana), partial (93%)	GRMZM2G027307_T01	GTAGAACGCGTCACCGAAGCAAATCTAGAAGCAAGGAACAAGGACGCGGCGAGGTCCACCTCCAGCTCTACCTGCCCGGCTGGCGGCTGCCCCCGTCTTCGTCTTCCTTAATCTCAAATTCCCAATCCTCCTCCGACGCCTTGTTTCTGGATCATCCAGCGGGGGGACGCCGGTGTATTGCTCGGTCCTCCTCCCTGGTTGCCCGAGGCAGCCGTGACGGAGGCGGAGGTAGCGGGGGGGACCATGTACAGATCGGCGGGGGTCGCGATGGCGTGGAACGTGTTCCGGTTCTGCACGGCTCTCCGTGGGCTGGGTTCCATCATGATCCTACTCGTCCTCGCCATCGTCGGCGTTACCTACTACGCTGTCGTCCTCTGCAACTACGGCCCCGCCCTCCTC…	est	good	2	86347912	86361931	GRMZM2G027307	1	WH	RefSeq peptide	NP_001169109	hypothetical protein LOC100382953	protein	F:zinc ion binding F:transferase activity C:membrane
TC288052_+	zm_2602	NP_192082	2108 similar to PRF:NP_192082.1:15234285:NP_192082 zinc finger (DHHC type) family protein (Arabidopsis thaliana), partial (36%)	2.58	2.47	2.53	-3	-3	-3	-3		A_92_P024068	sense gene model	No EST. cDNA result. B73 result agrees with cDNA result.	A	cDNA	60	1 of 1	5	203803719	203803763	5.06	yes	CDS	3	CATGCAGCACTATCAGTGGTTTTTGTCATCTTCACAATTTACAGCACTGCAGCACTGGGC	1	114	98	TC288052	NA	NA	NA	2108 similar to PRF:NP_192082.1:15234285:NP_192082 zinc finger (DHHC type) family protein (Arabidopsis thaliana), partial (36%)	GRMZM2G176270_T02	CTACCCTACCCCACATGCCAGTCACACGATCCGCGCGCACGCCGCTTGACTTTACTCGACCGGAGCGGAGCGCGCAGAGCACCTCACTCTCGTCGCGTCCACCCACAGATCTCACCGCCAAAGATGGCCCGCTGCGGTGATAGAGACATCGTCACGGCGGCGATGGCGCGGCAGCCCTGGCGCCGCCGCCACGGATGGCAGCTCCCCCTACACCCGCTTCAGCTGGTGGCCGCAGCGGTATTCGCGCTTCTCGTGGCCGCGTTCTACGTCGTCCTGGGGCCCTACATCGGGAACACCCTCGCCGGCAATATCCTCCTAATCACCTTCTCTTTCTCGGCCGCAGCGACAGCGGCGCTCTACGTGCGCTGCACAGCGGTGGACCCGTCAGACCGGACTGAC…	omrna|protein	good	5	203796679	203804857	GRMZM2G176270	1	WH	RefSeq peptide	NP_001132011	hypothetical protein LOC100193417	zinc finger	C:membrane F:metal ion binding
TC307337_+	zm_22820	NP_193525	1742 similar to PRF:NP_193525.1:15236699:NP_193525 zinc finger (C3HC4-type RING finger) family protein : pentatricopeptide (PPR) repeat-containing protein (Arabidopsis thaliana), partial (11%)	2.25	2.25	2.33	1.48	1.17	2.17	-3		A_92_P007343	sense gene model	No EST. cDNA result. B73 result agrees with cDNA result.	A	cDNA	60	1 of 1	9	119303997	119304056	9.04	yes	CDS	3	AATATGGTGTGCATTGGAACTTCTTTTTCACCCTCGCAGCTGTCTCTATCCTTACATCCG	1	219	133	TC307337	NA	NA	NA	1742 similar to PRF:NP_193525.1:15236699:NP_193525 zinc finger (C3HC4-type RING finger) family protein : pentatricopeptide (PPR) repeat-containing protein (Arabidopsis thaliana), partial (11%)	GRMZM2G098079_T07	GTAAGTTCAGGGTCCCTAGCCCACGAATCGAGGCTGCGGTTCTAGTCGCTCCCTTCTCGCCTTACGGCTCTAATTAACCCATCCCCTGCCTTGGTGATGCAGATTCGTGAGCAACCTGACGGGGTCTTCCCTGCTGGAGATCGCGGCGCTCTCCACTGTCGTTCCGGCATTGGTAGTTCTCAGAAAGTGGAGCAGCAGAGATAATTCTAGGAAGGAGTCAGCAAAGAAAAATGATGATCAAGTTCATACTGTTCGTAAAGATTGGATGCAGTACTTCTCTACACTAGGTGTAGATTATCTCACTGTTGTATTGCCAATTATTTTGGTTTTCACAGTCTTATCGGAATGGGTTTTTATGTGTGCTATTTCTCTTGTAATCCTGATATCCATTTACATCAT…	est|omrna	good	9	119300411	119307758	GRMZM2G098079	1	WH	RefSeq peptide	NP_001141702	hypothetical protein LOC100273831	gpi-anchored wall transfer	C:endoplasmic reticulum membrane P:GPI anchor biosynthetic process F:transferase activity C:integral to membrane
TC308136_+	zm_8359	NP_193702	598 similar to PRF:NP_193702.1:15235140:NP_193702 zinc finger (C3HC4-type RING finger) family protein (Arabidopsis thaliana), partial (10%)	5	5.3	5.62	4.45	4.6	4.35	0.45		A_92_P001246	sense gene model	cDNA and EST results agree. B73 result agrees with cDNA result.	A	cDNA	60	1 of 1	1	179344532	179344591	1.06	yes	UTR	4	TTGTTTCCTCCATTGTATGGTAACCTTCGGCTTCGGTGCTAGTTGTGCATGGGCACAAGA	1	257	100	TC308136	GGAGGCGTTGCCAGAGATGTTGAGGTATGATTGAACTGACACAGGGCTGCTTCCATATGAATTGCTGGTGTGGGCACGAGTTTTGCTACTCCTGCGGTGCTGATTACGCTAGCGGGGTTCAAACGTGCCAATGCGTGTTCTGGGACGAGGAAGCCATGGAGCCCTCCTCCGCCGCACGGTCCACCCAAGCAGCGTCCGAGATATGGGCGTGGGACACATTTGACTGCATGCCGACCGCCGTGGAGGGATACTCGGAGCAGGAGAGAGCGCAGCTGGCACTCATCCAGAGGTTCCTCGCCGGGGGGTTCAGCCTGGGTGAGAACCCCTGCCAGTCGCCGCCCCGCTGCGCCGACTCCTACATCGTCGACACCATGAAGGACCTCCTCCAGCTCCCATGGC…	-	-	598 similar to PRF:NP_193702.1:15235140:NP_193702 zinc finger (C3HC4-type RING finger) family protein (Arabidopsis thaliana), partial (10%)	GRMZM2G131245_T01	AAATTCTTCGACCACTGCCGCAAGGAAGGCACCTCCCTTCCCCCTCTCTTCACCGCCGCCGGGAAGGCTACAGCTTCCACTCCAATCCTTGTCTCCACTTGCCCGCGATTCCTCTCACCCTCGGCTCACTCACTCATCCTTGTATCCACTTGTGTATCCGCGGCAGCGGCGGCGGCGGCGGCGGCCTCCACTGCACTCCGTCCGGTCTACTCCCTGTCCCTGGGCCCGACGTTTCGTCGGTGAATCCTCGAGCTGCTGCCGTCACGTATGAGGAACTGGAGCGTCGGGGCCGTTGCGGCCTTCGAATTTGCGCTCTGGAGCTCCGTCTGGTGCTTCCTGGTCGTCTCCGTCACCAGTTTCTGAGCCGGGATCCTACTCCTCTTCTCGCGCTACTATCAG…	abinitio|cdna|est|omrna	good	1	179340569	179344739	GRMZM2G131245	1	WH	RefSeq peptide	NP_001147931	ubiquitin-protein ligase/ zinc ion binding protein	zinc finger	F:zinc ion binding F:ligase activity F:nucleic acid binding F:protein binding
TC301396_+	zm_6410	NP_194194	1876 similar to PRF:NP_194194.1:15233900:NP_194194 zinc finger (DHHC type) family protein (Arabidopsis thaliana), partial (69%)	1.15	0.93	0.85	0.2	-0.42	-3	-3		A_92_P020965	sense gene model	No EST. cDNA result. B73 result agrees with cDNA result.	A	cDNA	60	1 of 1	6	150305103	150305044	6.05	yes	CDS	1	GACCACGTACGAGAATTTCCGATACAGATCAGACAGCAGGCCTAACATCTATAGCCAAGG	1	134	57	TC301396	NA	NA	NA	1876 similar to PRF:NP_194194.1:15233900:NP_194194 zinc finger (DHHC type) family protein (Arabidopsis thaliana), partial (69%)	GRMZM2G100641_T01	AAAAAGAAAAGCTTTTCATTTTACACCTCACCTCCCCGTCCCACCACGTACAAAGGCGACGCGAGCAGCGTTTGCTTCCCTTTCCCTGCTGTGCTCGGCCTCGCCGCTTCCTCTGCCCTGGCTCAACGATTCCTCCGCTTTTCCTTTTTCAAAATCGCCCTTTCCTCGTGCGCGTGTCGACTCCTTCCTGCTCGCCGCCGGGTCTGGGCTGGGTGACGCTGCCTCGGATGAGGCCGCGCTGACCGGAGCCGTAGCCGGACCACCCGCCCACCCATGGCGCGCCCGCAGCGCGTGTATGAGGCTTGGAAAGGGAACAATAAATTCTTCTTTGGTGGGAGGCTCATATTCGGACCTGACGCCAAGTCACTGATCCTGTCTGTTTCGCTCATTGTGGCCCCG…	cdna|est|omrna|protein	good	6	150304232	150308615	GRMZM2G100641	-1	WH	RefSeq peptide	NP_001149971	LOC100283598	zinc finger	C:membrane F:oxidoreductase activity F:zinc ion binding F:transferase activity
TC281469_+	zm_41270	NP_194986	2107 similar to PRF:NP_194986.2:22329099:NP_194986 zinc finger (C3HC4-type RING finger) family protein (Arabidopsis thaliana), partial (53%)	5.52	5.5	5.68	5.18	5.1	4.45	1.7		A_92_P017483	sense gene model	No EST. cDNA result. B73 result agrees with cDNA result.	A	cDNA	60	1 of 1	5	212682181	212682240	5.08	yes	CDS	3	ATGCTGCAAGTGCATCAGAACGCCGCAGAAATGCTGCCCGAAATGCTGTGCTTGCTAATC	1	155	134	TC281469	NA	NA	NA	2107 similar to PRF:NP_194986.2:22329099:NP_194986 zinc finger (C3HC4-type RING finger) family protein (Arabidopsis thaliana), partial (53%)	GRMZM2G089466_T01	CCCAGAGACGAGAGACGGCACAACCCTTGCTGCCGTCCTGGTCGCCACACGGCCACACCAACCCAACACCTCTTCTTCCTCCGCTCTCAGCTTACCCCACCACAGGCGAGGGAGGCGACTCCTTCCTCGCGGCTGCCCGCTCCGGCCCCGATCGCATCTCCTTTGCACGCCACGGCCCGCGGCCCGCGCGCAGTGTCCATCGGCACGGCCGTCCTCCGTGTGTGGGGGCGCATCTGGTGCTAGCTTGCCGGGCTAGGGTTTGGCTTGGCCTCGTCTACCGCCCCGTCTCGTCTGATAGGCACAGGTTCCGTGCACGCGATCGTCGTCTCTCCATCCGTTGTGACTGCTTGCCGTCCCCCGCTTGCTTCGTCCTGCTACGGGAGGGCCACTGCTGCCATC…	cdna|est|omrna|protein	good	5	212679128	212684059	GRMZM2G089466	1	WH	RefSeq peptide	NP_001169753	hypothetical protein LOC100383634	ring finger	F:zinc ion binding F:protein binding C:membrane
TC281469_+	zm_41270	NP_194986	2107 similar to PRF:NP_194986.2:22329099:NP_194986 zinc finger (C3HC4-type RING finger) family protein (Arabidopsis thaliana), partial (53%)	5.52	5.5	5.68	5.18	5.1	4.45	1.7		A_92_P001528	sense gene model	No EST. cDNA result. B73 result agrees with cDNA result.	A	cDNA	60	1 of 1	5	212683136	212683195	5.08	yes	CDS	3	ACACCGTTCCTGTGCAGGAGATCGAAATGCATTAGGTTGGTCTGTTCCCGCAGCTTATCA	1	255	144	TC281469	NA	NA	NA	2107 similar to PRF:NP_194986.2:22329099:NP_194986 zinc finger (C3HC4-type RING finger) family protein (Arabidopsis thaliana), partial (53%)	GRMZM2G089466_T01	CCCAGAGACGAGAGACGGCACAACCCTTGCTGCCGTCCTGGTCGCCACACGGCCACACCAACCCAACACCTCTTCTTCCTCCGCTCTCAGCTTACCCCACCACAGGCGAGGGAGGCGACTCCTTCCTCGCGGCTGCCCGCTCCGGCCCCGATCGCATCTCCTTTGCACGCCACGGCCCGCGGCCCGCGCGCAGTGTCCATCGGCACGGCCGTCCTCCGTGTGTGGGGGCGCATCTGGTGCTAGCTTGCCGGGCTAGGGTTTGGCTTGGCCTCGTCTACCGCCCCGTCTCGTCTGATAGGCACAGGTTCCGTGCACGCGATCGTCGTCTCTCCATCCGTTGTGACTGCTTGCCGTCCCCCGCTTGCTTCGTCCTGCTACGGGAGGGCCACTGCTGCCATC…	cdna|est|omrna|protein	good	5	212679128	212684059	GRMZM2G089466	1	WH	RefSeq peptide	NP_001169753	hypothetical protein LOC100383634	ring finger	F:zinc ion binding F:protein binding C:membrane
TC301211_+	zm_6352	NP_195130	997 similar to PRF:NP_195130.1:15235211:NP_195130 zinc finger (C3HC4-type RING finger) family protein (Arabidopsis thaliana), partial (14%)	1.6	1.9	2.08	1.35	0.75	2.85	3.58		A_92_P013640	sense gene model	No EST. cDNA result. B73 result agrees with cDNA result.	A	cDNA	60	1 of 1	2	98650276	98650335	2.05	yes	CDS	2	GGCATTTCTCATTCTAGAAGTTCAAGCATCCCATTGCAGCACCGTGGAAATTCATCCACA	1	179	170	TC301211	NA	NA	NA	997 similar to PRF:NP_195130.1:15235211:NP_195130 zinc finger (C3HC4-type RING finger) family protein (Arabidopsis thaliana), partial (14%)	GRMZM2G000114_T04	GCCGCAACCCCTCTCTCATTTTCTTCCTCGTCTACACCTCCTTCTCTCCTCCTCGATACATTCGAGCACGCCCGGACGCGGTCAGAAGGGAGAAAGCAGCAAGCGGCGCCGGGTTCCCCCTCCCTTCGTCGCCCCCGATCGACGCCGATCGGGGCCGACTGCTCGTGGGGGACGCCGACCGAAGCCCGGGCGGCGCTGCTTCAATATACGGAAGCAGTTTCTAGTTTTCTTCAGTTCGCCGCTGCAGTTTCTAGTTTCCAGCGGTTCCCACCAGTTGTCTAATAACTTATTGTTGTTGTACGTGAGGATCACCATGCTGTCTTCTTCAGAGACTTGCCAGCTTGGTTCTAGTTCTAGCAACCCTGTCATGGATCAGCAGAATTTACTTCCCAACAACTC…	cdna|est	good	2	98647416	98657842	GRMZM2G000114	1	WH	RefSeq peptide	NP_001147060	LOC100280669	protein binding	F:protein binding F:zinc ion binding
TC302401_+	zm_21048	NP_195136	1904 similar to PRF:NP_195136.2:30689919:NP_195136 zinc finger (C3HC4-type RING finger) family protein (Arabidopsis thaliana), partial (44%)	0.77	1.12	1.1	0.23	-0.47	0.32	0.35		A_92_P025465	ambiguous	No EST. cDNA result. B73 result agrees with cDNA result.	A	cDNA	60	1 of 2	9	95996843	95996902	9.03	yes	CDS	3	TGGAGCAGAGGACGTTCCTTTTGATGAACTTGTTGGTATGCAAGGCCCTGTCTTCCACTT	1	106	25	TC302401	NA	NA	NA	1904 similar to PRF:NP_195136.2:30689919:NP_195136 zinc finger (C3HC4-type RING finger) family protein (Arabidopsis thaliana), partial (44%)	GRMZM2G145104_T01	CCACCGCCTATATCCGCGTTCCCCCCGGGCGATCGATCGATCGCGGCTAACCTCGCCGCCGCCCCCATCGAGGCAGCCATGGCGGAGATGGCCGAACGGTCCGTCGCGGGCGAGCTGCCGGAGGAGCCGCGGCCGCCGCACGGGGAGGAGGACGACGAGGAGGAAGAGGAGGGGGACGTGTGCCGGATCTGCCGCAACCGCGGCGACGAGGACCACCCGCTGCGCTACCCGTGCGCCTGCAGCGGAAGCATCAAATTCGTGCACCAGGACTGCCTCCTCCAGTGGCTCGACCATAGCAACTCGCGCCAGTGCGAGGTCTGTAAACATGCATTCTCCTTCTCACCCGTGTACGCTGATAATGCTCCGACAAGACTCCCTTTCCAGGAACTGATTGTTGGT…	cdna|est|omrna|protein	good	9	95995211	96001343	GRMZM2G145104	1	WH	RefSeq DNA	NM_001177079	hypothetical protein LOC100384569 (LOC100384569), mRNA	protein	F:zinc ion binding C:membrane
TC302401_+	zm_21048	NP_195136	1904 similar to PRF:NP_195136.2:30689919:NP_195136 zinc finger (C3HC4-type RING finger) family protein (Arabidopsis thaliana), partial (44%)	0.77	1.12	1.1	0.23	-0.47	0.32	0.35		A_92_P025465	ambiguous	No EST. cDNA result. B73 result agrees with cDNA result.	A	cDNA	56	2 of 2	6	97270815	97270870	6.03	yes	CDS	3	TGGAGCAGAGGACGTTCCTTTTGATGAACTTGTTGGTATGCAAGGCCCTGTCTTCCACTT	1	106	25	TC302401	NA	NA	NA	1904 similar to PRF:NP_195136.2:30689919:NP_195136 zinc finger (C3HC4-type RING finger) family protein (Arabidopsis thaliana), partial (44%)	GRMZM2G051792_T01	CCCTATCCGCGTACCGCCCCCCGGGCGATCGATCGAACGCGGCTAGCCTCGCCGCCGACCCGTCGAGGCAGCCATGGCGGAGATCGCCGAACGGGCCGTCGCGGGCGAGGTGCCGGAGGAGCCGCGGCCGCCGCACGGGGAGGAGGACGACGAAGGGGAGGAGGAGGGGGACGTGTGCCGGATCTGCCGTAACCATGGCGACGAGGATCACCCACTGCGGTACCCGTGCGCCTGCAGCGGCAGCATCAAGTTCGTGCACCAGGACTGCCTCCTCCAGTGGCTCGACCATAGCAACTCGCGCCAGTGCGAGGTCTGTAAACATGCATTCTCCTTCTCACCCGTGTACGCTGATAATGCTCCGACAAGACTTCCTTTCCAGGAACTGATGGTTGGTGTTGG…	cdna|est|omrna|protein	good	6	97268890	97276464	GRMZM2G051792	1	WH	-	-	-	protein	F:zinc ion binding C:membrane
TC283503_+	zm_14702	NP_195618	1394 similar to PRF:NP_195618.2:22329252:NP_195618 zinc finger (B-box type) family protein (Arabidopsis thaliana), partial (47%)	-3	-3	-3	-3	-0.63	-3	-3		A_92_P022318	sense gene model	No EST. cDNA result. B73 result agrees with cDNA result.	A	cDNA	60	1 of 1	2	21905817	21905758	2.03	yes	UTR	2	GCGCCACGAACATTTTGCGAAGAAGTCTGGTCCTGTCTTGGGCCGCCATTTGTACAGAGC	1	125	68	TC283503	NA	NA	NA	1394 similar to PRF:NP_195618.2:22329252:NP_195618 zinc finger (B-box type) family protein (Arabidopsis thaliana), partial (47%)	GRMZM2G131982_T01	GGCTCGGACGGTGCTTTGGTGCTTGCTAACCGAGTAGCGGCGCTGCCTGTCTGGCATCGGCTGCGTGCAGGAGCGGAGGGGCTTCTTGTTCTGCAAGGAGGACAGGGCGATCCTGTGCCGGGAGTGCGACGCGCCGGTGCACAGCGCCAGCGACATGACGAGGCGGCACAGCCGGTTCCTGCTCACCGGCGTGCGCCTCTCGTCAGCGCCGGTGGACTCTGCGGGCCCATCCGAAGAGGAGGAGCAGGAGAACAGCCGCGGCCCCTGCAACGACGAATCCTGCAGCAGCGGCAGCGGCGCCGGCGGCGCGACCACGGCGACCGCCAGCGACGGGAGCAGCATCTCCGAGTACCTGACCAAGACGCTGCCCGGGTGGCACGTCGAGGACTTCCTCATTGA…	est	good	2	21903375	21906863	GRMZM2G131982	-1	WH	-	-	-	salt tolerance-like protein	F:zinc ion binding C:intracellular
TC309462_+	zm_13398	NP_197025	752 similar to PRF:NP_197025.1:15242243:NP_197025 zinc finger homeobox family protein : ZF-HD homeobox family protein (Arabidopsis thaliana), partial (21%)	1.2	0.52	1.33	0.65	0.65	1.13	0.7		A_92_P041215	sense gene model	cDNA and EST results agree. B73 result agrees with cDNA result.	A	cDNA	60	1 of 1	2	181173408	181173467	2.07	yes	UTR	2	CTTACGTCCTTACCTGTTGTTTTCCTCACCTCCCTTGACCCGTCGACCGTCGTCCCATGC	1	7	97	TC309462	CGTCCTTCCTTCGCCTCCTTACGGACCTTACGTCCTTACCTGTTGTTTTCCTCACCTCCCTTGACCCGTCGACCGTCGTCCCATGCTAAAGCCCAGGGTTAGGAGCTAGAGGTAATCTCTCCCTCTCTCCCCGTCTCTACCCACCAGTCAAGCCCAGTGGGGGCGCCGCGCGCATGGAAGCGATGGACGTCAAGTACAAGCCCGTCATGTTCCCCAACGGCGCCGCCTTCAAGAAGGCGAAGCCGGCGGCCGTGGCGCCGGCCGGGGAGCCGCTGTACCGGGAGTGCCTCAAGAACCACGCCGCGAGCCTGGGCGGGCACGCCGTGGACGGGTGCGGCGAGTTCATGCCCTCGCCGGGGGCCAACCCCGCCGACCCGACGTCGCTCAAGTGCGCGGCGT…	-	-	752 similar to PRF:NP_197025.1:15242243:NP_197025 zinc finger homeobox family protein : ZF-HD homeobox family protein (Arabidopsis thaliana), partial (21%)	GRMZM2G051955_T01	CGTCCTTCCTTCGCCTCCTTACGGACCTTACGTCCTTACCTGTTGTTTTCCTCACCTCCCTTGACCCGTCGACCGTCGTCCCATGCTAAAGCCCAGGGTTAGGAGCTAGAGGTAATCTCTCCCTCTCTCCCCGTCTCTACCCACCAGTCAAGCCCAGTGGGGGCGCCGCGCGCATGGAAGCGATGGACGTCAAGTACAAGCCCGTCATGTTCCCCAACGGCGCCGCCTTCAAGAAGGCGAAGCCGGCGGCCGTGGCGCCGGCCGGGGAGCCGCTGTACCGGGAGTGCCTCAAGAACCACGCCGCGAGCCTGGGCGGGCACGCCGTGGACGGGTGCGGCGAGTTCATGCCCTCGCCGGGGGCCAACCCCGCCGACCCGACGTCGCTCAAGTGCGCGGCGT…	cdna|est|omrna|protein	good	2	181173382	181175056	GRMZM2G051955	1	WH	RefSeq peptide	NP_001150690	ZF-HD homeobox protein	zf-hd homeobox protein	F:DNA binding P:regulation of transcription
CO451159_+	zm_29429	NP_197366	847 similar to PRF:NP_197366.1:15238890:NP_197366 zinc finger (C3HC4-type RING finger) family protein (Arabidopsis thaliana), partial (56%)	0.73	1.38	1.75	1.1	0.03	0.63	-3		A_92_P028097	EST	cDNA and EST results agree. B73 result (EST vs genome) agrees with EST result.	E	EST	0	1 of 1	1	59579783	59577624	1.04	no info	NA	1	ATGACGTTGACAAGGAGCAGTTCCATTGCGACGATTGCGGCATCTGCAGAGTAGGAGGAA	1	89	56	CO451159	GCTTCGGTNCCGGNATTCCCGGCTCGACCCAGCGTCCGCGCCCCTTCCAGCCCTCCTCANATCTCAATCCCGGCGCTCCGTCCCTCCCTCCCTCCTCGCCTCGGGACAGCGAGCGCCGCCGTCCGCCGTCCATGGAGCACGACGCCGAGGCGCGCCGCGGGTTCGCCAGGATGGGCTTCGGGTGCAAGCACTACCGGAGGCGGTGCCGGATCCGCGCGCCCTGCTGCGGCGACGTCTTCCACTGCCGCCATTGCCACAACGAGTCCACGAAAGACGGGCACGAGCTGGATCGGCACGACGTCCAATCGGTTATCTGCCTCGTCTGTGACACCGAGCAGCCGATCGCGCAGGTGTGCTGCAACTGCGGCGTCTGCATGGGGGAGTACTTCTGCGCAGCCT…	F-352 near isogenic line	MZCCL10161C01.g Maize Endosperm cDNA Library Zea mays cDNA, mRNA sequence.	847 similar to PRF:NP_197366.1:15238890:NP_197366 zinc finger (C3HC4-type RING finger) family protein (Arabidopsis thaliana), partial (56%)	GRMZM2G052034_T01	TATATAAAATAATGTCCTACTCCTACCCCGCCACCACGCCGCGGCAGCACAAGCCCCTCTCCGCCCCCAGCCAGCCCTCCTCAGATCTCAATCCCGGCGCTCCCTCCCTCCCTCCTCGCCTCGGGACAGCGAGCGCCGCCGTCCGCCGTCCATGGAGCACGACGCCGAGGCGCGCCGCGGGTTCGCCAGGATGGGCTTCGGGTGCAAGCACTACCGGAGGCGGTGCCGGATCCGCGCGCCCTGCTGCGGCGACGTCTTCCACTGCCGCCATTGCCACAACGAGTCCACGAAAGACGGGCACGAGCTGGATCGGCACGACGTCCAATCGGTTATCTGCCTCGTCTGTGACACCGAGCAGCCGATCGCGCAGGTGTGCTGCAACTGCGGCGTCTGCATGGG…	cdna|est|protein	good	1	59576755	59579916	GRMZM2G052034	-1	WH	RefSeq peptide	NP_001140779	hypothetical protein LOC100272854	zinc finger family protein	F:zinc ion binding F:protein binding
TC281710_+	zm_834	NP_197640	1090 similar to PRF:NP_197640.1:15242258:NP_197640 zinc finger (ZPR1-type) family protein (Arabidopsis thaliana), partial (48%)	5.4	5.4	5.47	4.55	4.38	3.65	0.08		A_92_P024207	sense gene model	No EST. cDNA result. B73 result agrees with cDNA result.	A	cDNA	60	1 of 2	1	279112557	279112498	1.1	yes	UTR	3	TCAACAACTTATATTTCCTCTGACGATAAACATCGAGCGAACGTGCGAGGCGCAAACCCG	1	113	136	TC281710	NA	NA	NA	1090 similar to PRF:NP_197640.1:15242258:NP_197640 zinc finger (ZPR1-type) family protein (Arabidopsis thaliana), partial (48%)	GRMZM2G351582_T01	AACAGCAAAGCCCAGGCTGCCCAGCACACGCGACGCGAACCAGCTGGCGAGGAACCCTAGCGGAGCACTGTGCAGGCGACCGCGGCGCGCTATCACTTACGGGGGGATACGGCGGCATCGTCCCCCTCGGCCCCTCCTCCATCCCTGGTGCGGCGGCGCCAGCCTGCAGGTGTTGAATGCTGATTTGTTGTGGCTGATTAATCGGGTTGATCGTCGATTAATCGTGATTAGTCGGCTGATCGCCCTTCTGGCGATCAGAAACGATAAGGCAATCTGAAAACATTGGCCGCCAAACCTCCAGAGCGACTCCCGCGAGCCGTGACCACCATAGCTAAATCAACGCACCAGAAGCTTTCACGGAGCTGTCTCGTCCACGAGTGTTCCAGCTGACTCCTATTC…	cdna|est|omrna|protein	good	1	279112446	279118927	GRMZM2G351582	-1	WH	RefSeq peptide	NP_001141200	hypothetical protein LOC100273287	zinc finger (zpr1-type) family protein	F:zinc ion binding F:protein binding
TC281710_+	zm_834	NP_197640	1090 similar to PRF:NP_197640.1:15242258:NP_197640 zinc finger (ZPR1-type) family protein (Arabidopsis thaliana), partial (48%)	5.4	5.4	5.47	4.55	4.38	3.65	0.08		A_92_P024207	sense gene model	No EST. cDNA result. B73 result agrees with cDNA result.	A	cDNA	60	2 of 2	1	279112557	279112498	1.1	no	CDS	1	TCAACAACTTATATTTCCTCTGACGATAAACATCGAGCGAACGTGCGAGGCGCAAACCCG	1	113	136	TC281710	NA	NA	NA	1090 similar to PRF:NP_197640.1:15242258:NP_197640 zinc finger (ZPR1-type) family protein (Arabidopsis thaliana), partial (48%)	GRMZM2G050451_T01	TTGTTTTTTGCTTTTTATTTATTTGTGCCTCCGAACCAACGTTGGCAATTCATGGACCTGCACGGGTGACAGCAAATCGGGTTTGCGCCTCGCACGTTCGCTCGATGTTTATCGTCAGAGGAAATATAAGTTGTTGATATTAGTATACACACTGAAAGTTCATCAAAGTAAACTGATAGCGTAACAAATACATTCGGC	est	no_start	1	279112179	279112618	GRMZM2G050451	1	NH	-	-	-	-	-
TC288717_+	zm_2866	NP_198080	942 homologue to PRF:NP_198080.1:15240479:NP_198080 zinc finger (DNL type) family protein (Arabidopsis thaliana), partial (47%)	5.65	5.53	5.07	4.38	4.57	5.8	4.05		A_92_P004171	gDNA	No valid cDNA / EST result. Allow B73 result.	C	gDNA	57	1 of 1	6	83224962	83225022	6.01	NA	NA	NA	CACTGGAGTTGTAATGTCGGTGACCAGTTAGTGTAATTTTCTATTGCCTGTCTGCTTTTG	1	239	65	TC288717	NA	NA	NA	942 homologue to PRF:NP_198080.1:15240479:NP_198080 zinc finger (DNL type) family protein (Arabidopsis thaliana), partial (47%)	NA	NA	NA	NA	NA	NA	NA	NA	NA	NA	NA	NA	NA	NA	NA
DR964634_+	zm_35682	NP_198623	848 similar to PRF:NP_198623.1:15240828:NP_198623 zinc finger (C3HC4-type RING finger) family protein (Arabidopsis thaliana), partial (25%)	-3	-0.13	-3	-3	-0.7	-0.27	-0.93		A_92_P031717	sense gene model	cDNA and EST results agree. B73 result agrees with cDNA result.	A	cDNA	60	1 of 1	8	10291425	10291366	8.02	yes	UTR	3	ATCCAATCCAATCCCTTAACCCCGCACCGAATCCAGACTTCGAAGCTTCCTCTTCCTCCC	1	67	33	DR964634	TACATCCGAGGGCACTCCATCTCTTGCGTCCCTTAACCCCTCCACCAATCCAATCCAATCCCTTAACCCCGCACCGAATCCAGACTTCGAAGCTTCCTCTTCCTCCCGGTCCCGGCCCCGGCCCCGGCCCCGGAGCCCTGTTCTTGGTACTTAGGACAAGACGCTCCGAGACCCTCGAGATTGAGAGCTCGCTCGCTCGCTCGGTGTCTTCGCCAGCTGCCCACCCTCCTTCCTGCTCGTCCCCCCGCTCGCGCCTCCTCTTCCTCGGACTGATGGGCGACCATCTCGCGTTGATCGTGGACCGGCTGCTGACAGAGTCGACGCTGGAGGCGGCGATCGGCGGTGGGAAGCACATGGTCGATCTGCGTCAGGAGACGGTGGATGTCGAGTACTGCCATC…	B73	ZM_BFb0084D04.r ZM_BFb Zea mays cDNA 5', mRNA sequence.	848 similar to PRF:NP_198623.1:15240828:NP_198623 zinc finger (C3HC4-type RING finger) family protein (Arabidopsis thaliana), partial (25%)	GRMZM2G003930_T07	CTCTTCTAATTTAAACCTCTGCTGCAAGGGAGCGAGAGAGAGAGAGAGAGGAGAGGCACACAGCGCGCAGAGAGACTAGAGAGAGAGGGTTTGTCCTCCTGCCTGCCTTGGCTTGGCTAGCTTGGCCTCCCCTCCACCTCCATCGGTGTATTACATCCGAGGGCACTCCATCTCTTGCGTCCCTTAACCCCTCCACCAATCCAATCCAATCCCTTAACCCCGCACCGAATCCAGACTTCGAAGCTTCCTCTTCCTCCCGGTCCCGGCCCCGGCCCCGGCCCCGGAGCCCTGTTCTTGGTACTTAGGACAAGACGCTCCGAGACCCTCGAGATTGAGAGCTCGCTCGCTCGCTCGGTGTCTTCGCCAGCTGCCCACCCTCCTTCCTGCTCGTCCCCCCGC…	est	good	8	10287956	10291623	GRMZM2G003930	-1	WH	RefSeq peptide	NP_001132646	hypothetical protein LOC100194121	membrane associated ring finger	F:zinc ion binding
TC300595_+	zm_6082	NP_198922	1763 similar to PRF:NP_198922.1:15237549:NP_198922 zinc finger (DHHC type) family protein (Arabidopsis thaliana), partial (72%)	3.8	3.9	3.7	2.62	2.28	2.4	-3		A_92_P019038	sense gene model	No EST. cDNA result. B73 result agrees with cDNA result.	A	cDNA	60	1 of 1	8	160448172	160448231	8.06	yes	UTR	1	GGTAATGGTTGTGAACAATGTCGAACCTTCGCTTTGGAGTAAATGAACATCGTTTGATCG	1	146	57	TC300595	NA	NA	NA	1763 similar to PRF:NP_198922.1:15237549:NP_198922 zinc finger (DHHC type) family protein (Arabidopsis thaliana), partial (72%)	GRMZM2G433942_T01	CCATTTGGTCTCATATCTTCTTCTCGTCCGTCTCGCTTCTCTCTCTCTCTCCTGAGGCGCAGCGGTGGGGTGGGGTGGGGTAGGGGGCGGCATTGCGAGCTCACACCACCTGCGGCGCGGCGATCCCGGGCCACCGGCTATCGGGCTATGTGATGATCCGGGCCGTGATCTCGACGGCTATTCGCGGCTGAACGGGCGGCGGCGATGAACGGAGCGAGCGCCGGCGCCGGCGGGGAGGCGCCGCTGGTGTACAAGGCCTGGAAGGGGAACAATGTGTTTCTACTGAAGGGGAGGTTCATATTTGGCCCTGATGCAAGATCCCTGTTTATCACCATGTTCCTTATTGTCGCGCCGGTATCAATTTTCTGCGCGTTCGTTGCCAAGGAATTGATGGATAAG…	est	good	8	160444721	160448286	GRMZM2G433942	1	WH	RefSeq peptide	NP_001130802	hypothetical protein LOC100191906	palmitoyltransferase zdhhc9	F:zinc ion binding F:transferase activity C:membrane
TC307324_+	zm_22813	NP_199241	1800 similar to PRF:NP_199241.1:15241453:NP_199241 zinc finger (C3HC4-type RING finger) family protein (Arabidopsis thaliana), partial (24%)	0.75	0.88	0.4	0.37	0.23	-3	-3		A_92_P005486	ambiguous	cDNA and EST results agree. B73 result agrees with cDNA result.	A	cDNA	60	1 of 2	10	135487343	135487284	10.05	yes	CDS	2	CAAAAGCAACTGCAACCGCCTTTGCAAGGAAGTACAGGAGAACACGGGGGAGAGTTAGAA	1	230	160	TC307324	GGCTTGGTTTATTTATTTTCCTCTTCCTCTCCGCCTCGGCGCCTCCCTTGCAGTTCCAGGCTCCCGCATCCACCTGACCATCTCGGCAGCTCATCCTCCCCGCCCCGTCGACCCACACCGCTTCCCCTACCTCCGTCCCAAGCACCGCAGTCTCGCCAGGGGCGGCGGGACATCGCATCGAGCCCATCGCCGCAAACCGAGAGCCAACAACCTAGGGGCAGAAAGCCAGAATGCCCGCAAAGAAGCGCCGGTTCCCATCGCTGTCTTCGAAACCCCACGGCGACGTGGCGGCTCCCACCTCTGATGCCACCTCCGGTGGAGGCGTAGAAGGAAGAGGAGGGCGCCCGCCGCTGCCGAGCAGGGGCGCCTGCAGGCCGAGGTTGACTGACCCGGAGCCAC…	-	-	1800 similar to PRF:NP_199241.1:15241453:NP_199241 zinc finger (C3HC4-type RING finger) family protein (Arabidopsis thaliana), partial (24%)	GRMZM2G169645_T01	CCTCTACCCTGCGCCCACGCAGTTGTACACCCACCCTTTCCTCACGCTCTCGTCTCTCTCCACGAAACCAACGTCCCCTCCTTCCCCAGCGCCCCGGGGGAGGAACGCCGCTGCAGCCGCCGGGAGGAGTCGGTGGGCGTCCTCCTGGACGCGAAATGCCCGCCCAGAAGCTCCTGATCTCGTCGCCCACCCCGGACGACTCCGACGGCCGCGTTGCAGTGCGTCACGCCGCCGCCACCCGCCAGCGGGTGTCGGAACTCGGAAGCAGGGACGGAGCCTCACGTGAGATGGATGGGAAGTCCGTGCGTCAGGAGAGATCGTCTCATCGGGAGCCTCGCGACGGTGTTTCGCAGATCGCGACGACGAGCAGGTGGGTGGCCGCGGCAGACGAGACTGAAC…	est|protein	good	10	135485576	135493264	GRMZM2G169645	-1	WH	RefSeq peptide	NP_001146078	hypothetical protein LOC100279610	ribosomal protein l11 methyltransferase containing protein	F:zinc ion binding F:protein binding
TC307324_+	zm_22813	NP_199241	1800 similar to PRF:NP_199241.1:15241453:NP_199241 zinc finger (C3HC4-type RING finger) family protein (Arabidopsis thaliana), partial (24%)	0.75	0.88	0.4	0.37	0.23	-3	-3		A_92_P005486	ambiguous	cDNA and EST results agree. B73 result agrees with cDNA result.	A	cDNA	58	2 of 2	5	58126454	58126395	5.03	yes	CDS	1	CAAAAGCAACTGCAACCGCCTTTGCAAGGAAGTACAGGAGAACACGGGGGAGAGTTAGAA	1	230	160	TC307324	GGCTTGGTTTATTTATTTTCCTCTTCCTCTCCGCCTCGGCGCCTCCCTTGCAGTTCCAGGCTCCCGCATCCACCTGACCATCTCGGCAGCTCATCCTCCCCGCCCCGTCGACCCACACCGCTTCCCCTACCTCCGTCCCAAGCACCGCAGTCTCGCCAGGGGCGGCGGGACATCGCATCGAGCCCATCGCCGCAAACCGAGAGCCAACAACCTAGGGGCAGAAAGCCAGAATGCCCGCAAAGAAGCGCCGGTTCCCATCGCTGTCTTCGAAACCCCACGGCGACGTGGCGGCTCCCACCTCTGATGCCACCTCCGGTGGAGGCGTAGAAGGAAGAGGAGGGCGCCCGCCGCTGCCGAGCAGGGGCGCCTGCAGGCCGAGGTTGACTGACCCGGAGCCAC…	-	-	1800 similar to PRF:NP_199241.1:15241453:NP_199241 zinc finger (C3HC4-type RING finger) family protein (Arabidopsis thaliana), partial (24%)	GRMZM2G083515_T01	ATGCAGGCCTTCCTCAGCAGCCTGAGCAAGTGCGAGGAGGGCCACAACAACCAGACGGAGGACTGGATGAAGCAGATCTGGGACGTCGCCTACGACATCGAAGACTGCATCGACGACTTCGCCCACAGCCTCCGCGCCTGCAACCTCTGCAACGGTGGCATCCGCTTCGTCCGGGACAAGCACCCCAACAGGAGCATCAGGGACATGCCGCTGCAGATTGAGTCTAGGAGGGAGCTCCTGCAGCGATCAGGGAGGTCCCCTGACGGCATCTCCAGTGTTATTCTCGTCGAGAAAGACAGGTCTTTTATCAAGTCTAAAGTAGTGATAAGGATAATGGAATACCTCAACCTTTTTGAGATCCATGGCATTATCCGGAAGACAAGGACAGTTATGGAATGT…	abinitio	good	5	58126036	58128318	GRMZM2G083515	-1	WH	-	-	-	ribosomal protein l11 methyltransferase containing protein	F:zinc ion binding F:protein binding
TC300935_+	zm_6243	NP_200445	1788 similar to PRF:NP_200445.1:15241188:NP_200445 zinc finger (C3HC4-type RING finger) family protein (Arabidopsis thaliana), partial (32%)	4.47	4.43	4.55	4.07	3.38	3.38	0.85		A_92_P032136	sense gene model	No EST. cDNA result. B73 result agrees with cDNA result.	A	cDNA	60	1 of 1	5	2927403	2927344	5	yes	CDS	2	GCAGAGGGAGAGGTTAAGGCAGATCGAGAGGGTGAGTGCTCGTGGCAGAGAGAGGACGGA	1	64	165	TC300935	NA	NA	NA	1788 similar to PRF:NP_200445.1:15241188:NP_200445 zinc finger (C3HC4-type RING finger) family protein (Arabidopsis thaliana), partial (32%)	GRMZM2G124441_T01	GAGACACGGGACCCACCCCCGGTCTGCCCGTGGTATCTCTCTCTTGTCCCTGCCTCCCTTCCTCCCTCCCTCCAACCCAGTGTGCGCACTTCACCCCCCCTCTCGGTCTCACCCTCCTGGCGACGACTGGGCGGCCGAACGGCCGTCGCCGCCGCCCCACGCCAGGTTTCAAAGTCTTCGTCAGGCCCTTCTCCGGCGACTCGAGCACCACAGGGTGACAAGGATAGCTTTCTCGGGTCACTGAAGGAAGACATCTTCTCGACGCGGTAGACCTTCTGACGGTTGGCTGGTTGTGCTATAAGTGTTCAAGGGGTGGATTAGGACCGGGAAACTCTGTACTGAAGGGAAGGTCAAAAGTGTCAAGAGAGCTTGTTCCAAGATGGATGAAGGTCAGGGAGT…	cdna|est|omrna|protein	good	5	2925070	2928488	GRMZM2G124441	-1	WH	RefSeq peptide	NP_001148613	LOC100282229	zinc finger	F:zinc ion binding F:protein binding
TC314707_+	zm_25507	NP_200927	1358 similar to PRF:NP_200927.2:30697493:NP_200927 zinc finger protein-related (Arabidopsis thaliana), partial (16%)	0.62	0.8	0.83	0.25	-3	-3	-3		A_92_P017788	inconclusive	EST result. No valid cDNA result. B73 result doesn't agree.	D	no result	NA	NA	NA	NA	NA	NA	NA	NA	NA	AGAACCCAGTGAACCATCGTCCTCATGGTGGATCTGGCAATTTTCAATCATCAAACTCAC	1	154	9	TC314707	CTATAAACCACCCCAACCCAACCCTACCGTTTCGCCGGCGAAACCGGGGCTGGCGGCGTCGGGGACCATGGGGGAGTACGCGGCGGTGAAGACCTCGGTGTGGTGGGACATCGAGAACTGCCATGTCCCCCGCTCGTGCGAGGCCCACCTCATCGCCCAGAACATGAGCTCGGCCCTCGCCGCCGCCGGCTACACCGGCCCCATCACCATCTCCGCCTACGGAGACACCAACTGCGTTCCCAACCACGTCCAGCACGCTCTCTCGAGCACCGGCATCGCGCTCAACCACGTCCCCGCAGGTATCAAAGATGCAAGCGATAAGAAGATCTTAGTTGACATGTTAATCTGGGCTATTGACAACCCTCCACCGGCAAATTATTTGCTAATATCTGGTGATCG…	-	-	1358 similar to PRF:NP_200927.2:30697493:NP_200927 zinc finger protein-related (Arabidopsis thaliana), partial (16%)	NA	NA	NA	NA	NA	NA	NA	NA	NA	NA	NA	NA	NA	NA	NA
TC302917_+	zm_21303	NP_201348	1207 similar to PRF:NP_201348.1:15238468:NP_201348 ubiquitin carboxyl-terminal hydrolase family protein : zinc finger (MYND type) family protein (Arabidopsis thaliana), partial (25%)	0.6	0.6	0.9	0.28	-3	-3	-3		A_92_P024607	ambiguous	No EST. cDNA result. B73 result agrees with cDNA result.	A	cDNA	60	1 of 3	4	89322987	89323046	4.04	yes	CDS	1	AGGACTCCTATTCATGTAGAACTTGAGAGGTCTAAAACGAAATCTGTTGGTAATGACAGC	1	111	153	TC302917	NA	NA	NA	1207 similar to PRF:NP_201348.1:15238468:NP_201348 ubiquitin carboxyl-terminal hydrolase family protein : zinc finger (MYND type) family protein (Arabidopsis thaliana), partial (25%)	GRMZM2G007156_T01	GAATGTCACCTTCTGTTTTGCAGTTCCTTCAAATGCCAGATAGCCCACTGGAGACAAGGTCACAAAGATGAATGTCATCCACCAACTGTTAATACTAGGCCCGATGATGAAGGAAAGGCTGAAGAGGGAAGAGCTGCCCAAGAGAATGTATCAGTTGGTGTTAAACAGGTTTCTGAAATGAACAAACCAGCTGTTGGATCAGAAACTTCTGATTTAAACCATAATTTGAAGAGCTCAAATGGTAAAAGTAAACATACGCTTTCAGAAGCAGTATGTACCAGTGCAAAGGTTCCTGGAGGTCATCAGTCCAACAGCACGGTCGAAATTTCTGAAAATGTTCCAGTGTCTGTTGACAGTAGTAAGATGGGATCAAGTATGAAACATGCAAATGCAAATTTT…	abinitio|cdna|est|omrna	good	4	89322339	89324058	GRMZM2G007156	1	WH	-	-	-	ubiquitin-specific protease	P:ubiquitin-dependent protein catabolic process F:ubiquitin thiolesterase activity F:zinc ion binding
TC302917_+	zm_21303	NP_201348	1207 similar to PRF:NP_201348.1:15238468:NP_201348 ubiquitin carboxyl-terminal hydrolase family protein : zinc finger (MYND type) family protein (Arabidopsis thaliana), partial (25%)	0.6	0.6	0.9	0.28	-3	-3	-3		A_92_P024607	ambiguous	No EST. cDNA result. B73 result agrees with cDNA result.	A	cDNA	58	2 of 3	2	147993416	147993475	2.07	yes	CDS	1	AGGACTCCTATTCATGTAGAACTTGAGAGGTCTAAAACGAAATCTGTTGGTAATGACAGC	1	111	153	TC302917	NA	NA	NA	1207 similar to PRF:NP_201348.1:15238468:NP_201348 ubiquitin carboxyl-terminal hydrolase family protein : zinc finger (MYND type) family protein (Arabidopsis thaliana), partial (25%)	GRMZM5G810909_T01	CAGTTTTGTAAACAAAGAATTCTACAATCATTCCAAGGAACACCAAAGAGCTAAGGATGCCCAGTGTTGTTGAGGATTGTTCTCAGACAAGCAGTACCAGGGAGCTTGAAGACAGTAGCATTCACCATGCAGCTGCATCTGTGGTCTTGGAGTCCAAAAGTTCTAGGACTCCTATTCATGTAGAACTTGAGAGGTCTAAAACAAAATCTGTTGGGAATGACAGCATTCAGAGCACGAAACCTGTGCCATCTGCATTGACTGTTGACAGCCACTTCAGTTCGTGGGAGTCTTCCTATTACACCTAATAATTCATCTAAAGTAGCATATAGTCTTCCTGACATAAGTTTTAAACCTTCAGATAGGTCAGGCTCAACAACAAATAATCTTGCAACATCTCTG…	mrna	good	2	147993252	147994651	GRMZM5G810909	1	WH	-	-	-	ubiquitin-specific protease	P:ubiquitin-dependent protein catabolic process F:ubiquitin thiolesterase activity F:zinc ion binding
TC302917_+	zm_21303	NP_201348	1207 similar to PRF:NP_201348.1:15238468:NP_201348 ubiquitin carboxyl-terminal hydrolase family protein : zinc finger (MYND type) family protein (Arabidopsis thaliana), partial (25%)	0.6	0.6	0.9	0.28	-3	-3	-3		A_92_P024607	ambiguous	No EST. cDNA result. B73 result agrees with cDNA result.	A	cDNA	57	3 of 3	5	68969138	68969079	5.03	yes	CDS	1	AGGACTCCTATTCATGTAGAACTTGAGAGGTCTAAAACGAAATCTGTTGGTAATGACAGC	1	111	153	TC302917	NA	NA	NA	1207 similar to PRF:NP_201348.1:15238468:NP_201348 ubiquitin carboxyl-terminal hydrolase family protein : zinc finger (MYND type) family protein (Arabidopsis thaliana), partial (25%)	GRMZM2G084227_T01	CAGTTTTGTAAACAAAGAATTCTGCAATCATTCCAAGGAACACTAAAGAGCTAAGGATGCCTAGTGTTGTTGAGGATTGTTCTCAGACAAGCAGTACCAGGGAGCTTGAAGACAGTAGCATTCACCACGCAGCTGCATCTGTGGTCTTGGAGTCCAAAAGTTCTAGGACTCCTATTCATGTAGAACTTGAGAGGTCTAAAACAAAATCTGCTGGGAATGACAGCATTCAGAGCACGAAACCTATGCCATCTGCATTGACTGTTGACAGCCACTTCAGTTCATGGGAGTCTTTCTATTACACATAATAATTCATCTAAAGTAGTAGATAGTCTTCCTGACATAAGTTTTAAACCTTCAAATAGGCCAGGCTCAACAACAAAGAATCTTGCAACATCTCTG…	mrna	good	5	68967910	68969302	GRMZM2G084227	-1	WH	-	-	-	protein	P:ubiquitin-dependent protein catabolic process F:ubiquitin thiolesterase activity F:zinc ion binding
TC306485_+	zm_7756	NP_563641	1287 similar to PRF:NP_563641.1:18378900:NP_563641 zinc finger protein-related (Arabidopsis thaliana), partial (24%)	2.83	2.78	3	2.03	2.9	1.97	-3		A_92_P041309	sense gene model	No EST. cDNA result. B73 result agrees with cDNA result.	A	cDNA	60	1 of 1	2	16126464	16126405	2.03	yes	CDS	2	GCTCAAGCATCACAATCACAATCTGATGTTAAAGGCACTTCGAGCGGCCAAATGGCCAAC	1	6	52	TC306485	NA	NA	NA	1287 similar to PRF:NP_563641.1:18378900:NP_563641 zinc finger protein-related (Arabidopsis thaliana), partial (24%)	GRMZM2G106881_T01	ACAAAACTCACGAACCGCACGCCACCCGGAAGGCCGGAACATCGGATCCACGCTCCCCTTTCGCCGCCAGGTTCCTCCTCCTCCTAGATGGCGCCGCTGCCGCTGCCGCTGCCGCCACCGTCAGAGAAGAGGCCCCCTCGCTCGCTCTTTGAACTCCCCTCTGACTTCTTCGATTCATCCGTTCTTCTCCGGGCTCACCCCTCCACGGCCCCCTCCGCGGTGGAACCGTCCGAACCCTCCCGGCCGCCGCCGACTCAGCAGCAGCACCAACAACTTTCAGAGGCTGCGGGGTCCAGGTGGACGTGCAACACATGTGCCTCCGAGTTCGAGTCGCTACAGGAGCAGCGCGAGCACTTTAAGTCTGACCTGCACCGCCTCAACGTTAAGTTGAGCATGGCT…	cdna|est|omrna	good	2	16125764	16131844	GRMZM2G106881	-1	WH	-	-	-	c2h2 finger and ankyrin domain	C:plastid
TC294975_+	zm_4634	NP_563717	1395 similar to PRF:NP_563717.1:18390437:NP_563717 zinc finger (C3HC4-type RING finger) family protein (Arabidopsis thaliana), partial (11%)	2.7	2.83	3.03	2.22	2	3.05	0		A_92_P002716	sense gene model	No EST. cDNA result. B73 result agrees with cDNA result.	A	cDNA	60	1 of 1	10	130230536	130230238	10.05	yes	CDS span intron (size=234)	2	ACTCATCGGACATCTAGGACCTTAAGGAGGTTCCAAAACCATACTAGAGGTGCTCGGGCT	1	248	89	TC294975	NA	NA	NA	1395 similar to PRF:NP_563717.1:18390437:NP_563717 zinc finger (C3HC4-type RING finger) family protein (Arabidopsis thaliana), partial (11%)	GRMZM2G016487_T01	CGGAGAATTCACCAATAATGACAAGGCAGAGATCTGAAGTGAACAATAAATTGATGTCTGGACACAATATGGACACAAGGGCCGCAAAAAAGCTGAGAACAGACAGATTTGGCAGGACTTTGGTTCGGCAGTCCAAATGTCATGCAAACAACAGCAGTTGTTCTGAAGTTAGCTTATCAGGCCTCAACAACAATGGAAAAGGAATTGACTGTGATATCTTGGATAGTGATCAAACTGGAGAAGCTAATTTGAGGGGGGTTGATCTTAGTACTGCTGGAACTTATCTAAACAAAAACTTTTCTGATATAAGCACGGAGCAAGGTTGGAGAACAACACACAACCACACAAGTAAATTACCCATTTCGTTTATGGGTAATATAACTAGCAGTTCCGGATGGG…	est	good	10	130222766	130231882	GRMZM2G016487	-1	WH	-	-	-	zinc finger family protein	F:zinc ion binding F:protein binding
TC283129_+	zm_14547	NP_564096	829 similar to PRF:NP_564096.1:18394792:NP_564096 zinc finger (CCCH-type) family protein (Arabidopsis thaliana), partial (11%)	0.17	0.32	0.8	-3	-3	0.73	-3		A_92_P001872	sense gene model	cDNA and EST results agree. B73 result agrees with cDNA result.	A	cDNA	60	1 of 1	2	3401960	3402019	2.01	yes	CDS	2	TTCAGAGGCTAATGAAAGAATATGGTGCGCTTAAACATGAACAGTCAACCAACAGTTCTG	1	253	52	TC283129	TGAAATTCTTGGATTTATGAAAGACGAACAACTGCGAAAGCATTTGCCAAGGATGTTTTCATTAATCAAGAACGAAAGTTGGGGGCTCGAAGACGATCAGATACCGTCCTAGTCTCAACCATAAACGATGCCGACCAGGGATCAGCTGATTCCCGAACCCAATTGGTTCCTTTGCTCCCAGTTGAAGAGGATGATGCCTCTGACCAGTTCGAAGAACCACCTGTTGGTCTACCAAGTAGTTACCACCAGTCAGATAAGTATGATGATGCAATATCCAGGGTCCCACAAGCCTCAGATGCTCTCTTTACCACTGCACAACAGCAGCCGAATGGTTCCATCACCACACCAAGGTCTGGTGTCCCCGCCGAAGCAGACGTAGTGGCTGCTGCATCTGCTGCT…	-	-	829 similar to PRF:NP_564096.1:18394792:NP_564096 zinc finger (CCCH-type) family protein (Arabidopsis thaliana), partial (11%)	GRMZM2G046968_T02	GCCGCCGACGCCAGCACATCCTCCCATCCCGCCTCCTCCCCACCTTCCCATCCCTTCTCCTCGCCTCCTTCCAAATCCACACACTTCCGCCGCCGCTGCTATCGTCACCGGTCACCATCCGTCCGACGAGGAGGGATAGGGACCGGCGGGAGCGAACCCTAGATGACCGATCCCGGGTCGGGCCCAGAGAGCCTTCCGGATTGCGCCTTCGGTCGCTGCGCCGCCTCCGCCGCCTAGGGTTCCCGCGCCTGTAGGTCGATTTTGGGGACGAGGAAGGGGAGTGCCAAGTAATGATGGGGTCGAGGCGCTACAAGCGCGTTTCGTGGGCCAACGGGGCCAATCTGTGCAAGTTACATTCATGACATCAATTCAGAATGAGATGTTAAAACATCGTGATTG…	cdna	good	2	3396664	3402959	GRMZM2G046968	1	WH	RefSeq peptide	NP_001148157	zinc finger C-x8-C-x5-C-x3-H type family protein	zinc finger c-x8-c-x5-c-x3-h type family protein	F:zinc ion binding F:nucleic acid binding C:cytoplasmic membrane-bounded vesicle
TC306779_+	zm_40778	NP_564681	1281 similar to PRF:NP_564681.1:18405292:NP_564681 zinc finger (C3HC4-type RING finger) family protein (Arabidopsis thaliana), partial (30%)	3.33	3.4	3.28	2.85	2.38	1.88	-0.2		A_92_P013885	sense gene model	No EST. cDNA result. B73 result agrees with cDNA result.	A	cDNA	60	1 of 1	1	71590680	71590621	1.04	yes	UTR	5	AGAACAATATGAAGAGGTGAAAAATGAAGTTATGGAGCTGACCTCTGAGACTGAAGAGAC	1	178	143	TC306779	NA	NA	NA	1281 similar to PRF:NP_564681.1:18405292:NP_564681 zinc finger (C3HC4-type RING finger) family protein (Arabidopsis thaliana), partial (30%)	GRMZM2G341271_T06	AGTAAACATATATATTTGTTTTGTTAAAATTTGATTTTCTATGTCTAAGCCATACTCTTACCTCTGTGATCTGTTCTATCAGAGATGTTGTGGAACTTAAGGAGGCAATAAGAATTAAAGAGGCTGAAGGAGACGCCTATATTTCTGATATCGAGGTTCGTTTTTTTATTTGTCAGTACTGTTTTTGGGTATGAGTAAAATGTATAATATTTGCAATACAGACAGTTGGTCAAGCATATGAAGACATGCAAACGCAAAATCAGCATCTTCTTCAACAGCTTACTGATAGAGATGACTTTAACATAAAGCTAGTATCAGATAGTGTGAAGATGAAACAAGCTTGTAGTTCCCTTCTCTCTGACAAGCTTATGCTAGAGAAGCAACTCCAGCAAGTTAACA…	est	good	1	71589861	71607915	GRMZM2G341271	-1	WH	RefSeq peptide	NP_001142475	hypothetical protein LOC100274688	protein	F:zinc ion binding F:identical protein binding
TC293019_+	zm_3859	NP_565106	2216 similar to PRF:NP_565106.1:18410804:NP_565106 zinc finger homeobox family protein : ZF-HD homeobox family protein (Arabidopsis thaliana), partial (39%)	2.67	2.62	1.8	0.85	0.25	-3	-3		A_92_P039588	sense gene model	No EST. cDNA result. B73 result agrees with cDNA result.	A	cDNA	60	1 of 2	4	11264455	11264396	4.02	no	UTR	2	AGCTAGCTAGCAGACCGACGGACCGCATCGATGGCTATTTCACTGTTCCATTAGTCCATT	1	18	17	TC293019	NA	NA	NA	2216 similar to PRF:NP_565106.1:18410804:NP_565106 zinc finger homeobox family protein : ZF-HD homeobox family protein (Arabidopsis thaliana), partial (39%)	GRMZM5G896154_T01	ATGCATGCTTGGTTGCTTGCTCCCCTACCTTGTGACAAAGCAACGAGCACCGGAAAAGGGAAGGAAAAAAAAGAGACGATAATAACCTGGACTTTGTTCGTTTTGTTGTTTCAAGAAAAGTTCATCACCCACTTCTCTCCCTGCTTGGACGACGACGGTAGATAGATCACTTGGGAAGGAATGGACTAATGGAACAGTGAAATAGCCATCGATGCGGTCCGTCGGTCTGCTAGCTAGCTAGTTTACCACTTACCACCAGGACGGATCAACGGCCACCAATGGTGGTCACCCTCTTCTTGTTTTTTGTCAGGTTGTCGGTGGTCACTCGAGCTTGAGCGGCAGCGGGGAGCCGGGACCGCCGCGGTGACAGGACGACCCGGCCTGCGGCGGCGGCGGCGG…	est|protein	good	4	11264217	11266335	GRMZM5G896154	1	NH	RefSeq DNA	NM_001177153	hypothetical protein LOC100384670 (LOC100384670), mRNA	zf-hd protein dimerisation region containing expressed	F:sequence-specific DNA binding F:transcription factor activity P:regulation of transcription
TC293019_+	zm_3859	NP_565106	2216 similar to PRF:NP_565106.1:18410804:NP_565106 zinc finger homeobox family protein : ZF-HD homeobox family protein (Arabidopsis thaliana), partial (39%)	2.67	2.62	1.8	0.85	0.25	-3	-3		A_92_P039588	sense gene model	No EST. cDNA result. B73 result agrees with cDNA result.	A	cDNA	60	2 of 2	4	11264455	11264396	4.02	yes	UTR	2	AGCTAGCTAGCAGACCGACGGACCGCATCGATGGCTATTTCACTGTTCCATTAGTCCATT	1	18	17	TC293019	NA	NA	NA	2216 similar to PRF:NP_565106.1:18410804:NP_565106 zinc finger homeobox family protein : ZF-HD homeobox family protein (Arabidopsis thaliana), partial (39%)	GRMZM2G068330_T04	GCTTTCTCCTTCCTTCCGTCCTCCCTTGCTTCCAACTTAGAACAGAAGCGTCAGCAGCACCAGCAAGAAGCATCTTCTCTCTGGAGCGGCGCCTCCGAGAAGAGGACGACGGATCGGGACCAGGAGGCATGGATCTATCTGGCACGCAGGGCGAGCTCGCGATCCCAATGCACGCCAACGTCGCGTCGCCCTACGGAGCCGGCGTCGGCGGCCATGTCCTGCAGCTGCACCGTGACCACGGCAGCAACAACGGCCAGTCTCCGGCGCCGCCGCTGCCACCACCGCCTGCCGCGGCGGAGGAGACGGAGAGCTCGGCGAAGAAGCGCGGTCCGGCAGCCGGGGCCGGCGGCGGCGGGGGCAGCTCCACGGTGAAGTACCGGGAGTGCCTCAAGAATCACG…	abinitio|est	good	4	11264094	11266923	GRMZM2G068330	-1	WH	RefSeq DNA	NM_001177153	hypothetical protein LOC100384670 (LOC100384670), mRNA	zf-hd protein dimerisation region containing expressed	F:sequence-specific DNA binding F:transcription factor activity P:regulation of transcription
TC293019_+	zm_3859	NP_565106	2216 similar to PRF:NP_565106.1:18410804:NP_565106 zinc finger homeobox family protein : ZF-HD homeobox family protein (Arabidopsis thaliana), partial (39%)	2.67	2.62	1.8	0.85	0.25	-3	-3		A_92_P009285	sense gene model	No EST. cDNA result. B73 result agrees with cDNA result.	A	cDNA	60	1 of 2	4	11266054	11266113	4.02	yes	UTR	2	TACTAGTTGCAATTGCAAACCCCAGGAGGGAGGTTGTAAGCAAGCTGCTAAATTTTGAGG	1	207	67	TC293019	NA	NA	NA	2216 similar to PRF:NP_565106.1:18410804:NP_565106 zinc finger homeobox family protein : ZF-HD homeobox family protein (Arabidopsis thaliana), partial (39%)	GRMZM5G896154_T01	ATGCATGCTTGGTTGCTTGCTCCCCTACCTTGTGACAAAGCAACGAGCACCGGAAAAGGGAAGGAAAAAAAAGAGACGATAATAACCTGGACTTTGTTCGTTTTGTTGTTTCAAGAAAAGTTCATCACCCACTTCTCTCCCTGCTTGGACGACGACGGTAGATAGATCACTTGGGAAGGAATGGACTAATGGAACAGTGAAATAGCCATCGATGCGGTCCGTCGGTCTGCTAGCTAGCTAGTTTACCACTTACCACCAGGACGGATCAACGGCCACCAATGGTGGTCACCCTCTTCTTGTTTTTTGTCAGGTTGTCGGTGGTCACTCGAGCTTGAGCGGCAGCGGGGAGCCGGGACCGCCGCGGTGACAGGACGACCCGGCCTGCGGCGGCGGCGGCGG…	est|protein	good	4	11264217	11266335	GRMZM5G896154	1	NH	RefSeq DNA	NM_001177153	hypothetical protein LOC100384670 (LOC100384670), mRNA	zf-hd protein dimerisation region containing expressed	F:sequence-specific DNA binding F:transcription factor activity P:regulation of transcription
TC293019_+	zm_3859	NP_565106	2216 similar to PRF:NP_565106.1:18410804:NP_565106 zinc finger homeobox family protein : ZF-HD homeobox family protein (Arabidopsis thaliana), partial (39%)	2.67	2.62	1.8	0.85	0.25	-3	-3		A_92_P009285	sense gene model	No EST. cDNA result. B73 result agrees with cDNA result.	A	cDNA	60	2 of 2	4	11266054	11266113	4.02	no	UTR	2	TACTAGTTGCAATTGCAAACCCCAGGAGGGAGGTTGTAAGCAAGCTGCTAAATTTTGAGG	1	207	67	TC293019	NA	NA	NA	2216 similar to PRF:NP_565106.1:18410804:NP_565106 zinc finger homeobox family protein : ZF-HD homeobox family protein (Arabidopsis thaliana), partial (39%)	GRMZM2G068330_T03	GTAGCTTTCTCCTTCCTTCCGTCCTCCCTTGCTTCCAACTTGTATGTAATGTAATCTTGTGCGCATTGCATTGCATTGCATGGGGAAGAGCCCAAGAAAGTAGCAGAAGAAGAAGAAAGAAGCTGGCAAGATAGATATGTAGTATAGGGCATGGCAGCAAGCACAGATAACAATATGCATTATTCTATGGCCTCAAAATTTAGCAGCTTGCTTACAACCTCCCTCCTGGGGTTTGCAATTGCAACTAGTATCTTGTTGATAAGAGAACAGAAGCGTCAGCAGCACCAGCAAGAAGCATCTTCTCTCTGGAGCGGCGCCTCCGAGAAGAGGACGACGGATCGGGACCAGGAGGCATGGATCTATCTGGCACGCAGGGCGAGCTCGCGATCCCAATGCACG…	abinitio|est	good	4	11264094	11266923	GRMZM2G068330	-1	WH	RefSeq DNA	NM_001177153	hypothetical protein LOC100384670 (LOC100384670), mRNA	zf-hd protein dimerisation region containing expressed	F:sequence-specific DNA binding F:transcription factor activity P:regulation of transcription
TC310729_+	zm_40798	NP_565365	1462 similar to PRF:NP_565365.1:18397649:NP_565365 zinc finger (C3HC4-type RING finger) family protein (Arabidopsis thaliana), partial (67%)	2.47	2.4	2.53	1.9	1.55	1.55	-3		A_92_P013247	sense gene model	No EST. cDNA result. B73 result agrees with cDNA result.	A	cDNA	60	1 of 1	1	129016415	129016356	1.05	yes	CDS	2	AATAGAGGGTTCTAGTCCTGTATCGACCCAATTTTCAGTGCAGGACTCCAACTTCATCAG	1	182	6	TC310729	NA	NA	NA	1462 similar to PRF:NP_565365.1:18397649:NP_565365 zinc finger (C3HC4-type RING finger) family protein (Arabidopsis thaliana), partial (67%)	GRMZM2G046658_T03	CCGACCGTTTTCATTGCTCACACTGCTGTCTCCGTTCCATCCCCTACGAGATCTGCCCCCTCGCCCTCGCCCTGCTCCAATCCCCATCTCCTTGCGGCCCGATCCACCCTGCTCCAATCCCCCGGCGATGGTCGTGTGCAAATGCCGAAAGGTAACACATTCGCTCTCCGCCGATCTGCCGATCCCAGCCCCGTACCCCACGGTTTCTCTCGTTGTGTTTGTATTGGTCAGCCGGCAGGACACGGGCTGATTCGGGATCTGGGGGTGCAAGGCGACGAGGGTTTACTGCTTCGTCCATCAGGTCCCCGTCTGTGGCGTGTGCATATGCTTCCCGGAACATCAGCTATGTGTGGTGAAGAACTATGCTGAATGGGTTGTTAATTCTGAGTATGACTGGCC…	cdna|est|omrna	good	1	128999989	129019065	GRMZM2G046658	-1	WH	RefSeq peptide	NP_001132340	hypothetical protein LOC100193782	protein	F:zinc ion binding F:protein binding C:plastid
TC310729_+	zm_40798	NP_565365	1462 similar to PRF:NP_565365.1:18397649:NP_565365 zinc finger (C3HC4-type RING finger) family protein (Arabidopsis thaliana), partial (67%)	2.47	2.4	2.53	1.9	1.55	1.55	-3		A_92_P036904	sense gene model	No EST. cDNA result. B73 result agrees with cDNA result.	A	cDNA	60	1 of 1	1	129017552	129017493	1.05	yes	UTR	2	CACTGTTCGTCTTGCAATTCTGTTCTCGAAGGTGGAACTGAAGAAACAACACGATTGGGT	1	34	112	TC310729	NA	NA	NA	1462 similar to PRF:NP_565365.1:18397649:NP_565365 zinc finger (C3HC4-type RING finger) family protein (Arabidopsis thaliana), partial (67%)	GRMZM2G046658_T03	CCGACCGTTTTCATTGCTCACACTGCTGTCTCCGTTCCATCCCCTACGAGATCTGCCCCCTCGCCCTCGCCCTGCTCCAATCCCCATCTCCTTGCGGCCCGATCCACCCTGCTCCAATCCCCCGGCGATGGTCGTGTGCAAATGCCGAAAGGTAACACATTCGCTCTCCGCCGATCTGCCGATCCCAGCCCCGTACCCCACGGTTTCTCTCGTTGTGTTTGTATTGGTCAGCCGGCAGGACACGGGCTGATTCGGGATCTGGGGGTGCAAGGCGACGAGGGTTTACTGCTTCGTCCATCAGGTCCCCGTCTGTGGCGTGTGCATATGCTTCCCGGAACATCAGCTATGTGTGGTGAAGAACTATGCTGAATGGGTTGTTAATTCTGAGTATGACTGGCC…	cdna|est|omrna	good	1	128999989	129019065	GRMZM2G046658	-1	WH	RefSeq peptide	NP_001132340	hypothetical protein LOC100193782	protein	F:zinc ion binding F:protein binding C:plastid
TC290321_+	zm_17034	NP_565854	678 similar to PRF:NP_565854.1:18404278:NP_565854 zinc finger (C2H2 type) family protein (Arabidopsis thaliana), partial (57%)	5.35	5.35	5.45	4.7	4.25	3.7	0.35		A_92_P029803	sense gene model	No EST. cDNA result. B73 result agrees with cDNA result.	A	cDNA	60	1 of 1	1	202313054	202308550	1.07	yes	CDS span intron (size=4440)	1	CAGGCCTGGGACAGTTCTACTGCCTCCACTGCGATCGCTACTTTGCAAGTGAAAGCGTGA	1	79	1	TC290321	NA	NA	NA	678 similar to PRF:NP_565854.1:18404278:NP_565854 zinc finger (C2H2 type) family protein (Arabidopsis thaliana), partial (57%)	GRMZM2G491632_T01	GTCCTCCTCTGGAAAACCACCTCTTCTCCTAGACTTCTTCCGTTGCATCTTCTCTTCTGTTCTCCACGACGCAGTTCGGCTGCCAGACAAAAACCCTAAACGCCGCCGCCGCCGCCGCTCTTCCTCGAGATGGGAGGCAAGTGCCCGCACCGCAAGGTAAAGAAGCGCCGCCTATCCCACAAGACGGCTCGCCGCGGCAAGTTCCTCCTGAAGGCCGACGATGCCGTCTATGACGAGCTCGTCAAGCTGGCCGACCAGGGCAAGGACGCTGAAGCCAAGGAGCTCCCCGTCGATGAGGACCTCCCAGGCCTGGGACAGTTCTACTGCCTCCACTGCGATCGCTACTTTGCAAGTGAAAGCGTGAAGGATGATCACTACCGCTCAAAGCGCCACAAGAAA…	est	good	1	202307514	202313358	GRMZM2G491632	-1	WH	RefSeq peptide	NP_001146845	zinc finger protein 593	zinc finger protein 593	F:zinc ion binding F:nucleic acid binding C:intracellular
TC313884_+	zm_38864	NP_565962	888 similar to PRF:NP_565962.1:18405834:NP_565962 zinc finger (CCCH-type) family protein (Arabidopsis thaliana), partial (21%)	3.95	3.93	4.03	2.97	3.07	3.95	3.7		A_92_P018824	sense gene model	cDNA and EST results agree. B73 result agrees with cDNA result.	A	cDNA	60	1 of 1	10	27951338	27951279	10.03	yes	UTR	2	GTTTCCCCTCCCTCGCTTGCCTTCCCTCTTCTGCCATTCCGCCGAACACCTTCCCCAATC	1	147	6	TC313884	AAACCTACTCGTTTTGCCCCAAAACCCAAAGCCGAAGTACGTTTCCCCTCCCTCGCTTGCCTTCCCTCTTCTGCCATTCCGCCGAACACCTTCCCCAATCGTGCGCCTCCGGCCATGGGGGAAGCCTCCGACGCGGCGGTAGCCGTATCTGCGCGGCTCCTGGAGCTGGCGGCCGAAGACGACTCTGCAGCGCTCGGGGACCTCCTTGCGGCACACCCGTCGCTTGCTGACGAGCCCGCGCCGTGGTACTCCCCGGCGCGCGGCGCGGAGCCTATGACCCCGCTCATGGTCGCGGCGGCCTACGGGTCCGTGGCCTGCATCGATGTCCTACTCTCTCCGCCCCACCAGGCCGACCCCAACCGCGCCTCACCGTCGTCCCTCTCCACCGCGCTTCATCTT…	-	-	888 similar to PRF:NP_565962.1:18405834:NP_565962 zinc finger (CCCH-type) family protein (Arabidopsis thaliana), partial (21%)	GRMZM2G027298_T01	CAAAAACCTACTCGTTTTGCCCAAAAACCCAAAGCCGAAGTACGTTTCCCCTCCCTCGCTTGCCTTCCCTCTTCTGCCATTCCGCCGAACACCTTCCCCAATCGTGCGCCTCCGGCCATGGGGGAAGCCTCCGACGCGGCGGTAGCCGTATCTGCGCGGCTCCTGGAGCTGGCGGCCGAAGACGACTCTGCAGCGCTCGGGGACCTCCTTGCGGCACACCCGTCGCTTGCTGACGAGCCCGCGCCGTGGTACTCCCCGGCGCGCGGCGCGGAGCCTATGACCCCGCTCATGGTCGCGGCGGCCTACGGGTCCGTGGCCTGCATCGATGTCCTACTCTCTCCGCCCCACCAGGCCGACCCCAACCGCGCCTCACCGTCGTCCCTCTCCACCGCGCTTCAT…	cdna|est|omrna|protein	good	10	27949011	27951381	GRMZM2G027298	-1	WH	RefSeq peptide	NP_001147048	nucleic acid binding protein	c3hl domain class transcription factor	F:zinc ion binding F:nucleic acid binding
TC313029_+	zm_9784	NP_566045	790 similar to PRF:NP_566045.1:18406816:NP_566045 zinc finger (C3HC4-type RING finger) family protein (Arabidopsis thaliana), partial (29%)	3.67	3.6	3.45	3.15	3.1	3.45	2.3		A_92_P029273	sense gene model	No EST. cDNA result. B73 result agrees with cDNA result.	A	cDNA	60	1 of 1	5	27596605	27596664	5.03	yes	CDS	1	ATGGTCTGGCTACCCATTCAGCATGACAGGGCTAGGTTCCTTCTTCCCTCCTTGTACGGT	1	82	115	TC313029	NA	NA	NA	790 similar to PRF:NP_566045.1:18406816:NP_566045 zinc finger (C3HC4-type RING finger) family protein (Arabidopsis thaliana), partial (29%)	GRMZM2G079343_T03	TTTCTGGAGGATGAATACATTTTTCACTTCTGCAGAGTTTGTCAACAGAAGACAGAAGAACCTCTGGTCGACCTTGGATGCAGATGTCGTGGTGATCTTGCAAAAGCACATCGCACATGCATTGATTTTTGGTTTCGTACTAGAGGTTCAAACAAGTGTGAGATATGCCAGCAGGTTGCTGTCAATATCGCCCCTCCAGAAACGCAATCAAGTGTATGTTTACTATTTTGCACTTTATATATTTCGATCTATATTGGATCATTTGGAGAATGTATGTGTCCTAATGCATATGTATATCCATTTCATTTATTCTCTAACTAATAAACTGGTCTATGTTTATGTCTAACCAAGTTAAACTACCTATTGTCAGTTGTATCTATTTGTAGTTTTGAGAACACC…	cdna|omrna|protein	good	5	27594407	27597152	GRMZM2G079343	1	WH	-	-	-	zinc c3hc4 type family expressed	F:zinc ion binding
TC282982_+	zm_1328	NP_566169	1044 similar to PRF:NP_566169.1:18396135:NP_566169 zinc finger (C3HC4-type RING finger) family protein (Arabidopsis thaliana), partial (22%)	1.1	1.1	1.4	1	1.32	0.28	-3		A_92_P037817	sense gene model	No EST. cDNA result. B73 result agrees with cDNA result.	A	cDNA	39	1 of 1	1	119023926	119023988	1.05	yes	UTR	2	ATGAAATGTATTTACAACGCCTCCTTTGTCATGCGTTGTCATGCTATATATATGCCGGCT	1	29	37	TC282982	NA	NA	NA	1044 similar to PRF:NP_566169.1:18396135:NP_566169 zinc finger (C3HC4-type RING finger) family protein (Arabidopsis thaliana), partial (22%)	GRMZM2G032171_T02	CTGTTCCGCAGAATCCGAGTCCAATAGCTCTCCTCCCCAGGGCTTTCAACTTCTCCAAACCCCATCTCGCCGCCGAGGCCGAGCGAGCAGAGCAGAACACCACGTCGGCGGCTTTTCCCTGTCTCTCCGCTGGATACTACACCCGCCGCCGCAGCGCCGATCCTGTCCGAGTCAAGCGGAGCGGGGGATCGGATTGGTTGCTTCCTTCCCTCCATCTCATGTTGGTGGACTGAGAGATGGAGTTTTAATTTCAAATAGCATCTAGAGGACTGCCACTAAGCTTTTAAGTTGGTATATAATGGGTGGCTGTTGTTGCTGTTCGTCGAGAACATCTGAAGCAGTTAGAGCACGAGCACCAGTTGATATATATCATCAACAAAATCTTGAGGAGCAGGAGCC…	cdna|est	good	1	118999756	119024315	GRMZM2G032171	1	WH	RefSeq peptide	NP_001148273	RHB1A	zinc c3hc4 type family expressed	F:zinc ion binding F:protein binding
TC288196_+	zm_2653	NP_567039	1509 similar to PRF:NP_567039.1:18410530:NP_567039 zinc finger (C3HC4-type RING finger) family protein (Arabidopsis thaliana), partial (30%)	2.65	2.97	3.67	3.85	3.33	3.92	2.5		A_92_P003677	sense gene model	No EST. cDNA result. B73 result agrees with cDNA result.	A	cDNA	60	1 of 1	9	129185877	129185936	9.05	yes	CDS	3	AGAAGGAACCCGTTCTCGTTCCTGTGGCCTTTCCGCTCATCAAGTAGTTCTCGCTAGATT	1	242	105	TC288196	NA	NA	NA	1509 similar to PRF:NP_567039.1:18410530:NP_567039 zinc finger (C3HC4-type RING finger) family protein (Arabidopsis thaliana), partial (30%)	GRMZM2G164358_T02	CCGTGTTCCGAGCCGCAGCTTTGGTCCCCACTCGGATCCAAACATTTCTTCCCCCGTTCATTCAGTTTGTTGTGGCCTGTGGGGTTTCGCTTGCCACGTGGTGCCCCACGAATCCAACCCGAGCCGTGATTGCGTCTGCGGTTAGTTTAGGTTTTTCGTAGCGCTGTTCTTCAGTGCGCGAGATCGATCTAAGATGTTGGTAGGCGCACCCGCGCGGTATTAACCTGTTGGTGCCCAATTAAGGTGGAGGACTAGAAGGCTATCCTCGTATGGATCCTCTTGCCTCTCCCGTCTTCTTTCGCTGCCTTCCTATTGAAGAAACTAATTCTGGGAAGAAAGGCATGGGTGGGAGAAAAGCTTTAGCAGTTTCTGTTGTCTGAGGCAAAGTTTAACGATTTC…	est|protein	good	9	129183883	129186213	GRMZM2G164358	1	WH	RefSeq peptide	NP_001149786	RHC1A	thioredoxin-related protein	C:mitochondrion F:zinc ion binding F:protein binding
TC287463_+	zm_2359	NP_567620	1658 similar to PRF:NP_567620.1:18415638:NP_567620 zinc finger and C2 domain protein (ZAC) (Arabidopsis thaliana), partial (82%)	0	-0.13	0.47	-3	-0.67	2.38	4.65		A_92_P031662	sense gene model	No EST. cDNA result. B73 result agrees with cDNA result.	A	cDNA	60	1 of 1	4	163198192	163198251	4.06	yes	UTR	1	TTATAAGAGATGGGCAATTATAGCTAGTGAACTCTTTATGCTGATTCCTTTTTGGCGCGC	1	67	149	TC287463	NA	NA	NA	1658 similar to PRF:NP_567620.1:18415638:NP_567620 zinc finger and C2 domain protein (ZAC) (Arabidopsis thaliana), partial (82%)	GRMZM2G126946_T02	ACAGAAATAGGAGAAGAATAGTATGTGAGCCCCATATAATCCTCCCCACGTCGTCGTGCTCGTTTTGCGCGTCAACCAGCCCGCCCCCCAACCCCACCCAGCGCGACGAAGCCGGGGGGCGATCGCTCCAGCGCCGCCGCGCCAGCGACCTCACCCCCCGGGAGCCGCCGGCGGTACCCCCCTCCCTATCACGCCTCATCGAATCCTCAGATCTAAGTTTTTTTTGGTTTTGTGAGTTATCCAAAGTTGGACCGCAAAGATGAGTACTGCTAATCACTATCAGCACATCAAGTCAACCAAGCCTGTTGTAGGCAAAGCAAGAAAATTGAAGGATCTCATGATAAAAAGTGATAATAGGATATGCGCTGACTGTGGTGCACCTGATCCCAAATGGGCATC…	est|omrna|protein	good	4	163193909	163198280	GRMZM2G126946	1	WH	RefSeq peptide	NP_001140912	hypothetical protein LOC100272989	zac arf gtpase activator phospholipid binding	P:regulation of ARF GTPase activity F:ARF GTPase activator activity F:zinc ion binding
TC312597_+	zm_24591	NP_568096	1216 similar to PRF:NP_568096.1:18413797:NP_568096 zinc finger (C3HC4-type RING finger) family protein (Arabidopsis thaliana), partial (70%)	2.75	3.2	3.32	2.75	2.42	3.3	2.58		A_92_P034934	ambiguous	No EST. cDNA result. B73 result agrees with cDNA result.	A	cDNA	60	1 of 4	3	13392166	13392107	3.04	yes	CDS	2	TTGGATTGCTGCGGTGATGTTCAAGTCCAATGATATCCTGCGTAAGCAGACTGCTCTGAA	1	47	43	TC312597	NA	NA	NA	1216 similar to PRF:NP_568096.1:18413797:NP_568096 zinc finger (C3HC4-type RING finger) family protein (Arabidopsis thaliana), partial (70%)	GRMZM5G890843_T01	ATGGACGCGCTGCCGCCTCTGCAGCGCGCCACGTCGCCGCCGCCCCAGCCCCGGCCCCAGCCGCCCGTGCCGTCCAGGAGGTACGGCGTGCACTTCTCGGCGTCCAGCTTCATCCAGGCGCCGCTCACCACGCTGCTCGAGTACTCCGGCATCCTCCGCCCCGATCCAGGCGGCGGAACCCAGCAGGATGGGGCCGGGGCTGGGCCGGGCGAGGTGTCGATCCGGATTGTGGCGCCCGGCGAGGCGGGGACGTCGTCTGAGAGGCCCGAGGAGGTGATCGTGGAGGAGGAGGAAGAGGATGGACACGCAACGAGAACGCGCCCGGAGGACCCGTCACCTGCGGCTGGTGGCGGGGAGGGCGGCAGGGAATCCTCCTCATCGTACCAGCGGTACGACATA…	est	good	3	13389602	13392823	GRMZM5G890843	-1	WH	RefSeq peptide	NP_001149464	zinc finger, C3HC4 type family protein	protein binding	F:zinc ion binding F:protein binding C:membrane
TC312597_+	zm_24591	NP_568096	1216 similar to PRF:NP_568096.1:18413797:NP_568096 zinc finger (C3HC4-type RING finger) family protein (Arabidopsis thaliana), partial (70%)	2.75	3.2	3.32	2.75	2.42	3.3	2.58		A_92_P034934	ambiguous	No EST. cDNA result. B73 result agrees with cDNA result.	A	cDNA	58	2 of 4	8	16701527	16701586	8.02	yes	CDS	2	TTGGATTGCTGCGGTGATGTTCAAGTCCAATGATATCCTGCGTAAGCAGACTGCTCTGAA	1	47	43	TC312597	NA	NA	NA	1216 similar to PRF:NP_568096.1:18413797:NP_568096 zinc finger (C3HC4-type RING finger) family protein (Arabidopsis thaliana), partial (70%)	GRMZM2G141216_T02	CCCGGAAGAGAGAGAGAGAGGATCATCAAAAGGGCAGGCCACAAAATATCCTCAAAGCCTCCCAGAAAAATTCCTCCCACCGCGCCCGCGACAGCGACGACGACGGCGACGAGCACGGGGCCCCTCCACCGCCTCCGCCTCCGCCTCGCCGCGTGCGGCCACCGCGCCGCCCCGACGTCGTCCCCTCCGCCCTCCCCCTCGGCCCTCGACGCGCCGCCGCCCGCCCTCCGCCGCCGCCGCCGCCGCGGCGGGCTCGGCCTCCTCTGGAAGCTCCCCTCCGCCCGCGCGCCGCCCCGCCCGGCTCCGATGGACGCGCGCGCGCCCCCGCCTCCGCAGCCCCATCCGCCGCGCGCCCCGTCGCCGCAGCCCCCGCCCGCGCCGTCCAGGAGGTACGGCCTG…	est|omrna	good	8	16700565	16704075	GRMZM2G141216	1	WH	RefSeq peptide	NP_001170754	hypothetical protein LOC100384847	protein binding	F:zinc ion binding F:protein binding C:membrane
TC312597_+	zm_24591	NP_568096	1216 similar to PRF:NP_568096.1:18413797:NP_568096 zinc finger (C3HC4-type RING finger) family protein (Arabidopsis thaliana), partial (70%)	2.75	3.2	3.32	2.75	2.42	3.3	2.58		A_92_P034934	ambiguous	No EST. cDNA result. B73 result agrees with cDNA result.	A	cDNA	58	3 of 4	4	227953349	227953408	4.09	yes	CDS	1	TTGGATTGCTGCGGTGATGTTCAAGTCCAATGATATCCTGCGTAAGCAGACTGCTCTGAA	1	47	43	TC312597	NA	NA	NA	1216 similar to PRF:NP_568096.1:18413797:NP_568096 zinc finger (C3HC4-type RING finger) family protein (Arabidopsis thaliana), partial (70%)	GRMZM2G031551_T01	ATGGACGCGCGCGCCCCCGCCTCCGCAGCCCCATCCGCCGCGCGCCCCGTCGCCGCAGCCCCCGCCCACGCCGTCCAGGAGGCGCCGCTCACCGCGCTGCTCGAGTACTCCGGCATCCTCCGGCCCGATCCCGGTGGTGGAATCCAACAGCCAGGGACCGGGGCGGGGCCGGGCGAGGTGTCGATCCGGATTGTGGCGCCCGGCGAGGCGGGGACGTCGTCTGAGAGGGCCGAGGAGGTGATCGTCGAGGAGGAGGAAGAGGATGGACAGGCAACGAGGACGCGCCCCGAGGACTCATCACCTGCCGCTGGCGGCGGGGAGGGCGGCAGGGAATCCTCGTCGTCGTACCAGCGGTACGATATACAGCAGGTGGCCAGGTGGGTGGAGCAGATACTGCCC…	abinitio|omrna	good	4	227952695	227953442	GRMZM2G031551	1	WH	-	-	-	zinc c3hc4 type family protein	F:RNA-directed DNA polymerase activity P:RNA-dependent DNA replication F:RNA binding F:protein binding C:membrane F:zinc ion binding
TC312597_+	zm_24591	NP_568096	1216 similar to PRF:NP_568096.1:18413797:NP_568096 zinc finger (C3HC4-type RING finger) family protein (Arabidopsis thaliana), partial (70%)	2.75	3.2	3.32	2.75	2.42	3.3	2.58		A_92_P034934	ambiguous	No EST. cDNA result. B73 result agrees with cDNA result.	A	cDNA	58	4 of 4	2	1044793	1044734	2	yes	CDS	1	TTGGATTGCTGCGGTGATGTTCAAGTCCAATGATATCCTGCGTAAGCAGACTGCTCTGAA	1	47	43	TC312597	NA	NA	NA	1216 similar to PRF:NP_568096.1:18413797:NP_568096 zinc finger (C3HC4-type RING finger) family protein (Arabidopsis thaliana), partial (70%)	GRMZM2G064139_T01	CCTCCCAGAAAAATTCCTCCCACCGCGCCCGCGACAGCGACGAGCACGGGCCCCTCCACCGCCTCCGCCTCCGCCTCGCCGCGTGCGGCCTCCGCGCCGCCCCGACGTCGTCCCCTCCGCCCTCCCCCTCGGCCCTCGACGCGCCGCCGCCCGCCCTCCGCCGCCGCCGCCGCGGCGGGCTCGGTCTCCTCTGGAAGCTCCCCTCCACCCGCGCGCCGCCCCGCCCGGCTCCGATGGACGCGCGCGCGCCCCCGCCTCCGCAGCCCCATCCGTCGCGCGCCCCGTCGCCGCAGCCCCATCTGTCGCGCGCCCCGTCGCCGCAGCCCCCGCCCGCGCCGTCTAGGAGGTACGGCGTGCACTTCTCGGCGTCCAGCTTCATCCAGGCGCCGCTCACCGCGC…	cdna	good	2	1042521	1045712	GRMZM2G064139	-1	WH	-	-	-	protein binding	F:zinc ion binding C:membrane F:protein binding
DT938212_-	zm_36035	NP_568545	715 similar to PRF:NP_568545.1:18421605:NP_568545 zinc finger (HIT type) family protein (Arabidopsis thaliana), partial (74%)	0.23	0.2	0.3	-0.1	-3	-3	-3		A_92_P005059	sense gene model	cDNA and EST results agree. B73 result agrees with cDNA result.	A	cDNA	60	1 of 1	4	183736876	183736817	4.08	yes	CDS	2	AAAAACAGTCCAAGATCATGAAACGTAAAACAAGGCAAGGGAAAGCTTTGGAGAAGAGGG	1	233	42	DT938212	CGGTGCAACTGCAGTACACTACTGAAAAAATGGTTTTCTACAACTTACCAAACCCCCACCTACAGAGTAGGATACATAGTCAGCAAGTATATCATACTGATCAAAGCACATATGAACAGCCATTAGGATGTGGACATACATCAAATGTAGCTTATACATATCCAGCCGATCAAGCCACAAACTTCAGGCAGCGTGTATCATTGTGTATGACTTGACAGCGGCATGAACAGAACCGCGTCCCACACCTCACGCATGTGTAGGTTGCAAAGCTACCGCAAACTGAGCAGTAGTGGCGTCAAGATGAAGTGCTCGGTGGACCCACAGCAGCCCTTGAATATGTTGGCACATGAGGAGGAACGGACTCCAAATTTGCTTCTTGTAGCACATCCATGAGTGATC…	B73	ZM_BFb0118B10.f ZM_BFb Zea mays cDNA 3', mRNA sequence.	715 similar to PRF:NP_568545.1:18421605:NP_568545 zinc finger (HIT type) family protein (Arabidopsis thaliana), partial (74%)	GRMZM2G089876_T02	ATCCAACGGAGTAGCCAGCCCACTCACTACCCATGCCCAGTTCTCCCTGTCCACCGGCCGCCGCCGCCGCTGCCGTGCGCTTAATCCTACCCCTGTCTGTCTCCTCATCCAGTGCAAGGAGCGCCCACCGCTGCCTGTGTCGTTTGGTCACCGGAGATGGATGGGGATGAGGAGAACGTCGGGCCGTTCCGCCGGACTAGCGCGCGCACGCGCCGCATGGCCACGCGCATGGCGTCCGCGCTCGCCAGCTCGGACAATCGCGCCCAGGCTGCATTAGCTCGCCTTGAAGCTCTTGAGAGCGATAATGGTGGGGTCGAGGTGGTAGATCTTAATGATGATGAGTACGGATCCACGGATGAAGAAGACCCTGTTCTCATGCAAAAAAAACAGTCCAAGATC…	est|omrna|protein	good	4	183736182	183738617	GRMZM2G089876	-1	WH	RefSeq peptide	NP_001132577	hypothetical protein LOC100194045	protein	C:plastid F:identical protein binding
TC294650_+	zm_4502	NP_568560	1945 similar to PRF:NP_568560.1:18421807:NP_568560 zinc finger (C3HC4-type RING finger) family protein (Arabidopsis thaliana), partial (29%)	1.67	1.88	2.05	1.9	1.25	1.08	2.5		A_92_P032897	sense gene model	No EST. cDNA result. B73 result agrees with cDNA result.	A	cDNA	57	1 of 1	4	4865977	4865918	4.01	yes	UTR	1	CTGCAACCTGATTATTCGGACCATCATGGAAACCAAGCTTCTTCGGCGTTTAGGAACTGC	1	59	90	TC294650	NA	NA	NA	1945 similar to PRF:NP_568560.1:18421807:NP_568560 zinc finger (C3HC4-type RING finger) family protein (Arabidopsis thaliana), partial (29%)	GRMZM2G468260_T03	ACACAACAAGCGTCGATGGACGTCCCACCTAATCCTTTCTCGCACTCGCACCGTCTGTGGAGAAGCGAGAGGAGGAAGGAGACAAGGAAAGGAAGGGAGGGGAATCTCCGTAGAGCACTAGGCAGCGACGGAGTCAGCGCAGCTTCGTCTCCTTCCTTCCTTCCCCTTTCGCTGGCCGCTGGCCGTCGGCACCATCACCTACGGCCACGGGCGCAGCGCGGCGCCGCTCCATACCGGGTCCGCGGGCCTCTCGCCAAGGAAACCCGATAAGCCTCCGCTGCTCTGCTCGGCTGCTCTTGCCTTCTCTCCCGTCCACGGTCCACTTAGCTAGAAACACACAACAAACAAGGAGAAATCGCAAGGAGGAGCAGCGCCTGCCGCCGCGCCGTATCCAGCGAG…	cdna|est|omrna	good	4	4863071	4867499	GRMZM2G468260	-1	WH	RefSeq peptide	NP_001141462	hypothetical protein LOC100273572	zinc finger family protein	F:zinc ion binding F:protein binding
TC313571_+	zm_39843	NP_680410	938 similar to PRF:NP_680410.1:22327670:NP_680410 zinc finger (C3HC4-type RING finger) family protein (Arabidopsis thaliana), partial (10%)	5.65	5.62	4.82	4.43	4.1	3.2	-3		A_92_P041096	inconclusive	EST result. No valid cDNA result. B73 result doesn't agree.	D	no result	NA	NA	NA	NA	NA	NA	NA	NA	NA	TTCGAGAACGCGCGCTTTTGAGGCGTCAGACGACCTCGTGTCTGTCTGTAATTGAGTCGT	1	8	39	TC313571	CGCGCGGCAGATCGTCGACCGTCTTGTCGTCTGCGCGGCTGCCGCAACCACGGCCACGGCAACGCAGGGGCAGCAGAGTGCGTGCATGGGCGACGCGCTGCGCAAGGCCACCAAGGTGCTTGAGGACCGGCGGGACCGCAACCCGGTGGCCACCGTCATGCTGCTCTCCGACACCCAGCAGCAGCAGCAGCAGTCGGCAGCGCCGGAAAACTCGTCAAGGAAGCAGTTTGGGCGGCCAGCGGTGGCCCCAGCAACGCGCTTCACCCATGTGGAGATCCCCATCGGCCCCGGTGACCCGCCTCCTCTTGTGTCCGAGTGCGAGGAGGAGCCTCCCGTGGAGCACGCGTTCGCCAAGTGCCTTGGCGGGCTGGTGAGCGTGGTAATGCAAGAGGTGCATCT…	-	-	938 similar to PRF:NP_680410.1:22327670:NP_680410 zinc finger (C3HC4-type RING finger) family protein (Arabidopsis thaliana), partial (10%)	NA	NA	NA	NA	NA	NA	NA	NA	NA	NA	NA	NA	NA	NA	NA
TC285726_+	zm_39507	NP_849323	725 similar to PRF:NP_849323.1:30680251:NP_849323 zinc finger (C2H2 type) family protein (Arabidopsis thaliana), partial (16%)	1.7	1.85	2.4	1.8	1.33	1.65	-3		A_92_P022678	sense gene model	cDNA and EST results agree. B73 result agrees with cDNA result.	A	cDNA	60	1 of 1	5	172018971	172019030	5.05	yes	CDS	3	CAAAGCGCAGCATCTCGAAGAGTTCCCATAGGAGCAGACCGGACATCACTGCTAGAATGC	1	123	159	TC285726	TGTTTGCCTGCAGAATCCAGGTGCTTCGGCTATGAACCATAGTGCAATTGGAGAACAGCATCAGCCCCCTAAGCCAGCAAAGGTCTCAGCAACGCCTCCAGCTCCCTCAGCTGAGCGCCCTTACGTCTGCCCCTACGATGGTTGCGACAAGGCATACATCCACGAGTACAAGCTGAACCTCCATTTGAAAAAGGAGCATCCCAACCACTACCAGGATGGTGGTCCACAAGGCGCTGCCCCTTCAAAGCGCAGCATCTCGAAGAGTTCCCATAGGAGCAGACCGGACATCACTGCTAGAATGCCACCAGCCAAGGTCTCCAAGCGCAAAGGAGGGTACGCAGCGCCATCGCCAGCTGTGAACCTCCCTGAGGAGCACCTTCCCGAGGAGCAGCAGTGGCC…	-	-	725 similar to PRF:NP_849323.1:30680251:NP_849323 zinc finger (C2H2 type) family protein (Arabidopsis thaliana), partial (16%)	GRMZM5G885700_T02	CGCCAGCCCCCATTGTTCCGCTCCGCACCACGGAAGACGAAGCGCAGCAGCCACGCCCCGAAAAAGGCAGAAGAAACGCGGTGCCTCGAGCCATCAGATGCCCCACCCCACCCCACCCCACCGTGTTGATCTAGGAGTTGGAGTCGGACGGCGCTGGGAGTCGCCGAGTCGGGGCATGGCATCCATAGCCATACATCTCCTCGCGGAGCCTGGGGCGGAGCTGTCACCACCATGCCCAATCCTATCGCACCAAGGAGGACTCTGCCTCGTGCTCCTCGTAGTCTTCGTACCCACCCCTCCACGCTTCCCCTTTCCTTGCACGGTCCCGATCCCTAGCCCTGCCCCTCTCCTCCAGCGCCGCTCGCCAGCTCTCTGCCCCCGCCGCGCCCAGAGATGCAG…	cdna	good	5	172015303	172019572	GRMZM5G885700	1	WH	RefSeq peptide	NP_001131916	hypothetical protein LOC100193305	nucleic acid binding	F:nucleic acid binding C:mitochondrion F:zinc ion binding
TC280621_+	zm_414	NP_850278	2212 similar to PRF:NP_850278.1:30687050:NP_850278 zinc finger (C3HC4-type RING finger) family protein (Arabidopsis thaliana), partial (11%)	1.37	0.93	0.82	-3	-3	1.83	1.05		A_92_P033751	sense gene model	cDNA and EST results agree. B73 result agrees with cDNA result.	A	cDNA	60	1 of 1	3	15056252	15056485	3.04	yes	CDS span intron (size=169)	2	TGCCAACAAGAACTCTACCATCAGGTGCACCAGGTATGACTAGCAGGGTCCCAACAGGGA	1	54	155	TC280621	CTGATCAATACCTTCCAGTCTTCCACAACTGGGTTGTTATTGTTAAATCCACCAAAAGAATCTGGGCCAATGTAACCCAAGAGAAAATAGTTAATCCCATAAGAGCATCTATTTACACGGCTGCCCTGGCTAGGAGGATGGGAAAAAAAAGAATGAGACGGCATACATCTTGACCTGAGCCTAAAAATGAATCGGATCGAGCGCAACAGTCGCTTGCTCCTCCTCCTCCTCATCTGGCGTGTCCCTCCCTAATAGGCCGCGGCCGCTTTGCACACCGGGCACGAGTTCTTCGTCTGCAGCCACTTCTTGATGCAGCCGGCGTGGAAGTCGTGCCTGCACTTGAGTATTCCCAGCGCCTCCTTGTCTCTGTAGTCCTCCAGGCAAATGGCGCAGCTTCCG…	-	-	2212 similar to PRF:NP_850278.1:30687050:NP_850278 zinc finger (C3HC4-type RING finger) family protein (Arabidopsis thaliana), partial (11%)	GRMZM2G165044_T02	AGGATGCGGAGATGCTAAGTAGGAATTCTTCTCGGACCTCCACCAAGCACCTGTTATCTGTGTATGCGGAGAAGTTAGATTATTAAGTGCAGTTGGGCCTGACTTGTTTTATGGCTCGAAATAATGAGGGCCATCTCGAGCTGCCAGAGATGGATCAAATTCAACCCAAGAACATCCCACACAATGAATCACTGCCTCTAGGTAGCTGGACTGACTCAAGTACTCTTTACTTGTTTAAATTTTATCGAAATGTGTGATAAAATAAATAACATTTTTTCTAATCTCAGGCCAGAAGCTTCTCCTGCATCATGGAAGTGATGCGCCCCTTAGAATTGGTCATTCAAGTCATGGAAATATGGGACTTAGAATAAATGATCTTCCATCTTCAAGTCGCACTGT…	cdna|est	good	3	15053861	15057882	GRMZM2G165044	1	WH	-	-	-	zinc finger family protein	F:metal ion binding
TC305648_+	zm_22322	NP_850540	1887 similar to PRF:NP_850540.1:30680549:NP_850540 zinc finger (CCCH-type:C3HC4-type RING finger) family protein (Arabidopsis thaliana), partial (81%)	2.7	2.22	2.55	2.3	1.55	1.67	-3		A_92_P035371	sense gene model	No EST. cDNA result. B73 result agrees with cDNA result.	A	cDNA	60	1 of 1	9	43949546	43949605	9.03	yes	CDS	1	GGAGATCTGTGTGCAACCTGTGGAAAACTGTGCTTGCATCCTTATCGTCCTGATGAGAGG	1	44	149	TC305648	NA	NA	NA	1887 similar to PRF:NP_850540.1:30680549:NP_850540 zinc finger (CCCH-type:C3HC4-type RING finger) family protein (Arabidopsis thaliana), partial (81%)	GRMZM2G395842_T02	AGGGAAAGCCTCAAAAGGCGACGCGCAAGGGCCGAGGAGAGAAAGGAACCTGAGGAAGGCACACCAGTTTCAAGCAATCCCTAGGCCGTGGCGACGTGCTGGGAAGGATTCAAATCAGGGGCGAAGCCTAGGTGACGGCGCTGTTAGTCGCCTCTAGTAGCTGCGCGACGCGGGCTGGCTTGTCCGATCGGTTTGCCTCGGCCATGTCGACTAAGAAAGTTCTTTGCAAGTTCTTCATGCATGGAGCTTGCTTGAAAGGAGAGTACTGTGAATTCTCCCACGACTGGAGTGATCAAGCAAATAATGTTTGCACATTCTACCAAAAAGGTGCATGCTCGTATGGTAGCCGTTGCAGATATGACCATGTCAAAGTTTCTCGTAACCCCACAGTGCCACCAC…	est	good	9	43932131	43964337	GRMZM2G395842	1	WH	RefSeq peptide	NP_001169041	hypothetical protein LOC100382879	ccch-type zinc finger protein c3h69	F:zinc ion binding F:nucleic acid binding F:protein binding
TC289153_+	zm_3045	NP_850606	1509 similar to PRF:NP_850606.1:30684602:NP_850606 rhomboid family protein : zinc finger protein-related (Arabidopsis thaliana), partial (58%)	2.67	2.67	3.2	2.35	1.88	2.3	-3		A_92_P027262	sense gene model	cDNA and EST results agree. B73 result agrees with cDNA result.	A	cDNA	60	1 of 1	5	57248718	57248777	5.03	yes	CDS	1	CAGCACTGCACGAGATAACCATGCTTTTTTGCGGAGACAGCATCATCAAGCCGTAGGTAA	1	94	110	TC289153	ACTTTTATTGCGTCGCCGCCGGTCCATGCTCCATCCGGCTTCCCTTGCCGCAACCGCAAGCCCCGGCCCCGCAAGGCGATAGGAAGCCGGCAGTTCAGCCGCGGCTTCGGTTCCGCCGTTCCGGAGATGGGGTCCGGCATGAGCAGCGCCCGGCGGCGCCGCTTCGGCCTGGAGGCGTCGCGGGGGATGCTGCCCCTGCTGGCTCTGCAGGTGCTCATCGAGTACGGCCGCGCGGGGGCCTCCCGCCCGCCCGTCACGGCCGCGCTGCTCGCCGCCAACTCACTCGTCTACCTCCGCCCCGGCGCGCTCGACGGGGTCCTGCCCTCGCTCGCGCGCGTCTCCTTCAACCCTCAGCTCATCATCGAGTATGGCGACTTGACGCGCTTTTTCCTGTCACCC…	-	-	1509 similar to PRF:NP_850606.1:30684602:NP_850606 rhomboid family protein : zinc finger protein-related (Arabidopsis thaliana), partial (58%)	GRMZM2G053066_T01	CTTCGATTGCGTCCCCGCCGGTCCATGCTCCATCCGGCTTCCCTTGCCGCAACCGCAAGCCCCGGCCCCGCAAGGCGATAGGAAGCCGGCAGTTCAGCCGCGGCTTCGGTTCCGCCGTTCCGGAGATGGGGTCCGGCATGAGCAGCGCCCGGCGGCGCCGCTTCGGCCTGGAGGCGTCGCGGGGGATGCTGCCCCTGCTGGCTCTGCAGGTGCTCATCGAGTACGGCCGCGCGGGGGCCTCCCGCCCGCCCGTCACGGCCGCGCTGCTCGCCGCCAACTCACTCGTCTACCTCCGCCCCGGCGCGCTCGACGGGGTCCTGCCCTCGCTCGCGCGCGTCTCCTTCAACCCTCAGCTCATCATCGAGTATGGCGACTTGACGCGCTTTTTCCTGTCACCCT…	cdna|est|omrna|protein	good	5	57247377	57249186	GRMZM2G053066	1	WH	-	-	-	atrbl14 (arabidopsis rhomboid-like protein 14) zinc ion binding	F:zinc ion binding C:intracellular C:integral to membrane
TC297995_+	zm_5247	NP_850618	1387 similar to PRF:NP_850618.1:30686115:NP_850618 zinc finger (GATA type) family protein (Arabidopsis thaliana), partial (44%)	5.57	5.75	6.15	5.72	5.18	5.15	3.8		A_92_P018079	sense gene model	No EST. cDNA result. B73 result agrees with cDNA result.	A	cDNA	60	1 of 1	6	87699505	87699564	6.02	yes	CDS	1	AGGTAGTGGTGTTTAGCCATGTGCTAAAGCCACGAGCATCATCGCGCAATGATCTCTGCA	1	152	55	TC297995	NA	NA	NA	1387 similar to PRF:NP_850618.1:30686115:NP_850618 zinc finger (GATA type) family protein (Arabidopsis thaliana), partial (44%)	GRMZM2G080509_T03	GTTGTCAAGTACAGTAGGTGCTTGCCATTTACATCTATCATTTTCTCTCTTAAGACTTGAAACTGAAAAAGATATTTATTGCTCCACTAAACAATAGTTATTGCTAATCTTCTCTTTCCATTACTACTGGTGAATTGTTATCTCTTTGCTTGGACTTGAGACTAGCTCAAAGTGATAGGGTTCTTCATAGTTCATAGCATTTTAGGGAATAGGGAATGTATAAAATGGATTATCTTATCACCCTCTTACAATGCCTCTTACACACCTCTTCCATTGCCTCTTACACAGCTTCCATTACTTTCTCCTGCCTTGTTTACTTTGATAAACTTGTATGCCTTCAGTTTCTGAAATAATCAACTGGTTGACACTTAAGTTGCTGTCTTTTTTTTTCTTCCAGCA…	est	good	6	87694983	87700005	GRMZM2G080509	1	WH	RefSeq peptide	NP_001148559	GATA transcription factor 25	-	-
TC288456_+	zm_16341	NP_850638	2175 similar to PRF:NP_850638.1:30688566:NP_850638 zinc finger (DHHC type) family protein (Arabidopsis thaliana), partial (66%)	2.8	3.22	3.12	2.22	2.45	2.6	1.92		A_92_P020945	sense gene model	No EST. cDNA result. B73 result agrees with cDNA result.	A	cDNA	60	1 of 1	4	46619944	46619885	4.04	yes	UTR	2	AACTTGTTCTTGGTGTAAGCCTGGAAATCTGCTCTGTATGGTTGGCATTGTTGTATTTGC	1	134	97	TC288456	NA	NA	NA	2175 similar to PRF:NP_850638.1:30688566:NP_850638 zinc finger (DHHC type) family protein (Arabidopsis thaliana), partial (66%)	GRMZM5G821611_T01	CAGGCGCTGAGGCGCAGACGAGCCGAGCCAAGCCGCGAGACGGGACACACACGAGCGCACGTCCCGAGGCCAACTCGAGAGCGTGGAGAGTCGAGAGCCCACCACCCGCGACCTAACCCGGTGACCTCTCTCCCCTCCCAGGCTCTCCCACCCACCTTTCTCCTCTCCTTCATTCCTCCCCGTCCCGCGTCGCGTCCCACGCCGCCGCACCTCCGCGGCAGCGCTACTCCTCGCCGTGACGTCGGGGAGGCCTCGCTCGGGGGAGGGCTGCCTGCCTGCCTGGCTGGGTGTCAGTCGGCCGTAGAGGAGGAGGGGGGCGGAGGAGCTTGATCTGGGGCACCTGCCCCCCCTCCCCTGCGCCGTCGGGATGTACATGCCGCCGCCGCCGCCCACCGGCGG…	est	good	4	46619815	46624744	GRMZM5G821611	-1	WH	RefSeq peptide	NP_001149872	palmitoyltransferase ZDHHC9	palmitoyltransferase zdhhc9	F:zinc ion binding F:transferase activity C:membrane
TC294356_+	zm_18331	NP_851051	1722 similar to PRF:NP_851051.1:30688252:NP_851051 zinc finger (C3HC4-type RING finger) family protein (Arabidopsis thaliana), partial (43%)	0.45	0.52	0.4	-3	0.1	4.57	6.9		A_92_P012424	ambiguous	No EST. cDNA result. B73 result agrees with cDNA result.	A	cDNA	60	1 of 2	5	4659234	4659175	5.01	no	CDS	3	CAGATGCTTGTTCGTAGTCCCCTTCTTGACCTGAGATTGTGCGCTCGTCTGCTGAGAGCA	1	187	70	TC294356	NA	NA	NA	1722 similar to PRF:NP_851051.1:30688252:NP_851051 zinc finger (C3HC4-type RING finger) family protein (Arabidopsis thaliana), partial (43%)	GRMZM2G027495_T08	CCAGGCGCAGGCGCGAGCGCGACGTCCGGCGTCCGGCTTCGGCGGCGGAGTGGAGCGATCCCGATCCCCACAAGGAATTCCATCGCTGTCGTGGCGTTTGGTGGCGCTCCTCCCGGCCGGCAAGCAGGATCAGGTACCCTCCCGTCCCGGATCCTCCCAACCGTTCCGTTTCCCGCGGCCGGGCTGGCTTAGTTCTGCGGCGCTGGTTGCCATTTCGGGCCAAATTTGTTGCGTGAAGCGGAAGGATTTGGATTGAATGGCACGCGTTGTTTCCAGTCGACGCCCTCTTGGCTTGCCTTTGGCTGTAGGAAATCGCACGGAGGTGAGGATACACGGGTGCGGAACGAGAGCTAGGCGAACCTGTCTGGTACCTCGCGGCGGAGATGGACGAGAAGGCGA…	cdna	good	5	4656616	4660295	GRMZM2G027495	1	WH	RefSeq peptide	NP_001146709	hypothetical protein LOC100280311	zinc ring-type	F:zinc ion binding F:protein binding
TC294356_+	zm_18331	NP_851051	1722 similar to PRF:NP_851051.1:30688252:NP_851051 zinc finger (C3HC4-type RING finger) family protein (Arabidopsis thaliana), partial (43%)	0.45	0.52	0.4	-3	0.1	4.57	6.9		A_92_P012424	ambiguous	No EST. cDNA result. B73 result agrees with cDNA result.	A	cDNA	55	2 of 2	6	26658787	26658842	6.01	no	CDS	2	CAGATGCTTGTTCGTAGTCCCCTTCTTGACCTGAGATTGTGCGCTCGTCTGCTGAGAGCA	1	187	70	TC294356	NA	NA	NA	1722 similar to PRF:NP_851051.1:30688252:NP_851051 zinc finger (C3HC4-type RING finger) family protein (Arabidopsis thaliana), partial (43%)	GRMZM2G076768_T01	AAACCTTTGGGCACAATGTTCATCATTTATCATGCATATGCTATTTTCTCTTGTATTGGTTTAGGGTGTGATCTCCGTACATCGTGCTCCAGCCGCACTCAGATCTAGCCTTGACCGGGAGACACCGCAACAAGGTTGGACGTGCTCTTCCCGTCCTCACGCCCCCACGCCGCTGCGCGCTCTTCCCTTCACCTCTCACTACACGGCGACTGCGGGGCAGGGGTGAAAGAGGCGAGGCTTCTCCAGCTTCTCGAGGCCGGAGACCGTTTGCTCAAGGATGTCGTTCTTGACGGCCTCTCCGACAGCGTGGACGCGTAGTTCTCAGCCATGGCCTTGGTCGCGGCAAGAAGCAGAGCCTGGTGAGGTCCCATTTCATGTGCTTGTCAATAGCTGTATATT…	mrna	no_stop	6	26655816	26659773	GRMZM2G076768	-1	WH	-	-	-	zinc ring-type	F:zinc ion binding F:protein binding C:plasma membrane
TC294356_+	zm_18331	NP_851051	1722 similar to PRF:NP_851051.1:30688252:NP_851051 zinc finger (C3HC4-type RING finger) family protein (Arabidopsis thaliana), partial (43%)	0.45	0.52	0.4	-3	0.1	4.57	6.9		A_92_P011012	sense gene model	No EST. cDNA result. B73 result agrees with cDNA result.	A	cDNA	60	1 of 1	5	4659620	4659679	5.01	yes	CDS	3	ATCAAAGTGCAAGTGGATGGAGGGAGAGGTGGTTTTCTCGGAGCAACTCTTTACTGGATC	1	196	145	TC294356	NA	NA	NA	1722 similar to PRF:NP_851051.1:30688252:NP_851051 zinc finger (C3HC4-type RING finger) family protein (Arabidopsis thaliana), partial (43%)	GRMZM2G027495_T08	CCAGGCGCAGGCGCGAGCGCGACGTCCGGCGTCCGGCTTCGGCGGCGGAGTGGAGCGATCCCGATCCCCACAAGGAATTCCATCGCTGTCGTGGCGTTTGGTGGCGCTCCTCCCGGCCGGCAAGCAGGATCAGGTACCCTCCCGTCCCGGATCCTCCCAACCGTTCCGTTTCCCGCGGCCGGGCTGGCTTAGTTCTGCGGCGCTGGTTGCCATTTCGGGCCAAATTTGTTGCGTGAAGCGGAAGGATTTGGATTGAATGGCACGCGTTGTTTCCAGTCGACGCCCTCTTGGCTTGCCTTTGGCTGTAGGAAATCGCACGGAGGTGAGGATACACGGGTGCGGAACGAGAGCTAGGCGAACCTGTCTGGTACCTCGCGGCGGAGATGGACGAGAAGGCGA…	cdna	good	5	4656616	4660295	GRMZM2G027495	1	WH	RefSeq peptide	NP_001146709	hypothetical protein LOC100280311	zinc ring-type	F:zinc ion binding F:protein binding
TC290095_+	zm_16934	NP_973859	1109 similar to PRF:NP_973859.1:42571537:NP_973859 zinc finger (C3HC4-type RING finger) family protein (Arabidopsis thaliana), partial (39%)	1.35	1.7	1.83	1.1	-0.17	-0.03	-3		A_92_P021253	sense gene model	No EST. cDNA result. B73 result agrees with cDNA result.	A	cDNA	60	1 of 1	1	75399927	75399975	1.04	yes	UTR	3	ATGAGGCACGTGAGACCCTTCTTGCTGGTCTTCAAGTTGATCCCCTCAGTCATGTCTTGC	1	132	127	TC290095	NA	NA	NA	1109 similar to PRF:NP_973859.1:42571537:NP_973859 zinc finger (C3HC4-type RING finger) family protein (Arabidopsis thaliana), partial (39%)	GRMZM2G032821_T03	AGACTAGTCGTCGACTCGTCGTCTCGGAATAGGGTAGGCGAGGCGACCCGAATCCGCGTGGGGACACGTTTGCGCGGCTGCAGCCGCGCAATAACTACTGGGCACCGGCGCACGAACGCCGCGTGCTCCCCGACCACCAGCTCCAATTCCCTCCCTCCAAAGCCCCCCCCCCCAATCCCTTCACACTGTTCTGCCCAACACCCAATTGAAGCCGTCCCAATCCCAACCCTACTCCCTTGCCTCCCCCTAATGACATCGCCTGGCGGCGTCTTCTCCGCCGCGCTCGTCGCCGAGGACTTCCCTTGGGTGGACATGGAGGAGGAGATGGGGATGGCCCCGGACATGTACCGCGAGGTGTTCGACCTCGCGCAGCGCGGGACACGAGCCTTTCGCGACCGC…	est|omrna	good	1	75396011	75425009	GRMZM2G032821	1	WH	RefSeq peptide	NP_001169658	hypothetical protein LOC100383539	zinc finger (c3hc4-type ring finger) family protein	F:protein binding F:protein tyrosine kinase activity P:proteolysis F:ATP-dependent peptidase activity F:zinc ion binding F:nucleotide binding
CO443536_+	zm_29218	NP_974045	891 similar to PRF:NP_974045.1:42571909:NP_974045 zinc finger (C3HC4-type RING finger) family protein (Arabidopsis thaliana), partial (18%)	0.6	0.97	1.15	-3	-3	-3	-3		A_92_P003310	sense gene model	cDNA and EST results agree. B73 result agrees with cDNA result.	A	cDNA	60	1 of 1	7	27671545	27671604	7.02	yes	CDS	3	GGAAGCTGATCCGGAGATGGATGCTGAGGATAACTCTGAATCTGACACGGATGCTGATGC	1	244	28	CO443536	CCAGTTTCCGGTCCGNATTCCCGCGTCGACCCCGCGTCCGATAAGGATTCAGGTTTTGATCAAACATTTGTGAAGATGAATGAGGCTCTCCGACAAAGCTGCTTGAGGGGTTACCCTGTTCGGGTTGTACGGTCCCATAAAGAGAAACGCTCTTCGTACGCTCCTGAATTGGGTGTGAGGTATGATGGAATTTACAGGATTGAGAAGTGTTGGAGGAAGATTGGTGTTCAGGGAACGTTCAAAGTCTGCAGGTATCTGTTTGTACGCTGTGACAATGAACCAGCACCTTGGACCAGTGATGATCATGGTGACCGTCCAAGGCCATTGCCCAACATTCCCGAGTTAAAAGATGCAACTGATATAAATGAGAGAGATGAGCGTCCTTCATGGGGCTACGAT…	F-352 near isogenic line	MZCCL10062E11.g Maize Endosperm cDNA Library Zea mays cDNA, mRNA sequence.	891 similar to PRF:NP_974045.1:42571909:NP_974045 zinc finger (C3HC4-type RING finger) family protein (Arabidopsis thaliana), partial (18%)	AC191534.3_FGT003	ATGGTGCAGCAACCACGAATCAACTCTGCAATAGTGAGTGCCATCCGTGCGGCCAGGATGTCAAAGAACACTAATCCAGCAGCAGCCGGCTCATCAGCAGGCTCGCATCACTATATACAGAATGTTGATAGGCCCGACAGGGCATACACAACTGAAAGGGCCAAGCGAGGCGGAAAGGCAAACGCTTCGAGCGGCCAGATCTTTGTGACGACTGCGCCGGATCATTTTGGGCCAATCCTTGCCGAACATGACCCCAGGAGGAACACCGGTGTGCGAGTTGGAGAAACATGGGAAGATAGACTTGAGTGTAGGCAATGGGGTGCTCATCTGCCTCACATAGCCGGAATTGCTGGGCAGAGCAGATTTGGTGCTCAATCAGTCGCCCTGTCCGGAGGCTAC…	abinitio	good	7	27669317	27671990	AC191534.3_FG003	1	WH	-	-	-	zinc finger	F:metal ion binding
TC302314_+	zm_13368	NP_974373	679 similar to PRF:NP_974373.1:42572555:NP_974373 zinc finger homeobox family protein : ZF-HD homeobox family protein (Arabidopsis thaliana), partial (49%)	1.23	0.95	1.4	2.72	2.95	0.55	-3		A_92_P028872	antisense gene model	cDNA and EST results agree. B73 result agrees with cDNA result.	A	cDNA	59	1 of 1	3	230393176	230393234	3.09	no	UTR	3	CACATGGAATGGAAGAACCACTCACTTTATTTATATACACGTCCACGGTCCACAATCATC	1	84	110	TC302314	CACATGGAATGGAAGAACCACTCACTTTATTTATATACACGTCCACGGTCCACAATCATCAGTTACAAGCACCGTACGTATATACGAACGACGATCCACACGCATGCTGTTAATTGCATCGAGCATATAGTACACGCAATAAAATCCACTCAAAAATCATCCAAGAACAACTACTGTAACAACCATTCCAATGCCCATCACGTCGAGTTCACCCGGAGGTGGTGGAGGCGCGGTCGCGGCAGTCGGCGGCCGTCTCCGTCGCCGTCGCCACCTCGCGCCTGTGGAAGCTGCGGTGGCACCCGCAGGCGGCGCACGTGAGCGCCACCGCCGTGCCGTCCGCGCTGGACGCCATGAACTCGCGGCACCCGTCCACGGCGTGCCCGCCGACGGACGCCGCGT…	-	-	679 similar to PRF:NP_974373.1:42572555:NP_974373 zinc finger homeobox family protein : ZF-HD homeobox family protein (Arabidopsis thaliana), partial (49%)	GRMZM2G353076_T01	GTGTAAAACTGTGCTCCTACACAATTCTCTGGATCTCCAAAATCTGACCAGATTGGATGTGCGATTCCCGTTTCTTTTCATGTCTCCCTGTCGAGACGAGACGTCGTCGGTGCCATTAAACGGAAATAAACCTTTCCCGGCATATATGAGCAGCTAGCCTTCCTCTTCCACCCACGTCCTCCTCCATATATATAAAAAGTCCCACACCCTCCTCCACTCCACCTCCAAGGCCGTGATTGCAGTAGAGCATCTCCTTTTCTTTATTTGCTATATATATATGCATGTTGTGATCTTCAAGCAGCTCGGCCGATCAAGCTCATCAAACCCATAGCATCGCCACCAAATTAAAGGTCTTCTCTAGATCATTACATACACATATATATGGGGCCTCAGCAAGAC…	cdna|est|omrna|protein	good	3	230393007	230394066	GRMZM2G353076	-1	WH	RefSeq peptide	NP_001152541	zinc finger homeodomain protein 1	zinc finger homeodomain protein 1	F:DNA binding
TC302314_+	zm_13368	NP_974373	679 similar to PRF:NP_974373.1:42572555:NP_974373 zinc finger homeobox family protein : ZF-HD homeobox family protein (Arabidopsis thaliana), partial (49%)	1.23	0.95	1.4	2.72	2.95	0.55	-3		A_92_P021077	sense gene model	cDNA and EST results agree. B73 result agrees with cDNA result.	A	cDNA	60	1 of 1	3	230393289	230393230	3.09	yes	UTR	3	AATTAACAGCATGCGTGTGGATCGTCGTTCGTATATACGTACGGTGCTTGTAACTGATGA	1	133	153	TC302314	CACATGGAATGGAAGAACCACTCACTTTATTTATATACACGTCCACGGTCCACAATCATCAGTTACAAGCACCGTACGTATATACGAACGACGATCCACACGCATGCTGTTAATTGCATCGAGCATATAGTACACGCAATAAAATCCACTCAAAAATCATCCAAGAACAACTACTGTAACAACCATTCCAATGCCCATCACGTCGAGTTCACCCGGAGGTGGTGGAGGCGCGGTCGCGGCAGTCGGCGGCCGTCTCCGTCGCCGTCGCCACCTCGCGCCTGTGGAAGCTGCGGTGGCACCCGCAGGCGGCGCACGTGAGCGCCACCGCCGTGCCGTCCGCGCTGGACGCCATGAACTCGCGGCACCCGTCCACGGCGTGCCCGCCGACGGACGCCGCGT…	-	-	679 similar to PRF:NP_974373.1:42572555:NP_974373 zinc finger homeobox family protein : ZF-HD homeobox family protein (Arabidopsis thaliana), partial (49%)	GRMZM2G353076_T01	GTGTAAAACTGTGCTCCTACACAATTCTCTGGATCTCCAAAATCTGACCAGATTGGATGTGCGATTCCCGTTTCTTTTCATGTCTCCCTGTCGAGACGAGACGTCGTCGGTGCCATTAAACGGAAATAAACCTTTCCCGGCATATATGAGCAGCTAGCCTTCCTCTTCCACCCACGTCCTCCTCCATATATATAAAAAGTCCCACACCCTCCTCCACTCCACCTCCAAGGCCGTGATTGCAGTAGAGCATCTCCTTTTCTTTATTTGCTATATATATATGCATGTTGTGATCTTCAAGCAGCTCGGCCGATCAAGCTCATCAAACCCATAGCATCGCCACCAAATTAAAGGTCTTCTCTAGATCATTACATACACATATATATGGGGCCTCAGCAAGAC…	cdna|est|omrna|protein	good	3	230393007	230394066	GRMZM2G353076	-1	WH	RefSeq peptide	NP_001152541	zinc finger homeodomain protein 1	zinc finger homeodomain protein 1	F:DNA binding
TC306896_+	zm_22661	O82112_ORYSA	1856 similar to UP:O82112_ORYSA (O82112) Zinc finger protein, partial (61%)	2.15	2.35	2.12	1.45	2.03	2.53	-3		A_92_P040534	sense gene model	No EST. cDNA result. B73 result agrees with cDNA result.	A	cDNA	60	1 of 1	1	59768748	59768807	1.04	yes	CDS	2	CATGATCTAAATGATGCATGTAAGCTCGAGGTCACATATGATCAGGCTCCAGTCAACTCG	1	11	138	TC306896	NA	NA	NA	1856 similar to UP:O82112_ORYSA (O82112) Zinc finger protein, partial (61%)	GRMZM2G134671_T01	CCAGACAAGTGCACCTGCTCTCTTCCCAGATCCCGTCCCCGTCGAAGTCGAACCATGGCGAAGCTGCTGCTGCTCCGTGGCTTTTGTTCTCTCCTTCCCCTACGGCCCTACCCTCCCGAGCAACGACCATTGCGACCCCTTCTCTTCGTCCTTGTCCCCTCTCCGAAAGCGACCACACCGCATGACCTCCCTCCCTGCGCCGCTGCGCGCGTAGGTACTACGACCTCGTCCCGAGTGCCTTTGCCAACTGCCATCACGTCGAGAAACAAAAAGAGCTTCTCGCGGCAAAGATCACGAGTCGGCGCCGTGCCGTGCCTGTGCGGGGTCACCGAGTCATCGGTCACGTACACCCGATGGCCGATGCGGTGACAAGGTAACCGACGAGATGACGGGACACCT…	est|omrna|protein	good	1	59764838	59769739	GRMZM2G134671	1	WH	RefSeq peptide	NP_001169764	hypothetical protein LOC100383648	zinc finger (b-box type) family protein	C:intracellular F:zinc ion binding
TC298498_+	zm_19945	O82115_ORYSA	1266 similar to UP:O82115_ORYSA (O82115) Zinc finger protein, partial (79%)	3.9	3.65	3.15	4.7	4.4	3.38	-3		A_92_P033364	sense gene model	No EST. cDNA result. B73 result agrees with cDNA result.	A	cDNA	60	1 of 1	5	182436184	182436125	5.05	yes	UTR	2	TGTGTACGGTGTACCAGAGAAGAATTTTACTGTGTACAAGCTAGTGTCAAGTGTTGTGCA	1	56	134	TC298498	NA	NA	NA	1266 similar to UP:O82115_ORYSA (O82115) Zinc finger protein, partial (79%)	GRMZM2G095299_T01	CAGTACACAGAGGGAGACGAACCGGGAGCCCCTGGCCACAAGTCTCCCCGGCGAGTCCTCCACCACAAGCTCGCCCGGCAGCTCACTGATTGCTCGAGTTGCGTGCTCGCGCAGGCGACTTATATGCACCACTCGCCCCCGCTGGATCTCCCCTCCCGGCCTCCCCTCCCTTGCCGTCCACTTCTTCCTCCACCACAGTCATCAGTGGCGTTATCCTCTTCGTTCTCGCCTCCCTGGTTGTTGTTGGCTGGGTGTTGGCGAGCTGGGAGTAGAGACCGAGAAGTGGAGCGGCCATGAAGATCCAGTGCGACGCGTGCGAGGGCGCGGCTGCCACGGTGGTGTGCTGCGCCGACGAGGCCGCGCTGTGCGCGCGCTGCGACGTCGAGATCCACGCCGCCA…	cdna|est|omrna|protein	good	5	182436034	182437499	GRMZM2G095299	-1	WH	RefSeq DNA	NM_001157679	LOC100284784 (gpm454), mRNA	zinc finger protein	C:cytoplasmic membrane-bounded vesicle F:DNA binding F:zinc ion binding
TC283287_+	zm_14615	O82118_ORYSA	1027 similar to UP:O82118_ORYSA (O82118) Zinc finger protein, partial (47%)	-3	-3	-3	-3	-3	-0.43	-3		A_92_P041335	sense gene model	cDNA and EST results agree. B73 result agrees with cDNA result.	A	cDNA	60	1 of 1	5	204172441	204172500	5.06	yes	CDS	3	GAAATAGCTAACACAACACTCATGAGCGATCCACCTTCAGCCGACAAGCTTAAATCTCCG	1	6	145	TC283287	CCACTTCGCCTCCTCTTCTCTCTCTCCCCCGTCTCCTGTCTCCACCTGTTCCATCGCATTCTCCTCCCACCACCACCACACCACGCCTCGCTTATCCCCCCCCGAGACCCGACCCCTGCTCGACGACGTGCTGGCAAAACCTCCTCCTAGTCCTCTCGCAGAAGGAGGCTGTGTTCTTTCCTTCATCGGTGCGGCAACAGCGAAAGCTTCTCGGTCGATCTCTCCCACCGCTGCTCCGCCGTTTGGGTGGTTCCGCGCCTTGGCCGCGCGGGTTGGATCCGAGCTCCGTGCAGCAGCTCCGCCGCGATACGTATCGCATAGGATTCCACTGGATTCAGCTGCTGAGCAGGGTACTGGAAGGTGGATTTGATACTAGCTCTGAACAGCCAGTAGAATTTC…	-	-	1027 similar to UP:O82118_ORYSA (O82118) Zinc finger protein, partial (47%)	GRMZM2G075562_T02	TCTCTCCCCCGTCTCCTGTCTCCACCTGTTCCATCGCATTCTCCTCCCACCACCACCACACCACGCCTCGCTTATCCCCCCCCGAGACCCGACCCCTGCTCGACGACGTGCTGGCAAAACCTCCTCCTAGTCCTCTCGCAGAAGGAGGCTGTGTTCTTTCCTTCATCGGTGCGGCAACAGCGAAAGCTTCTCGGTCGATCTCTCCCACCGCTGCTCCGCCGTTTGGGTGGTTCCGCGCCTTGGCCGCGCGGGTTGGATCCGAGCTCCGTGCAGCAGCTCCGCCGCGATACGTATCGCATAGGATTCCACTGGATTCAGCTGCTGAGCAGGGTACTGGAAGGTGGATTTGATACTAGCTCTGAACAGCCAGTAGAATTTCTCAAATACTGTCCAGGATCA…	cdna|omrna|protein	good	5	204170200	204175065	GRMZM2G075562	1	WH	RefSeq peptide	NP_001159328	hypothetical protein LOC100304421	zinc finger (b-box type) family protein	F:zinc ion binding C:intracellular F:DNA binding
TC282715_+	zm_1216	Q49U73_ORYSA	1379 similar to UP:Q49U73_ORYSA (Q49U73) Zinc finger protein F35, partial (98%)	4.55	4.9	4.45	3.6	3.6	5.28	2.75		A_92_P029993	sense gene model	No EST. cDNA result. B73 result agrees with cDNA result.	A	cDNA	60	1 of 1	5	118672531	118672472	5.04	yes	UTR	1	AGTTGGAGATGGAGTGGATGCCGCTTAACGTGTAGAAATCTGCTCAAGTTGCCACCTTTA	1	77	108	TC282715	NA	NA	NA	1379 similar to UP:Q49U73_ORYSA (Q49U73) Zinc finger protein F35, partial (98%)	GRMZM2G138349_T02	GGACCACCTGTTCTAGTTCTAGTGATCAGAGGGGAGGGAAGGGGAGGTGAACGGAGGGAGCGGAGGAAGATCTCGGGCTCTCAGAGCTGCATCCTGAACCCATCGCGTAGGAAGGGGCAAAGGAGTCGGAGCTGATCCGGCAGTCGCTCTCTCTCGGATTGAGTACGATTTGACGCATTTGCGGCCGAGCTTTCTTGCACCCAAGATGAGTGGGCATGGTGACACTGCGACCTCAGCTAAGATGGCGAAACTGAAGGAGTTGTTGCAAAAGAGTGAAAACCACATTTGTGCTGACTGTGGTGCATCTGATCCCAAATGGGCGTTCTGTCAGTGACACTGGACAAGTGGTCTGACAGTGAAGTTGACTCCATGATAGAAGTTGGTGGGAATTCTCAGGCA…	cdna|est	good	5	118672186	118675359	GRMZM2G138349	-1	WH	RefSeq peptide	NP_001168952	hypothetical protein LOC100382772	zac	P:regulation of ARF GTPase activity C:cytoplasmic membrane-bounded vesicle F:ARF GTPase activator activity F:zinc ion binding
CO442406_+	zm_33830	Q53M06_ORYSA	868 similar to UP:Q53M06_ORYSA (Q53M06) Probable zinc finger protein-alfalfa, partial (80%)	2.62	2.6	2.2	1.5	1.2	-0.17	-3		A_92_P036521	EST	EST result. No valid cDNA result. B73 result (EST vs genome) agrees with EST result.	E	EST	0	1 of 1	4	11413909	11389644	4.03	no info	NA	2	AGACGGAACAGGAGATCACGATAACACGCTGTGTGGGTTCTGTGGGTGACACTACTGACA	1	37	89	CO442406	GGTACTGGTNCGCCTCCGGTTTCGGTCCGNATTCCGGCTCGACCCCGCGTCCGACCTCTTCTAAAAACCTGGTGGCTGGCTCTCGTTGTCCTCAAGCAGTCAAGCTCCTCCTCCTCCTCCCCCCCAGTCCCTCCCAGGCTCCCACCCCGCCTTGCTCGCAGCCTCCCCAAAACCCTAGCCCTAGCCCTAGCCCTAGCCCTAGCCCTAGCCCTAGCTCTCCCACACCCGCACTGGGAGATGGACGGCGGCGGCACGCACCGCACGCCGGAAGACGTGTTCCGGGATTTCCGCGCGCGGCGGGCTGGTATGATCAAAGCGCTCACCACCGACGTGGAGAAGTTCTACCAGCAGTGTGACCCAGAGAAAGATAATCTGTGTTTGTATGGTCTTCCCAATGAA…	F-352 near isogenic line	MZCCL10046B07.g Maize Endosperm cDNA Library Zea mays cDNA, mRNA sequence.	868 similar to UP:Q53M06_ORYSA (Q53M06) Probable zinc finger protein-alfalfa, partial (80%)	GRMZM2G008259_T02	GACCTCTTCTAAAAATCCTGGTGGCTGGCTCTCGTTGTCCTCAAGCAGTCAAGCTCCTCCTCCTCCTCCCCCCCAGTCCCTCCCAGGCTCCCACCCCGCCTTGCTCGCAGCCTCCCCAAAACCCTAGCCCTAGCCCTAGCCCTAGCTCTCCCACACCCGCACTGGGAGATGGACGGCGGCGGCACGCACCGCACGCCGGAAGACGTGTTCCGGGATTTCCGCGCGCGGCGGGCTGGTATGATCAAAGCGCTCACCACCGACGTGGAGAAGTTCTACCAGCAGTGTGACCCAGAGAAAGAGAATCTGTGTTTGTATGGTCTTCCCAATGAAACATGGGAAGTGAACTTGCCTGCAGAGGAGGTTCCTCCTGAACTTCCAGAGCCAGCTCTGGGAATTAAT…	est	good	4	11389157	11413875	GRMZM2G008259	-1	WH	RefSeq peptide	NP_001130969	hypothetical protein LOC100192074	phd finger protein	F:metal ion binding
TC288181_+	zm_2648	Q5JK23_ORYSA	1421 similar to UP:Q5JK23_ORYSA (Q5JK23) Zinc finger (C3HC4-type RING finger) protein-like, partial (98%)	1.67	1.77	2.22	2.28	1.98	1.58	-3		A_92_P001533	ambiguous	No EST. cDNA result. B73 result agrees with cDNA result.	A	cDNA	60	1 of 2	5	144524993	144525052	5.04	yes	CDS	1	GCAACATTCCAGAGGCTTGAGTCTAGGCCAAACAACCCAGCTCAAGGGGTTGCTCCACTG	1	255	134	TC288181	NA	NA	NA	1421 similar to UP:Q5JK23_ORYSA (Q5JK23) Zinc finger (C3HC4-type RING finger) protein-like, partial (98%)	AC211190.4_FGT004	ATGATGTTCTTATTTTCAACACTGGGCATTGCTGGGATTCCACATCTTAAGTGGTTCAGTGTGGAGGGGCAGTACAATGTCATGGTGATTGATCTGCTTGGTCCAAGTCTGAAGGGCTTATTTAACTACTGCAGCAGAAAGTTCTCACTTAAAACAGTACTAATGCTTGCTGATCAGATTTATACTGCAACATTCCAGAGGCTTGAGTCTAGGCCAAACAACCCAGCTCAAGGGGTTGCTCCACTGGGATCCACTAATCCAAGTGTCAACATAAATGACAATTCACTCAATCTTGTTTCTAGATCACCTCTATATGATACCAATCCTAGATATGCCCGTGTGCAAAGAGAGGGATTAGTCTCCAGGCATGAGAAATCCATAAATCTTGCACAAGAAGAG…	abinitio	good	5	144524223	144527893	AC211190.4_FG004	1	WH	-	-	-	60s ribosomal protein	F:zinc ion binding F:protein binding
TC288181_+	zm_2648	Q5JK23_ORYSA	1421 similar to UP:Q5JK23_ORYSA (Q5JK23) Zinc finger (C3HC4-type RING finger) protein-like, partial (98%)	1.67	1.77	2.22	2.28	1.98	1.58	-3		A_92_P001533	ambiguous	No EST. cDNA result. B73 result agrees with cDNA result.	A	cDNA	60	2 of 2	3	157205700	157205641	3.05	yes	CDS	1	GCAACATTCCAGAGGCTTGAGTCTAGGCCAAACAACCCAGCTCAAGGGGTTGCTCCACTG	1	255	134	TC288181	NA	NA	NA	1421 similar to UP:Q5JK23_ORYSA (Q5JK23) Zinc finger (C3HC4-type RING finger) protein-like, partial (98%)	GRMZM5G865769_T03	CGCGCACCAACCCTCCGATGTCCCATCCCCTCCCTAGCCTCCGCTCCGCCGCTCCCCCCAACTCCACCAGGCTCAGTGTCTCCGCTTCTCGCCGCTTTCCCCTCCTCCGCCTGGGCGCGCCGCCCGCCCGCCCCTCCCGATCCCGTGGACGTCCTCGCAGGCGGCGTGTTGCACGAGAGGTGAGCTCCACCACGCGCCCCCTCTCTCACCTCCCTATCGCTGTCAGTCGGTGCCCAGTTCCTCAGCCAACCAGCCGCGATCTGTCGGCGCTGCTCGCCTTCCCTGGCCCTCGCTCCTGTCGACGCCGCTTTATAGGGGGGCTGCGTACTGCCGCGATTGCCTTGCGATGGGAGTGGGGCTCCTCTCGACGCCTGTCAGCGCAAGATGCAGATCGGCCGA…	mrna	good	3	157204568	157208000	GRMZM5G865769	-1	WH	RefSeq peptide	NP_001149175	LOC100282797	60s ribosomal protein	F:zinc ion binding F:protein binding
TC305175_+	zm_41357	Q5JL96_ORYSA	1813 homologue to UP:Q5JL96_ORYSA (Q5JL96) Zinc finger protein ZFP-like, partial (87%)	3.7	3.88	3.58	3.93	3.3	2.5	-3		A_92_P012727	sense gene model	No EST. cDNA result. B73 result agrees with cDNA result.	A	cDNA	60	1 of 1	3	201988398	201988003	3.07	yes	CDS span intron (size=331)	5	GAGCTGGCAACTCTGTCTGACTCCTGTGATCACAAAATGGTCCGCATATTATGCAACGAC	1	185	98	TC305175	NA	NA	NA	1813 homologue to UP:Q5JL96_ORYSA (Q5JL96) Zinc finger protein ZFP-like, partial (87%)	GRMZM2G077307_T06	ATGAATTCCGCTATATGCCCCAGCTATACCCAGATGAGAACAGGAAGGGACAGTTTGTGGACTACTTGCAGGCTATTGATTTATGTATTCTTTGGTAAAGAATCGGGAAGGGCATTTTTCTTATGCAGGTTGCATAACCACTGGTGATATGAGATGATCTCTATTCGCTTGGAAAGTAGAGATAGGTTAAATTTCGGTCTGAACGGTGAAACCTTAAATAAAATCTTAGGATGCTGTGTGAGAGAAGCATGCTGGCTCCCTCAAAGGTATGTTTGATTGAAGAATCAACGGATTGAAAATCTCTTATGGATAGAAGTGCTTATTAACTAAAGATTTTGAAGAAGAAGCTGCTGTCTGCTGGAGAGAATGGTGTGGACAACGCGGTAAATTTGGTGCAGA…	est|omrna|protein	good	3	201987257	201992916	GRMZM2G077307	-1	WH	RefSeq peptide	NP_001146901	RING finger and CHY zinc finger domain-containing protein 1	ring finger and chy zinc finger domain-containing protein 1	F:zinc ion binding F:protein binding
CF636473_-	zm_28927	Q5JLV3_ORYSA	787 similar to UP:Q5JLV3_ORYSA (Q5JLV3) Zinc finger protein-like, partial (64%)	1.37	0.37	-0.4	-3	-0.3	-3	-3		A_92_P026860	EST	EST result. No valid cDNA result. B73 result (EST vs genome) agrees with EST result.	B	EST	0	1 of 1	3	168487401	168487461	3.06	no info	CDS overlaps intron	2	TGCTGCTGCTTCATTCCGCTATTAAGATGCCATGCTAAGATCGTGTGATTTGCTCACACG	1	97	107	CF636473	GCCTGGAACGAAGGAAAGGTTTAGTGTCATAAATCGGTAACACGTGAAAAAAAAAATCAGTCCCACTGTGGTCTGAGCATCAAATGACCAATGTACAAGCGGGCTGTAACTGAAACACGTGTGAGCAAATCACACGATCTTAGCATGGCATCTTAATAGCGGAATGAAGCAGCAGCACTCATAGCATTGTGCAGCATATGGCAGTATGACACTCAAGGCAGAAGCAGATCACTGTCATCTTAGCACAACATGCTAACTAGGTCTGTTGTTGAACTCACGCTGAACAGCACCGTTGCATCTTGTAGCATGCTAACATCCCTCACAATGACAATTACATGGCGTACGAGCAAAAGGAACATCACAATTAAAGCAATGGATCGGCAGCATGTGGCACCGCTA…	unknown	zmrww00_0B10-009-b09.s4 zmrww00 Zea mays cDNA 3', mRNA sequence.	787 similar to UP:Q5JLV3_ORYSA (Q5JLV3) Zinc finger protein-like, partial (64%)	GRMZM2G109464_T01	CAAACAAACCGCAAGGCTTGGAACGAGAAAGAAATAAAGAAATTGATAAAACAGTAGAAAAGGTAAAGGCTACCTCATTTTTGTATTTTCTTCTCCCCTATTCCCTCTTCTTGTTCTTGGAGTTGTTGGTGTCCCCGGAGCTACAAAGGCCCCGCCTTTTGGCTCATTCTCAGACTTTAGTACTTTACCATCTGCTCCAAGAAAGCGTCTTGGAGATGGCGCGCACCGAGAAGCTCACCAGCGATGGCTGCTCCGGCGGCGAAGTCCAAGTGGAGGTGGAGCTCGGCATGGGGGTGGACGGGAAGGGGATCATAGAGTGCCGGATATGCCAGGAGGAGGGGGAGGAGGCCGCTATGGACTCACCTTGCGCTTGCGCTGGCACACTCAAGTTTGCCCACA…	cdna|est|omrna	good	3	168484960	168488596	GRMZM2G109464	1	WH	RefSeq peptide	NP_001132706	hypothetical protein LOC100194187	membrane associated ring finger	C:membrane F:zinc ion binding C:plastid
TC301457_+	zm_6431	Q5JNB3_ORYSA	1984 similar to UP:Q5JNB3_ORYSA (Q5JNB3) Zinc finger protein-like, partial (30%)	3.5	3.6	3.38	2.2	1.9	1.45	-3		A_92_P007011	sense gene model	No EST. cDNA result. B73 result agrees with cDNA result.	A	cDNA	60	1 of 1	2	147311170	147311111	2.07	yes	CDS	2	ACTTGTTCTTTGCTTCCGTACTTGGAGTCTCTTTGGCCCATCGGGACTTTGCAGATGGCC	1	221	155	TC301457	NA	NA	NA	1984 similar to UP:Q5JNB3_ORYSA (Q5JNB3) Zinc finger protein-like, partial (30%)	GRMZM2G123660_T02	ATGGGGAAGCAGAAGGGCCGCGCGTCCAGCAGCGGCATGGCGGCGTCGCTGGTACCGCACGCCCATGGCGCCGTCCCCACCGTCGGTTTCGGCGGCTACCATGGCGCCGTCCGTGTTGAGCCCGCTGCGCCCTCCGACCCAGACGCCCCGATTCGCCTTACCCCAGATGTGGATGGTGAAGTACTCCAGAACCTAAAGAGGCTGGGAAGGAAAGATGCAACAACAAAGATCAAGGCCTTATCTACTCTCTCTATACTCTTTGGACAAAAACCTTGTGAGGAAGTTGTGCAGATTGTTCCACAATGGGCATTTGAGTACAAGAGGCTGCTACTTGACTATAACAGAGAAGTTCGCCGTGCTACTCATGAGGCCATGTCTAGCCTCATCACAGCAGTTAGG…	abinitio|est|omrna	good	2	147309902	147324220	GRMZM2G123660	-1	WH	-	-	-	protein	F:zinc ion binding F:protein binding
TC314122_+	zm_25215	Q5JNB8_ORYSA	999 similar to UP:Q5JNB8_ORYSA (Q5JNB8) Zinc finger protein-like, partial (51%)	2.75	2.9	2.65	2.15	1.88	1.88	2.48		A_92_P015868	sense gene model	No valid EST result. cDNA result. B73 result agrees with cDNA result.	B	cDNA	31	1 of 1	8	156461191	156461252	8.06	yes	UTR	1	AGATCCGCCTTCCCTTCCATTCATCACCCCCTGCTTCCTATCCCTATCTTCATCTTCCCC	1	165	154	TC314122	TTCGGCACGACGGCATTATCCTACCTTTGGTTTCGCACTCGCCCATCACCCACCTCTGACTGTCGTCTCGAGCTAAAACCCTTGCTCTCCCTGCCCGCCCATTTTCCTTACCCCTTGGCATTCGCTCCACTGCTTCTCCGGCGAATTGGATCGGCGATCCATCGTCGTCGGATCGCAACTCCTGACTAGCTTGTTGCTGCAGGATCGTTATCCGTCGCGCCTGCTGCTTGGGTTTGTTTTCCCTGCTCACGGAAATGGGGATGGAGATAGACATGGAGACGTATCCCAATCTTAATACTTCCCCCTCGGCCGCCACTGCCTCAGGCGACGCCAAGGCCTGCGCCAACTGCCACACCACCAAGACGTCGCTCTGGCGCGGAGGACCGGAGGGCCCCAAGT…	-	-	999 similar to UP:Q5JNB8_ORYSA (Q5JNB8) Zinc finger protein-like, partial (51%)	GRMZM2G138967_T01	CGTCACTGGCATTATCCTACCTTTGGTTTCGCACTCGCCCATCACCCACCTCTGACTGTCGTATCGAGCTAAAACCCTTGCTCTCCCTGCCCGCCCATTTTCCTTTCCCCTTGGCATTCGGCTCCACTGCTTCTCCGGCGAATTGGATCGGCGATCCATCGTCGTCGGATCGCAACTCCTGACTAGCTTGTTGCTGCAGGATCGTTATCCGCCGCGCCTGCTGCTTGGGTTTGTTTTCCCTGCCCACGGAAATGGGGATGGAGATAGACATGGAGACGTATCCCAATCTTAATACTTCCCCCTCGGCCGCCACTGCCTCAGGCGACGCCAAGGCCTGCGCCAACTGCCACACCACCAAGACGTCGCTCTGGCGCGGAGGACCGGAGGGCCCCAAGTCCC…	cdna|est|omrna|protein	good	8	156460148	156461612	GRMZM2G138967	1	WH	RefSeq peptide	NP_001150557	GATA zinc finger family protein	gata zinc finger family protein	F:metal ion binding F:DNA binding
AW066019_+	zm_27037	Q5N7K2_ORYSA	518 homologue to UP:Q5N7K2_ORYSA (Q5N7K2) Zinc finger protein-like, partial (14%)	2.67	2.75	2.53	1.5	0.4	1.23	-0.35		A_92_P028153	ambiguous	cDNA and EST results agree. B73 result agrees with cDNA result.	A	cDNA	60	1 of 2	3	207075040	207075099	3.08	yes	CDS	2	TCAACAGGTGCTGAGGTTCTCCAATCTATGGTACCCTGGGTTACATCAGCTCTCACTCAA	1	89	105	AW066019	GGCATTTTTCTGTGGAGGAGCAAGATAAACTTGTAGGTCGTATAATTGGTTCAACAGGTGCTGAGGTTCTCCAATCTATGGTACCCTGGGTTACATCAGCTCTCACTCAAGAGGAGCAGAACAAAATGCTTGATACCTGGAAGCAAGCAACAAAAAATACAATGTTTGGGGAATGGCTAAACGAGTGGTGGAAGGGAGCTGGAACATCTGATTCTTCAGCAGAGGCACCCTCTGCTCCAGAAGATAGTCATTTACAAGATAAGCTTGAACAAAATGACCAGATGTTTAAGCCTGGCTGGAAGGACATATTTCGAATGAACCAGAGTGAACTTGAGGCTGAGGTGCGAAAGGTTTCACGAGATCCTACACTTGACCCAAGGCGGNGAAGNGNCCCTATCT…	Illinois High Oil	687004H05.y1 687 - Early embryo from Delaware Zea mays cDNA, mRNA sequence.	518 homologue to UP:Q5N7K2_ORYSA (Q5N7K2) Zinc finger protein-like, partial (14%)	GRMZM2G312712_T02	ATGGCGATGGGAGCGACGGTTCGCGCAGCGGCTGCAGATGCCATGGTGACGTTCTTGTGGGTGTTGTGCGCCTCCGCGCTCGATGTCTCCATAGCAGCCGTCACGTCGTACCAGGGGTTGCAGGAGGGCACCGGCCACTATGCGCTCCTCGTCACCACGTCCCTCCTCTCGGTGCTCCTCTTCACCTTCGACCTCCTCTACGGTGTGCTCGGTGGTGCCAGCTTCAACTTCACTGACTTTGCCACCTCCTATTCCGCCGGACTCGATAGCCCCTCCCTCTTCTCTGTTGCGCTCCACTTCCTGGCACGGACTGTCGTGGTGGTGAAGAGGACCACTTTGCGCGTGGCTCGGAAGGATGCCTATATGGCAGAGTTAGATTTGTTTGCTAAAGGATTGCAT…	abinitio|cdna|est|omrna|protein	good	3	207063510	207079812	GRMZM2G312712	1	WH	-	-	-	zinc finger	F:metal ion binding
AW066019_+	zm_27037	Q5N7K2_ORYSA	518 homologue to UP:Q5N7K2_ORYSA (Q5N7K2) Zinc finger protein-like, partial (14%)	2.67	2.75	2.53	1.5	0.4	1.23	-0.35		A_92_P028153	ambiguous	cDNA and EST results agree. B73 result agrees with cDNA result.	A	cDNA	58	2 of 2	8	151734395	151734336	8.06	yes	CDS	2	TCAACAGGTGCTGAGGTTCTCCAATCTATGGTACCCTGGGTTACATCAGCTCTCACTCAA	1	89	105	AW066019	GGCATTTTTCTGTGGAGGAGCAAGATAAACTTGTAGGTCGTATAATTGGTTCAACAGGTGCTGAGGTTCTCCAATCTATGGTACCCTGGGTTACATCAGCTCTCACTCAAGAGGAGCAGAACAAAATGCTTGATACCTGGAAGCAAGCAACAAAAAATACAATGTTTGGGGAATGGCTAAACGAGTGGTGGAAGGGAGCTGGAACATCTGATTCTTCAGCAGAGGCACCCTCTGCTCCAGAAGATAGTCATTTACAAGATAAGCTTGAACAAAATGACCAGATGTTTAAGCCTGGCTGGAAGGACATATTTCGAATGAACCAGAGTGAACTTGAGGCTGAGGTGCGAAAGGTTTCACGAGATCCTACACTTGACCCAAGGCGGNGAAGNGNCCCTATCT…	Illinois High Oil	687004H05.y1 687 - Early embryo from Delaware Zea mays cDNA, mRNA sequence.	518 homologue to UP:Q5N7K2_ORYSA (Q5N7K2) Zinc finger protein-like, partial (14%)	GRMZM2G175661_T01	GATATGAATAATTTTTTAAAAGAATCATCCGACAGTTTATTTAAATAATTATCTAAATATAGACATCTTCTTCTGTTCCTGTGTTATCGTTAGACAAAGATAGAAAAAGTAAATAACTTTTCAGAGTGCAAATAAGATATAGAAAATCTATTGGATGCGAGACCTACCTAGCCAACCGCTTCAAATCAAAGTTCAAACCTACAACAAGCAGTAAAATAACCACACAGACGAGACGGCAACACACACATTGAGAGCTCTACCGAGCGAAAGAGACCCAGGAAAAGCCAACGGGACGCCAAATCCATTCCTCCTCCCTCGTCCACAGGCCGTGAGGGCCGAACCCGAAGCCAGCCGAGGAAGCCAGGCGACAGGCGACGCCAAGTCGAGAAGAGCCTAGGT…	cdna|est|omrna|protein	good	8	151728613	151742221	GRMZM2G175661	-1	WH	RefSeq peptide	NP_001105098	hypothetical protein LOC541975	zinc finger	F:metal ion binding
TC308087_+	zm_23174	Q5N8I7_ORYSA	975 similar to UP:Q5N8I7_ORYSA (Q5N8I7) Zinc finger protein-like, partial (24%)	-3	-3	-3	-3	-3	3.3	1.27		A_92_P038310	sense gene model	cDNA and EST results agree. B73 result agrees with cDNA result.	A	cDNA	60	1 of 1	8	153090832	153090891	8.06	yes	CDS	1	TCAAGAAATACAGCCACCCAACTCATGCACCACATGGAAACACAACTTCTCACGAGGAAG	1	26	7	TC308087	CAGAAGTCAAATGACTTGCTGAATCAGGAAGTTCTGAAATTGCAATCTCAGGTTGAGGATTTGAAACAAAAGTGCGAAGCACAGCACGAGCAGCTTCAGAAATCAGATAAAAAAGCTAAGTCAGTTGCCTCTATGGCCACTGAAGAATCCTCGAAACGTAATGCTGCCGTGGAGTTTGTTAAATTTCTTGATAATGAGCTCAAGGGTATTGCAGATAAACTTCCTGTTGACGTTGCCGACAGCTTGAAAGCTTTGCAAATGCGAACACAGTCACTACTGAGGGAACAATCAGGTCACCCCTTAGAGCTCGTGAATCCAATGGAACGTGATCATCTTCACCTGTCCAGTGGTGGAAGTGGAAGATATGATTTGGTCACTCATAAGTCAGGAGGTGTAGGT…	-	-	975 similar to UP:Q5N8I7_ORYSA (Q5N8I7) Zinc finger protein-like, partial (24%)	GRMZM2G075906_T01	GTTTGCAGTTGTGGATGAAAAGAGCTGACAGTAGGATGTTGACTTGTAGCTGTTTAGATGACACCGGATGAAAATGCCCTTATTACTCTAAAGAAAGGTAGCAAGCTTATCAAGTATAGCCGGAAAGGAAAACCCAAGATCCGTTCTTTCAGACTTTCTAGTGACGAAACAGCATTAATTTGGTATTCTCACAAAAAGGAAAAGTTCCTCAGACTGTCCTCTGTCTCTAAAGTCATTCCTGGGCAGAGAACTGCTGTTTTTAGGAGGTTTCTACGCCCTGAGAAGGACTATCTATCATTTTCACTCATATACAAGAACGGCCAACGTTCCCTTGATCTGGTTTGCAAGGATCAAGTTGAAGTTGAAGTTTGGTTTTCAGCACTCGAGGCATTAATAAGT…	cdna|est|omrna|protein	good	8	153085613	153091103	GRMZM2G075906	1	WH	RefSeq peptide	NP_001141600	hypothetical protein LOC100273718	ran gtpase binding	F:zinc ion binding C:mitochondrion
TC288338_+	zm_2710	Q5N9N4_ORYSA	1484 similar to UP:Q5N9N4_ORYSA (Q5N9N4) Zinc finger DHHC domain containing protein 2-like, complete	4.65	4.88	5.75	5.2	4.55	5.25	4.5		A_92_P029116	sense gene model	No EST. cDNA result. B73 result agrees with cDNA result.	A	cDNA	60	1 of 1	6	151483727	151483786	6.05	yes	UTR	1	ATTCCGAAGGCAGGTCGTGTAACTCTGCAACATACAGGAGATGATGACTACCACAGCCTC	1	83	105	TC288338	NA	NA	NA	1484 similar to UP:Q5N9N4_ORYSA (Q5N9N4) Zinc finger DHHC domain containing protein 2-like, complete	GRMZM2G035849_T02	CGCTTTGCTCTCTCGCTGCCTGCCCCCTCCCAGGACCCAGGTCCAGCGAGCGGGCCTCTGCTCCTTCCGCCCGCTGAATCTAGGGAGCGCGAGCTCTTCTTAAACGGGCGCACGCCGCGTGCGCGCCCGACCCGCTTGCCCCGCGCTCGGACGCGTCCCGATGCGCCTCCGCCGGCCGGAAAAACCCTACTAGTCCTAGGGCTCGCCTCGCCGCCCTGATGGGGGGCCGGCCGGGGTACCTCACCCTGCCGATCTTTTCCGTGGTCGCGGCGATCGGGTACGTCTACTACACCACGGTGTTCGTGGCCGTGCCGCGGTGGCTGGGCCTGTCCACGGCTGCGGGGGTAGCCAACGCCGCCGCGTTCACAGCGCTAGCAGCTGCCTGCCTCGCCACCTACG…	est	good	6	151475571	151484023	GRMZM2G035849	1	WH	RefSeq peptide	NP_001149040	palmitoyltransferase PFA4	palmitoyltransferase pfa4	C:membrane C:cytoplasmic membrane-bounded vesicle F:zinc ion binding F:transferase activity
TC302217_+	zm_6689	Q5VMF2_ORYSA	1347 similar to UP:Q5VMF2_ORYSA (Q5VMF2) PHD zinc finger protein-like, partial (32%)	4.82	4.82	4.75	4.05	3.4	3.47	0.97		A_92_P026416	sense gene model	No EST. cDNA result. B73 result agrees with cDNA result.	A	cDNA	58	1 of 1	9	29162763	29162900	9.03	yes	CDS span intron (size=73)	1	GTGCACTGTTAACTGTGGGCTCTACTGTGGTGTCAGCAGCACTTTTGCGTGTAATGGGAG	1	100	25	TC302217	NA	NA	NA	1347 similar to UP:Q5VMF2_ORYSA (Q5VMF2) PHD zinc finger protein-like, partial (32%)	GRMZM2G306859_T01	ATGACGACGGCTGTTCTAACTGATGAAGTTTCTCTGTGCAGACAGAAAGATTTCAACAATGCTGTGTTTGATGAGCGCACTGTGATACTCTGTGACCAATGTGAGAAAGAGTATCATGTAGGATGCTTGAAGAATCAATGGCAAGTGGAACTAAAGGAATTGCCAGAGGGGGAGTGGTTCTGTTGCAGTAGTTGCTCTGAGACACGATCTTCATTAGACAAGATAATCTCCGACGGAGCTCAACTGTTGGTGGAGCCAGATCTTGAAATCATAAAGAAGAAACATGTGACAAGAGGTTTATGTATGGACACCAGTAAAGATCTCAAATGGCAATTACTTTCTGGTAAAAGGACTACTGAAGACGGAAGCATATTGCTCTCTGCTGCAGTGCCAATTTTT…	abinitio|cdna|est|omrna|protein	good	9	29160587	29163785	GRMZM2G306859	1	WH	-	-	-	dna binding	F:zinc ion binding F:protein binding C:plastid
TC291418_+	zm_3532	Q5VRR3_ORYSA	669 similar to UP:Q5VRR3_ORYSA (Q5VRR3) Zinc finger protein-like, partial (38%)	1.6	1.25	1.58	0.95	0.88	1.95	1.85		A_92_P016918	sense gene model	cDNA and EST results agree. B73 result agrees with cDNA result.	A	cDNA	60	1 of 1	6	79496953	79497012	6.01	yes	CDS	1	TCCACCTCCCGCTCAACACTGCCCCTTTGCATTCCTTCCGAGTCCATCGCACTCGCCACT	1	159	141	TC291418	GCTCTTCCAGCCCAGCGCCACCGCAGCCATGCCCCATGTCCTCTCCTTCCTCCACCTCCACCTCCCGCTCAACACTGCCCCTTTGCATTCCTTCCGAGTCCATCGCACTCGCCACTCCCACCCTCACCTCTCCCTCCGTACTCGGCGCGCCTCAGCGACGGCGGCGGCCGCCGAAGCATATAACCCGTCCGCATCGGCGGACGTCGAGATGGTCCGCGGGCGGGACGGTGTTTGGACGGCGCGGTCCCCAACTGTGGTGGTCCTGTGGGATCTCGACAACAAGCCCCCGCGCGGGCCGCCGTTCCCGGCCGCAACCGCCCTCATCGGCGCCGCCTCTCTCCTCGGCCGCGTCGTCTCGATTTCGGCCTTCGCCAACCGCCACGCCTTCTCCCACCTCCC…	-	-	669 similar to UP:Q5VRR3_ORYSA (Q5VRR3) Zinc finger protein-like, partial (38%)	GRMZM2G086277_T02	TTTACCAATAACTTTATATACCAACCATAATTTACTAATTTCCCTTTGTTTTTCTTTACGAAGGTTGAAGAATTATTATTCTTAGATGGAAACGCAGCATCTCTCGCAAAAACATACTTGCTGAAAAAAGAAATAAAAAAGATTATCCTGTTTTCTCCAATGAAGGGTCCGTCGTCTTCTTTCTTCAATTTTCACTCCCACAATCAGCACACTCGCTAGCCAAATCCGAGCGCTGGCTCCCCAGTCCCCAAGGGTGGCTCTTCCAGCCCAGCGCCACCGCAACCATGCCCCATGTCCTCTCCTTCCTCCACCTCCACCTCCCGCTCAACACTGCCCCTTTGCATTCCTTCCGAGTCCATCGCACTCGCCACTCCCACCCTCACCTCTCCCTCCGTACTC…	est|omrna|protein	good	6	79496641	79498484	GRMZM2G086277	1	WH	RefSeq peptide	NP_001150644	zinc finger, C2H2 type family protein	nucleic acid binding	F:binding C:plastid
TC288494_+	zm_2772	Q5YLY5_ORYSA	1982 similar to UP:Q5YLY5_ORYSA (Q5YLY5) Zinc finger protein-like, partial (90%)	6.25	6.43	6.38	5.82	5.88	5.95	4.32		A_92_P006168	sense gene model	No EST. cDNA result. B73 result agrees with cDNA result.	A	cDNA	60	1 of 1	5	62113715	62113774	5.03	yes	UTR	1	TGCTTTGAGAAGCAAGCAGGGTCATGTGTTTGTACTGCCAACAACTAACTTTGCTGTTGT	1	226	80	TC288494	NA	NA	NA	1982 similar to UP:Q5YLY5_ORYSA (Q5YLY5) Zinc finger protein-like, partial (90%)	GRMZM2G366402_T02	GAGTGGATCCATCTCTGTAACCCATGCCAAAGATGCTCTCCTCCCTTGTGCTTTTTTAACAACAAACGTGTTGTTTTACCCCCTCGACAGGAACAAGGTCTTCAGATGTTTCTGGCAAGCGGATGCGGGAGGTCGCATGCCCAACCTGCACGGTCCATCTTCAGGTCGAGGTTCCAGCTTCTGGTTCGGAGACGATAGAGTGCGGCGTATGTCAGAACCCTTTCCTCGTCAGCGCCCGTTGAACCGAGTTCAGCGGCTTCAGGCGCCGTGCGGCGGAGTCTTCTCGGATTCGCAAGCGAAGAGTCGGTCCTGTTCAATCGAGCCTGGCGCTTGAATTCCGGCTATCCCTGTCTGTCTGTACCCTAATTCTGCACGGAAGTCTGTCACTGCAAGTTGTTA…	est|protein	good	5	62109743	62113850	GRMZM2G366402	1	WH	RefSeq peptide	NP_001141076	hypothetical protein LOC100273158	zinc finger	F:phosphoinositide binding F:zinc ion binding F:protein binding F:catalytic activity
TC290461_+	zm_17102	Q5Z411_ORYSA	1158 similar to UP:Q5Z411_ORYSA (Q5Z411) PHD zinc finger protein-like, partial (25%)	2.75	2.97	2.8	2.28	2.2	2.05	1.62		A_92_P003322	sense gene model	No EST. cDNA result. B73 result agrees with cDNA result.	A	cDNA	60	1 of 1	5	65953814	65953873	5.03	yes	UTR	2	AGAGCAAGGACATGAAGCTAAGAAGCAGCTCATTGTTTGTGTGCCTCTGGGATTGATGCA	1	244	167	TC290461	NA	NA	NA	1158 similar to UP:Q5Z411_ORYSA (Q5Z411) PHD zinc finger protein-like, partial (25%)	GRMZM2G377887_T01	GGCGAGGGTGGCCTTCTCCTCCCATGCAAGCTCAGCAGTACGCTCATGGGCACGAAATGTGTTGGCTTATCTTCTGCCACAAAGGGAACTTGGTGTTGCCGATATTGTGAGAATAGACAACAGAGGGAAAGTTGTTTGGCATATAACAACAATGCAATAGCTGCTGGGAGAGTTGAAGGAGTTGATGCCTTGGAACAAATATTCACGCGGTCGATACGTATTGCTACAACACTTGAGACTGGATTTGGTGGTTGCGCACTGTGCAAGCTCCATGATTTCAGCAAAAAGAAATTCAGTACCCGAACCGTGCTGCTTTGTGACCAATGTGGTAGAGAATATCATGTTGGTTGCCTCAAGGAACATAATATGGCTGATCTGACGGCATTGCCCGAGGGAGCC…	est|omrna|protein	good	5	65948915	65954242	GRMZM2G377887	1	WH	-	-	-	phd zinc finger	F:zinc ion binding F:protein binding C:plastid
TC311567_+	zm_41182	Q5Z5K6_ORYSA	1539 similar to UP:Q5Z5K6_ORYSA (Q5Z5K6) Zinc finger-like, partial (20%)	-3	-3	-3	-3	-3	-0.17	-3		A_92_P030251	ambiguous	No EST. cDNA result. B73 result agrees with cDNA result.	A	cDNA	60	1 of 2	6	66896851	66896792	6.01	yes	CDS	1	CCATCGAGAGGATCCAGTCGGGGGGATACACATACAGCAGGACTCGCCCCATCACCACCA	1	76	73	TC311567	NA	NA	NA	1539 similar to UP:Q5Z5K6_ORYSA (Q5Z5K6) Zinc finger-like, partial (20%)	GRMZM2G124061_T01	ATGGAGATGTTGGCTCTCGTTCTGACACTCCTGCTTTCACTCTCAGCGGTTTACTTTTTTCTTCTTCCTTTCTCATTTTTTGTCCTCGGATTGATGGCACCTATGGCTACCGGCGCCGCCGCGGAGACGGTGAAAGTGACCACCACCCCGGTCTTCTCCCACATCCCTCGACTTCAGGCAAGCAAGGATTTCCAGGTGCTCGTGCGCGTCGAGGCGCCACCGGCGCTGCAGCAGCATAGACGCGTCCCCGTCGACCTCGCCGTGGTGCTCGACGTGGGTGCCAGCACCGGCGCCGGCACGGCGAGGCTGGATGCGGTAAAGAAGGCGGTCAAGTTTATCATCAGGCAGATCCACGACGACGACCGTCTCGCCGTCGTCGGGCCGTCCAACTATCGGCTA…	abinitio	good	6	66895501	66897831	GRMZM2G124061	-1	WH	-	-	-	-	-
TC311567_+	zm_41182	Q5Z5K6_ORYSA	1539 similar to UP:Q5Z5K6_ORYSA (Q5Z5K6) Zinc finger-like, partial (20%)	-3	-3	-3	-3	-3	-0.17	-3		A_92_P030251	ambiguous	No EST. cDNA result. B73 result agrees with cDNA result.	A	cDNA	60	2 of 2	6	67455731	67455790	6.01	yes	CDS	2	CCATCGAGAGGATCCAGTCGGGGGGATACACATACAGCAGGACTCGCCCCATCACCACCA	1	76	73	TC311567	NA	NA	NA	1539 similar to UP:Q5Z5K6_ORYSA (Q5Z5K6) Zinc finger-like, partial (20%)	GRMZM2G430902_T01	GATCTTGGGAATGCCAATATCCGCTTGTTCCATGCAAAAGAAAATGGAGACGTGGCTCGTTTTGACGGCACTCCTGCTTTCACTCTCTCTGGCTGCCGCCGCCGGCACGGAGACGGTGAAAGTGATCACCACCCCAGTCTTCCCCCACATCCCTCGACTTCAGGCAAGCAAGGATTTCCAGGTGCTCGTGCGCGTCGAGGCGCCACCGGCGCTGCAGCAGCATAGACGCGTCCCCGTCGACCTCGCCGTGGTGCTCGACGTGGGTGCCAGCACCGGCACCGGCACCGGCGTGCCGAGGCTGGATGCGGTGAAGAAGGCGGTCAAGTTTATCATCAGCCAGGTCCACGACAACGACCGTCTCGCCGTCGTCGGGCCGTCCAACTATCGGCTAGTCACCGG…	est	good	6	67454716	67457087	GRMZM2G430902	1	WH	RefSeq DNA	NM_001176532	hypothetical protein LOC100383908 (LOC100383908), mRNA	-	-
TC301678_+	zm_39426	Q5Z624_ORYSA	952 similar to UP:Q5Z624_ORYSA (Q5Z624) Zinc finger protein-like, partial (13%)	1.95	1.9	2.05	1.4	1.58	1.98	1.35		A_92_P009633	sense gene model	No EST. cDNA result. B73 result agrees with cDNA result.	A	cDNA	58	1 of 1	8	40835386	40835327	8.03	yes	UTR	1	CGTTGATCGTCTTGTCCTCCTCTGTTTTCGCCGCACCCGTTGATCTTGATGCCAGCCAGC	1	205	21	TC301678	NA	NA	NA	952 similar to UP:Q5Z624_ORYSA (Q5Z624) Zinc finger protein-like, partial (13%)	GRMZM2G104390_T01	CACACACATCCCCCTTCCCTTCCCTTCCCCGCAACTACCCTCTACTCTCTACTGCACGCTTCTACTATCTAAGAAACAACGCACACGGGCCGAAACTAAATTTCTCCAAGCGCGCAATCCTGTCGCCAACCCCGGCCACGGATCGGGGATGTCGTCTGCTGCGGGCCGCGCGCCGGCGCCGACGCCGATGGGCTCCGCCGATCGCTGTAAGATCGACGGGATCGTGGCGGCGGAGAAAGCCACCAGGAGCTGCGTCGAATGCCGCGCCACCACCACGCCCATGTGGCGCAGCGGCCCGACCGGGCCCAGGTCACTTTGCAACGCCTGTGGGATCCGGTACCGAAAAAAGAGGAGGCAAGAGCTTGGCCTAGACCGCAAGCTGCAGCAACAACAAAATAA…	cdna|est|omrna|protein	good	8	40835101	40837111	GRMZM2G104390	-1	WH	RefSeq peptide	NP_001151818	GATA transcription factor 22	gata transcription factor 22	F:sequence-specific DNA binding F:transcription factor activity F:zinc ion binding P:regulation of transcription
BQ539349_-	zm_10666	Q5Z6R0_ORYSA	531 similar to UP:Q5Z6R0_ORYSA (Q5Z6R0) Zinc finger protein-like, partial (23%)	1.2	1.8	2.08	1.02	1.23	1.38	-0.23		A_92_P032122	EST	cDNA and EST results agree. B73 result (EST vs genome) agrees with EST result.	E	EST	0	1 of 1	6	117372397	117371724	6.04	no info	NA	1	TGAGCGACCACACGTCAAGCTCGACACCAGGTGGCCCCACGACTACACGAACATGTGGGT	1	64	26	BQ539349	CGACGAATTGTTTGTTCATTCTTGTCATGATTTCATGACGACGTGACGAGATATGCAGACACGCAGGCTCAACAACCAAACATGCAGCAAGCCGGCGGCATTAAGCGAGGCCAGCGATGGCGAGGCTGCCACCGGCGGTAGCACGCTTGACGAATCGGCCCTTCATCCGTGGCCGCTTCTCGGCGTTGAGCTTGCGCACCTCGTACCGTATCTTCTTGGAGAAGAGCCGCGTCCTCCGCTTCTCCCGGTACCGCGACACCCGGGCCTCCCGGCCGCCGTCCATCCCCAGCCTAGGCGTGCCCGGCAGGTCCTCGCCGCCGTGGCCGACCACTCCTCCCACAACCCACATGTTCGTGTAGTCGTGGGGCCACCTGGTGTCGAGCTTGACGTGTGGTCGCT…	B73	MEST615-G04.T3 ISUM4-TN Zea mays cDNA clone MEST615-G04 3', mRNA sequence.	531 similar to UP:Q5Z6R0_ORYSA (Q5Z6R0) Zinc finger protein-like, partial (23%)	GRMZM2G012717_T01	GCACACATTTTTCTTCTAAAATCTACAGTACACTACATACAAACTCTAGACTGTACGTCGGCACATGTGAATACATTGAGCGTACAAGCGGCCATCACTGAGTAGCAAGATCGTTGCACACCGCTCGGAAGAGAAATGATTGCCACGACCCGCGGCAGCTCGGCGAAGGCGGCGGCGGCGGTGGGCGGCAAGGCGGCGCGCGCCTGTGACGGGTGCCTGCGGCGGCGGGCGAGGTGGTACTGCGCGGCGGACGACGCGTTCCTGTGCCAAGGGTGCGACACGTCGGTGCACTCGGCGAACCCGCTCGCGCGGCGGCACGAGCGGCTGCGCCTGTGCCCGGCGTCTCCGCTGCAGACGCCGCCAGATCGCTCGGCGGCGGCGGCAGCGACGGCGACTAAT…	cdna|est|omrna|protein	good	6	117370662	117372555	GRMZM2G012717	1	WH	RefSeq peptide	NP_001140584	hypothetical protein LOC100272654	zinc finger	F:zinc ion binding C:intracellular
TC295692_+	zm_18801	Q5Z807_ORYSA	914 similar to UP:Q5Z807_ORYSA (Q5Z807) Zinc finger protein-like, partial (53%)	0.73	0.65	0.57	0.1	-0.42	-3	-3		A_92_P002367	sense gene model	cDNA and EST results agree. B73 result agrees with cDNA result.	A	cDNA	60	1 of 1	5	58205895	58205954	5.03	yes	CDS	3	TTTGAAGAGCTGAGAGCTAACGCGTATGAGCAAGGCAGGCAAGGGCATCCTCTGCAGTCA	1	250	153	TC295692	CGAGGCCCAGGGAGGATCCTCCCGACTCCGACGCTGCGTAGGACTCCCCGACTCCGACGGCGTCCGCCCGCGTCGCGTGCCACGCCCACGCCACGCCGGCCGCCGCGAGGAAAGAACACCGGGTACTTCCCCTTCCCTTACGCTCCAGTTTCACAAGTCGCGAGCCGTGCGTCGCGTCGACGCGAGTTCCGCGTGAGGGAGCAGGCAGTTGCAGTTGGAGGCGGTGACGAAACCCTAGGACTTGAGCTCCAGCGCACGGCTCGGGTCCTCCTCACCGTTCCCGGCGATGGACCGGCGGCAGGAGCTCTGCAGGAACTTCCAGCGCGGCAGCTGCAAGTACGGATCGCACTGCAGGTTTGTGCACGCCTCCTCTCAGCAGCAGCAGCAGGCGAAGCCCAA…	-	-	914 similar to UP:Q5Z807_ORYSA (Q5Z807) Zinc finger protein-like, partial (53%)	GRMZM2G089050_T01	AGGCCGGATCTTTATCGGGCCTGCGGCACCTAGCCCAGCGCTTGCACCTCACCCAGGACGAGGCCCAGGGAGGATCCTCCCGACTCCGACGCTGCGTAGGACTCCCCGACTCCGACGGCGTCCGCCCGCGTCGCGTGCCACGCCCACGCCACGCCGGCCGCCGCGAGGAAAGAACACCGGGTACTTCCCCTTCCCTTACGCTCCAGTTTCACAAGTCGCGAGCCGTGCGTCGCGTCGACGCGAGTTCCGCGTGAGGGAGCAGGCAGTTGCAGTTGGAGGCGGTGACGAAACCCTAGGACTTGAGCTCCAGCGCACGGCTCGGGTCCTCCTCACCGTTCCCGGCGATGGACCGGCGGCAGGAGCTCTGCAGGAACTTCCAGCGCGGCAGCTGCAAGTACG…	cdna|est|protein	good	5	58204627	58209201	GRMZM2G089050	1	WH	RefSeq peptide	NP_001147895	nucleic acid binding protein	zinc finger (ccch-type) family protein	F:nucleic acid binding F:zinc ion binding C:mitochondrion
TC306088_+	zm_7597	Q5Z8K9_ORYSA	1800 similar to UP:Q5Z8K9_ORYSA (Q5Z8K9) Zinc finger protein-like, complete	3.62	3.78	3.97	3.03	2.3	2.38	-3		A_92_P024583	sense gene model	No EST. cDNA result. B73 result agrees with cDNA result.	A	cDNA	60	1 of 2	5	52759225	52759284	5.03	no	UTR	1	TCTGCCTCTACTGCAATGACAGATGCCAGTCCTTCTTCAGTCTAGAGGCTGTCAGGAAGC	1	111	32	TC306088	NA	NA	NA	1800 similar to UP:Q5Z8K9_ORYSA (Q5Z8K9) Zinc finger protein-like, complete	GRMZM2G168931_T01	ATTCCAAATATCTTAAGCGCCAACGTTGTCAGCGACAGACAAGAAACCATAAGACACCATATAAATGCCAGGAGAAGCTCCAGATAGGGTGCAGGAGAAGGCAGTGTTGTCTAGTGCGGGCAATTCTTAGGGAGGTTCCGGATCACATTGCTCTTCATTCCGATCTTGTTCCGCATAGTCTCGACCCCGGTCCTGTTCATAGCACGGAGAACTTTCAGCCTCACCATCTGCTCCTTAGACTGCACTGTCACCAAACCCATGCTCTTACCTGGAAGCTAGTGAAAGTGCAAGCGCACGGTCTGGTGCAACAGAAGGCCGTGGTTTCTGGCGATAGTAGCGCATAAATTCCCTAGAGCCAAGGGTTCTGACCCGAGTGCCTTTCTCGCTCTTGTTTGTTAT…	omrna	no_start	5	52758554	52760553	GRMZM2G168931	-1	NH	-	-	-	zinc finger protein	C:intracellular P:regulation of transcription F:zinc ion binding
TC306088_+	zm_7597	Q5Z8K9_ORYSA	1800 similar to UP:Q5Z8K9_ORYSA (Q5Z8K9) Zinc finger protein-like, complete	3.62	3.78	3.97	3.03	2.3	2.38	-3		A_92_P024583	sense gene model	No EST. cDNA result. B73 result agrees with cDNA result.	A	cDNA	60	2 of 2	5	52759225	52759284	5.03	yes	CDS	1	TCTGCCTCTACTGCAATGACAGATGCCAGTCCTTCTTCAGTCTAGAGGCTGTCAGGAAGC	1	111	32	TC306088	NA	NA	NA	1800 similar to UP:Q5Z8K9_ORYSA (Q5Z8K9) Zinc finger protein-like, complete	GRMZM2G168920_T01	GCCAACGTCAGAACCAAACGCGGCCCCCTTGCCCTCTCCTACTTCTCCTCCCCCGCCCCGCCGCCATTCCCCCCCCACTCTTCACCACCGCAGCGCCGCCGCGTACAAGGCGATTAGGCGAAGCTGCACCGGAAGGAGAAGGAGAGAAGCGAGAGTCTCCCCAGCCAGAGCAAGCCGAATCCGAAGCTAGCGGAGAGGAGAGAGGGCTGAGTGAGGATGCCGACGGTTACCTGCAACGCGTGCAACGCGGGGTTCGACGACGAGGAGCAGCAGCGGCTTCACTACCGCTCTGAATGGCACCGTTACAACCTCAAGCGCAAGGTGGCTGGAGTTCCTGGTGTCACAGAGGCTCTGTTTCTGGCTAGGCAAGCTGCTTTGGCGGAGGGGAGCAAGCCTGCT…	cdna|est|omrna|protein	good	5	52757705	52760813	GRMZM2G168920	1	WH	RefSeq peptide	NP_001151247	LOC100284880	zinc finger protein	C:intracellular P:regulation of transcription F:zinc ion binding
TC280671_+	zm_431	Q5Z9H7_ORYSA	832 homologue to UP:Q5Z9H7_ORYSA (Q5Z9H7) Zinc finger protein-like, partial (89%)	3.6	3.67	3.65	2.78	2.97	3.15	2.15		A_92_P028170	sense gene model	No EST. cDNA result. B73 result agrees with cDNA result.	A	cDNA	60	1 of 1	6	85887946	85887887	6.02	yes	UTR	1	TGGCAAGTAAAGTTCCCTAATTGTTTCGTCTGCCGTTGGGTGTTTAATACTGTCAGGGTT	1	89	71	TC280671	NA	NA	NA	832 homologue to UP:Q5Z9H7_ORYSA (Q5Z9H7) Zinc finger protein-like, partial (89%)	GRMZM2G134759_T02	ATCAAACCCTCACAGCGAAGGACACAAAAACACAGGTAGGGTTAGGCGACGCGGCGGCGAGAGCGCGAGAGTAGGAGGAGGCGTCGGCCATGACGGGGAAGGCGAAGCCGAAGAAGCACACGGCGAAGGAGATCGCCGCGAAGATCGACGCGGCGACGACGAACCGGGGCGGCGGCAAGGTCGGGCAGGCGGATCGGCTAGGGCAGGACAAGGGCGGGCACGCGAAGCTGGCGTGCCCGCTCTGCCGCACCCCGGCGCCCGACATCAAGTCCATGCAGATCCACCACGAGGCGCGCCATCCCAAGCTCCCTTTCGAGCCGGAGAAGCTCGTCAACCTGCACTCCTCCACCCCCGCCGCCGCCGAGGCCACCACCTCCAAGCCCAAGCCCGGGGTCCGCG…	cdna|est|omrna|protein	good	6	85886996	85888733	GRMZM2G134759	-1	WH	RefSeq peptide	NP_001131254	hypothetical protein LOC100192567	protein	F:zinc ion binding C:intracellular
TC303578_+	zm_21601	Q5ZD36_ORYSA	1070 homologue to UP:Q5ZD36_ORYSA (Q5ZD36) Zinc finger-like, partial (12%)	4.97	5.25	4.62	3.85	3.8	3.33	0.85		A_92_P002313	sense gene model	cDNA and EST results agree. B73 result agrees with cDNA result.	A	cDNA	60	1 of 1	3	222482719	222482776	3.09	yes	CDS	2	ATCAGGCATTACATGCAAATGCATTGACAGTGCTTGATATGTGTAAGCAATGGCTCGCGC	1	250	106	TC303578	TGGTGCCATGGCTGTTTTGGAGAATACAATACGGACAACAACACAATCGCCCACATATCATGAGGCACACATGATTCAGTACATGAACACTATTATCACCCGCATTTGCAACTATTGTGAAACACACAGGCATTTTAATTATCTCTACAACTTCCTGGTTCTAAAAGATGACCATGTTGCTTCTGGCCTTTGTTGTATTCAATTATTTATGAATTCAATGTCTCAAGAGGAGGCTTTGAGGCATTTGGGACATGCCAAGACACATTTCGAAGAAGCCTTATCTGTACGAGATAGAACAATCGAGGCTACTAAGTTGGTATTGCGGTCTGCTCGGAATAAGGGTGCACCTGGAAAAATGACCAGGGAAACGATAATGAAATATTCCACTCGTGTTTCCTA…	-	-	1070 homologue to UP:Q5ZD36_ORYSA (Q5ZD36) Zinc finger-like, partial (12%)	GRMZM2G135120_T01	CAATCAGGGTATGATTGCCACAGGTTGTTGCACTTCCCTTAGTGCGCCACCCTCCTTGGCTATATATTGTAATCCCTTCACCATCTAATACATTAATTCTATTCAGCCACTTGTCTTACACCCTCATATTTTCTTCTTAATAATATAATGATGTATGATGTCTAGTTCTCTTGCGCGTTTGAGAAAAAAAAGTTCACCGCACTTAGCCAACTTGTCCTTGACTTTATCATTTGTTGAAACTACTTTTCAAAATTGTACGCTTATTATTTTGCAGGCGAAGGTGCATGGTTGTTGAAACTCTGGCTGAAAAGCATTTTGATTTAGCTTTCAGAATGCTTCATGAGTTTGATCTCCCAGCTGTTGATATTTATGCTGGGGTAGCTGCATCCCTCGCAGAAA…	cdna|est|omrna	good	3	222479240	222483449	GRMZM2G135120	1	WH	-	-	-	-	-
TC291475_+	zm_12528	Q5ZDJ6_ORYSA	563 similar to UP:Q5ZDJ6_ORYSA (Q5ZDJ6) Zinc finger protein 3-like, partial (13%)	3.22	3.42	3.2	2.22	2	0.65	-3		A_92_P013681	EST	EST result. No valid cDNA result. B73 result (EST vs genome) agrees with EST result.	E	EST	0	1 of 1	3	225587155	225588361	3.09	no info	NA	3	AACGGAGGGAGTACCGTATTAGACATCAGGGTCGGGCAGGACATCGTCCTGGCGAGGAGG	1	179	84	TC291475	ACGGTAACTTGGTTCTCACATTTTGGAGATTAGCATCCAGTCAAAGTTTGAGAACAAGCGGTGTATTTTTACTCTTGACACCATCCAACCGCCGAAGGTACACCGTTAGTACCAGCACGCGCCGACAAACACTTCCGGTGATACTGAACTTTACAAGTCAGGCTCCCACCATGGCAGTGACAGCATCAAGCATTAACAGTGCGATTCGCATGGTACCACATCCTGATACAGGATACTTCCTCCGTTTTTTTAGTTGTCGCTGGATAGTTCAATTTTGTACTATCCAGCGACAACTAAAACGAAACGGAGGGAGTACCGTATTAGACATCAGGGTCGGGCAGGACATCGTCCTGGCGAGGAGGGTGGTCGAACTTGCAGCGCGCACCGAACCCGCACGTG…	-	-	563 similar to UP:Q5ZDJ6_ORYSA (Q5ZDJ6) Zinc finger protein 3-like, partial (13%)	GRMZM2G422205_T02	ATGCGTACATCTACTTGCCTCAGTTTTTTCACCCTCACCGTCCTGCCACAGACATTTTGGCTCAACATCATTAGCATGCCATCCATTGCCATTTTGCCACCTTTGGTCCTGAATGATGAGGATTATTATCCTGAGCGACCAGGGGAACCAGATTTATTTATTGAGTAGTAGATGTAAGTTTAAATCTAAATGCAAGTTCAACCATCCAAAGGAAATGGTGAACGCATTAGGAACAAGAACAGACAATGAATCACTAATCGCTGATACCACTATCTTACCAGTGAGGCCTTCTGAACCCGTTTGTTCGTTCTATGCAAAAACAGGCAAATGTAAATTTGGTGCCGTTTGCAAGTTCAATCACCCAAAGCTAGAAGATATTAAGACACCATCTTTGATTGC…	abinitio|est|omrna|protein	good	3	225587126	225603442	GRMZM2G422205	-1	WH	RefSeq peptide	NP_001169053	hypothetical protein LOC100382893	protein	F:binding
TC291475_+	zm_12528	Q5ZDJ6_ORYSA	563 similar to UP:Q5ZDJ6_ORYSA (Q5ZDJ6) Zinc finger protein 3-like, partial (13%)	3.22	3.42	3.2	2.22	2	0.65	-3		A_92_P015319	sense gene model	cDNA and EST results agree. B73 result agrees with cDNA result.	A	cDNA	43	1 of 1	3	225587416	225587356	3.09	yes	UTR	3	AGCGACAACTAAAAAAACGGAGGAAGTATCCTGTATCAGGATGTGGTACCATGCGAATCG	1	169	125	TC291475	ACGGTAACTTGGTTCTCACATTTTGGAGATTAGCATCCAGTCAAAGTTTGAGAACAAGCGGTGTATTTTTACTCTTGACACCATCCAACCGCCGAAGGTACACCGTTAGTACCAGCACGCGCCGACAAACACTTCCGGTGATACTGAACTTTACAAGTCAGGCTCCCACCATGGCAGTGACAGCATCAAGCATTAACAGTGCGATTCGCATGGTACCACATCCTGATACAGGATACTTCCTCCGTTTTTTTAGTTGTCGCTGGATAGTTCAATTTTGTACTATCCAGCGACAACTAAAACGAAACGGAGGGAGTACCGTATTAGACATCAGGGTCGGGCAGGACATCGTCCTGGCGAGGAGGGTGGTCGAACTTGCAGCGCGCACCGAACCCGCACGTG…	-	-	563 similar to UP:Q5ZDJ6_ORYSA (Q5ZDJ6) Zinc finger protein 3-like, partial (13%)	GRMZM2G422205_T02	ATGCGTACATCTACTTGCCTCAGTTTTTTCACCCTCACCGTCCTGCCACAGACATTTTGGCTCAACATCATTAGCATGCCATCCATTGCCATTTTGCCACCTTTGGTCCTGAATGATGAGGATTATTATCCTGAGCGACCAGGGGAACCAGATTTATTTATTGAGTAGTAGATGTAAGTTTAAATCTAAATGCAAGTTCAACCATCCAAAGGAAATGGTGAACGCATTAGGAACAAGAACAGACAATGAATCACTAATCGCTGATACCACTATCTTACCAGTGAGGCCTTCTGAACCCGTTTGTTCGTTCTATGCAAAAACAGGCAAATGTAAATTTGGTGCCGTTTGCAAGTTCAATCACCCAAAGCTAGAAGATATTAAGACACCATCTTTGATTGC…	abinitio|est|omrna|protein	good	3	225587126	225603442	GRMZM2G422205	-1	WH	RefSeq peptide	NP_001169053	hypothetical protein LOC100382893	protein	F:binding
DT943524_+	zm_39920	Q5ZDJ7_ORYSA	857 similar to UP:Q5ZDJ7_ORYSA (Q5ZDJ7) Zinc finger protein 3-like, partial (33%)	0.47	0.35	0.32	-0.47	-0.6	-0.32	-0.63		A_92_P023903	inconclusive	EST result. No valid cDNA result. B73 result (EST vs genome) agree with EST result, but score below cut-off.	E	EST	0	1 of 1	3	225602922	225602323	3.09	no info	NA	3	TTACTCGGACTTTGATGTCGACCTCGTCGCGACCCGTTACACCGGCACCCCACGGTCTCA	1	115	110	DT943524	CCCCAGCTTACCGCGTGCTGAAACCCTAGCCGCCGAGGAGCCGACGATGTCGGACCCTTACAACCCGTACTACCGTGGAGCCTTCCCAGGCGGCGACGGTGCGCCGCCGCCGCTGCCGCCTTACTCGGACTTTGATGTCGACCTCGTCGCGACCCGTTACACCGGCACCCCACGGTCTCATCCATCCTCTGCCGACGTCGGCGCCTTCGAATCGCATCTCGGCGCGAGACGATTCGCGGAAGTTCTCTATCAGTACCACCAATCTTGTATGGGAAGTCATAGTACTGTTGGCCAGAGTGAGACTTTATATTCATCAATTACTATGGCTAAGCGCCCTAGGCTTGAAAGCAGCCTTCCTATATATCCACAACGACCGGGGCAAAAGGACTGTGCCTTCTA…	B73	ZM_BFb0129I03.r ZM_BFb Zea mays cDNA 5', mRNA sequence.	857 similar to UP:Q5ZDJ7_ORYSA (Q5ZDJ7) Zinc finger protein 3-like, partial (33%)	GRMZM2G422205_T02	ATGCGTACATCTACTTGCCTCAGTTTTTTCACCCTCACCGTCCTGCCACAGACATTTTGGCTCAACATCATTAGCATGCCATCCATTGCCATTTTGCCACCTTTGGTCCTGAATGATGAGGATTATTATCCTGAGCGACCAGGGGAACCAGATTTATTTATTGAGTAGTAGATGTAAGTTTAAATCTAAATGCAAGTTCAACCATCCAAAGGAAATGGTGAACGCATTAGGAACAAGAACAGACAATGAATCACTAATCGCTGATACCACTATCTTACCAGTGAGGCCTTCTGAACCCGTTTGTTCGTTCTATGCAAAAACAGGCAAATGTAAATTTGGTGCCGTTTGCAAGTTCAATCACCCAAAGCTAGAAGATATTAAGACACCATCTTTGATTGC…	abinitio|est|omrna|protein	good	3	225587126	225603442	GRMZM2G422205	-1	WH	RefSeq peptide	NP_001169053	hypothetical protein LOC100382893	protein	F:binding
CO526034_+	zm_34444	Q5ZE10_ORYSA	741 similar to UP:Q5ZE10_ORYSA (Q5ZE10) Zinc finger (C3HC4-type RING finger) protein-like, partial (43%)	0.47	0.57	0.73	0.7	0.7	-3	-3		A_92_P023037	sense gene model	cDNA and EST results agree. B73 result agrees with cDNA result.	A	cDNA	60	1 of 1	3	224622354	224622295	3.09	yes	CDS	2	TTCACACTGCACAACATGCAAGGCGCGATTCCATCTACGGGTTGAATTTCTGGAGGATGA	1	121	87	CO526034	TTTCCCCTAGAGGTTGGGATTTTGTGGGTTCAGTCATGCTCGAGCGGCACCGCGTTCATCGCGACGCCGACGGCGATCTCCCCGCCGCCGTGACCGCCCCCCTTCTCGCGCACCCACCGTCGCCGGCTGAGCCTTGGCCTGCGAACTTTGGTTCATCGGAGATAACCGACGAGGAGATCGACGCCGCCTCCGCCGCCTGCTGCCGCATCTGCCTCGAATCCGAGTCCGAGCCTGGTGATGTGCTAATATCTCCATGTATGTGCAAGGGGACACAGCAGTTCGTGCATCGCTCCTGCCTTGACCACTGGAGGTCTGTTAAGGAAGGAACTGCCTTTTCACACTGCACAACATGCAAGGCGCGATTCCATCTACGGGTTGAATTTCTGGAGGATGACATTT…	B73	3530_1_173_1_B11.y_1 3530 - Full length cDNA library created by Invitrogen from multiple tissues Zea mays cDNA, mRNA sequence.	741 similar to UP:Q5ZE10_ORYSA (Q5ZE10) Zinc finger (C3HC4-type RING finger) protein-like, partial (43%)	GRMZM2G034536_T03	ATGGCAGTTGGACCCGTGGGTATGGATACCCGTGGGTTTCGTACCCACCGGATATGGATACGGGTACAAAAACTCACCCGTGGGTCCTATCGGGTCGGATACCCGAAATACATCGGGTCGGTCTACAATAACATATCCACTGGATACCCAATACCCGGTGGATATCCGATGGGCATGGATACAGTCATGCTCGAGCGGCACCGCGTTCATCGCGACGCCGACGGCGATCTCCCCGCCGCCGTGACCGCCCCCCTTCTCGCGCACCCACCGTCGCCGGCTGAGCCTTGGCCTGCGAACTTTGGTTCATCGGAGATAACCGACGAGGAGATCGACGCCGCCTCCGCCGCCTGCTGCCGCATCTGCCTCGAATCCGAGTCCGAGCCTGGTGATGTGCTAATA…	abinitio|est|omrna	good	3	224620634	224624867	GRMZM2G034536	-1	WH	-	-	-	zinc finger (c3hc4-type ring finger)	F:zinc ion binding C:membrane
TC297116_+	zm_19483	Q60DL1_ORYSA	793 similar to UP:Q60DL1_ORYSA (Q60DL1) Zinc finger, C3HC4 type (RING finger) containing protein, partial (31%)	0.37	-0.07	-3	-3	-3	-3	-3		A_92_P017236	sense gene model	cDNA and EST results agree. B73 result agrees with cDNA result.	A	cDNA	60	1 of 1	1	170190514	170190455	1.05	yes	CDS	3	GCTGAAGAGGCAGAATCTCCCATTATGCTACCTGTTAAAGTTAAAGAGAGGTCTATCTCA	1	157	141	TC297116	CGCGGAGGGGAGGCGTCGGCGCAATAAAAGGCGGCGCTTTTGCATCGCCCCTCCCCGGCATGCGTAGCTAGCCTCGCGGCTGGCCCCCACGCCATGCAGACCACCGGGCCCGCATCGCCGGATAAGCCGCCAGTTGTTGACCCGGAGGCCGACGACAAGGTGGAGGAAGGGGCGCGGGCGAAAGAGGACGAGGCGGCGAAAGTGAGCGGCGAGGATGAGGATGAGGAAGAGCAGGAGGGGAGGAGAGGCAGGCGGCAGCGGCGCCGGCGAGGCGGTGCGGCGGGGGACAGCTCCGTGGCCATGGTGAAGCGGGAGCTGCTCGCGCGCTGCTTGACGTGCCCGCTCTGCGACCGCCTGCTCCGGAAGGCCACCACCATCTCCGAGTGCCTCCATACATTT…	-	-	793 similar to UP:Q60DL1_ORYSA (Q60DL1) Zinc finger, C3HC4 type (RING finger) containing protein, partial (31%)	GRMZM2G180195_T02	CGTAAATAAATTTCATTTTTCTCCCTGTCGTCCTCCTCTGCTTAACTCCCTTCACCTCCACCTCCACCTCCACCTCGGCGTCGTCGTGCGCTTCGATCTCTCCCCCCATTTCCACGCGGAGGGGAGGCGTCGGCGCAATAAAAGGCGGCGCTTTTGCATCGCCCCTCCCCGGCATGCGTAGCTAGCCTCGCGGCTGGCCCCCACGCCATGCAGACCACCGGGCCCGCATCGCCGGATAAGCCGCCAGTTGTTGACCCGGAGGCCGACGACAAGGTGGAGGAAGGGGCGCGGGCGAAGGAGGACGATGCGGCGAAAGTGAGCGGCGAGGATGAGGATGAGGAAGAGCAGGAGGGGAGGAGAGGCAGGCGGCAGCGGCGCCGGCGAGGCGGTGCGGCGGGG…	cdna|est|protein	good	1	170187580	170193325	GRMZM2G180195	-1	WH	RefSeq peptide	NP_001130541	hypothetical protein LOC100191640	ring finger	F:zinc ion binding F:protein binding
TC312700_+	zm_24620	Q653B5_ORYSA	1295 similar to UP:Q653B5_ORYSA (Q653B5) DHHC-type zinc finger domain-containing protein-like, partial (45%)	2.7	3.28	2.88	2.3	1.38	-3	-3		A_92_P016707	gDNA	No valid cDNA / EST result. Allow B73 result.	C	gDNA	60	1 of 1	7	45894112	45894171	7.02	NA	NA	NA	TCAGGAGCGGCATGAGTGGTGACTACAGCGGCACAAAGGAATCAAACATCGAGATGAAAC	1	160	72	TC312700	NA	NA	NA	1295 similar to UP:Q653B5_ORYSA (Q653B5) DHHC-type zinc finger domain-containing protein-like, partial (45%)	NA	NA	NA	NA	NA	NA	NA	NA	NA	NA	NA	NA	NA	NA	NA
TC300119_+	zm_20304	Q653D5_ORYSA	1297 similar to UP:Q653D5_ORYSA (Q653D5) Zinc finger protein-like, partial (83%)	1.73	1.95	2.3	1.5	1.15	0.98	-3		A_92_P000150	sense gene model	No EST. cDNA result. B73 result agrees with cDNA result.	A	cDNA	60	1 of 1	2	198584069	198584015	2.07	yes	CDS	3	GGAGAAGAGGAAGACCCTTCAACAAAGGTACCCAAAGTAGAAGTGCCTCAGGTAAGGCCT	1	265	88	TC300119	NA	NA	NA	1297 similar to UP:Q653D5_ORYSA (Q653D5) Zinc finger protein-like, partial (83%)	GRMZM2G081812_T01	CAACAACCAAAAAAAGCCCGCACGAGACGAGAGACGAGACCCAGACGTCTCGCCCTCGGCTTCTTCCTCCCCTCCCTGACCGCTGCCGCGACCTCTCGGCGAAACCCTAACCTACCTTAGACCCCGCCGCCGCCGCCGCCCAAGGGAGAGAGAGACTTGCACATCAAAGGGCGTCCGATGGGGAAGAAGAAGAAGCGCGTCGATAAGGTCTTCTGCTACTACTGCGACCGCGAGTTCGACGACGAGAAGATCCTCGTCCAGCACCAGAAGGCCAAGCACTTCAAGTGCCACGTATGCCACAAGAAGCTCTCCACCGCCTCTGGCATGGCCATACACGTCCTCCAGGTCCACAAGGAGTCCGTGACCAAGGTTCCTAATGCAAAGCCTGATAGGGAGTCA…	est	good	2	198580007	198585777	GRMZM2G081812	-1	WH	RefSeq peptide	NP_001136975	hypothetical protein LOC100217135	protein	F:zinc ion binding C:intracellular F:protein binding F:DNA binding
TC297249_+	zm_5155	Q653U4_ORYSA	663 similar to UP:Q653U4_ORYSA (Q653U4) Zinc finger (C3HC4-type RING finger) protein-like, partial (21%)	3.45	3	3.62	3.53	3.35	3.3	-3		A_92_P002700	inconclusive	EST result. No valid cDNA result. B73 result (EST vs genome) agree with EST result, but score below cut-off.	E	EST	3e-47	1 of 1	5	42646533	42451866	5.03	no info	NA	2	AATGTGGTGGGCAGTGACATTGTTAGTTGAAAATTTTGCTGTGTAAGCACATTGTGGTAG	1	248	121	TC297249	GCCAGACCCATTCGGCATGCCACGTGGCTTCCCGCCCTTCGTTGGGCCAAGGTTCCCTGGAGACTTCGCCAGAGGCCCTATGCCCGGGATGGGGTTCCCTGGCAGGCCCCCGCAGCCCTTCCCTCTGGGCCTCGACATGATGATGGGCCCTGGGCGTGGTCCGCTGATGGGAATGGGCGGGCCTGGGCCTGGACGGCCTGGTCGCCCCATGGGCATGGCGCCCTTCATGCCCCCGCTGCCACCACCGAGTAACCGTGCTGCTGTGAAGCGGGAGCAGCAGCGAAGGCCAGCGGGTGGTGGTGACCGTGGCGGGGACAGGTTCGAGACAGTGTCTGAGCAGGGCGGCAGGGGCCATGACAACACTGGAAACTCTGGTGCAGATGGAGCCAGACCCCAGCC…	-	-	663 similar to UP:Q653U4_ORYSA (Q653U4) Zinc finger (C3HC4-type RING finger) protein-like, partial (21%)	GRMZM2G370015_T01	CCAGGGATGGGTTTCCCTGCAGGCCTCCGCACCCTTCCCTTCGGGGTTCTTGACAGATGATGGTTCTGGCCCGTGGTCCGCTGATGGGAGGCATGGGAAATGGGTGGCCCTGGACGGCCTAATCGTCCCATGGGTATGGCGCCCTTCATGCCCCCGCCACCTCCAAATAACCGTGCTGCGAAGCGGGAGCAGAGAAGGCCAGGGGGTGACCGAGGGGACAGGTTTGAAACAGCATCAGCATTAGACCAGGGCAGCAGGGGCCATGATAACACTGGAAACCCTGGAGCAGATGGAGCCAGAGCCCAGTCTGGAGACAGGTACGGTAGAAGCGCCCTTCGGGACGATGACAGCGAGAGCGAAGAGGAGGCCGCTCCCAGGCGATCAAGGAAACGATAGAGC…	abinitio|est|omrna	good	5	42451735	42452414	GRMZM2G370015	-1	WH	-	-	-	translation initiation factor if-2	F:nucleic acid binding F:zinc ion binding
TC308579_+	zm_23429	Q653U9_ORYSA	886 similar to UP:Q653U9_ORYSA (Q653U9) Zinc finger (C3HC4-type RING finger) protein-like, partial (53%)	-3	-0.1	0.17	0.3	0.03	-3	-3		A_92_P041950	sense gene model	cDNA and EST results agree. B73 result agrees with cDNA result.	A	cDNA	60	1 of 1	5	42659330	42659389	5.03	yes	CDS	2	AGAAGTTTGAGGAGGGCAGATTCATTAGGTGTCATCCGTGTGATTCCAACAACCCCAAGA	1	1	76	TC308579	CTTCAGCTCCCGGACCGCTTCCCCTGAGCTGCTGCCCAAGAACTTCGACACCACTTGCCCACCCTCCCTGGATTCTTGCGGCTCTTCCTCGAGCTCATCGAATCCTTCATGGAGAGCGCCGAGGGACCGTCCCCGTACTCCGGTGATCGAGCGGCACCGGTTCAGGATGGCAATGGCCAAACTACACCTGGGCATAATTCGCGAAGGCCAAACCTTTCTTTGCAAATACCAGCTAGGACCTTGGATACCAATATACCTTCATCGACAAGAGTTACTATATCCTGCAGCCCCAGTTCAACGAGAGTGGGTTTGCCACCGAGACCTAATTCGACGAGAACAAAATCATCTATCAAGAACATGAATCCTCAGCACAGTTTCAGAGCAAGGAGTTCAGCCCAG…	-	-	886 similar to UP:Q653U9_ORYSA (Q653U9) Zinc finger (C3HC4-type RING finger) protein-like, partial (53%)	GRMZM2G000753_T02	ATGGACCCGGGCAACAAACTGGCCTTTGCAAAAGCGCCCTTCAGCTCCCGGACCGCTTCCCCTGAGCTGCTGCCCAAGAACTTCGACACCACTTGCCCACCCTCCCTGGATTCTTGCGGCTCTTCCTCGAGCTCATCGAATCCTTCATGGAGAGCGCCGAGGGACCGTCCCCGTACTCCGGTGATCGAGCGACTCCGGCGGACATACGGGATATTGTCACTCCATTTGTTCATAAAGCTTGATGAGGCACCGGTTCAGGATGGCAATGGCCAAACTACACCTGGGCATAATTCGCGAAGGCCAAACCTTTCTTTGCAAATACCAGCTAGGACCTTGGATACCAATATACCTTCATCGACAAGAGTTACTATATCCTGCAGCCCCAGTTCAACGAGAGTG…	est|omrna	good	5	42657556	42661577	GRMZM2G000753	1	WH	RefSeq peptide	NP_001159170	hypothetical protein LOC100304255	protein binding	C:membrane F:zinc ion binding C:plastid
TC297704_+	zm_5188	Q655S9_ORYSA	909 similar to UP:Q655S9_ORYSA (Q655S9) Zinc finger POZ domain protein-like, partial (50%)	2.6	2.7	2.72	1	1.08	4.3	0.02		A_92_P027312	sense gene model	No EST. cDNA result. B73 result agrees with cDNA result.	A	cDNA	60	1 of 1	7	37726958	37726899	7.02	yes	UTR	1	TCTTGATGCAGTAATTCTGGCCTTGGCAACATGTTCAGAATCATTGCTTCTCTATTTCAG	1	94	169	TC297704	NA	NA	NA	909 similar to UP:Q655S9_ORYSA (Q655S9) Zinc finger POZ domain protein-like, partial (50%)	GRMZM5G805008_T01	CTAAAAAAAGCGCCGGCGCGGAATACTGCGGCTGCGGCTGCGGCGACGGCCATGGATCGCGATGCTGCGATGCTGCCGTCCCTCGAACTGCACCGGCACTTGGGCGAACTTCTGCAGAAGGGGACGGGCGCGGACGTCACGTTCCATGTGTCCGGCGAGAAGTTCGCCGCGCACAAGGCCATCCTTGCCTCGAGGTCGCCGGTGTTCATGGCGGAGCTGTTTGGGGGAATGAAGGAGGAGGCGTCCCGGCACATCGAGGTGAAGGACATAAAGCCCGCGGCGTTCAAGGCCGTGCTTCGCTTCATCTACACTGGCACGGCGCCGGAACTGGACAAGAAGGGCGACGGCGGGACGTCGTTGGCGCAGCATCTGCTTGCCGGCGCGGACAGGTACGGCCTG…	est	good	7	37726780	37727688	GRMZM5G805008	-1	WH	-	-	-	speckle-type poz protein	C:cytoplasmic membrane-bounded vesicle F:protein binding
TC307838_+	zm_23051	Q657B3_ORYSA	1342 similar to UP:Q657B3_ORYSA (Q657B3) Zinc finger (CCCH-type) protein-like, partial (16%)	2.9	3.05	2.75	1.95	1.75	1.98	-3		A_92_P019445	sense gene model	cDNA and EST results agree. B73 result agrees with cDNA result.	A	cDNA	60	1 of 1	3	219473194	219473253	3.09	yes	CDS	2	CCATTAGCAGAGGCTCAGGGCCAAATAAATCTTGTGATTATGGCACACAATTCGGGAATT	1	143	34	TC307838	CTTGGCGGATTTCGCCCACGCCCGCCTCTGCCGAAGACCAGCCGCCGCTGTCGACGGCGAACTCCCGCGGCGAGTCGACCGCCGTCTCAGACCCTAAGGCCTAAGCCCTAGTTCCAGCCCACCCAGTTCCTTAACCATGGAGGATGCCCTCGCGCCGCCGTCTGTGGCCCCGACTCCCTCCCCCCTCGCCGCCGCTGCCGTCCTCACCCGTCGTCGGTCACACCTCGACAGTGCCTCCTTCCGCACGCTCTCCCGCCTCTTCTCTCACTGTCTCCACATCAACCCGTCGCCCTGTGGCATCTCGCCGCCCGTGCCCGAGCCCGTCGCCGCGGACTTCGTCGGTGGGGACCCCGACGATTCCCCAGAAAGGCCTAATGGCGCTGATTTCGATCGGCTAAA…	-	-	1342 similar to UP:Q657B3_ORYSA (Q657B3) Zinc finger (CCCH-type) protein-like, partial (16%)	GRMZM2G306357_T02	ACCGACTCACCGTATACTTGGCGGATTTCGCCCACGCCCGCCTCTGCCGAAGACCAGCCGCCGCTGTCGACGGCGAACTCCCGCGGCGAGTCGACCGCCGTCTCAGACCCTAAGGCCTAAGCCCTAGTTCCAGCCCACCCAGTTCCTTAACCATGGAGGATGCCCTCGCGCCGCCGTCTGTGGCCCCGACTCCCTCCCCCCTCGCCGCCGCTGCCGTCCTCACCCGTCGTCGGTCACACCTCGACAGTGCCTCCTTCCGCACGCTCTCCCGCCTCTTCTCTCACTGTCTCCACATCAACCCGTCGCCCTGTGGCATCTCGCCGCCCGTGCCCGAGCCCGTCGCCGCGGACTTCGTCGGTGGGGACCCCGACGATTCCCCAGAAAGGCCTAATGGCGCTG…	cdna|est|omrna|protein	good	3	219472102	219485369	GRMZM2G306357	1	WH	-	-	-	zinc finger ccch type containing 6	F:metal ion binding C:plastid
TC295762_+	zm_4910	Q657H7_ORYSA	1458 similar to UP:Q657H7_ORYSA (Q657H7) Zinc finger protein-like, partial (50%)	3.83	3.85	3.75	3.22	3.15	1.9	-3		A_92_P031029	sense gene model	cDNA and EST results agree. B73 result agrees with cDNA result.	A	cDNA	60	1 of 1	3	54116978	54116919	3.04	yes	UTR	2	CAACAACAGCATGTCATCCTGGTTCGCTGAGGAACGAGCCATTCATTCACCTTGCCTTGG	1	71	133	TC295762	GACCAACCACCCGCTCTTGATAGCTCGTCGTCGCATCCGCATACTACCCACCAGCAAAATTCCAAGACGCGTCCCAGGCGGCGGCCCCCCTCGTTCTCATCCGCTGACGCAGCACAGCATGCGCTCTCACCCAAGCCCCTGATCCGGTCGCCACCATCTCCAGACCAAGCAAGAGACCAAAGCGCTCTGATCGAACAGTGGTGCTGGTGGCCTGGCGCACATTCCATTCTGGCAGTGGCAGTGGCAGGGCAGCTGTCTATGTCTATCGCAGCATGTTGTTCTTCGGGATTCCCGAGGCGGTCGGGGGTGGGAGCCCCTGTGTTTGTGTGTGTGTGGCGTGGCTGCCAGGTGGGTCCGGCCCAGCTGTTTCCGTTAGCCAGGCCAACCACCGGGTCCCAA…	-	-	1458 similar to UP:Q657H7_ORYSA (Q657H7) Zinc finger protein-like, partial (50%)	GRMZM2G103755_T02	CAGACGCATGCATGATGCATCGAGCCCCCCCAGCTCGCAGTCGCACCGGAGGAATGCTAACTGGAGAGCCACGCCTGCCGCGGAGGACCGGGACTAACTACGAGCTGCCGCGGCCGTTCCTGGTGCAGGTCCAGGGTAGAGAGAGAGAGAGGGGATGGTGTGAGGGAGGGAAGGGAGCAAAGGCAAAGCAGCCAACGACCAGAGAGACACGGAGGCTCAGAGAGAGAGAGCGAGGAAGAAGAAGAGAAGAAGAAGATGGAGCAAGAGGAAGCGTGCTCCTCCTCGCTGCGGCAGTGCAGGATTTGCCACGACGAGGAGGACGAGCGGCGCTCCGCCATGGAGTCGCCCTGCGCCTGCTCCGGCTCCCTCAAGTACGCTCACAGGGGATGCGTGCAGAGG…	cdna	good	3	54116684	54119957	GRMZM2G103755	-1	WH	RefSeq peptide	NP_001150090	PIT1	-	-
CF038802_-	zm_28508	Q67V89_ORYSA	615 similar to UP:Q67V89_ORYSA (Q67V89) Zinc finger protein-like, partial (20%)	1.27	1.5	1.68	1.23	0.9	0.7	-3		A_92_P020741	ambiguous	cDNA and EST results agree. B73 result agrees with cDNA result.	A	cDNA	60	1 of 2	2	209342933	209342874	2.08	yes	CDS	2	ACCAAAGGAGGGCATGCCAATGGCTGTGAAAGCTGACCATAGGAGACCTCATGCCTTGTC	1	135	16	CF038802	ACAGGAGATTTCAGTATATCTTCCCAGTTTCTTTTCTCCTTCCAGGCATCCATGGACTTCCAAGGTGCTGTAATTTGCTTTTCCTTTTCAAGATGAGCTGTAGTCTTTTTAACAACATCGGCTGACTTGAGCCTGTCAAATTTGTTTTCTAGCAACTCCCTGTCCTTCTTAAAGGTGTGTTTCTCTATTTCAGAGATTGGTTCTAATGACCCTCTTCTACTCCTTGCAGAATATGAAGGCATACTTTGTGGATACGACTTACCAGACTTGAATGCATCCCTACTTAGCTTCTCGCCAGCAATCTTTTTCACGCTGGTATCAGGAAGTTTCACCTGACTCTCAACTTTCAAACTTATATTCCTAACAGTTGCCGATGCTGTAGTCAGCTTTGATGAACTA…	F2	QCH28g12.yg QCH Zea mays cDNA clone QCH28g12, mRNA sequence.	615 similar to UP:Q67V89_ORYSA (Q67V89) Zinc finger protein-like, partial (20%)	GRMZM2G146292_T04	AGGGAGGGTACAGACGGAGGCCATGACCACATAGCAGAACACGGGGAGAGAGACCGGCCGGGGGCCGGGCCCGTGACCCGTGAGGACGAGGGCAGCATCACCGGAGACGGAGACGGAGAGCGTCGGTGGGCGCGGCCGACCCAGGAGGAAATTTTCACTGCGCTATTGACTCCTGTGGTGTTGGGCCTCACTGGGCCTGGCGAGCTACGAAGCAAGAGCGTCGGTGAGAGTTGTTCGTTTTAGCTGCGCGACAGGGCGTTAACCCCAAGAGGCCCAGCGCCTCGCCGCCACCAAGCGCAGGGCCGCTACCTCCTTGCCGTCAGATCCTCCGCCCGCCGCCGCTCTTCTCTCTGTTGGGGTGCGGTGAAGACTCCTTGCTACTCGTGTCGCAAGTGTATT…	cdna|est|omrna	good	2	209337124	209345160	GRMZM2G146292	-1	WH	RefSeq peptide	NP_001151392	LOC100285025	-	-
CF038802_-	zm_28508	Q67V89_ORYSA	615 similar to UP:Q67V89_ORYSA (Q67V89) Zinc finger protein-like, partial (20%)	1.27	1.5	1.68	1.23	0.9	0.7	-3		A_92_P020741	ambiguous	cDNA and EST results agree. B73 result agrees with cDNA result.	A	cDNA	57	2 of 2	5	77532352	77532293	5.03	yes	CDS	1	ACCAAAGGAGGGCATGCCAATGGCTGTGAAAGCTGACCATAGGAGACCTCATGCCTTGTC	1	135	16	CF038802	ACAGGAGATTTCAGTATATCTTCCCAGTTTCTTTTCTCCTTCCAGGCATCCATGGACTTCCAAGGTGCTGTAATTTGCTTTTCCTTTTCAAGATGAGCTGTAGTCTTTTTAACAACATCGGCTGACTTGAGCCTGTCAAATTTGTTTTCTAGCAACTCCCTGTCCTTCTTAAAGGTGTGTTTCTCTATTTCAGAGATTGGTTCTAATGACCCTCTTCTACTCCTTGCAGAATATGAAGGCATACTTTGTGGATACGACTTACCAGACTTGAATGCATCCCTACTTAGCTTCTCGCCAGCAATCTTTTTCACGCTGGTATCAGGAAGTTTCACCTGACTCTCAACTTTCAAACTTATATTCCTAACAGTTGCCGATGCTGTAGTCAGCTTTGATGAACTA…	F2	QCH28g12.yg QCH Zea mays cDNA clone QCH28g12, mRNA sequence.	615 similar to UP:Q67V89_ORYSA (Q67V89) Zinc finger protein-like, partial (20%)	GRMZM2G388415_T01	ATGGCCGTTCTCGAGGAGGGCCACCAGCGGCTTCCCGTGATCCCCCTGCCCGAGATGCAAGGGGAACTCAAACTAGAGACAGACACTTGTAATATGATTGATGAGGCATCTCCAATTATGGTACAAGGAACAGAGACACCCAATCATGATAGTGGTTTGATAGCCTCAGTTGATTTTGTTACCCTATCCTGCTCCAAAAATGATTATGAAGTTCCACTTACATCTTCATCTGTTCCTGTTGCTTCCATGGAAGAATGTGACATGGAACAGATTAATGAATCCATACTTGTCCTTGAAGAAGCTATTTCTGATTTTCAAGAACTTAAATCCAGAGCAGAGCATTTTGATAGTGCCAAAAAATATCCTAGTGTACCAAAGGAGGGCATGCCAATGGCTCTT…	abinitio	good	5	77531945	77533432	GRMZM2G388415	-1	WH	-	-	-	-	-
TC300945_+	zm_6246	Q67WE0_ORYSA	1494 homologue to UP:Q67WE0_ORYSA (Q67WE0) Zinc finger (C3HC4-type RING finger)protein-like, partial (45%)	4.5	4.6	4.6	4	3.4	3.8	4.05		A_92_P013270	ambiguous	No EST. cDNA result. B73 result agrees with cDNA result.	A	cDNA	60	1 of 2	9	96000189	96000248	9.03	yes	UTR	3	TGCTGGTCATTGTACCCATGAGGGTGCCTATTGATGAGAGCCCTGTCTTCTTATTGTACC	1	182	129	TC300945	NA	NA	NA	1494 homologue to UP:Q67WE0_ORYSA (Q67WE0) Zinc finger (C3HC4-type RING finger)protein-like, partial (45%)	GRMZM2G145104_T01	CCACCGCCTATATCCGCGTTCCCCCCGGGCGATCGATCGATCGCGGCTAACCTCGCCGCCGCCCCCATCGAGGCAGCCATGGCGGAGATGGCCGAACGGTCCGTCGCGGGCGAGCTGCCGGAGGAGCCGCGGCCGCCGCACGGGGAGGAGGACGACGAGGAGGAAGAGGAGGGGGACGTGTGCCGGATCTGCCGCAACCGCGGCGACGAGGACCACCCGCTGCGCTACCCGTGCGCCTGCAGCGGAAGCATCAAATTCGTGCACCAGGACTGCCTCCTCCAGTGGCTCGACCATAGCAACTCGCGCCAGTGCGAGGTCTGTAAACATGCATTCTCCTTCTCACCCGTGTACGCTGATAATGCTCCGACAAGACTCCCTTTCCAGGAACTGATTGTTGGT…	cdna|est|omrna|protein	good	9	95995211	96001343	GRMZM2G145104	1	WH	RefSeq DNA	NM_001177079	hypothetical protein LOC100384569 (LOC100384569), mRNA	protein	F:zinc ion binding C:membrane
TC300945_+	zm_6246	Q67WE0_ORYSA	1494 homologue to UP:Q67WE0_ORYSA (Q67WE0) Zinc finger (C3HC4-type RING finger)protein-like, partial (45%)	4.5	4.6	4.6	4	3.4	3.8	4.05		A_92_P013270	ambiguous	No EST. cDNA result. B73 result agrees with cDNA result.	A	cDNA	56	2 of 2	6	97275217	97275274	6.03	yes	CDS	3	TGCTGGTCATTGTACCCATGAGGGTGCCTATTGATGAGAGCCCTGTCTTCTTATTGTACC	1	182	129	TC300945	NA	NA	NA	1494 homologue to UP:Q67WE0_ORYSA (Q67WE0) Zinc finger (C3HC4-type RING finger)protein-like, partial (45%)	GRMZM2G051792_T01	CCCTATCCGCGTACCGCCCCCCGGGCGATCGATCGAACGCGGCTAGCCTCGCCGCCGACCCGTCGAGGCAGCCATGGCGGAGATCGCCGAACGGGCCGTCGCGGGCGAGGTGCCGGAGGAGCCGCGGCCGCCGCACGGGGAGGAGGACGACGAAGGGGAGGAGGAGGGGGACGTGTGCCGGATCTGCCGTAACCATGGCGACGAGGATCACCCACTGCGGTACCCGTGCGCCTGCAGCGGCAGCATCAAGTTCGTGCACCAGGACTGCCTCCTCCAGTGGCTCGACCATAGCAACTCGCGCCAGTGCGAGGTCTGTAAACATGCATTCTCCTTCTCACCCGTGTACGCTGATAATGCTCCGACAAGACTTCCTTTCCAGGAACTGATGGTTGGTGTTGG…	cdna|est|omrna|protein	good	6	97268890	97276464	GRMZM2G051792	1	WH	-	-	-	protein	F:zinc ion binding C:membrane
TC302822_+	zm_21258	Q67WF0_ORYSA	1164 similar to UP:Q67WF0_ORYSA (Q67WF0) Zinc finger (CCCH-type) protein-like, partial (12%)	1.25	1.55	1.17	0.45	0.4	-3	-3		A_92_P041165	sense gene model	cDNA and EST results agree. B73 result agrees with cDNA result.	A	cDNA	60	1 of 1	9	96232072	96232013	9.03	yes	CDS	3	AGGAAGATTCCAGTGGGCAGGTTAACTCAGGTGCTGACAATCTAAGCATTATTAGTTTGC	1	7	50	TC302822	ACCTACTAAGCAGGTAGCTTTGCCTGGTTCATTGCTAGAGCCCCCTCGCTTAAACCAGAATGCAAGGAACAGGACATGGCGTCGTGACAATGCATCATCTTCTAATTCGTCATTGCATGTTTCACAGACTTCAGGATTACCCCCTAAACTGCCATTAAAAAAGAACAGCAAAAGTCAAAACTCTTATATCCGCAAGGGTAATGCCCTCATTAGAAATCCAGCCAATGGAAATCATCTTCATTCTTCTTCTAGTCTAGATTCTCAAAATAAGTTGAGTAAGCCTGTTATGAGGAGAAGCATGAACTTTGTCAGGAATGTCGATTCAAAAGACGCAGCACATTCTCATATTTCAGTTGAAAGACCCAAGACCCCACCTTTGCCACTTCATACCAAATCCAT…	-	-	1164 similar to UP:Q67WF0_ORYSA (Q67WF0) Zinc finger (CCCH-type) protein-like, partial (12%)	GRMZM2G012041_T01	AGTATTGGTGAGAATATCCAGAAGGAAAGCCAAATGCCCATGGATCCAAGTGCTTTTCAAATAATAGAATGTGCCGAAGCTCCTAATACAGGAGTTGTTAGTAGTAAGTTTGCTCTGAATGTAGCATGCGATAGTCCCATGGATTTAAATTTGACAAATGTTGGGACTTCAGATAACATCCTGTACACTTCAGAGTTTGCTGTACCAGGTCGAACCGAGGATAGAAGCATGCAAGTTGATTTTCATGATGCGAAAGCTGCTTTACATAAGCCAAATCTTCCCCTGGAAGTAGTGGATACAGATACCCATGATCTGCAGTCATCCAGAAATACTGAGAGCACAATTCTGCCATCATTCGGTGATGATCCTATGAAGGATTCCTCTGGTGCTCTGAATAAT…	est|omrna|protein	good	9	96226989	96233951	GRMZM2G012041	-1	WH	-	-	-	protein	F:zinc ion binding F:nucleic acid binding
TC287634_+	zm_2428	Q67XP0_ARATH	1094 similar to UP:Q67XP0_ARATH (Q67XP0) Zinc finger-like protein, partial (12%)	2.83	2.8	2.38	0.62	-0.73	-3	-3		A_92_P026597	sense gene model	cDNA and EST results agree. B73 result agrees with cDNA result.	A	cDNA	41	1 of 1	8	135209523	135209483	8.05	yes	CDS	2	CAGGAAGCCTGTTCTATCTGGGATCCTGAGACCGACAAGCAAATCCGTAGAGCAACAAAG	1	98	150	TC287634	AAGATAAAGGAGCTGCAAGGTGCAACTGATATAACAGAGAGGAAAGGGCGCCCTTCATGGATTTATGATGATAAAGATGGCTGGAAATGGGTGGTGCCTCCGCCAGTCAGCAGGAAGCCTGTTCTATCTGGGGATCGTGAGACCGACAAGCAAATCCGTAGAGCAACAAAGCGTGTTCATTTTGTCTGTTGCTGAAAGGCTGCTTAAAGAATTTGCTTGTTCGATATGCCGGGCGGTGATTAAAGAACCACTTACGACTCCATGTGCCCACAACTTTTGCAAGACTTGTTTGCTTGGGGCATATGATAGCCAGTCTTCTATAAGGGAAAGAAGCCGTGGTGGTCGGACTCTAAGGGCACAGAAGATTGTGAAGACGTGCCCTTCTTGCCCAACTGACAT…	-	-	1094 similar to UP:Q67XP0_ARATH (Q67XP0) Zinc finger-like protein, partial (12%)	GRMZM2G339151_T01	ATGGGGGGAAACTGGTCTGGGAAGGAGAGTGGTGGCCGTGCCTGCCCTCCCCCCGCCCGGCCAGCGGCAAACCCAAAATTTGAACCCGCCGCTTCGACTGACTACTACCCCACCATCCAAAACCCCACTCCGGCCTCCGCCGTCATTTCCTCTCCCCGCCAATCCGCCACCATTTCCAGTTCCGACCGACCTCGAAACCCTAGCCCCCAGACCATCCCACTCGCAACCGCCATGCCGGACCTCCCCTGCGACGGCGATGGCGTCTGTATGGTCTGCCGCGTCGCATCCCCGCCGGAGGTCGACCTCCTCACCTGCTCCACCTGCACCACGCCCTGGCACTCTCCGTGCCTCTCCAAGCCCCCCGCCCTCGCCGACGCCGCCAGCTGGAGCTGCCCCGAC…	abinitio|est|omrna|protein	good	8	135208445	135212407	GRMZM2G339151	-1	WH	-	-	-	zinc finger	F:zinc ion binding F:protein binding
CA402039_+	zm_27764	Q69JV9_ORYSA	469 similar to UP:Q69JV9_ORYSA (Q69JV9) Zinc finger (C3HC4-type RING finger)-like protein, partial (30%)	-3	-3	-3	-3	-0.9	-3	-3		A_92_P035858	antisense gene model	cDNA and EST results agree. B73 result agrees with cDNA result.	A	cDNA	57	1 of 1	4	125353972	125353918	4.04	no	CDS	4	GTTCTTCCTGGCTTTGGCTTTGACGCTGCATGATACTAATAGCCCAAGCCATAATATAGC	1	41	123	CA402039	TGGGTACCGGGCCCCCCCTCTAGTTTTTTTTTTCTTTTTTTTTTTTTTTTTTTTTTTTTTTTTGATTTTACTTATATTCGCTTATTCGTTATTAAATAAATCTTTTTATGTACAGAAGGGGCCGAGAGCCCATCGAACAAACATTGAATCTCCGCTTGAAAGTTAACTAAATTCGAAGGGCCAACATGAATTGCACAACGTCCTCGGGTTTCCACCTTTAAAACCAAATGCTGAGAGGGGTTTGTTATGCTATGCACTCCCCAGGGAGGCCTGTGAGCCTGTCACTGATGGGATGCAGGAAATTCCGCTGGGGCCACCGCAAATTGCATTGTTCTTCCCTCCGGGGGCAAAATGATCGCCACTTCCGTTGGGAACAGCATTGGTTCTTCCTGGCTTTGG…	W22	EL01N0430E09.g Endosperm_4 Zea mays cDNA, mRNA sequence.	469 similar to UP:Q69JV9_ORYSA (Q69JV9) Zinc finger (C3HC4-type RING finger)-like protein, partial (30%)	GRMZM2G118957_T05	TGGTGGAGATTGGACCATCTCTGGCAACCGTTTGGATTTACATGATCCCAGAATATTGGCAATGGCTGCTGCTCAACACCGTTTACTTGAAGACGATTGATGGCCCTTCTGCTCCTGAGGCATACATTGACCATTACTAACAGTGATGATGAAGATGATGCATCTGCTATTTTCTCGCTATTTCTTTTGAGAGCCGCTGGATTTTTGCTGCCATGCTATATTATGGCTTGGGCTATTAGTATCATGCAGCGTCAAAGACAAAGACAGGAAGAAGCAATGCTGTTACCAACGGAAGTGGCGATCATTCTGCACCCGGACGGAAGAACAATGCAATTTGCGGTGGCACCAGCGGAATCTCCTGCATCACATCAGTGACAGGCTCACAGGCCTGCCTCGGAA…	est	good	4	125350734	125354724	GRMZM2G118957	1	WH	RefSeq peptide	NP_001152950	protein binding protein	protein binding protein	F:zinc ion binding
TC285263_+	zm_15541	Q69L44_ORYSA	1012 similar to UP:Q69L44_ORYSA (Q69L44) SWIM zinc finger family protein-like, partial (46%)	-0.03	-0.03	-3	-3	-3	-3	-3		A_92_P012806	sense gene model	cDNA and EST results agree. B73 result agrees with cDNA result.	A	cDNA	59	1 of 1	5	1087603	1087544	5	yes	CDS	3	TGCAGCAAATGATGCGCTTTGGCCATCAGAGTCTTTTGGCTTCTCATTCCTTATTTGGTG	1	185	107	TC285263	AAGCGTGAGAGGGGCAGCCTCAGGGAGTACCGGAGTGACGAGTACCTCCTCTACAGGATGTATTGGTGCTCCTTTGGCCCTGAGAATTATGGGGAGGGAGGGACAATCTTGCCTAGCAGAAAGTACAGGCTCAACACGAGGAACCGTGCTGCACGCCCGCAGTCGATGCGTGGCTGCACCTGCCATTTCACCATCAAGAGGCTCTATGCTCGCCCTTCCCTGCTGCTCATCATCTACCACGAGAGGCGCCATGTCAACAAGTCCGGCTTCATATGCCATGGGCCCCTCGACAGGGATGCCATCGGGCCTGGCGCTAGGAAAATGCCCTACATTGGGAGTGAAATCCAGCAGCAGACCATGTCATTGATCTACCTCGGTGTTCCAGAAGAGAACATACTG…	-	-	1012 similar to UP:Q69L44_ORYSA (Q69L44) SWIM zinc finger family protein-like, partial (46%)	GRMZM2G112003_T02	CCCAGGCCCAAGCAAGCCTTTTCTTCTCCCGTTCACCTCCTCTCTCTCTCCCCCCACTCTCGGCGACCGACTGGGCTACCGCCGCCGCCGACGCCGCCATCCGCCAGTCGTCAGGTGCCCAGGTCTTCACCCCCGGGCACCAGGTACGCGCACCCCTTCTCCTACCTCCCGTTCTCTTCCCGCTGCGCGAAACCGAGCATCCAAACCCTAACACAGGTCCGCCCCTGGTTCCCGTTCTTCAGCGCGCAATATCAGTCTCGCCAGCCGGTTGTCCAAGTTGAAAGAGGATGGGGCAGGAGACGGAGGTGGTGCAGTCGGTAAGCGACCTCCCGGTGCAGGACCCTCCAGGAGAGGAGTTCTCCGCCGCCGACCTCGCCTGGGTCAAGTACGCCACCTCCG…	est|omrna|protein	good	5	1085729	1088884	GRMZM2G112003	-1	WH	RefSeq peptide	NP_001169995	hypothetical protein LOC100383900	swim zinc finger family	F:zinc ion binding
TC284411_+	zm_15149	Q69NK8_ORYSA	949 similar to UP:Q69NK8_ORYSA (Q69NK8) CwfJ : zinc finger(CCCH-type)-like protein, partial (47%)	0.93	0.88	0.85	-0.1	-3	-3	-3		A_92_P029565	sense gene model	cDNA and EST results agree. B73 result agrees with cDNA result.	A	cDNA	60	1 of 1	7	98813416	98813475	7.02	yes	CDS	2	AGCATCTGTCATGTCCAGTGCTGATATCAATGCCAAGCCTCCAAACGCCACTTTGTCACC	1	80	6	TC284411	CGAAGTTTGTCACTGTCCCGTTCGTCGTGTCCCAAAGTCCAAAACCCAACCCACAATGGCCGCCACCTCGCCGGCCCCGGCGCCGCCGCGCATCCTCCTCGCCGGGGATGCCCACGGCCGACTCCACCAGCTCTTCAAGCGCGTCAAATCGGTGAACCAGTCAACGGGGCCGTTCCACGCGCTGCTCTGCGTGGGGCAGTTTTTCTCCCCCGAGGGTGCTGCAGAGGGCTCACCGGAGGACGTCACCGACTACCTCGAGGGGCGCGCTTCCGTGCCCATCCCGACCTACTTCACCGGCGACTACGGCCCAGCCGCGCCGCGATTGCTATCGAAGGCCGCCGCTGGTGCTCGCGGGTTCGCACCCGGTGGCATCGAGATATGCCCCAACGTCTTCTGGCT…	-	-	949 similar to UP:Q69NK8_ORYSA (Q69NK8) CwfJ : zinc finger(CCCH-type)-like protein, partial (47%)	GRMZM2G306935_T02	CGAAGTTTGTCACTGTCCCGTTCGTCGTGTCCCAAAGTCCAAAACCCAACCCACAATGGCCGCCACCTCGCCGGCCCCGGCGCCGCCGCGCATCCTCCTCGCCGGGGATGCCCACGGCCGACTCCACCAGCTCTTCAAGCGCGTCAAATCGGTGAACCAGTCAACGGGGCCGTTCCACGCGCTGCTCTGCGTGGGGCAGTTTTTCTCCCCCGAGGGTGCTGCAGAGGGCTCACCGGAGGACGTCACCGACTACCTCGAGGGGCGCGCTTCCGTGCCCATCCCGACCTACTTCACCGGCGACTACGGCCCAGCCGCGCCGCGATTGCTATCGAAGGCCGCCGCTGGTGCTCGCGGGTTCGCACCCGGTGGCATCGAGATATGCCCCAACGTCTTCTGGCT…	est|mrna	good	7	98810961	98817544	GRMZM2G306935	1	WH	RefSeq peptide	NP_001169334	hypothetical protein LOC100383201	-like family protein zinc finger (ccch-type) family protein	F:zinc ion binding F:nucleic acid binding F:catalytic activity
TC304811_+	zm_22146	Q69QY4_ORYSA	1378 similar to UP:Q69QY4_ORYSA (Q69QY4) ARF GAP-like zinc finger-containing protein-like, partial (38%)	2.5	2.6	2.97	2.53	2.22	3.65	3.75		A_92_P001676	inconclusive	cDNA and EST results agree. B73 result (EST vs genome) agree with EST result, but score below cut-off.	E	EST	0	1 of 1	7	157758842	157756145	7.04	no info	NA	2	GTCTTCTTCGGCTTCCTGAGAATAGAGAATGTGCAGACTGCAAGTCAAAGGGTCCTCGAT	1	254	146	TC304811	GGTCTCTTTCTTTCTCTCTCCTCGACCCTCCCGACGCGGAAAAAAAACAGGGAGGAGAGGAGGGAGAAAGGGAAGAGGAGGCCGAAATCTCCTCCCCCTTTCCAAATCCTGGCTCAATAATCTCTCCATCAGGGGATCCTAAGGCTGATCACTGATCAGGTCGGAGGACTCGGCGGGCGCAGGCATGAACGAGAAGGCGTCCGTCTCCAAGGAGCTCAACGCCAAGCACAAGAAGATATTGGAAGGTCTTCTTCGGCTTCCTGAGAATAGAGAATGTGCAGACTGCAAGTCAAAGGGTCCTCGATGGGCAAGTGTTAATCTCGGGATCTTTATATGTATGACATGTTCTGGAATTCATAGAAGCCTGGGGGTGCACATATCTAAGGTAAGATCTGCTAC…	-	-	1378 similar to UP:Q69QY4_ORYSA (Q69QY4) ARF GAP-like zinc finger-containing protein-like, partial (38%)	GRMZM2G129354_T02	ATAAACAATGGAAAATTGAGAGAGCGAGAGAGAGGAAGCTAGCGAGAAGGTCAAGCCGCGAAGAGAAGAGACGCACGTCACAGATCCCTCTCCACTGTCTCACCCTTTCTCTCTCCTCGACCCTCCCGACGCGGCAAAGCAAAAACAAAGGGAGGAGAGGAGGGAGAGAAGGGAGAAGACGAGGCCAAAAATCCCCTCCCCCTCCCCAAATCCTAGCCCAATAATCTCTCAATCAGGGGATTCTTAGGTCTGATCAGGTCGGAGGATTCGGCAGGGCGCAGCCATGAACGAAAAGGCGTCCGTCTCCAAGGAGCTCAACGCCAAGCACAAGAAGATATTGGAAGGTCTTCTACGGCATCCTGAGAATAGAGAATGCGCAGACTGCAAGTCAAAGGGTCC…	est	good	7	157754212	157758952	GRMZM2G129354	-1	WH	RefSeq peptide	NP_001146187	hypothetical protein LOC100279757	arf gap-like zinc finger-containing protein ziga3	P:regulation of ARF GTPase activity F:ARF GTPase activator activity F:zinc ion binding
TC288491_+	zm_13003	Q69QZ4_ORYSA	1980 similar to UP:Q69QZ4_ORYSA (Q69QZ4) Zinc finger protein-like, partial (86%)	1.42	2.03	1.98	2.15	0.95	1.55	-3		A_92_P000191	ambiguous	No EST. cDNA result. B73 result agrees with cDNA result.	A	cDNA	60	1 of 2	4	173599793	173599852	4.07	yes	CDS	4	GAGGAGTCACAGAAGGATTCTATGGGACACGTTTTCCAGGCGTGGCTCAAGAGGTTATCC	1	265	131	TC288491	NA	NA	NA	1980 similar to UP:Q69QZ4_ORYSA (Q69QZ4) Zinc finger protein-like, partial (86%)	GRMZM2G108084_T01	GCACGGCACTTCCCAGCGATTTCCTCGTCCTCTCTCTCTCTCTCTCTCTCGCGCTCCCTCTCCCACTCGACGGAGGAGAAAGGGGGGAAAGCAATCGGAAGCGCGAGCCGGCGAGCGAGATGGGCGCCGGGAGCAGCCGCGCGGACGCGCCGTCGCGGCGCCGGGCGCGCCTCGGCCTCGGAGGGTGCTTCGGGACCCGATCCTCCTCCTCCCCAGCCGCCGCCGCCGAAGCGCACGACGGCGGGAGCTTCACCTTGGCCGGGTCCTCCTCCTCCAGCGCTATCGAGGTACAATCAGGGCGACCAGTACGTGCCCTGAATTTTCAGGCTTCTCTAGCTGCTAAGGATCTCCAGATTTCCACCGCGTCAAGTCCAAGGCTGCATTCCTCTTCAAGTACCA…	est|omrna	good	4	173598020	173602365	GRMZM2G108084	1	WH	UniProtKB/TrEMBL	C4J6C2	Putative uncharacterized protein	protein	C:mitochondrion F:zinc ion binding F:protein binding
TC288491_+	zm_13003	Q69QZ4_ORYSA	1980 similar to UP:Q69QZ4_ORYSA (Q69QZ4) Zinc finger protein-like, partial (86%)	1.42	2.03	1.98	2.15	0.95	1.55	-3		A_92_P000191	ambiguous	No EST. cDNA result. B73 result agrees with cDNA result.	A	cDNA	55	2 of 2	5	214059435	214059376	5.08	yes	CDS	3	GAGGAGTCACAGAAGGATTCTATGGGACACGTTTTCCAGGCGTGGCTCAAGAGGTTATCC	1	265	131	TC288491	NA	NA	NA	1980 similar to UP:Q69QZ4_ORYSA (Q69QZ4) Zinc finger protein-like, partial (86%)	GRMZM2G170434_T02	GCACTTCCGAGCGATTTCCTCGTCATTTCTCTCATCCGCTGCGCACCCTCTCCCACTCGGCGAAGAAGTGGGGGGAAAAGCTCGAAAGCGGGAGCCGGCGAGCGAGATGGGCGCAGGGAGCAGCCGCGCGGACGCGCCGTCGCGGCGCCGGGCGCGCCTCAGCCTCGGCGGGTGCTTCGGGGCCGGATCCTCCTCGTCCGCGCACGACGGCGGGAGCTTCGCCGCCGCCGGGCCCTCCTCCTCGCGCGCCATCGAGGTACAATCACGACAGTCAGGGCGACAAGTGAGTGCCCTGAATTTTCAGGCTTCTCTAGCTGCTAAGGATCTCCAGGTTTCCAGTGAGTCAAATCCAAGGCTGCATTCGTCTTCAAGTACCATAAGCCATCATCTCAGATTCAA…	est	good	5	214056945	214061005	GRMZM2G170434	-1	WH	RefSeq peptide	NP_001141061	hypothetical protein LOC100273142	protein	C:mitochondrion F:zinc ion binding F:protein binding
TC309778_+	zm_23962	Q69T46_ORYSA	381 similar to UP:Q69T46_ORYSA (Q69T46) Zinc-finger protein-like, partial (25%)	1.58	1.92	1.8	1	0.25	-3	-3		A_92_P019846	sense gene model	cDNA and EST results agree. B73 result agrees with cDNA result.	A	cDNA	59	1 of 1	6	109396309	109396250	6.04	yes	CDS	6	TGTGAACTTTGCCATGAGATGCCCTCATATTCTGTTACCTCTGGTGAACAATCAGACCAA	1	141	39	TC309778	ACACTTAGATTGCTACCAGAGTCTGGTGTATCCCACTGGCCCATGGAAATGTGAACTTTGCCATGAGATGCCCTCAGATTCTGTTACCTCTGGTGAACAATCAGACCAAAATGGTCCGAAAGCTTGTTTGGTGCAATGTGGTTTATGCCATGGAACATCTGGTGCTTTTAGAAAGACTGTGAAGGGTCAATGGGTTCATGCTTTCTGTGCTGAGTGGCTGTTGGAGACAACATTCAGAAGAGGGCAACATAATCCAGTCGACGGAATGGAGAGGCTTCATCACAAGGATAAAGATACATGCTCTATATGCCACCGCTGTGTTGGTGCATGCTTGAAGTGCTGTACATTACATTGTCTAATTACTTTTCATCCTTCATGTGC	-	-	381 similar to UP:Q69T46_ORYSA (Q69T46) Zinc-finger protein-like, partial (25%)	GRMZM2G330024_T03	CAGAAGCGTCTCTCTCCTCAGTCCTCTTTCCCTCTCGCTCCCGGATCTGAACTCCTCCGAAAAAATCGTACCCGAGAGAAACCCTAGCACTGGAGGTTTTCCGCCGTGGCGCCTCGCCGGAGACCTCCGCTCGCCGTGGCCGCCGACGCGTCGCCCTCGTCGTCCCCCCGGAAGTCCGGCGAAGATGCGCCGCCGCCCGCCGGGAGCACGCCGGCGGCGGCGGCCGGCGTCACCCCGTGCGAGCAAGCCAGGAAGGCACTGTGTGTGCGGTCGCCGTTTGATGGGGAGGAGGCTGCTGGACGGGACCCCTGGCTGCCATCCCGTGTTGCCAGATGGGCGGCGGTGGGCGACGTGCGGAAGAATCATAAGAAGAGCCAGCCCCAACAGCAGCAACCGGAG…	est|omrna|protein	good	6	109391739	109405369	GRMZM2G330024	-1	WH	RefSeq DNA	NM_001152077	hypothetical protein LOC100279001 (LOC100279001), mRNA	phd finger	F:zinc ion binding F:protein binding C:plastid
TC305017_+	zm_7190	Q69XQ3_ORYSA	1447 similar to UP:Q69XQ3_ORYSA (Q69XQ3) KH domain-containing protein : zinc finger protein-like, partial (93%)	5.82	5.78	6.05	5.35	5.03	4.57	3.55		A_92_P039005	sense gene model	No EST. cDNA result. B73 result agrees with cDNA result.	A	cDNA	60	1 of 2	6	98316304	98316363	6.03	no	CDS overlaps intron	1	ATTTCCCTGTGGCTCGTATTTGATCTTAATGCTGTAACAAACTCTCCTCGATGGAGATTA	1	21	62	TC305017	NA	NA	NA	1447 similar to UP:Q69XQ3_ORYSA (Q69XQ3) KH domain-containing protein : zinc finger protein-like, partial (93%)	GRMZM2G110513_T01	AATGAGCTAGTAAGAATCCACAAACCGATAACATCAATAGCAACTATTCTCAAGTTCAACAGACTCACAATGATCTGCCAGCCAAGAGTGCCTAAGAAACGGTACAAAAACAGGATAGATAAAAGGGATAGATAAAAGGGTGACCAATACGGCAATCCTACAAATCCTAAATAAACGGCCATTGCTTAATCTCCATCGAGGAGAGTTTGTTACAGCATTAAGATCAAATACGAGCCACAGGGAAATGCTCTCTCTCAGGCAGCATGTGGCTCAGCACACTTCACCATGGCGCTGGCGCCACTGTCCTTGGTCATGGTGTTATTCAGCCATACAGGCAGATTAATCACCACAGGCCACAATAAGCATGCCTGTCAAGCAGCAGCAGGTTTGCGCAGCTCA…	omrna	good	6	98313444	98316536	GRMZM2G110513	-1	NH	-	-	-	zinc finger c-x8-c-x5-c-x3-h type family protein	F:nucleic acid binding F:metal ion binding
TC305017_+	zm_7190	Q69XQ3_ORYSA	1447 similar to UP:Q69XQ3_ORYSA (Q69XQ3) KH domain-containing protein : zinc finger protein-like, partial (93%)	5.82	5.78	6.05	5.35	5.03	4.57	3.55		A_92_P039005	sense gene model	No EST. cDNA result. B73 result agrees with cDNA result.	A	cDNA	60	2 of 2	6	98316304	98316363	6.03	yes	UTR	1	ATTTCCCTGTGGCTCGTATTTGATCTTAATGCTGTAACAAACTCTCCTCGATGGAGATTA	1	21	62	TC305017	NA	NA	NA	1447 similar to UP:Q69XQ3_ORYSA (Q69XQ3) KH domain-containing protein : zinc finger protein-like, partial (93%)	GRMZM2G110402_T03	AAAACGGACCGGATCCCGACCCAATTTAACCAAGCCCCCATCAGTTGCGGCCGCGCGCTCGTGCCGTTGCGCTGCGGCAAAGCCTCCCCCCACACCTCTCTCCTCCACCCGCCGCCCCCGCGGGACCGAAACCCTAGCTAGGGTTCTGCCCGCCGCCGCCGCCGCCTTCGATCCAGACGCGGCCAGGCTTCCCGCAACACCGCCATGGACACGGGCCGCAAGCGGACCGCACCGGAGGGCGCCAACGGCGCGGGCGGCCCCAAGCGCGCGAGAGAATCGGAGACAACTGGTGTAGGAAGCAAATCCAAGCCGTGCACCAAATTTTTCAGCACTGCGGGTTGCCCCTTTGGTGCAAGTTGCCATTTTCTCCATAACTTCCCGGGTGGCTACCAGGCCGTT…	cdna|est|omrna|protein	good	6	98313412	98316578	GRMZM2G110402	1	WH	RefSeq peptide	NP_001130889	hypothetical protein LOC100191993	zinc finger c-x8-c-x5-c-x3-h type family protein	F:nucleic acid binding F:metal ion binding
TC290480_+	zm_17106	Q6ASX1_ORYSA	1103 similar to UP:Q6ASX1_ORYSA (Q6ASX1) FYVE zinc finger containing protein, partial (31%)	0.75	1	0.95	0.68	0.4	0.53	-3		A_92_P008874	sense gene model	cDNA and EST results agree. B73 result agrees with cDNA result.	A	cDNA	60	1 of 1	5	178831876	178831817	5.05	yes	CDS	2	GAACCTGAGGTTACAGACAAGGATATGCAGGATCCAGCATTGCTGTCGGTGCTGAAAAAT	1	209	120	TC290480	GGCTAAAATTTTGGAAAAACAACTTGAGGAACAGGAGATTCTAGGTGAAGCAGAAAACTCAGATGATGATTTGGCTGCTATTATTCGGAACATGGACGACGATAAGAATGATGACATATTTTTTGATGATTCAAAGTTCCCAGCTTTCAACTTTGAACAAATTATGGTTGCCTCTAATGATCTTGCCACTGATGGTCACTTTGACGTTACAGATGATGACATGAATGACCCAGATATGGCTGCTGCTCTAAAATCATTTGGCTGGAGTGAGGAGGATGACAAACAGTTGGAAAATCTCGAACCTGTTTCTTCAAATCAAGAGGGGCTAAAGGAGCAAGTACTTTCTCTAAAAAGAGAGGCTGTTGCAAACAGAAGGTCTGGTAATGTTGTAGAAGCCAT…	-	-	1103 similar to UP:Q6ASX1_ORYSA (Q6ASX1) FYVE zinc finger containing protein, partial (31%)	GRMZM2G101523_T02	CCATGATCGCAGGTAGAAGAGAGTTTATCCACACAGGCAGCTATGTTGGAAAAGATTGGGTTGCCGCCGAAGCCGTCCATGCGAGGCGCCACCTGGGTGGTGGACGCATCCCACTGTCAGGGTTGTTCTGTTCAGTTCTCGTTGTTTACTAGGAAGCACCATTGCCAAAGATGTGGGGGCTTGTTCTGCAGCAGCTGCACCCAGCAGAGGATGGTTTTACGTGGACAGGGTGATTCACCTGTTAGAATTTGTGATCCTTGCAAAAAGCTTGAGGAAGAAGCACGCCATGAGTTGAGATATGGGCACAAAAATAGAGCTACAAGAGCTACCACAAAATCTGCTTCGAAACCAGAGGATGAAATTCTAAGTGAAATTCTTGGAGGTGGAGAGCGTATCCAA…	cdna|est|omrna|protein	good	5	178830164	178835473	GRMZM2G101523	-1	WH	RefSeq peptide	NP_001144997	hypothetical protein LOC100278158	binding protein	F:zinc ion binding
TC295098_+	zm_18564	Q6EPF2_ORYSA	805 similar to UP:Q6EPF2_ORYSA (Q6EPF2) Ring zinc finger protein-like, partial (53%)	1.45	1.7	1.7	0.85	-0.43	0.65	-3		A_92_P013263	sense gene model	No EST. cDNA result. B73 result agrees with cDNA result.	A	cDNA	60	1 of 1	4	155229577	155229518	4.06	yes	UTR	2	GGGAGAAAGAGGCTACACGGAACCACGCGCTCACGGAGTCACGGCTCATCTTCGGACCTT	1	182	143	TC295098	NA	NA	NA	805 similar to UP:Q6EPF2_ORYSA (Q6EPF2) Ring zinc finger protein-like, partial (53%)	GRMZM2G081829_T01	TTCTTTTAATTCTCACTTTTTCCTATCTTATGTTGTTACGCGAGAACGGAATTATGTTTTATAACTTTTTTCTCGAATGTTAAAAAGTAGAGACAATCCCATATATACCATCGGAATTTATACTTATTTTTATGTGCCATTGGCCACATATATCATACACAAATAATATCCCTTAGATTATAAAATCTGATGACATACAATTTATTTTTACTTAAAAAAATATTGACTCATACCTCGTCATCTCTGCTTTGGCTCTTCACTGCTTCCCGAGACCCGAGGGTCCAATTTACGCGAGGGGGAGAAAGAGGCTACACGGAACCACGCGCTCACGGAGTCACGGCTCATCTTCGGACCTTCCCCAGTTCCCCGCGATATCGCTAGGGTTTCCGCGATGGCGAC…	cdna|est|omrna|protein	good	4	155224624	155229873	GRMZM2G081829	-1	WH	RefSeq peptide	NP_001147541	protein binding protein	protein binding protein	C:membrane F:metal ion binding C:mitochondrion C:plastid
TC303526_+	zm_39480	Q6ERQ7_ORYSA	612 similar to UP:Q6ERQ7_ORYSA (Q6ERQ7) Zinc finger (C3HC4-type RING finger)-like protein, partial (17%)	1.85	1.6	1.55	0.7	0.92	0.68	-3		A_92_P018976	EST	EST result. No valid cDNA result. B73 result (EST vs genome) agrees with EST result.	E	EST	0	1 of 1	7	116022154	116024414	7.02	no info	NA	2	GATCGAGGGCTGTGTTTTCTTCTTTTGCAGGTGGGGGCACTGCTTTTGCTACCTTTGTGC	1	146	18	TC303526	CAGGCGATCATCTTTTTACTGCTCTACGATCCCCTACGGGCTATGGCCCTATTTCTACCGCCACGCCCGTTCTTCTCCCCGCGTGTTCGAGTCCATCTTCTTGTGCCATCCAACCCCTCGTCCGTAGATCGATCGCTGCTACGCGCCTGCATGCTGACGGTTCGGCGCCGCTGATGCGATGAAGCTCTCGTAGCCCGACGTTAGCGAGAAGACGGGATCGCACAAGTACTGAGGTCTCGGCCAGGTGTCGATTTGGTTCAACCGAGGGAGCACCTGTGCATTGCTATAACAACAATGCTGGATCGGGTTGCCATGTCAGCTGAGGATTCTGCCCTGGCTGAAGATTTGCAGGTTGAAGAGGTTCTCCGGTTCTCAATTCAGTCGGGGAAGGCCTGTGCA…	-	-	612 similar to UP:Q6ERQ7_ORYSA (Q6ERQ7) Zinc finger (C3HC4-type RING finger)-like protein, partial (17%)	GRMZM2G125867_T01	CAGGCGATCATCTTTTTACTGCTCTACGATCCCCTACGGGCTATGGCCCTATTTCTACCGCCACGCCCGTTCTTCTCCCCGCGTGTTCGAGTCCATCTTCTTGTGCCATCCAACCCCTCGTCCGTAGATCGATCGCTGCTACGCGCCTGCATGCTGACGGTTCGGCGCCGCTGATGCGATGAAGCTCTCGTAGCCCGACGTTAGCGAGAAGACGGGATCGCACAAGTACTGAGGTCTCGGCCAGGTGTCGATTTGGTTCAACCGAGGGAGCACCTGTGCATTGCTATAACAACAATGCTGGATCGGGTTGCCATGTCAGCTGAGGATTCTGCCCTGGCTGAAGATTTGCAGGTTGAAGAGGTTCTCCGGTTCTCAATTCAGTCGGGGAAGGCCTGTGCA…	cdna|est|omrna|protein	good	7	116022155	116024510	GRMZM2G125867	1	WH	RefSeq peptide	NP_001147119	ubiquitin-protein ligase/ zinc ion binding protein	ubiquitin conjugating enzyme 7 interacting protein 4	F:zinc ion binding F:ligase activity F:protein binding
TC314427_+	zm_10143	Q6H595_ORYSA	870 similar to UP:Q6H595_ORYSA (Q6H595) Zinc finger (AN1-like)-like protein, partial (72%)	4.72	5.55	5.03	4.43	4	3.8	7.83		A_92_P041535	sense gene model	cDNA and EST results agree. B73 result agrees with cDNA result.	A	cDNA	40	1 of 1	2	178362589	178362550	2.07	yes	UTR	1	TGCCAATTTGCCATACTGTCACGTTGCAGCCAGGTCACCAGTCACCACAGCGAAAGAAAC	1	4	152	TC314427	GAATTCCATTGTGTTGGGATCGCTAACCACCCAATAAACCGCGGACGCAGCAGAAAAGAGGTAGAGGGGCGGCGACCTATGGCGCGGCGGGGCACGGAGGCGTTCCCTAACCTGGGCGCGCACTGCGACAAGCCGGACTGCAACCAGCTCGACTTCCTACCCTTCGACTGCGACGGCTGCGGCAAGGTCTTCTGCGCCGCGCACCGGACCTACGGGGACCACGGCTGCGCCAAGGCGGCGGACCAGGGTCGCACCGTCGTCGTCTGCCCGGACTGCGGCGATGCCATCGAGAAGCTGGTTCCGGGGCAGGGCGAGCGGGAGATCCTGGAGGCGCACGTGCGGTCGCGGCGCTGCGACCCGGGCAAGAAGCGCAAGCCCCGGTGCCCCGCGCGGCGGTGC…	-	-	870 similar to UP:Q6H595_ORYSA (Q6H595) Zinc finger (AN1-like)-like protein, partial (72%)	GRMZM2G125775_T01	ATGACCTGTCCGGACTCCGGACTCGGAACCCGCCTTCTTCTTGCCGCCAAAGAAAGGAAGGCAAAACGGTTCTTCTTTCGCGTCGGCAACAGCGACACCCACAGCCGGCCAGCCCAAGTCTATAAATGTACGCTCGTCCTCTCGTCGCTCGCTCATCACCCAATGACCCAATCAATCGCTAACAACCCAATAAACCGCGGACGCAGCAGAAAAGAGGTAGAGGGGCGGCGACCGATGGCGCGGCGGGGCACGGAGGCGTTCCCTAACCTGGGCGCGCACTGCGACAAGCCGGACTGCAACCAGCTCGACTTCCTGCCCTTCGACTGCGACGGCTGCGGCAAGGTCTTCTGCGCCGCGCACCGGACCTACGGGGACCACGGCTGCGCCAAGGCGGCGGAC…	abinitio|cdna|est|omrna|protein	good	2	178362194	178363370	GRMZM2G125775	-1	WH	RefSeq peptide	NP_001106261	AN17	arsenite inducuble rna associated protein aip-	F:zinc ion binding
TC294362_+	zm_4398	Q6H5G3_ORYSA	673 similar to UP:Q6H5G3_ORYSA (Q6H5G3) Hypoxia-responsive protein : zinc finger (C3HC4-type RING finger) protein-like, partial (91%)	6.18	6.15	6.5	6.05	5.62	5.62	2.58		A_92_P032573	sense gene model	No EST. cDNA result. B73 result agrees with cDNA result.	A	cDNA	60	1 of 1	7	102397766	102397825	7.02	yes	UTR	2	GCTGCCCCTTTTTAACATCATTTTGGCCTGACACGTGGTAGCTAACAAGAAATCGCTGTT	1	61	86	TC294362	NA	NA	NA	673 similar to UP:Q6H5G3_ORYSA (Q6H5G3) Hypoxia-responsive protein : zinc finger (C3HC4-type RING finger) protein-like, partial (91%)	GRMZM2G030341_T01	CTGTGAACCCGAAGTGCCGGCACCGCCGCTGTTGCAGAAGTTGCCTCTTTTTTACGTCTTGTTTCTCCTCCACCCCGGCGACGCGAATGGAGAAGGGCAGTGGAGGCAGCAATCCTCCGCCGCCACCGCTCCACATGGAGGACTTCCAACTGGAGGGGAAGAAGCCCGTCAAGAACCCCTTTGTGCCCATCGGCGCACTGGTTACTGCTGGAGTTCTGACTGCTGGTCTGATCAGTTTCCGATATGGGAACTCTCAGCTGGGTCAGAAACTGATGAGGGCACGTGTAGTTGCTCAAGGCGCTACAGTCGCTCTGATGATTGGCAGTGCTTACTACTATGGCGATCAAATCAAGCTGTTCAAGAAAGGGTCGAGCCCATGATCTTCCCATGAATATTGCT…	cdna|est|omrna|protein	good	7	102395898	102397996	GRMZM2G030341	1	WH	RefSeq peptide	NP_001147404	RING-H2 finger protein ATL3I	-	-
TC282425_+	zm_14303	Q6K4B0_ORYSA	1618 similar to UP:Q6K4B0_ORYSA (Q6K4B0) Zinc finger (C3HC4-type RING finger) family protein-like, partial (52%)	0.65	0.75	0.82	1.1	1.6	-3	-3		A_92_P027973	sense gene model	cDNA and EST results agree. B73 result agrees with cDNA result.	A	cDNA	60	1 of 1	2	187822811	187822751	2.07	yes	UTR	1	CTAAGGATTGCTGGAGTGATACGGTTGTGTAAGCTTCGAAGTTCCAAGTATGATAACTAG	1	90	141	TC282425	TTTTACCAAACCCACCAACAGCGACCAATCCACTCCACGTATCCCCCTCCATTCCCAACCAGACTAGCCCACCAGTCCACCACCAGTCCACCACCGCCCCCTCGCGCACGCGCACCTCTCGTCCTCTCCGATGCGCGCCTTCGAGCCGACTCCGCCGCCGCCGCTGCACCAGCCCCAGCCCCAGCCGAGGTAGCCATGTACACGGTGCGCCCGCACGCGGCGGCGACGGTCACCCTTAACTGCACGGAAGCACCGCTCGACTGCCTCCCCCTCTGCCCCGGCGGCGGGGACGCCTGCTTCGAATACGTCCTGCCCCCACCACCCCCGATCCCGGTGATCCCGCGCGCGCCGGTCGCCGACCGCCACGCGCCCGTCCGCCTCATCCTCGTTATCTCCCTG…	-	-	1618 similar to UP:Q6K4B0_ORYSA (Q6K4B0) Zinc finger (C3HC4-type RING finger) family protein-like, partial (52%)	GRMZM2G015409_T01	TTTTACCAAACCCACCAACAGCGACCAATCCACTCCACGTATCCCCCTCCATTCCCAACCAGACTAGCCCACCAGTCCACCACCAGTCCACCACCGCCCCCTCGCGCACGCGCACCTCTCGTCCTCTCCGATGCGCGCCTTCGAGCCGACTCCGCCGCCGCCGCTGCACCAGCCCCAGCCCCAGCCGAGGTAGCCATGTACACGGTGCGCCCGCACGCGGCGGCGACGGTCACCCTTAACTGCACGGAAGCACCGCTCGACTGCCTCCCCCTCTGCCCCGGCGGCGGGGACGCCTGCTTCGAATACGTCCTGCCCCCACCACCCCCGATCCCGGTGATCCCGCGCGCGCCGGTCGCCGACCGCCACGCGCCCGTCCGCCTCATCCTCGTTATCTCCCTG…	cdna|est|omrna|protein	good	2	187822079	187824236	GRMZM2G015409	-1	WH	RefSeq peptide	NP_001151780	RING-H2 finger protein ATL5F	ring-h2 finger protein atl5f	F:zinc ion binding F:protein binding
TC313674_+	zm_25001	Q6K4P9_ORYSA	790 similar to UP:Q6K4P9_ORYSA (Q6K4P9) RING zinc finger protein-like, partial (72%)	2.7	2.5	2.8	3.17	3.28	2.28	-3		A_92_P023290	sense gene model	No EST. cDNA result. B73 result agrees with cDNA result.	A	cDNA	43	1 of 1	6	128159838	128159796	6.05	yes	UTR	2	ACGAGTCCTTACATGATCCAGCAAGTAATCGCCTGACTGAAAATATGTCGTTGTTGTCAA	1	119	50	TC313674	NA	NA	NA	790 similar to UP:Q6K4P9_ORYSA (Q6K4P9) RING zinc finger protein-like, partial (72%)	GRMZM2G092244_T03	CCCGTTCCTTCCTTGCCACCGGCGCCATCTTTGCTTCCGTGACCTCGCCCGTCGATTTTTCTTTTCGGTTGTTTATTGCAAAACTTGGGCGCAAGATAGTCTCTGATTCGTTCGGCTTTACGCGGTCGAGGCGATTGTTTGGTCTGGTTCTGGAACCTGGGCTGCTCTTGCTCTTGGTGGCGTTAGTTATTCACGGGTTCTTGAATCTTTCAGGCGGCCAGGGTGGAACTGCCCCTTGCCCGTGGTTGGTGAGGCGATTCGTGGTCGGGAGCTTCCGTTTCTCTTCGGAGGTGAAGTGGATCTGACCTACTGTAGGGGAAAGAGCAAAGTACATTATCTTGTACAAATGTGCATTACGCTACCTTTATCATAAACCAAATCATCTCTGTTTCTGGGAAC…	est|omrna|protein	good	6	128159684	128163445	GRMZM2G092244	-1	WH	RefSeq peptide	NP_001132232	hypothetical protein LOC100193667	ring finger	F:zinc ion binding F:protein binding C:membrane
TC303769_+	zm_21692	Q6K684_ORYSA	1009 similar to UP:Q6K684_ORYSA (Q6K684) Zinc finger (CCCH-type) protein-like, partial (45%)	0.28	-0.03	0.3	-3	-3	-3	-3		A_92_P023862	sense gene model	cDNA and EST results agree. B73 result agrees with cDNA result.	A	cDNA	59	1 of 1	4	205308754	205308695	4.09	yes	CDS	2	ATTTTGGATGCCTTCCCATACACGACAGTGATCAGTGCGCTTGTCAAAAAGGGCCGGATG	1	116	25	TC303769	ATTTTGGATGCCTTCCCATACACGACAGTGATCAGTGCGCTTGTCAAAAAGGGCCGGATGCAAGAAGCCAATACCTATTGTGAGCTCATGATACAAAGTGGTTCTACGCTTGACAATGCATGCTACAACACTCTGATTCACCTGCGATGCCAAGAAGGGAAGATTAATGACGCGTTTGAGCTGTTGAACATGATGGAAGAAGGTGGTCTAGAGAGCGATGAGTACACATTCTCTATTTTGGTCAATGGTCTTTGCAAGATGGGACAAATCGAGGCTGCTGAGAAGCAGATATGGTCCATGGAGATGATGGGCATGCAATCAAATGTGGTAGCATATAATTGCTTGATTGATGCGTTATGCAAATGTCATGAGGTTGATGCAGCCATAAAAATTTTGCAC…	-	-	1009 similar to UP:Q6K684_ORYSA (Q6K684) Zinc finger (CCCH-type) protein-like, partial (45%)	AC205735.3_FGT006	ATGGTCCGGTCCCGGGGGCATCTGGCCCTGTCTACGCGGCTGATGAACGTAGGCCTCGCTTCGCTCTGCCGGGGTGGCTGGCTCGACCGTGCGGAGTCCGTCCTCGTCGACGCCATCCGCCTCGGCCTGCCCCCGGATGTCGTCACCTACAACACCCTCCTCGCCGCGTACTGCCGGGTCGACGGACTCGACGCGGGGCTAGCCGTCGTGCACCGGATGCGGGAGGCCGGGGTGAGACCCGACGCCGTCACCTACAACTCCCTCATCACGGGCGCCGATCGCAGCGGACTCACGGTCCGCGCCCTTGACCTGTTCGACGAAATGCTGAGGTCAGGGGTCGCCCCCGATTCGTGGAGCTACAACGCCCTCATGCACTGCCTATTCAGGTCCGGCCACCCG…	abinitio	good	4	205308125	205309513	AC205735.3_FG006	-1	WH	RefSeq peptide	NP_001170632	hypothetical protein LOC100384682	pentatricopeptide repeat-containing protein	C:mitochondrion
TC312799_+	zm_9708	Q6K687_ORYSA	1612 similar to UP:Q6K687_ORYSA (Q6K687) Zinc finger (CCCH-type) protein-like, partial (87%)	4.45	4.18	4.38	3.85	3.75	4.93	2.55		A_92_P008066	sense gene model	No EST. cDNA result. B73 result agrees with cDNA result.	A	cDNA	60	1 of 1	5	213285197	213285138	5.08	yes	CDS	2	AAGGAAGACAGAAGATCCTTGGTTGCATACGGTGAGGAAGTGAAGGAGCTGAGGATTCGA	1	214	132	TC312799	NA	NA	NA	1612 similar to UP:Q6K687_ORYSA (Q6K687) Zinc finger (CCCH-type) protein-like, partial (87%)	GRMZM2G017923_T03	CACGGATTCACGGTCACGGTCGAGGAGGAAGAAACGGTACCGCGCCCGCGGCGAGAGCCTGGGAGGCTGGGAGGAGGAAGAACCCTCTCGACTCGATTCTTCGCCCATCGCCTCGCCGCCCCGATCCAGTTGGTGGCCTATGGCGGGCGAGGGCGAGGACGAGGCGGCGGCCATTGAGCGGCAGCTGGAGCAGCAGCTGCAGGAGCAGCGGTCCTCCCTCGCCGCGGTCGACGAGGCCCTCGCCGCCGACCCCTCCAACGCCGACCTCCTCGAGGTTCATGAGGAGCTTCTTGCTGCGATTAAGGATGCCGAGGAGGGTCTTCTCCATTTGAAGCGCTCTAGGCTACTGAAGCAAGTAGATGAGATCTTTCCAGATAAGGAATCAATATCCCAATCACC…	est|omrna	good	5	213284693	213288892	GRMZM2G017923	-1	WH	RefSeq peptide	NP_001130891	hypothetical protein LOC100191995	zinc finger (ccch-type)	F:nucleic acid binding C:intracellular F:zinc ion binding
TC304105_+	zm_21843	Q6K8E9_ORYSA	785 homologue to UP:Q6K8E9_ORYSA (Q6K8E9) Zinc finger-like, partial (15%)	5.28	5.53	5.57	4.97	5.05	4.45	-3		A_92_P035145	sense gene model	cDNA and EST results agree. B73 result agrees with cDNA result.	A	cDNA	60	1 of 1	4	172689749	172689808	4.07	yes	UTR	3	ATGTTTGTTTCCTCAGCCTGGAAAAGGACTAAGGTTTGTTGCCTCTTTCTGGAAATGGAA	1	45	116	TC304105	AGAGCGCGGTGACCTGACCACCGCTGTTTCTCTACTCGAGGACTGCCGGAGGATGATCATGGGGTCGGCGTCAGGACAGTCTGGTGACCGTCTGTGCCAGGCACTGGATGCCGAGCTGAAGGAGATGCAGGATCGGATGGCCAACCGGCAGAGGTACGAGGCGTCCGGTCGGGCATATGTGCTCTCAGGCTTGAGCTCGCACTCATGGCAGAGGGCAACCGCCCGCGGGGACTCGACGGACAGCGAGAGCCTGATCCAAGCCTACCAGACTTCGTCCATGGTGGACATGCTGCTTCGCTCGCAGACAATGAGCCGCTCATCGACTCCTCGACCAACGCCACAGATGAGGCACGCTAAGTCATTCCCGGCACGCCCGCAGCCAAGGTAACTGTTATTTGG…	-	-	785 homologue to UP:Q6K8E9_ORYSA (Q6K8E9) Zinc finger-like, partial (15%)	GRMZM2G130002_T01	CCTCTCCTCTCCTCCTGCTCACTCCTCGCCATCATTCAGCTCTTCCCCAACCTTTTCCTTCTCCCCCATAGGGAGCGCGGCGCGGGAGGGCCTGTGCTCCTGCTTGCTTTCGTGGTGTTGCTGCTGCTTTTCCTCTTTGTTAAAAGGCTGCTCCCTCCGTCTCCTGTCATCTCCCCTTTCTCTCTTCTCAATTCTCATCGCGCTGGCTTCGCTTGGCTGCTAAGGTCAAATAGCCATCCATCTGTCCATACGCCTCTTTCCCTTTCTCTTTCCTCTTTAACCCCCCTACGAGGCTCCGGTCTCAGGGCGCTTCGCATGGCCATGGCCTCCGCGGTGGCTCCGGCTCCTCCCCTTGCCAGCGACGACCAAACCGGGCAAAAGCGCCGCCAAATCTGCATC…	cdna|est|omrna|protein	good	4	172685051	172689834	GRMZM2G130002	1	WH	RefSeq peptide	NP_001168683	hypothetical protein LOC100382472	protein binding	F:protein binding F:zinc ion binding
TC309131_+	zm_8493	Q6K937_ORYSA	1358 similar to UP:Q6K937_ORYSA (Q6K937) Zinc finger (C3HC4-type RING finger)-like protein, partial (52%)	0.75	0.28	0.55	-3	-0.1	-3	-3		A_92_P028666	sense gene model	cDNA and EST results agree. B73 result agrees with cDNA result.	A	cDNA	59	1 of 1	10	129770471	129770412	10.05	yes	CDS	2	TAGCACCACTCTTGCTCATTCATATCAAACGCCGTCCATGGTTCAGATGCTGGAGCATTC	1	86	25	TC309131	CTTGCAGGCAATCAACTCACTTGGCGCTGGTGGTGGCACGAACATTGCTGATGCGCTAAAGAAAGCTGTGAAGGTGATTGCGGACCGCAGCTATAAGAATTCTGTGTGCAGTATCATTCTTCTGTCAGATGGCCAAGATACTTACAACATTTCCTCAAATTTCCAAGGCACATCAGCAGGTCGTAGGTCACTTGTTCCATCTGCTAATCCAAATGAGCTCCATATGGTACCCCTGCACACTTTTGGATTTGGAGCAGACCACGATTCAGATACGCTGCATTCGATTTCTGAAGCTTCTGGTGGCACCTTTTCTTTTATTGAGGATGAAGGTGTGATGCAAGATGCGTTTGCTCAATGTATTGGTGGGCTTCTTAGTGTTGCTGTCCGTGAGATGCGTCT…	-	-	1358 similar to UP:Q6K937_ORYSA (Q6K937) Zinc finger (C3HC4-type RING finger)-like protein, partial (52%)	GRMZM2G075019_T02	CCCGCGGCCACGAGAGAGACGAGTCAAAACAAGACACGAGCCGCACCCGCACCTCAAACGCTCCACCTCCACAGCTCCACTACCTCCCATGTCGGCTCTGCTCCCCTCCAAAACCTGCCGCCGCTTCCTCTCCCCGCACTCCTATCGGCAGCCATCGTATAATCCGTAGGCGGGTGGCGGTGTAGAGCCCCACGCCACGTCCCCGCGAGCAGTAGTCTGCGAGCCGGTTGGCCCGGCCGGGAGGAGGCGGTTTGGTTTGTGCTTTGAAGCGATGGAGGGTGCGTGGAGGAAGGTCAGGCAGGCGCTGGGCCTTCGCCTCTGCGTGCACGCGCCCGCGGCAGGAGGTGGAAATGTCCAGCCGGCGCAGTCGGGCGCGGGCGGTTGTCGGCGGGATGCCGC…	cdna|est|protein	good	10	129770097	129778178	GRMZM2G075019	-1	WH	RefSeq peptide	NP_001130333	hypothetical protein LOC100191428	protein binding	F:protein binding F:zinc ion binding
TC293412_+	zm_41008	Q6K9R3_ORYSA	1230 similar to UP:Q6K9R3_ORYSA (Q6K9R3) Zinc finger-like, partial (97%)	3.42	3.53	3.33	3.22	2.67	4.45	4.3		A_92_P021951	inconclusive	No valid cDNA / EST result. No valid B73 result.	D	no result	NA	NA	NA	NA	NA	NA	NA	NA	NA	GGCAGTAAGAGCGAGATGGCTTGCAAAGAAGAGTGGGCAGAAGTACCGCCACCGGTTTGA	1	127	166	TC293412	NA	NA	NA	1230 similar to UP:Q6K9R3_ORYSA (Q6K9R3) Zinc finger-like, partial (97%)	NA	NA	NA	NA	NA	NA	NA	NA	NA	NA	NA	NA	NA	NA	NA
TC297886_+	zm_5205	Q6VAG2_ORYSA	1091 similar to UP:Q6VAG2_ORYSA (Q6VAG2) Zinc-finger protein, complete	8.6	8.25	8.45	7.9	7.72	8.18	6.12		A_92_P034152	ambiguous	No EST. cDNA result. B73 result agrees with cDNA result.	A	cDNA	60	1 of 2	9	835811	835752	9	yes	UTR	1	TGTCGTGTAAGCTTATTCAGTTATTCTTGGTGGTTTGGGTCGGTATCGTGTCATTCCCCG	1	51	166	TC297886	NA	NA	NA	1091 similar to UP:Q6VAG2_ORYSA (Q6VAG2) Zinc-finger protein, complete	GRMZM2G158838_T01	CCTGATTTTTCTAAAAGTTTATAGCGCTGTTAATAGCTAGTGATTTAAGTGCTCTATTATTAGTGGAAATCGTGTGTGCCTGGTTTTAAGCGGTGGATTTGTTAATTTATGCAGCAGATTTGGTGCACGCTGTTCTCGATTTAGATCATTGGGAATTTTTTTCTTGTTTTTGTAGAGATTCGAATTTGATATGTTACCCTGATTCGTTTAAAAAGTCGGTTTGAGCTGTATTTGCGCAGCAAATTTTGCGATTGTGTCTTTTGTTCCTAAAAATCAGGATCTTGTTTCGTCTACCACGATTGATGTTTGCTAAGATGGCAATGATGGTTTGATGTGCAGACATATATTCAGTGATGGAACACAAGGAGGCCGGCTGCCAGCAGCCGGAGGGCCCAATCC…	abinitio|cdna|est|omrna	good	9	835005	836879	GRMZM2G158838	-1	WH	-	-	-	zinc finger a20 and an1 domains-containing protein	F:zinc ion binding F:DNA binding
TC297886_+	zm_5205	Q6VAG2_ORYSA	1091 similar to UP:Q6VAG2_ORYSA (Q6VAG2) Zinc-finger protein, complete	8.6	8.25	8.45	7.9	7.72	8.18	6.12		A_92_P034152	ambiguous	No EST. cDNA result. B73 result agrees with cDNA result.	A	cDNA	60	2 of 2	4	233435395	233435454	4.09	yes	UTR	1	TGTCGTGTAAGCTTATTCAGTTATTCTTGGTGGTTTGGGTCGGTATCGTGTCATTCCCCG	1	51	166	TC297886	NA	NA	NA	1091 similar to UP:Q6VAG2_ORYSA (Q6VAG2) Zinc-finger protein, complete	GRMZM2G058866_T01	CTTGTTTCGTCTACCACGATTGATGTTTGCTAAGATGGCAATGATGGTTTGATGTGCAGACATATATTCAGTGATGGAACACAAGGAGGCCGGCTGCCAGCAGCCGGAGGGCCCAATCCTATGCATCAATAACTGTGGTTTCTTTGGAAGCGCTGCCACCATGAACATGTGCTCCAAGTGCCACAAGGAGATGATAATGAAGCAGGAGCAGGCCCAGTTGGCTGCCTCCTCCATCGATAGCATTGTCAATGGCGGTGATAATGGGAAAGGACCTGCAATTGCTGCAACTGTAGGTGTGGCAGTTCCTCAAGTCGAGGAGAAGACTATCGCCGTGCAGCCTATGCATGTCGCTGAAACCAGCGAGGCTGCTGCTGTTATCGCGAAGGCCAAGGAAGGCCC…	cdna|est|omrna|protein	good	4	233434608	233435834	GRMZM2G058866	1	WH	RefSeq peptide	NP_001106260	AN14	zinc finger a20 and an1 domains-containing protein	F:zinc ion binding F:DNA binding
TC306499_+	zm_7763	Q6YW60_ORYSA	1423 homologue to UP:Q6YW60_ORYSA (Q6YW60) Zinc finger (C3HC4-type RING finger) protein-like, partial (98%)	5.18	5.3	5.43	4.45	4.07	4.55	3.1		A_92_P005792	sense gene model	No EST. cDNA result. B73 result agrees with cDNA result.	A	cDNA	60	1 of 1	1	268881425	268881484	1.1	yes	UTR	2	AACCTTCCTCGACAACTTGGTCTCCGAAAGTGTACGTGTTCTTCTTTACTCTTTCCCCTT	1	229	29	TC306499	NA	NA	NA	1423 homologue to UP:Q6YW60_ORYSA (Q6YW60) Zinc finger (C3HC4-type RING finger) protein-like, partial (98%)	GRMZM2G044569_T06	CCCCACGAAAATTCTCGAATCCCCCCGAACCAAAGGGCGGCAGAGGAGTCGTGCTCCGGTGACGGGCTTGGTTTCGTTCGCTTCCCTCTCGCAGTCTCGCTGCTGATTCGCCGCCCTGTTCGCTTGTTTCTCATGTTCGGAACGCGGTTACTCTCTGTGGTGGTTGCAGTGAAAACTAGAAGGGAAGAACAGCCTCCTAATGGATAGGAACAACGAACTGGAAGAGGTGGTCCCAAATGACTCGGACCCTCTTATTGGGAGGGAGAACAGGGAGTCAGAGTCATCGGTAGAGCTGTCACCGCCACAGCCAGCAACTGTGAACCTGCTGGAGATTGAGGATGAAGAGACCGACGGCTCTTCTGCTGCGTGCTGCCGCATTTGCCTTGAGAATGAGTCTGA…	omrna|protein	good	1	268876934	268881637	GRMZM2G044569	1	WH	RefSeq peptide	NP_001148677	LOC100282293	zinc c3hc4 type family protein	F:zinc ion binding F:nucleic acid binding C:membrane
TC306499_+	zm_7763	Q6YW60_ORYSA	1423 homologue to UP:Q6YW60_ORYSA (Q6YW60) Zinc finger (C3HC4-type RING finger) protein-like, partial (98%)	5.18	5.3	5.43	4.45	4.07	4.55	3.1		A_92_P038072	sense gene model	No EST. cDNA result. B73 result agrees with cDNA result.	A	cDNA	60	1 of 1	1	268880919	268880972	1.1	yes	CDS	2	AGAGGATTTGGCAGAGGCACTATCACATCCTGACCAAAAGGGAGTTGACAAAGGAATACG	1	27	167	TC306499	NA	NA	NA	1423 homologue to UP:Q6YW60_ORYSA (Q6YW60) Zinc finger (C3HC4-type RING finger) protein-like, partial (98%)	GRMZM2G044569_T06	CCCCACGAAAATTCTCGAATCCCCCCGAACCAAAGGGCGGCAGAGGAGTCGTGCTCCGGTGACGGGCTTGGTTTCGTTCGCTTCCCTCTCGCAGTCTCGCTGCTGATTCGCCGCCCTGTTCGCTTGTTTCTCATGTTCGGAACGCGGTTACTCTCTGTGGTGGTTGCAGTGAAAACTAGAAGGGAAGAACAGCCTCCTAATGGATAGGAACAACGAACTGGAAGAGGTGGTCCCAAATGACTCGGACCCTCTTATTGGGAGGGAGAACAGGGAGTCAGAGTCATCGGTAGAGCTGTCACCGCCACAGCCAGCAACTGTGAACCTGCTGGAGATTGAGGATGAAGAGACCGACGGCTCTTCTGCTGCGTGCTGCCGCATTTGCCTTGAGAATGAGTCTGA…	omrna|protein	good	1	268876934	268881637	GRMZM2G044569	1	WH	RefSeq peptide	NP_001148677	LOC100282293	zinc c3hc4 type family protein	F:zinc ion binding F:nucleic acid binding C:membrane
CF648799_+	zm_37820	Q6YXI9_ORYSA	201 similar to UP:Q6YXI9_ORYSA (Q6YXI9) Zinc finger (C3HC4-type RING finger) protein-like, partial (32%)	1.05	1.08	1.23	1.05	0.83	0.15	-3		A_92_P008240	ambiguous	cDNA and EST results agree. B73 result agrees with cDNA result.	A	cDNA	60	1 of 2	8	144103050	144102991	8.05	yes	CDS	1	TGCAAGGATATAGTGAGTAGGAGGAGGATGGAGGATTGGAAAAAGGTTTCCGGTAGGGAT	1	213	102	CF648799	GCTCAGTGTCGACATATGAAAGGCGGGCAAGCCTTAGGGAATTCTACGCAATTATCTATCCGATTCTGCAGCAGCTTGAGAGTAGTTTGATCGAGAGGGACCTGAAAGGGAAGGGCCGATGCAAGGATATAGTGAGTAGGAGGAGGATGGAGGATTGGAAAAAGGTTTCCGGTAGGGATGTGGAAAGGGAGGATGAATGCG	B73	3530_1_59_1_F04.x_2 3530 - Full length cDNA library created by Invitrogen from multiple tissues Zea mays cDNA, mRNA sequence.	201 similar to UP:Q6YXI9_ORYSA (Q6YXI9) Zinc finger (C3HC4-type RING finger) protein-like, partial (32%)	GRMZM2G439168_T01	ATGGCGAAGGAGCAGGCTGGCTGGCCCTCAGTCTCTATCTTCGTCGAAGAGAGAAAATTACCTTGTAGTCTCATTGTTTCAGTTTATGGTCCAATTTACAATGGCTTCGCTGTAAATGGGAAAACAACTCGGGCAGATGCTATTCAGAGGAATTATGGTGGATCATGTGTGCAGATGAGGCTGTCGTTTAGCTCTCTGGCTCCATTGTTCTTGTACTTTATCCAATGGCTGGACTGCGGCTGCTGTTATGCCCTTCCCAGCTATTTAGGACTATTTCACATCCTCACATGCAAGGAGACCTGGGTTTCATGCATTAAAATCTGTTATGTTTTGTTTTCGCATGTTTATGCTGATGGAGATAGCTCAATGTCGACATATGAAAGGCGGGCAAGCCTTAGG…	est	good	8	144099073	144105544	GRMZM2G439168	-1	WH	-	-	-	rna-binding protein	C:cytoplasmic membrane-bounded vesicle F:zinc ion binding F:protein binding
CF648799_+	zm_37820	Q6YXI9_ORYSA	201 similar to UP:Q6YXI9_ORYSA (Q6YXI9) Zinc finger (C3HC4-type RING finger) protein-like, partial (32%)	1.05	1.08	1.23	1.05	0.83	0.15	-3		A_92_P008240	ambiguous	cDNA and EST results agree. B73 result agrees with cDNA result.	A	cDNA	60	2 of 2	7	29254008	29254067	7.02	yes	CDS	1	TGCAAGGATATAGTGAGTAGGAGGAGGATGGAGGATTGGAAAAAGGTTTCCGGTAGGGAT	1	213	102	CF648799	GCTCAGTGTCGACATATGAAAGGCGGGCAAGCCTTAGGGAATTCTACGCAATTATCTATCCGATTCTGCAGCAGCTTGAGAGTAGTTTGATCGAGAGGGACCTGAAAGGGAAGGGCCGATGCAAGGATATAGTGAGTAGGAGGAGGATGGAGGATTGGAAAAAGGTTTCCGGTAGGGATGTGGAAAGGGAGGATGAATGCG	B73	3530_1_59_1_F04.x_2 3530 - Full length cDNA library created by Invitrogen from multiple tissues Zea mays cDNA, mRNA sequence.	201 similar to UP:Q6YXI9_ORYSA (Q6YXI9) Zinc finger (C3HC4-type RING finger) protein-like, partial (32%)	GRMZM2G171967_T01	CTCCTCCGTCCTTCACCGCTTCCTTGACCCTCTCTCTCCCCCACCCCACCCACGGAAAGCTTCGAGCTTTCACTCTATACCCCAGGGAGAAGGAAGGAAGCCGGCACAGTCTACTGGCCTTGTGGTGCCGGCAACTGACTAGGATCGAGAAATAGGGTTCTTGGAGAGCGGCCGGTCCATGGCACAGCGGGGCGAGCTGGGGCGGCAGCTCCCGCTGAGAGGCCCCCTCAAAGCCCTAGAGGCAGACATCCACCACGCTAACGCCATGGCAGATGCTATTCAGAGGAATTATGGTGGCGCATGTGTGCAGATGAGGCTGTCGTTCAGCTCCCTGGCTCCATTGTTTTTGTACTTCATCCAATGGCTGGACTGCGGCTGCTGTTATGCCCTTCCCAGCTA…	cdna|est|omrna|protein	good	7	29252685	29254774	GRMZM2G171967	1	WH	RefSeq peptide	NP_001152052	RNA-binding protein	protein binding	C:cytoplasmic membrane-bounded vesicle F:zinc ion binding F:protein binding
TC288791_+	zm_41413	Q6Z1G2_ORYSA	1956 similar to UP:Q6Z1G2_ORYSA (Q6Z1G2) Zinc-finger protein C60910-like, partial (72%)	1.32	1.92	2.7	1.42	0.68	0.7	-3		A_92_P008671	sense gene model	No EST. cDNA result. B73 result agrees with cDNA result.	A	cDNA	60	1 of 1	1	195559384	195559325	1.06	yes	CDS	1	TGACTCAAGATACTGCTCAACCGCCGAAGATATCATGTCCTCTAATATCTGTCAGTTGTC	1	211	35	TC288791	NA	NA	NA	1956 similar to UP:Q6Z1G2_ORYSA (Q6Z1G2) Zinc-finger protein C60910-like, partial (72%)	GRMZM2G159996_T02	TCTGCGGCGCGTGGTGAGTCGGTCCCCGCCTCCGCCTCGTTGCTGCTTATTGCGAAGTCGCGAGCAAGCGAACGCTCGCCTCTCGCCATTTTTACTCGTCGGCTGGTCCGGCCCCAGCGATTCGGTTTGGTGCGCCTCGTGGTCCACGTGCGCGGGCTTTGTGCTCTCTCTTCCCTCTGTGTGTGTGTCAGTTCGTCGGGTAGGTTGGTGGCGGCGTGAGAGATGAAGAGCTGCGGCGGGGGAGGAGCGGACGGGCAGCAGTGCCCGTGCGACTACTGCGGGGAGGCGGCGGCGGCTCTGCACTGCCGCGCGGACGCCGCGCGCCTCTGCGTCGCGTGCGACCGCCACGTGCACGCCGCCAACGCGCTTTCGCGGAAGCACGTGCGGGCGCCGCTCTGC…	cdna|est|omrna|protein	good	1	195557037	195561667	GRMZM2G159996	-1	WH	RefSeq peptide	NP_001132654	hypothetical protein LOC100194129	zinc-finger protein c60910-like	F:metal ion binding
TC302440_+	zm_21073	Q6Z2L0_ORYSA	1410 similar to UP:Q6Z2L0_ORYSA (Q6Z2L0) Zinc finger protein-like, partial (61%)	-3	-0.17	-3	0.13	-0.47	-3	-3		A_92_P018233	sense gene model	cDNA and EST results agree. B73 result agrees with cDNA result.	A	cDNA	60	1 of 1	5	204605762	204605821	5.07	yes	CDS	1	GACGGCAACGAGCTGGATAGATCGTTCTACATGGAGAGCCTAGGGCTAATGGCGCAGCAG	1	151	67	TC302440	GTCACGTTAGCGGCCAGCTACATCCTGACGATCCTGTCACCCGCTCGATCGGCGGGCGCTGGAGCGCGCGCATCTAGCTTTGTGCAAGTTTCACGGGATCTCTAGCTTTGTCGGCGGCACATGAGCAGCTCCAAGCACGCCGCGGGCGCCGTAGGCGGCAAGGCCGCGCGCGCCTGCGACAGCTGCCTGAGGCGGCGCGCGCGGTGGTACTGCGCTGCCGACGACGCCTTCCTGTGCCAGGGCTGCGACGCCTCGGTGCACTCGGCGAACCCGCTCGCCAGGCGGCACGAGCGCCTGCGCCTGCGCCCGACGGACCCGCACTCGACGACGCTCGAGGCCGGCGTGGCGACGGCGACGTGGAAGAAGCGCCAGCAGCAGGTCGCGCCGGCGTGGTCCAAG…	-	-	1410 similar to UP:Q6Z2L0_ORYSA (Q6Z2L0) Zinc finger protein-like, partial (61%)	GRMZM2G041991_T01	GTCACGTTAGCGGCCAGCTACATCCTGACGATCCTGTCACCCGCTCGATCGGCGGGCGCTGGAGCGCGCGCATCTAGCTTTGTGCAAGTTTCACGGGATCTCTAGCTTTGTCGGCGGCACATGAGCAGCTCCAAGCACGCCGCGGGCGCCGTAGGCGGCAAGGCCGCGCGCGCCTGCGACAGCTGCCTGAGGCGGCGCGCGCGGTGGTACTGCGCTGCCGACGACGCCTTCCTGTGCCAGGGCTGCGACGCCTCGGTGCACTCGGCGAACCCGCTCGCCAGGCGGCACGAGCGCCTGCGCCTGCGCCCGACGGACCCGCACTCGACGACGCTCGAGGCCGGCGTGGCGACGGCGACGTGGAAGAAGCGCCAGCAGCAGGTCGCGCCGGCGTGGTCCAAG…	cdna|est|omrna|protein	good	5	204604955	204606998	GRMZM2G041991	1	WH	RefSeq DNA	NM_001153267	hypothetical protein LOC100280341 (LOC100280341), mRNA	zinc finger	F:metal ion binding
TC290156_+	zm_3344	Q6Z330_ORYSA	1091 similar to UP:Q6Z330_ORYSA (Q6Z330) Zinc finger-like, partial (21%)	5.4	5.53	5.47	4.55	4.22	4.75	1.25		A_92_P019443	sense gene model	cDNA and EST results agree. B73 result agrees with cDNA result.	A	cDNA	60	1 of 1	9	97737580	97737639	9.03	yes	UTR	1	GGTGCACCGATGCAGGTTTGAGCTAGGGCTGATTGGTGCTATGTCTTGGATGCAATTCCA	1	143	38	TC290156	CACGCCCGCGCCTCACACGGCAACGGACGGGACGCACCACCAGTCCACCGCCACCCCATCCAATCCCATCCCCACAACCGGGTGCCGCCGCCTTCTATGGCGGACTTCGGCGACGAGCTCTTTCTCGACGTCGGGGACGATGGTTTCGGAGACCTCTCCTACGTCTCCTTCTCCGAGTCCATCGAGTTGGATCTCGCCTGCCCACGCGACGTCTTTTCCGCGGGGTTTGATCCCGAAACCCTAACCCACATCCCGGGGTCCCCAATCTCCTTCGACTCCGACCCCGACCTCCGCCACCTCTCTCCCTCGCTGACCTGCTCCCCGCCCTTCTGGGGCTGCCTCGATGACGCCGCTAGCTTCGAGTGGGAGGAGATCGCGGACGCTGCCCTCGGCGTCGGC…	-	-	1091 similar to UP:Q6Z330_ORYSA (Q6Z330) Zinc finger-like, partial (21%)	GRMZM2G168690_T01	AAATCCAACACCAACACACGAGACGGGGACGCCACGCCCGCGCCTCACACGGCAACGGACGGGACGCACCACCAGTCCACCGCCACCCCATCCAATCCCATCCCCACAACCGGGTGCCGCCGCCTTCTATGGCGGACTTCGGCGACGAGCTCTTTCTCGACGTCGGGGACGATGGTTTCGGAGACCTCTCCTACGTCTCCTTCTCCGAGTCCATCGAGTTGGATCTCGCCTGCCCACGCGACGTCTTTTCCGCGGGGTTTGATCCCGAAACCCTAACCCACATCCCGGGGTCCCCAATCTCCTTCGACTCCGACCCCGACCTCCGCCACCTCTCTCCCTCGCTGACCTGCTCCCCGCCCTTCTGGGGCTGCCTCGATGACGCCGCTAGCTTCGAGTGGG…	cdna|est|omrna|protein	good	9	97736576	97737912	GRMZM2G168690	1	WH	RefSeq peptide	NP_001150472	LOC100284102	cop1-interacting protein cip8	F:zinc ion binding F:protein binding
TC283867_+	zm_1597	Q6Z3M2_ORYSA	1432 similar to UP:Q6Z3M2_ORYSA (Q6Z3M2) DNA binding zinc finger protein-like, partial (49%)	0.6	0.15	0.73	1.12	-0.23	1.92	-3		A_92_P007211	sense gene model	cDNA and EST results agree. B73 result agrees with cDNA result.	A	cDNA	60	1 of 1	2	11985473	11985532	2.02	yes	CDS	1	GGAGCTGACAGTGTAGTGCGCAGAAATGCTGCTAGGAGGGGTTCAGAGAGGAGTGACGAT	1	220	67	TC283867	CCTCGATTCTCCGGGCTGATCCGGTCGCTGTCCGGGCCTGTTCGATTGGAGGAGAATCGCCTGGTTTGAAGGAAAGGCTTGGGAAGAAAGGTAATTATCACTGTATCTGACATGGATGAGCACATGGGAAGACGAACAGTCGGCGGCCTCCTCTTCACCAAGGGAGGATCCATCCTTCTCTTCAGAGAAGACGGCTCGCGCCCCAAGGCCAAGAACTGCTGCACGCGCCATGGCTGTAGCGGTCAGCATCCTGCTGACAGAGCCAAGGGCAAGGAGGTGCACAGGGCAGCAGCGGTGGGCAGTGAATCGACACCGGCTACCCCTCGGAGATCACAAGCTTTTAGGAAGCCCAACAGAAGGCCTCCACATGAAGGCAGTGCCTCAGGCAGCATCGTCAGG…	-	-	1432 similar to UP:Q6Z3M2_ORYSA (Q6Z3M2) DNA binding zinc finger protein-like, partial (49%)	GRMZM2G053909_T02	CTCTGTGGTTTGGTTTCTTTGCCACGCGTATATAACAACTCCCATCACTTGCGATCGGTTCTTATCGCCCCCTTTCCCATTTCTCCCCTCGATTCTCCGGGCTGATCCGGTCGCTGTCCGGGCCTGTTCGATTGGAGGAGAATCGCCTGGTTTGAAGGAAAGGCTTGGGAAGAAAGGTAATTATCACTGTATCTGACATGGATGAGCACATGGGAAGACGAACAGTCGGCGGCCTCCTCTTCACCAAGGGAGGATCCATCCTTCTCTTCAGAGAAGACGGCTCGCGCCCCAAGGCCAAGAACTGCTGCACGCGCCATGGCTGTAGCGGTCAGCATCCTGCTGACAGAGCCAAGGGCAAGGAGGTGCACAGGGCAGCAGCGGTGGGCAGTGAATCGACAC…	cdna|est|omrna|protein	good	2	11983575	11986702	GRMZM2G053909	1	WH	RefSeq peptide	NP_001132824	hypothetical protein LOC100194314	zinc c3hc4 type family protein	F:zinc ion binding F:protein binding
TC294337_+	zm_4384	Q6Z542_ORYSA	1555 similar to UP:Q6Z542_ORYSA (Q6Z542) Zinc finger protein-like, partial (87%)	2.28	2.1	2.17	2.33	1.77	3.88	6.05		A_92_P010450	sense gene model	No EST. cDNA result. B73 result agrees with cDNA result.	A	cDNA	60	1 of 1	2	181729686	181729627	2.07	yes	CDS	1	GTGGCACAAAACCACATCATGGAAGCTGAATATGATGATTATTCTGCCACAAATGCGAGC	1	200	11	TC294337	NA	NA	NA	1555 similar to UP:Q6Z542_ORYSA (Q6Z542) Zinc finger protein-like, partial (87%)	GRMZM2G113619_T04	TGCGTTCGCCCCTCCTTTTACCTTCTCCCATTCACGCCCCGTCTCTTTCGTGGCCTTCCTTTTCCGGCGGCCACAAGTGGGCGAGCGGCGGCGCCCTTCACCAGGTCTTCGTCGGGCCCTTCACCGGCGACGAGCATCCACCAGAAACGTGGAGCTCAGAGCATTGGTGCCTCTTTCCTCTTTCACCAAGGATTCCGGTGCCTTATTTCACAAGACAAAAAAAGTCTCAAGGGTCTTGATTCTTGTATGAACTCAAGATTTATGGTGGATCTTGGAGCTGTGGGATGCTAAGCCTGGTCTAGCTACTAGATTATGAACTCTCTGCTGATCTAATAGCATTTCTACAAGAATTCTTTTGCTGGAAGGTTTATTAGTTATTTGCAACAATGAAGGAACATC…	cdna|est|omrna|protein	good	2	181728014	181733282	GRMZM2G113619	-1	WH	RefSeq peptide	NP_001150513	protein binding protein	membrane associated ring finger	F:zinc ion binding C:membrane
TC312416_+	zm_9556	Q6Z5I2_ORYSA	2113 similar to UP:Q6Z5I2_ORYSA (Q6Z5I2) Zinc finger (C3HC4-type RING finger)-like protein, partial (28%)	2.35	2.62	2.95	2.47	2.5	2.4	-3		A_92_P021296	antisense gene model	No EST. cDNA result. B73 result agrees with cDNA result.	A	cDNA	60	1 of 1	2	44202455	44202514	2.04	no	UTR	2	ATCGGATCCAGGAATGCTCGTTTGATGATAGCCTGATTCTGGCTCGTTCTCCTTCGGAGA	1	132	27	TC312416	NA	NA	NA	2113 similar to UP:Q6Z5I2_ORYSA (Q6Z5I2) Zinc finger (C3HC4-type RING finger)-like protein, partial (28%)	GRMZM2G171254_T03	GCCAGCTGCCAACAACTTACTCAGGTTTCAGGTAGTCCATGGTCTCACTATTAATTACAACTATAGCACGTGGTTTTGTGTTAATCTCCGTTTAATTTCTCCGAAGGAGAACGAGCCAGAATCAGGCTATCATCAAACGAGCATTCCTGGATCCGATCTGCAGAGAATAACAGGGCTGTACAGTATACATTTCTCGAGTTGCAAACATCCAATTCCTGGATCCGATCATCAACTTCTAACCTCATTTTAGAGATCACAAGCATAAGCTAAGGGCGTACTGATCGCGGCCGTCGATCCAACGACCAGCAGGCAGCAGCAAACGTTATTAGCAGCAGCGAGCAAAATTCGGCTCGAGTACCACCAGAGACCGCCATCACTCACAATGGCAGCACCGAGCTC…	est|omrna|protein	good	2	44190672	44202611	GRMZM2G171254	-1	WH	RefSeq peptide	NP_001141308	hypothetical protein LOC100273399	ring-h2 finger protein atl5f	F:zinc ion binding F:protein binding
TC287148_+	zm_16028	Q6Z6E6_ORYSA	1268 homologue to UP:Q6Z6E6_ORYSA (Q6Z6E6) Zinc finger transcription factor ZFP30, partial (93%)	2.68	2.88	3	2.67	2.45	1.67	-3		A_92_P010041	sense gene model	No EST. cDNA result. B73 result agrees with cDNA result.	A	cDNA	60	1 of 1	4	228789513	228789465	4.09	yes	UTR	3	CTGACAGTCAGAGGTTCAGATGTGAATATGACTCCCAGTCACTCCGCTAGATGTTTTGAT	1	202	28	TC287148	NA	NA	NA	1268 homologue to UP:Q6Z6E6_ORYSA (Q6Z6E6) Zinc finger transcription factor ZFP30, partial (93%)	GRMZM2G475504_T01	ATGCCCGACTCCGCCGATCCCCTCCCCACGCAAGCCTCGCCGGATCCGGACATGCCGCCGCGGAAGCCTACAGCTGGCTGCGGCGGCGGCAAGCTCAAGAAGCCTCTCACTGACAAGCAGCGCGCTGCCGCGGAGCAGCGCCTGTCCCACCTCCGCGCCCACCTCATCCTCCGATCCCTCGAGTCCTCAGCTGCCGGGGCCCGTGCCCTACCGCCGGCGCAGGAGGCGGCGCTCGATGCCCTAGGTCTGCTCGAGTTTTTCCGCCTCGACCTGCAATCCGACACCCTGCGCCCCGACCTCATCGCCCCGCTCGTCGCCTACTACGACCCGGTCTGCAAGCGCAGCTTCGTCCGAGGCGTCCGTGTCGCCGTCTCGCGCCACAACTTTACCCGCGCGCTC…	abinitio|cdna|est|omrna|protein	good	4	228789080	228805618	GRMZM2G475504	-1	WH	-	-	-	-	-
TC300292_+	zm_5978	Q6Z6G7_ORYSA	1378 similar to UP:Q6Z6G7_ORYSA (Q6Z6G7) CCHC-type zinc finger protein-like, partial (57%)	4.45	4.75	4.2	3.03	2.85	1.02	-3		A_92_P011747	sense gene model	No EST. cDNA result. B73 result agrees with cDNA result.	A	cDNA	60	1 of 1	5	65090762	65090703	5.03	yes	UTR	1	TGGTTGGTTGGTTGAGATGATGCATCATTCTGTGGTGTGTCATTGACAAGGACACGTAGT	1	191	122	TC300292	NA	NA	NA	1378 similar to UP:Q6Z6G7_ORYSA (Q6Z6G7) CCHC-type zinc finger protein-like, partial (57%)	GRMZM2G057571_T01	CTCCTTTTTGTCCTTTCGATCTGTATTTGGCGCTATCTCGCCTCCCAACTCCCGCCAAAAACCCTCCATTTCCCTTTTTTTCCCCTTGCCCAGGACCAGGAGCAAGATCCATCCATCCATCCCCGATTCCCCAACCCTAAGCAGCCATGGCCGCGCCGCCGCCCACGGGCTGCTTCAAGTGTGGCCGCCCCGGCCACTGGTCCCGCGACTGCCCCTCCTCCGCCTCCACCAACCCTCCTGCCGCCGCCGACGCGCCCACCAACCCTAGCCACCTCTCCGGCGCCGCCTCCCGCTTCAACGCCAAGCCCAGGCCCCCCGCGGCGGCGGTGGATGGCGAGGACGGCAAGGGGAAGAAGAAGAAGGAGAGGGCCACGCGCCCCAAGCTCACGCCGGACCTGC…	cdna|est|omrna|protein	good	5	65090437	65092062	GRMZM2G057571	-1	WH	RefSeq peptide	NP_001131345	hypothetical protein LOC100192665	protein	F:RNA binding F:zinc ion binding P:cell cycle P:RNA-dependent DNA replication F:RNA-directed DNA polymerase activity P:replication fork protection C:nucleus P:response to DNA damage stimulus
TC306477_+	zm_7753	Q6Z748_ORYSA	1317 similar to UP:Q6Z748_ORYSA (Q6Z748) RING zinc finger protein-like, complete	5.15	5.12	5	4.32	3.9	4.9	1.2		A_92_P031556	sense gene model	cDNA and EST results agree. B73 result agrees with cDNA result.	A	cDNA	60	1 of 1	5	205281729	205281670	5.07	yes	CDS	3	ATGCGACGTGTCCACTCTGCAAGTATAACATTCTCAAAGGCAGTGACAGTGCATGACCAA	1	68	37	TC306477	CTCCCGCCCCGTCCTCGCGCTCGACATCGCCTGGAACGTCGCCTTCGCCGCGGCCGCCGCCGCCGTGCTCTCGTCCTCTGCCGAGGAGAGCCCCGTCAAGCCGCTCCGCCTGTGGGTCGTCGGGTACGCCGCCCAGTGCCTGGTCCACGTCGGGCTCGTCTGCGCCGACACCCGCCGCGAGACGCGGCGCGCCCGGAGATCGGCGTCTGACGTCGAGTCTGCCGGCGCTGGGACAGACAGCTCGGACGCCGACAGCGAAGATGACGAAAGGGCGGAAGGGAGGAGCAGCTATACAGGTCGTTGCGAGACGATGAACACGTTGATATCATTTCTGTGGTGGATCATTGGATTCTACTGGATATTCTCAGGTGGGGAGGTGCTCGAGCACGGCGCTCCAAG…	-	-	1317 similar to UP:Q6Z748_ORYSA (Q6Z748) RING zinc finger protein-like, complete	GRMZM2G181519_T03	CCGTGCTCGCTTGTGGGTGTGTGTTGACTTTTTTAACTGTTCTTCGATATTTGGATTACTCTCACAGCTATACAGGTCGTTGCGAGACGATGAACACGTTGATATCATTTCTGTGGTGGATCATTGGATTCTACTGGATATTCTCAGGTGGGGAGGTGCTCGAGCACGGCGCTCCAAGGCTGTATTGGTATGCCACCTTCATTTTTGTTGCATCTTGATTCACCAATGACAACATGCAATTAGTTTGGTTTGATTATACCAAGGTTTGAATAAGAATGTCATACTGGGTTTTGACGAGAATATGGAAAGTGCAATATACTATATCTTATGGAAGGTATAAAAACCGTTAAATATGTATCTAAGCTTCTTTGTTTCCATTTCAAGTACTTTTCAGTCAAT…	est|omrna|protein	good	5	205281102	205283673	GRMZM2G181519	-1	WH	RefSeq peptide	NP_001149757	LOC100283384	cleavage and polyadenylation specificity	C:membrane C:cytoplasmic membrane-bounded vesicle F:zinc ion binding F:protein binding
TC284199_+	zm_15040	Q6Z8A6_ORYSA	935 similar to UP:Q6Z8A6_ORYSA (Q6Z8A6) Zinc finger (C3HC4-type RING finger)-like, partial (16%)	1.08	1.35	1.35	0.98	0.68	-3	-3		A_92_P020413	sense gene model	No EST. cDNA result. B73 result agrees with cDNA result.	A	cDNA	60	1 of 1	2	13617348	13617407	2.02	yes	UTR	1	CTCGCAAGTCGCAACATGGAGAATGTGGACGGGGAAAAGCAGGGACCGACACCACAGTCT	1	137	20	TC284199	NA	NA	NA	935 similar to UP:Q6Z8A6_ORYSA (Q6Z8A6) Zinc finger (C3HC4-type RING finger)-like, partial (16%)	GRMZM2G090279_T01	CCCAACCACCACCATCTCCACGTCTCCTTCCATCCACCCTGAACAAGCTTCCCTGCCTCTCAGAGTCTCAAATCCAGCAGCGTCATCTGATCTCTCCCCCCATATCCTCTCACAATTCCCGACACCGAGAAAGGAGCATGGATCCAAGGCACCTAGCATGTCCTCTCTCTTCCGACCACAATGATTTATCCCAGAAGAAGATCACTCGTGGAGATGCTCTGCTAGCACCTGGACACTCATCAGTCTCAGAGACTGAGGAGTGAAGTAGCTACCATCTCGCCTCGTTTCTCCCAGTCTGCCGTTGCTGCTGCTGCCAGATCCCAGAGTTCGTGGTAGGTGGCAATGGCCTCGTCACCGCTTGCAATCTCGGGGACGCAGCCTACCTGGGTCCCCTATGAA…	cdna|est|omrna|protein	good	2	13615727	13617630	GRMZM2G090279	1	WH	RefSeq peptide	NP_001136941	hypothetical protein LOC100217100	-	-
TC302897_+	zm_21295	Q6Z8T9_ORYSA	1430 similar to UP:Q6Z8T9_ORYSA (Q6Z8T9) Zinc finger protein family-like, partial (71%)	2.42	2.58	2.53	2.92	2.85	2.17	0.83		A_92_P031437	sense gene model	cDNA and EST results agree. B73 result agrees with cDNA result.	A	cDNA	60	1 of 1	1	183309822	183309763	1.06	yes	UTR	1	CGGATTGCCTGATTAGCGCCCTAGGAATTGAGAGTAGGCGTAGCACTCTGCACCTCGCAG	1	68	118	TC302897	GCAACCTTCCCCGAGTGCTCCAGGTCCCGTGGCCGGCCCCCAGATCCTCTCCAATCCCAATCCAAGTATCGAACGGATCCCATCGGTGGCGCTCGAGCGAGCGAGTGCGGCCGGAACCGAGCGAAGATGGGCATCTCGAGCATGCCGGCGCCCGAGGACAGCCTGCTGGGGTTCGTGCTGTACAACACGGCGGCGTCGGTGGCGATCCTGGCGGGGCTGGTGCGCGCCGCGCTGCTGTTCCTGGGCCTGGCGGCGGCGGCGGAGGACGAGGAGCCGCGGCAGCAGGCGGAGGCCGTGACGGTCACGGCCGTGGGGCCCAGCCTCGCGGACCGGTTCCGGAGCAGGTTCCGGCCGTCGCGCTACGGGCGGCGCCGGGGCGGGGACTGCCGCGTGTGCCTG…	-	-	1430 similar to UP:Q6Z8T9_ORYSA (Q6Z8T9) Zinc finger protein family-like, partial (71%)	GRMZM2G005840_T01	CGCACCGGCACCGCCTATAAATACTTGTGGCAGCCCTCGCCGAGCTGCTCCTTCCACTGCAGGTTCCTAACCCCCACCCACCTCGCCCAAATTGCAACCTTCCCCGAGTGCTCCAGGTCCCGTGGCCGGCCCCCAGATCCTCTCCAATCCCAATCCAAGTATCGAACGGATCCCATCGGTGGCGCTCGAGCGAGCGAGTGCGGCCGGAACCGAGCGAAGATGGGCATCTCGAGCATGCCGGCGCCCGAGGACAGCCTGCTGGGGTTCGTGCTGTACAACACGGCGGCGTCGGTGGCGATCCTGGCGGGGCTGGTGCGCGCCGCGCTGCTGTTCCTGGGCCTGGCGGCGGCGGCGGAGGACGAGGAGCCGCGGCAGCAGGCGGAGGCCGTGACGGTCACG…	cdna|est|omrna|protein	good	1	183309577	183310470	GRMZM2G005840	-1	WH	RefSeq peptide	NP_001151741	RING-H2 finger protein	ring-h2 finger protein	F:metal ion binding
TC307303_+	zm_22806	Q6ZC59_ORYSA	1338 similar to UP:Q6ZC59_ORYSA (Q6ZC59) Zinc finger (C3HC4-type RING finger) protein family-like, partial (72%)	5.7	5.28	5	4.43	4.3	4.6	1.55		A_92_P031372	sense gene model	No EST. cDNA result. B73 result agrees with cDNA result.	A	cDNA	60	1 of 1	6	2721486	2721427	6	yes	UTR	2	TGTGTCCGGGTGATGGTGGTCAGTCGTGTACAGTGTTTTGAGGAGACCTGAGGATGGATT	1	69	83	TC307303	NA	NA	NA	1338 similar to UP:Q6ZC59_ORYSA (Q6ZC59) Zinc finger (C3HC4-type RING finger) protein family-like, partial (72%)	GRMZM2G367941_T02	CCAGGCCAAGTCGTCTCAGTCCTCTTCTACCACCAAGCTCCCGTCTCTTCCCCTCCTGGTCTCAGCGACTCCATCCTCTCCCTCTCCAGATCCCCGCCCGTGACGCCGCCGGCTGTTACCTCTCCGGCTCATCGTCCTCAGGCCCAGGTCTTGATCCGCGATCCGCCGATTTCCATCCGGCGCTTACTCGGTGTCCCGTCACCTGCGGGTTTTGCTGTGCGGGGAGGCTGATCCGGCGAGCGCCTTGGATGAATTCGCGCCGGTCTCGGTCGGTGAAGCTGGTGTCAGCGCGCGCCAACGGGGACGGGGCCCTGGAGGTGGACGTACCTGAGGAAGAGGGAGACGCGCGGATGAGCTCCTCGGCCGCCAACACCGTGTACTGCTGCATCGCCAGGGGCC…	cdna|est|protein	good	6	2721360	2723045	GRMZM2G367941	-1	WH	RefSeq peptide	NP_001131754	hypothetical protein LOC100193121	protein	C:membrane P:transport
TC313046_+	zm_24732	Q6ZCW1_ORYSA	1399 similar to UP:Q6ZCW1_ORYSA (Q6ZCW1) Zinc finger protein family-like, partial (52%)	5.07	4.92	4.95	4.75	4.57	4.82	2.12		A_92_P007056	sense gene model	cDNA and EST results agree. B73 result agrees with cDNA result.	A	cDNA	60	1 of 1	1	182656520	182656579	1.06	yes	UTR	1	TTGGTTACAAGGTTGCTACTCAGCCGTATCAAAGGCAAAGTATAGAGGCAGTAGATGCAG	1	221	55	TC313046	CAGGGCTCTAGTTTTATGTAGAAAAAAAAGAAAAAAAATGCCTCCCGAAACGAAAACACTTCCACAGAGGAGAGAGGCCCAGGTCGAACAAGATTTTTTTTCGATTCCCCTCTCCAGCATCGCAATCGCATCCATGGCTTCCTCGTCTATCCACATCCACCATCCCCGGCTTGCCGGCGACGAGATCCACCGGACCCTGGAGGCCTCCTACTCCCCCAGCGCGTCCTACTGCTCCGACGATGCCTTCGTCCCCGTCTTCCGCCCGGATCCGTCCGCCCCCTCCGTATCCGCGTCCGCATCGGCCGACCGCGTCCGCAGCCTTTTCCGCTCCGTCGACGTAGCCCTCTTCCGAGATACGCTCTTCGCGCCCGGTCGCGGCGGCGACGGCGACGGCGACGA…	-	-	1399 similar to UP:Q6ZCW1_ORYSA (Q6ZCW1) Zinc finger protein family-like, partial (52%)	GRMZM2G169449_T01	ACACGTCATGGAGGAAGCACGCGGTCGCACGGAATGCGTAGAATTGCAGGGCTCTAGTTTTATGTAGAAAAAAAAGAAAAAAAATGCCTCCCGAAACGAAAACACTTCCACAGAGGAGAGAGGCCCAGGTCGAACAAGATTTTTTTTCGATTCCCCTCTCCAGCATCGCAATCGCATCCATGGCTTCCTCGTCTATCCACATCCACCATCCCCGGCTTGCCGGCGACGAGATCCACCGGACCCTGGAGGCCTCCTACTCCCCCAGCGCGTCCTACTGCTCCGACGATGCCTTCGTCCCCGTCTTCCGCCCGGATCCGTCCGCCCCCTCCGTATCCGCGTCCGCATCGGCCGACCGCGTCCGCAGCCTTTTCCGCTCCGTCGACGTAGCCCTCTTCCGAG…	cdna|est|omrna|protein	good	1	182655383	182656827	GRMZM2G169449	1	WH	RefSeq peptide	NP_001130920	hypothetical protein LOC100192025	zinc finger protein family-like	F:zinc ion binding F:protein binding
TC296209_+	zm_19061	Q6ZG80_ORYSA	679 similar to UP:Q6ZG80_ORYSA (Q6ZG80) Zinc finger (C3HC4-type RING finger) protein-like, partial (32%)	-0.17	-3	-3	-3	-3	-3	-3		A_92_P019451	sense gene model	cDNA and EST results agree. B73 result agrees with cDNA result.	A	cDNA	60	1 of 1	5	74904254	74904313	5.03	yes	CDS	3	GTCCTGTTTATCATGCAGTTGGCTTCTCATGGCACTCAAACAGAAGAGACGATGCAGTTT	1	143	22	TC296209	CCCAATCTTCCCGTCTCCAAGTCTCCGGTCTCGAATCCCTCCCTTCCAGAACAAGACACCTGACGCCGCCGCCCCCCCGCCAGCCGCACCCGTCCATACCATACCATACCATACCTCGGCCGCTCGTCTCCTATCTCGTCACCTTCGCCCGGCGCTCAGATCTCCGCCGCGCCTCTGCCTGATCCCCCCACCCCCATTGGAGGGAGACACATCCCGCGTGGGCGCACGAGGACCTGGTTTTTTTATCAAATGCTTGACAAAATGCTTGCTTGGTGATGTCTGGCTATGATTTGGGTCCTGTTTATCATGCAGTTGGCTTCTCATGGCACTCAAACAGAAGAGACGATGCAGTTTGTGCCCCATTGTGATCATGCAGAAGTGTCAGATTCACAGTCAACA…	-	-	679 similar to UP:Q6ZG80_ORYSA (Q6ZG80) Zinc finger (C3HC4-type RING finger) protein-like, partial (32%)	GRMZM2G072142_T01	CAGGACAATCCAACCAACCCTTTCCATTCCCAATCTTCCCGTCTCCAAGTCTCCGGTCTCGAATCCCTCCCTTCCAGAACAAGACACCTGACGCCGCCGCCCCCCCGCCGGCCGCACCCGTCCATACCATACCATACCATACCTCCGGCCGCTCGTCTCCTATCTCGTCACCTTCGCCCGGCGCTCAGATCTCCGCCGCGCCTCTGCCTGATCCCCCCACCCCCATTGGAGGGAGACACATCCCGCGTGGGCGCACGAGGACCTGGTTTTTTTATCAAATGCTTGACAAAATGCTTGCTTGGTGATGTCTGGCTATGATTTGGGTCCTGTTTATCATGCAGTTGGCTTCTCATGGCACTCAAACAGAAGAGACGATGCAGTTTGTGCCCCATTGTGATC…	cdna|est	good	5	74902955	74910523	GRMZM2G072142	1	WH	RefSeq peptide	NP_001151550	zinc finger, C3HC4 type family protein	zinc finger (c3hc4-type ring finger) family protein	F:zinc ion binding
TC295009_+	zm_38562	Q6ZII7_ORYSA	975 similar to UP:Q6ZII7_ORYSA (Q6ZII7) Zinc finger and C2 domain protein-like, complete	-3	-3	-3	-3	1.07	6.62	8.27		A_92_P020341	sense gene model	No EST. cDNA result. B73 result agrees with cDNA result.	A	cDNA	60	1 of 1	2	27626735	27626874	2.03	yes	CDS span intron (size=75)	1	ACCCTGTCCATCACAAACATGATGAACCCGGTCAAGATTGAACTCTTCGACCATGACACG	1	138	3	TC295009	NA	NA	NA	975 similar to UP:Q6ZII7_ORYSA (Q6ZII7) Zinc finger and C2 domain protein-like, complete	GRMZM2G138701_T01	GCAGAAAGTCAAGTCAAGTATAAAATACCGCACGATCAATCCGGAATGGAACGAGGAACTCACCCTGTCCATCACAAACATGATGAACCCGGTCAAGATTGAACTCTTCGACCATGACACGTTCACCAAGGACGACAGCATGGGCAACGCCGAGTTCTCCATCCTCAACTTCGTGGAGATCGCCAAGCAGGACCTGAGCGACGTCCCCGACGGCACGGTGATGAAGACGATCCACACGGAGAAGGGCAGCTGCCTCGCCACCGACAGCCACATCACGTGCAAGGACGGCAAGGTCTCCCAGGACATCCTGCTCAGGCTCAGGGACACCGAGACCGGCGACCTCGTCCTGCGCCTGACCTGGGTCAACATCCCCGGCGTCGCGCGGTGAATCATCCCCTC…	cdna|est|protein	good	2	27626675	27627427	GRMZM2G138701	1	WH	-	-	-	-	-
TC305801_+	zm_7476	Q7EYM0_ORYSA	1425 similar to UP:Q7EYM0_ORYSA (Q7EYM0) Zinc finger protein family-like, partial (98%)	5.18	5.25	5.38	5.32	4.68	4.78	3.65		A_92_P003030	sense gene model	No EST. cDNA result. B73 result agrees with cDNA result.	A	cDNA	60	1 of 1	1	226838496	226838437	1.07	yes	UTR	2	CATTTTCATGCTTTGCTCAAGCTTTTGGAAGTGCCTGAACTGATTTGGAACCGAAAGCCT	1	246	99	TC305801	NA	NA	NA	1425 similar to UP:Q7EYM0_ORYSA (Q7EYM0) Zinc finger protein family-like, partial (98%)	GRMZM2G135866_T02	CCGCGCCCACTCACGCCCGGCCCTGCCCCGCGCCCTCATCGTCTCCTCCCGGCCTCCCCTCAAAGCCCACCACCGCTGCCCCCACGCCACCCACCCCACCCCACCCCCGCCCCTACCGCGCGGTGCCCGAGACCCAGAGGCCAGACCCCGGCTACCTTTCTTCACCTCCTTCCCATCGCAATCGCAAGCCCCCGGCTCCGGCGCTCGGCGGTCGGCCAGGTTCGGGAGATCACTTCGTCGCGGCGAGGAGGGAGGGGGTCGCCGTTAGCGCGCGGCACTTGGATGAGAAGGGCAGCGGTGGAGGAGGATGCGGAAGGCGTACAGGGACTCCATCAAGGTGCTCGAAGCTGACATCCAGCACGCCAACACCCTAATTACTATATATTCGGCATGAGCAGC…	cdna|omrna|protein	good	1	226838198	226841924	GRMZM2G135866	-1	WH	UniProtKB/TrEMBL	B4FX57	Putative uncharacterized protein	rna-binding protein	F:protein binding F:zinc ion binding
TC300232_+	zm_40072	Q7G7I8_ORYSA	1365 similar to UP:Q7G7I8_ORYSA (Q7G7I8) Zinc finger transcription factor ZF1, partial (68%)	0.57	0.93	-3	1.2	1.12	1.7	0.28		A_92_P001759	sense gene model	No EST. cDNA result. B73 result agrees with cDNA result.	A	cDNA	60	1 of 1	1	279914045	279913986	1.1	yes	UTR	2	CAAGCAACCACCGCGAGAACAAGTCGCAGCCAAACAGCCCCGTCTCCCAGCGAAGCTTGA	1	254	129	TC300232	NA	NA	NA	1365 similar to UP:Q7G7I8_ORYSA (Q7G7I8) Zinc finger transcription factor ZF1, partial (68%)	GRMZM2G400714_T01	GTCGTCGTTCTCGTTCCACCGCACCGCACCGCTCAGCTCAGCGGCAGGCAAGTTGTGCTGCCCGGCTTCCCCTTTGCATCCTCTCCGTGTCTTCGCCTCCACGTTGACCACGACCTCTTCCCTGCAGCCCTCTCGCCGCCTCCGTCCACCACCCATGCACCCACCCGAACGAGACTACTCAACTCAACGTCTCAACCCAACCCGTCTCTAGCCGCCACTCCACCGGCTTCCCACCCACTGCCGCCGCGCCCCCACCTGTGACTGTGCCGCGTGCGTGCCCACGCCGCGACCACCTCACTACCCCCACCTACGACGCAACTTCCCACGCCCCATCACACACCCGCCACCGCTTTAAAACCCTCACTCCCCTCACTCATCACACTCGCACAGTCTCACCAC…	cdna|est|omrna|protein	good	1	279912701	279914465	GRMZM2G400714	-1	WH	RefSeq peptide	NP_001150655	LOC100284288	zinc-finger protein 1	C:intracellular membrane-bounded organelle
TC289393_+	zm_16629	Q7XI88_ORYSA	995 similar to UP:Q7XI88_ORYSA (Q7XI88) Zinc finger protein-like protein, partial (18%)	0.5	0.3	0.57	0.17	-3	-3	-3		A_92_P014129	sense gene model	cDNA and EST results agree. B73 result agrees with cDNA result.	A	cDNA	60	1 of 1	7	160600446	160600505	7.04	yes	CDS	2	CAACAGAGGCTGGAGCGACGCAATCGAGCTCATCGTTCTTGAAGGAGTTTGGGCTCGCTT	1	176	134	TC289393	CAAAGAATTCGGCACGACGAGCGCCCTCTCTGTTCCCGCAGACAAGCGCAAGCAACTCAGGCACCTTCGCTCCGCCCCCGGCGCCACACATGTCCGCGACAGCGCTCCTGCAGAAGGCAACAGAGGCTGGAGCGACGCAATCGAGCTCATCGTTCTTGAAGGAGTTTGGGCTCGCTTCTTCGTCATCATCGCCTCGACCAAAGCAGCAGCAACCCCATGGAAGGGTTGCTGAAACCAGCACGGACCCATGGCAGTACAGGAGCAGTAATGAGCAAATGGAGATGGAGCGCCACCAGAGCCATCAACGGAGGGAGATGGAGTCCAGTTCGCAACCATGGCAGCACCCCCGTAGTACCCAGCAGATGGAGATGGAGCGCCACCACCAGCGGAGTCATCAAC…	-	-	995 similar to UP:Q7XI88_ORYSA (Q7XI88) Zinc finger protein-like protein, partial (18%)	GRMZM2G058197_T01	GGGGAGAGACGCCACGCGAGGGGAGGAAGAGGAAAAAAAGCAGAACAGAGAGAGAGAGAGAGAGAGAGAGAGAGGTGGGAAGGGAAAAGGAAAAGGAAAAGAAAAAAAAGAAATCCACCGCCCGCTGCGCCGCCGCGCGCTGCACACACGGTCCTCCCTCCCTCCGAGCGCTGCCGGATTCAGCGAAGCAGGCCAGTGGCTGGGACGGAGGAACGCGAGATAGATCGAGCGCCGGCGATGCCGCCACCGCACCCGACGGACGCGGAGGCGGGGCCCGAGCAGGTGGCGCCGACGGAGGCGGTGCCCTTGGCGGCTGCGGCGCCGGCGCCGGTCAAGAAGAAGCGGAACCTTCCCGGGACGCCAGATCCGGACGCCGAGGTGATCGCGCTCTCGCCGGGG…	est|omrna|protein	good	7	160598262	160601922	GRMZM2G058197	1	WH	-	-	-	zinc finger protein	F:zinc ion binding C:plastid
TC303425_+	zm_21532	Q7XIU9_ORYSA	669 similar to UP:Q7XIU9_ORYSA (Q7XIU9) Zinc finger and C2 domain protein-like, partial (93%)	-3	-3	-3	-3	-3	-3	2.12		A_92_P026544	EST	EST result. No valid cDNA result. B73 result (EST vs genome) agrees with EST result.	B	EST	0	1 of 1	7	2132934	2132993	7	no info	(partially) outside gene model	2	AACTGAAGAATCACAGAGAACGGACTAGGTGCGTGCTCTGCGCTGACAAGAGCAGCGGCA	1	99	91	TC303425	TCGACCAACTGAAGAATCACAGAGAACGGACTAGGTGCGTGCTCTGCGCTGACAAGAGCAGCGGCAGGCAGGTCGTGGATCGCCTTGGGCGGTGAATAATTGAAGAAGAAGAGGTGGAGACTTGAGCGAGGCAGAGCAGGTGATGTCTTCGCTGCCAGGAGGCTTCCTGTGCGTGCGCGTCCTGCGCGGGATCGACCTCGTCAGCTGCGACGCCAAGGGCAGCGACCCCTACGTCGTGCTCAGCCTGGATGGACAGAAACTGAAGACGAGCGTGATGAAGAAGACGGTGAACCCGTTGTGGAACGAGGACCTCACCTTGGCCGTCATGGACGCGTCGGCGCCCATCAAGCTAGAGGTCTTCGACAAGGACACGTTCAGCAAGGACGACATGATGGGGGA…	-	-	669 similar to UP:Q7XIU9_ORYSA (Q7XIU9) Zinc finger and C2 domain protein-like, partial (93%)	AC205122.4_FGT003	ATGTCTTCGCTGCCAGGAGGCTTCCTGTGCGTGCGCGTCCTGCGCGGGATCGACCTCGTCAGCTGCGACGCCAAGGGCAGCGACCCCTACGTCGTGCTCAGCCTGGATGGACAGAAACTGAAGACGAGCGTGATGAAGAAGACGGTGAACCCGTTGTGGAACGAGGACCTCACCTTGGCCGTCATGGACGCGTCGGCGCCCATCAAGCTAGAGGTCTTCGACAAGGACACGTTCAGCAAGGACGACATGATGGGGGACGCGGAGTTCGACGTGGAGGCGCTGGCGCAGATCGTGCAGATGGACCTGGAGGACATCCGCAGCGGCACCGTCGTCCGCACCGTCCGCCCCGGCGGCACGGGAAGCTGCCTCGCCGACGAGAGCCACATCATCTGGGACAAG…	abinitio	good	7	2133070	2135323	AC205122.4_FG003	1	WH	-	-	-	-	-
TC280595_-	zm_406	Q7XIV3_ORYSA	801 similar to UP:Q7XIV3_ORYSA (Q7XIV3) Zinc finger and C2 domain protein-like, partial (83%)	-3	-3	-3	-3	-3	3.57	5.3		A_92_P034720	antisense gene model	No EST. cDNA result. B73 result agrees with cDNA result.	A	cDNA	60	1 of 1	7	1315803	1315846	7	no	UTR	6	TCCTTGTCGAACACCTCCAGCTTCAGAGCTAGGCTGGGATCTGTGACGGTCAGAGTTAGC	1	48	157	TC280595	NA	NA	NA	801 similar to UP:Q7XIV3_ORYSA (Q7XIV3) Zinc finger and C2 domain protein-like, partial (83%)	GRMZM2G120563_T05	CACTGCTGCCAATTTCATTAGCGTTTGAATGCAGAAATTAAGTGTTGTGTCATGGTTCTGCATGCACGCAGAAACTTAAGACGAGCGTGAAGAAGAGATCTGTGAACCCCATCTGGCACGAGGAGCTAACTCTGACCGTCACAGATCCCAGCCTAGCTCTGAAGCTGGAGGTGTTCGACAAGGACACGTTCAGCAGGGACGACCCGATGGGGGACGCGGAGATCGACGTGGCGCCGCTGGTGGAGGCGGCGAACGCGAGCCCGGAGGCGAGCCTGAGGAACGGCGCCATCATCCTGTCGGTGCGGCCGAGCGCCACGAACTGCCTCGCCGACGAGAGCCACGTGTGCTGGAGGAACGGCAAGTTCGCGCAGGACATGATCCTCCGCCTCAGGAACGTGG…	est	good	7	1305954	1318383	GRMZM2G120563	-1	WH	RefSeq peptide	NP_001146708	hypothetical protein LOC100280310	-	-
TC284503_+	zm_15199	Q84K08_ORYSA	1153 similar to UP:Q84K08_ORYSA (Q84K08) Zinc-finger protein, partial (40%)	-3	-3	-3	-3	-3	0.8	-3		A_92_P018974	sense gene model	No EST. cDNA result. B73 result agrees with cDNA result.	A	cDNA	49	1 of 1	6	62186417	62186478	6.01	yes	UTR	3	AGCCATGGAAGTACAGGGCAGTCAAGGCTTCAGGGCTCTTCTCCCGGAAACAAACCATGA	1	146	22	TC284503	NA	NA	NA	1153 similar to UP:Q84K08_ORYSA (Q84K08) Zinc-finger protein, partial (40%)	GRMZM2G099238_T02	GTTAATTTATCCTTCAGATGTATGAAAAGTGGAGAACTGAAGATTCTGATAACTGTGTCTGCAGGCTGACAGGCAGGAGGACGGTGATGGTGATGATGATCCAGACAACATGACTTATGAGCAAGGACAGGCACTTGTAGAATCTGTGGGGACTGAGTACAGAGGTCTATCCGATGAGCTCATCTCCTACCTGCAGCCATGGAAGTACAAGGCAGTCAAGGCTTCAGGGCTCTTCTCCCGGAAAACAAACCATGAAGACTGCCCGATCTGCCTGTCCACTTTCAGAAACCGGGAAACCATGATAACGTTGCCGTGCAGGCATCACTACCACGCAGCTTGTGTCACCAGATGGCTCAAGGTCAACAAGACATGCCCTGTATGCAAATACGAACTGTTTGG…	est	no_stop	6	62185011	62188328	GRMZM2G099238	1	WH	RefSeq peptide	NP_001148879	protein binding protein	protein binding protein	P:cell-matrix adhesion F:protein binding C:intracellular membrane-bounded organelle F:zinc ion binding C:integrin complex
TC295987_+	zm_18949	Q84SC7_ORYSA	1861 similar to UP:Q84SC7_ORYSA (Q84SC7) Zinc finger (C3HC4-type RING finger) protein-like, partial (18%)	3.25	2.6	1.9	1.55	1.42	3.92	3.2		A_92_P024833	sense gene model	No EST. cDNA result. B73 result agrees with cDNA result.	A	cDNA	60	1 of 1	10	76506672	76506731	10.03	yes	UTR	1	GGACAAGGAGGAGGCCACAGCAGTAGGGAGCAGAGTGTTGGCACTCCCTTCAGTAAGAAA	1	110	7	TC295987	NA	NA	NA	1861 similar to UP:Q84SC7_ORYSA (Q84SC7) Zinc finger (C3HC4-type RING finger) protein-like, partial (18%)	GRMZM2G145123_T01	CACAAGAGAAGTAAAACCAAGTGTCAGTCTCTGACTCCCCCTCCCCCCCGGTTCCTCACTTTCTCCTGTGCCGTGGTCTTGACAGTCCGGGCCCACTCTCGAGTCTCCGACCGCATTGAACTCTGTGTGTACTGTATTAATCATTTAATCGGCGCCAGAGCGACTGGGCGCCGCGCTGCTGCGACTGCGACTACGCGGGCATGGCGGGGAAGGAGGCGGCGGAGAGCAGCAGGGCCAGGAGGCGCATGGATCTGAACCTGTACGTGGGCCTCCCGCCGCTGTCGCCGCCTCGACTCTGGCTCGACACCTCGGCGCCTTCCCGAACGACGTGGGTGTCCCACTCGGGTCCCGGTGCCGCGCTGGACGCTCCAAGGACACGCGAGCCCGAGGAACCGCTCG…	cdna|est|omrna|protein	good	10	76504596	76506978	GRMZM2G145123	1	WH	RefSeq peptide	NP_001132733	hypothetical protein LOC100194220	zinc c3hc4 type family protein	F:zinc ion binding F:protein binding
TC285191_+	zm_15498	Q84SL2_ORYSA	903 similar to UP:Q84SL2_ORYSA (Q84SL2) CCCH-type zinc finger protein-like protein, partial (29%)	-0.2	-3	0	-3	-0.7	0.6	0.68		A_92_P032058	EST	EST result. No valid cDNA result. B73 result (EST vs genome) agrees with EST result.	E	EST	0	1 of 1	7	158677348	158678481	7.04	no info	NA	1	GCACCATGAAGTTAACTCCATCTCACCACCGCCAGTAAACTGCCTTTCCTCCCATCCGTG	1	64	168	TC285191	GCACCATGAAGTTAACTCCATCTCACCACCGCCAGTAAACTGCCTTTCCTCCCATCCGTGCTTTGTCGCCTCTCTCTATCTTTCTCTCTCTCCTCTCCCACTGCCGTTCCCCAAACTCAGCCTCGGCTTCTCTTCTCTGGACGGGGGGCGGATGCCGGCGTCGACCTTCGCGAGGAAGGAGAGGAGGCCGTTGGATCCCGCTGGATTCGATTGGATTAGGACGGGATAACCGCGGGCAGATGCGCTGAACTATTGCCGTGTGCAGTGAGCGATGGGCGACCTTGCTGATCTCGCGGGTGCGGGCGAGGCGGCGCGTTCGCATCTCGCCGCCGGCGGCCAGCGGGACAGGCTGGCGGCTCTGCTGGAGCTCGCGGCGGCCGACGACGTCGCGGGTTTCCG…	-	-	903 similar to UP:Q84SL2_ORYSA (Q84SL2) CCCH-type zinc finger protein-like protein, partial (29%)	GRMZM5G842019_T02	CTATCTTTCTCTCTCTCCTCTCCCACTGCCGTTCCCCAAACTCAGCCTCGGCTTCTCTTCTCTGGACGGGGGGCGGCTGCCGGCGTCGACCTTCGCGAGGAAGGAGAGGAGGCCGTTGGATCCCGCTGGATTCGATTGGATTAGGACGGGATAACCGCGGGCAGATGCGCTGAACTATTGCCGTGTGCAGTGAGCGATGGGCGACCTTGCTGATCTCGCGGGTGCGGGCGAGGCGGCGCGTTCGCATCTCGCCGCCGGCGGCCAGCGGGACAGGCTGGCGGCTCTGCTGGAGCTCGCGGCGGCCGACGACGTCGCGGGTTTCCGCGAGGCGCTCGCGGGGGGAGGCGGCGAGGGCGACACGGCGGAGCTGGCGGACGGAGTGGGGATGTGGTACGGCCG…	cdna|est	good	7	158677416	158680576	GRMZM5G842019	1	WH	RefSeq peptide	NP_001145979	hypothetical protein LOC100279507	nucleic acid binding	F:nucleic acid binding F:zinc ion binding
TC306690_+	zm_38627	Q84ZB5_ORYSA	1547 similar to UP:Q84ZB5_ORYSA (Q84ZB5) Zinc finger (C3HC4-type RING finger) protein family-like, partial (44%)	-3	-3	-3	-3	-1	-0.07	-3		A_92_P031001	inconclusive	EST result. No valid cDNA result. B73 result (EST vs genome) agree with EST result, but score below cut-off.	E	EST	5e-17	1 of 1	4	171211758	170791961	4.06	no info	NA	1	GCCGGCAGTTCGACCACTACTAGTAGTACCGAATGAGGATGAATGTGCCTGCCTGCCATC	1	71	20	TC306690	TTCTCATCGTTTTTAATTTCCATCACCTGCAATGCAACTGCAGCCCACGCCGCGTGGTCAAGGTACGCTGACCGACAATGCCTCACGCCTGCAGCTGCCGCTACCAGCGGCGGTCACGGGTCAATGGGCACGTTCACACGCACGGCTGACTGCCTGCCTGCCATGTCCCGCCGCGTTCGCCGGCAGTTCGACCACTACTAGTAGTACCGAATGAGGATGAATGTGCCTGCCTGCCATCTCCCATCCCCATCACCCTCCTCTGCACAGACTGCACTGCACTATCCAACTCGGAGCTGCATTGGCACTGCCACTGCTGCACCGCTCTGCCTACGCACGCCACGCCTTGACCGGTTCCAGTTCCGTACATGGACGCGCCCACGGCGTCGTCGCCGTCCTCGT…	-	-	1547 similar to UP:Q84ZB5_ORYSA (Q84ZB5) Zinc finger (C3HC4-type RING finger) protein family-like, partial (44%)	GRMZM2G146228_T01	ATGGACGCGGGCCGGGGCAGCAGCGCCACCATCTTCCCGGTGCCGCAGGTCCCGGCGCTAGCTCTGCTCTTCCCCCCGCCGCCGCCGGCGGCGGCGGCATTGCCATCTTCTTCCCTCTCCCTTTCCTCCTCCTCCTCCTCGCGCCACGCGCCATCCATCACCAGCTTCCCGATCCTCGTGCTCACGGTGCTGGGCATCCTCGCCGCCTGCGTCCTCATCCTTGCCTACTACGTCTTCGTCATCCGCTGCTGCCTCACCTGGCACCGCGACCGTAGCGCGTCCGACGCCGTCTCCCGCCGCCCCCAGCGCGCCCGCGCCCGCGTCCGCACCAGCACTGGCGGCACCCCGGCCTCCAGCGCCGAGCCGCGCGGCCTCGAGGACGCCGTCATCCGGGCGCTG…	protein	good	4	170855614	170856546	GRMZM2G146228	-1	WH	RefSeq peptide	NP_001168563	hypothetical protein LOC100382345	-	-
TC283910_+	zm_14888	Q8L5E6_HORVU	768 similar to UP:Q8L5E6_HORVU (Q8L5E6) Dof zinc finger protein (Fragment), partial (15%)	0.97	1.05	0.75	1.95	2.25	3.22	0.8		A_92_P038378	sense gene model	cDNA and EST results agree. B73 result agrees with cDNA result.	A	cDNA	41	1 of 1	1	14853374	14853432	1.02	yes	CDS	1	CTCTCGCGGTCACTGACCTTCCAGGAGGGGTCTTGAGCCTCTCGCTCGATTCACAGCTGA	1	25	34	TC283910	GCAGCAGCTGTTGTTGCTGCCTACTGGGGTTGCATGGTTCCAGGAGCTTGGAGTGGCGCATGGCCGCCTCACTCCGGCCAGTCCGAGACGGGCTCGTCCATTACTTCCGCCTCTCCAGCAGCATCCACCAAGTCCAACATCTGCTTCACGCCAGGAAAGCACCCTAGAGACCGCGACGAGGAAGGAGGCGCCAAAGGAAATGGCAAGGTGTGGGTGCCCAAGACGATCCGGATCGACGACGTGGACGAGGTGGCCAGGAGCTCTATCCTGTCGCTAATCGGGATCGGCGGCGACAAGGCAGGCAAAGATGGCGGCAGAGGCTGCAAGCTCGCAAGGGTTTTTGAGCAGAACGAAGAGGCGGCAAGGACGGCAACTCCTCACTCGGCAGCCATCAGCGGC…	-	-	768 similar to UP:Q8L5E6_HORVU (Q8L5E6) Dof zinc finger protein (Fragment), partial (15%)	GRMZM2G162749_T01	AAATCAAGCTTGTGGCTCTCGGCCACCGCCCGCTCGCCCACGTGGCCCCCACCCCCGACTCCGGCTCCCGCTCCTTAAAACTATCCCCAATTCCCCGTCCGCTATCCCGATCGATCCATCCATCGATCGCCCACGCTTCCGTCCATCCAGACTCCAGAGAGATAAAATCTAATTCCTGGACCTGGAGTGCAGACCGATCGCCGCCGCCGCCGCGTTGTTTCTTGTCTGCTCAGCTGTGGTGATGGTGCGGTAAAAGAAGGCTGCTCCATCGCTCCAACAAAAAAAAAGGTTGGGATCGCACGCGGCAGGCGACAAGCAGTTTCCAAAGAGAAGGGAAGCCTAGAGGAAGGGAGCTAGAGATGGGGGAGGGCAGAGCAGGAGACGGCCTCATCAAGCTGT…	cdna|est|omrna|protein	good	1	14850871	14853754	GRMZM2G162749	1	WH	RefSeq peptide	NP_001131653	hypothetical protein LOC100193013	dof zinc finger family expressed	F:DNA binding P:regulation of transcription F:zinc ion binding
TC294406_+	zm_41428	Q8L5E9_HORVU	1639 similar to UP:Q8L5E9_HORVU (Q8L5E9) Dof zinc finger protein, partial (53%)	1.65	1.65	1.98	1.6	1.47	1.48	-3		A_92_P020925	gDNA	No valid cDNA / EST result. Allow B73 result.	C	gDNA	60	1 of 1	1	40912905	40912846	1.03	NA	NA	NA	GACGATGGAGGAACAGGCGATGACCAATCCACAGGCATGTTCATCATCTGCTATTCTTCA	1	134	139	TC294406	NA	NA	NA	1639 similar to UP:Q8L5E9_HORVU (Q8L5E9) Dof zinc finger protein, partial (53%)	NA	NA	NA	NA	NA	NA	NA	NA	NA	NA	NA	NA	NA	NA	NA
TC291875_+	zm_17777	Q8LJC3_ORYSA	1189 similar to UP:Q8LJC3_ORYSA (Q8LJC3) Zinc finger protein-like, partial (56%)	-3	0.08	0	-3	-0.47	0.12	0.43		A_92_P023484	sense gene model	cDNA and EST results agree. B73 result agrees with cDNA result.	A	cDNA	60	1 of 1	8	166580145	166580204	8.07	yes	UTR	1	CTCCTTCACCCCATCGAACCCTCTCACATCACAACATTCTCGGCGAATCCTCCGTCCCAG	1	118	149	TC291875	CTCCTTCACCCCATCGAACCCTCTCACATCACAACATTCTCGGCGAATCCTCCGTCCCAGCTCGCTCCATCCAAGCTCACCCCCCCCCCCCCCCCCCCCCCGGCGCGCGTGGTGGTCTCGATCGCTACCATGCTGTCTTCACACCACGAGGCCATGCTGCCGTATGCGCCGCCGTCGCTGCTGGTGGACCGTCGGTACAGGCAGCAACAAGCCGGAGAGGCGGCGCCCAGCTGCCCGCGCTGCGACTCGCCCAACACCAAGTTCTGCTACTACAACAACTACAGCCTCACCCAGCCGCGCTACTTCTGCAAGGGCTGCCGCCGGTACTGGACCAGGGGCGGCTCCCTCCGCAACGTGCCCGTCGGCGGCGGGTGCCGGAGGAATCGCCGGGCCAAGTCG…	-	-	1189 similar to UP:Q8LJC3_ORYSA (Q8LJC3) Zinc finger protein-like, partial (56%)	GRMZM2G042218_T01	CTCGTGAGCTACCACCGTATAACACTCCCCCCTCCTCTCCCGGCCCCCCACACCACACCACACCACACCACTCCTTCACCCCATCGAACCCTCTCACATCACAACATTCTCGGCGAATCCTCCGTCCCAGCTCGCTCCATCCAAGCTCACCCCCCCCCCCCCCCCCCCCCCCCGGCGCGCGTGGTGGTCTCGATCGCTACCATGCTGTCTTCACACCACGAGGCCATGCTGCCGTATGCGCCGCCGTCGCTGCTGGTGGACCGTCGGTACAGGCAGCAACAAGCCGGAGAGGCGGCGCCCAGCTGCCCGCGCTGCGACTCGCCCAACACCAAGTTCTGCTACTACAACAACTACAGCCTCACCCAGCCGCGCTACTTCTGCAAGGGCTGCCGCCGGTAC…	cdna|est|omrna|protein	good	8	166580075	166581471	GRMZM2G042218	1	WH	RefSeq peptide	NP_001141582	hypothetical protein LOC100273698	f-box family protein	F:DNA binding P:regulation of transcription F:zinc ion binding
TC289736_+	zm_16779	Q8RVK0_HORVU	982 similar to UP:Q8RVK0_HORVU (Q8RVK0) Dof zinc finger protein, partial (31%)	1.55	1.58	1.55	1.4	1.75	1.55	-3		A_92_P029267	sense gene model	No EST. cDNA result. B73 result agrees with cDNA result.	A	cDNA	48	1 of 1	4	155008727	155008680	4.06	yes	UTR	1	TTGTTTAATTTTTCTCGGATCTTCGTGTTCTTGTGTGTAAATCGACTTGGGGGGGCTAAC	1	82	127	TC289736	NA	NA	NA	982 similar to UP:Q8RVK0_HORVU (Q8RVK0) Dof zinc finger protein, partial (31%)	GRMZM2G114998_T01	ATGGATGCGGCGCAGTGGCATCAGGGGCCGCTAGGGCTAGGCAAGCCCATGGAGGAGATGCTCATGGCTGGAAACGCCGCGAATCCAAACCCACCGCCAGCTGCTGCGCCCTCGGCACCCGGGGCCCAGACCCAGAGGGGTGGTGGCGCTCCTCCTCCCGCTGCGGGTGCGGCAGCGCCTAGGGCTGGCGCGACCGGAGGGGCGGCGCCGGCGGGCACGGAGCGGCGGCCGCGGCCGCAGAAGGAGAAGGCGCTCAACTGCCCGCGGTGCAACTCCACCAACACCAAGTTCTGCTATTACAACAACTACAGCCTGCAGCAGCCGCGCTACTTCTGCAAGACCTGCCGCCGCTACTGGACCGAGGGCGGCTCGCTCCGCAACGTCCCGGTGGGCGGCGGC…	est	good	4	155008618	155010960	GRMZM2G114998	-1	WH	RefSeq peptide	NP_001145220	hypothetical protein LOC100278484	dof zinc finger protein	F:DNA binding P:regulation of transcription F:zinc ion binding
TC282441_+	zm_1121	Q8RZA2_ORYSA	2070 similar to UP:Q8RZA2_ORYSA (Q8RZA2) Zinc finger protein-like, partial (67%)	4.12	4.6	4.55	3.95	3.25	4.72	5.05		A_92_P032860	sense gene model	cDNA and EST results agree. B73 result agrees with cDNA result.	A	cDNA	60	1 of 1	6	142600121	142600180	6.05	yes	UTR	1	GCCAGTAGCAGTCCCATCGTGAGCAGGACTGGAAGCAGAAAGAGGGAAGGAATACATCAT	1	59	168	TC282441	GCGTGTGTAGTGTGTTCTGCTGCAAACCAGCAATGCGACCTCTCTCTAATCTTTTGTGAAAAACGTAAGGTTTAGATGCTAATCAGATGAACAAGCAATGTTCAGTTGTCAGCTGTTTACATTTCAATCTGCATTCAAATTCTCATCGTACAAGATCTGTCAGACTTTGCTGGTTCCAGCGATGATGGGTCGATGTGTTGTGTCATGTGTGCGTACAGGTCTATGTTTTTTTTGCTGACGACGCGGCATATTCCGCCTCCCTCCAGCGGAGAACTCCTCAAAACTGCACGCAGAAAACAGATCAATTGTAGTCACTGCCTATTCTTGGCCATACGGCTTTCCCCACACCCCAACACAAACAAGAGAAAAAAACAAAAACTAGACGAAAGAGGGAAGAAA…	-	-	2070 similar to UP:Q8RZA2_ORYSA (Q8RZA2) Zinc finger protein-like, partial (67%)	GRMZM2G176495_T02	GTAGTCACTGCCTATTCTTGGCCATACGGCTTTCCCCACACCCCAACACAAACAAGAGAAAAAAACAAAAACTAGACGAAAGAGGGAAGAAACCAAGAAATTGGCGAATCCCTGACGCTCCCCACTTTCAACTCCCATCCGCTTGCCGTTGCCGCGTTTGTTTATCGAGCCAATTTGATCAGGGCGCCACACCGAACCCTAGTTCTTGATTTAATCACGGGTTGTGTGGTCATGCCGGCCGGGTCACCCCGTTCTTCTTCTCTTCCACGAGTTCAGGAGGTAGAGTGAGAGAGAACATGGAACGACAGGGGATGGAGGGCAACAATCTTCTGCATTTTCTTGATACCCCGAGCGCCCATTACAGAAGGTTGTTGGTTTGCTCCTCTTTGTCTTGAAGGA…	cdna	good	6	142596565	142600535	GRMZM2G176495	1	WH	RefSeq peptide	NP_001136616	hypothetical protein LOC100216740	gtpase-activating protein	P:regulation of ARF GTPase activity F:ARF GTPase activator activity F:zinc ion binding
TC296928_+	zm_19413	Q8RZV3_ORYSA	1235 similar to UP:Q8RZV3_ORYSA (Q8RZV3) Zinc finger (C3HC4-type RING finger)-like, partial (70%)	0.57	0.52	0.82	1.25	3.22	7.62	6.65		A_92_P038077	sense gene model	cDNA and EST results agree. B73 result agrees with cDNA result.	A	cDNA	60	1 of 1	3	161566442	161566501	3.05	yes	UTR	1	CTTGCTTCCGCTTCATATCCTAGACGAGGATGTGAGTGGCCGATGCGACACTCCGGAATC	1	27	157	TC296928	CGCCTCTCCTCCCCCTTCCCCGCGCGGGATCCAACCCGCCCATAAGACGCCACCGCCCCGCATCTGCCGCCACCTTATCACGACCCGACCTCCAACCCCGACGCCAGCCAGCCAGGCACGCACGCACGCACCTACCTGCTGCGGCGGCCCAGAGAGATGGACGGCGGGCGGCCGGAGATGCGGCGGACCATGACGCTGTCCGAGCAGCTGTCGTCCACGCCCGACCCGGCCATCCGCGACTTCCTCAAGATCCCCCAAGACGCCGACGTCGGCGGGATCCTCCACGACGAAGATAGCCCCTCGGCTGTGGACGCGCAGGGGCCCCGCGCCGGCAGGACGAGCGGCTGGAAGCCGCTGCGGGACCGGCTCCGGCTCCGGCGCGCGGCGGGCGCCTGGCAG…	-	-	1235 similar to UP:Q8RZV3_ORYSA (Q8RZV3) Zinc finger (C3HC4-type RING finger)-like, partial (70%)	GRMZM2G145374_T01	CGCCTCTCCTCCCCCTTCCCCGCGCGGGATCCAACCCGCCCATAAGACGCCACCGCCCCGCATCTGCCGCCACCTTATCACGACCCGACCTCCAACCCCGACGCCAGCCAGCCAGGCACGCACGCACGCACCTACCTGCTGCGGCGGCCCAGAGAGATGGACGGCGGGCGGCCGGAGATGCGGCGGACCATGACGCTGTCCGAGCAGCTGTCGTCCACGCCCGACCCGGCCATCCGCGACTTCCTCAAGATCCCCCAAGACGCCGACGTCGGCGGGATCCTCCACGACGAAGATAGCCCCTCGGCTGTGGACGCGCAGGGGCCCCGCGCCGGCAGGACGAGCGGCTGGAAGCCGCTGCGGGACCGGCTCCGGCTCCGGCGCGCGGCGGGCGCCTGGCAG…	cdna|est|omrna|protein	good	3	161565327	161566869	GRMZM2G145374	1	WH	RefSeq peptide	NP_001168025	hypothetical protein LOC100381751	zinc finger (c3hc4-type ring finger) family protein	F:zinc ion binding F:calmodulin binding
TC280761_+	zm_13863	Q8S283_ORYSA	1206 similar to UP:Q8S283_ORYSA (Q8S283) Zinc finger protein-like, partial (74%)	3.17	2.95	2.45	2.22	1.67	3.08	0.73		A_92_P028683	sense gene model	cDNA and EST results agree. B73 result agrees with cDNA result.	A	cDNA	59	1 of 1	6	150755155	150755214	6.05	yes	UTR	2	CTGTTTGTTGCTTTGCGTGTTGTTTCGGCGTGTGATGGATTGGATCATGTTGACCATTCC	1	85	162	TC280761	CTCGGCCTCCCCTACCGGCAAGCACAGGCTTTTCTTTTTCTTTCTCGCCCTTTTTTCGCCCTCATTGTGTGTGTGTGCAGCACATATAATCCGCTCTCTCTCCCCCGGTTTCTCTTGTCTTCTTGCTGCGGCGATGGACCAAGAAACCTCACGGGAACCCCACTCCTTGAGGAGCCGTCCAGTGCCGCATTAGTGGGTTCCATTCTTCTTTGGATCGCTGCTCGCGATCGCATTGCCCGCGTTTCTTTTGGCCGTCTTGGTTCGGTCTTGATTCTTGGACGAGGTGGGATTTGGAGAGCCGAGAGCGGCGCGGCAGAGGCGGGTTTCTCGGTCGGGCTAGATTGTTTCCATCGAGATGGTGGGCGGCGGAGGGCATTCGTCGATGGACCACACTGGCGC…	-	-	1206 similar to UP:Q8S283_ORYSA (Q8S283) Zinc finger protein-like, partial (74%)	GRMZM2G066225_T01	CTCGGCCTCCCCTACCGGCAAGCACAGGCTTTTCTTTTTCTTTCTCGCCCTTTTTTCGCCCTCATTGTGTGTGTGTGCAGCACATATAATCCGCTCTCTCTCCCCCGGTTTCTCTTGTCTTCTTGCTGCGGCGATGGACCAAGAAACCTCACGGGAACCCCACTCCTTGAGGAGCCGTCCAGTGCCGCATTAGTGGGTTCCATTCTTCTTTGGATCGCTGCTCGCGATCGCATTGCCCGCGTTTCTTTTGGCCGTCTTGGTTCGGTCTTGATTCTTGGACGAGGTGGGATTTGGAGAGCCGAGAGCGGCGCGGCAGAGGCGGGTTTCTCGGTCGGGCTAGATTGTTTCCATCGAGATGGTGGGCGGCGGAGGGCATTCGTCGATGGACCACACTGGCGC…	cdna|est|omrna|protein	good	6	150751804	150755319	GRMZM2G066225	1	WH	RefSeq peptide	NP_001149327	zinc finger, C3HC4 type family protein	-	-
TC294445_+	zm_4423	Q8W194_BRAOL	1131 similar to UP:Q8W194_BRAOL (Q8W194) Zinc finger protein LSD2, partial (68%)	3.8	4.05	4.18	3.15	3.03	4.9	4.15		A_92_P014657	sense gene model	No EST. cDNA result. B73 result agrees with cDNA result.	A	cDNA	60	1 of 1	1	252257493	252257450	1.09	yes	CDS	1	TGACAAGGGAAAACTTGTCAGCAGCGTTGTAGTTGGAGTCACAGCTGGGAAAGAGTGATT	1	173	18	TC294445	NA	NA	NA	1131 similar to UP:Q8W194_BRAOL (Q8W194) Zinc finger protein LSD2, partial (68%)	GRMZM2G173425_T02	TTTCCGTGCTGCCCCACCGCAGCGTCTCGACTGGTCCCCTCCTTCCTCTTCTCTTCCTCTTCCTCTCACATCCCGGACAAATCCAATCCGAAATCATCTCCCCCTCGCCTCGCCTAGAAGAGGAAGGAAGAACAGAGATAAGCGACAACGCGTCCCTCCTCGCCTTCCTCCCGCCTCGAGCTCTTCCCGGAGCAACCGGAGCCACAGACGTCAGGACAGCCTAGTATGCAGAACCAGATCATGTGCCATGCTTGCCGGACCCTTCTGCTCTACCCGCGTGGCGCGTCCAGCGTCTGCTGCGCGGTTTGCCAGGCCATCACCACCGTGCCGCCACCAGGATTGGAGATGGCTCAGCTTATATGTGGTGGCTGTCGAACTTTGCTGATGTATACTCGCAGT…	cdna|est|omrna|protein	good	1	252257077	252261490	GRMZM2G173425	-1	WH	RefSeq peptide	NP_001152350	zinc finger protein LSD2	-	-
TC281736_+	zm_843	Q94FY3_MAIZE	2318 UP:Q94FY3_MAIZE (Q94FY3) C2H2 zinc-finger protein (Fragment), complete	5.15	4.85	5.18	4.4	3.83	3.33	-3		A_92_P033321	sense gene model	No EST. cDNA result. B73 result agrees with cDNA result.	A	cDNA	60	1 of 1	4	42147753	42147812	4.04	yes	UTR	3	TACCGAAGCTTGTAGGCTTGCCTCCAGATACTCGTTTAGGTAAACATTACAGTGCGAAAT	1	57	53	TC281736	NA	NA	NA	2318 UP:Q94FY3_MAIZE (Q94FY3) C2H2 zinc-finger protein (Fragment), complete	GRMZM2G377165_T01	AGGGAAGGACTGATGTCATACAAGCAGTTCATCCAGGAACTTGAAGATGATGTTTCACCAGTTGAAGCGCAAAGCAGATATGAGGAGTACAAGTCAGAGTACATCACAACTCAGAAGAAAGCTTACTTTGCCCTCCATAAGGATGAAGATTGGTTAAGAAATAAATACCATCCTACAAACCTTGAAAATGTCATTGAAAGAAGGAATGAACTGGCAAGAACTACTGCAGATGATTTCTTCCTACAATTGCAAAGTGGAAGTCTGGACACCGGTCCAGGTTTGACTGGTTCGGCAGTGAGCAAATCAGGAAATAACAGCAGTAAAAATCTAGATGCTGTGGAAGGGGATGGTAAAAAGGGGAAACTTGGAAAAGGTTCCGACGATTCATATTATGCTGCT…	cdna|est|mrna	good	4	42144894	42148125	GRMZM2G377165	1	WH	UniProtKB/TrEMBL	Q94FY3	C2H2 zinc-finger protein Fragment	c2h2 zinc-finger protein	F:zinc ion binding C:nuclear dicing body C:nucleolus P:primary microRNA processing C:plastid P:RNA splicing F:protein binding
TC281737_+	zm_844	Q94FY4_MAIZE	1733 UP:Q94FY4_MAIZE (Q94FY4) C2H2 zinc-finger protein (Fragment), complete	3.67	3.6	3.88	2.8	1.88	2.45	0.85		A_92_P015848	ambiguous	No EST. cDNA result. B73 result agrees with cDNA result.	A	cDNA	60	1 of 6	9	103528487	103528428	9.04	yes	CDS	1	GAGGGTGCTGAGTTGCTGGACACTCTTGTTACTTATTTATGGCGTATCCATGGTGTGGAT	1	166	25	TC281737	NA	NA	NA	1733 UP:Q94FY4_MAIZE (Q94FY4) C2H2 zinc-finger protein (Fragment), complete	AC233855.1_FGT004	ATGGCTCACCCAGTTAGTTCCGAGGTTCGTCGAATTCAAATTGACATTGAGCAAGCTCAAGCTCTCATCCGTAAACTTGATTCTAAGAAGGGTATTGAAAACAATGTTCTCTCAAGTAGTGACCATGAAAAGTCAGACATGAATAAGTCACATGGTTCAGTGGGGCCAATTGTTATAATACAAGGATCATCTACTGTGAAGGGTCTTGAGGGTGCTGAGTTGCTGGACACTCTTGTTACTTATTTATGGCGTATCCATGGTGTGGATTATTATGGTATGTCTGAGACAAATGAACCTAAAGGCCTAAGGCATGTGAAAGCTGATGCAAGGACATATATTGGGGCTAGCTCAAATGGTGCTGAATGGGAGAATAAACTTGATTCATTATGGCAAGACAGA…	abinitio	good	9	103525387	103528749	AC233855.1_FG004	-1	WH	-	-	-	c2h2 zinc-finger protein	P:RNA processing F:binding C:nuclear lumen C:plastid
TC281737_+	zm_844	Q94FY4_MAIZE	1733 UP:Q94FY4_MAIZE (Q94FY4) C2H2 zinc-finger protein (Fragment), complete	3.67	3.6	3.88	2.8	1.88	2.45	0.85		A_92_P015848	ambiguous	No EST. cDNA result. B73 result agrees with cDNA result.	A	cDNA	58	2 of 6	9	110403770	110403829	9.04	yes	CDS	1	GAGGGTGCTGAGTTGCTGGACACTCTTGTTACTTATTTATGGCGTATCCATGGTGTGGAT	1	166	25	TC281737	NA	NA	NA	1733 UP:Q94FY4_MAIZE (Q94FY4) C2H2 zinc-finger protein (Fragment), complete	GRMZM2G180734_T01	ATGGCAAGCGGTCCAGGTTTGACGAGTTCGGCAGTGAGCAAATCAGGAAATAATAGCAGTAAAAATCTAGATGCTGTGGAAGGGGATGGTAAAAAGGGAAAACATGGAAAGGGTTCTGATGATTCATATTATGCTGCTTCCAAGGCTCACCCAGTTAGTTCCGAGGTTCGTCGAATTCAAATTGACATTGAGCAAGCTCAAGCTCTCATCCGTAAACTTGATTCTAAGAAGGGTATTGAAAACAACGTTCTCTCAAGTAGTGACCATGAAAAGTCAGACAGGAATAAGTTACATGGTTCAGTGGGGCCAATTGTTATAGTACAAGGATCATCTACTGTGAAGGGTCTTGAGGGTACTGAGTTGCTGGATACTCTTGTTACTTATTTATGGCGTATCCAT…	abinitio|omrna	good	9	110403001	110404584	GRMZM2G180734	1	WH	-	-	-	c2h2 zinc-finger protein	F:zinc ion binding C:nuclear dicing body C:nucleolus P:primary microRNA processing C:plastid P:RNA splicing F:protein binding
TC281737_+	zm_844	Q94FY4_MAIZE	1733 UP:Q94FY4_MAIZE (Q94FY4) C2H2 zinc-finger protein (Fragment), complete	3.67	3.6	3.88	2.8	1.88	2.45	0.85		A_92_P015848	ambiguous	No EST. cDNA result. B73 result agrees with cDNA result.	A	cDNA	60	3 of 6	5	65910620	65910561	5.03	yes	CDS	1	GAGGGTGCTGAGTTGCTGGACACTCTTGTTACTTATTTATGGCGTATCCATGGTGTGGAT	1	166	25	TC281737	NA	NA	NA	1733 UP:Q94FY4_MAIZE (Q94FY4) C2H2 zinc-finger protein (Fragment), complete	GRMZM2G534814_T01	AATTATTACGCTTTTTTGTACTGCATAGCGGTCCAGGTTTGATGGGTTCGACAGTGAGCAAATCAGGAAATAATAGCAGTAAAAATCTAGATGCTGTGGAAGGGGATGGTAAAAAGGGAAAACATGGAAAGGGTTCTGATGATTCATATTATGCTACTTCCAAGGCTCACAGTTAGTTCCGAGGTTCGTTGAATTCAAATTGACATTGAGCAAGCTCAAGCTCTCATCCGTAAACTTGATTCTAAGAAGGGAATTGAAAACAACGTTCTCTCAAGTAGTGACCATGAAAAGTCAGACATGAATAAGTCACATGGTTCAGTGGGGCCAATTGTTATAATACAAGGATCATCTACTGTGAAGGGTCTTGAGGGTGCTGAGTTGCTGGACACTCTTGTTACT…	est	good	5	65910041	65910986	GRMZM2G534814	-1	WH	-	-	-	c2h2 zinc-finger protein	F:zinc ion binding C:nuclear dicing body C:nucleolus P:primary microRNA processing C:plastid P:RNA splicing F:protein binding
TC281737_+	zm_844	Q94FY4_MAIZE	1733 UP:Q94FY4_MAIZE (Q94FY4) C2H2 zinc-finger protein (Fragment), complete	3.67	3.6	3.88	2.8	1.88	2.45	0.85		A_92_P015848	ambiguous	No EST. cDNA result. B73 result agrees with cDNA result.	A	cDNA	60	4 of 6	2	207685935	207685994	2.08	yes	CDS	1	GAGGGTGCTGAGTTGCTGGACACTCTTGTTACTTATTTATGGCGTATCCATGGTGTGGAT	1	166	25	TC281737	NA	NA	NA	1733 UP:Q94FY4_MAIZE (Q94FY4) C2H2 zinc-finger protein (Fragment), complete	GRMZM2G358102_T01	TTGCAAAGTGGAAATCTGGACATCGGTCTAGGTTTGATGGGTTCGACAGTGAGCAAATCAGGAAATAATAGCAGTAAAAATCTAGATGCTGTGGAAGGGGATGGTAAAAAGGGAAAACATGGAAAGGGTTCTGATGATTCATATTATGCTACTTCCAAGGCTCACCCAGTTAGTTCCGAGGTTCGTCGAATTCAAATTGACATTGAGCAAGCTCAAGCTCTCATCCGTAAACTTGATTCTAAGAAGGGTATTGAAAACAACGTTCTCTCAAGTAGTGACCATGAAAAGTCATACATGAATAAGTCACATGGTTCAGTGGGGCCAATTGTTATAATACAAGGATCATCTACTGTGAAGGGTCTTGAGGGTGCTGAGTTGCTGGACACTCTTGTTACTTAT…	est|omrna	good	2	207685408	207686526	GRMZM2G358102	1	WH	-	-	-	c2h2 zinc-finger protein	F:zinc ion binding C:nuclear dicing body C:nucleolus P:primary microRNA processing C:plastid P:RNA splicing F:protein binding
TC281737_+	zm_844	Q94FY4_MAIZE	1733 UP:Q94FY4_MAIZE (Q94FY4) C2H2 zinc-finger protein (Fragment), complete	3.67	3.6	3.88	2.8	1.88	2.45	0.85		A_92_P015848	ambiguous	No EST. cDNA result. B73 result agrees with cDNA result.	A	cDNA	60	5 of 6	1	191511482	191511541	1.06	yes	CDS	2	GAGGGTGCTGAGTTGCTGGACACTCTTGTTACTTATTTATGGCGTATCCATGGTGTGGAT	1	166	25	TC281737	NA	NA	NA	1733 UP:Q94FY4_MAIZE (Q94FY4) C2H2 zinc-finger protein (Fragment), complete	GRMZM2G132780_T02	TCCAATCGCACGTCTCCCGGACCCCGGCGCTTCGTTTCCGTCCGATTGATTTCTCCCCCATCCCAAATCCCAGCCCTACCCGACACGTTCCGAGACGAGAGATCCTTCCATACCGAGGCGGGCGCGCGGCAGACTGTAGGGTGCCCTAGCAAGGATCTCGCCGGCCCCCCAGCCATGGCCGAGGCCGCCGACGCGTCGCCTCCTCCTCCCACCGTCGGCCGCGGAGACCGCAAGCGGGGCCGAGCCTCGCCAGTGCTCCCGCCGCCGCCGCCCGGGCCCCCGCCACCCGGCCCGCACAAGAAGCGTAGGGAGGAGGGCGGTGGCGGCTTCGACCGGCGCCGGCTCGGCCCAGTCGGCGGCGGAGGGCACGAACAGGACGACAGGAGGTATGGAAATGGT…	cdna|omrna|protein	good	1	191500373	191513742	GRMZM2G132780	1	WH	UniProtKB/TrEMBL	C0PDG0	Putative uncharacterized protein	c2h2 zinc-finger protein	F:zinc ion binding C:nuclear dicing body C:nucleolus P:primary microRNA processing C:plastid P:RNA splicing F:protein binding
TC305362_+	zm_7311	Q9FIQ0_ARATH	1819 similar to UP:Q9FIQ0_ARATH (Q9FIQ0) Zinc finger protein Glo3-like, partial (71%)	6.15	6.4	6.88	6.18	6.07	4.9	-0.03		A_92_P035141	ambiguous	No EST. cDNA result. B73 result agrees with cDNA result.	A	cDNA	60	1 of 3	5	906763	906822	5	yes	UTR	2	GTTGAGGTTGCTTGTATCTTGGAAGGAAGGTTCATACTATGTCCTGTGCGTGTGGTAAAT	1	45	124	TC305362	NA	NA	NA	1819 similar to UP:Q9FIQ0_ARATH (Q9FIQ0) Zinc finger protein Glo3-like, partial (71%)	GRMZM2G083546_T02	ATTATGCTGAAATATTTTTCACCGGACAGATTTCCAGCTACTTTGTTATGTGCTCTGACTCTAGATTCTTTTCTTTACAGATTGAGGAAACTGATGAAGCAAGGAAAAAATTCTCTAATGCTAAGGCAATTTCGTCATCTCAGTTTTTTGGTACTCAAAACAGAGAAGAGAAAGAGGCTCAGCTATCCCTTCAGAAATTCGCGGGTTCTTCATCCATTTCAAGCTCTGATCTTTTTGGCCGTACCAATGTGGACGATTCTAACCTGGACCTAAGCGCTGCAGATCTCATCAACAGAATATCTTTCCAGGCGTCACAGGATCTGTCTTCACTCAAGGACATAGCTGGAGAGACTGGAAAGAAGCTGACATCTTTCGCCTCCAATTTCATCAGCGACCTGG…	est	good	5	903289	906946	GRMZM2G083546	1	WH	RefSeq peptide	NP_001136707	hypothetical protein LOC100216842	zinc finger protein glo3-like	P:regulation of ARF GTPase activity F:ARF GTPase activator activity F:zinc ion binding
TC305362_+	zm_7311	Q9FIQ0_ARATH	1819 similar to UP:Q9FIQ0_ARATH (Q9FIQ0) Zinc finger protein Glo3-like, partial (71%)	6.15	6.4	6.88	6.18	6.07	4.9	-0.03		A_92_P035141	ambiguous	No EST. cDNA result. B73 result agrees with cDNA result.	A	cDNA	56	2 of 3	4	208976950	208977009	4.09	yes	UTR	3	GTTGAGGTTGCTTGTATCTTGGAAGGAAGGTTCATACTATGTCCTGTGCGTGTGGTAAAT	1	45	124	TC305362	NA	NA	NA	1819 similar to UP:Q9FIQ0_ARATH (Q9FIQ0) Zinc finger protein Glo3-like, partial (71%)	GRMZM2G002062_T02	ATTATGCTGAAATATTTTTCACCGCACGGATTTCCAGCTACTTTGTTATGTGCTCTGACTCTAGATTCTTTTCTTTGCAGATTGAGGAAACTGATGAAGCAAGGAAAAAATTCTCTAATGCTAAGGCAATTTCGTCATCTCAGTTTTTTGGTACTCAAAACAGAGAAGAGAAAGGCTCAGCTATCCCTTCATAAATTCGCGGGTTCTTCATCCATTTCAAGCTCTGATCTTTTTGGTTGTCCCAATGTGGACGATTCTAACCTGGACCTAAGCGCTGCAGATCTCATCAACAGAATATCTTTTCAGGCGTCACAGGATCTGTCTTCACTCAAGGACATAGCTGGAGAGACTGGAAAGAAGCTGACATCTTTCGCCTCCAATTTCATCAGCGACCTGGAC…	est	good	4	208973536	208977852	GRMZM2G002062	1	WH	-	-	-	zinc finger protein glo3-like	P:regulation of ARF GTPase activity F:ARF GTPase activator activity F:zinc ion binding
TC305362_+	zm_7311	Q9FIQ0_ARATH	1819 similar to UP:Q9FIQ0_ARATH (Q9FIQ0) Zinc finger protein Glo3-like, partial (71%)	6.15	6.4	6.88	6.18	6.07	4.9	-0.03		A_92_P035141	ambiguous	No EST. cDNA result. B73 result agrees with cDNA result.	A	cDNA	59	3 of 3	1	77292902	77292961	1.04	no	UTR	1	GTTGAGGTTGCTTGTATCTTGGAAGGAAGGTTCATACTATGTCCTGTGCGTGTGGTAAAT	1	45	124	TC305362	NA	NA	NA	1819 similar to UP:Q9FIQ0_ARATH (Q9FIQ0) Zinc finger protein Glo3-like, partial (71%)	GRMZM2G020582_T01	CCGCAAACATCTGGGCAGCTTTCTCATGCTGTTGGCTGAATCTTTAGACACGCCAGCACGAAAACGACCAGATACGAATTCCATTATCATGACAGTCAACCTTGACAAGAGCATCTTTCATTTACCACACGCACATGACATAGTATGAACCTTCCTTCCAAGATACAAGCAACCTCAACGTATGTAAACTGTAGTGTACGCTTCACCGTTGTGAAGTATTCATGAATAAAAATACCTTCAATTCTCACAACAAAGATCAAAATACAAACGCGTAATAGGAATCCTCTACAGAGCTGTAGCTCTGCAAGAACTACTTTCAACTGTCGGTGATGCACCCGCGAGTCCGCGACCTAATCCAAGCTAGAAGGGAAATTCTGGTGCAAGGTAGGAAAAATGCTT…	est	good	1	77292159	77293080	GRMZM2G020582	-1	NH	-	-	-	adp-ribosylation factor gtpase-activating protein 3	P:regulation of ARF GTPase activity F:ARF GTPase activator activity F:zinc ion binding
TC310819_+	zm_40233	Q9FU27_ORYSA	1870 similar to UP:Q9FU27_ORYSA (Q9FU27) CCCH-type zinc finger protein-like, partial (73%)	0.78	2.73	3.88	1.25	1.2	1.67	-3		A_92_P040904	sense gene model	No EST. cDNA result. B73 result agrees with cDNA result.	A	cDNA	60	1 of 1	6	132664795	132664854	6.05	yes	UTR	2	AGCAAACCATGGTGGAAAATGGATCAAGAAGACATGTGCAGGCGACCATGTATACGGGTT	1	9	133	TC310819	NA	NA	NA	1870 similar to UP:Q9FU27_ORYSA (Q9FU27) CCCH-type zinc finger protein-like, partial (73%)	GRMZM5G801627_T02	CCACGCCTCCACGGCCAAGCGCCTCGAAGGCAAAGCTTCCACTAGCCACAGGCCAACGAAATCGCAAAGCGAAGCTACGGCCACCGACCGACGTTCCAAGAAGCGAAACGAAACGAAAATGATGATGATGATGGGAGAGAGAGCGCACGCGCCTCCGTGGCAGCGCTCGCCGGCGGCCAGCGGCGTCACGGACGCGGACGACGCGTCTCCGTACGCCCTCCTAGCGGCGCTGCAGCATTACCTGCCGTCGAACGAGGTGGCGGCGTACGACGAAGACGACGAGGAGGCGGCCCTGGCGGCGGCGACCGCCGCCGTCGACGCGTACGCCTGCGACGAGTTCCGGATGTACGAGTTCAAGGTGCGGCGGTGCTCGCGCGGGCGGAACCACGACTGGACGGC…	cdna|est	good	6	132663265	132665139	GRMZM5G801627	1	WH	RefSeq peptide	NP_001144558	hypothetical protein LOC100277562	nucleic acid binding protein	P:leaf senescence F:metal ion binding P:jasmonic acid mediated signaling pathway C:nucleus
TC289439_+	zm_16646	Q9LVQ7_ARATH	1024 homologue to UP:Q9LVQ7_ARATH (Q9LVQ7) Zinc finger protein, partial (33%)	-3	-0.47	-3	-3	-3	-3	-3		A_92_P022842	sense gene model	No EST. cDNA result. B73 result agrees with cDNA result.	A	cDNA	60	1 of 1	1	23565716	23565012	1.02	yes	CDS span intron (size=640)	2	TGCGCCGCATCATGCGGAGCCACGTAATGAGACTGACACGAATGCGACTGAGGCCGTCCA	1	122	161	TC289439	NA	NA	NA	1024 homologue to UP:Q9LVQ7_ARATH (Q9LVQ7) Zinc finger protein, partial (33%)	GRMZM2G171073_T02	GCGAGATGCCCATCGCCTCGCCTGTGCCCGCGTGTACGACGACGATGCCTCCACGCCACGCTCACCGTCCCGGTGAGCTCACCTCCCCTAGTTAATGCACCGCTCTTGCGAGTCATGGCTCCCTCTTTGCTTGCGTGTATTCCCCGTCCTTTTTAGCGGCTTCTCCGACTCCTTCCGATCCTCTCGCCTCGTCTCCGTCGTCAGTCGCCTAGCTAGCTTCCCTCACAAGCAGCAAGGCGGGAGCGAACACGCCGGCGACCGTTAGCTCGACGCCTCGACCGACCTCCGCGCCGTCGCTCCGCCCTTGCAAAGCCGCAGCCGCGCGCTTTTATGCTCGCGGCAGCTCGGTTTGTGGTCTCTACTAGCGGTATCCTCTCGCCCTCGGACCTTTCTGCGAAA…	cdna|est|omrna	good	1	23563517	23567058	GRMZM2G171073	-1	WH	RefSeq peptide	NP_001146099	hypothetical protein LOC100279631	c2h2l domain class transcription factor	F:zinc ion binding C:intracellular
TC287038_+	zm_2196	Q9SDG0_ORYSA	1570 similar to UP:Q9SDG0_ORYSA (Q9SDG0) Zinc finger protein-like, partial (41%)	3.67	3.4	3.33	3.3	2.83	7.32	10.15		A_92_P021859	sense gene model	cDNA and EST results agree. B73 result agrees with cDNA result.	A	cDNA	60	1 of 2	3	44222613	44222672	3.04	yes	UTR	2	AAAAAAGAACAGAAATGGGCAAATGTATGAACTTGCCGCGCTCTTGCGTGAACTGGGTGC	1	128	26	TC287038	TGCCCCTAAACATGTGTGCCGGGCCGAGGCCATGGTCGATGCAGGGAGGAGGATGCCGCCGCTGCCGCGGAGATTGATAGTACTAGTATAAAGCAGGCGGAGACAGCCGGCCCCTCTGGCCTCGCTGCTCCCCCTTCCTCCCCGTCCCCACCCACATGCCCTGCCTCCGCCCCGCCCCGCCCTGCCCAAGCTGAGTTCCCCCACCCCCAACAAACAATTACTAGAGTAGCTGCATTGGCGGGGAAATTAAAGCGCTAGAAGCTCAGCAGCAATGGCGGAGCAGGCGGGCGTCGGAAGGTACTGGTGCCACATGTGCGCCGCGGCCGTTAGCCCCGCGGAGGGCGAGGTGGAGATGAAGTGCCCGTTCTGCCACAGCGGCTTCCTCGAGGAGATGGAGAC…	-	-	1570 similar to UP:Q9SDG0_ORYSA (Q9SDG0) Zinc finger protein-like, partial (41%)	GRMZM2G305264_T03	AACATGTGTGCCGGGCCGAGGCCATGGTCGATGCAGGGAGGAGGATGCCGCCGCTGCCGCGGAGATTGATAGTACTAGTATAAAGCAGGCGGAGACAGCCGGCCCCTCTGGCCTCGCTGCTCCCCCTTCCTCCCCGTCCCCACCCACATGCCCTGCCTCCGCCCCGCCCCGCCCTGCCCAAGGTGATTGATTGATTGGTTGGTTGGTTGGTTGCTTGCTTGCTTCGTTTCATGCTTTCCCCTTGCTTTGCTGAGATCCAAAAGCTGAGACTCAGCTTGTGGATCCATCTGTTCTGTGCGCCTACTCGTATCTTATCGCCGCCAGATTGGGAGCGTATGTGCCTGCTATCTGTGGATCCATCTGTATGTTGTTTTCCTGATTGAATCGTGTGTTGGATGC…	est|protein	good	3	44220597	44222711	GRMZM2G305264	1	WH	RefSeq peptide	NP_001169469	hypothetical protein LOC100383341	protein binding protein	F:zinc ion binding F:protein binding
TC287038_+	zm_2196	Q9SDG0_ORYSA	1570 similar to UP:Q9SDG0_ORYSA (Q9SDG0) Zinc finger protein-like, partial (41%)	3.67	3.4	3.33	3.3	2.83	7.32	10.15		A_92_P021859	sense gene model	cDNA and EST results agree. B73 result agrees with cDNA result.	A	cDNA	60	2 of 2	3	44222613	44222672	3.04	no	UTR	3	AAAAAAGAACAGAAATGGGCAAATGTATGAACTTGCCGCGCTCTTGCGTGAACTGGGTGC	1	128	26	TC287038	TGCCCCTAAACATGTGTGCCGGGCCGAGGCCATGGTCGATGCAGGGAGGAGGATGCCGCCGCTGCCGCGGAGATTGATAGTACTAGTATAAAGCAGGCGGAGACAGCCGGCCCCTCTGGCCTCGCTGCTCCCCCTTCCTCCCCGTCCCCACCCACATGCCCTGCCTCCGCCCCGCCCCGCCCTGCCCAAGCTGAGTTCCCCCACCCCCAACAAACAATTACTAGAGTAGCTGCATTGGCGGGGAAATTAAAGCGCTAGAAGCTCAGCAGCAATGGCGGAGCAGGCGGGCGTCGGAAGGTACTGGTGCCACATGTGCGCCGCGGCCGTTAGCCCCGCGGAGGGCGAGGTGGAGATGAAGTGCCCGTTCTGCCACAGCGGCTTCCTCGAGGAGATGGAGAC…	-	-	1570 similar to UP:Q9SDG0_ORYSA (Q9SDG0) Zinc finger protein-like, partial (41%)	GRMZM2G305247_T01	TTTAATATCATAAATACTATAGTTTTGTTAATAAAAACCAAAATTGAGTAGTAAGACGATGATTAGCACCCAGTTCACGCAAGAGCGCGGCAAGTTCATACATTTGCCCATTTCTGTTCTTTTTTACAGCCATGATACATATCAGAGACCATTAACATGAGCCAAACTGAAAAAAGGCTCCAGATTTTTACATGGCACCAACCCGGCATGCTCCTGCTCCTTCCTATGTACATTGGGACCAACCAACGGGCCAAGCTTTCAAGCGGCAGCAACCATGGCAATATTGCTTAGTTCTCCCAATGATGCGAACTGCTGCCGCCGCTACCGGAGGACTGCGCCGACGGCGAGAACAGGCTGTTGAGCCACTGCAAGGATGGCGGCAACCGCCTGCCACTCTCT…	cdna|est	good	3	44220597	44222737	GRMZM2G305247	-1	NH	-	-	-	protein binding protein	F:zinc ion binding F:protein binding
TC290669_+	zm_3443	Q9SE29_ORYSA	815 similar to UP:Q9SE29_ORYSA (Q9SE29) Zinc finger transcription factor WRKY1, partial (26%)	2.05	2.08	2.03	1.88	2.15	2.6	2.08		A_92_P034397	ambiguous	No EST. cDNA result. B73 result agrees with cDNA result.	A	cDNA	60	1 of 3	9	124236032	124236091	9.04	yes	CDS	2	GCTTACCAGTACCACACAGGGTCCACAGTTCAGCATCCAGTAGTCGCAGAGCGGCAGAAT	1	50	151	TC290669	NA	NA	NA	815 similar to UP:Q9SE29_ORYSA (Q9SE29) Zinc finger transcription factor WRKY1, partial (26%)	GRMZM2G171428_T01	ATACGTGTCGTCCCGCTCGCCGCTCCTCGCTCGGGCAGCCGAGGCTCCCCACTACCCAGAAAAGGAGGGAGGAGGAAGCGCTTCACAAAGCCACAGCGCCTCGTTGCCTCCCCACTTTCCTTTTCTTCCCCTACTCCCCATGGCGGCCCGCGAGGCCTCCGCCCCGGCTCCGGCTTCGCCCCACGCAGGCGACGGGCCGGGCCGCCCGCCGCGGCCCACGCTCGCCCTGCCCCCGCGCTCCGCCGTCGAGTCCCTCTTCGCCACCGGCGCCTCCTCCTCGGCCGGCGCCGCCGAGACCAGCCCCGGCCCGCTCACCCTCGCCGCCGCGCTCTTCCCCGACGCGTCCTCCCCGGCCTTCCACGGCTCCTTCACCCAGCTCCTCGTCGGCGCCATAGGCTC…	cdna|est|omrna|protein	good	9	124229921	124236498	GRMZM2G171428	1	WH	-	-	-	wrky dna binding domain containing expressed	F:DNA binding P:transcription C:plastid
TC290669_+	zm_3443	Q9SE29_ORYSA	815 similar to UP:Q9SE29_ORYSA (Q9SE29) Zinc finger transcription factor WRKY1, partial (26%)	2.05	2.08	2.03	1.88	2.15	2.6	2.08		A_92_P034397	ambiguous	No EST. cDNA result. B73 result agrees with cDNA result.	A	cDNA	60	2 of 3	7	43751017	43751076	7.02	no	CDS	1	GCTTACCAGTACCACACAGGGTCCACAGTTCAGCATCCAGTAGTCGCAGAGCGGCAGAAT	1	50	151	TC290669	NA	NA	NA	815 similar to UP:Q9SE29_ORYSA (Q9SE29) Zinc finger transcription factor WRKY1, partial (26%)	GRMZM5G857327_T01	TGGAGGTGAGCTCACAGCCTCAGAGGCCAACGGCAAATCAGCCATCAGCTACTATAGCTTTATATATCCTGTCGAAATAACACTTTACAAAGACCAGGAAGGAAGCCGTGTATCTACAACAAACCATATCTCAGTTAAAAAAAAGGTTTTTAAATCGAGTATATACACTTGGGCCGATGAATGCTGTCATCCATATAGTTCTCCGGGGGAACGACTGATGGCATTTACAACCAATGGGCGTAAATGGTAATGACAACATAACATACACCGCGCAGCCAAACAGGGTGTGCAGCTTTTGGAAGGGCACAAACGAAAGAGCTCGCTCTTGACTAAAACCAATGGTGGGGGCTTGCAGTGCCCAATTTTTGCTGCGGCGCAGAGCGTGAAGCAGCACACCTA…	est	good	7	43750916	43751591	GRMZM5G857327	-1	NH	-	-	-	-	-
TC290669_+	zm_3443	Q9SE29_ORYSA	815 similar to UP:Q9SE29_ORYSA (Q9SE29) Zinc finger transcription factor WRKY1, partial (26%)	2.05	2.08	2.03	1.88	2.15	2.6	2.08		A_92_P034397	ambiguous	No EST. cDNA result. B73 result agrees with cDNA result.	A	cDNA	60	3 of 3	7	43751017	43751076	7.02	yes	CDS	1	GCTTACCAGTACCACACAGGGTCCACAGTTCAGCATCCAGTAGTCGCAGAGCGGCAGAAT	1	50	151	TC290669	NA	NA	NA	815 similar to UP:Q9SE29_ORYSA (Q9SE29) Zinc finger transcription factor WRKY1, partial (26%)	GRMZM2G319865_T01	AGGAGCTACTATAGATGCACGTACCAAGGATGCGATGTGAAGAAGCATATCGAAAGATCATCCCAAGACCCAAAGGCCGTCATAACGACTTACGAAGGGAAGCACAGCCATGATGTTCCAGCAGTCAGGAACGGTAGCCATGCTGCTGCCAACGCCAATGGGTCATCTTCCACCAGCTTACCAGTACCACACAGGGTCCACAGTTCAGCATCCAGTAGTCGCAGAGCGGCAGAATTACAAAGCGCATCCTCAGCTTCTTCTATGCTACTAAAAGAGGAAAACGAAATAACATAGGAGTTTTGGAGTGTGTAGCCAGGGTAAATTATATCTGTTCTCTGATCCATTTCCTCCTAGGTGTGCTGCTTCACGCTCTGCGCCGCAGCAAAAATTGGGCACTGC…	cdna|est|omrna|protein	no_start	7	43750842	43751483	GRMZM2G319865	1	WH	-	-	-	transcription factor	F:sequence-specific DNA binding P:regulation of transcription F:transcription factor activity C:nucleus C:plastid
TC302322_+	zm_21012	Q9SVY1_ARATH	1386 homologue to UP:Q9SVY1_ARATH (Q9SVY1) Zinc finger-like protein (WIP2 protein) (At3g57670), partial (50%)	1.1	1.25	1.27	0.85	0.95	1.75	1.92		A_92_P037005	sense gene model	cDNA and EST results agree. B73 result agrees with cDNA result.	A	cDNA	60	1 of 1	6	98814660	98814601	6.03	yes	UTR	1	GTGTGCGTGTGTGTATAACCATGCATATCATCCATCTGTCCGTGTCTTACTCAGTGTTTA	1	34	63	TC302322	CAACCCAGAGGTGCCTCCACTCCACCATGGGAGACCCCTACGACACCAACTTCCTCAGAGGCTACTACTCCCACTTCCCTCCCTCCAACGCTCCCCCCGCCACCTCCTTCCCCAGCAGCTACTGCGCCTCCTCCTACCTCCACCACCCGCCTCCCCCGTCCCCTCCCATCAGGGAAGCCCTCCCCCTCCTCAGTAACCTCACGCCGTCGTCGTCAGGAACCAACCACCACCACCACCAGCACTGCGGCGGCGACGTCCAGGACCACAAGGACTGCACACACGCCACCTCGTGCAGCGACGACCAAGAGGCGGCCGGGGAGGTCACGGTGGCCTTGCACATCGGCCTGCCCAGCCCCAGCCCCTCTCCCTCTGAGTCGGCGGCAGACGGTGGCGAGAACC…	-	-	1386 homologue to UP:Q9SVY1_ARATH (Q9SVY1) Zinc finger-like protein (WIP2 protein) (At3g57670), partial (50%)	GRMZM2G061545_T01	CTTAATTCCGAGGGCATAATAATTACCGTCGGAAATTAAAAATTAAAATTATCTAAGCACCACTAATTAAATTTAGGCCCTCGGATATAATAAAATAAACTACAAAACAATATTAATATATACAAAATATTAATAATACATTAATACCTTACGGCGGGCGGGCGGGGCGGGCGTCGACGGCGGGCTGTGCGTGGCGGCCGACGGCGGGGCGGCGGGCGGCGGGCGGCGGGCGGCCGCGGCGGGGCGGCGGACGGCCGCGGCGGGGCGGCGGGTGGCCGGGCGGCGGGGCGGCGGGCCTCGACGGCGGCGGCGGCGAGCGTCGACGGCGGCGGCGGGGCGGCGGGTGGCCGGGCGGCGGGGCGGGCGGGCCTCGACGGCGGCGGCGGCGAGCGTCCGACG…	abinitio|est|omrna	good	6	98814544	98816293	GRMZM2G061545	-1	WH	-	-	-	transparent testa 1	C:cytoplasmic membrane-bounded vesicle F:zinc ion binding
TC289967_+	zm_3293	Q9SXG8_ORYSA	1159 similar to UP:Q9SXG8_ORYSA (Q9SXG8) Dof zinc finger protein, partial (31%)	2.7	2.72	2.88	2.53	2.65	2.72	0.13		A_92_P033148	inconclusive	EST result. No valid cDNA result. B73 result (EST vs genome) agree with EST result, but score below cut-off.	E	EST	4e-75	1 of 1	10	137205891	137375445	10.05	no info	NA	4	GGTGGTGGTTGCCCTGACATGGGAGTGTTTGATCTCTTTCCTAGTACTGGGTCCTGGTGG	1	58	79	TC289967	CGAGTCTGGAGAGCAGCAACGTGTGCAACCCGGGCGGCGGGATGACGAGCAACGGTCGGGGCGGCGGCGCGGGGCCCGCGGTCGGCGCGCTCTCGGCAATGGAGCTGTTGCGGAGCTCCGGCTGCTACATGCCGCTGCAGATGCCGATGCCGATGGCGATGCCAGGAGATTACACGGCGGCAGGGTTCGCGCTCGGAGAGTACCGCACGCCGCCGCCTCCACCGTCACAGAGCGTGCTCGGGTTCTCTCTCGACGCGCACGGGCCGGGGTCCGGTGCTACCGCGGCGGGGTACGGTTCCAGCGCGGGGTTGCAGGGCGTGCCGGAGAACGCGGGCAGGTTATTGTTCCCCTTCGAAGACTTGAAGCCGCCGGTTGGCTCTGAAGGTGGGGGTGGTGCAA…	-	-	1159 similar to UP:Q9SXG8_ORYSA (Q9SXG8) Dof zinc finger protein, partial (31%)	GRMZM2G010290_T01	ATGGCTTTTCTTCTCTCTCCTCGGCTCACCACCCCTTGCATCAAAAGAACAACCATGCTGTCCCAGGGTGATGTGTTGCAGACTTGCAGTGCAGCAGCGGTACTGAAACACACAGCACAACCCTACAAGAGCACAAGCAGCAAAGGTGTGTTTTGTGCTGTGAGCCTAGGGCTGGTGAAGCCCCTGGAGGAGATGCTGATGGCGGCCAGCGCGGGGGCTGCAAATCCGAGCCAAGGCTCGAATCCGAACCCGCCGCCGCTGGCGGCGCCCCTGACGGACGCGGGTAGCACCGAGCGGCGCGCGCGGCCGCAGAAGGAGAAGGCGCTCAACTGCCCGCGGTGCAACTCCACCAACACCAAATTCTGCTACTACAACAACTACAGCCTCCAGCAGCCACGC…	abinitio	good	10	137204209	137206460	GRMZM2G010290	1	WH	-	-	-	-	-
TC288901_+	zm_40062	Q9XGX0_ARATH	1590 similar to UP:Q9XGX0_ARATH (Q9XGX0) Zinc finger protein SHI-like, partial (21%)	0.47	0.43	0.47	0.13	-0.12	1.13	1.45		A_92_P010858	antisense gene model	No EST. cDNA result. B73 result agrees with cDNA result.	A	cDNA	41	1 of 1	8	91177180	91177239	8.03	no	CDS	1	CTCCTTCCTTCCGCGTAGCCTAGACGACCACTGTGCCTGATCCTGTCAGCTCAGAACGTC	1	197	133	TC288901	NA	NA	NA	1590 similar to UP:Q9XGX0_ARATH (Q9XGX0) Zinc finger protein SHI-like, partial (21%)	GRMZM5G893547_T01	ATGGCGACGGCCTTCTCGCCGTGGGACCCATGCCCATCCGGGGCCGGCTCCTGGTGCCAAAACTGGATGGCACCCGCGGACGACACGGGCGGATTGCCGTGGCCGCCGGAGGCGGCGTCTGCGTTGACGAGGCCGAGCGCCGCGGCGGCGGCGGCGGCAGCGGCAGCAGCCGCGGCCTGGCGCGACGCCGCGGAGCCCCAGAGCCCTGCCGCCAGCGAGGCGCCAGACGAGGCGGAGGCGGCGCCGGCATTGAAACCCAGCGAGAGGTCGTCCCCCCGGCCGGCGCCGGCGGGCGACGGAAGCCAGCTCGCGATCGCCGTGGTGTCCGACGGGAAGCGCCGCCCCGACGGCGACGGCGACGCCACGCTTACTCGTGGAGGGCAGAGCGGACGTTCTGAG…	abinitio	good	8	91177199	91177755	GRMZM5G893547	-1	NH	-	-	-	-	-
TC286223_+	zm_12453	Q9XJ51_WHEAT	639 similar to UP:Q9XJ51_WHEAT (Q9XJ51) Zinc-finger motif (Fragment), partial (92%)	5.07	4.88	4.45	3.62	3.1	1.75	-3		A_92_P032067	gDNA	No valid cDNA / EST result. Allow B73 result.	C	gDNA	60	1 of 1	2	178495865	178495806	2.07	NA	NA	NA	TCGGGAAATGCTAGAGCGCTGATGATTCTGTCGATGTAACTTTATCGGGTTGTGTGTGTG	1	64	144	TC286223	NA	NA	NA	639 similar to UP:Q9XJ51_WHEAT (Q9XJ51) Zinc-finger motif (Fragment), partial (92%)	NA	NA	NA	NA	NA	NA	NA	NA	NA	NA	NA	NA	NA	NA	NA
TC310024_+	zm_41171	T01524	1717 similar to PIR:T01524:T01524 zinc finger protein homolog T10M13.22 (Arabidopsis thaliana), partial (51%)	3.08	3.03	3.05	2.2	1.55	1.57	-3		A_92_P011698	sense gene model	No EST. cDNA result. B73 result agrees with cDNA result.	A	cDNA	60	1 of 1	1	200421247	200421020	1.07	yes	CDS span intron (size=163)	2	TCTTTTCAAGAGCGGGTCTCAAGAGCACCAAATCAAGTGTTGAGGTATTGTCGAGAACCA	1	192	51	TC310024	NA	NA	NA	1717 similar to PIR:T01524:T01524 zinc finger protein homolog T10M13.22 (Arabidopsis thaliana), partial (51%)	GRMZM2G082573_T01	CCACAAAAATTTCCTTAGCGGCAAAACCTTCGCTCTGCGCCGCCATCGCCTGCTCCCGTCCGGCCACCACATCCGCCCAGGAGCTCGCCGTCGGGGAGGCTGCTCGAGGAGCCACGCTGTCTCTCCCGCGCCGCGACCTTCGCCCTCGCCGCCGCCATGATCTGCGCGAGTAATGCCCCTCTCCCTCCCTCGCATGTCTGTCTACTAACCCTAGCTTCTCTGATCCATCGTTTCGTGAGCTAACTCGTCCCGTGTCGCTTCCCTGTACTCTCCGGCGAGGTGCCGGACAAGCCGGTGGTGTCGAAGAAGTCGGGGCTTCTCTTCGAGCGGCGGCTCATCGAGCGCTACATTGAGGACCATGGCAAGTGCCCCATCACCAAGGAGGAGCTTACTATGGAT…	abinitio|est|omrna	good	1	200420291	200425083	GRMZM2G082573	-1	WH	-	-	-	transcriptional expressed	F:zinc ion binding C:cytoplasm
TC281564_+	zm_14064	ZFN1_ARATH	1883 similar to UP:ZFN1_ARATH (Q8GXX7) Zinc finger CCCH type domain containing protein ZFN1, partial (66%)	-0.08	0.62	0.97	0.78	1.17	3.47	3.53		A_92_P000870	sense gene model	cDNA and EST results agree. B73 result agrees with cDNA result.	A	cDNA	60	1 of 1	2	122229942	122229883	2.07	yes	CDS	2	TCATCATCCGATGGGAAACCCTATGTATGGCCATGCTTCATCACCGACAAGTGAGGCCCA	1	260	135	TC281564	CTTCCACCTCTCTCTTTCTTTCCACTACTCGCCCTCTCTCTCTTGCGCGCGCGTGACAACATCCCTCCACGGGCGCGCGGCGCGGGAGCACCCACCGACTTATCGCCGGTGGGGCGGGGCGGGGGCGATCTGATGCCGGCGCGGCGGTGATGGCAGCGCCGTCCGGCGGTGGGGGCGGCGGTGCGGGGGAGGGCTCCTCCTCGGCCGCCGCAGCTATGACGATCGGGGCCCACGGGGTGGACCAAGTCACAGAAGCGATGTGGCAGATGAATTTAGGAGATGCCATGGAACTGGGGCCATACCCAGAGCGTGTTGGTGATCCAGACTGTAGCTATTACATGAGGACTGGCATGTGCAGGTTTGGGATGACCTGTAAATTTAATCACCCAGCAGACAGAA…	-	-	1883 similar to UP:ZFN1_ARATH (Q8GXX7) Zinc finger CCCH type domain containing protein ZFN1, partial (66%)	GRMZM2G100794_T01	AGGAACAAAACGACTGGCTGTCCGAACGGGGACGCCTGGTTCCTCTCATTCCCCTTCCACCTCTCTCTTTCTTTCCACTACTCGCCCTCTCTCTCTTGCGCGCGCGTGACAACATCCCTCCACGGGCGCGCGGCGCGGGAGCACCCACCGACTTATCGCCGGTGGGGCGGGGCGGGGGCGATCTGATGCCGGCGCGGCGGTGATGGCAGCGCCGTCCGGCGGTGGGGGCGGCGGTGCGGGGGAGGGCTCCTCCTCGGCCGCCGCAGCTATGACGATCGGGGCCCACGGGGTGGACCAAGTCACAGAAGCGATGTGGCAGATGAATTTAGGAGATGCCATGGAACTGGGGCCATACCCAGAGCGTGTTGGTGATCCAGACTGTAGCTATTACATGAGGAC…	cdna|est|omrna|protein	good	2	122229182	122253419	GRMZM2G100794	-1	WH	RefSeq peptide	NP_001130819	hypothetical protein LOC100191923	zinc finger protein	F:nucleic acid binding F:zinc ion binding
TC288558_+	zm_2797	ZFNL1_ORYSA	1302 similar to UP:ZFNL1_ORYSA (Q5NAW2) Zinc finger CCCH type domain containing protein ZFN-like 1, partial (50%)	3.45	3.6	3.93	4.43	3.95	5.03	0.95		A_92_P015590	sense gene model	No EST. cDNA result. B73 result agrees with cDNA result.	A	cDNA	50	1 of 1	3	36943872	36943812	3.04	yes	UTR	2	TTTTTTTTTTGGATGTCAGGTTCTATAGCATGTTGGGCGCGGTTGTGAGGCTCCAGGTCC	1	167	52	TC288558	NA	NA	NA	1302 similar to UP:ZFNL1_ORYSA (Q5NAW2) Zinc finger CCCH type domain containing protein ZFN-like 1, partial (50%)	GRMZM2G086994_T03	GAGACTGCGAGACACAGGCAGCGGAAAAATAGAGACAAAGAAGGGGCAGGAGCAGTGACCTGCCACACCAGAGGAAACGAGAGAGAGAAAAACAGCCCGATCTCCTCCTCCCACTCCGATCGCCCTACCGATCGCCGCCTCGTGAAGCTTCCCTGTTCCCTCCCCGCCGCCCGCGACGCCATGGAGCCGCCGCACACCGAGGAGGCCGCCGCTGCTGCAGCAGGAGGAGCAGAGGGCGGCAGCGCAAGCCCGGGCACCGGCCTCGAAGGGCCGATGCTGAGGCTGGGGCTGGACGGCGGCGGGGAGGGGGAGGACGGGGAGCTGGGGGCTGGGGAGGAGGCGGACACGTGGCTTCCAGAGCGGCCTGGCGAGGCGGACTGTGGCTACTACCTCCGCACG…	est|omrna	good	3	36943526	36949561	GRMZM2G086994	-1	WH	RefSeq peptide	NP_001150919	zinc finger CCCH type domain-containing protein ZFN-like 1	zinc finger ccch type domain-containing protein zfn-like 1	C:cytoplasmic membrane-bounded vesicle F:nucleic acid binding F:zinc ion binding
TC287815_+	zm_16171	ZFNL3_ORYSA	1819 similar to UP:ZFNL3_ORYSA (Q5NAV3) Zinc finger CCCH type domain containing protein ZFN-like 3, partial (80%)	2.4	2.75	3	2.35	1.77	1.35	-3		A_92_P037802	sense gene model	No EST. cDNA result. B73 result agrees with cDNA result.	A	cDNA	60	1 of 1	8	4960398	4960457	8.01	yes	UTR	2	TGCAAGTTTGATCACCCGATGGGTACTCCAAACTACAGTCTTCCAGCACCATCACTTACT	1	29	67	TC287815	NA	NA	NA	1819 similar to UP:ZFNL3_ORYSA (Q5NAV3) Zinc finger CCCH type domain containing protein ZFN-like 3, partial (80%)	GRMZM2G475017_T03	TTCCCATGTCCATTGGCGCCACGCCTCTGTTTTACCCCGTTTAGAGGCTGACATCCCAGGCTTATCCGCCGCTGCGCCACGCCGTACTCGTCCCCGTTAAACAGCGCCGCACGGTTGCGGCAGTGGTTGCCCGAGCGAATCCACGCGTCCGCCCGTTTCGCTCGTTGTCTCCGGGGTAGGGGGGCCGCTCCAGCGCCGAACGGAAATCCCCATCAGCACTGGCCACTCCCGATCCCCCGTCCCGGCGTCCCCCCAATCCCTCTCCCTGCAAAAGGCCACCGCGACGCGACCGCGTACGGGAGGTGAGCCGCGAGTGCAGTGCAGTGCAGGCAGGCAGGCCGAGAGAAGAGTCGGCAGGAAGCAACCGAGACCGCGAGGAAGCAGCGAGCTGCACTGCAG…	cdna|est	good	8	4954910	4961174	GRMZM2G475017	1	WH	RefSeq peptide	NP_001150792	zinc finger CCCH type domain-containing protein ZFN-like 3	zinc finger ccch type domain-containing protein zfn-like 3	F:binding
TC294540_+	zm_18379	ZFP6_ARATH	1477 similar to UP:ZFP6_ARATH (Q39265) Zinc finger protein 6, partial (29%)	0.7	0.65	0.57	0.25	-0.05	0.93	1.27		A_92_P026911	sense gene model	cDNA and EST results agree. B73 result agrees with cDNA result.	A	cDNA	60	1 of 1	1	26912141	26912082	1.02	yes	CDS	1	CCTCTTCCTCCTCTTTGCTGCTATCTCCACAAGGTCAGTTTGTCTGTGAGCAGCCTGCTG	1	97	1	TC294540	CCGCCACACCCACATCACATCCCTCCCTCCTAGTCCTAGCTACAACGACCAGCGATATAGTAAGGTGACACTTACCCGGCCTGCTCCACACAGTGCCCCAAGCAAAAACCTATCGCTCCTATACATCTGGCAGTTGTGCCACTCCTTTGAGCAACACATCACACCCTCCCTGCTGCGGGCCGGATCGGAGCTGCAGCTGCCCTTGCTTATATTCCCTGGTCTCTCCTCTCCATTGCTTCCTTCAGCTCCTCGCTCTCCTCAGTCCTTACCATCCATCGATCGCGAAGGAAGGGTGCTGAGGAGGCTTTCCCATGCACCCTCGTTCCCTACTAGCCACACACCAGCTATGAGACACCCCGGCTACTTCCTTCTTGGTACGTACTGGTGGCGGTACTGAAA…	-	-	1477 similar to UP:ZFP6_ARATH (Q39265) Zinc finger protein 6, partial (29%)	GRMZM2G178894_T01	CCGCCACACCCACATCACATCCCTCCCTCCTAGTCCTAGCTACAACGACCAGCGATATAGTAAGGTGACACTTACCCGGCCTGCTCCACACAGTGCCCCAAGCAAAAACCTATCGCTCCTATACATCTGGCAGTTGTGCCACTCCTTTGAGCAACACATCACACCCTCCCTGCTGCGGGCCGGATCGGAGCTGCAGCTGCCCTTGCTTATATTCCCTGGTCTCTCCTCTCCATTGCTTCCTTCAGCTCCTCGCTCTCCTCAGTCCTTACCATCCATCGATCGCGAAGGAAGGGTGCTGAGGAGGCTTTCCCATGCACCCTCGTTCCCTACTAGCCACACACCAGCTATGAGACACCCCGGCTACTTCCTTCTTGGTACGTACTGGTGGCGGTACTGAAA…	est|omrna|protein	good	1	26911781	26913484	GRMZM2G178894	-1	WH	UniProtKB/TrEMBL	C4J1W8	Putative uncharacterized protein	-	-
TC308839_+	zm_8465	ZFP7_ARATH	682 similar to UP:ZFP7_ARATH (Q39266) Zinc finger protein 7, partial (20%)	7.28	6.82	6.43	6.18	5.38	3.5	-3		A_92_P017287	sense gene model	cDNA and EST results agree. B73 result agrees with cDNA result.	A	cDNA	60	1 of 2	1	32153537	32153478	1.03	yes	UTR	2	GTCTCTTGCTTGACCAGATTCTTCCTATTGTTTCGTGTGCGTGCAAGAATTTTTGTACAG	1	157	33	TC308839	CCTCTCTCTCTCTCACTACGCGCAGTATTATCTCTCTCTCCACCCTTGGGTACGCTGAGCACAAACAAGGGGCAATTGGTAAGGAGCACAAGGCCTGGGCTCTGATGGGAGTGGAGTGAGGCGCTGCACGGTATTCTCTGTTTCTGCGTGGTAGAGCAGGTACGGAGAGACAGCAAAAAAATCAAGTGACGGGTGAAAAGATTGTTGCCATCACTCGGGGATGAACAGCAGGGAGATGTGCCAAGAACCGTGCGACGAGCTGTCCGAGATCAGCAGCCAGGAGGCGTCCAACTCCTCCGGCCTGGAAAGCCTCGACCTCACGCTCACCGTCGCCGCCGCCGCCGCCGCAGAGTCGAGCACTACCGACAACAGTAACAGCGGCGGCACGCCGGCCGACGC…	-	-	682 similar to UP:ZFP7_ARATH (Q39266) Zinc finger protein 7, partial (20%)	GRMZM2G157197_T03	TTTTTCTTTTCTTGGCAGCCTTCCTTGAGTTCTTGCCTCACCCAGTTCATGTCATGTTCATCGTGGCCTAGCCTTCTCGACGTCTCGGTTCTCTGAATAGCTGCTTCTCTCTCTCTCTCTCTCTCTAGGCATGCTGGCTTCGACCACAAGGTACGGTGAGACAGCAGAGAAATCAAGTGACGGGTGAAAAGATTGTTGCCATCAGTCAGGGATGAACAGCAAGGAGATGTGCCAAGAACCGTGCGACGAGCTGTCCGAGATCAGCAGCCAGGAGGCGTCCAACTCCTCCGGCCTGGTAAGCCTCGACCTCACGCTCACCGTCGCCGCCGCCGCCGCCGCCGAGTCGAGCACTACCGACAACAGTAACAGCGGCGGCACGCCGGCCGACGCGGCGGCGGT…	abinitio|cdna|est	good	1	32153437	32157170	GRMZM2G157197	-1	WH	RefSeq peptide	NP_001152040	zinc finger protein 7	-	-
TC308839_+	zm_8465	ZFP7_ARATH	682 similar to UP:ZFP7_ARATH (Q39266) Zinc finger protein 7, partial (20%)	7.28	6.82	6.43	6.18	5.38	3.5	-3		A_92_P017287	sense gene model	cDNA and EST results agree. B73 result agrees with cDNA result.	A	cDNA	60	2 of 2	1	32153537	32153478	1.03	no	UTR	1	GTCTCTTGCTTGACCAGATTCTTCCTATTGTTTCGTGTGCGTGCAAGAATTTTTGTACAG	1	157	33	TC308839	CCTCTCTCTCTCTCACTACGCGCAGTATTATCTCTCTCTCCACCCTTGGGTACGCTGAGCACAAACAAGGGGCAATTGGTAAGGAGCACAAGGCCTGGGCTCTGATGGGAGTGGAGTGAGGCGCTGCACGGTATTCTCTGTTTCTGCGTGGTAGAGCAGGTACGGAGAGACAGCAAAAAAATCAAGTGACGGGTGAAAAGATTGTTGCCATCACTCGGGGATGAACAGCAGGGAGATGTGCCAAGAACCGTGCGACGAGCTGTCCGAGATCAGCAGCCAGGAGGCGTCCAACTCCTCCGGCCTGGAAAGCCTCGACCTCACGCTCACCGTCGCCGCCGCCGCCGCCGCAGAGTCGAGCACTACCGACAACAGTAACAGCGGCGGCACGCCGGCCGACGC…	-	-	682 similar to UP:ZFP7_ARATH (Q39266) Zinc finger protein 7, partial (20%)	GRMZM2G456768_T01	TTGAATAAAGAGAGATATCTCGAGCTCTTGCACATCCAACTGCTGTACAAAAATTCTTGCACGCACACGAAACAATAGGAAGAATCTGGTCAAGCAAGAGACCGCCACGGTCTGATCTGCATCAGCCATGGGCCGATCATCAATTTAAAGAGAATGAAAGCCTGACGGATTAACCAGTCTAGTCGACGGATCAGTTCACACACACTTCACAGCCTGAGCGTCAGATCGGGCTCCTCCCGGGCATGCACGGCGACGCCGCCAGCCGAGTTCAGGACGGCGCTCCCCGCCGGCGCAGGAGCGACGGCGGTGGCTGGTCTGAAGCTCCCGGGCCAGCCGAAGCTCATCTCCGCCTCGTCGGCCACGAGGAATGGCATGGGGCTCAGCAGCCCCCGCGCGGGC…	cdna|est	good	1	32153436	32154616	GRMZM2G456768	1	NH	-	-	-	zinc finger protein 7	C:intracellular
TC300454_+	zm_40695	NP_176574	1714 similar to PRF:NP_176574.2:30696917:NP_176574 zinc finger (C3HC4-type RING finger) family protein (Arabidopsis thaliana), partial (97%)	4.47	4.35	4.8	4.25	3.8	3.22	-0.07		A_92_P016076	sense gene model	No EST. cDNA result. B73 result agrees with cDNA result.	A	cDNA	45	1 of 1	2	214243461	214243516	2.08	yes	UTR	2	TGCTCATTTTGTAACCTGAATGTGAGGACAACATGTTGGCGCATTAGTTCTCTCTTTTCT	1	164	48	TC300454	NA	NA	NA	1714 similar to PRF:NP_176574.2:30696917:NP_176574 zinc finger (C3HC4-type RING finger) family protein (Arabidopsis thaliana), partial (97%)	GRMZM5G871572_T01	AGTTCTTTGCTTTGCCCTTCCTCCGCCCCCTTCCTCCCCCCGCGCTGCCTGCCGTAGGTACGGGAAGGGAAAAAAGTCGGCGCCAAATCTCCGCATCCATTCGCACGCCGCGATTCTTGTGCGCGATCCGCCGCGCGATGATGATCCCGTGGGGCGGCGTGGGGTGTTGCCTCAGCGCTGCGGCGCTGTATCTCCTCGGGAGGAGCAGCGGAAGGGATGCGGAGGTGCTGCGGTCGGTGGCGAGGGCTGGCAGCATGAAGGATTTAGCTGCTATCTTGGACACTGCAAGTAAAGTCCTACCACTTGTAGTTGCCGTCTCTGGGAGAGTTGGTTCAGACACACCACTTATATGCCAACAAAGCGGCATGAGAGGTGTGATCGTTGAGGAAACGGCAGAAC…	cdna|mrna	good	2	214238117	214243505	GRMZM5G871572	1	WH	-	-	-	zinc finger family protein	F:zinc ion binding F:protein binding
TC300454_+	zm_40695	NP_176574	1714 similar to PRF:NP_176574.2:30696917:NP_176574 zinc finger (C3HC4-type RING finger) family protein (Arabidopsis thaliana), partial (97%)	4.47	4.35	4.8	4.25	3.8	3.22	-0.07		A_92_P036912	sense gene model	No EST. cDNA result. B73 result agrees with cDNA result.	A	cDNA	60	1 of 1	2	214243071	214243130	2.08	yes	UTR	2	ACGATATGAACTGCAAAACTGGGTCGTAGCAGCTTCTTCATGGAGTTTGCTTTTCGAACA	1	34	94	TC300454	NA	NA	NA	1714 similar to PRF:NP_176574.2:30696917:NP_176574 zinc finger (C3HC4-type RING finger) family protein (Arabidopsis thaliana), partial (97%)	GRMZM5G871572_T01	AGTTCTTTGCTTTGCCCTTCCTCCGCCCCCTTCCTCCCCCCGCGCTGCCTGCCGTAGGTACGGGAAGGGAAAAAAGTCGGCGCCAAATCTCCGCATCCATTCGCACGCCGCGATTCTTGTGCGCGATCCGCCGCGCGATGATGATCCCGTGGGGCGGCGTGGGGTGTTGCCTCAGCGCTGCGGCGCTGTATCTCCTCGGGAGGAGCAGCGGAAGGGATGCGGAGGTGCTGCGGTCGGTGGCGAGGGCTGGCAGCATGAAGGATTTAGCTGCTATCTTGGACACTGCAAGTAAAGTCCTACCACTTGTAGTTGCCGTCTCTGGGAGAGTTGGTTCAGACACACCACTTATATGCCAACAAAGCGGCATGAGAGGTGTGATCGTTGAGGAAACGGCAGAAC…	cdna|mrna	good	2	214238117	214243505	GRMZM5G871572	1	WH	-	-	-	zinc finger family protein	F:zinc ion binding F:protein binding
TC306478_+	zm_22535	Q6Z748_ORYSA	504 similar to UP:Q6Z748_ORYSA (Q6Z748) RING zinc finger protein-like, partial (64%)	-3	-3	-3	-3	-3	1	-3		A_92_P024735	sense gene model	No EST. cDNA result. B73 result agrees with cDNA result.	A	cDNA	57	1 of 1	4	167188429	167188370	4.06	yes	CDS	1	ATATTCTGATCCAAGTGAGTACAGTGATGAGGAAACCGATGAAGGTCTGATGATCCCTAT	1	110	48	TC306478	NA	NA	NA	504 similar to UP:Q6Z748_ORYSA (Q6Z748) RING zinc finger protein-like, partial (64%)	GRMZM2G168369_T01	ATGGAGACGGCCACCACGTCGCCGGAGCACCCGCTGCTCCGCCGCTCATCACCGTCGTCCAATACCAACGCCGACGCTGATTCTGTCAACCTGTCTTCGCCTCCTCCCTCCGCGGCGAGGCCAAGCCGTCTCGCGGCACTCATCGGGCGCGTGGGGTGGCCGCGCGGGCCCTCGATGATGGTGCACGAGGCGACGACGCTGCAGCTGCATCGAAGGCGCGCGGACTGGGCGCACTCCCGCCCCGTCGTCACGCTCGACATCGCCTGGAACGTCGCCTGCGCCGCCGCTGCGGCCTTGGTGCTCGCGTCCTCCGCCAAGGACAGCCCCGTGAAGCCACTCCGCCTGTGGCTCGTCGGGTACGCCGCCCAGTGCCTGGTGCACGTCGGGATCGTCTTTACC…	abinitio	good	4	167187848	167189809	GRMZM2G168369	-1	WH	-	-	-	cleavage and polyadenylation specificity	F:binding C:membrane
CB329510_+	zm_10684	NP_172338	458 similar to PRF:NP_172338.1:15223267:NP_172338 transcription factor jumonji (jmj) family protein : zinc finger (C5HC2 type) family protein (Arabidopsis thaliana), partial (10%)	0.55	0.53	-0.13	-3	-3	0.73	-0.4		A_92_P008300	EST	cDNA and EST results agree. B73 result (EST vs genome) agrees with EST result.	E	EST	0	1 of 1	6	134138086	134140771	6.05	no info	NA	2	GGTGAAGTTGAGGGGATTATGGGCTGATTTGGACACTGCAACCTTTGGTAGGGTTTTGTT	1	213	143	CB329510	GGTGAAGTTGAGGGGATTATGGGCTGATTTGGACACTGCAACCTTTGGTAGGGTTTTGTTAAATTATCTTCTTCAGATGGAAATAAGCAAGATCCATATGGTGTGTCTTGTTGGAACTTGAATAATCTGCCACGGCTGCCTGGATCTGTTATCTCATTTGAGGAAGACGATATATCTGGTGTTGTTGTCCCGTGGCTTTATGTAGGAATGTGCTTCTCTTCATTTTGCTGGCATGTGGAAGACCATTTTCTTTATTCTTTAAATTATATGCATTTTGGTGAACCAAAAGTTTGGTATGGTGTTCCTGGCGGCGAGGCAGTAAAGCTGGAAGAATCTATGAGAAAAAACTTACCCAAACTGTTTGAAGAGCAGCCTGACCTACTTCATGAGCTGGTTACA…	B73	3529_1_30_1_H03.y_1 3529 - 2 mm ear tissue from Schmidt and Hake labs Zea mays cDNA, mRNA sequence.	458 similar to PRF:NP_172338.1:15223267:NP_172338 transcription factor jumonji (jmj) family protein : zinc finger (C5HC2 type) family protein (Arabidopsis thaliana), partial (10%)	GRMZM2G044301_T01	ACATGTGGAAAGTGGCGTCCGGATGAATCACGGAGACCTGAAATTGATGACGCCCCCGTTTTCACTCCGACTGAAGAGGAATTTAAGGATGCAACCGAATACATTGCTAGCATTCGCCCGCAAGCAGAAAGATATGGAATTTGTCGTATTATTCCACCATCTTCTTGGAAACCTCCGTGTCCTCTGAAGGAGAAGAGTTTCTGGAAATGTACAGAGTTCAATACTCGAGTTCAACAAGTTGACAAGCTTCAAAACAGGGAGCCCACAAAGAAAAGAACACAACCTCGAGTTCAGAGGAAAAGAAAGAGAAGAAAGAGACTGAGGTTTGGGATGACACATAGACGTCCTACTTCAAGTGCGGACTCTGAAGAGAAATTTGGCTTTCAATCTGGGTCTGAC…	cdna|est|omrna|protein	good	6	134137146	134143314	GRMZM2G044301	1	WH	-	-	-	transcription factor	C:nucleus C:plastid
TC289817_+	zm_3253	NP_176041	856 similar to PRF:NP_176041.2:30696120:NP_176041 PAPA-1-like family protein : zinc finger (HIT type) family protein (Arabidopsis thaliana), partial (22%)	0.45	0.57	0.3	0.33	0.25	0.1	-3		A_92_P010363	sense gene model	No EST. cDNA result. B73 result agrees with cDNA result.	A	cDNA	59	1 of 2	3	128880357	128880414	3.05	yes	CDS	2	GCAGCAGCATCAGTACTGTCGAGTTCCCTGATGGGCTACTTCCAGCTCCTTCGAGAAGCA	1	200	28	TC289817	NA	NA	NA	856 similar to PRF:NP_176041.2:30696120:NP_176041 PAPA-1-like family protein : zinc finger (HIT type) family protein (Arabidopsis thaliana), partial (22%)	GRMZM2G439884_T01	ATCTGCCCCATCCGGCCGTCCGTCATCCAACTTCGCCCCACTCTTCTCGGACCTCCACCTGCGGCGGCGGTAGAGGTCACGTAGCCCTCGTCGCTCGTCGGAGCGTCTTGGATCCTTCCTTGACCCTACTCATCTCAGATTCCGGCCAGATGGAAGGCGGCGAGGGATCCGGATTCGATGGGGCACACATGAAGAAGCGGCGGAGCAGCGCGGTGAGGCGGCCGAGGCCGGAGGGCGGCCCTGCCGCGGTGCAGCGGGACAACGGCTCCCCTCCGCCGCTGTCGGTGACATCCAGGAGCGCCCCGAGGAGTCTGCTGTTGACTTCGGACGAGAACGCCACCGGCCCCGACGGGGGCAACCGTAGGCGTGAGTTCCTCCTGAACGCTCCGTCGCCGGAGC…	cdna|est|omrna|protein	good	3	128878836	128881697	GRMZM2G439884	1	WH	UniProtKB/TrEMBL	C4JBR0	Putative uncharacterized protein	papa-1-like conserved region family expressed	C:plastid
TC289817_+	zm_3253	NP_176041	856 similar to PRF:NP_176041.2:30696120:NP_176041 PAPA-1-like family protein : zinc finger (HIT type) family protein (Arabidopsis thaliana), partial (22%)	0.45	0.57	0.3	0.33	0.25	0.1	-3		A_92_P010363	sense gene model	No EST. cDNA result. B73 result agrees with cDNA result.	A	cDNA	57	2 of 2	3	128880357	128880414	3.05	no	UTR	2	GCAGCAGCATCAGTACTGTCGAGTTCCCTGATGGGCTACTTCCAGCTCCTTCGAGAAGCA	1	200	28	TC289817	NA	NA	NA	856 similar to PRF:NP_176041.2:30696120:NP_176041 PAPA-1-like family protein : zinc finger (HIT type) family protein (Arabidopsis thaliana), partial (22%)	GRMZM2G439897_T01	CGAACCTTCTCTCCTCGCTCCTTCTGCTTCCTCTCTTCTTTCTTCTTCTCAGAGTCAATGCCCAATATTTTCCTTATAGCTTCCGCCTGCAGAGATCAAAACATAGCTGAAACTGACTCCTGGAAACCGAAACATGCCAAATACTGATCGAAAACGCGAGAAAAGATTTCTCTCCTACCTCACTTTCTTTAGTGGCCTTTTCCACTTGCATCCTGCGCCTCTGAGCAGCTTCAGCCTTCTTCGCAAGCATTTCCTCTTCAGAAAGCTTGTCCTTCTTGCCTGGTCCAACAGAAATATGTTTCAACACATTTAGCAGGAGAACAAAGAGTTTGATGTTTTAATCAAATTGAACTGCACAAAATGAAGAGCAAAGATAGTGCGGACTTCTCGAAGGAGCTG…	cdna	good	3	128878785	128880797	GRMZM2G439897	-1	NH	-	-	-	-	-
TC282847_+	zm_1277	NP_176041	1549 similar to PRF:NP_176041.2:30696120:NP_176041 PAPA-1-like family protein : zinc finger (HIT type) family protein (Arabidopsis thaliana), partial (22%)	3.43	3.88	4.4	3.35	2.3	1.58	-3		A_92_P024480	sense gene model	No EST. cDNA result. B73 result agrees with cDNA result.	A	cDNA	60	1 of 1	1	291926981	291926922	1.11	yes	CDS	3	AAGTGGACGACGACTTCAGAATGTCTCGATCTGGCAGGGATGGTAGGAAGAAGTTGAATT	1	112	75	TC282847	NA	NA	NA	1549 similar to PRF:NP_176041.2:30696120:NP_176041 PAPA-1-like family protein : zinc finger (HIT type) family protein (Arabidopsis thaliana), partial (22%)	GRMZM2G128663_T02	ATTCCTCTCGTGCGCCACAAAGCCTATATCCTTTCTCTGGCTTGCTCCATACCTGGTCCCGTGCTAGTTAAATCTGCATAGGGTCCTTGCTGCGCCCCTTCTAGGGTTCGCTTGCAAGTTTGCTGTGGCCTCCGCCCTGCCGCCACCACCCCCGCGAGAGATGCCACGAGGCTCGTCGAGCAGGGGCGCAAGAAGGGGCCGCGGAAGAAATCAGGGAAGGGGTGGCGCTAGGGGAAAGGTGCACAGGGCAACCCTGGTTTGGTCAGATCTGGATTCTGGTGGCCACACAAACAAAGAGACCCATGGTAATCGTGTTGAAGGAAAACATGGCAACGGGCATGAAATTTTTCCATCTTCTGACCTTGTTCGCAAGAGCAAAAGGATTCCCAAGAAGAAAAC…	est|omrna	good	1	291925456	291929818	GRMZM2G128663	-1	WH	RefSeq peptide	NP_001147812	LOC100281422	-	-
TC289732_+	zm_3225	NP_176309	918 similar to PRF:NP_176309.1:15219872:NP_176309 SNF2 domain-containing protein : helicase domain-containing protein : zinc finger protein-related (Arabidopsis thaliana), partial (11%)	3.1	3.12	3.15	2.75	2.38	2.92	-3		A_92_P033028	sense gene model	No EST. cDNA result. B73 result agrees with cDNA result.	A	cDNA	60	1 of 1	8	172122904	172122963	8.08	yes	CDS	1	AAAGCTTCTCATGTGACATATCGAAGGCTTGATGGAACAATGTCTGTTGCTGCACGGGAT	1	58	154	TC289732	NA	NA	NA	918 similar to PRF:NP_176309.1:15219872:NP_176309 SNF2 domain-containing protein : helicase domain-containing protein : zinc finger protein-related (Arabidopsis thaliana), partial (11%)	GRMZM5G829297_T01	CTCAATGGACTAGAATGCTAGACTTGCTTGAAGTCCATTTGAAAGCTTCTCATGTGACATATCGAAGGCTTGATGGAACAATGTCTGTTGCTGCACGGGATAAAGCTGTGAACGACTTCAATATGGTTCCAGAGGTTACTGTTATGATCATGTCACTCAAAGCTGCAAGTCTTGGCTTGAATATGGTTGCTGCCTGCCACGTACTTATGCTAGATCTTTGGTGGAACCCAACCACCGAGGACCAAGCTGTGGATAGGGCACACCGTATTGGTCAAAAACGGCCTGTCACGGTATCAAGATTAACTATAAAAGACACCGTGGAAGATCGTATTCTTGCTCTCCAGGAGAAAAAGCGGGAGATGGTTGCTTCTGCGTTTGGAGAAGACAAATCTGGTTCCC…	est	good	8	172122863	172124816	GRMZM5G829297	1	WH	-	-	-	chromatin remodeling complex subunit	F:ATP binding F:helicase activity F:DNA binding F:zinc ion binding F:protein binding
TC300452_+	zm_20382	NP_176574	1361 similar to PRF:NP_176574.2:30696917:NP_176574 zinc finger (C3HC4-type RING finger) family protein (Arabidopsis thaliana), partial (60%)	3.67	3.62	3.72	3.62	3.38	2.67	-3		A_92_P018649	sense gene model	No EST. cDNA result. B73 result agrees with cDNA result.	A	cDNA	60	1 of 1	7	170478506	170478447	7.05	yes	UTR	1	ATTGACAACATCGATGCCGGTAATATGTACTGTTGCCCATCGGGCATTTGTGCAAAGGAA	1	148	40	TC300452	NA	NA	NA	1361 similar to PRF:NP_176574.2:30696917:NP_176574 zinc finger (C3HC4-type RING finger) family protein (Arabidopsis thaliana), partial (60%)	GRMZM2G020574_T08	TCCTGGTATCCAGTTCCTTTCTTTGCCCCTCCTCCGCTTTCTTCGGTTCTTCCTCTCCCCCACTCCCCACGCTGCCTGAGAGGCTGAGACTAGGAAGGGGAAGGAAAATAATAGTTTGGCGCGCAAATATCCGCCTCCATTCGTACGCCGCTATTCTCGTCTGCGATCCGCAGCGCGATGATGATCCCGTGGGGCGGCGTGGGGTGCTGTCTCAGCGCCGCTGCGCTGTATCTCCTCGGGAGGAGCAGCGGAAGTGATGCGGAGGTGCTGAGGTCGGTGGCGAGGGCGGGCAGCATGAAGGATTTAGCTGCTATCTTGGACACTGCAAGTAAGGTCCTACCACTTGTAGTTGCCATCTCTGGGAGAGTTGGTTCAGACACACCACTTATATGCCAACAA…	est	good	7	170478419	170487562	GRMZM2G020574	-1	WH	RefSeq peptide	NP_001131793	hypothetical protein LOC100193166	ring zinc finger protein	F:zinc ion binding F:protein binding
TC313297_+	zm_9873	NP_177101	713 similar to PRF:NP_177101.2:42563074:NP_177101 zinc finger (DHHC type) family protein (Arabidopsis thaliana), partial (10%)	3.1	3.4	2.92	1.62	1.1	0.2	-3		A_92_P000544	sense gene model	No EST. cDNA result. B73 result agrees with cDNA result.	A	cDNA	60	1 of 1	1	138020406	138020465	1.05	yes	CDS	3	TGGCAAGGACATCCGCAAGTGGAACCGACGGTAATTTGAGCGACATGATGATGGAAACAC	1	262	86	TC313297	NA	NA	NA	713 similar to PRF:NP_177101.2:42563074:NP_177101 zinc finger (DHHC type) family protein (Arabidopsis thaliana), partial (10%)	GRMZM2G703749_T03	CCACCGGAAGGCTTCCCTCTTTGATTTCGCATTTTGGTGCTCCCCGGCAGCTGCGAGCGCCGCCGCCATTTACTCCCTGCCTCGGGGCGGACTCATTTCTCTGAGGGCTCCTTCCTTCCTTGTTGGCGATGAGGAGGCACGGGTGGCAGCTACCCTACCATCCTCTCCAGGTGGTGGCGATAGCGGTCTTCCTGGCGCTCGGATTCGCTTTCTACGTCTTCTTTGTTCCCTTTGTTGGTGGAGATAGGCTGCAGTATTTGCTCATGGGCCTCTATACCCCACTGATCACCTGCGTTATCCTATTATATATATGGTGTGCTGGAACAGATCCTGGTGATCCAGGCATTTTCTTAAATTCAAAAAGGCCACCTGAAAAGCAAGGAAGTTCAACTCACGAAT…	est	good	1	138012930	138021022	GRMZM2G703749	1	WH	RefSeq peptide	NP_001168890	hypothetical protein LOC100382695	metal ion binding protein	C:membrane C:cytoplasmic membrane-bounded vesicle F:zinc ion binding F:protein binding
TC300310_+	zm_20350	NP_177101	739 similar to PRF:NP_177101.2:42563074:NP_177101 zinc finger (DHHC type) family protein (Arabidopsis thaliana), partial (14%)	-3	-3	-3	-3	-3	0.33	-3		A_92_P021393	gDNA	No valid cDNA / EST result. Allow B73 result.	C	gDNA	60	1 of 1	8	140470506	140470565	8.05	NA	NA	NA	CTGAGCAGCATGCTTGAGAGGTAGGAAGCTACACTGTCCCTATGAAGTTATTCATGATGA	1	131	167	TC300310	NA	NA	NA	739 similar to PRF:NP_177101.2:42563074:NP_177101 zinc finger (DHHC type) family protein (Arabidopsis thaliana), partial (14%)	NA	NA	NA	NA	NA	NA	NA	NA	NA	NA	NA	NA	NA	NA	NA
TC301313_+	zm_6381	NP_177101	1277 similar to PRF:NP_177101.2:42563074:NP_177101 zinc finger (DHHC type) family protein (Arabidopsis thaliana), partial (22%)	2.95	2.9	1.92	0.9	-0.4	-3	-3		A_92_P026487	sense gene model	No EST. cDNA result. B73 result agrees with cDNA result.	A	cDNA	60	1 of 1	1	20993568	20993601	1.02	yes	CDS	1	GTGCACTCCACCAAGATTATTCCTGGAAGACCAGTTCGATGCCATTCCTCCAGAGATTGG	1	99	44	TC301313	NA	NA	NA	1277 similar to PRF:NP_177101.2:42563074:NP_177101 zinc finger (DHHC type) family protein (Arabidopsis thaliana), partial (22%)	GRMZM2G111191_T02	CTTCCCGAGACGCCGCATTGGATGCTCCCTCCGCTCGAATCTGCCGCTTTCCATTATCGCTGACCCAAGCAACATTCTCTGCTTCTTGGTCCTTGCCTTCTTGGTTCGCCCTCCCGCAATCTCTGGTTCTGGCCTCTGGGCATCGCGGGAGTAAGGCATTTCTTGGTTTTCCTTTCCTGAGATGGGTCTGAGAAAGAGAAGCGCCATGGTTGGTGAGGCAGCCGTGTTCGCCGCATCTTGGTAGCCCTCACTCAGCATTGGCATCCTCTCGTTCTTGGACTTGGAGTTAACTCAGCCATGAGGAAGCATGGGTGGCAGCTGCCGTACCACCCTCTCCAGGTGGTTGCGATAGCCGTGTTCTCGGCACTGGGGTTCGCCTTCTACGTCTTCTTCGTGCCG…	cdna|omrna|protein	good	1	20990139	20995107	GRMZM2G111191	1	WH	UniProtKB/TrEMBL	B4FKU0	Putative uncharacterized protein	metal ion binding protein	C:membrane C:cytoplasmic membrane-bounded vesicle F:zinc ion binding F:protein binding
TC290722_+	zm_17237	NP_189307	844 similar to PRF:NP_189307.2:22331355:NP_189307 zinc finger (C3HC4-type RING finger) family protein (Arabidopsis thaliana), partial (18%)	0.65	0.65	0.43	-0.03	-3	0.1	-0.37		A_92_P036048	sense gene model	cDNA and EST results agree. B73 result agrees with cDNA result.	A	cDNA	60	1 of 1	5	165744651	165744592	5.05	yes	CDS	2	GGATCCCTTCAGGCTGACCATTTGGCTTCAGGTTCTACTGGACTGGGTAATGGGACTCAG	1	40	57	TC290722	CTGCTAGTTCCGGTCCGNATTCCCGGCTCGACCCAGCGTCCGGGCGGGGTCGGCTCGAGCTCCAACCCAGTGGTTCCAGCTATTGGAGAATCTATTAATGCTCCCGAAAAGTAGTTGGATTTATAATATCTGGGGAAGAGAATGATACATGTACACAAGAGGTTGGCAATGTTTCAGAATGCCACTCTTCAGAACAGGGGGATTCCGGTTTGCCTGTAGATAATTTTGGCTCAGTTGGGTCATATCCTGAGAGACCTAAAATGGTGGGATCCCTTCAGGCTGACCATTTGGCTTCAGGTTCTACTGGACTGGGTAATGGGACTCAGATAGCTGCCAGGAAGAATCAGACCGTGAATGCTAATCACCTACTGAATTTCCAGTATGATCCTATTTCTCGGC…	-	-	844 similar to PRF:NP_189307.2:22331355:NP_189307 zinc finger (C3HC4-type RING finger) family protein (Arabidopsis thaliana), partial (18%)	GRMZM2G040207_T02	CTACCACGCATCGACCGTATTAACCCCACGCCACCCTGTCCCTTTCCCCGCGCCACCGCCCTCTCCGTCGCCGCCGTTCGACCGAGCGCCGCTCACCCACCCCACGAGCTCCCGCGCGGGTTCATGTCCATCTCTCCACACGAACGCACCGGAGGAGCCTATTACCCGCGCCCGCACAACCCTAGCCCTAGTCCCCAACATGGCAGCGACAGACGCCGCCACGGCCGCCGCTCCCCTCCGGCATCCGTCTCGCCACCCGGCGCCGCTGCGGAAGCTAGCGACGGCGGGGTCGGCTCGAGCTCCAACCCAGTGGTTCCAGCTATTGGAGAATCTATTAATGCTCCCGAAAAGGTAGTTGGATTTATAATATCTGGGGAAGAGAATGATACATGTACACAA…	cdna|est	good	5	165736805	165746731	GRMZM2G040207	-1	WH	RefSeq peptide	NP_001152489	LOC100286129	ring finger protein 10	F:zinc ion binding F:protein binding C:plastid
TC294571_+	zm_4467	NP_189369	1537 similar to PRF:NP_189369.1:15232143:NP_189369 zinc finger (C3HC4-type RING finger) family protein (Arabidopsis thaliana), partial (11%)	2.53	2.03	3.15	1.33	0.73	-3	-0.27		A_92_P014140	inconclusive	No EST. cDNA result. B73 result doesn't agree.	D	no result	NA	NA	NA	NA	NA	NA	NA	NA	NA	TTTTTTTAAGTAGGCTGACCCAAATTTGGATGGCCATAATCATAATCCTTTGGCGCATGG	1	176	110	TC294571	NA	NA	NA	1537 similar to PRF:NP_189369.1:15232143:NP_189369 zinc finger (C3HC4-type RING finger) family protein (Arabidopsis thaliana), partial (11%)	NA	NA	NA	NA	NA	NA	NA	NA	NA	NA	NA	NA	NA	NA	NA
TC286608_+	zm_2066	NP_191639	935 similar to PRF:NP_191639.2:22331887:NP_191639 zinc finger (DHHC type) family protein (Arabidopsis thaliana), partial (52%)	4.65	4.78	4.75	4.4	4.28	4.45	3.42		A_92_P026054	sense gene model	No EST. cDNA result. B73 result agrees with cDNA result.	A	cDNA	60	1 of 1	2	86361687	86361746	2.05	yes	UTR	2	TGTAAATTAGTTTTAGCGCCTGGTTAGATGGACCAAATCTTGGCGATGCGCCAGGATTTT	1	102	115	TC286608	NA	NA	NA	935 similar to PRF:NP_191639.2:22331887:NP_191639 zinc finger (DHHC type) family protein (Arabidopsis thaliana), partial (52%)	GRMZM2G027307_T01	GTAGAACGCGTCACCGAAGCAAATCTAGAAGCAAGGAACAAGGACGCGGCGAGGTCCACCTCCAGCTCTACCTGCCCGGCTGGCGGCTGCCCCCGTCTTCGTCTTCCTTAATCTCAAATTCCCAATCCTCCTCCGACGCCTTGTTTCTGGATCATCCAGCGGGGGGACGCCGGTGTATTGCTCGGTCCTCCTCCCTGGTTGCCCGAGGCAGCCGTGACGGAGGCGGAGGTAGCGGGGGGGACCATGTACAGATCGGCGGGGGTCGCGATGGCGTGGAACGTGTTCCGGTTCTGCACGGCTCTCCGTGGGCTGGGTTCCATCATGATCCTACTCGTCCTCGCCATCGTCGGCGTTACCTACTACGCTGTCGTCCTCTGCAACTACGGCCCCGCCCTCCTC…	est	good	2	86347912	86361931	GRMZM2G027307	1	WH	RefSeq peptide	NP_001169109	hypothetical protein LOC100382953	protein	F:zinc ion binding F:transferase activity C:membrane
TC281469_+	zm_728	NP_194986	2107 similar to PRF:NP_194986.2:22329099:NP_194986 zinc finger (C3HC4-type RING finger) family protein (Arabidopsis thaliana), partial (53%)	3.45	3.7	3.8	3.35	2.97	2.65	-3		A_92_P017483	sense gene model	No EST. cDNA result. B73 result agrees with cDNA result.	A	cDNA	60	1 of 1	5	212682181	212682240	5.08	yes	CDS	3	ATGCTGCAAGTGCATCAGAACGCCGCAGAAATGCTGCCCGAAATGCTGTGCTTGCTAATC	1	155	134	TC281469	NA	NA	NA	2107 similar to PRF:NP_194986.2:22329099:NP_194986 zinc finger (C3HC4-type RING finger) family protein (Arabidopsis thaliana), partial (53%)	GRMZM2G089466_T01	CCCAGAGACGAGAGACGGCACAACCCTTGCTGCCGTCCTGGTCGCCACACGGCCACACCAACCCAACACCTCTTCTTCCTCCGCTCTCAGCTTACCCCACCACAGGCGAGGGAGGCGACTCCTTCCTCGCGGCTGCCCGCTCCGGCCCCGATCGCATCTCCTTTGCACGCCACGGCCCGCGGCCCGCGCGCAGTGTCCATCGGCACGGCCGTCCTCCGTGTGTGGGGGCGCATCTGGTGCTAGCTTGCCGGGCTAGGGTTTGGCTTGGCCTCGTCTACCGCCCCGTCTCGTCTGATAGGCACAGGTTCCGTGCACGCGATCGTCGTCTCTCCATCCGTTGTGACTGCTTGCCGTCCCCCGCTTGCTTCGTCCTGCTACGGGAGGGCCACTGCTGCCATC…	cdna|est|omrna|protein	good	5	212679128	212684059	GRMZM2G089466	1	WH	RefSeq peptide	NP_001169753	hypothetical protein LOC100383634	ring finger	F:zinc ion binding F:protein binding C:membrane
TC281469_+	zm_728	NP_194986	2107 similar to PRF:NP_194986.2:22329099:NP_194986 zinc finger (C3HC4-type RING finger) family protein (Arabidopsis thaliana), partial (53%)	3.45	3.7	3.8	3.35	2.97	2.65	-3		A_92_P001528	sense gene model	No EST. cDNA result. B73 result agrees with cDNA result.	A	cDNA	60	1 of 1	5	212683136	212683195	5.08	yes	CDS	3	ACACCGTTCCTGTGCAGGAGATCGAAATGCATTAGGTTGGTCTGTTCCCGCAGCTTATCA	1	255	144	TC281469	NA	NA	NA	2107 similar to PRF:NP_194986.2:22329099:NP_194986 zinc finger (C3HC4-type RING finger) family protein (Arabidopsis thaliana), partial (53%)	GRMZM2G089466_T01	CCCAGAGACGAGAGACGGCACAACCCTTGCTGCCGTCCTGGTCGCCACACGGCCACACCAACCCAACACCTCTTCTTCCTCCGCTCTCAGCTTACCCCACCACAGGCGAGGGAGGCGACTCCTTCCTCGCGGCTGCCCGCTCCGGCCCCGATCGCATCTCCTTTGCACGCCACGGCCCGCGGCCCGCGCGCAGTGTCCATCGGCACGGCCGTCCTCCGTGTGTGGGGGCGCATCTGGTGCTAGCTTGCCGGGCTAGGGTTTGGCTTGGCCTCGTCTACCGCCCCGTCTCGTCTGATAGGCACAGGTTCCGTGCACGCGATCGTCGTCTCTCCATCCGTTGTGACTGCTTGCCGTCCCCCGCTTGCTTCGTCCTGCTACGGGAGGGCCACTGCTGCCATC…	cdna|est|omrna|protein	good	5	212679128	212684059	GRMZM2G089466	1	WH	RefSeq peptide	NP_001169753	hypothetical protein LOC100383634	ring finger	F:zinc ion binding F:protein binding C:membrane
TC312912_+	zm_9748	NP_195130	1556 similar to PRF:NP_195130.1:15235211:NP_195130 zinc finger (C3HC4-type RING finger) family protein (Arabidopsis thaliana), partial (13%)	5.85	5.88	5.82	5.43	5.22	5.6	4.1		A_92_P001668	sense gene model	No EST. cDNA result. B73 result agrees with cDNA result.	A	cDNA	50	1 of 1	10	145278730	145278780	10.07	yes	UTR	3	CCCCCCCCCATGTTTCTATGTTCACTCGATGGTTCGCGAGATCCTTTGCCGATTCGTATT	1	254	166	TC312912	NA	NA	NA	1556 similar to PRF:NP_195130.1:15235211:NP_195130 zinc finger (C3HC4-type RING finger) family protein (Arabidopsis thaliana), partial (13%)	GRMZM2G120136_T01	ACCTCCTGTCACCACCACCACACCCCTCCTCCTCCCCTGTCTTTCTCCCTCTCCCTCTTGACAAAATTTCCTCCACCCATTCTCTTCCTCCTCTTCTTCCCCACCGACTCCACCGATCCACCTCTTTCTATCTGAATTTCCTCTCGTCTTGCCCACCGCTCCATCTGTCTGTTGCCTCTCTCTCTCGCAACCAATCGGTTCTTGTTTCCTCCGTCTGCTGGGTTGATTCTCTCTCTCTTCCTCTCCGTGGAGAGGAGAGGATCGAGAAACAGGAGACAGGAAAGAAGAGAAATCAGAACGGAGCCTGTTCTTTTGCCTGGATTGCGGTTCTCGCGAGTTGTTCAGAAACTCTGGGCCAGTTTCTGGTCCTTTAAAATACTGGAACGAGGAACCATCAGA…	cdna|est|omrna|protein	good	10	145272603	145278876	GRMZM2G120136	1	WH	-	-	-	protein binding	F:zinc ion binding F:protein binding
TC312913_+	zm_24682	NP_195130	1215 similar to PRF:NP_195130.1:15235211:NP_195130 zinc finger (C3HC4-type RING finger) family protein (Arabidopsis thaliana), partial (14%)	1.53	1.98	2.08	1.58	0.85	1.98	1.82		A_92_P010925	sense gene model	cDNA and EST results agree. B73 result agrees with cDNA result.	A	cDNA	56	1 of 1	2	5570458	5570402	2.02	yes	CDS	3	AACATCCAATGAATGTTCCTGGTGTGCCACAGGCTGCTAACCGTTTCACTGTCCATGCAG	1	196	164	TC312913	CAACTTGCATTTCCAACATCCAATGAATGTTCCTGGTGTGCCACAGGCTGCTAACCGTTTCACTGTCCATGCAGCTTCATCATCGAGAGCTGGGAGTTTGGAGAACAGAATTATTGGTAGTGAAGAGGTTCCTAGGAGGTATGCCGTGCCTACCAACTACTCTGATTTAGTTCCCCCACCTGCAGTAGACCTGAGACGCTTGGTGCCAGAACCATTTAATTGGAGTTCTGATGTCCGAGGCACTGCAATATCAGGAAGTATTCCTCCTGTATCAAGAACTAATAACAGTTCAACAGTTAATCCACCAGCAGGATTCAATCACCAAAACCTCACCAGACGCCATCCTCGAAATTTGTCAGAGGAGATTGGTCGTCTATCTGGAGCACTCCGCGGCCATCA…	-	-	1215 similar to PRF:NP_195130.1:15235211:NP_195130 zinc finger (C3HC4-type RING finger) family protein (Arabidopsis thaliana), partial (14%)	GRMZM2G174926_T01	CTCCCACCGCGCTTGCATCCTCTCATCGCCACCCCACCCTCCTCCTCCCTGTCTTTCTCCCCCCCTCTCTCTCCCCCTCTTGACAAATTTTCCTCCACCCATTCCCTTCCTCCCCTCTTCTTCTTCTCCACCCACTCCACCGATCCCCCTCTTTCTCTCTGAATTCTCTCTCGTCGTGCCCACCCTTCCATCTGTCTGCTGCCTCTCTCTCTCGCAATCAGTCACTCGGCTCTTGTTTCTTCCGTCTGCTGGGTTGATTCTTTCTCTTCCTCTCCGTGGAGAAACAGGAGGAGAGAGGAAAGAAGAGAAATCGGAACCAGCCTGTTCTTTTTGCCTGGATTGCGGTTCTTGCGAGTTGTTCAGAAACTCTGGGCCAGTTTCTGGTCCTTTAAACTACTG…	cdna|est|omrna|protein	good	2	5566610	5573059	GRMZM2G174926	-1	WH	RefSeq peptide	NP_001169344	hypothetical protein LOC100383211	zinc finger family protein	F:protein binding F:zinc ion binding
TC287309_+	zm_16063	NP_197640	755 similar to PRF:NP_197640.1:15242258:NP_197640 zinc finger (ZPR1-type) family protein (Arabidopsis thaliana), partial (18%)	1.7	1.95	1.95	1.73	0.32	0.57	-3		A_92_P040226	sense gene model	No EST. cDNA result. B73 result agrees with cDNA result.	A	cDNA	60	1 of 1	1	279118188	279118129	1.1	yes	UTR	3	CAGAAGCTTTCACGGAGCTGTCTCGTCCACGAGTGTTCCAGCTGACTCCTATTCCCTGCG	1	14	11	TC287309	NA	NA	NA	755 similar to PRF:NP_197640.1:15242258:NP_197640 zinc finger (ZPR1-type) family protein (Arabidopsis thaliana), partial (18%)	GRMZM2G351582_T01	AACAGCAAAGCCCAGGCTGCCCAGCACACGCGACGCGAACCAGCTGGCGAGGAACCCTAGCGGAGCACTGTGCAGGCGACCGCGGCGCGCTATCACTTACGGGGGGATACGGCGGCATCGTCCCCCTCGGCCCCTCCTCCATCCCTGGTGCGGCGGCGCCAGCCTGCAGGTGTTGAATGCTGATTTGTTGTGGCTGATTAATCGGGTTGATCGTCGATTAATCGTGATTAGTCGGCTGATCGCCCTTCTGGCGATCAGAAACGATAAGGCAATCTGAAAACATTGGCCGCCAAACCTCCAGAGCGACTCCCGCGAGCCGTGACCACCATAGCTAAATCAACGCACCAGAAGCTTTCACGGAGCTGTCTCGTCCACGAGTGTTCCAGCTGACTCCTATTC…	cdna|est|omrna|protein	good	1	279112446	279118927	GRMZM2G351582	-1	WH	RefSeq peptide	NP_001141200	hypothetical protein LOC100273287	zinc finger (zpr1-type) family protein	F:zinc ion binding F:protein binding
TC287308_+	zm_2287	NP_197640	565 similar to PRF:NP_197640.1:15242258:NP_197640 zinc finger (ZPR1-type) family protein (Arabidopsis thaliana), partial (25%)	2.65	2.65	2.85	2.12	1.2	0.77	-3		A_92_P038361	sense gene model	cDNA and EST results agree. B73 result agrees with cDNA result.	A	cDNA	59	1 of 1	1	279116830	279116669	1.1	yes	CDS span intron (size=97)	3	CCTCCAGAAGCTCAACGGGGAACACTTTCTACTGTGGAAGGGATTATTATGCGAGCTGTG	1	25	70	TC287308	ATTCGGCACGACCGGCACGACCGAGATTCAGTTTGCTGGACAACTCCAACCCAAGGGATGCTGCTACAGCTTGGAGGTTCCGTTGGGGCAGAGTGAGATGCTGAATCGTCAGGTCGTGAAGTCTGATTCAGCGACTATCAAGATTCCAGAGCTCGACTTTGAGATCCCTCCAGAAGCTCAACGGGGAACACTTTCTACTGTGGAAGGGATTATTATGCGAGCTGTGGATGAGCTGCAGGCTCTTCAAGATGAACGGAAGAAAGTGGATCCTCAGAAGGCCGAAGCTATCGATCAATTTTTACTGAAGTTGAGATCTCTTGGGTCAGGAGAGGCTGCATTCACTTTTATTCTTGATGATCCTGCAGGAAACAGCTTTATTGAGAATCCGCATGCTCCGTT…	-	-	565 similar to PRF:NP_197640.1:15242258:NP_197640 zinc finger (ZPR1-type) family protein (Arabidopsis thaliana), partial (25%)	GRMZM2G351582_T01	AACAGCAAAGCCCAGGCTGCCCAGCACACGCGACGCGAACCAGCTGGCGAGGAACCCTAGCGGAGCACTGTGCAGGCGACCGCGGCGCGCTATCACTTACGGGGGGATACGGCGGCATCGTCCCCCTCGGCCCCTCCTCCATCCCTGGTGCGGCGGCGCCAGCCTGCAGGTGTTGAATGCTGATTTGTTGTGGCTGATTAATCGGGTTGATCGTCGATTAATCGTGATTAGTCGGCTGATCGCCCTTCTGGCGATCAGAAACGATAAGGCAATCTGAAAACATTGGCCGCCAAACCTCCAGAGCGACTCCCGCGAGCCGTGACCACCATAGCTAAATCAACGCACCAGAAGCTTTCACGGAGCTGTCTCGTCCACGAGTGTTCCAGCTGACTCCTATTC…	cdna|est|omrna|protein	good	1	279112446	279118927	GRMZM2G351582	-1	WH	RefSeq peptide	NP_001141200	hypothetical protein LOC100273287	zinc finger (zpr1-type) family protein	F:zinc ion binding F:protein binding
TC300596_+	zm_20422	NP_198922	822 similar to PRF:NP_198922.1:15237549:NP_198922 zinc finger (DHHC type) family protein (Arabidopsis thaliana), partial (15%)	2.88	2.88	2.45	1.58	1.17	1.48	-3		A_92_P013436	sense gene model	No EST. cDNA result. B73 result agrees with cDNA result.	A	cDNA	60	1 of 1	3	157650189	157650248	3.05	yes	UTR	3	GGTAATGGTTGTGAATAATGCCCTACCTTTTGCATTGCAGTAACTGAACATTGCTCGGTC	1	181	105	TC300596	NA	NA	NA	822 similar to PRF:NP_198922.1:15237549:NP_198922 zinc finger (DHHC type) family protein (Arabidopsis thaliana), partial (15%)	GRMZM2G034833_T02	ATAATGGCAAATTTCTCGTCCCCAGCAAAGTCCCTCCATTCGGTCTCATCTCCCATCTCTCTTCTCTCTCTCCCGCGACATCAGCGGCGGCGCAGCGGTGGGGTGGGGGGACGGCATTGCGAGCTCACAGTCTCACACCACCCGCCGCGTGGTGATTCCGAGAGGTTGCTGTGCCGCTGGCTATGTAGTGATGTGGACCGTGATCTCGACGGCTATCCGCGGCTGAGCGGGCGGCGGCGATGAACGAAGCGAGCGCCAGCGCTGGCGTCGGGACCGGCTCTGGCGGGGAGGTGCCGCTGGTATACAAGGCCTGGAAGGGGAACAATGTGTTTTTACTGAAGGGGAGATTCATATTTGGTCCTGATGCAAGATCCTTGTTTGTCACCATGTTCCTTATTG…	cdna|est	good	3	157646988	157650269	GRMZM2G034833	1	WH	-	-	-	palmitoyltransferase zdhhc9	C:membrane F:oxidoreductase activity F:zinc ion binding F:transferase activity
DR816261_+	zm_35280	NP_198922	709 similar to PRF:NP_198922.1:15237549:NP_198922 zinc finger (DHHC type) family protein (Arabidopsis thaliana), partial (34%)	3.18	3.1	3.03	2.08	1.05	1.75	-3		A_92_P003637	sense gene model	cDNA and EST results agree. B73 result agrees with cDNA result.	A	cDNA	60	1 of 1	3	157647949	157648008	3.05	yes	CDS	3	TGTTTGTCACCATGTTCCTTATTGTTGCGCCAGTATCAATCTTCTGTCCATTAGTTGCGA	1	242	24	DR816261	CTCCCATCTCTCTTCTCTCTCTCCCGCGACATCAGCGGCGGCGCAGCGGTGGGGTGGGGGGACGGCATTGCGAGCTCACAGTCTCACACCACCCGCCGCGTGGTGATTCCGAGAGGTTGCTGTGCCGCTGGCTATGTAGTGATGTGGACCGTGATCTCGACGGCTATCCGCGGCTGAGCGGGCGGCGGCGATGAACGAAGCGAGCGCCAGCGCTGGCGTCGGGACCGGCTCTGGCGGGGAGGTGCCGCTGGTATACAAGGCCTGGAAGGGGAACAATGTGTTTTTACTGAAGGGGAGATTCATATTTGGTCCTGATGCAAGATCCTTGTTTGTCACCATGTTCCTTATTGTTGCGCCAGTATCAATCTTCTGTCCATTAGTTGCGAAGGAATTGATGGA…	B73	ZM_BFb0047G07.r ZM_BFb Zea mays cDNA 5', mRNA sequence.	709 similar to PRF:NP_198922.1:15237549:NP_198922 zinc finger (DHHC type) family protein (Arabidopsis thaliana), partial (34%)	GRMZM2G034833_T02	ATAATGGCAAATTTCTCGTCCCCAGCAAAGTCCCTCCATTCGGTCTCATCTCCCATCTCTCTTCTCTCTCTCCCGCGACATCAGCGGCGGCGCAGCGGTGGGGTGGGGGGACGGCATTGCGAGCTCACAGTCTCACACCACCCGCCGCGTGGTGATTCCGAGAGGTTGCTGTGCCGCTGGCTATGTAGTGATGTGGACCGTGATCTCGACGGCTATCCGCGGCTGAGCGGGCGGCGGCGATGAACGAAGCGAGCGCCAGCGCTGGCGTCGGGACCGGCTCTGGCGGGGAGGTGCCGCTGGTATACAAGGCCTGGAAGGGGAACAATGTGTTTTTACTGAAGGGGAGATTCATATTTGGTCCTGATGCAAGATCCTTGTTTGTCACCATGTTCCTTATTG…	cdna|est	good	3	157646988	157650269	GRMZM2G034833	1	WH	-	-	-	palmitoyltransferase zdhhc9	C:membrane F:oxidoreductase activity F:zinc ion binding F:transferase activity
TC315451_+	zm_25850	NP_199241	867 similar to PRF:NP_199241.1:15241453:NP_199241 zinc finger (C3HC4-type RING finger) family protein (Arabidopsis thaliana), partial (22%)	0.95	0.88	1.02	0.62	-0.63	0.23	-3		A_92_P013929	sense gene model	cDNA and EST results agree. B73 result agrees with cDNA result.	A	cDNA	60	1 of 1	1	222623958	222623898	1.07	yes	CDS	2	CTGCTGCTGCATTTGTAAGAAGATCACGCCGTAACATTCGGCCTAATGGGCAGAATACCT	1	178	51	TC315451	CCAGGAGCCGTAGAAAAACCAGCCCAAGAGGAGAGAGAGAGACCTCCGTGCCAGCCCCGCCCCACCTCGCCGCCTCTCCACGCGACCTGCTCGCCGCTGCCGCCGGCGCCGCATCACAAATGCCCACCCAGAAGCGCCCGCCTCCGCCTCCGCCACCCTCTCCCTCCCCCTCCGCGGCCCCTGGCGCCGGCTCGCCCCCTCCCTCGTCTCCGCCGCTGCCGACGGCCGAGCCCGCGGAGAAGAAGCCCAAGCTGGAGGTGAACGGCAGCGCCGGCGCCGAAGCCAACGGCAACGCCAACGATTTCGGCGCGAAGGAGGGGACGGAGGTGGAGGCGTCGGAGTCTGAGTCGGAGGATGCGGACGCCGCAAAACAGGAGTTTGTACCAGTAAAATTATCTG…	-	-	867 similar to PRF:NP_199241.1:15241453:NP_199241 zinc finger (C3HC4-type RING finger) family protein (Arabidopsis thaliana), partial (22%)	GRMZM2G123791_T01	CATCCACTCAAAGCCAGGACCAGGAGCCGTAGAAAAACCAGCCCAAGAGGAGAGAGAGAGACCTCCGTGCCAGCCCCGCCCCACCTCGCCGCCTCTCCACGCGACCTGCTCGCCGCTGCCGCCGGCGCCGCATCACAAATGCCCACCCAGAAGCGCCCGCCTCCGCCTCCGCCACCCTCTCCCTCCCCCTCCGCGGCCCCTGGCGCCGGCTCGCCCCCTCCCTCGTCTCCGCCGCTGCCGACGGCCGAGCCCGCGGAGAAGAAGCCCAAGCTGGAGGTGAACGGCAGCGCCGGCGCCGAAGCCAACGGCAACGCCAACGATTTCGGCGCGAAGGAGGGGACGGAGGTGGAGGCGTCGGAGTCTGAGTCGGAGGATGCGGACGCCGCAAAACAGGAGTTT…	cdna|est|omrna|protein	good	1	222622387	222628751	GRMZM2G123791	-1	WH	-	-	-	ribosomal protein l11 methyltransferase containing protein	F:protein binding F:zinc ion binding
TC303091_+	zm_21385	NP_200445	1471 similar to PRF:NP_200445.1:15241188:NP_200445 zinc finger (C3HC4-type RING finger) family protein (Arabidopsis thaliana), partial (24%)	-3	-3	-3	-3	-3	-3	0.42		A_92_P037593	sense gene model	cDNA and EST results agree. B73 result agrees with cDNA result.	A	cDNA	60	1 of 1	9	133153993	133153934	9.05	yes	CDS	1	AATCCGTCGCAGCTTCAAGGTACTACTGCCACATGTGCTCGCTGATCATAAGGCCCGAAC	1	30	169	TC303091	GAGCTCTCCGCTGGCGTTGTGCAACGAACAAAGCTCATGTCATAATCACCAATCGATAATCGGCTGATGATACCAAACAAGGAGTCACTAATTATCCCAAGGCGCCCATCGGCTTTAAAATATCCGAGTTGCGTGCGTTGCCATCCTCTCTTGCTCGGTCGCCTTTCCCGGTCTTTGGTGTGGATAAACCGGCTTTCTTGCTGTTCTCGATCCTTCTTCAATTCGCTGTAGTTTTTCCTTTTGTCGCTTGCTCTTGTTCTCTTTCCAAGACCGAGGAAGACGAGTCAGATTTGGTGATTGTGTAGAGCGTACAAGTGATTGTTCTTGGAGAAGCATAGGCCTCTCTTGGCTGAAATTGCCAAGAATTATCAGTTTCGCATTCTCGTCTTGGGTGTAGCT…	-	-	1471 similar to PRF:NP_200445.1:15241188:NP_200445 zinc finger (C3HC4-type RING finger) family protein (Arabidopsis thaliana), partial (24%)	GRMZM2G027120_T02	GAGCTCTCCGCTGGCGTTGTGCAACGAACAAAGCTCATGTCATAATCACCAATCGATAATCGGCTGATGATACCAAACAAGGAGTCACTAATTATCCCAAGGCGCCCATCGGCTTTAAAATATCCGAGTTGCGTGCGTTGCCATCCTCTCTTGCTCGGTCGCCTTTCCCGGTCTTTGGTGTGGATAAACCGGCTTTCTTGCTGTTCTCGATCCTTCTTCAATTCGCTGTAGTTTTTCCTTTTGTCGCTTGCTCTTGTTCTCTTTCCAAGACCGAGGAAGACGAGTCAGATTTGGTGATTGTGTAGAGCGTACAAGTGATTGTTCTTGGAGAAGCATAGGCCTCTCTTGGCTGCTCTTGTCTTCTTGAGCAAGGAGGCGGAGGAAAGGAAAGACATGGAA…	cdna|est|omrna|protein	good	9	133152673	133154544	GRMZM2G027120	-1	WH	RefSeq DNA	NM_001156471	protein binding protein (LOC100283571), mRNA	zinc finger	F:metal ion binding
TC308605_+	zm_23443	NP_563641	799 similar to PRF:NP_563641.1:18378900:NP_563641 zinc finger protein-related (Arabidopsis thaliana), partial (15%)	1.5	1.85	1.85	1.17	1.58	0.93	-3		A_92_P034811	sense gene model	cDNA and EST results agree. B73 result agrees with cDNA result.	A	cDNA	60	1 of 1	2	16128323	16128264	2.03	yes	CDS	2	GGAGGAGGAGATGATAAATAGGGTGAAGTGTTTGGCTTGTGAACCCCGTGACACGTCACA	1	47	138	TC308605	GGAAGGCCGGAACATCGGATCCACGCTCCCCTTTCGCCGCCAGGTTCCTCCTCCTCCTAGATGGCGCCGCTGCCGCTGCCGCTGCCGCCACCGTCAGAGAAGAGGCCCCCTCGCTCGCTCTTTGAACTCCCCTCTGACTTCTTCGATTCATCCGTTCTTCTCCGGGCTCACCCCTCCACGGCCCCCTCCGCGGTGGAACCGTCCGAACCCTCCCGGCCGCCGCCGACTCAGCAGCAGCACCAACAACTTTCAGAGGCTGCGGGGTCCAGGTGGACGTGCAACACATGTGCCTCCGAGTTCGAGTCGCTACAGGAGCAGCGCGAGCACTTTAAGTCTGACCTGCACCGCCTCAACGTTAAGTTGAGCATGGCTGGTAAAACTATTATAAAGGAAGAGGAC…	-	-	799 similar to PRF:NP_563641.1:18378900:NP_563641 zinc finger protein-related (Arabidopsis thaliana), partial (15%)	GRMZM2G106881_T01	ACAAAACTCACGAACCGCACGCCACCCGGAAGGCCGGAACATCGGATCCACGCTCCCCTTTCGCCGCCAGGTTCCTCCTCCTCCTAGATGGCGCCGCTGCCGCTGCCGCTGCCGCCACCGTCAGAGAAGAGGCCCCCTCGCTCGCTCTTTGAACTCCCCTCTGACTTCTTCGATTCATCCGTTCTTCTCCGGGCTCACCCCTCCACGGCCCCCTCCGCGGTGGAACCGTCCGAACCCTCCCGGCCGCCGCCGACTCAGCAGCAGCACCAACAACTTTCAGAGGCTGCGGGGTCCAGGTGGACGTGCAACACATGTGCCTCCGAGTTCGAGTCGCTACAGGAGCAGCGCGAGCACTTTAAGTCTGACCTGCACCGCCTCAACGTTAAGTTGAGCATGGCT…	cdna|est|omrna	good	2	16125764	16131844	GRMZM2G106881	-1	WH	-	-	-	c2h2 finger and ankyrin domain	C:plastid
TC285454_+	zm_15632	NP_568096	548 similar to PRF:NP_568096.1:18413797:NP_568096 zinc finger (C3HC4-type RING finger) family protein (Arabidopsis thaliana), partial (20%)	1.95	1.95	1.95	2.17	1.5	1.75	1.33		A_92_P009190	sense gene model	cDNA and EST results agree. B73 result agrees with cDNA result.	A	cDNA	60	1 of 1	6	135460152	135462461	6.05	yes	CDS span intron (size=2245)	3	AGAACTGCAGAGGTCGTAACTACCGTAGACAGGGCCAAATGTTAACCCTTGTGGAGTACC	1	207	104	TC285454	GGCCGCCTGCACTCTGCGGTTGCGCACCCGCGTGCCACCATCGCGGGGATTGGGCCGTGACCGCTCCACACCACCGCACCGAACGTGGCGCGCCGCCGCGCTCTTATCTCGCATACACCGGCACCCGACAGTCCAAGTGTGGTCGGTAGTGTTCATCGTCCATCGGGGATCGCGCTCGGACCAACTAATCCAACCTCAAGACATCCGGCCCGGAGGAATTTCTCAACGGAGAGTGGCGGTCACTGTGACCCACACCTCGTCGTGGTCGGAGCCTAGTACCCCGAAATTTGTGACACAATGGTTCGCCAAGCTGCAATGGCTGTCAAGTGCATGCTGCTTCTGTACTACAAGAACTGCAGAGGTCGTAACTACCGTAGACAGGGCCAAATGTTAACCCTT…	-	-	548 similar to PRF:NP_568096.1:18413797:NP_568096 zinc finger (C3HC4-type RING finger) family protein (Arabidopsis thaliana), partial (20%)	GRMZM2G061980_T02	GTGGAATATTACTCGTGCGGATGAACCCAACCAACTTGGCCGGAGGGTGAATGGTGATACGGTGAAGGCAGACGCCGAACCAAACCAAAAGGCGAAGGCGAAGAAGACCAACCAAAGCAAAGCCAACGGGATCTCCCTCTCATTCCAGAGGACTCCGCGTCGTCAGGCCCGCTTCGCGTGCGACGCCGGCATATAGGGTTTCGCCGGCGCCGGCGATGGACCCACCCCCCGTGAGCCCCGATCGCTGGGGGCCCAGTCAGGGCGCTGGCGTCGGGCCCTCCGGCCTCCGCCGATATGGCCTCAATTTCTCCGCCTCCAGCCTCCTCCAGGCCCCCATCGCGGCCCTCCTTGAGTACTCCGGCGTAGTCCAGTCCGGCCCTGCCCTGGCGGCGCACCACC…	cdna|est|omrna	good	6	135452271	135467313	GRMZM2G061980	1	WH	RefSeq peptide	NP_001150151	LOC100283780	protein binding	F:zinc ion binding F:protein binding C:membrane
TC284012_+	zm_14931	NP_568096	780 similar to PRF:NP_568096.1:18413797:NP_568096 zinc finger (C3HC4-type RING finger) family protein (Arabidopsis thaliana), partial (20%)	3.03	3	3.15	3.47	2.88	2.95	2.42		A_92_P013327	sense gene model	cDNA and EST results agree. B73 result agrees with cDNA result.	A	cDNA	60	1 of 1	6	135466832	135466891	6.05	yes	UTR	3	CGAGCTATTGCATGAAAACTCGAGTGGAGGTCCTTTTAACGCCATCATGTGAAACCATCT	1	182	5	TC284012	AGTACACAAGTCGCGTCTGTCAGCATTTACTATGTTGCAACGGGTGGAAATTTTTGTCTTCATGTAACAACGCTTTACAGTTACATTCATTTACCACTTTCAACCCCCACCGGCAATTCTTGCTGTGCAAGCGGTACTTTCAAATTTCAGTTACACCCACGTAAGCCCACATATGCAAAAAAAAAATTAAAAAAAAATACCAGAATTTTACAGGAGGCATACGGTTGTCGGCTCAGCAAACCTCAACGATCAAATTGTTTGTCCAGCAGAGTTCTAAAGGCTCTGAAAGCAGTCTGCTGGAAACATTTTGCCTCTGTTGCAACTAAAAAGCTCTGTAAACTATTTGGTTGAATATATAAACAAATAACGACTGCACTGTCGTGACTGTCATGAACCTTC…	-	-	780 similar to PRF:NP_568096.1:18413797:NP_568096 zinc finger (C3HC4-type RING finger) family protein (Arabidopsis thaliana), partial (20%)	GRMZM2G061980_T01	GTGGAATATTACTCGTGCGGATGAACCCAACCAACTTGGCCGGAGGGTGAATGGTGATACGGTGAAGGCAGACGCCGAACCAAACCAAAAGGCGAAGGCGAAGAAGACCAACCAAAGCAAAGCCAACGGGATCTCCCTCTCATTCCAGAGGACTCCGCGTCGTCAGGCCCGCTTCGCGTGCGACGCCGGCATATAGGGTTTCGCCGGCGCCGGCGATGGACCCACCCCCCGTGAGCCCCGATCGCTGGGGGCCCAGTCAGGGCGCTGGCGTCGGGCCCTCCGGCCTCCGCCGATATGGCCTCAATTTCTCCGCCTCCAGCCTCCTCCAGGCCCCCATCGCGGCCCTCCTTGAGTACTCCGGCGTAGTCCAGTCCGGCCCTGCCCTGGCGGCGCACCACC…	cdna|est|omrna|protein	good	6	135452271	135467313	GRMZM2G061980	1	WH	RefSeq peptide	NP_001150151	LOC100283780	protein binding	F:zinc ion binding F:protein binding C:membrane
TC285418_+	zm_15614	NP_568096	925 similar to PRF:NP_568096.1:18413797:NP_568096 zinc finger (C3HC4-type RING finger) family protein (Arabidopsis thaliana), partial (28%)	2.28	2.22	2.3	2.42	1.67	2.15	1.57		A_92_P008735	sense gene model	cDNA and EST results agree. B73 result agrees with cDNA result.	A	cDNA	59	1 of 1	6	135458715	135458773	6.05	yes	CDS	3	GCTTCCTCCAAAAGATATACCACCATTCTGGCATGCGATTTTTGTCATCATGGGCAACGA	1	210	68	TC285418	CGCCGAACCAAACCAAAAGGCGAAGGCGAAGAAGACCAACCAAAGCAAAGCCAACGGGATCTCCCTCTCATTCAAGAGGACTCCGCGTCGTCAGGCCCGCTTCGCGTGCGACGCCGGCATTATAGGGTTTCGCCGGCGCCGGAGATGGACCCACCCCCCGTGAGCCCCGATCGCTGGGGGCCCAGTCAGGGCGCTGGCGTCGGGCCCTCCGGCCTCCGCCGATATGGCCTCAATTTCTCCGCCTCCAGCCTCCTCCAGGCCCCCATCGCGGCCCTCCTTGAGTACTCCGGCGTAGTCCAGTCGGGCCCTGCCCTGGGGGCGCACCACCCGTCCGCGGGGCCCTCGTCGCCGTTGTCGGCGTCGGAGGTCGATGGTCTTCTCTCCGCTGCCGCCGCTGGG…	-	-	925 similar to PRF:NP_568096.1:18413797:NP_568096 zinc finger (C3HC4-type RING finger) family protein (Arabidopsis thaliana), partial (28%)	GRMZM2G061980_T02	GTGGAATATTACTCGTGCGGATGAACCCAACCAACTTGGCCGGAGGGTGAATGGTGATACGGTGAAGGCAGACGCCGAACCAAACCAAAAGGCGAAGGCGAAGAAGACCAACCAAAGCAAAGCCAACGGGATCTCCCTCTCATTCCAGAGGACTCCGCGTCGTCAGGCCCGCTTCGCGTGCGACGCCGGCATATAGGGTTTCGCCGGCGCCGGCGATGGACCCACCCCCCGTGAGCCCCGATCGCTGGGGGCCCAGTCAGGGCGCTGGCGTCGGGCCCTCCGGCCTCCGCCGATATGGCCTCAATTTCTCCGCCTCCAGCCTCCTCCAGGCCCCCATCGCGGCCCTCCTTGAGTACTCCGGCGTAGTCCAGTCCGGCCCTGCCCTGGCGGCGCACCACC…	cdna|est|omrna	good	6	135452271	135467313	GRMZM2G061980	1	WH	RefSeq peptide	NP_001150151	LOC100283780	protein binding	F:zinc ion binding F:protein binding C:membrane
TC312598_+	zm_24592	NP_568096	730 similar to PRF:NP_568096.1:18413797:NP_568096 zinc finger (C3HC4-type RING finger) family protein (Arabidopsis thaliana), partial (37%)	2.95	3.12	3.15	2.88	3.05	3.17	2.42		A_92_P033633	sense gene model	cDNA and EST results agree. B73 result agrees with cDNA result.	A	cDNA	60	1 of 1	3	13389704	13389645	3.04	yes	UTR	2	CTGAAGGCGTACATGGTTTTGTATTGTGATTGTGCATATTTTCATCCCATGTATAGGCAC	1	55	73	TC312598	CAGAGGCCGTAGCTATCGTAGGCAGGGTCAGATGCTGACGATTGTGGAATATTTTCTACTTTTGTACCGCGCATTATTGCCTACACCTGTGTGGTACCGTTTTTTCCTGAACAAGGAGTATGGAAGCTTATTTTCGTCTCTAACCACTGGCTTGTATCTCACTTTCAAGTTGACATCAGTCGTGGAAAAGGTTCAATCATTTTTGACGGCATTGAGAGCGTTATCTCATAAAGACTTCCATTGTGGCTCATATGCAACAAGCGAGCAGGTGGCTGTTGCTGGAGATTTGTGCGCGATATGCCAAGAGAAGATGCACGTTCCCATCCTTTTGCGCTGCAAACATGTCTTCTGTGAAGATTGTGTGTCCGAATGGTTCGAGAGGGAGCGGACTTGCCCGCT…	-	-	730 similar to PRF:NP_568096.1:18413797:NP_568096 zinc finger (C3HC4-type RING finger) family protein (Arabidopsis thaliana), partial (37%)	GRMZM5G890843_T01	ATGGACGCGCTGCCGCCTCTGCAGCGCGCCACGTCGCCGCCGCCCCAGCCCCGGCCCCAGCCGCCCGTGCCGTCCAGGAGGTACGGCGTGCACTTCTCGGCGTCCAGCTTCATCCAGGCGCCGCTCACCACGCTGCTCGAGTACTCCGGCATCCTCCGCCCCGATCCAGGCGGCGGAACCCAGCAGGATGGGGCCGGGGCTGGGCCGGGCGAGGTGTCGATCCGGATTGTGGCGCCCGGCGAGGCGGGGACGTCGTCTGAGAGGCCCGAGGAGGTGATCGTGGAGGAGGAGGAAGAGGATGGACACGCAACGAGAACGCGCCCGGAGGACCCGTCACCTGCGGCTGGTGGCGGGGAGGGCGGCAGGGAATCCTCCTCATCGTACCAGCGGTACGACATA…	est	good	3	13389602	13392823	GRMZM5G890843	-1	WH	RefSeq peptide	NP_001149464	zinc finger, C3HC4 type family protein	protein binding	F:zinc ion binding F:protein binding C:membrane
TC279580_+	zm_113	NP_850540	1192 similar to PRF:NP_850540.1:30680549:NP_850540 zinc finger (CCCH-type:C3HC4-type RING finger) family protein (Arabidopsis thaliana), partial (46%)	3.7	3.65	3.42	2.5	2.05	5.55	8.18		A_92_P036280	sense gene model	No EST. cDNA result. B73 result agrees with cDNA result.	A	cDNA	60	1 of 1	5	203403878	203403819	5.06	yes	UTR	2	GTTCAAATCATCAGAAGGAAGCAGTCCCAATCGTGCCACTTCCACTTGGAAGCTAGCATT	1	38	94	TC279580	NA	NA	NA	1192 similar to PRF:NP_850540.1:30680549:NP_850540 zinc finger (CCCH-type:C3HC4-type RING finger) family protein (Arabidopsis thaliana), partial (46%)	GRMZM2G399901_T02	AAACTGGAACCTTCATATAGCAGCTTGCAATTTCAAGCTGCTTGCCATCATTGCTCGAATTCAATAGTAGGTTTAAACTGCACTGTGTGGCCCTTCAAAAGCGCGCTCCCATTTGCACAGTGAATTGGTACCGTTATTCCATTTCTTAGTACATGCAAAATCAATTTATATATTCAAAACATCTGCCCGTTAATTATGATATTTGAAGAGTTCCTTTTTGAGGAAAAATGCAAGTACAGGGACATGGCCCTTCAGAACTTCTAAGTGAATTTACAGTTTATCTCGTATAATGACCCCTTGATGGTCATCTGGTTTTTCCTCCACGGGGGCTCAAGTCCTCGATTATATGCTTTGCATCGTAGAGTAATATGCGTTTCCTTTTGTAGTAGCCCGTTTTTT…	cdna|est|protein	no_stop	5	203403474	203407745	GRMZM2G399901	-1	WH	RefSeq peptide	NP_001146070	hypothetical protein LOC100279601	-	-
TC297984_+	zm_5242	NP_850618	1394 similar to PRF:NP_850618.1:30686115:NP_850618 zinc finger (GATA type) family protein (Arabidopsis thaliana), partial (44%)	5.43	5.65	5.62	5.47	4.72	5.93	5.93		A_92_P028597	sense gene model	No EST. cDNA result. B73 result agrees with cDNA result.	A	cDNA	60	1 of 1	5	55929351	55929300	5.03	yes	CDS	1	ATCTCCTGTACCTCTCCAAGCTACGCAATCAGCTCCGCATCTAGATGGTGGTAATGGAAG	1	86	167	TC297984	NA	NA	NA	1394 similar to PRF:NP_850618.1:30686115:NP_850618 zinc finger (GATA type) family protein (Arabidopsis thaliana), partial (44%)	GRMZM2G058479_T02	ACTACGTCGTCTTCGTCTCTCCAACCCGGGGACATTTTCCACCCTCCAAATCGAAACCAGATTGAAATCCTAGGGGCTAGGGTTACCCTCCATCCCATCGTCCGATCCGATCCGATCCCGCCGCTCATCCATGTCCCACCACGACGGAAGCAAGCCATACCAGCCGCGCCGGGGGCCCGAGCGGCACCCGCAGCCAGCGGATGGGATCGCCGCCCCGCCTCCCGCCGCCGTTGCCCCGTCGGTGGAGAGCACGTTCCCATGGACGCGGATGCTGCTGCCGCGGCGGCGGCGGCCGCAGTCTCGCAGATGGACCCGCACTCGGCGTTGGTGGCTGGGACCGTGCCACCCATGGCGACCAACCAGCTCACCCTCTCGTTCCAGGGCGAGGTCTATGTGTTC…	cdna|est	good	5	55927935	55932709	GRMZM2G058479	-1	WH	RefSeq peptide	NP_001144648	hypothetical protein LOC100277669	gata transcription factor 25	F:sequence-specific DNA binding F:transcription factor activity F:zinc ion binding P:regulation of transcription
TC302739_+	zm_21216	NP_850638	847 similar to PRF:NP_850638.1:30688566:NP_850638 zinc finger (DHHC type) family protein (Arabidopsis thaliana), partial (14%)	2.35	2.17	2.15	1.38	0.93	1.87	-3		A_92_P010821	sense gene model	No EST. cDNA result. B73 result agrees with cDNA result.	A	cDNA	60	1 of 1	4	193352305	193352246	4.08	yes	CDS	2	CAGATACCGCTATGACCGGAGAACAAATCCTTACAACCTTGGAGTGGGTCAGAATTTCAT	1	197	48	TC302739	NA	NA	NA	847 similar to PRF:NP_850638.1:30688566:NP_850638 zinc finger (DHHC type) family protein (Arabidopsis thaliana), partial (14%)	GRMZM2G016805_T01	AAGATTATTCCTTTCTTCTCAGCGACACCGCTCGATACCTTGCGATCCCAAGATGGCATCGCCGCCGATACCCACACAGTAATCCTCTCCTCGCTCCCCTGTCCCCTCTCTCCCCGCCGCCGACGCCGAGCCTACTCTGTCCATTTCCGGACTCGCCGTCCCTCGCGGGCCGGTTCGGTCCGAGCCTGCGCCCCAGCCGCGCCGGGATCCGCGAGAGAACCGCTTGCCCTCCGTGCTTTGCGGGCGGTCCGGTGACTGGCTTTGGGATTCCTATGCCGGGGGGCTCGTGAGCGCAATGGGGCTGTTTGGGTGAACTAGGGCTTGCTTCTGTGAATTCTGTGAGGGTGAGCGGAGCTGTGGGAGGGAGGATGCAGGGGAAGGCACAGCTCTCTGATTCCA…	cdna|est|omrna|protein	good	4	193351477	193355009	GRMZM2G016805	-1	WH	RefSeq peptide	NP_001142294	hypothetical protein LOC100274463	zinc finger	C:membrane F:oxidoreductase activity F:zinc ion binding
TC288457_+	zm_2759	NP_850638	821 similar to PRF:NP_850638.1:30688566:NP_850638 zinc finger (DHHC type) family protein (Arabidopsis thaliana), partial (47%)	2.3	2.42	2.7	2.2	1.35	2.65	2.58		A_92_P026467	ambiguous	cDNA and EST results agree. B73 result agrees with cDNA result.	A	cDNA	60	1 of 2	1	194995662	194995603	1.06	yes	CDS	2	TTCTGTGTGTTCGTCGCAAGGCATCTCATAAATGATTTCCCCGATAGCTGGGGAATCTCA	1	99	92	TC288457	GGTGGAGGACGGACGGGAGGAGGAGAGGAGAGAGCCCACCACCCGCGACCGCGACCGCGACCTAACCCGGAGACCTCCCTAGGCTAGCTCCCCTCCCAGACCCCAGGCTCTCCCACCCACCTTTCCCCTCTCCCTCCCTCCTCCCCGTCCCACGCCGCCGCACCCCCGCCTGGCTGCTTGGGTGGCAATCGGCCGTAGAGGAGGAGGGTGTAGGAGCTTGATCCGGGCCACCTGCCCCCTGCGCCGTCGGGATGTACGTGCCGCCGCCGCCCACCGGCGGCGCCGGCGAGCAGCCTAGGGTTTACCAGGTCTGGCGGGGAAGCAACGAATTCTTCTTGCAGGGAAGATTCATATTTGGGCCTGATGTGAGATCTGTGTTTCTCACTATGTTCCTCATCA…	-	-	821 similar to PRF:NP_850638.1:30688566:NP_850638 zinc finger (DHHC type) family protein (Arabidopsis thaliana), partial (47%)	GRMZM2G068657_T02	GAGACGGGAGACGACAAGCGCGCACGTCCCAAAGCCAAACTCCCAGAGCGAGGAGGTGGAGGACGGACGGGAGGAGGAGAGGAGAGAGCCCACCACCCGCGACCGCGACCGCGACCTAACCCGGAGACCTCCCTAGGCTAGCTCCCCTCCCAGACCCCAGGCTCTCCCACCCACCTTTCCCCTCTCCCTCCCTCCTCCCCGTCCCACGCCGCCGCACCCCCGCCTGGCTGCTTGGGTGGCAATCGGCCGTAGAGGAGGAGGGTGTAGGAGCTTGATCCGGGCCACCTGCCCCCTGCGCCGTCGGGATGTACGTGCCGCCGCCGCCCACCGGCGGCGCCGGCGAGCAGCCTAGGGTTTACCAGGTCTGGCGGGGAAGCAACGAATTCTTCTTGCAGGGAA…	est	good	1	194993672	194997950	GRMZM2G068657	-1	WH	RefSeq peptide	NP_001141947	hypothetical protein LOC100274096	palmitoyltransferase zdhhc9	C:membrane F:oxidoreductase activity F:zinc ion binding F:transferase activity
TC288457_+	zm_2759	NP_850638	821 similar to PRF:NP_850638.1:30688566:NP_850638 zinc finger (DHHC type) family protein (Arabidopsis thaliana), partial (47%)	2.3	2.42	2.7	2.2	1.35	2.65	2.58		A_92_P026467	ambiguous	cDNA and EST results agree. B73 result agrees with cDNA result.	A	cDNA	57	2 of 2	4	46621943	46621884	4.04	yes	CDS	2	TTCTGTGTGTTCGTCGCAAGGCATCTCATAAATGATTTCCCCGATAGCTGGGGAATCTCA	1	99	92	TC288457	GGTGGAGGACGGACGGGAGGAGGAGAGGAGAGAGCCCACCACCCGCGACCGCGACCGCGACCTAACCCGGAGACCTCCCTAGGCTAGCTCCCCTCCCAGACCCCAGGCTCTCCCACCCACCTTTCCCCTCTCCCTCCCTCCTCCCCGTCCCACGCCGCCGCACCCCCGCCTGGCTGCTTGGGTGGCAATCGGCCGTAGAGGAGGAGGGTGTAGGAGCTTGATCCGGGCCACCTGCCCCCTGCGCCGTCGGGATGTACGTGCCGCCGCCGCCCACCGGCGGCGCCGGCGAGCAGCCTAGGGTTTACCAGGTCTGGCGGGGAAGCAACGAATTCTTCTTGCAGGGAAGATTCATATTTGGGCCTGATGTGAGATCTGTGTTTCTCACTATGTTCCTCATCA…	-	-	821 similar to PRF:NP_850638.1:30688566:NP_850638 zinc finger (DHHC type) family protein (Arabidopsis thaliana), partial (47%)	GRMZM5G821611_T01	CAGGCGCTGAGGCGCAGACGAGCCGAGCCAAGCCGCGAGACGGGACACACACGAGCGCACGTCCCGAGGCCAACTCGAGAGCGTGGAGAGTCGAGAGCCCACCACCCGCGACCTAACCCGGTGACCTCTCTCCCCTCCCAGGCTCTCCCACCCACCTTTCTCCTCTCCTTCATTCCTCCCCGTCCCGCGTCGCGTCCCACGCCGCCGCACCTCCGCGGCAGCGCTACTCCTCGCCGTGACGTCGGGGAGGCCTCGCTCGGGGGAGGGCTGCCTGCCTGCCTGGCTGGGTGTCAGTCGGCCGTAGAGGAGGAGGGGGGCGGAGGAGCTTGATCTGGGGCACCTGCCCCCCCTCCCCTGCGCCGTCGGGATGTACATGCCGCCGCCGCCGCCCACCGGCGG…	est	good	4	46619815	46624744	GRMZM5G821611	-1	WH	RefSeq peptide	NP_001149872	palmitoyltransferase ZDHHC9	palmitoyltransferase zdhhc9	F:zinc ion binding F:transferase activity C:membrane
TC302928_+	zm_6873	NP_850638	935 similar to PRF:NP_850638.1:30688566:NP_850638 zinc finger (DHHC type) family protein (Arabidopsis thaliana), partial (26%)	4.15	4.18	4.3	4.25	4.03	3.03	0.05		A_92_P012914	sense gene model	No EST. cDNA result. B73 result agrees with cDNA result.	A	cDNA	60	1 of 1	2	192421328	192421269	2.07	yes	UTR	1	AGCTCACTAGCAAGCCGCTCCACGTCTTGATGCGTCTCTTTGTGTAAACCTGCCTGATAC	1	184	44	TC302928	NA	NA	NA	935 similar to PRF:NP_850638.1:30688566:NP_850638 zinc finger (DHHC type) family protein (Arabidopsis thaliana), partial (26%)	GRMZM2G179002_T03	ACCGTGTACCCCCAGGCCGTGCGCGCTCGCGGAGGCGCATTTCTGTCGCGAGTGCTCGAGGACTTGCCTGCTCCGTTTTCTTTTCGCCCACATCCGCCGTTTTGCCTCGCCGTTCTGCCGCGCCATCGCATCGTCCGCGCTCCTTCTCATCGTTCTTCCCCCGGTACGGCTCGACGGCGGGCGTGGGCGCTGGAGTTGCGGCTCCGAGGCCGAGGCGCCGGGTGGTGCGTTGGGTGCGCTCGGTTCGGGAGATCCCGGACTTTGCTGCTCGCGCGGTCAGACAGGGAGCGCCGGAGGAGGAGGAGGCTGTTCAAGTGCAAGCTGTGCTGAACTAAGGGTTCTGGCTTCGGACTCTGTGTACGCGCCGCGGCAGGAGGGAGCTGGAGATGTACGGGCCGC…	est|omrna|protein	good	2	192420808	192427096	GRMZM2G179002	-1	WH	RefSeq peptide	NP_001149898	palmitoyltransferase ZDHHC9	palmitoyltransferase zdhhc9	F:zinc ion binding F:transferase activity C:membrane
TC290573_+	zm_17148	NP_850638	863 similar to PRF:NP_850638.1:30688566:NP_850638 zinc finger (DHHC type) family protein (Arabidopsis thaliana), partial (22%)	1.48	1.45	1.1	0.73	0.22	0.85	0.52		A_92_P017756	sense gene model	cDNA and EST results agree. B73 result agrees with cDNA result.	A	cDNA	60	1 of 1	4	193353639	193353580	4.08	yes	CDS	2	TCCCAGTGATCTTCTTTGCTGCCACCGTTTGTCCACAACTTGGTCATGAGTTCCACAGCC	1	154	73	TC290573	CTCCCAAGATTATTCTTTTCTTCTCAGCGACACCGCTCGATACCTTGCGATCCCAAGATGGCATCGCCGCCGATACCCACACAGTAATCCTCTCCTCGCTCCCCTGTCCCCTCTCTCCCCGCCGCCGACGCCGAGCCTACTCTGTCCATTTCCGGACTCGCCGTCCCTCGCGGGCCGGTTCGGTCCGAGCCTGCGCCCCAGCCGCGCCGGGATCCGCGAGAGAACCGCTTGCCCTCCGTGCTTTGCGGGCGGTCCGGTGACTGGCTTTGGGATTCCTATGCCGGGGGGCTCGTGAGCGCAATGGGGCTGTTTGGGTGAACTAGGGCTTGCTTCTGTGAATTCTGTGAGGGTGAGCGGAGCTGTGGGAGGGAGGATGCAGGGGAAGGCACAGCTCTCTGA…	-	-	863 similar to PRF:NP_850638.1:30688566:NP_850638 zinc finger (DHHC type) family protein (Arabidopsis thaliana), partial (22%)	GRMZM2G016805_T01	AAGATTATTCCTTTCTTCTCAGCGACACCGCTCGATACCTTGCGATCCCAAGATGGCATCGCCGCCGATACCCACACAGTAATCCTCTCCTCGCTCCCCTGTCCCCTCTCTCCCCGCCGCCGACGCCGAGCCTACTCTGTCCATTTCCGGACTCGCCGTCCCTCGCGGGCCGGTTCGGTCCGAGCCTGCGCCCCAGCCGCGCCGGGATCCGCGAGAGAACCGCTTGCCCTCCGTGCTTTGCGGGCGGTCCGGTGACTGGCTTTGGGATTCCTATGCCGGGGGGCTCGTGAGCGCAATGGGGCTGTTTGGGTGAACTAGGGCTTGCTTCTGTGAATTCTGTGAGGGTGAGCGGAGCTGTGGGAGGGAGGATGCAGGGGAAGGCACAGCTCTCTGATTCCA…	cdna|est|omrna|protein	good	4	193351477	193355009	GRMZM2G016805	-1	WH	RefSeq peptide	NP_001142294	hypothetical protein LOC100274463	zinc finger	C:membrane F:oxidoreductase activity F:zinc ion binding
TC294356_-	zm_4394	NP_851051	1722 similar to PRF:NP_851051.1:30688252:NP_851051 zinc finger (C3HC4-type RING finger) family protein (Arabidopsis thaliana), partial (43%)	-0.03	-0.03	0.25	-3	-0.47	0.67	1.52		A_92_P012424	ambiguous	No EST. cDNA result. B73 result agrees with cDNA result.	A	cDNA	60	1 of 2	5	4659234	4659175	5.01	no	CDS	3	CAGATGCTTGTTCGTAGTCCCCTTCTTGACCTGAGATTGTGCGCTCGTCTGCTGAGAGCA	1	187	70	TC294356	NA	NA	NA	1722 similar to PRF:NP_851051.1:30688252:NP_851051 zinc finger (C3HC4-type RING finger) family protein (Arabidopsis thaliana), partial (43%)	GRMZM2G027495_T08	CCAGGCGCAGGCGCGAGCGCGACGTCCGGCGTCCGGCTTCGGCGGCGGAGTGGAGCGATCCCGATCCCCACAAGGAATTCCATCGCTGTCGTGGCGTTTGGTGGCGCTCCTCCCGGCCGGCAAGCAGGATCAGGTACCCTCCCGTCCCGGATCCTCCCAACCGTTCCGTTTCCCGCGGCCGGGCTGGCTTAGTTCTGCGGCGCTGGTTGCCATTTCGGGCCAAATTTGTTGCGTGAAGCGGAAGGATTTGGATTGAATGGCACGCGTTGTTTCCAGTCGACGCCCTCTTGGCTTGCCTTTGGCTGTAGGAAATCGCACGGAGGTGAGGATACACGGGTGCGGAACGAGAGCTAGGCGAACCTGTCTGGTACCTCGCGGCGGAGATGGACGAGAAGGCGA…	cdna	good	5	4656616	4660295	GRMZM2G027495	1	WH	RefSeq peptide	NP_001146709	hypothetical protein LOC100280311	zinc ring-type	F:zinc ion binding F:protein binding
TC294356_-	zm_4394	NP_851051	1722 similar to PRF:NP_851051.1:30688252:NP_851051 zinc finger (C3HC4-type RING finger) family protein (Arabidopsis thaliana), partial (43%)	-0.03	-0.03	0.25	-3	-0.47	0.67	1.52		A_92_P012424	ambiguous	No EST. cDNA result. B73 result agrees with cDNA result.	A	cDNA	55	2 of 2	6	26658787	26658842	6.01	no	CDS	2	CAGATGCTTGTTCGTAGTCCCCTTCTTGACCTGAGATTGTGCGCTCGTCTGCTGAGAGCA	1	187	70	TC294356	NA	NA	NA	1722 similar to PRF:NP_851051.1:30688252:NP_851051 zinc finger (C3HC4-type RING finger) family protein (Arabidopsis thaliana), partial (43%)	GRMZM2G076768_T01	AAACCTTTGGGCACAATGTTCATCATTTATCATGCATATGCTATTTTCTCTTGTATTGGTTTAGGGTGTGATCTCCGTACATCGTGCTCCAGCCGCACTCAGATCTAGCCTTGACCGGGAGACACCGCAACAAGGTTGGACGTGCTCTTCCCGTCCTCACGCCCCCACGCCGCTGCGCGCTCTTCCCTTCACCTCTCACTACACGGCGACTGCGGGGCAGGGGTGAAAGAGGCGAGGCTTCTCCAGCTTCTCGAGGCCGGAGACCGTTTGCTCAAGGATGTCGTTCTTGACGGCCTCTCCGACAGCGTGGACGCGTAGTTCTCAGCCATGGCCTTGGTCGCGGCAAGAAGCAGAGCCTGGTGAGGTCCCATTTCATGTGCTTGTCAATAGCTGTATATT…	mrna	no_stop	6	26655816	26659773	GRMZM2G076768	-1	WH	-	-	-	zinc ring-type	F:zinc ion binding F:protein binding C:plasma membrane
TC294356_-	zm_4394	NP_851051	1722 similar to PRF:NP_851051.1:30688252:NP_851051 zinc finger (C3HC4-type RING finger) family protein (Arabidopsis thaliana), partial (43%)	-0.03	-0.03	0.25	-3	-0.47	0.67	1.52		A_92_P011012	sense gene model	No EST. cDNA result. B73 result agrees with cDNA result.	A	cDNA	60	1 of 1	5	4659620	4659679	5.01	yes	CDS	3	ATCAAAGTGCAAGTGGATGGAGGGAGAGGTGGTTTTCTCGGAGCAACTCTTTACTGGATC	1	196	145	TC294356	NA	NA	NA	1722 similar to PRF:NP_851051.1:30688252:NP_851051 zinc finger (C3HC4-type RING finger) family protein (Arabidopsis thaliana), partial (43%)	GRMZM2G027495_T08	CCAGGCGCAGGCGCGAGCGCGACGTCCGGCGTCCGGCTTCGGCGGCGGAGTGGAGCGATCCCGATCCCCACAAGGAATTCCATCGCTGTCGTGGCGTTTGGTGGCGCTCCTCCCGGCCGGCAAGCAGGATCAGGTACCCTCCCGTCCCGGATCCTCCCAACCGTTCCGTTTCCCGCGGCCGGGCTGGCTTAGTTCTGCGGCGCTGGTTGCCATTTCGGGCCAAATTTGTTGCGTGAAGCGGAAGGATTTGGATTGAATGGCACGCGTTGTTTCCAGTCGACGCCCTCTTGGCTTGCCTTTGGCTGTAGGAAATCGCACGGAGGTGAGGATACACGGGTGCGGAACGAGAGCTAGGCGAACCTGTCTGGTACCTCGCGGCGGAGATGGACGAGAAGGCGA…	cdna	good	5	4656616	4660295	GRMZM2G027495	1	WH	RefSeq peptide	NP_001146709	hypothetical protein LOC100280311	zinc ring-type	F:zinc ion binding F:protein binding
CO443102_+	zm_33865	NP_973859	913 similar to PRF:NP_973859.1:42571537:NP_973859 zinc finger (C3HC4-type RING finger) family protein (Arabidopsis thaliana), partial (15%)	2.9	2.95	3.05	2.1	1.17	0.88	-3		A_92_P014585	sense gene model	cDNA and EST results agree. B73 result agrees with cDNA result.	A	cDNA	59	1 of 1	1	75405275	75405872	1.04	yes	CDS span intron (size=533)	3	CGCTTTTATTTAGAGGTGGGAGGCACACGTCGGTTTCGTATCGTGCGATCATGGGATCAA	1	173	162	CO443102	TTGGTCCGNATTCCGGGCCGACCCCGCGTCCGACATAATCATTTGAGTCGTTGTGATAGTAGGAATCCGTCACTTTCTAGATCCTGAGCCCTATGAACAACTTTATCTTCCTCCACACGTAATCGTAATGATACTCAGATTCTCCTCACAGCCAGATTCTCCCCACAGCTAGATTTTCAGAAAAGCTGGTCAGAAAAAAGCTGAACCAAACAGGCCCATAGGCTATATAATTTTGAAGCATATTGATCGTCCTGCACATCTTGGTTCCAGTGAATACAAAAAAGTGTAAGACCTTTCTCTTTCTGTTTATCACCTTTTGCTGTTGATGCATGACTAGTCTCAACTTTATTTTTCCGTTGGATTTTCTGCATTCTTTGGTCACACACAGTTTTGTACTTG…	F-352 near isogenic line	MZCCL10059H10.g Maize Endosperm cDNA Library Zea mays cDNA, mRNA sequence.	913 similar to PRF:NP_973859.1:42571537:NP_973859 zinc finger (C3HC4-type RING finger) family protein (Arabidopsis thaliana), partial (15%)	GRMZM2G032821_T03	AGACTAGTCGTCGACTCGTCGTCTCGGAATAGGGTAGGCGAGGCGACCCGAATCCGCGTGGGGACACGTTTGCGCGGCTGCAGCCGCGCAATAACTACTGGGCACCGGCGCACGAACGCCGCGTGCTCCCCGACCACCAGCTCCAATTCCCTCCCTCCAAAGCCCCCCCCCCCAATCCCTTCACACTGTTCTGCCCAACACCCAATTGAAGCCGTCCCAATCCCAACCCTACTCCCTTGCCTCCCCCTAATGACATCGCCTGGCGGCGTCTTCTCCGCCGCGCTCGTCGCCGAGGACTTCCCTTGGGTGGACATGGAGGAGGAGATGGGGATGGCCCCGGACATGTACCGCGAGGTGTTCGACCTCGCGCAGCGCGGGACACGAGCCTTTCGCGACCGC…	est|omrna	good	1	75396011	75425009	GRMZM2G032821	1	WH	RefSeq peptide	NP_001169658	hypothetical protein LOC100383539	zinc finger (c3hc4-type ring finger) family protein	F:protein binding F:protein tyrosine kinase activity P:proteolysis F:ATP-dependent peptidase activity F:zinc ion binding F:nucleotide binding
TC298466_+	zm_5386	O82115_ORYSA	1109 similar to UP:O82115_ORYSA (O82115) Zinc finger protein, partial (49%)	5.55	5.88	5.8	6.15	6.65	6	0.9		A_92_P032583	antisense gene model	No EST. cDNA result. B73 result agrees with cDNA result.	A	cDNA	60	1 of 1	2	33725136	33725195	2.04	no	UTR	3	GGGATGCACTGACACTTACGTTGGACACATATGTAATTATAAAAGGCAGGGCCATGCTTT	1	61	64	TC298466	NA	NA	NA	1109 similar to UP:O82115_ORYSA (O82115) Zinc finger protein, partial (49%)	GRMZM2G364597_T03	ATGGCCAGCCGTCTCTTCGTGCTCCGTCGGCACACGAGGTGGTGGCAGCGGCAGGCGCCACGGCCTCGCTCGCTTTGCCCGCCGTCTCACGGTGGGGACTCGGCGTCTTCCCATGGGACGCTGGAGCTGCTCGCGCGTCTGCGCAGCTCACCATCTTATACTTTCCACAAGGTTTTCAACCGAGATGCTAGGTTCTTCAGGTTGTTGCAGAGTTGTAGCATTCAAGCCTGCCATTGTATCCATACGAGTCCATCAGTCAATAGCGGAAATCAGGCTACTGCAGAGCCTCAACAACAGAATCCAGGAGTGCCTGTACCGGTTGATGGTTCTAGTGAACTAAAACCCAAGAGGACAAAGCTGAAAGGAAGGAGGGCAGTGACAAATTTTTTGAAATCCTTG…	abinitio|est|omrna|protein	good	2	33724692	33728582	GRMZM2G364597	-1	WH	RefSeq peptide	NP_001132081	hypothetical protein LOC100193495	rna binding	C:mitochondrion F:RNA binding
AW147034_-	zm_36683	O82115_ORYSA	475 similar to UP:O82115_ORYSA (O82115) Zinc finger protein, partial (26%)	-3	-0.08	-3	0.43	-0.18	-3	-3		A_92_P009735	ambiguous	cDNA and EST results agree. B73 result agrees with cDNA result.	A	cDNA	60	1 of 2	4	134019270	134019329	4.05	no	CDS	1	CGGCTTTCGGCGTCTGCTCGTGGAAGAGGTCGATGTCGGTGAACCACTCCAGCTCCTTGA	1	204	151	AW147034	CCGCGTCGACGCACGCTCTCCGGGAACCACCAGCGCTACCTCGCCACCGGCATCCGCGTCGGCTTCGCCTCCGCTTCGTCAGCGTGCAGTGACGCCTGCGACGCCCACGACGACTCCGACCACCACGCCCGGCCCAAGGCCGCCGTCTCCTCCGCGGCGCAGCAGGTGCCCTCGCCGCCGCAGTTCCTGCCACAGGGCTGGGCCGTCGACGAGCTCCTGCAGTTCTCCGACTGCGAGTCCAGCGACAAGGCAAGACGATAGCGCAAGCTCCGGCCTGACCAACAACNCTGCCTGTCGTGCCACCCACCGTCTCATGCATGGTCTTGTGTGTGTGTGTGTTTTGCAGCTGCACAAGGAGTCCCCGCTCGGGTTCAAGGAGCTGGAGTGGTTCACCGACAT…	W23	707009G09.y1 707 - Mixed adult tissues from Walbot lab (SK) Zea mays cDNA, mRNA sequence.	475 similar to UP:O82115_ORYSA (O82115) Zinc finger protein, partial (26%)	GRMZM2G019335_T02	GTGTAGCTAGTACACGGGGAGACGAGCCGGGAGCCCCTGGCCACAAGTCTCCCCGGCGAGTCCTCCACCACAAGCTCGCCCGGCAGCGGCAGCTCACTGATTGCTCCAGTTGCGTGCTCGCGCGCGCAAGCTCGTCCTCCTCCATCGCAGTCGGTGGCCTTATCTTGTTCGTCCTTGCCTCCCTCGTTGTTGCGACTTGCGAGACGACAGGACAGGATAGCGAGCTGGGCCTGGGAGTATAGACCGCAGACAGAGAGGTGGAGCGGCCATGAAGATCCAGTGCGACGCGTGCGAGGGCGCGGCTGCCACCGTGGTGTGCTGCGCCGACGAGGCCGCGCTGTGCGCGCGCTGCGACGTCGAGATCCACGCCGCCAACAAGCTCGCCAGCAAGCACCAGCG…	cdna|est|protein	good	4	134018914	134020392	GRMZM2G019335	-1	WH	RefSeq peptide	NP_001141667	hypothetical protein LOC100273793	zinc finger protein	C:intracellular F:zinc ion binding
AW147034_-	zm_36683	O82115_ORYSA	475 similar to UP:O82115_ORYSA (O82115) Zinc finger protein, partial (26%)	-3	-0.08	-3	0.43	-0.18	-3	-3		A_92_P009735	ambiguous	cDNA and EST results agree. B73 result agrees with cDNA result.	A	cDNA	56	2 of 2	5	182436395	182436453	5.05	no	CDS	2	CGGCTTTCGGCGTCTGCTCGTGGAAGAGGTCGATGTCGGTGAACCACTCCAGCTCCTTGA	1	204	151	AW147034	CCGCGTCGACGCACGCTCTCCGGGAACCACCAGCGCTACCTCGCCACCGGCATCCGCGTCGGCTTCGCCTCCGCTTCGTCAGCGTGCAGTGACGCCTGCGACGCCCACGACGACTCCGACCACCACGCCCGGCCCAAGGCCGCCGTCTCCTCCGCGGCGCAGCAGGTGCCCTCGCCGCCGCAGTTCCTGCCACAGGGCTGGGCCGTCGACGAGCTCCTGCAGTTCTCCGACTGCGAGTCCAGCGACAAGGCAAGACGATAGCGCAAGCTCCGGCCTGACCAACAACNCTGCCTGTCGTGCCACCCACCGTCTCATGCATGGTCTTGTGTGTGTGTGTGTTTTGCAGCTGCACAAGGAGTCCCCGCTCGGGTTCAAGGAGCTGGAGTGGTTCACCGACAT…	W23	707009G09.y1 707 - Mixed adult tissues from Walbot lab (SK) Zea mays cDNA, mRNA sequence.	475 similar to UP:O82115_ORYSA (O82115) Zinc finger protein, partial (26%)	GRMZM2G095299_T01	CAGTACACAGAGGGAGACGAACCGGGAGCCCCTGGCCACAAGTCTCCCCGGCGAGTCCTCCACCACAAGCTCGCCCGGCAGCTCACTGATTGCTCGAGTTGCGTGCTCGCGCAGGCGACTTATATGCACCACTCGCCCCCGCTGGATCTCCCCTCCCGGCCTCCCCTCCCTTGCCGTCCACTTCTTCCTCCACCACAGTCATCAGTGGCGTTATCCTCTTCGTTCTCGCCTCCCTGGTTGTTGTTGGCTGGGTGTTGGCGAGCTGGGAGTAGAGACCGAGAAGTGGAGCGGCCATGAAGATCCAGTGCGACGCGTGCGAGGGCGCGGCTGCCACGGTGGTGTGCTGCGCCGACGAGGCCGCGCTGTGCGCGCGCTGCGACGTCGAGATCCACGCCGCCA…	cdna|est|omrna|protein	good	5	182436034	182437499	GRMZM2G095299	-1	WH	RefSeq DNA	NM_001157679	LOC100284784 (gpm454), mRNA	zinc finger protein	C:cytoplasmic membrane-bounded vesicle F:DNA binding F:zinc ion binding
TC313566_+	zm_24950	O82116_ORYSA	1677 similar to UP:O82116_ORYSA (O82116) Zinc-finger protein R2931, partial (38%)	0.17	-3	-3	-3	-3	1.23	0.5		A_92_P038421	sense gene model	No EST. cDNA result. B73 result agrees with cDNA result.	A	cDNA	60	1 of 1	6	131544313	131544372	6.05	yes	UTR	1	CGAGGACAAAGGAGGTTCATACTACCGGTCGCTATGTTCCAGATCGTTCTTGCAGCTAAG	1	25	111	TC313566	NA	NA	NA	1677 similar to UP:O82116_ORYSA (O82116) Zinc-finger protein R2931, partial (38%)	GRMZM2G415711_T01	TGTTAACCGGCGTCCAGGTCGGCCAGGAGCTCGAGCCTGACGACCTCTCCCTGGAGCAGCGAGAGGCGTCGTCTCCCCCGCCGGCGAAGAGCGAGCCGACCCCGCCGCTCTACAGCGAGAGCGACTTCGGCTGGGCGGCCGGCGCCGGCGCTACCGGGAGCCTCACGGACTGGTCGGCCGTGCAGGAGGAGTTCGGCTCCCCTGCCCCCCGCCTCGCGGAGGCGGCGCCCAGGGCCACGCCGAAGCGGACTCCGCGGGCGCCGGCTTTCGGTGCCGGGCAGGGCCGCATCGCCGGCGGGGTCATGGATTGGCCGCTGGGCGAGTTCTTCCGCGGCGTTAGCGACTTCAACGGCGGCTTCAGCTTCGGCGAGAGCGGCAACTCCAAGGCCGACAGCGGGA…	abinitio|est|omrna	good	6	131543552	131544771	GRMZM2G415711	1	WH	-	-	-	zinc finger	C:intracellular F:binding
TC305716_+	zm_7447	O82116_ORYSA	1626 similar to UP:O82116_ORYSA (O82116) Zinc-finger protein R2931, partial (36%)	3.42	3.65	3.03	1.6	1.75	2.08	-3		A_92_P036609	sense gene model	No EST. cDNA result. B73 result agrees with cDNA result.	A	cDNA	60	1 of 1	3	5160674	5160733	3.02	yes	UTR	1	GCAGGAGATGTTGAAGTAGGGAAGATCGAGATTGTCTTGTTCAGTACTGGAGTGGCGTAG	1	36	76	TC305716	NA	NA	NA	1626 similar to UP:O82116_ORYSA (O82116) Zinc-finger protein R2931, partial (36%)	GRMZM5G834596_T02	GTCCCCGCGTGCGTGACGCTGACGGCCGCATCCGCCGGATCCATCGTCCACCTGACAAAACCCCGCCCCCGCTAGGCGGCTGAGCTTCCCTTCCACTCTCTCTTCCCCTGCAGCCTGCAGCTAAGCTAATCCACCCCCACCCCCGAGCTGAATCGCCCCTCTTCCCCTTTCTATCCTCATCCTCCCCCCGCTGCCGCGAGCTCAACCTGTGCATGGTCGTCGCAGCAACAGCTCCATGAAGGTGCTCTGCTCCGCGTGCGAGGCGGCCGAGGCGCGCCTGCTCTGCTGCGCCGACGAGGCTGCCCTCTGCGCGCGCTGCGACCGCGACGTGCACGCCGCCAACCGCCTCGCCGGCAAGCACCACCGCCTGCCGCTCCTCCCGCCCGACGACGTCTCCGC…	est	good	3	5041516	5161019	GRMZM5G834596	1	WH	RefSeq peptide	NP_001142015	hypothetical protein LOC100274169	zinc finger (b-box type) family protein	F:metal ion binding C:cytoplasmic part F:protein binding C:intracellular membrane-bounded organelle
TC304701_+	zm_7086	O82116_ORYSA	2445 similar to UP:O82116_ORYSA (O82116) Zinc-finger protein R2931, partial (56%)	2.62	2.45	2.7	2.82	2.33	0.03	-3		A_92_P009692	sense gene model	No EST. cDNA result. B73 result agrees with cDNA result.	A	cDNA	60	1 of 1	6	74458273	74458214	6.01	yes	UTR	2	TCTTGCTGTACCAAATGACGGAGAAAGGATATCCAGGACTGGGTTATCATTCAAACTTCA	1	204	70	TC304701	NA	NA	NA	2445 similar to UP:O82116_ORYSA (O82116) Zinc-finger protein R2931, partial (56%)	GRMZM2G070446_T01	GGGGAGGGAGGGAGGGAGAGAGAGAAAGGGGACCCCGATCCAATCCCAGTCCTCTAAAACCCTAGCGGGGAGCCGGGGATGAGGATCCAGTGCAACGCGTGCGGGGCCGCGGAGGCGCGGGTGCTGTGCTGCGCGGACGAGGCCGCGCTATGCGTCGCCTGCGACGAGGAGGTGCACGCCGCCAACAAGCTCGCCGGGAAGCACCAGCGGGTGCAGCTCCTGACGGACTCCGCCACCGCCGCCGCCTCCCCCGCGCCGGCCGTGCCCAAGTGCGACATCTGTCAGGAGGCTTCTGGATACTTCTTCTGCCTAGAGGACCGTGCACTACTTTGTAGAGACTGTGATGTTGCTATACACACAGTGAATTCCTTTGTTTCAGTACATCAGAGATTCCTGCTA…	est|omrna|protein	good	6	74457785	74463057	GRMZM2G070446	-1	WH	-	-	-	zinc finger	C:cytoplasmic membrane-bounded vesicle F:DNA binding F:zinc ion binding
TC304646_+	zm_7072	O82116_ORYSA	1575 similar to UP:O82116_ORYSA (O82116) Zinc-finger protein R2931, partial (76%)	3.6	3.62	3.75	3.53	2.75	1.43	-3		A_92_P004385	ambiguous	No EST. cDNA result. B73 result agrees with cDNA result.	A	cDNA	60	1 of 3	9	19029840	19029781	9.02	yes	CDS	1	TCTTCTGCCTAGAGGACCGTGCACTACTTTGTAGAGACTGTGATGTTGCTATACACACAG	1	237	104	TC304646	NA	NA	NA	1575 similar to UP:O82116_ORYSA (O82116) Zinc-finger protein R2931, partial (76%)	GRMZM2G028594_T03	ATGAAGATCCAGTGCAACGCGTGCGGGGCCGCGGAGGCGCGGGTGCTGTGCTGCGCGGACGAGGCCGCGCTCTGCGTCGCCTGCGACGAGGAGGTGCACGCCGCCAACAAGCTCGCCGGGAAGCACCAGCGGGTGCCGCTCCTGACGGACGCCGCCGCCGCTGCCGCCGCAGCGGCGCCGGCCGTGCCCAAGTGCGACATCTGTCAGCTGGTGTGGTGCAGAAGCAGGGGTGAAGGGGCTTATGAGCTGTATCTGGATGTGGCCAACCGGCTTCAGGGGCTCATGCGGCTGGCACAAGGAGCAAACAAGCAACAACCTTATCCTGAGTTGCTATCATTATTTGAGGCTTCTGGATACTTCTTCTGCCTAGAGGACCGTGCACTACTTTGTAGAGACTGT…	abinitio|est	good	9	19027990	19034275	GRMZM2G028594	-1	WH	RefSeq peptide	NP_001131712	hypothetical protein LOC100193074	zinc finger	C:cytoplasmic membrane-bounded vesicle F:DNA binding F:zinc ion binding
TC304646_+	zm_7072	O82116_ORYSA	1575 similar to UP:O82116_ORYSA (O82116) Zinc-finger protein R2931, partial (76%)	3.6	3.62	3.75	3.53	2.75	1.43	-3		A_92_P004385	ambiguous	No EST. cDNA result. B73 result agrees with cDNA result.	A	cDNA	60	2 of 3	8	97274915	97274974	8.03	yes	UTR	1	TCTTCTGCCTAGAGGACCGTGCACTACTTTGTAGAGACTGTGATGTTGCTATACACACAG	1	237	104	TC304646	NA	NA	NA	1575 similar to UP:O82116_ORYSA (O82116) Zinc-finger protein R2931, partial (76%)	GRMZM2G050625_T01	TTGCCGGCTATCAGCGATGTCATGCTGCTGAGGTTCAGGGCCATCTAGACCAGAGTTTATCACAACGATATAGTTCGCTACTGTGACACAGTTTGTTTTGTAGTGTATCGAATCCTCGTGCAAGACCCTTCTCATGTTTATCCTTACTGCAGGAGGCTTCTGGATACTTCTTCTGCCTAGAGGACCGTGCACTACTTTGTAGAGACTGTGATGTTGCTATACACACAGTGAATTCCTTTGTTTCAGTACATCAGAGATTCCTGCTAACTGGAGTTCAGGTGGGTCTTGATCCTGCTGATCCAGTTCCACCTATTGCTGAAAAGCACGTTAATGCTGCTGGTGGATCAGTAAATCAACCAGTGAGACATCAGCCAAAGAGAAGCCCGACAGTTCAATTTT…	est|omrna	good	8	97274747	97276763	GRMZM2G050625	1	WH	-	-	-	zinc finger	C:cytoplasmic membrane-bounded vesicle F:DNA binding F:zinc ion binding
TC304646_+	zm_7072	O82116_ORYSA	1575 similar to UP:O82116_ORYSA (O82116) Zinc-finger protein R2931, partial (76%)	3.6	3.62	3.75	3.53	2.75	1.43	-3		A_92_P004385	ambiguous	No EST. cDNA result. B73 result agrees with cDNA result.	A	cDNA	60	3 of 3	6	74459871	74459812	6.01	yes	CDS	2	TCTTCTGCCTAGAGGACCGTGCACTACTTTGTAGAGACTGTGATGTTGCTATACACACAG	1	237	104	TC304646	NA	NA	NA	1575 similar to UP:O82116_ORYSA (O82116) Zinc-finger protein R2931, partial (76%)	GRMZM2G070446_T01	GGGGAGGGAGGGAGGGAGAGAGAGAAAGGGGACCCCGATCCAATCCCAGTCCTCTAAAACCCTAGCGGGGAGCCGGGGATGAGGATCCAGTGCAACGCGTGCGGGGCCGCGGAGGCGCGGGTGCTGTGCTGCGCGGACGAGGCCGCGCTATGCGTCGCCTGCGACGAGGAGGTGCACGCCGCCAACAAGCTCGCCGGGAAGCACCAGCGGGTGCAGCTCCTGACGGACTCCGCCACCGCCGCCGCCTCCCCCGCGCCGGCCGTGCCCAAGTGCGACATCTGTCAGGAGGCTTCTGGATACTTCTTCTGCCTAGAGGACCGTGCACTACTTTGTAGAGACTGTGATGTTGCTATACACACAGTGAATTCCTTTGTTTCAGTACATCAGAGATTCCTGCTA…	est|omrna|protein	good	6	74457785	74463057	GRMZM2G070446	-1	WH	-	-	-	zinc finger	C:cytoplasmic membrane-bounded vesicle F:DNA binding F:zinc ion binding
TC283288_+	zm_14616	O82118_ORYSA	911 similar to UP:O82118_ORYSA (O82118) Zinc finger protein, partial (41%)	-3	-3	-3	-3	-3	-3	-0.18		A_92_P029735	sense gene model	No valid EST result. cDNA result. B73 result agrees with cDNA result.	B	cDNA	58	1 of 1	4	165317822	165317762	4.06	yes	CDS	2	GAAATAGCTAACACAGCACTCATGAGTGATCCCTCTTCACCTGACAAGCTTAAACCTCTG	1	79	147	TC283288	CACGTCCTCTTCCAGTCTCCACTCTCCACGTGTTCCATCCCATTCTCCTCCCCGCGCCCCGTCCCCCTCGCCTCGCTTATCCCCCGGACCCGGCCGACCCCTGCTCTGCTCGACGTGTTGGCAAAACCTCCTCCTAGTCCTCTCGCAGAAGGAGCTTGTTTTCTTTACCGGCGCGGCAACAGCGAAAGCTTCTCGATCTCTCTCCCCGCTGCTCCGCCGCTGGGTACGGTGGTTCCGCGCCTCGGACGCGCCCGTGCGGGTTGGTTGGATCCGAGCTCTGTGCAGAAGCGCCGCCGCGACACGGTCGAATTCCACTGGATCCAGCTGCTGAACGGGGTACCAGAAGGTGGATTTGGTAGTAGCACTGAACAGCGAGTGGAATTTCTCTAATACTGTCCA…	-	-	911 similar to UP:O82118_ORYSA (O82118) Zinc finger protein, partial (41%)	GRMZM2G167560_T01	GTTTGCTGTATTGTTACTCATGTTACTCTAATGCTGTATCACATAGAATTTCCACTGGATCCAGCTGCTGAACGGGGTACCAGAAGGTGGATTTGGTAGTAGCACTGAACAGCGAGTGGAATTTCTCTAATACTGTCCAGGATCATGGTTCCTCTCTGTGGTTTCTGTGGGAAACAAAGGTCAATGATCTACTGCAGATCGGATGCGGCATCATTGTGCTTATCATGCGACCGTAGCGTTCATTCAGCTAATGCACTGTCTCGGCGTCATAGAAGGACCCTTCTTTGTGATCGTTGTGGTTTACAGCCTGCATCAGTCCGATGTCTTGAGGACAACACATCACTTTGCCAAAACTGTGATTGGAATGGGCATGATGCAGCATCAGGGGCTTCTGGGCAT…	est|omrna|protein	good	4	165314097	165318410	GRMZM2G167560	-1	WH	RefSeq peptide	NP_001131822	hypothetical protein LOC100193195	col9 (constans-like 9) transcription factor zinc ion binding	F:zinc ion binding C:intracellular F:DNA binding
TC302754_+	zm_21226	O82118_ORYSA	905 similar to UP:O82118_ORYSA (O82118) Zinc finger protein, partial (24%)	1.25	1.15	1.67	1.23	1.52	1.35	-3		A_92_P038868	ambiguous	cDNA and EST results agree. B73 result agrees with cDNA result.	A	cDNA	60	1 of 2	4	162855218	162855159	4.06	yes	UTR	1	CTAGAAGCTACTGAGACTGCTGAGCCTTGAATGCGGCTGCTTGTTGATCGTCCAGTGTCA	1	22	6	TC302754	ATCTGGTTTGACTGGTGAGAGCAGCGCTGGAGATCACCAAGACTGTGGGGTGTCACCAATTCTCCTCATGGGCGAGCCACCCTGGTATTCTCCTGGTCCAGAAGGCTCATTAGCTGGAGGAAGCAGAGATAGTGCTCTCACACGATACAAGGAGAAGAAGAAGAAAAGAATGTTTGACAAGAAGATCAGATATGCTTCTCGCAAGGCTAGGGCAGACGTGAGGAAGAGGGTCAAGGGACGGTTTATAAAGGCTGGCGAAGCGTATGACTATGATCCACTAAGTCAAACTAGAAGCTACTGAGACTGCTGAGCCTTGAATGCGGCTGCTTGTTGATCGTCCAGTGTCAGCCTAGCAAATCTTCAACGGCTCGTCTGTTGTAGGTCGTTGCGCTACAGGCA…	-	-	905 similar to UP:O82118_ORYSA (O82118) Zinc finger protein, partial (24%)	GRMZM2G042198_T01	CACGTCCTCTTCCAGTCTCCACTCTCCACGTGTTCCATCCCATTCTCCTCCCCGCGCCCCGTCCCCCTCGCCTCGCTTATCCCCCGGACCCGGCCGACCCCTGCTCTGCTCGACGTGTTGGCAAAACCTCCTCCTAGTCCTCTCGCAGAAGGAGCTTGTTTTCTTTACCGGCGCGGCAACAGCGAAAGCTTCTCGATCTCTCTCCCCGCTGCTCCGCCGCTGGGTACGGTGGTTCCGCGCCTCGGACGCGCCCGTGCGGGTTGGTTGGATCCGAGCTCTGTGCAGAAGCGCCGCCGCGACACGGTCGAATTCCACTGGATCCAGCTGCTGAACGGGGTACCAGAAGGTGGATTTGGTAGTAGCACTGAACAGCGAGTGGAATTTCTCTAATACTGTCCA…	cdna|est|omrna|protein	good	4	162854483	162860718	GRMZM2G042198	-1	WH	RefSeq peptide	NP_001131822	hypothetical protein LOC100193195	col9 (constans-like 9) transcription factor zinc ion binding	F:zinc ion binding C:intracellular F:DNA binding
TC302754_+	zm_21226	O82118_ORYSA	905 similar to UP:O82118_ORYSA (O82118) Zinc finger protein, partial (24%)	1.25	1.15	1.67	1.23	1.52	1.35	-3		A_92_P038868	ambiguous	cDNA and EST results agree. B73 result agrees with cDNA result.	A	cDNA	60	2 of 2	4	165314832	165314773	4.06	yes	UTR	2	CTAGAAGCTACTGAGACTGCTGAGCCTTGAATGCGGCTGCTTGTTGATCGTCCAGTGTCA	1	22	6	TC302754	ATCTGGTTTGACTGGTGAGAGCAGCGCTGGAGATCACCAAGACTGTGGGGTGTCACCAATTCTCCTCATGGGCGAGCCACCCTGGTATTCTCCTGGTCCAGAAGGCTCATTAGCTGGAGGAAGCAGAGATAGTGCTCTCACACGATACAAGGAGAAGAAGAAGAAAAGAATGTTTGACAAGAAGATCAGATATGCTTCTCGCAAGGCTAGGGCAGACGTGAGGAAGAGGGTCAAGGGACGGTTTATAAAGGCTGGCGAAGCGTATGACTATGATCCACTAAGTCAAACTAGAAGCTACTGAGACTGCTGAGCCTTGAATGCGGCTGCTTGTTGATCGTCCAGTGTCAGCCTAGCAAATCTTCAACGGCTCGTCTGTTGTAGGTCGTTGCGCTACAGGCA…	-	-	905 similar to UP:O82118_ORYSA (O82118) Zinc finger protein, partial (24%)	GRMZM2G167560_T01	GTTTGCTGTATTGTTACTCATGTTACTCTAATGCTGTATCACATAGAATTTCCACTGGATCCAGCTGCTGAACGGGGTACCAGAAGGTGGATTTGGTAGTAGCACTGAACAGCGAGTGGAATTTCTCTAATACTGTCCAGGATCATGGTTCCTCTCTGTGGTTTCTGTGGGAAACAAAGGTCAATGATCTACTGCAGATCGGATGCGGCATCATTGTGCTTATCATGCGACCGTAGCGTTCATTCAGCTAATGCACTGTCTCGGCGTCATAGAAGGACCCTTCTTTGTGATCGTTGTGGTTTACAGCCTGCATCAGTCCGATGTCTTGAGGACAACACATCACTTTGCCAAAACTGTGATTGGAATGGGCATGATGCAGCATCAGGGGCTTCTGGGCAT…	est|omrna|protein	good	4	165314097	165318410	GRMZM2G167560	-1	WH	RefSeq peptide	NP_001131822	hypothetical protein LOC100193195	col9 (constans-like 9) transcription factor zinc ion binding	F:zinc ion binding C:intracellular F:DNA binding
TC301501_+	zm_20690	O82118_ORYSA	1176 similar to UP:O82118_ORYSA (O82118) Zinc finger protein, partial (40%)	-0.37	-3	-0.03	-3	-3	-3	-3		A_92_P008382	sense gene model	No EST. cDNA result. B73 result agrees with cDNA result.	A	cDNA	57	1 of 1	5	204174571	204174627	5.06	yes	UTR	3	AAGACAAAAAAGAAAGATGCAGACTTGCCGGACTCATATCCATTATTCAGTTTCTCTGCG	1	212	138	TC301501	NA	NA	NA	1176 similar to UP:O82118_ORYSA (O82118) Zinc finger protein, partial (40%)	GRMZM2G075562_T02	TCTCTCCCCCGTCTCCTGTCTCCACCTGTTCCATCGCATTCTCCTCCCACCACCACCACACCACGCCTCGCTTATCCCCCCCCGAGACCCGACCCCTGCTCGACGACGTGCTGGCAAAACCTCCTCCTAGTCCTCTCGCAGAAGGAGGCTGTGTTCTTTCCTTCATCGGTGCGGCAACAGCGAAAGCTTCTCGGTCGATCTCTCCCACCGCTGCTCCGCCGTTTGGGTGGTTCCGCGCCTTGGCCGCGCGGGTTGGATCCGAGCTCCGTGCAGCAGCTCCGCCGCGATACGTATCGCATAGGATTCCACTGGATTCAGCTGCTGAGCAGGGTACTGGAAGGTGGATTTGATACTAGCTCTGAACAGCCAGTAGAATTTCTCAAATACTGTCCAGGATCA…	cdna|omrna|protein	good	5	204170200	204175065	GRMZM2G075562	1	WH	RefSeq peptide	NP_001159328	hypothetical protein LOC100304421	zinc finger (b-box type) family protein	F:zinc ion binding C:intracellular F:DNA binding
TC301591_+	zm_20722	Q49U73_ORYSA	912 similar to UP:Q49U73_ORYSA (Q49U73) Zinc finger protein F35, partial (38%)	0.3	0.53	0.6	-3	-3	-3	-3		A_92_P021072	ambiguous	No EST. cDNA result. B73 result agrees with cDNA result.	A	cDNA	60	1 of 4	6	99945312	99945253	6.03	yes	CDS	2	GATAGAAGTTGGTGGAAACTCTTATGCCAATGCTATATATGAAGCATTTCTGCCAGAGGG	1	133	163	TC301591	NA	NA	NA	912 similar to UP:Q49U73_ORYSA (Q49U73) Zinc finger protein F35, partial (38%)	GRMZM2G071582_T02	GTTCTGTCGTTCTGTGGCTGAGCTCCAAAGTCCAAAGATTAGTGAATCCAAAAGGCGACCAAACAGATCCCCCGCTCCTGTGCTCCGCTCATGTTAGAGAACCCCCTGGGAAAACGCAGCGGAGAAACTCTGGAGATCGAAACCCCGGCACGCAGCTAGGCGAACTGCACGCAACTGCAGGTCGACGTCTGATCCATTTCTTGTCGCTTCAGCTTCTGGTGCTGGTCTTCTTCCAGTTGCATCCTGGTTACCTGTGTCAAGGGGCGGTTGGTGTCTGGTGTAGTTGGAGGGCAGAGCTTCGCGGGCGGCGAAGAAGAAGAGCAGCAGAGAGACTCTGCTGACACTGACCGAGGGAGATATGGCGAGGAAGCTGAGAGAGTTGCTGCAGAAGAGCGGCAA…	cdna|est|protein	good	6	99943366	99946576	GRMZM2G071582	-1	WH	RefSeq peptide	NP_001149756	ZAC	zac	P:regulation of ARF GTPase activity C:cytoplasmic membrane-bounded vesicle F:ARF GTPase activator activity F:zinc ion binding
TC301591_+	zm_20722	Q49U73_ORYSA	912 similar to UP:Q49U73_ORYSA (Q49U73) Zinc finger protein F35, partial (38%)	0.3	0.53	0.6	-3	-3	-3	-3		A_92_P021072	ambiguous	No EST. cDNA result. B73 result agrees with cDNA result.	A	cDNA	57	2 of 4	8	56323083	56323025	8.03	yes	CDS	1	GATAGAAGTTGGTGGAAACTCTTATGCCAATGCTATATATGAAGCATTTCTGCCAGAGGG	1	133	163	TC301591	NA	NA	NA	912 similar to UP:Q49U73_ORYSA (Q49U73) Zinc finger protein F35, partial (38%)	GRMZM2G339206_T01	AATACAGAGATGCTAAAAAGAGTTAGACATACATCGGAAGCCAAAGATTCAGCTCGAGTGGCACTGAAATCACCATGGTGGACGCTTGGCTGCAGTTATGAAGACGATGCTGAACTACCTTCATTGTTGGATAGATGTCTGCTATTGTTGATTTGGGAAGATTGCACTTATCACATGTCTGCTAGTGCAGTTTCACAATCTAATGGACTTGGAAGATCTATATTTCAGCATATTAGCTAATATTGGAGTGTTCATTTGTCTACAGTGCTATGGTGTTCACAGAAGCGTTGGGACACATGTTTCAAAGGTGCTGTCAGTCACTCTAGATCAATGGACAGATGATGAGATCAACTCCATGATAGAAGTTGGTGGAAACTCTTATGCCAATGCTATATACGA…	omrna|protein	good	8	56322368	56323440	GRMZM2G339206	-1	WH	-	-	-	zac	P:regulation of ARF GTPase activity C:cytoplasmic membrane-bounded vesicle F:ARF GTPase activator activity F:zinc ion binding
TC301591_+	zm_20722	Q49U73_ORYSA	912 similar to UP:Q49U73_ORYSA (Q49U73) Zinc finger protein F35, partial (38%)	0.3	0.53	0.6	-3	-3	-3	-3		A_92_P021072	ambiguous	No EST. cDNA result. B73 result agrees with cDNA result.	A	cDNA	56	3 of 4	8	75899178	75899120	8.03	yes	CDS	1	GATAGAAGTTGGTGGAAACTCTTATGCCAATGCTATATATGAAGCATTTCTGCCAGAGGG	1	133	163	TC301591	NA	NA	NA	912 similar to UP:Q49U73_ORYSA (Q49U73) Zinc finger protein F35, partial (38%)	GRMZM2G000706_T01	ATGGCGAGCAAGCAGTCGCCGAAGTGCAATACCATTGTGCAAGGGTCCGACGCGCCTTCTGTCACGCCGAAGTGCAATACCATTGTGCAAGGGTCCGACGCGCCTTCTGTCACGCGCATGTGTGCCTCTACTGTGTGGGGTCAGCTATGCCTTGCTGCTGTGAAAGAGGATCGATCCTTGGCATCCGTCATGGCACCTTCCTCTTCATCGGATTCCTCACTCGCCCTGGCTTTGGAAATCCAGACTCGCTTGCTCCTCGCCGAGTTGGACAAGCGATTCCAAGCCTTCGACAACAAGTGGGACTCCAGAGTGTGGACGCTGTACTCCTCCGACAACGACGACTCGGTCGCCGGCCCCGTCAATGCGCTCGCTGACATTGAGCTTGCTGACACGCCCATA…	abinitio|omrna	good	8	75898313	75901567	GRMZM2G000706	-1	WH	-	-	-	zac	P:regulation of ARF GTPase activity C:cytoplasmic membrane-bounded vesicle F:ARF GTPase activator activity F:zinc ion binding
TC301591_+	zm_20722	Q49U73_ORYSA	912 similar to UP:Q49U73_ORYSA (Q49U73) Zinc finger protein F35, partial (38%)	0.3	0.53	0.6	-3	-3	-3	-3		A_92_P021072	ambiguous	No EST. cDNA result. B73 result agrees with cDNA result.	A	cDNA	55	4 of 4	9	4283811	4283754	9.01	yes	CDS	1	GATAGAAGTTGGTGGAAACTCTTATGCCAATGCTATATATGAAGCATTTCTGCCAGAGGG	1	133	163	TC301591	NA	NA	NA	912 similar to UP:Q49U73_ORYSA (Q49U73) Zinc finger protein F35, partial (38%)	GRMZM2G435290_T01	ATGGTGTCTCCTTCACTGGTTGATGCTCAACTCACTCAGGCGTTGGAGCACCAGATCCATACAATCCTCGCTGAGCTCGACAAGCGGTTCACGACGATCGACTCCAAGTGGGAAGCGCGAGTCGAGGCGGCGCACCAAGCAGTGGTGGGCGCCGTCGTGGAGTGGCGACCCCGGGTGGATGCCTCCATCGAGCATCTTCAACAGCACCAAGCAGATGAAGATGTTGTCGGCGGGTTCGGTGATGTGGGCGTTGTCCCAGATCCAGTGGAGGAGGAGGTACCTGTCGACACGCCCACCAAGTGTTTGATGGGAGCCCTCAACCGCGAAACCTATCCTCGACAAGGGCTTCAAGCACAGCCGTCCAGCCTAGTGTGCCCACTCATGGAGTTATTTGAGTTT…	abinitio|omrna|protein	good	9	4283239	4287101	GRMZM2G435290	-1	WH	-	-	-	zac	P:regulation of ARF GTPase activity C:cytoplasmic membrane-bounded vesicle F:ARF GTPase activator activity F:zinc ion binding
TC292804_+	zm_38713	Q53M06_ORYSA	955 similar to UP:Q53M06_ORYSA (Q53M06) Probable zinc finger protein-alfalfa, partial (75%)	0.7	0.38	0.93	0.17	-0.3	0.47	-0.03		A_92_P006254	sense gene model	No EST. cDNA result. B73 result agrees with cDNA result.	A	cDNA	60	1 of 1	10	31312048	31311989	10.03	yes	UTR	2	TCTCAGCGCCGACGCTTCCCAACTCCTTCCAATCGATTCTTCGTCTCGTCCTCGTGTAAT	1	226	69	TC292804	NA	NA	NA	955 similar to UP:Q53M06_ORYSA (Q53M06) Probable zinc finger protein-alfalfa, partial (75%)	GRMZM2G115424_T03	TCGGACTCATTGGAAGGCCCGCGACTGCGGCTGCGCCTGCGCCCGACCAAACGTAGGAGACCCATCTCCTCTCTTTTCTTTCCAAGAAAAGTCTTCTCTTCTCTGTCTCAGCGCCGACGCTTCCCAACTCCTTCCAATCGATTCTTCGTCTCGTCCTCGTGTAATCCCCAGCTTGCCCTCCTCGCTCTTCCCTCCCAAAACCCTACGCCTCCCTGACCAAGCTCCGGGGACGAATGGACGGAGGAGCCGGCTTCCCTGGCACGCCGGTCCCGCGCTCGCCGGAGGACGTTTTCCGGGACTACCGCGCGCGCCAGGCCGGCCTAATCAGGGCGCTCACCACCGATGTTGAGAAGTTCTACGTGATGTGCGACCCAGAGAAGGATAATTTATGTTTATATG…	cdna|est|omrna|protein	good	10	31307361	31312172	GRMZM2G115424	-1	WH	RefSeq peptide	NP_001150267	PHD finger protein	phd finger protein	F:metal ion binding P:regulation of transcription F:DNA binding
TC292805_+	zm_3795	Q53M06_ORYSA	1438 similar to UP:Q53M06_ORYSA (Q53M06) Probable zinc finger protein-alfalfa, partial (70%)	5.82	5.78	6	4.77	4.72	3.72	0.08		A_92_P014606	sense gene model	No EST. cDNA result. B73 result agrees with cDNA result.	A	cDNA	60	1 of 1	10	31307696	31307637	10.03	yes	UTR	2	AATACTTCGTGTGGATACTGTCGGCATTGGTGCTTGAGATGCCTCAAAATATAGTGTCAG	1	173	120	TC292805	NA	NA	NA	1438 similar to UP:Q53M06_ORYSA (Q53M06) Probable zinc finger protein-alfalfa, partial (70%)	GRMZM2G115424_T03	TCGGACTCATTGGAAGGCCCGCGACTGCGGCTGCGCCTGCGCCCGACCAAACGTAGGAGACCCATCTCCTCTCTTTTCTTTCCAAGAAAAGTCTTCTCTTCTCTGTCTCAGCGCCGACGCTTCCCAACTCCTTCCAATCGATTCTTCGTCTCGTCCTCGTGTAATCCCCAGCTTGCCCTCCTCGCTCTTCCCTCCCAAAACCCTACGCCTCCCTGACCAAGCTCCGGGGACGAATGGACGGAGGAGCCGGCTTCCCTGGCACGCCGGTCCCGCGCTCGCCGGAGGACGTTTTCCGGGACTACCGCGCGCGCCAGGCCGGCCTAATCAGGGCGCTCACCACCGATGTTGAGAAGTTCTACGTGATGTGCGACCCAGAGAAGGATAATTTATGTTTATATG…	cdna|est|omrna|protein	good	10	31307361	31312172	GRMZM2G115424	-1	WH	RefSeq peptide	NP_001150267	PHD finger protein	phd finger protein	F:metal ion binding P:regulation of transcription F:DNA binding
CF002574_+	zm_32886	Q5JL96_ORYSA	712 similar to UP:Q5JL96_ORYSA (Q5JL96) Zinc finger protein ZFP-like, partial (20%)	-3	-3	-3	-3	-3	-0.37	-0.78		A_92_P032940	antisense gene model	cDNA and EST results agree. B73 result agrees with cDNA result.	A	cDNA	54	1 of 1	3	201987460	201987515	3.07	no	UTR	5	CACGCAACCAAAAACTCTTCCGGCCCCTTCATAAATCAAGTCCAGCTACAAGCTGCGGGG	1	59	165	CF002574	CACGCAACCAAAAACTCTTCCGGCCCCTTCATAAATCAAGTCCAGCTACAAGCTGCGGGGGCGGCGGCCCATTGTGGTTGGGTGCAGTCTCAGCAACAGCAAGGTACTGTGGTTAAGCAGCCGCCGCCGCCGTTCAACCGCAGCCGTACGGGCCATACTTGAAGCACCAGTAAATATGACATTATTACACTAGAATCACGGAGCGACAGGAGTAAAACGGCAAGAGTAGGCTTATGCCATAACGAAGGGCGGCAGCTAGCAGCAAATATACAATCTCGAGCTGTTTGCCTCCGCAGGACCCAGGGGAGTGGATACAGGGATGAGTGTCTTGCCAAATATCCCGGTGCTCAGCAGCTCACGGGAGGGGGCCATCAGCCCATCACGCTTTTTGAAAAAATG…	F2	QBH12h04.pg QBH Zea mays cDNA clone QBH12h04, mRNA sequence.	712 similar to UP:Q5JL96_ORYSA (Q5JL96) Zinc finger protein ZFP-like, partial (20%)	GRMZM2G077307_T06	ATGAATTCCGCTATATGCCCCAGCTATACCCAGATGAGAACAGGAAGGGACAGTTTGTGGACTACTTGCAGGCTATTGATTTATGTATTCTTTGGTAAAGAATCGGGAAGGGCATTTTTCTTATGCAGGTTGCATAACCACTGGTGATATGAGATGATCTCTATTCGCTTGGAAAGTAGAGATAGGTTAAATTTCGGTCTGAACGGTGAAACCTTAAATAAAATCTTAGGATGCTGTGTGAGAGAAGCATGCTGGCTCCCTCAAAGGTATGTTTGATTGAAGAATCAACGGATTGAAAATCTCTTATGGATAGAAGTGCTTATTAACTAAAGATTTTGAAGAAGAAGCTGCTGTCTGCTGGAGAGAATGGTGTGGACAACGCGGTAAATTTGGTGCAGA…	est|omrna|protein	good	3	201987257	201992916	GRMZM2G077307	-1	WH	RefSeq peptide	NP_001146901	RING finger and CHY zinc finger domain-containing protein 1	ring finger and chy zinc finger domain-containing protein 1	F:zinc ion binding F:protein binding
TC305176_+	zm_22220	Q5JL96_ORYSA	2085 similar to UP:Q5JL96_ORYSA (Q5JL96) Zinc finger protein ZFP-like, partial (42%)	2.17	2.25	1.88	2.33	1.48	0.68	-3		A_92_P018861	sense gene model	No EST. cDNA result. B73 result agrees with cDNA result.	A	cDNA	60	1 of 1	3	201989902	201989870	3.07	yes	CDS	5	CATGAACTTCCACGCCATGAAGTGCAGCAGGTTGTATGCTCATTGTGTGGCACTGAACAG	1	147	97	TC305176	NA	NA	NA	2085 similar to UP:Q5JL96_ORYSA (Q5JL96) Zinc finger protein ZFP-like, partial (42%)	GRMZM2G077307_T06	ATGAATTCCGCTATATGCCCCAGCTATACCCAGATGAGAACAGGAAGGGACAGTTTGTGGACTACTTGCAGGCTATTGATTTATGTATTCTTTGGTAAAGAATCGGGAAGGGCATTTTTCTTATGCAGGTTGCATAACCACTGGTGATATGAGATGATCTCTATTCGCTTGGAAAGTAGAGATAGGTTAAATTTCGGTCTGAACGGTGAAACCTTAAATAAAATCTTAGGATGCTGTGTGAGAGAAGCATGCTGGCTCCCTCAAAGGTATGTTTGATTGAAGAATCAACGGATTGAAAATCTCTTATGGATAGAAGTGCTTATTAACTAAAGATTTTGAAGAAGAAGCTGCTGTCTGCTGGAGAGAATGGTGTGGACAACGCGGTAAATTTGGTGCAGA…	est|omrna|protein	good	3	201987257	201992916	GRMZM2G077307	-1	WH	RefSeq peptide	NP_001146901	RING finger and CHY zinc finger domain-containing protein 1	ring finger and chy zinc finger domain-containing protein 1	F:zinc ion binding F:protein binding
TC315410_+	zm_25827	Q5JLV3_ORYSA	742 homologue to UP:Q5JLV3_ORYSA (Q5JLV3) Zinc finger protein-like, partial (15%)	0.77	1.18	0.82	0.77	0.73	0.75	0.75		A_92_P035251	sense gene model	cDNA and EST results agree. B73 result agrees with cDNA result.	A	cDNA	60	1 of 1	8	164446494	164446554	8.06	yes	CDS	1	GTCCCTGCTGAGACTGAGATGGTGTGGTCTGCTTCTGTTTTGAGTGTCGTGTGCTTGCTT	1	45	65	TC315410	TTTTTTTTTGTTGTATTTCTTCTCCCCTCTTCTTGTTCTTGCAGTTGTTGGTGTCCTCGGAGCTAAAAAAAAGCCCCCCCGCCTTTTGGCTCATTGTCAGACTTTGCCACCTGCTCCAAGAAAGCTTCTTGGAGATGGTGCGCGCCGAGAAGCTCGCCGGCGATGGCTGCTCCGGCGGCGAAGGCCAAGTGGAGGTGGAGGTCGGCATGGGGATGGACGGGAAGGGGGTCACAGAGTGCCGGATATGCCAGGAGGAGGGGAAGGAGGCCGCTATGGACTCACCCTGCGCCTGCACTGGCGCTATGGACTACCATGTCGTCGTCCCTGCTGAGACTGAGATGGTGTGGTCTGCTTCTGTTTTGAGTGTCGTGTGCTTGCTTCTGTTTGATTTTGATCGCA…	-	-	742 homologue to UP:Q5JLV3_ORYSA (Q5JLV3) Zinc finger protein-like, partial (15%)	GRMZM2G028779_T01	CCACTAGCACTTTGGCAGGAGTGGAAGCTATTCATTTCAATATTTCATTGCCCATGCCCCACGAACCCAATCACTCACCCATCATTGGACCCCATTAATAAATAAACAAACAAACCGCAAGGCTGCCTCGTTTTTGTTGTATTTCTTCTCCCCTCTTCTTGTTCTTGCAGTTGTTGGTGTCCTCGGAGCTAAAAAAAAGCCCCCCCGCCTTTTGGCTCATTGTCAGACTTTGCCACCTGCTCCAAGAAAGCTTCTTGGAGATGGTGCGCGCCGAGAAGCTCGCCGGCGATGGCTGCTCCGGCGGCGAAGGCCAAGTGGAGGTGGAGGTCGGCATGGGGATGGACGGGAAGGGGGTCACAGAGTGCCGGATATGCCAGGAGGAGGGGAAGGAGGCCGCTA…	est|omrna	good	8	164446049	164446915	GRMZM2G028779	1	WH	-	-	-	-	-
TC310071_+	zm_8635	Q5N7K2_ORYSA	2270 similar to UP:Q5N7K2_ORYSA (Q5N7K2) Zinc finger protein-like, partial (12%)	1.83	1.33	2.33	2.35	1.97	1.2	0.37		A_92_P019836	sense gene model	No EST. cDNA result. B73 result agrees with cDNA result.	A	cDNA	60	1 of 1	5	34305665	34305724	5.03	yes	UTR	1	GTGAATGCCATGTTTCATCCTTGGTCCAATCGGTTCTTACTGGAATTTGTTGGCAGGCAA	1	141	59	TC310071	NA	NA	NA	2270 similar to UP:Q5N7K2_ORYSA (Q5N7K2) Zinc finger protein-like, partial (12%)	GRMZM2G042927_T08	AAAATCTAGGATATATTATTCCCCCAAAACAAACACTAACCGGCCGGCCCAATTCTCACGCGCTCGCCGCCTAGGAGCATTCACGTTGGTGGCGGGCGGTGGCTCGGTTCCTCTCCTCCACCGCACCTCCAAGAATCCACCTCCACGACTAAGCTGACGGCTCGGCGGCGCCATGGCGGTTCACCGGCTCCAACCTTCCCTCTCTGGCCTACAGTGCTCCACCGCCCGGTCGCCAGTGCTCCTCCATGGGCCACGGCTGACGGGTGCACGCACCGGTATGCATCCCTTGCTGCTCTAATTCCCGACGCTCTAGCTCGTGTACCAGATGTGCAGACTGTCGCCTAGCCCTGCTCCGGCGTGAAGGACTTCTGCTTCTGCCCCTGCGCATCCCGCCCTTGG…	est|omrna|protein	good	5	34305143	34308829	GRMZM2G042927	1	WH	-	-	-	zinc finger	F:zinc ion binding F:ligase activity F:protein binding
TC291647_+	zm_17655	Q5Z411_ORYSA	537 similar to UP:Q5Z411_ORYSA (Q5Z411) PHD zinc finger protein-like, partial (20%)	0.45	0.5	0.35	-3	-0.2	-3	-3		A_92_P009976	sense gene model	cDNA and EST results agree. B73 result agrees with cDNA result.	A	cDNA	59	1 of 1	5	65949477	65949536	5.03	yes	CDS	2	GTGTTGGCTTATCTTCTGCCACAAAGGGAACTTGGTGTTGCCGATATTGTGAGGATAGAC	1	202	164	TC291647	ATGTTGGTGGAAAGAGGTTACTGGATGGATATATAAAGGAACTTGGGATCTACTGTCATTGCTGCAGCACAGTGATTAGTCCTTCACAGTTTGAAGGTCATGCTGGTCGAGCTGCTCGACGCAAACCTTACCGCAACATATATATGTCAAACGGCGTTTCACTACATGAGCTGTCAATTTCACTCTTGAAAGGTCAAAAGATGTCAAACAGACAAAGTGATGACTTGTGCAGCATTTGTTCAGATGGTGGGCAACTACTCCTTTGTGATACCTGTCCAAGAGCTTTTCATAGAGAATGTGTTGGCTTATCTTCTGCCACAAAGGGAACTTGGTGTTGCCGATATTGTGAGGATAGACAACAGAGGGAAAGTTGTTTGGCATATAACAACAATGCAATAG…	-	-	537 similar to UP:Q5Z411_ORYSA (Q5Z411) PHD zinc finger protein-like, partial (20%)	GRMZM2G377887_T02	GGCGAGGGTGGCCTTCTCCTCCCATGCAAGCTCAGCAGTACGCTCATGGGCACGAAATGTGTTGGCTTATCTTCTGCCACAAAGGGAACTTGGTGTTGCCGATATTGTGAGAATAGACAACAGAGGGAAAGTTGTTTGGCATATAACAACAATGCAATAGCTGCTGGGAGAGTTGAAGGAGTTGATGCCTTGGAACAAATATTCACGCGGTCGATACGTATTGCTACAACACTTGAGACTGGATTTGGTGGTTGCGCACTGTGCAAGTAAGTGTTCTTCCATGGCATGTTGCTTGTATATCCACCCTGGCCTTCTTTTCTTTTGCACTGATAATAAATTACATGTACTTTCAATCTTACCTAAAACATTTCGTATGCTGGCAGAGAAAATTTGGCAAAC…	est|omrna|protein	good	5	65948915	65954242	GRMZM2G377887	1	WH	-	-	-	phd zinc finger	F:zinc ion binding F:protein binding C:plastid
TC301778_+	zm_20791	Q5Z807_ORYSA	789 similar to UP:Q5Z807_ORYSA (Q5Z807) Zinc finger protein-like, partial (18%)	1.5	1.48	1.43	0.65	0.43	0.57	-3		A_92_P003457	sense gene model	No EST. cDNA result. B73 result agrees with cDNA result.	A	cDNA	59	1 of 1	5	58206828	58206886	5.03	yes	CDS	3	TTTTGGTCAATCTACCCAACCAAGCCATCCAACATTTCCTGCACCTACTTTTGGTCGTTT	1	243	58	TC301778	NA	NA	NA	789 similar to UP:Q5Z807_ORYSA (Q5Z807) Zinc finger protein-like, partial (18%)	GRMZM2G089050_T01	AGGCCGGATCTTTATCGGGCCTGCGGCACCTAGCCCAGCGCTTGCACCTCACCCAGGACGAGGCCCAGGGAGGATCCTCCCGACTCCGACGCTGCGTAGGACTCCCCGACTCCGACGGCGTCCGCCCGCGTCGCGTGCCACGCCCACGCCACGCCGGCCGCCGCGAGGAAAGAACACCGGGTACTTCCCCTTCCCTTACGCTCCAGTTTCACAAGTCGCGAGCCGTGCGTCGCGTCGACGCGAGTTCCGCGTGAGGGAGCAGGCAGTTGCAGTTGGAGGCGGTGACGAAACCCTAGGACTTGAGCTCCAGCGCACGGCTCGGGTCCTCCTCACCGTTCCCGGCGATGGACCGGCGGCAGGAGCTCTGCAGGAACTTCCAGCGCGGCAGCTGCAAGTACG…	cdna|est|protein	good	5	58204627	58209201	GRMZM2G089050	1	WH	RefSeq peptide	NP_001147895	nucleic acid binding protein	zinc finger (ccch-type) family protein	F:nucleic acid binding F:zinc ion binding C:mitochondrion
CF021942_+	zm_33006	Q60DL1_ORYSA	676 similar to UP:Q60DL1_ORYSA (Q60DL1) Zinc finger, C3HC4 type (RING finger) containing protein, partial (23%)	1.73	1.88	2.88	2.3	1.58	3.1	4.18		A_92_P007458	sense gene model	cDNA and EST results agree. B73 result agrees with cDNA result.	A	cDNA	59	1 of 1	1	253393492	253393551	1.09	yes	CDS	1	GAGCAGCCAGTGAACCCTTCACAACCTCTACGCAATTTAGTAGAGCTGTGGCTGAAGGGA	1	218	50	CF021942	GTGAAGCCTGATGCTGCAGTTGCACAGAGTGCAAAGAAGTTCAGCTCCATATGGTTTTCATTGATTGCCTCATTTGACCAGCAAGGAGATCCACCTTTACCACAGATCCCTTCCCACTATTTGCGAATAAAAGACGGAAACATCCCTGCTTCATCTATCCTAAAATACCTCATGCAAAAGCTCAGTCTTCCAAGTGAGTCTGAGGTGGAAATAAAGTGTTGCGAGCAGCCAGTGAACCCTTCACAACCTCTACGCAATTTAGTAGAGCTGTGGCTGAAGGGAAGAGCAACACAGACAACTCAGACCATGACCGGTTCGTCCGCTAAAGAGTTTGTAATGGTGCTAACATACGGACGGCCAAAGGCTCCTGCAATGTGAAGGCACCATGCAAACATTCAG…	F2	QBP7e03.xg QBP Zea mays cDNA clone QBP7e03, mRNA sequence.	676 similar to UP:Q60DL1_ORYSA (Q60DL1) Zinc finger, C3HC4 type (RING finger) containing protein, partial (23%)	GRMZM2G141379_T01	ACGCACGCAGACGCAGGCGCGCGCACAGCGTAGGGTCGCAGCCTCCCACGCACAGGCAGGCACAGGCAACCGCATTTTCCCTTCTCCACCTCCATCGCCTCCTCGATCTCTCCTCCCCCCCGTCCCCCGCTCCCCCCCACCCGGCGCCGACTACCAACCGCATGCGCCATGCAGCCGGGGCCCACCTCGCCGCCGCACGAATCCCCCTCGCCGCCGCACGAGGTGACGCCACAGGAGGAGCCCGCGACCCTGCCCCTGCCCGGCGAGGAGGCCCAGCCCCAGGGCCAGGCTGACGACGGCGACGCGGTCAAAGCGGCGGCGGGAGCCCGGGAGGACCGGAACGACAGGAGCGGCGCCACCGCATCCGCCCGGGGGAGGAAGAGGCGGAGGCGCGGCGGC…	est|omrna	good	1	253387577	253394109	GRMZM2G141379	1	WH	-	-	-	ring finger	F:binding
TC315744_+	zm_25995	Q60DL1_ORYSA	688 similar to UP:Q60DL1_ORYSA (Q60DL1) Zinc finger, C3HC4 type (RING finger) containing protein, partial (16%)	0.73	0.48	0.75	-3	-0.57	-0.13	-3		A_92_P032726	sense gene model	cDNA and EST results agree. B73 result agrees with cDNA result.	A	cDNA	59	1 of 1	1	288489869	288489928	1.11	yes	CDS	2	AAGGTTGAGGATCCAGAAGCCACATCGCCAATTACATCACCTATAAAGACGAAAGTACGG	1	60	106	TC315744	CTCGCGGTCGCGGCCGAGGATATCGAAGCTGCGAGCAACGCGATCGAGCGCGACGCGGGTGAGACCCGAGAGAGCCGTGAGGGAGCCAGGGAGGGAACCCCGAACCCCCGTCGTCGTCTCGTGCTCGGTCTCTCCGGCTGGCGGCATGGAGAGTGCCGTGCTCGCCTGCGAGGCGCCAACCGCCGCCGCCGCTGCGGCGCCTGGAGCGGGAGGGGACAGAGGAGCCGAGGGCGTGGTGATGCTGAGGCGGTCGGGCCTCGCGGCGTGCCTCACGTGTCCGCTCTGCGGCCGTCTCCTCCGCGACGCCGCCACCATCACCGAGTGTCTCCACACCTTTTGCAGGAAGTGCATATCAGAGGAGTTTGTAAATAAGGAAGTGTGCTGCTGCCCTGTTTGTAG…	-	-	688 similar to UP:Q60DL1_ORYSA (Q60DL1) Zinc finger, C3HC4 type (RING finger) containing protein, partial (16%)	GRMZM2G457544_T01	CTTAGAACCAAAACCGTGTTAGCTCGTACCAAAGTAATACGTGCCGAACCGTACTCTAGGCTACTGATTTCGGGTCGGCCCGACCCATTCTCCACTTCTTCAGCACTAGTCGCGGGCTCGCGGTCGCGGCCGAGGATATCGAAGCTGCGAGCAACGCGATCGAGCGCGACGCGGGTGAGACCCGAGAGAGCCGTGAGGGAGCCAGGGAGGGAACCCCGAACCCCCGTCGTCGTCTCGTGCTCGGTCTCTCCGGCTGGCGGCATGGAGAGTGCCGTGCTCGCCTGCGAGGCGCCAACCGCCGCCGCCGCTGCGGCGCCTGGAGCGGGAGGGGACAGAGGAGCCGAGGGCGTGGTGATGCTGAGGCGGTCGGGCCTCGCGGCGTGCCTCACGTGTCCGCTC…	est	good	1	288474330	288492177	GRMZM2G457544	1	WH	RefSeq peptide	NP_001150954	protein binding protein	protein	F:zinc ion binding F:protein binding
TC315544_+	zm_25905	Q653B5_ORYSA	825 similar to UP:Q653B5_ORYSA (Q653B5) DHHC-type zinc finger domain-containing protein-like, partial (22%)	-3	-0.03	-3	-3	-0.67	-3	-3		A_92_P012541	EST	EST result. No valid cDNA result. B73 result (EST vs genome) agrees with EST result.	E	EST	0	1 of 1	1	205565710	205563755	1.07	no info	NA	2	TTGATCATCACTGTCGGTGGGCTAAATACTGTGTTGGACGGAAGACTATTTCACGTTTCT	1	186	166	TC315544	AAAGCGTTTGTGCCGTGCCGTGGCCTTGTGGGAAGAGAAAGAAAGGGAGAGAAAGACAGGACTGGAGAAGGTGAGTGAGAGGGAGGCGCGCAGCGGCAGCGGCGGCGGCGGCGTCGCCGTCCATGGCGAGGAAGCACGGATGGCAGCTCCCCGCGCACACGCTCCAGATCATTGCGGTTACGGTTTTCTTCCTTCTGGTGATTGCTTTTTATGCATTCTTCGCAATGTTTCTAGGGAAGCAAGTCCTAGAGTATGTTGTGATCGGTGTCTACACTGCCGTGGTGTTTTCTGTCGCCATCCTTTACATCCGCTGCACTAGTATAAACCCTGCTGATCCTGGAATCATGTCAAAGTTCGACAATGTCCTCATCGATGCACCTGGAAGTGCTGCCAACATAC…	-	-	825 similar to UP:Q653B5_ORYSA (Q653B5) DHHC-type zinc finger domain-containing protein-like, partial (22%)	GRMZM2G149442_T01	CCGAGAAAGCAGGGCAAAGCGTTTGTGCCGTGCCGTGGCCTTGTGGGAAGAGAAAGAAAGGGAGAGAAAGACAGGACTGGAGAAGGTGAGTGAGAGGGAGGCGCGCAGCGGCAGCGGCGGCGGCGGCGTCGCCGTCCATGGCGAGGAAGCACGGATGGCAGCTCCCCGCGCACACGCTCCAGATCATTGCGGTTACGGTTTTCTTCCTTCTGGTGATTGCTTTTTATGCATTCTTCGCAATGTTTCTAGGGAAGCAAGTCCTAGAGTATGTTGTGATCGGTGTCTACACTGCCGTGGTGTTTTCTGTCGCCATGCTTTACATCCGCTGCACTAGTATAAACCCTGCTGATCCTGGAATCATGTCAAAGTTCGACAATGTCCTCATCGATGCACCTGGAA…	est|omrna|protein	good	1	205561466	205565725	GRMZM2G149442	-1	WH	RefSeq peptide	NP_001169294	hypothetical protein LOC100383158	zinc finger family protein	C:membrane C:cytoplasmic membrane-bounded vesicle F:zinc ion binding
TC303037_+	zm_6888	Q653U9_ORYSA	901 homologue to UP:Q653U9_ORYSA (Q653U9) Zinc finger (C3HC4-type RING finger) protein-like, partial (22%)	2.22	2.33	3.08	3.2	3.45	2.3	-3		A_92_P021331	sense gene model	cDNA and EST results agree. B73 result agrees with cDNA result.	A	cDNA	60	1 of 1	5	42661168	42661227	5.03	yes	UTR	2	AGCAAGTATAGCTCATTCAACGCGGCACCAGTCACAAGCTGAAACCTGGAAAAACATATC	1	131	126	TC303037	ACTTCTGTTTCTTGGAACAACTCCTGGTTACTGATTTGCAGTCACGTGCACTGGCAATTTCGTTGCCTTTTTCGTGTGTGTTAGGCCTCCTTTTTTCAATGATAGCATCAACTATGGTGTCGAAGAGCTATCTATGGGCGTATGCTTCATTCCAGTTTGCTATCGTTATCCTGTTTGCTCATATCTTCTACAATGTGTTGAAAGTGAATCCAGTCCTTGCAGTCTTACTCTCCTCATTCACTGGGTTTGGTATTGCTATTAGTACGAACTCTCTACTAGTAGAGTATTTGAGGTGGAGAGCTAGGAGGAATCAGCGTTTGGCTCAGCAGGCTGCCAATGCTGCACAGCACCAAGAATCTGGAAATGATGGTGGAAATGACAACGATGACGCTCAGCAAG…	-	-	901 homologue to UP:Q653U9_ORYSA (Q653U9) Zinc finger (C3HC4-type RING finger) protein-like, partial (22%)	GRMZM2G000753_T02	ATGGACCCGGGCAACAAACTGGCCTTTGCAAAAGCGCCCTTCAGCTCCCGGACCGCTTCCCCTGAGCTGCTGCCCAAGAACTTCGACACCACTTGCCCACCCTCCCTGGATTCTTGCGGCTCTTCCTCGAGCTCATCGAATCCTTCATGGAGAGCGCCGAGGGACCGTCCCCGTACTCCGGTGATCGAGCGACTCCGGCGGACATACGGGATATTGTCACTCCATTTGTTCATAAAGCTTGATGAGGCACCGGTTCAGGATGGCAATGGCCAAACTACACCTGGGCATAATTCGCGAAGGCCAAACCTTTCTTTGCAAATACCAGCTAGGACCTTGGATACCAATATACCTTCATCGACAAGAGTTACTATATCCTGCAGCCCCAGTTCAACGAGAGTG…	est|omrna	good	5	42657556	42661577	GRMZM2G000753	1	WH	RefSeq peptide	NP_001159170	hypothetical protein LOC100304255	protein binding	C:membrane F:zinc ion binding C:plastid
BG321264_+	zm_27243	Q657H7_ORYSA	642 similar to UP:Q657H7_ORYSA (Q657H7) Zinc finger protein-like, partial (40%)	0.07	-0.13	0.17	-3	-0.43	0.25	0.2		A_92_P035430	EST	EST result. No valid cDNA result. B73 result (EST vs genome) agrees with EST result.	B	EST	0	1 of 1	3	54119811	54119752	3.04	no info	CDS overlaps intron	2	CCTTTCCTCCTTCCAGATTATTTAAAGCCATTTCCGTTGCGTCCAGGTCCAGGGTAGAGA	1	44	27	BG321264	GCAGAGGCAGACGCATGCATGAWGCATCGAGYCCCCCCAGCTCGCAGTCGCACCGGAGGAATGCYAACTGGAGARCCACGCCTGCCGCGGAGGACCGGGACTAACTACGAGCTGCCGCGGCCGTTCCTGGTGCAGGTGGGACCCACCTCGCTTCCTTTCCTCCTTCCAGATTATTTAAAGYCATTTCCGTTGCGTCCAGGTCCAGGGTAGAGAGABAYAWAWGGGATGGTGTTAGGGAGGGAAGGGAGCAAAGGCAAAGCAGCCAACGACCAGAGAVACACGGAGGCTCAGAGAGAAACAWCCAGGAAGAAGAAGAGAAGAAGAAGADGGAGBWAGAAGAAGCSTGCYCCTCCTCGCTGCGGCAGTTCAGGATTTGCCACGACGAGGAGGACGAGCGGC…	CO328	Zm04_03g04_R Zm04_AAFC_ECORC_cold_stressed_maize_seedlings Zea mays cDNA clone Zm04_03g04, mRNA sequence.	642 similar to UP:Q657H7_ORYSA (Q657H7) Zinc finger protein-like, partial (40%)	GRMZM2G103755_T02	CAGACGCATGCATGATGCATCGAGCCCCCCCAGCTCGCAGTCGCACCGGAGGAATGCTAACTGGAGAGCCACGCCTGCCGCGGAGGACCGGGACTAACTACGAGCTGCCGCGGCCGTTCCTGGTGCAGGTCCAGGGTAGAGAGAGAGAGAGGGGATGGTGTGAGGGAGGGAAGGGAGCAAAGGCAAAGCAGCCAACGACCAGAGAGACACGGAGGCTCAGAGAGAGAGAGCGAGGAAGAAGAAGAGAAGAAGAAGATGGAGCAAGAGGAAGCGTGCTCCTCCTCGCTGCGGCAGTGCAGGATTTGCCACGACGAGGAGGACGAGCGGCGCTCCGCCATGGAGTCGCCCTGCGCCTGCTCCGGCTCCCTCAAGTACGCTCACAGGGGATGCGTGCAGAGG…	cdna	good	3	54116684	54119957	GRMZM2G103755	-1	WH	RefSeq peptide	NP_001150090	PIT1	-	-
TC302851_+	zm_6852	Q69JV9_ORYSA	624 homologue to UP:Q69JV9_ORYSA (Q69JV9) Zinc finger (C3HC4-type RING finger)-like protein, partial (11%)	0.95	0.9	1	0.25	0.1	0.33	-3		A_92_P028614	sense gene model	cDNA and EST results agree. B73 result agrees with cDNA result.	A	cDNA	60	1 of 1	4	125354104	125354163	4.04	yes	UTR	4	CCTTTTTTCCCCATTGGTTGCACACATCCTTTTCTTTAGGGATGGCTGCACACATATCCT	1	86	133	TC302851	TTGTGTTGATTTAACTTATATTCACTTATTAGTTATTAGATAAATCTCTTTATGTACAGAAGGTGCTGAGAGCCCATCGAACAAACATTGAATCTCCGCTTGAAAGTTAACTAAATTCGAAGGCACAACATGAATTGCACAACGTCCTCGTCTTTCCACCTTTAAGACCAGATGCTGAGATTCCGAGGCAGGCCTGTGAGCCTGTCACTGATGTGATGCAGGAGATTCCGCTGGTGCCACCGCAAATTGCATTGTTCTTCCGTCCGGGTGCAGAATGATCGCCACTTCCGTTGGTAACAGCATTGCTTCTTCCTGACATATCAAAAATGAACAAGAACCATCCATGCGTTCTTCACTGGTATGGCAATTAGGAACAAAGACTATGTAGCCCAGCCCACG…	-	-	624 homologue to UP:Q69JV9_ORYSA (Q69JV9) Zinc finger (C3HC4-type RING finger)-like protein, partial (11%)	GRMZM2G118957_T06	GCATGGATTGAATATATATATTAACGGAGTTAAGCAACCTTTTTTCCCCATTGGTTGCACACATCCTTTTCTTTAGGGATGGCTGCACACATATCCTTGTTTGAACTGAGGAGTTGGATCTTGGGATGATCGTATCTGTCCTTTCTGATCAAACATGAGATTTCTAAGTTAGAGAAAATTGAGATCATTTGTTGTCTGTTTAGTATTTCCGTAGTTTTATACCCCATTAAGTGCGTGGGCTGGGCTACATAGTCTTTGTTCCTAATTGCCATACCAGTGAAGAACGCATGGATGGTTCTTGTTCATTTTTGATATGTCAGGAAGAAGCAATGCTGTTACCAACGGAAGTGGCGATCATTCTGCACCCGGACGGAAGAACAATGCAATTTGCGGTGGCAC…	est|protein	good	4	125350734	125354724	GRMZM2G118957	1	WH	RefSeq peptide	NP_001152950	protein binding protein	protein binding protein	F:zinc ion binding
TC309504_+	zm_23845	Q69L44_ORYSA	717 similar to UP:Q69L44_ORYSA (Q69L44) SWIM zinc finger family protein-like, partial (25%)	1.85	1.73	1.45	0.85	0.38	1.07	-3		A_92_P027269	sense gene model	cDNA and EST results agree. B73 result agrees with cDNA result.	A	cDNA	60	1 of 1	5	1086457	1086398	5	yes	UTR	3	ATCCTCTTGTAGCTAGAGTGGTCAGCCAGAAGGAAACCAGCCAGACACGGACTGTGTGGA	1	94	94	TC309504	CATCCACGTCATGGCAAAGGGCACTCCAGATACCTGACGATGCTGTTACCTTCGACGACAAGGATCCTCTTGTAGCTAGAGTGGTCAGCCAGAAGGAAACCAGCCAGACACGGACTGTGTGGAGCCCTGGTTCTGAATTCTCTCTTTGCAATTGCTCGTGGTCGATGCAGGGTAACCTATGCAAGCACGTGCTAAAGGTCAACATGGTCTGCGGAGCACGCAAAGACTTTCAGCCCTCGCTGTCGTTCCAGTCGTTCCAGCATGTTCTGCTTGATCTGTGGCAGAAACCATTGGACGATTCGTTCTCGCTTGACCTCTCGGTAGCGCGGGTCATGCAGATGCAGGAGAAGATCAAACATGTGGCTGAGCTCGCCACCTCCAGTGGTATCGCCCAAGTTG…	-	-	717 similar to UP:Q69L44_ORYSA (Q69L44) SWIM zinc finger family protein-like, partial (25%)	GRMZM2G112003_T02	CCCAGGCCCAAGCAAGCCTTTTCTTCTCCCGTTCACCTCCTCTCTCTCTCCCCCCACTCTCGGCGACCGACTGGGCTACCGCCGCCGCCGACGCCGCCATCCGCCAGTCGTCAGGTGCCCAGGTCTTCACCCCCGGGCACCAGGTACGCGCACCCCTTCTCCTACCTCCCGTTCTCTTCCCGCTGCGCGAAACCGAGCATCCAAACCCTAACACAGGTCCGCCCCTGGTTCCCGTTCTTCAGCGCGCAATATCAGTCTCGCCAGCCGGTTGTCCAAGTTGAAAGAGGATGGGGCAGGAGACGGAGGTGGTGCAGTCGGTAAGCGACCTCCCGGTGCAGGACCCTCCAGGAGAGGAGTTCTCCGCCGCCGACCTCGCCTGGGTCAAGTACGCCACCTCCG…	est|omrna|protein	good	5	1085729	1088884	GRMZM2G112003	-1	WH	RefSeq peptide	NP_001169995	hypothetical protein LOC100383900	swim zinc finger family	F:zinc ion binding
TC302449_+	zm_6755	Q69NK8_ORYSA	921 similar to UP:Q69NK8_ORYSA (Q69NK8) CwfJ : zinc finger(CCCH-type)-like protein, partial (33%)	2.75	2.62	2.58	1.7	1.25	1.85	-3		A_92_P036105	sense gene model	cDNA and EST results agree. B73 result agrees with cDNA result.	A	cDNA	60	1 of 1	7	98814218	98814277	7.02	yes	CDS	2	AGCAAGGAAAAACTGCAGTCTACTTTGAGTGGGTTTCACCACGCTCTCACCATGCAAACC	1	39	114	TC302449	CAGATGTCGAGTCACATCTTGTCATTAGCATCGGTGAAGGTTACTACTGCACACTTGCAAAGGGGCCACTTGTTCCAAATCACGTTCTAATGATTCCCGTGGAACACTGCCCCAGTACATTGATGATGCCTCCGGAAGCAGAGGCAGAACTTGGGAGATATAAGATTGCTCTGAGTAAGTACTTTGAGAAGCAAGGAAAAACTGCAGTCTACTTTGAGTGGGTTTCACCACGCTCTCACCATGCAAACCTGCAGGCTGTTCCTGTACCATTGTCTAAAGCAGACGCTGTTAACAAGATATTTCATCTAGCAGCCAAAAAACTGGGATTTGAATTCTCTATGGTGAATCCAGATGGTGCAAAAACTGCTAGAGAATCATTGATGTCTCAATGCGAAAGCA…	-	-	921 similar to UP:Q69NK8_ORYSA (Q69NK8) CwfJ : zinc finger(CCCH-type)-like protein, partial (33%)	GRMZM2G306935_T02	CGAAGTTTGTCACTGTCCCGTTCGTCGTGTCCCAAAGTCCAAAACCCAACCCACAATGGCCGCCACCTCGCCGGCCCCGGCGCCGCCGCGCATCCTCCTCGCCGGGGATGCCCACGGCCGACTCCACCAGCTCTTCAAGCGCGTCAAATCGGTGAACCAGTCAACGGGGCCGTTCCACGCGCTGCTCTGCGTGGGGCAGTTTTTCTCCCCCGAGGGTGCTGCAGAGGGCTCACCGGAGGACGTCACCGACTACCTCGAGGGGCGCGCTTCCGTGCCCATCCCGACCTACTTCACCGGCGACTACGGCCCAGCCGCGCCGCGATTGCTATCGAAGGCCGCCGCTGGTGCTCGCGGGTTCGCACCCGGTGGCATCGAGATATGCCCCAACGTCTTCTGGCT…	est|mrna	good	7	98810961	98817544	GRMZM2G306935	1	WH	RefSeq peptide	NP_001169334	hypothetical protein LOC100383201	-like family protein zinc finger (ccch-type) family protein	F:zinc ion binding F:nucleic acid binding F:catalytic activity
TC288490_+	zm_16351	Q69QZ4_ORYSA	795 homologue to UP:Q69QZ4_ORYSA (Q69QZ4) Zinc finger protein-like, partial (39%)	3.75	3.75	3.85	3.5	3.03	2.3	-0.2		A_92_P009963	sense gene model	No EST. cDNA result. B73 result agrees with cDNA result.	A	cDNA	60	1 of 1	5	214057278	214057219	5.08	yes	UTR	3	CCAGCTGTTCCGTGGTTGAAGCTGGTTCGGTCAGGCAATGGTGATCCAACTTGGACAGTT	1	203	19	TC288490	NA	NA	NA	795 homologue to UP:Q69QZ4_ORYSA (Q69QZ4) Zinc finger protein-like, partial (39%)	GRMZM2G170434_T02	GCACTTCCGAGCGATTTCCTCGTCATTTCTCTCATCCGCTGCGCACCCTCTCCCACTCGGCGAAGAAGTGGGGGGAAAAGCTCGAAAGCGGGAGCCGGCGAGCGAGATGGGCGCAGGGAGCAGCCGCGCGGACGCGCCGTCGCGGCGCCGGGCGCGCCTCAGCCTCGGCGGGTGCTTCGGGGCCGGATCCTCCTCGTCCGCGCACGACGGCGGGAGCTTCGCCGCCGCCGGGCCCTCCTCCTCGCGCGCCATCGAGGTACAATCACGACAGTCAGGGCGACAAGTGAGTGCCCTGAATTTTCAGGCTTCTCTAGCTGCTAAGGATCTCCAGGTTTCCAGTGAGTCAAATCCAAGGCTGCATTCGTCTTCAAGTACCATAAGCCATCATCTCAGATTCAA…	est	good	5	214056945	214061005	GRMZM2G170434	-1	WH	RefSeq peptide	NP_001141061	hypothetical protein LOC100273142	protein	C:mitochondrion F:zinc ion binding F:protein binding
TC299055_+	zm_20076	Q69XQ3_ORYSA	777 similar to UP:Q69XQ3_ORYSA (Q69XQ3) KH domain-containing protein : zinc finger protein-like, partial (30%)	1.3	1.1	1.35	1.15	0.65	0.5	0.3		A_92_P036322	ambiguous	No EST. cDNA result. B73 result agrees with cDNA result.	A	cDNA	60	1 of 4	9	135879327	135879268	9.05	yes	UTR	1	AAAGAAACCAAACAGCAACCTAGCAGTCTTCCTTCACTTCTCTGCTCCCGACCTCGTAGC	1	38	6	TC299055	NA	NA	NA	777 similar to UP:Q69XQ3_ORYSA (Q69XQ3) KH domain-containing protein : zinc finger protein-like, partial (30%)	GRMZM2G077995_T03	ACGACCTTCTCTAGGAAGTTAGCTGCCCCAGCTAACTTCCTACGACCTACTCTAGGAAGTTATCTTTTAGCTTTTGACCAGTCAAACGAGCCGCTAACTTTCTAGAGTATATGTACAACCTCTAGGAAGTTAAGTAACTTCCTATGAATTTACTCTAGGAAGTAATATTTTTTATCCTAATCTACGAATTTAACGTTATCTTTCCATCGTTCATCCTTTCTTCTCCAACACCCGTCGCTCTCTTCTCCAACTCGAAGATGTCGGCCGCCACCGCCCTGCTTCATCGAGGCCCAAGACCCAATCTCCGTTTTTGATAAAGAAACCAAACAGCAACCTAGCAGTCTTCCTTCACTTCTCTGCTCCCGACCTCGTAGCGAATCAGATCGGGGGGCTAGGGTT…	est	good	9	135876789	135879642	GRMZM2G077995	-1	NH	-	-	-	-	-
TC299055_+	zm_20076	Q69XQ3_ORYSA	777 similar to UP:Q69XQ3_ORYSA (Q69XQ3) KH domain-containing protein : zinc finger protein-like, partial (30%)	1.3	1.1	1.35	1.15	0.65	0.5	0.3		A_92_P036322	ambiguous	No EST. cDNA result. B73 result agrees with cDNA result.	A	cDNA	58	2 of 4	7	72126862	72126803	7.02	yes	UTR	1	AAAGAAACCAAACAGCAACCTAGCAGTCTTCCTTCACTTCTCTGCTCCCGACCTCGTAGC	1	38	6	TC299055	NA	NA	NA	777 similar to UP:Q69XQ3_ORYSA (Q69XQ3) KH domain-containing protein : zinc finger protein-like, partial (30%)	GRMZM2G181419_T01	ATCTTTCCATCATTCATCCTTTCTTCTCCAACACCCGTCACTCTCTTCTCCAACTCCAAGATGTCGGCCGCCACCGCCCTGCTTCATCGAGGCCCAAGACCCAATGTCTATTTTTGATAAAGAAATCAAACAGCAACCTAGCAGTCTTCCTTCACTTCTCTGCTTCCGACCTCGTAGCGAATCAGATCGGGGGGCTAGGGTTCCAGTGCGCCTCTACAACCAGACGCGAGGCTAGGCTGGGCATGGAGGGAATCGTCACGGCCCGAAAGAGGTCCCGGCCAGAGACGGCGAACGGGGCTGCCGCCGCCGGGAAGCGCTCCAAAGATCAGTGTGGATGCCTCTCTGGCCGGTGGCATAATCGACAAGGGTGGGGTCAACACTAAGCAGATAAGCTGAGTT…	cdna|est|omrna|protein	good	7	72124309	72126980	GRMZM2G181419	-1	NH	-	-	-	zinc finger c-x8-c-x5-c-x3-h type family protein	F:nucleic acid binding F:metal ion binding
TC299055_+	zm_20076	Q69XQ3_ORYSA	777 similar to UP:Q69XQ3_ORYSA (Q69XQ3) KH domain-containing protein : zinc finger protein-like, partial (30%)	1.3	1.1	1.35	1.15	0.65	0.5	0.3		A_92_P036322	ambiguous	No EST. cDNA result. B73 result agrees with cDNA result.	A	cDNA	58	3 of 4	2	3094413	3094354	2.01	yes	UTR	3	AAAGAAACCAAACAGCAACCTAGCAGTCTTCCTTCACTTCTCTGCTCCCGACCTCGTAGC	1	38	6	TC299055	NA	NA	NA	777 similar to UP:Q69XQ3_ORYSA (Q69XQ3) KH domain-containing protein : zinc finger protein-like, partial (30%)	GRMZM2G071034_T02	ACACGAATCCTTCGGACCAAATCCGTCCTGCTTCATCGAGGCCCAAGGCCCAATCTCCGTTTCTGATAAAGAAACCAAAGAGCAACCTAGCAGTCTTCCTTCACTTCTCTGCTTCCGACCTCGTAGCGAATCGGACCGGGGGGCTAGGGTTCCGGTGCGCCTCTGCAATCGGACGCGAGGCTAGGCTGGGCATGGAGGGAACCGCTGCGGCCCGGAAGAGGTCCCGGCCGGAGACGGCGAACGGGGCTGCCGCCGCCGGGAAGCGCTCCAAAGTACGATTGGGTGCCCGTTTGGCGAGGGATGTCATTTTCTGCACTTTGTCCCTGGTGGTTACCCGGCAGTTGCAAAAATGCTGAATCTAAGTAGCTCTGCTGTATCTGCGCCATCAAGAACTCATGT…	abinitio|est	good	2	3089969	3094480	GRMZM2G071034	-1	WH	RefSeq peptide	NP_001130916	hypothetical protein LOC100192020	zinc finger c-x8-c-x5-c-x3-h type family protein	F:RNA binding F:zinc ion binding
TC299055_+	zm_20076	Q69XQ3_ORYSA	777 similar to UP:Q69XQ3_ORYSA (Q69XQ3) KH domain-containing protein : zinc finger protein-like, partial (30%)	1.3	1.1	1.35	1.15	0.65	0.5	0.3		A_92_P036322	ambiguous	No EST. cDNA result. B73 result agrees with cDNA result.	A	cDNA	58	4 of 4	2	92538109	92538050	2.05	yes	UTR	1	AAAGAAACCAAACAGCAACCTAGCAGTCTTCCTTCACTTCTCTGCTCCCGACCTCGTAGC	1	38	6	TC299055	NA	NA	NA	777 similar to UP:Q69XQ3_ORYSA (Q69XQ3) KH domain-containing protein : zinc finger protein-like, partial (30%)	GRMZM2G494655_T01	ACACCCTTCTCTAGGAAGTTAGCCGCCCCTTCTAACTTCCTACGGCCTACTCTAGGAAGTTAGCTTTTAGCTTTTGACCAGTCAAACGAGCCGCTAACTTCCTAGAGTACATGTCAACCTCTAGGAAGTTAAGTAACTTCCTACGACTTTACTCTAGGAAGTATTATTTTTTATCCTAATCTACGAATCTAACGTTATCTTTCCATCATTCATCCTTTCTTCTCCAACACCCATCACTCTCTTCTCCAACTCGAAGATGTCGGCCGCCACCGCCCTGCTTCATCGAGGCCCAAGACCCAATTTCCGTTTTTGATAAAGAAACCAAACAGCAACCTAGCAGTCTTCCTTCACTTCTCTGCTTCCGAGCTCGTAGCGAATCAGATCGGCGGGCTAGGGTTC…	cdna|est|protein	good	2	92535570	92538423	GRMZM2G494655	-1	NH	-	-	-	zinc finger c-x8-c-x5-c-x3-h type family protein	F:nucleic acid binding F:metal ion binding
TC305015_+	zm_7189	Q69XQ3_ORYSA	1444 similar to UP:Q69XQ3_ORYSA (Q69XQ3) KH domain-containing protein : zinc finger protein-like, partial (88%)	6.22	6.35	6.2	4.93	4.4	3.47	0.57		A_92_P039360	sense gene model	No EST. cDNA result. B73 result agrees with cDNA result.	A	cDNA	60	1 of 1	9	100509572	100509631	9.03	yes	UTR	1	TGTACCGTTTCTTAGCTACTAATTGGTGCCAGATCATTGTGGTTCTGTTGACTCGAGAAT	1	19	159	TC305015	NA	NA	NA	1444 similar to UP:Q69XQ3_ORYSA (Q69XQ3) KH domain-containing protein : zinc finger protein-like, partial (88%)	GRMZM2G151689_T03	TAGTCCCGACCCGTCCCACCCTATCAGTTGCGGGCGCGCGTCCCTGTTTCGCTCGTGCCGTTGCGCTGCGCCAAGCCTCCCCACCTCTCTCGTCTCTTCTCCACCCGCCGCCCTCGTGGGAGTGAAACCCTAGCTAGGGTTCTGCCCGCCGCCGCCTTCGATCAAGACGCCTGCAGCCTTAGCGCGAGCCCGCCATGGACACAGGACGCAAGCGCATCGCGCCGGGGGGCGCCAACGGCGCGGGCGGCCCGAAGCGCGCGAGAGAATCGGAGACAACTCAAATGGGTGTAGGAAGCAAAACCAAGCCGTGCACCAAATTTTTCAGCACTGCGGGTTGTCCCTTTGGTTCAAATTGCCATTTTCTCCATAACTTCCCGGGTGGCTACCTGGCGGTTTCAA…	est|mrna	good	9	100506849	100509731	GRMZM2G151689	1	WH	RefSeq peptide	NP_001150722	zinc finger C-x8-C-x5-C-x3-H type family protein	zinc finger c-x8-c-x5-c-x3-h type family protein	F:zinc ion binding F:RNA binding
TC288498_+	zm_2776	Q6ASX1_ORYSA	1117 similar to UP:Q6ASX1_ORYSA (Q6ASX1) FYVE zinc finger containing protein, partial (22%)	2.38	2.4	2.42	2.47	2.15	2.3	-3		A_92_P011736	sense gene model	cDNA and EST results agree. B73 result agrees with cDNA result.	A	cDNA	60	1 of 1	5	178830754	178830695	5.05	yes	CDS	2	AGTGACATGGATTTATCCATGCAATCCTCTAGTGCACAACCTCTGAAACCTGTGCAGTCC	1	191	144	TC288498	CCACGCGTCCGCAAGGAGATGATACTCTTAAAGATGAGATATTACTTCATAAGAGAAAAGCAGTTGCCTTTAAGAGAGAAGGGAAGATGGCAGAAGCTAGAGAAGAATTGAAACTGGCAAAACAATTAGAAAAGCACCTTGAAGGTGCTCAACAAGACACCATGGATGGTGTGGGTGACTCCATTACTCCTGCTGTGGAACAGAACAGTTTGGTCCAACAACCTGCTAGCTCCAGCAATCACATTGACGACATAACTTCTCCCCCTCCTGCACAAGCGAGCAAGCGGACTCAACCTCAGAAAGCAATGTCCAGCCGGGACCGTCTCAAAATCCAGCGTGAATCCCTGGCTCACAAGCGCAATGCCCTCAAGTTGCGGAGAGAAGGAAAGACTGCAGAAG…	-	-	1117 similar to UP:Q6ASX1_ORYSA (Q6ASX1) FYVE zinc finger containing protein, partial (22%)	GRMZM2G101523_T02	CCATGATCGCAGGTAGAAGAGAGTTTATCCACACAGGCAGCTATGTTGGAAAAGATTGGGTTGCCGCCGAAGCCGTCCATGCGAGGCGCCACCTGGGTGGTGGACGCATCCCACTGTCAGGGTTGTTCTGTTCAGTTCTCGTTGTTTACTAGGAAGCACCATTGCCAAAGATGTGGGGGCTTGTTCTGCAGCAGCTGCACCCAGCAGAGGATGGTTTTACGTGGACAGGGTGATTCACCTGTTAGAATTTGTGATCCTTGCAAAAAGCTTGAGGAAGAAGCACGCCATGAGTTGAGATATGGGCACAAAAATAGAGCTACAAGAGCTACCACAAAATCTGCTTCGAAACCAGAGGATGAAATTCTAAGTGAAATTCTTGGAGGTGGAGAGCGTATCCAA…	cdna|est|omrna|protein	good	5	178830164	178835473	GRMZM2G101523	-1	WH	RefSeq peptide	NP_001144997	hypothetical protein LOC100278158	binding protein	F:zinc ion binding
TC295097_+	zm_4690	Q6EPF2_ORYSA	845 homologue to UP:Q6EPF2_ORYSA (Q6EPF2) Ring zinc finger protein-like, partial (45%)	5.95	6.07	6.1	5.07	4.72	4.78	0.8		A_92_P036143	sense gene model	cDNA and EST results agree. B73 result agrees with cDNA result.	A	cDNA	60	1 of 1	4	155224799	155224740	4.06	yes	UTR	2	TTCTCTTGTTCGTAATACGGCTATAGCAATAATTCTGTGTCAACTTTGCTCGTGCTGTTC	1	39	34	TC295097	TTCGGACCTTCCCCAGTTCCCCGCGATATCGCTAGGGTTTCCGCGATGGCGACACTTCGCTCCCCGAGCCCCCGCGGAGACGTTCTCCTCGACTCGGCGCCGCTCCTCGGTGGTGTCGGGCGGCGCCGCGCGGGCGCGCTGCGCCGGCCGTCTCTCCGGGGCGCGGCGCGGCTGCTGCGGCGTGGCGGGCGCCGAGCGATGCGGGAGCCGTCACTGCTGGTGCGGGAGGCCGCGGCGGAGCAGCTGGAGGAACGGCAGGCGGATTGGGCCTACTCCCGCCCCGTGGTGGCGCTCGACTTCCTTTGGAACCTCGCCTTCATCCTCGTCTCCGCCGTCGTGCTCGTGCTCAGCCACCACGAGAGCCCCTCCATGCCGCTTCGTTTCTGGATCGCTGGGTAC…	-	-	845 homologue to UP:Q6EPF2_ORYSA (Q6EPF2) Ring zinc finger protein-like, partial (45%)	GRMZM2G081829_T02	TGATTTTGCTGTATAATTTGAACCTTCGAACAAGATGTTTGACAGATATGTGATTTTGATAGACTAAGTAAGATAGAGTCTGTTAGTCTGCATTTGTCGTTAAGCCACCTACGGAAGTCTAACTACTGGTATATTCTGCATATTTGGCTATATGTGGACTAACTTGGTGGCTAGTTTCTTGTATTTTATTATGCATTGCTCAGATTGCATTGTTTGGCTTCATATATGCCAGTGTACACATTAATTTTTCATTGATTCCAAAAAATAAATAATTTTTTGTCTATAAGCTTAAGCTCCATACTTCATCACATTGAATTATCTGCTGCCTGCTGAATTCATCACACATATTGTTTCTATTTCTTAATCCCATTTACCGGCTATTTTTTGTTAATATTTTTA…	est	good	4	155224624	155229873	GRMZM2G081829	-1	WH	RefSeq peptide	NP_001147541	protein binding protein	protein binding protein	C:membrane C:mitochondrion F:zinc ion binding F:protein binding C:plastid
DN207520_-	zm_30017	Q6K4B0_ORYSA	729 similar to UP:Q6K4B0_ORYSA (Q6K4B0) Zinc finger (C3HC4-type RING finger) family protein-like, partial (43%)	1.08	1.27	1.18	1.23	0.93	-3	-3		A_92_P027805	sense gene model	cDNA and EST results agree. B73 result agrees with cDNA result.	A	cDNA	60	1 of 1	7	128742739	128742680	7.03	yes	CDS	1	GGAGACTGAGGGCTCAGAGGACTACGAGGACTCGTCATCCACTCAAAGTGACGGCACAAC	1	91	159	DN207520	TTTTTCCTCAAGCAATCCTTATCGGCAACAATTGGTTCTCATCAATAATTCACACCTCAAAGGAGATTTTCTCTGAGAGCAACCTCAGCTCTCTGCGCCTTCTATCAACAGACACCGACACACTACCAGCTCCCGGCTTTGCTGAGGCTGCAACCGACGGTAAAAACATACCAACTCACAGTGGCAGCACAGCACCACTGGAGCGGCCATTCCGTGAGAAGAAAAACCCCTGCCCACTGCTTGACATGGACCTGCCAATCTTGAACCGGCCTGACTGACAAGAGGTCGAAGAAGTGCCTGCTGCCTCCTTCTCCTTGACCCTGAAGACCTTCATCTCTCGAGCATTTGGCAACTTGCAATTATACTGCATGACATCATCCTGAGCTTCAGGAACAGCTA…	inbred B73	MEST850_B08.T7-1 UGA-ZmSAM-XZ2 Zea mays cDNA, mRNA sequence.	729 similar to UP:Q6K4B0_ORYSA (Q6K4B0) Zinc finger (C3HC4-type RING finger) family protein-like, partial (43%)	GRMZM2G037627_T01	CCGCCGGCAGTCCATGCGCTCCAGCTCCACGCCTCCACCCCAAGTTGGCAGGCTCCACCGGTCCACCCAAGTTGCTGCTACATACTACTGAAGCTGGCCAAACCTTTTACCAAACCCAACAGCGACCAATCCAATCCACGTATCCCCTCCCAACCAGAGCAGCCCACCACCACCGCCCACGCCGCGCGCACGCGGCCCCCTCTCCGATGCGCGCCGCCGAGCCGACTCCGCCGCCGCCGCTGTCGCTGCCCCAGCCAAGGTAGCTATGTACACGGTGCACCCGCACGCGGCGGCGACGTCAGTCACCCTCAACTGCACGGAAGCACCGCTCGAGTGCCTCCCCCTCTGCCCCGGCGGCGGCAAGGCCTGCTCCGAGTACGCCCTGCCCCCGCCGCCCCC…	cdna|est|omrna|protein	good	7	128741873	128743726	GRMZM2G037627	-1	WH	RefSeq peptide	NP_001147691	RING-H2 finger protein ATL5F	ring-h2 finger protein atl5f	F:zinc ion binding F:protein binding
TC309443_+	zm_23808	Q6K687_ORYSA	865 similar to UP:Q6K687_ORYSA (Q6K687) Zinc finger (CCCH-type) protein-like, partial (46%)	1.27	1.05	1.3	0.65	-0.5	1.02	-3		A_92_P025774	sense gene model	cDNA and EST results agree. B73 result agrees with cDNA result.	A	cDNA	60	1 of 1	5	213287482	213287423	5.08	yes	UTR	2	ATATCCCAATCACCCGAAGTTGCTATTGAGTCATTAGATCCAGATGATGTTGAGCCAGAA	1	104	33	TC309443	CGGATTCACGGTCACGGTCGAGGAGGAAGAAACGGTACCGCGCCCGCGGCGAGAGCCTGGGAGGCTGGGAGGAGGAAGAACCCTCTCGACTCGATTCTTCGCCCATCGCCTCGCCGCCCCGATCCAGTTGGTGGCCTATGGCGGGCGAGGGCGAGGACGAGGCGGCGGCCATTGAGCGGCAGCTGGAGCAGCAGCTGCAGGAGCAGCGGTCCTCCCTCGCCGCGGTCGACGAGGCCCTCGCCGCCGACCCCTCCAACGCCGACCTCCTCGAGGTTCATGAGGAGCTTCTTGCTGCGATTAAGGATGCCGAGGAGGGTCTTCTCCATTTGAAGCGCTCTAGGCTACTGAAGCAAGTAGATGAGATCTTTCCAGATAAGGAATCAATATCCCAATCACCCG…	-	-	865 similar to UP:Q6K687_ORYSA (Q6K687) Zinc finger (CCCH-type) protein-like, partial (46%)	GRMZM2G017923_T03	CACGGATTCACGGTCACGGTCGAGGAGGAAGAAACGGTACCGCGCCCGCGGCGAGAGCCTGGGAGGCTGGGAGGAGGAAGAACCCTCTCGACTCGATTCTTCGCCCATCGCCTCGCCGCCCCGATCCAGTTGGTGGCCTATGGCGGGCGAGGGCGAGGACGAGGCGGCGGCCATTGAGCGGCAGCTGGAGCAGCAGCTGCAGGAGCAGCGGTCCTCCCTCGCCGCGGTCGACGAGGCCCTCGCCGCCGACCCCTCCAACGCCGACCTCCTCGAGGTTCATGAGGAGCTTCTTGCTGCGATTAAGGATGCCGAGGAGGGTCTTCTCCATTTGAAGCGCTCTAGGCTACTGAAGCAAGTAGATGAGATCTTTCCAGATAAGGAATCAATATCCCAATCACC…	est|omrna	good	5	213284693	213288892	GRMZM2G017923	-1	WH	RefSeq peptide	NP_001130891	hypothetical protein LOC100191995	zinc finger (ccch-type)	F:nucleic acid binding C:intracellular F:zinc ion binding
TC292773_+	zm_18013	Q6YW60_ORYSA	467 similar to UP:Q6YW60_ORYSA (Q6YW60) Zinc finger (C3HC4-type RING finger) protein-like, partial (26%)	1.8	1.4	1.9	1.75	2.12	0.82	-0.5		A_92_P015176	sense gene model	cDNA and EST results agree. B73 result agrees with cDNA result.	A	cDNA	60	1 of 1	3	224621336	224621277	3.09	yes	UTR	2	TGTTGGCCATCCTTGGAGTTGCCTACGGGTTTCTTGCGGCGACTGTGGCCATCCAGAGGA	1	170	85	TC292773	TTTTTCCGGCCTTCACCGAGAGACACGCCGAAGTCTGCAAATCCCCTCTCAGTCAACTCCAAGGGCCAAGACCCCAATTTCCCCTAGAGGTTGGGATTTTGTGGGTTCAGTCATGCTCGAGCGGCACCGCGTTCATCGCGACGCCGACGGCGATCTCCCCGCCGCCGTGACCGCCCCCCTTCTCGCGCACCCACCGTCGCCGGCTGAGCCTTGGCCTGCGAACTTTGGTTCATCGGAGATAACCGACGAGGAGATCGACGCCGCCTCCGCCGCCTGCTGCCGCATCTGCCTCGAATCCGAGTCCGAGCCTGGTGATGTGCTAATATCTCCATGTATGTGCAAGGGGACACAGCAGTTCGTGCATCGCTCCTGCCTTGACCACTGGAGGTCTGTTAAGGA…	-	-	467 similar to UP:Q6YW60_ORYSA (Q6YW60) Zinc finger (C3HC4-type RING finger) protein-like, partial (26%)	GRMZM2G034536_T02	GGAACAGAGATATCGTCAACGTTTTCCGGCCTTCACCGAGAGACACGCCGAAGTCTGCAAATCCCCTCTCAGTCAACTCCAAGGGCCAAGACCCCAATTTCCCCTAGAGGTTGGGATTTTGTGGGTTCAGTCATGCTCGAGCGGCACCGCGTTCATCGCGACGCCGACGGCGATCTCCCCGCCGCCGTGACCGCCCCCCTTCTCGCGCACCCACCGTCGCCGGCTGAGCCTTGGCCTGCGAACTTTGGTTCATCGGAGATAACCGACGAGGAGATCGACGCCGCCTCCGCCGCCTGCTGCCGCATCTGCCTCGAATCCGAGTCCGAGCCTGGTGATGTGCTAATATCTCCATGTATGTGCAAGGGGACACAGCAGTTCGTGCATCGCTCCTGCCTTGAC…	cdna	good	3	224620634	224624867	GRMZM2G034536	-1	WH	-	-	-	zinc finger (c3hc4-type ring finger)	F:zinc ion binding F:nucleic acid binding C:membrane
TC306499_+	zm_40772	Q6YW60_ORYSA	1423 homologue to UP:Q6YW60_ORYSA (Q6YW60) Zinc finger (C3HC4-type RING finger) protein-like, partial (98%)	4.8	4.88	5	4.57	4.05	4.18	3.53		A_92_P005792	sense gene model	No EST. cDNA result. B73 result agrees with cDNA result.	A	cDNA	60	1 of 1	1	268881425	268881484	1.1	yes	UTR	2	AACCTTCCTCGACAACTTGGTCTCCGAAAGTGTACGTGTTCTTCTTTACTCTTTCCCCTT	1	229	29	TC306499	NA	NA	NA	1423 homologue to UP:Q6YW60_ORYSA (Q6YW60) Zinc finger (C3HC4-type RING finger) protein-like, partial (98%)	GRMZM2G044569_T06	CCCCACGAAAATTCTCGAATCCCCCCGAACCAAAGGGCGGCAGAGGAGTCGTGCTCCGGTGACGGGCTTGGTTTCGTTCGCTTCCCTCTCGCAGTCTCGCTGCTGATTCGCCGCCCTGTTCGCTTGTTTCTCATGTTCGGAACGCGGTTACTCTCTGTGGTGGTTGCAGTGAAAACTAGAAGGGAAGAACAGCCTCCTAATGGATAGGAACAACGAACTGGAAGAGGTGGTCCCAAATGACTCGGACCCTCTTATTGGGAGGGAGAACAGGGAGTCAGAGTCATCGGTAGAGCTGTCACCGCCACAGCCAGCAACTGTGAACCTGCTGGAGATTGAGGATGAAGAGACCGACGGCTCTTCTGCTGCGTGCTGCCGCATTTGCCTTGAGAATGAGTCTGA…	omrna|protein	good	1	268876934	268881637	GRMZM2G044569	1	WH	RefSeq peptide	NP_001148677	LOC100282293	zinc c3hc4 type family protein	F:zinc ion binding F:nucleic acid binding C:membrane
TC306499_+	zm_40772	Q6YW60_ORYSA	1423 homologue to UP:Q6YW60_ORYSA (Q6YW60) Zinc finger (C3HC4-type RING finger) protein-like, partial (98%)	4.8	4.88	5	4.57	4.05	4.18	3.53		A_92_P038072	sense gene model	No EST. cDNA result. B73 result agrees with cDNA result.	A	cDNA	60	1 of 1	1	268880919	268880972	1.1	yes	CDS	2	AGAGGATTTGGCAGAGGCACTATCACATCCTGACCAAAAGGGAGTTGACAAAGGAATACG	1	27	167	TC306499	NA	NA	NA	1423 homologue to UP:Q6YW60_ORYSA (Q6YW60) Zinc finger (C3HC4-type RING finger) protein-like, partial (98%)	GRMZM2G044569_T06	CCCCACGAAAATTCTCGAATCCCCCCGAACCAAAGGGCGGCAGAGGAGTCGTGCTCCGGTGACGGGCTTGGTTTCGTTCGCTTCCCTCTCGCAGTCTCGCTGCTGATTCGCCGCCCTGTTCGCTTGTTTCTCATGTTCGGAACGCGGTTACTCTCTGTGGTGGTTGCAGTGAAAACTAGAAGGGAAGAACAGCCTCCTAATGGATAGGAACAACGAACTGGAAGAGGTGGTCCCAAATGACTCGGACCCTCTTATTGGGAGGGAGAACAGGGAGTCAGAGTCATCGGTAGAGCTGTCACCGCCACAGCCAGCAACTGTGAACCTGCTGGAGATTGAGGATGAAGAGACCGACGGCTCTTCTGCTGCGTGCTGCCGCATTTGCCTTGAGAATGAGTCTGA…	omrna|protein	good	1	268876934	268881637	GRMZM2G044569	1	WH	RefSeq peptide	NP_001148677	LOC100282293	zinc c3hc4 type family protein	F:zinc ion binding F:nucleic acid binding C:membrane
TC283645_+	zm_14770	Q6Z3M2_ORYSA	906 similar to UP:Q6Z3M2_ORYSA (Q6Z3M2) DNA binding zinc finger protein-like, partial (22%)	0.45	1.05	1.3	0.5	0.75	3.08	1		A_92_P026300	sense gene model	cDNA and EST results agree. B73 result agrees with cDNA result.	A	cDNA	60	1 of 1	10	70057628	70057687	10.03	yes	CDS	1	TGGTGCAGCAGTAAGCTTTTCCCGAACAAAGACACGAATACACGCAGGGCATCCAGGGAA	1	100	102	TC283645	CGAATTCCTTCGTTTCTCTCCTCACCGAGGACGGCGGAGAGAGACGAGGAGGAAAGGCCCGGCGCGACGGAGAAGGCGTCAACGTCAATTTGGTTGTGCTGGTTCAGTTTTGTCAGAGCTCTTTTTCATTCTTGCAAGCAAATTTCCGCAGCTGAATATCTGATATGGGTGAAACCATGGGAAGGAGAACAGTCAGTGGCCTTCTTGTCACCAAAGGAGGCTCAATTCTTGTCTTCAGGGAGGAAAGCCCACGCCACAAGGCCACCGCATGTTGTACCCGCCTCTGGTGCAGCAGTAAGCTTTTCCCGAACAAAGACACGAATACACGCAGGGCATCCAGGGAAACATCGGCTCTTCAGAGATCACAAGTGTCTAGGAAATCCAACTGGATGTCCCATC…	-	-	906 similar to UP:Q6Z3M2_ORYSA (Q6Z3M2) DNA binding zinc finger protein-like, partial (22%)	GRMZM2G138997_T02	GCGGGAAGGAAGACGCCTCTCTAGATTGGATCGAATTCCTTCGTTTCTCTCCTCACCGAGGACGGCGGAGAGAGACGAGGAGGAAAGGCCCGGCGCGACGGAGAAGGCGTCAACGTCAATTTGGTTGTGCTGGTTCAGTTTTGTCAGAGCTCTTTTTCATTCTTGCAAGCAAATTTCCGCAGCTGAATATCTGATATGGGTGAAACCATGGGAAGGAGAACAGTCAGTGGCCTTCTTGTCACCAAAGGAGGCTCAATTCTTGTCTTCAGGGAGGAAAGCCCACGCCACAAGGCCACCGCATGTTGTACCCGCCTCTGGTGCAGCAGTAAGCTTTTCCCGAACAAAGACACGAATACACGCAGGGCATCCAGGGAAACATCGGCTCTTCAGAGATCACAA…	est|omrna|protein	good	10	70055716	70060039	GRMZM2G138997	1	WH	RefSeq peptide	NP_001149055	protein binding protein	zinc finger family protein	F:zinc ion binding F:protein binding
TC301179_+	zm_6342	Q6Z542_ORYSA	1430 similar to UP:Q6Z542_ORYSA (Q6Z542) Zinc finger protein-like, partial (72%)	3.83	3.97	3.9	3.2	2.9	2.3	-3		A_92_P005607	sense gene model	No EST. cDNA result. B73 result agrees with cDNA result.	A	cDNA	60	1 of 1	4	6944191	6944132	4.02	yes	CDS	2	CTTCTTGAGGCAGAGTATGATGGTTACGCTAGTACAGATGCTAGTGGTGCTGCATTCTGC	1	230	79	TC301179	NA	NA	NA	1430 similar to UP:Q6Z542_ORYSA (Q6Z542) Zinc finger protein-like, partial (72%)	GRMZM2G303431_T01	ATGAAGACGCGCGCCGCGTTTGACCGTTGCGCGCAGACGCTTTCCCGTCCAGTCCTACAGGCTACAACTACAAGAGGGGAAAAAGACACGAAGGAAAAAAAAACCAGAGCTGGAAGGAGAGAGAAGGAACCAAAAAAAAAGCTCGGAATTTGTAGTCTCCAAGCCGTGCGACGACCGGACGGGAAGGGGAAGAGAGGGAGGGCCGCCGCTGAAGTCGCCGTCGGTGAGGAGATCGGTTCCTGCGTGCAGAGGCGGCAACAAGCGCTGCAGAGGGAGGAGGGATTTGGGATGGCTGGTGACGACCATGTGGTGGTTGACGTGAACGGCTTAGCAAAATCCAAGGATGACGGGGGTTCCAAGAAGCTGTCTGAGGATGCAAATGGTTCGGCTCCGGCTGCT…	abinitio|cdna|est|omrna|protein	good	4	6940503	6947029	GRMZM2G303431	-1	WH	RefSeq peptide	NP_001131973	hypothetical protein LOC100193371	-	-
TC282304_+	zm_1068	Q6Z6E6_ORYSA	1307 similar to UP:Q6Z6E6_ORYSA (Q6Z6E6) Zinc finger transcription factor ZFP30, partial (57%)	4.22	4.18	4.75	4.07	3.55	4.95	3.83		A_92_P032942	sense gene model	cDNA and EST results agree. B73 result agrees with cDNA result.	A	cDNA	60	1 of 1	9	20741573	20741632	9.02	yes	UTR	2	GGGTGGAGAAGTACCCAAGCGCAACACCTGTTACGTGTGTTGTTTGCTCCTTTTTGAGGT	1	59	161	TC282304	GAGAACTCCACTCAAGAAAAAATTGCACGCAAGGGTCCACGCGGCGAACAGATCGTGCCGTTCCGCGGCGGCGTCGGTGCGGCGCTGGAGCCGAAGTGAAAAGTCGATCGGGATTGGGCCGTTGGGGGTGCGATACCCCTCGCCTCGAATGCGAGCTCCGTAGGTCCGCCCCCCCGGCGGATGGCCGAGCTGGGCCGCCGCCGCCGCCCGCTGGGATGAGGCAGCGTGAGGAGTCGCGCTCGCGGCTTCCCTGCCCCCAGGCCTCCGCTCTGAATATCCCCGACGCGACGGTAACCGAACAAGCCTCAGTTAGAAAGGCTAAGATCAGAGCATCTCCGTGTCTCCACAACACATCCTGGATTCGCAATTATTGAGGTGCCTCCACTATAAAAGGCCAAC…	-	-	1307 similar to UP:Q6Z6E6_ORYSA (Q6Z6E6) Zinc finger transcription factor ZFP30, partial (57%)	GRMZM2G404897_T03	ATAGAAATATAATGTAGCTTTAGAGAAGACCACCGGCCCACCGCCATGCAGAATTTATGTTCTCTATATATGTTACGAATACAGCAACTGGACGCTGCATACGTGAGCTCCCTCTCAGGGAACAGTTAGAAAGGCTAAGATCAGAGCATCTCCGTGTCTCCACAACACATCCTGGATTCGCAATTATTGAGGTGCCTCCACTATAAAAGGCCAACCATCCTCAAGGAATGAACACAGCCAGCCAGCAAGCAAGCAGAGAACAAGGATAACACAGCAACTGAAAACCTTATTACCAAGAACAAACAACTACAAGAGGCTTTGCAAGTTCACAGAGGCAGCTGTTCACTGCGAATGAACAACCAGAGGAAGCCTGGAGACTGGAACTGCAAGAACTGCCAG…	est|protein	good	9	20735631	20746313	GRMZM2G404897	1	WH	RefSeq peptide	NP_001144385	hypothetical protein LOC100277313	zinc finger transcription factor zfp30	F:zinc ion binding C:intracellular
TC292705_+	zm_3764	Q6Z6E6_ORYSA	1100 similar to UP:Q6Z6E6_ORYSA (Q6Z6E6) Zinc finger transcription factor ZFP30, partial (84%)	0.47	0.32	0.73	0.45	0.13	0.1	0.1		A_92_P000069	sense gene model	No EST. cDNA result. B73 result agrees with cDNA result.	A	cDNA	60	1 of 1	5	111997994	111997935	5.04	yes	UTR	2	TTCCTCCTTTAATTTTGCTGGCTGCTGTGTGTGCATGCATGATCTGACCGAACGTTCCGT	1	266	129	TC292705	NA	NA	NA	1100 similar to UP:Q6Z6E6_ORYSA (Q6Z6E6) Zinc finger transcription factor ZFP30, partial (84%)	GRMZM2G094353_T04	GCATCACCATTTCGCTAGCTCCATAGCACTTGTTCCAGCTAGCTAGGAGAGAGAGCTTTGTTTAGGTAATTTAGCTTTGTGTATATCTTCTTGGTTCTAGCTCTTTGAAATTTTTTTTATCTGGGTGCAGGCGGCGGCAAGATGAACAGGAAGCCAGGAGACTGGGACTGCAGGGCGTGCCAGCACCTCAACTTCAGCCGTCGGGATGCATGCCAGCGCTGCAGTGAACCACGTGGAGTTGGTGATCGTAGCGGCGGTGGTGGCGACTTGGGTGGGCGTGGTGGTTCCTCCTTCGGCGGTGGCTTTGGTGCTGGCTCTGATGTCCGCCCTGGTGACTGGTACTGCTCCTGCGGCGCACACAACTTCGCCAGCCGCTCCAACTGCTTCAGGTGCTCTGCC…	est	good	5	111997539	111998789	GRMZM2G094353	-1	WH	RefSeq peptide	NP_001132718	hypothetical protein LOC100194201	-	-
[truncated: 40 more rows]
[truncated: 12 more columns]
