# Supplementary material for: Maize microarray annotation database
Source: Plant Methods. 2011 Oct 1;7:31. doi: 10.1186/1746-4811-7-31 (PMC3198759; doi:10.1186/1746-4811-7-31)
Supplement: Additional file 10 — Re-annotation of transcripts that are expressed differentially between mbd101 and chc101 RNAi transgenic plants and WT non-transgenic siblings under control and/or UV-B conditions. Casati et al. [30]; Table S1. [file 1746-4811-7-31-S10.XLS]

## Sheet: T-student-WT vs trans-filtered-
Supplementary Table 1: Transcripts that are expressed differentially between mbd101 and chc101 RNAi transgenic plants and WT non transgenic siblings under control and/or UV-B conditions. Positive numbers indicate higher levels than WT, negative numbers indicate lower levels than WT. N.D. not significant change (p>0.05).							Agilent probe	Evidence					Position on genome					Probe match WGS transcript			Agilent probe				EST information					Zm WGS transcript information							Zm gene information			Zm gene descriptor			Blast2GO annotations		GenBank BlastX Hit1				GenBank BlastX Hit2
GeneNameDescription		log 2 mbd101/WT UV-B	log 2 mbd101/WT control	log chc101/WT UV-B	log chc101/WT control		ID	Annotation group	Comment	Category	Position type	Identity score (or e-value)	Result number	Chr	Start bp (probe)	End bp (probe)	Core bin	Sense direction	Gene feature	Probes per gene model	Sequence	Block	Column	Row	EST AccNr	Sequence	Origin	GenBank Description	Walbot lab annotation	WGS transcript ID	Sequence	Evidence type	CDS status	Chr	Start bp (cDNA)	End bp (cDNA)	Gene name	Strand	Gene class	Database	Accession	Description	B2G Description	GO terms	HitDef (hit1)	gi (hit1)	AccNr (hit1)	E-value (hit1)	HitDef (hit2)
TC289566	TC289566 1439 similar to UP:NRG3_HUMAN (P56975) Pro-neuregulin-3, membrane-bound isoform precursor (Pro-NRG3) [Contains: Neuregulin-3 (NRG-3)], partial (3%)	N.S	N.S.	N.S.	1.814		A_92_P012688	sense gene model	cDNA and EST results agree. B73 result agrees with cDNA result.	A	cDNA	60	1 of 1	9	144520777	144520836	9.06	yes	UTR	2	CTGCTCTGAAACGACCACACTGTGAGCGCTTATCCGGTGGTTCGAAAACTTTCCTACTGA	1	186	9	TC289566	GGAGCGGTGGTTTTGGACTCTGGTGTGCTTTGTGTGAGGTGTCAGCTGAGGGATTTACGGGGCCTCACCAGTTCACCTCCACCAAAAAAAGATCCCTAGTAGTAGTAGGATATAGTGGAGAAATTCTTCGACAGAACTGAAGAACTGAACGAGGAGAGACACCAAAGGAGGAGAGGCATCTCTCAGGCATGGAGCTCAATCCGACCGAAGACTCTGTGATCTCCGAGTTCGTGATCGTTCAGAGATGAAACATATAGTCCACTCTTTCTGTCATGTGAGTGAACAATTTAGCCCCCAAAAATTTACTCTCTGAAACATGGGTGACCTTCCCGAGCCAGAAGCTGCCATGGCCGTGCCGGAGCCGTCGTCCAGCCTAGCACTCCGAGTCTTCTACCTGCG…	-	-	1439 similar to UP:NRG3_HUMAN (P56975) Pro-neuregulin-3, membrane-bound isoform precursor (Pro-NRG3) [Contains: Neuregulin-3 (NRG-3)], partial (3%)	GRMZM2G177982_T01	GTGTTGTCATGCATGGAGCGGTGGTTTTGGACTCTGGTGTGCTTTGTGTGAGGTGTCAGCTGAGGGATTTACGGGGCCTCACCAGTTCACCTCCACCAAAAAAAGATCCCTAGTAGTAGTAGGATATAGTGGAGAAATTCTTCGACAGAACTGAAGAACTGAACGAGGAGAGACACCAAAGGAGGAGAGGCATCTCTCAGGCATGGAGCTCAATCCGACCGAAGACTCTGTGATCTCCGAGTTCGTGATCGTTCAGAGATGAAACATATAGTCCACTCTTTCTGTCATGTGAGTGAACAATTTAGCCCCCAAAAATTTACTCTCTGAAACATGGGTGACCTTCCCGAGCCAGAAGCTGCCATGGCCGTGCCGGAGCCGTCGTCCAGCCTAGCACTCCGA…	cdna|est|omrna|protein	good	9	144518932	144521102	GRMZM2G177982	1	WH	RefSeq peptide	NP_001141653	hypothetical protein LOC100273778	hypothetical protein LOC100273778 [Zea mays]	C:plastid	hypothetical protein LOC100273778 [Zea mays]	226530987	NP_001141653	6.39e-148	hypothetical protein [Zea mays]
AI670203	AI670203 610 unknown	N.S	1.522	N.S.	1.459		A_92_P014386	sense gene model	cDNA and EST results agree. B73 result agrees with cDNA result.	A	cDNA	60	1 of 1	7	33097873	33097932	7.02	yes	UTR	5	TTTTCAAACTAGCCCAGAGTGTAGTTAAATTCAGTGCGTCCTTAGTACAAGCAGCCCGGT	1	175	87	AI670203	TTTTTTTTTTAAATCCAACTGCAAAACCATCCTATTTTTTTTACTATAACACGGAAAACCGTATTCGTTTTTTACTCTAACCAGGATAGAAGTACACCTTTCACTATCCTATCATTACCATAACCGGGCTGCTTGTACTAAGGACGCACTGAATTTAACTACACTCTGGGCTAGTTTGAAAACTTAAATCCCCTCCGGTTTCCCTGAAGATTGAGTGGGAAAATAGCTTATTTTCCCACTCAATCCCTGGAAATACCGGAGACGATTTAAGTTTCCAAACTAAGCCTCCAAGAGAATGCAAATCATAATAAGCAGAATGTTGCTTATTATTACATACAGCCAAGCAGCCCAAGCTAATGCATAATGGGGACGGTCCAGAAAAACATAAGCCGAATGCTA…	Ohio43	605019G08.x2 605 - Endosperm cDNA library from Schmidt lab Zea mays cDNA, mRNA sequence.	610 unknown	GRMZM2G076484_T04	CTAGATATTGCAAAAGCTACTGGTTGATCCATGTCACAATGTTTCCTATTCCCATTAACTACCCACCAATGCCAATCATTGCTCTGTACCACTCAGAACTTAAGGCGTTGGAGAAACACAATGGGCGATTTGATTTTAGCCACTGGAATATGTTACAGATACATACTGTACATGGTTCTGTTCTGCTGACACCGACATAGTACAATCCGTGCCACTGTCCTGAATCCTGATATGATCTTTTGGAGCCACCTCATCCTCTCCATGTATCATGTCTAACATATGAGGGCAATATTATTCAATGCCTTCTCTTTTCCTTATTTGCAGGTTAAATTATAGTATTCTTAGATAGGATATTTTGTTTTCCATATTACTCTACAAAATCTTTGCATTATCTATGTC…	cdna|est	good	7	33089047	33098044	GRMZM2G076484	1	WH	RefSeq peptide	NP_001169296	hypothetical protein LOC100383160	rna helicase	F:nucleic acid binding F:ATP binding F:ATP-dependent helicase activity	hypothetical protein SORBIDRAFT_02g009590 [Sorghum bicolor]	242043730	XP_002459736	1.64e-52	hypothetical protein LOC100383160 [Zea mays]
TC313631	TC313631 698 similar to UP:DEFM_LYCES (Q9FUZ0) Peptide deformylase, mitochondrial precursor (PDF) (Polypeptide deformylase) , partial (45%)	N.S	N.S.	N.S.	1.443		A_92_P039574	sense gene model	No EST. cDNA result. B73 result agrees with cDNA result.	A	cDNA	60	1 of 1	7	170112729	170112788	7.05	yes	UTR	2	GGAGGTTGAGAGCCTTTGGAGCGATAGACCACACGTGGCAGAGAAGCTTGAGCAAAGACT	1	18	49	TC313631	NA	NA	NA	698 similar to UP:DEFM_LYCES (Q9FUZ0) Peptide deformylase, mitochondrial precursor (PDF) (Polypeptide deformylase) , partial (45%)	GRMZM2G018771_T01	GCCCGCCGCCGTAGCTGGTAGCTAAGCTACGTGAAGAAGATGGTTGGGCTCCTCCGTCCACTCTCCGCCGCCGCCACCTTACTCCTCGCCCCCGCCACGCCACTCACTGGTTCCTCAGTCTCCGCTAGTTCCGTCGGCGGCAGGCGGTGGAGAAGCGTGAGGGCGGACGCCGGCGGGGGCTGGCTATCCGGGCTGCTGGGCGGCAAGGGCGGCGGCGCGTCCACGGCGATGATGGTGACGCCGGGAACCGTGAAGGCCGGCGACCCCGTCCTGCACGAGCCCGCGCAGGAGGTGGCGCCGGGGGACGTGCTGTCCGAGAAGGTGCAGGGCGTCATCGACCGGATGGTCGACGTCATGCGCAGGGCCCCAGGCGTCGGCCTCGCCGCCCCGCAGATCGGC…	cdna|est|omrna|protein	good	7	170109690	170113008	GRMZM2G018771	1	WH	RefSeq peptide	NP_001140879	hypothetical protein LOC100272955	peptide deformylase	F:formylmethionine deformylase activity F:iron ion binding C:chloroplast stroma F:peptide deformylase activity F:zinc ion binding P:translation	hypothetical protein LOC100272955 [Zea mays]	226510000	NP_001140879	2.95e-106	hypothetical protein SORBIDRAFT_02g041130 [Sorghum bicolor]
TC309827	TC309827 697 weakly similar to UP:Q564C9_WHEAT (Q564C9) Jasmonate-induced protein, partial (13%)	N.S	N.S.	N.S.	1.382		A_92_P020528	sense gene model	No EST. cDNA result. B73 result agrees with cDNA result.	A	cDNA	60	1 of 1	10	8606889	8606830	10.02	yes	UTR	1	TCCGCTCCATCTCCTTCATCTACATCGGAGCCGATGGCAAACCGTACGAGGAGGGGCCAT	1	136	120	TC309827	NA	NA	NA	697 weakly similar to UP:Q564C9_WHEAT (Q564C9) Jasmonate-induced protein, partial (13%)	GRMZM2G142891_T02	GTTCTGCGTACGCCATTATTATCCACAACACTCATCGATCTACACACATACATAGTTTCTTCTACTACACGACGACAAACATGGGGAAGCCTGCGAAGATCGGAGAGTGGGGTGGATACGCCGGCGATCGTCGGGATCTGAGGGCTACTCCGGACCGGCTGATCGAGGTGAAGGTCACGGCGGACAACAGCAGCTGCATCCGCTCCATCTCCTTCATCTACATCGGAGCCGATGGCAAACCGTACGAGGAGGGGCCATGGGGTTTCGGCCATGCTGGCACGGAGTACAAGAGATGGCAACGGGTACAAACCCGCCGGGTTTTGTTATCCCAAACCCGTACCCGTGAAAAATATTTACACCCATTAAAAAACCCGTACCCGTGACGGGTTTGAAATCTTG…	cdna|est|protein	good	10	8605419	8607208	GRMZM2G142891	-1	WH	RefSeq peptide	NP_001106057	PL3K2	-	-	unknown [Zea mays]	194707088	ACF87628	5.13e-67	PL3K2 [Zea mays]
DR962608	DR962608 792 unknown	N.S	N.S.	N.S.	1.354		A_92_P018531	EST	EST result. No valid cDNA result. B73 result (EST vs genome) agrees with EST result.	E	EST	0	1 of 2	9	119948807	119946611	9.04	no info	NA	2	TCGCAGTGCATTGGCACTGTTCTCATCATTCCTCGAAGGGAAGCTCCCTCCACACTGATC	1	149	125	DR962608	GAACTGAAGGTTTTTTTTATTAATATAATCAGCAGCACTCCTGCTTGGTTCATTGAAAACCCCTTCCTAAAGGCGAGCTACAAGTGTAGTACATGACATTCACAAACCATGCTAGCTTAATGGATCAGTGTGGAGGGAGCTTCCCTTCGAGGAATGATGAGAACAGTGCCAATGCACTGCGAGGCTGGTAGTATGGCACCATGTGCCCAGCTCCTCTGACCGTTGCGAAGACCAACCCTTTATACCCAATGACGTAGCCAGCAACCTCATTGTCGATGCGCCATGGACGCCAAGATGCTTCTACAGGAAGCCCAAGATTATCCAGCACATATTGTGTTGAAATGAACGAACACACGGCATCCATATCACCACTGTACAGCCATATTCTTGTGCCACTTG…	B73	ZM_BFb0081D07.f ZM_BFb Zea mays cDNA 3', mRNA sequence.	792 unknown	GRMZM2G035517_T01	AAGACACCAAACACCCATGCACACGCAACCTATCAAGATGAAAAGAGGCCTCCTGGTACTTTGGTCCTTGTTCTACTTCAGTGTTGCAAACGCTGACACTAGAAACCAGGCCAAGCAGCCTCTTGAGTTCAATCAATTGAGAGTATCAAGGAAATATGTTCAAGGAAAACAAGATTCAACTCCCAAGAACGGAACCAGTCCATCAGTGCATAGAGGCTCAACAAGCAATCAACGGGAGCAGGATAAGATCGTATGTATGCCTGGGCAAACAGGGGTAGCAGAGTTTGACCAATATGCAGGATATGTGACTGTGGATGCCAAGGCTGGAAGGGCTTTGTTCTACTATTTTGTTGAGGCTCCTCAAGATCCTTCAAACAAACCTCTTGTCCTATGGCTGAA…	est	good	9	119945144	119948254	GRMZM2G035517	1	WH	RefSeq peptide	NP_001159178	hypothetical protein LOC100304263	serine carboxypeptidase	F:serine-type carboxypeptidase activity C:cytoplasmic membrane-bounded vesicle P:proteolysis	hypothetical protein LOC100304263 [Zea mays]	259490272	NP_001159178	0	lysosomal protective protein [Zea mays]
DR962608	DR962608 792 unknown	N.S	N.S.	N.S.	1.354		A_92_P018531	EST	EST result. No valid cDNA result. B73 result (EST vs genome) agrees with EST result.	E	EST	2e-39	2 of 2	9	119948807	119946611	9.04	no info	NA	1	TCGCAGTGCATTGGCACTGTTCTCATCATTCCTCGAAGGGAAGCTCCCTCCACACTGATC	1	149	125	DR962608	GAACTGAAGGTTTTTTTTATTAATATAATCAGCAGCACTCCTGCTTGGTTCATTGAAAACCCCTTCCTAAAGGCGAGCTACAAGTGTAGTACATGACATTCACAAACCATGCTAGCTTAATGGATCAGTGTGGAGGGAGCTTCCCTTCGAGGAATGATGAGAACAGTGCCAATGCACTGCGAGGCTGGTAGTATGGCACCATGTGCCCAGCTCCTCTGACCGTTGCGAAGACCAACCCTTTATACCCAATGACGTAGCCAGCAACCTCATTGTCGATGCGCCATGGACGCCAAGATGCTTCTACAGGAAGCCCAAGATTATCCAGCACATATTGTGTTGAAATGAACGAACACACGGCATCCATATCACCACTGTACAGCCATATTCTTGTGCCACTTG…	B73	ZM_BFb0081D07.f ZM_BFb Zea mays cDNA 3', mRNA sequence.	792 unknown	GRMZM2G035524_T01	ACATTTTACTCAGCAGAGCCCCAGACACCGATCAACAGTCGAGACGGGGTCGGCGTCGGCGACGCGCCGTTCCACGGTCGCCATCCCTCGTCGTCCGTCGCGGGCTCGTGCCGTGCCGCTATCCATTCTCCGAGGGAACACATATACAACTTGATCCAAAGGATTCTGGTGGCATGAATGCTGATATTCCATCTTTCATCTGATGAACAGTGGGCTATGTACCTCATTGTCGACGCGCCATGGACGCCAAGCTGCTTCTATAGGAAGCCCAAGATTGTCCAGCACATATTGTGTTGAAATGAATGAGCACACTGCATCCATATCACCACTGGTACACAAAGGCATAGTTTAAGTCATGTTATGATGTAGCGCACCGAGCAAGGTATTTTGACACACATA…	cdna|est	no_start	9	119947888	119949466	GRMZM2G035524	-1	NH	-	-	-	serine carboxypeptidase	F:serine-type carboxypeptidase activity C:cytoplasmic membrane-bounded vesicle P:proteolysis C:mitochondrion	hypothetical protein LOC100304263 [Zea mays]	259490272	NP_001159178	1.73e-23	hypothetical protein SORBIDRAFT_01g033770 [Sorghum bicolor]
TC299411	TC299411 2463 homologue to UP:PEPCK_MAIZE (Q9SLZ0) Phosphoenolpyruvate carboxykinase [ATP] (PEP carboxykinase) (Phosphoenolpyruvate carboxylase) (PEPCK) , partial (98%)	N.S	N.S.	N.S.	1.29		A_92_P040743	sense gene model	No EST. cDNA result. B73 result agrees with cDNA result.	A	cDNA	60	1 of 1	1	35741346	35741288	1.03	yes	CDS	1	TGTGCTGGAGAACGTGGTCTTTGATGAGCATACTCGTGAAGTCGACTACGCCGACAACTC	1	10	163	TC299411	NA	NA	NA	2463 homologue to UP:PEPCK_MAIZE (Q9SLZ0) Phosphoenolpyruvate carboxykinase [ATP] (PEP carboxykinase) (Phosphoenolpyruvate carboxylase) (PEPCK) , partial (98%)	GRMZM2G001696_T02	GCCGCCGCCGTTGAATGGTCGGGTAGAGGACGTAACCATGGTTCACTGCCGGGCCCTTTAAAAGCCGAGCCGGGCTCGTCCCATCCGCCCCACGACCGCTTGGCGCTTCATCACTCGTTCCCTTTCGAAAGCCCGCGCACGCACGTCGGTCGTCCCGTACGTGTGCCCGTCTATCTATCCTCCTCGACTCCGTCGTGTCTCTTCAACTCCGTCGTGTCGTGTGCAATCGTTGCATGCGGCGAACGCTATACATGGTGCTCCGAGAGTGTCCGGGAGCAGAGAGCATCGATCAATGGCGGGGTTTGGTCTGGTCTGGTCTGGTCCCATCCCAGCAGGGTCGCTAATGCGCGCTCGCTGCTGCTTCTCTCTCTGCAGGAGCAGGACCTCGATCGGCCGAGA…	cdna|est|protein	good	1	35739884	35744291	GRMZM2G001696	-1	WH	UniProtKB/Swiss-Prot	Q9SLZ0	Phosphoenolpyruvate carboxykinase [ATP] (PEP carboxykinase)(PEPCK)(EC 4.1.1.49)(Phosphoenolpyruvate carboxylase)	phosphoenolpyruvate carboxykinase	C:nucleolus F:phosphoenolpyruvate carboxykinase (ATP) activity P:oxidation reduction F:oxidoreductase activity F:ATP binding F:protein binding F:kinase activity P:gluconeogenesis P:response to cadmium ion C:cytoplasm C:membrane	unknown [Zea mays]	223947203	ACN27685	0	phosphoenolpyruvate carboxykinase [ATP] [Zea mays]
TC294413	TC294413 1595 weakly similar to PRF:NP_174459.1:15222460:NP_174459 pentatricopeptide (PPR) repeat-containing protein (Arabidopsis thaliana), partial (11%)	N.S	N.S.	N.S.	1.288		A_92_P037399	sense gene model	cDNA and EST results agree. B73 result agrees with cDNA result.	A	cDNA	60	1 of 2	7	23959945	23959886	7.02	yes	UTR	1	CTTGTTTCAGATGATAATCCTGAACTACTAGTAGTCTGGTAGTTGTTGCCGCCAAAGAGT	1	31	64	TC294413	TCGCTCGGGTGGTGCCTCGGGTTCAGCCAACCTCGCACATGGCGCGCTGCTCCGTCGCGAAACCGCTCTGCGCCACCACCGCGACTCCCCGCCTTACCCGTCGCTGCCGGCAGCTCTCCGCGAACGCCACCACCCCGGCCATGGCCACCAGTAAAGCACGGTTGCCGGCCCTAAACAAACCGGCCAAACCGCCGCCGCCTCTCCTCTCGCGTCCGAAGCTCCCCGTCCCCACCAACACCGCGACTGACACCACTAGCGGCAAGGATTGCACCAAGAAACCACCGCCGGAAGCTACGGACTCACATCCGCCCTCGTCCGGCGCCGGCGACGTGCTCCGCCTGATGGACGCGCTGGGCATCCCGCCCGACGAGGACATCTACATATCCCTTCTCAGGGAGT…	-	-	1595 weakly similar to PRF:NP_174459.1:15222460:NP_174459 pentatricopeptide (PPR) repeat-containing protein (Arabidopsis thaliana), partial (11%)	GRMZM2G333142_T01	GCTCGGGTGGTGCCTCGGGTTCAGCCAACCTCGCACATGGCGCGCTGCTCCGTCGCGAAACCGCTCTGCGCCACCACCGCGACTCCCCGCCTTACCCGTCGCTGCCGGCAGCTCTCCGCGAACGCCACCACCCCGGCCATGGCCACCAGTAAAGCACGGTTGCCGGCCCTAAACAAACCGGCCAAACCGCCGCCGCCTCTCCTCTCGCGTCCGAAGCTCCCCGTCCCCACCAACACCGCGACTGACACCACTAGCGGCAAGGATTGCACCAAGAAACCACCGCCGGAAGCTACGGACTCACATCCGCCCTCGTCCGGCGCCGGCGACGTGCTCCGCCTGATGGACGCGCTGGGCATCCCGCCCGACGAGGACATCTACATATCCCTTCTCAGGGAGTGC…	cdna|protein	good	7	23959718	23961284	GRMZM2G333142	-1	WH	RefSeq peptide	NP_001131386	hypothetical protein LOC100192712	pentatricopeptide repeat-containing protein	C:mitochondrion C:plastid	hypothetical protein LOC100192712 [Zea mays]	212721966	NP_001131386	0	hypothetical protein SORBIDRAFT_02g007340 [Sorghum bicolor]
TC294413	TC294413 1595 weakly similar to PRF:NP_174459.1:15222460:NP_174459 pentatricopeptide (PPR) repeat-containing protein (Arabidopsis thaliana), partial (11%)	N.S	N.S.	N.S.	1.288		A_92_P037399	sense gene model	cDNA and EST results agree. B73 result agrees with cDNA result.	A	cDNA	60	2 of 2	7	23959945	23959886	7.02	no	UTR	2	CTTGTTTCAGATGATAATCCTGAACTACTAGTAGTCTGGTAGTTGTTGCCGCCAAAGAGT	1	31	64	TC294413	TCGCTCGGGTGGTGCCTCGGGTTCAGCCAACCTCGCACATGGCGCGCTGCTCCGTCGCGAAACCGCTCTGCGCCACCACCGCGACTCCCCGCCTTACCCGTCGCTGCCGGCAGCTCTCCGCGAACGCCACCACCCCGGCCATGGCCACCAGTAAAGCACGGTTGCCGGCCCTAAACAAACCGGCCAAACCGCCGCCGCCTCTCCTCTCGCGTCCGAAGCTCCCCGTCCCCACCAACACCGCGACTGACACCACTAGCGGCAAGGATTGCACCAAGAAACCACCGCCGGAAGCTACGGACTCACATCCGCCCTCGTCCGGCGCCGGCGACGTGCTCCGCCTGATGGACGCGCTGGGCATCCCGCCCGACGAGGACATCTACATATCCCTTCTCAGGGAGT…	-	-	1595 weakly similar to PRF:NP_174459.1:15222460:NP_174459 pentatricopeptide (PPR) repeat-containing protein (Arabidopsis thaliana), partial (11%)	GRMZM2G035445_T01	TGCCACGCGGAAACATCCGTCCTTCCCTACCGGCCCGGAGGCAGCTGCCCAGCTCCCCTACGAATCTCGATTCCCCAAACAACATTGCCACCGCCGCCTGGGCGCCTCGCTTCCCCTCACCTCGCCCTCTCCACCAAGCCGCGAGCCGCCTCCCCCATAGGGTTCCTCTCCCCGGAGCCGGGGGCAGCAAGGGGGATGGAGGGGTGGGCGTCCGCGGCGGCGTACACGGCCGCCGCGCTGGCCTCCGCGGCGGCGGCGACGGTGGTGGCTCTGCGGCTCGTGCACCGGCATCTCCTTCACTACGCCGAGCCCACGCACCAGCGTTTCATCGTCCGCATCATCCTCATGGTCCCGGTATATGCAGTGATGTCATTTCTTTCCCTTGTCTTACCGCATCAA…	cdna|est|omrna|protein	good	7	23950736	23961335	GRMZM2G035445	1	WH	RefSeq peptide	NP_001141528	hypothetical protein LOC100273640	organic solute transporter-like	C:membrane C:cytoplasmic membrane-bounded vesicle C:mitochondrion C:plastid	hypothetical protein LOC100192712 [Zea mays]	212721966	NP_001131386	0	hypothetical protein SORBIDRAFT_02g007340 [Sorghum bicolor]
TC310493	TC310493 1327 weakly similar to UP:Q8W0K2_ORYSA (Q8W0K2) MtN3-like, partial (72%)	N.S	N.S.	N.S.	1.253		A_92_P037822	sense gene model	No EST. cDNA result. B73 result agrees with cDNA result.	A	cDNA	60	1 of 1	5	127605400	127605459	5.04	yes	UTR	2	CTTCTTCTGTTAATCCCTAGCTTTTATTTTCTCCATGCTTCCTAGTAACGAAGCTTTGCC	1	29	27	TC310493	NA	NA	NA	1327 weakly similar to UP:Q8W0K2_ORYSA (Q8W0K2) MtN3-like, partial (72%)	GRMZM2G144581_T07	ACTCACAAAGAAGCCGGGGACGGAGAGCAGAGAGCTTCAGCGCAACTGTGCTCAATCGTTTCTTCGTCTTTAGTTGGTGCTTGGTCTCCCTCCGTCCTCTGTTTCCCAAACAGAGGTGTCTCAGCTGACTCTTTTGCTTGCTAGCAAAATAGCACACTCTCTCTCTAGAGCTGAGCACCACCTTGCTGAAGGCAGCTAGCTAGCGACGACCATGGTCTCCTCGGACACCATCCGCACGGCCATCGGCGTCATCGGCAATGGGACCGCCCTGGTGCTCTTCCTCTCCCCGGTGTAAGAACAGCCAATTAATACAGATACTCATACAACATGTGTGTGTGTTTGAAGGAGGATGTACGTACTAACCGAAGGACGTATTATACAACGTACGTACGTACGTAC…	cdna|protein	good	5	127602043	127605592	GRMZM2G144581	1	WH	RefSeq peptide	NP_001143639	hypothetical protein LOC100276360	seven-transmembrane-domain protein 1	C:integral to membrane	unknown [Zea mays]	223947341	ACN27754	3.4e-101	hypothetical protein LOC100276360 [Zea mays]
TC285318	TC285318 997 similar to UP:Q6K999_ORYSA (Q6K999) Cticosapeptide:Phox:Bem1p (PB1) domain-containing protein-like, partial (6%)	N.S	N.S.	N.S.	1.243		A_92_P023455	sense gene model	No EST. cDNA result. B73 result agrees with cDNA result.	A	cDNA	60	1 of 1	1	32756446	32756387	1.03	yes	UTR	2	AATATTGCAAGAAAAGATGTGATGCTTGAGCTCTGGTCGGTCGAGTTGTCCGCAGCGTGA	1	118	46	TC285318	NA	NA	NA	997 similar to UP:Q6K999_ORYSA (Q6K999) Cticosapeptide:Phox:Bem1p (PB1) domain-containing protein-like, partial (6%)	GRMZM2G360234_T01	AGCCCGGATCGGAGGTGGAGGGTGGGCTTTGTGCAGAGGCCATTCCCTCGCTCTCTATACTGGAGTAGATAGCAGCAGGAGGAAGATAACATCTCCTCAAAAATAGATATAGCTTCTTCCTCTTTGGTTCTCTTCGTTCTTTTCTTTCTTCTTCGATCTAAACACGCCTTCGATCCATCCTAGTATCCTTGCTGTTTTTTCTTCCCCAAGGATTTTGCTAGCTCTCCTGTTGCAGATTTCCTCTCAAACTAATACGAGTTCTCTCAGCTCCTAACCACCTGAATTCTTTTTAGGGAGCGCTTCCTTTTCCATTCAGCAATCAATATCGAAAACCTGTCTTTCTTGAGCAAAACAGCGCAAATACTACCTAATCAAGAAGCTTTTGTTCTATAGATCGAC…	cdna|est|omrna|protein	good	1	32756097	32757729	GRMZM2G360234	-1	WH	RefSeq peptide	NP_001143006	hypothetical protein LOC100275469	-	-	unknown [Zea mays]	194698026	ACF83097	2.6e-62	hypothetical protein LOC100275469 [Zea mays]
TC301175	TC301175 1055 similar to UP:Q8L7V8_ARATH (Q8L7V8) AT3g53540:F4P12_240, partial (4%)	N.S	0.3677	N.S.	1.151		A_92_P018340	antisense gene model	No EST. cDNA result. B73 result agrees with cDNA result.	A	cDNA	53	1 of 1	3	21858240	21858188	3.04	no	UTR	1	CCATGTAATGTAAGGTTGAAGGACCTCCCGGTTGTTTTGCCCTTTGTATGCTGTAACCGA	1	150	18	TC301175	NA	NA	NA	1055 similar to UP:Q8L7V8_ARATH (Q8L7V8) AT3g53540:F4P12_240, partial (4%)	GRMZM2G396007_T01	TTGCTTTTGAATTCTCTCGATTGCATCGTGAACTCGGGATTCAGAGTGTGATCTTAGAGCAGAACATGTGCTAACATGGGCAAACTAACGGTCTTCTAATTCGTGCTTAGCACTAGATCCAGCAAAAAAAGTGCCTTTTTCATCACACACAACAAAACGTACCCTGGCGTACAATGTTGTTATCAGCTGGGTAAAAAGAGGAGCGACGAAAAGAAAAAAAAAGCGCCAAAAGTAGGAGACACTTTTAGGCTTTAGCACGTTTCGGTTACAGCATACAAAGGGCAAAACAACCGGGAGGTCCTTCAACCTTACATGGCTCTGTACAAAATTTGCTGCAGGGAAAAAAAAACAAAGATATCCGCAGTATCTCTTATTTATACGTAATTGATCATGCGAGCA…	cdna|est	good	3	21857927	21858779	GRMZM2G396007	1	NH	-	-	-	-	-	hypothetical protein SORBIDRAFT_03g007100 [Sorghum bicolor]	242056559	XP_002457425	1.49e-58	hypothetical protein LOC100277355 [Zea mays]
DR968673	DR968673 810 weakly similar to UP:Q75A81_ASHGO (Q75A81) ADR037Wp, partial (13%)	N.S	N.S.	N.S.	1.127		A_92_P023015	sense gene model	cDNA and EST results agree. B73 result agrees with cDNA result.	A	cDNA	59	1 of 1	1	32757525	32757466	1.03	yes	UTR	2	CCCAAGGATTTTGCTAGCTCTCCTGTTGCGGATTTCCTCTCAAACTAATACGAGTTCTCT	1	121	135	DR968673	GGAGGGTGGGCTTTGTGCAGAGGCCATTCCCTCGCTCTCTATACTGGAGTAGATAGCAGCAGGAGGAAGATAACATCTCCTCAAAAATAGATATAGCTTCTTCCTCTTTGGTTCTCTTCGTTCTTTTCTTTCTTCTTCGATCTAAACACGCCTTCGATCCATCCTAGTATCCTTGCTGTTTTTTCTTCCCCAAGGATTTTGCTAGCTCTCCTGTTGCGGATTTCCTCTCAAACTAATACGAGTTCTCTCAGCTCCTAACCACCTGAATTCTTTTTAGGGAGCGCTTCCTTTTCCATTCAGCAATCAATATCGAAAACCTGTCTTTCTTGAGCAAAACAGCGCAAATACTACCTAATCAAGAAGCTTTTGTTCTATAGATCGACAAAAGCAAGATGGAAA…	B73	ZM_BFb0090B10.r ZM_BFb Zea mays cDNA 5', mRNA sequence.	810 weakly similar to UP:Q75A81_ASHGO (Q75A81) ADR037Wp, partial (13%)	GRMZM2G360234_T01	AGCCCGGATCGGAGGTGGAGGGTGGGCTTTGTGCAGAGGCCATTCCCTCGCTCTCTATACTGGAGTAGATAGCAGCAGGAGGAAGATAACATCTCCTCAAAAATAGATATAGCTTCTTCCTCTTTGGTTCTCTTCGTTCTTTTCTTTCTTCTTCGATCTAAACACGCCTTCGATCCATCCTAGTATCCTTGCTGTTTTTTCTTCCCCAAGGATTTTGCTAGCTCTCCTGTTGCAGATTTCCTCTCAAACTAATACGAGTTCTCTCAGCTCCTAACCACCTGAATTCTTTTTAGGGAGCGCTTCCTTTTCCATTCAGCAATCAATATCGAAAACCTGTCTTTCTTGAGCAAAACAGCGCAAATACTACCTAATCAAGAAGCTTTTGTTCTATAGATCGAC…	cdna|est|omrna|protein	good	1	32756097	32757729	GRMZM2G360234	-1	WH	RefSeq peptide	NP_001143006	hypothetical protein LOC100275469	-	-	unknown [Zea mays]	194698026	ACF83097	2.6e-62	hypothetical protein LOC100275469 [Zea mays]
TC311203	TC311203 1496 similar to UP:Q9ZTM6_PETHY (Q9ZTM6) PGPD14, partial (83%)	N.S	N.S.	N.S.	1.059		A_92_P024532	sense gene model	No EST. cDNA result. B73 result agrees with cDNA result.	A	cDNA	60	1 of 1	1	235491069	235491128	1.08	yes	UTR	2	TATTGGGCCGAGCCTAATCAGGCACCACGAATGTGAATAATTGCACATGGCGCATATATG	1	111	138	TC311203	NA	NA	NA	1496 similar to UP:Q9ZTM6_PETHY (Q9ZTM6) PGPD14, partial (83%)	GRMZM2G144782_T01	CGTGTGCGCAGCCAACTCTACCTATCCCCGCCCCCGGGATGGGCGATGGCAACTATCCTATCGCAACAATATCCTGGGGTGGGGGCTATAAAACGGAGCGGCCCGCGTGGGGCGCGCCTCCATCAGCCGCAGTCGCGTCGCGTCGCGTCGCGTCCAGTCCAATCCTCGGAGCCTCACACGGGCGGACGAGCGGGAGCTTCTCCCAATCTCCCCTGCCCTGCCCTGCCCTGCCGCCGCGCTTAGCTTCGCATCTTCCCCTCCTCCTCCTCCTCCTTCCTCGGCCAAGCGAGGAGCGAGGCGCGGGCGCGAGCGCGTCGTTGAGATGGATTCGGAGGCGGTGCAGCACGGCTGCGCGCATTACAGCCGTGGGTGCAGCGTCGTGGCGCCCTGCTGCGGCCA…	cdna|est|omrna|protein	good	1	235487553	235491226	GRMZM2G144782	1	WH	RefSeq peptide	NP_001131624	hypothetical protein LOC100192978	chy zinc finger family expressed	F:protein binding F:zinc ion binding C:cytoplasmic membrane-bounded vesicle	hypothetical protein LOC100192978 [Zea mays]	212723002	NP_001131624	2.11e-165	unknown [Zea mays]
TC303914	TC303914 449 homologue to UP:RBS3A_LYCES (P07180) Ribulose bisphosphate carboxylase small chain 3A:3C, chloroplast precursor (RuBisCO small subunit 3A:3C) , partial (82%)	N.S	N.S.	N.S.	1.04		A_92_P012640	inconclusive	No valid cDNA / EST result. No valid B73 result.	D	no result	NA	NA	NA	NA	NA	NA	NA	NA	NA	ATCAGTGCACCCGAACATGGGCAACTTCCACATGGTCCAGTATCTGCCATCGTAGTATCC	1	186	115	TC303914	CGCTTCTTTCCCTGTTTCAAGGAAGCAAAGCCTTGACATTACCTCCATTGCTAGCAACGGTGGAAGAGTCAGTTGCATGCAGGTGTGGCCACCAATTAACATGAAGAAGTACGAGACTCTGTCGTACCTTCCTGATTTGTCCGACGAGCAATTGCTCAGCGAAATTGAGTACCTATTGAAAAATGGATGGGTTCCTTGCTTGGAAATTCGAGACTGAGCACGGATTTGTGTACCGTGAGAACCATAAGTCACCAGGATACTACGATGGCAGATACTGGACCATGTGGAAGTTGCCCATGTTCGGGTGCACTGATGCAACCCAGGTCTTGGCTGAGGGGCAGGAGGCAAAGAAGGCTTACCCACAGGCATGGGTCCGTATCATCGGATTCGACAATGTTC…	-	-	449 homologue to UP:RBS3A_LYCES (P07180) Ribulose bisphosphate carboxylase small chain 3A:3C, chloroplast precursor (RuBisCO small subunit 3A:3C) , partial (82%)	NA	NA	NA	NA	NA	NA	NA	NA	NA	NA	NA	NA	NA	NA	NA	NA	NA	NA	NA	NA
TC283518	TC283518 763 similar to UP:Q6U8C6_WHEAT (Q6U8C6) ETTIN-like auxin response factor (Fragment), partial (38%)	N.S	N.S.	N.S.	1.014		A_92_P026446	sense gene model	No EST. cDNA result. B73 result agrees with cDNA result.	A	cDNA	60	1 of 1	8	174219623	174219682	8.09	yes	UTR	3	GTGTAAGCTCTCATAGCACAAGACTAATGCCTGTATATGTATGCTGCTATCCTTTTACCT	1	99	134	TC283518	NA	NA	NA	763 similar to UP:Q6U8C6_WHEAT (Q6U8C6) ETTIN-like auxin response factor (Fragment), partial (38%)	GRMZM5G874163_T02	CGTAGTCCATAGTACTCCATTTGCAAATTGCATTGCCACACCTCGGCTCATCCCCACCTCACCTCGGCCTCACTTCACAAGTTCACATCACGAAACAGGAGCGTCATAAAGACATGGGCGTCGCAGGGTAGCCTCAGACGGTCAGACCAGTGACGCAGCGGCAGCGGCAGCGGGCATGGGGTCCTGAGTGACCGACTGCGAAGGAGATGGCTGGAGCGCGACGGCCCCGGAGCCATTAATGGGGTGCTCATCCTCCTCCCCCTCCTCGCCTCCTCCCCGCCGGGTCGCGGACGCGGTCGGCTCCGCCTTTTAACCGGCCTGTCCGGGAGCGGGGCGCCGGAACCCTAGTGCTGCTGGTGGCACGCGGCGCGCCCCATGGGCATCGATCTCAACATGGTG…	est	good	8	174214893	174221202	GRMZM5G874163	1	WH	UniProtKB/TrEMBL	C4JAX4	Putative uncharacterized protein	ettin protein	F:DNA binding P:auxin mediated signaling pathway C:nucleus P:regulation of transcription	auxin response factor 26 [Zea mays]	295844326	ADG43160	0	auxin response factor 11 [Zea mays]
TC304443	TC304443 1143 similar to UP:Q9LFR1_ARATH (Q9LFR1) Oligopeptide transporter-like protein, partial (21%)	N.S	N.S.	N.S.	1.013		A_92_P035399	sense gene model	cDNA and EST results agree. B73 result agrees with cDNA result.	A	cDNA	60	1 of 1	9	2214361	2214420	9	yes	CDS	2	TCTGCTTCGTCAGCTTTGTCGTCTTCACGCACTTGTGCAAGTACTACAACGACAGATCTG	1	44	91	TC304443	TAGGCCGTCCCCGAGTAGCGTCTTCAACTTCAAGTCGGTTCTCGGCGCTAGCCGAAAGATCAGTCTGCCGCCGTCGAGATCATCAGACGACAATGGCGACGCCATTTCTGAGCTTGAGTTGCAAGAGAAGCCACTGAAAACTGATGAAGCATCAGAGTCCTCCCCTGACGAGGCTGCCGCTGCTCCCGGCGTGGCCAAGGTCATACTCGGCCTCCTGCCGATCTGGGCGATCCTGCTCGTCTTCGCGGTGATCTTCCAGCAGCCGATGACCTTCTTCACCAAGCAAGGCATGCTGATGAACCACACGATCGGCGTCGGCGTCGGCTCCGGCTCCCTGGTGATCCCGCCGGCGATGCTGCAGAGCTCGATCACCGTCTCCATCATCCTGCTCGTGCCCAT…	-	-	1143 similar to UP:Q9LFR1_ARATH (Q9LFR1) Oligopeptide transporter-like protein, partial (21%)	GRMZM2G057611_T01	TTTTGTTTCGCTGGAAAGCCAGAGCCGGCCAGGAGGAGGAGGGCCGGTCACTTGGTGTTGGCGGTGGTGGATTCCACTTCCTCCGGCGCGCGCGGCAGGGCCAGGGGCTGGCCGTAGAAACGTATCGCCGGAGGAGACTGTCGTCGTCGTCGCCTCATTTATTTGCTAGCTTTTGCGCTGGTTTCTGTCCGAGTGCGGGATGTGTAAGCCAAAAGAAGCTGCGTTTCTTGGGGATCGGGCGCTGTATATAAGCATGTGATTCGCGCAAGAAGCAGCCGAGAGGAGTTGCCAGAGCGTCAAGTCTGGTTCGCCGCACGGCGTCGCGACGCCGACGGTCATGTCGGGGAAGACGACGCCGACGAAGGCGACGCTGAGCCGGCCATGCGTTCTGGTCATAGT…	abinitio|cdna|est|omrna	good	9	2211852	2214678	GRMZM2G057611	1	WH	RefSeq peptide	NP_001169556	hypothetical protein LOC100383435	oligopeptide transporter	P:response to nematode P:oligopeptide transport C:cytoplasmic membrane-bounded vesicle C:membrane F:transporter activity	unknown [Zea mays]	224032373	ACN35262	0	hypothetical protein SORBIDRAFT_10g008670 [Sorghum bicolor]
TC295799	TC295799 1008 weakly similar to UP:Q96400_CUCSA (Q96400) Nitrite transporter, partial (32%)	N.S	0.9012	N.S.	1.006		A_92_P038669	sense gene model	cDNA and EST results agree. B73 result agrees with cDNA result.	A	cDNA	60	1 of 1	6	146820946	146820891	6.05	yes	CDS	2	GTCCAAGTTGCCGGCGAAGCAACGGGGAGGGTTCAGGAGCATGCCCTTCATCCTAGCGAA	1	23	84	TC295799	TCACAAGTGAAGGAAGGCTACTGGTGCTGGTGCCGGCACTGGCAGCCGGTGCCTAACCATATCTACCTCATATAACTTTCCACTGGCCGTAGTCGGCTTCTTCTCTGAACTGAAGCAGGGGGGAGACAAGCGCCATGGCTGAGGATGCCAGAGGAGAGAAGAAGGATGCCTACGCGGCGGCGCCGGCGTCCAAGTTGCCGGCGAAGCAACGGGGAGGGTTCAGGAGCATGCCCTTCATCCTAGCGAATGACTTCTGCGACCGGCTTGCTTCGGTGGGGTTCACGACGAACCTGATCTCGTACCTCACCCTGCAGCTGCACCTGCCGCTCGTGGAGGCCTCCAACATCATCACCAACTACAATGGCACTGCTAACCTCACTCCGCTCATCGGCGGTCTCA…	-	-	1008 weakly similar to UP:Q96400_CUCSA (Q96400) Nitrite transporter, partial (32%)	GRMZM2G026523_T01	AATTCTCACGCCCATCACAAGTGAAGGAAGGCTACTGGTGCTGGTGCCGGCACTGGCAGCCGGTGCCTAACCATATCTACCTCATATAACTTTCCACTGGCCGTAGTCGGCTTCTTCTCTGAACTGAAGCAGGGGGGAGACAAGCGCCATGGCTGAGGATGCCAGAGGAGAGAAGAAGGATGCCTACGCGGCGGCGCCGGCGTCCAAGTTGCCGGCGAAGCAACGGGGAGGGTTCAGGAGCATGCCCTTCATCCTAGCGAATGACTTCTGCGACCGGCTTGCTTCGGTGGGGTTCACGACGAACCTGATCTCGTACCTCACCCTGCAGCTGCACCTGCCGCTCGTGGAGGCCTCCAACATCATCACCAACTACAATGGCACTGCTAACCTCACTCCGCT…	cdna|est|omrna|protein	good	6	146816123	146821147	GRMZM2G026523	-1	WH	RefSeq peptide	NP_001147810	peptide transporter PTR2	peptide transporter ptr2	C:membrane P:oligopeptide transport F:transporter activity	peptide transporter PTR2 [Zea mays]	226497448	NP_001147810	0	hypothetical protein SORBIDRAFT_09g020300 [Sorghum bicolor]
TC305746	TC305746 2634 homologue to UP:Q60DJ5_ORYSA (Q60DJ5) Expressed protein, partial (96%)	N.S	N.S.	N.S.	0.9973		A_92_P015969	gDNA	No valid cDNA / EST result. Allow B73 result.	C	gDNA	60	1 of 1	5	16416145	16416204	5.03	NA	NA	NA	CCCTTGCTGCTCCCCGAATCAGCAGATCCAGTCCGCCGGGCCTTTTGCTTGTCCCTAATT	1	165	113	TC305746	NA	NA	NA	2634 homologue to UP:Q60DJ5_ORYSA (Q60DJ5) Expressed protein, partial (96%)	NA	NA	NA	NA	NA	NA	NA	NA	NA	NA	NA	NA	NA	NA	NA	NA	NA	NA	NA	NA
TC312118	TC312118 1334 similar to UP:Q4S5C6_TETNG (Q4S5C6) Chromosome 19 SCAF14731, whole genome shotgun sequence. (Fragment), partial (5%)	N.S	N.S.	N.S.	0.986		A_92_P018928	sense gene model	No EST. cDNA result. B73 result agrees with cDNA result.	A	cDNA	59	1 of 1	5	191902069	191902011	5.05	yes	UTR	2	TTGGGTCATATTTGTGTTGTTCGACTTTGGAGCCGGATGGACCTCTGTAGCTACACTTCC	1	146	124	TC312118	NA	NA	NA	1334 similar to UP:Q4S5C6_TETNG (Q4S5C6) Chromosome 19 SCAF14731, whole genome shotgun sequence. (Fragment), partial (5%)	GRMZM2G056762_T02	CCTAGCAATACCAATACTCAACCCTTCCGAATATTTCGTCGCAAGATTTTTCGCTAGTGCTCAAAGCTCCAAAGGCCCCAAGACTCCTTCCTGCTCAAACCTTTTTTTATCCATCCTTTTGCGCGGAGGCTGTTGGAGCGTTGGATAGTGCGCGGTGCCGGCGCACTCGCTCGCAGTCCAAGAACGAAGGCAGCCTCTGTTTCCTTCCGACCGGCGATGAGGAACCCGCCGGGCAGGCACCTCCTCTGTCTCAGCAGCCGCGCCGTGCGCTCTTCCTCCTCCTCATCGGCGCTCGGCCCCGGACCCGGCGCTGTTACCTCCGCCGCGTCCCCACGCCCGCGCGCCATCGCGCCCGGGCGGCCCCTGCGCGCCAGTTCCCCATCCCCGCCTTACGCAGTC…	cdna|est	good	5	191901867	191905412	GRMZM2G056762	-1	WH	RefSeq peptide	NP_001144093	hypothetical protein LOC100276928	-	-	unknown [Zea mays]	194700786	ACF84477	3.69e-121	hypothetical protein LOC100276928 [Zea mays]
TC301326	TC301326 1281 homologue to UP:Q6EU30_ORYSA (Q6EU30) RAV-like B3 domain DNA binding protein-like, partial (27%)	N.S	N.S.	0.3157	0.9776		A_92_P012817	sense gene model	No EST. cDNA result. B73 result agrees with cDNA result.	A	cDNA	60	1 of 1	1	4548835	4548894	1.01	yes	CDS	1	CCTCCTCCTCATCCTACTCTTCCGGGAAAGCGAGGTGCTCCTTGAACCTTGACTTGTGAA	1	185	83	TC301326	NA	NA	NA	1281 homologue to UP:Q6EU30_ORYSA (Q6EU30) RAV-like B3 domain DNA binding protein-like, partial (27%)	GRMZM2G082227_T01	AGCTGCACCTCCACTCTTCGCCATCCAGTAGTAGCGTGCCATAAACAAAAAGTATATCAGGCGCCACTGGTCAAAGTAAAGTCTCAAGGCGGAGGCGGTAGCGGCAGCAGCGTCGATCGATCGGCCGGCGTCTACGGCCTACGTTCGACCTGCCTCGACGGACGGCCGGCCGGCTCGATCTCGACCGATCGCCGGTCGTCGATCGGAGAGATCGATGGAGTTCACCGCTCCCCCGCCCGCGACCCGGTCGGGCGGCGGCGAGGAGAGGGCGGCTGCTGAGCACCACCAGCAGCAGCAGCAGGCGACGGTGGAGAAGGAGCACATGTTCGACAAGGTGGTGACGCCGAGCGACGTCGGGAAGCTGAACCGGCTGGTGATCCCGAAGCAGCACGCGGAGAG…	est|omrna|protein	good	1	4547696	4549322	GRMZM2G082227	1	WH	-	-	-	y3209_orysj ame: full=b3 domain-containing protein os03g0120900	P:regulation of transcription C:plastid C:nucleus F:DNA binding	hypothetical protein SORBIDRAFT_01g049150 [Sorghum bicolor]	242042451	XP_002468620	2.24e-98	hypothetical protein OsI_09772 [Oryza sativa Indica Group]
TC288097	TC288097 1287 weakly similar to PRF:NP_182313.1:15227164:NP_182313 kinase interacting family protein (Arabidopsis thaliana), partial (43%)	-0.304	N.S.	0.0449	0.9635		A_92_P018657	sense gene model	No EST. cDNA result. B73 result agrees with cDNA result.	A	cDNA	60	1 of 1	2	215519988	215519929	2.08	yes	UTR	1	CATCGTCGCGCTCTGAGCAGGATGCCAGGATCGTGAAGAGAGACAGCGTAGATATGCATT	1	148	24	TC288097	NA	NA	NA	1287 weakly similar to PRF:NP_182313.1:15227164:NP_182313 kinase interacting family protein (Arabidopsis thaliana), partial (43%)	GRMZM2G131554_T02	TTCGATCGTTGCGGTTGCCGGGCGGGCGCGTCGTCTGTTCTCTCTCTCTTTCTCTCTCTCTCGATTACTTCTCGTTCGTGCAGTGCAGATGAACTCTTAATGTTCGTTTTTTTTCCCTTGAAGTTCTGCTTTGTTCTGTGACATAAGTGAGGTACTACATCGAAAAACGATCTGATTTTATTTTTCAGGTCACAAACCTGAAAATACCAATCTACGATACAGATCTAGAAACCACGAATACATATTTTGTCGGGGCTAATAGGGGGGAAAAAAGAAGATATTCTGTGGCATCGGAACTCTGTAACACTGTTGGTTTCTGTGAACGCTTCAGGTAAGGCAAGGCAAGGTAAGTGACGAGACAAAGATGGTGCAGGAGGAGCTGCCGCAGGCATGGTGGTT…	est	good	2	215519711	215522075	GRMZM2G131554	-1	WH	RefSeq peptide	NP_001146310	hypothetical protein LOC100279886	-	-	hypothetical protein LOC100279886 [Zea mays]	226505010	NP_001146310	9.57e-122	hypothetical protein [Zea mays]
TC297676	TC297676 237 homologue to UP:Q7XXP9_ORYSA (Q7XXP9) RNA helicase (Fragment), partial (18%)	N.S	N.S.	N.S.	0.9324		A_92_P014148	sense gene model	cDNA and EST results agree. B73 result agrees with cDNA result.	A	cDNA	44	1 of 1	7	33092199	33092258	7.02	yes	CDS	5	ACGCCAGATGGTTATTGTTCAGTGCAACATGGCCTCTTTCTGTCCACAAATTAGCCCAGG	1	176	94	TC297676	ACAGCACAAAAACCAAAACCCTGTTGCTTTGTGCTTGATGGTATTTGTCAAGCAAGGCAAGTAATCTTGAATCCCTTGTTCTATCATCCAATACTTCAACAATTTGCATCACGTCATGGTTAGCAGCAAGGTCTTCTGATCCAATAACAACCTTTATCGGATTTGGATCCATAAACTCCTGGGCTAATTTGTGGACAGAAAGAGGCCATGTTGCACTGAACAATAACCATCTGGCGT	-	-	237 homologue to UP:Q7XXP9_ORYSA (Q7XXP9) RNA helicase (Fragment), partial (18%)	GRMZM2G076484_T01	CCACCTCCCGGTTCCCGCCGTCCTCGCTCGCCCCCCATTCTCCGGCCCTCCCCACCGCCACCATTTTCCCCGGCGACATGGGCCGCAATCTTCCAGCCGAGCAAGTGGAAGCACCCAGGAGCAGCAAGATGGACAAGAAGAGAAAGAAGGACAAGAAGCGGAAGCTGGCAGCCGAGGCCGAGGAGGAGGCGGCGGTGACGGCGACAGTGGAGACCGTGAAGAGCAGCAAGAAGAAGCGGGTGGAGAATGAACCCGGCGCAGGAGCAGTGGAGGCGGAGAACGGCGCTGAGAAGACCGTGGCGGTGACCGGGAAGGGTTCGGAGGACCCTAAGTACGCGCCGCTACGGTCGTTCTCCGCTGCCGAGCTGCCGTCTCAGGTGCTCGAATGCTGCAGCGCGT…	est|omrna|protein	good	7	33089047	33098044	GRMZM2G076484	1	WH	RefSeq peptide	NP_001169296	hypothetical protein LOC100383160	rna helicase	F:nucleic acid binding F:ATP binding F:ATP-dependent helicase activity	hypothetical protein LOC100383160 [Zea mays]	293332577	NP_001169296	0	hypothetical protein SORBIDRAFT_02g009590 [Sorghum bicolor]
TC304129	TC304129 693 similar to UP:Q6R8G9_ARATH (Q6R8G9) PHO1-like protein, partial (18%)	N.S	N.S.	N.S.	0.9293		A_92_P028198	sense gene model	cDNA and EST results agree. B73 result agrees with cDNA result.	A	cDNA	60	1 of 1	3	28922355	28922414	3.04	yes	CDS	1	CATCATCCATCCAAATTTTGGGAGCTTGGATTCTAGGGTCACTTCCTTCTTCCTAGCGGC	1	89	7	TC304129	GCCATGCTCGCCGCCGGCGCCAAAGTGGCGTACGAGAAGGACAGGAGCCTGGCGTCGCTGTCGCTCCTCGTCGCCGTGTCCAGCGGCGCGACGGTGTACCAGCTGTACTGGGACTTCGTCAAGGACTGGGGCCTGCTCCAGCCCAACTCCAAGAACCCCTGGCTCAGGAGCGGCCTCATCCTCAGGAGGAAATCCATATCCTACCTGTCAATGGGACTGAACCTTGTGTTGAGGCTCGCTTGGTTGCAGACCATCATCCATCCAAATTTTGGGAGCTTGGATTCTAGGGTCACTTCCTTCTTCCTAGCGGCCCTCGAGGTGATCCGGCGAGGGCATTGGAACTTCTATAGGCTGGAGAATGAGCATCTGAACAACGCTGGCAAGTTCCGTGCGGTGAAG…	-	-	693 similar to UP:Q6R8G9_ARATH (Q6R8G9) PHO1-like protein, partial (18%)	GRMZM5G891944_T02	GGCGCGGGAGTTCTTCGCGCGCCTGGACGCGCAGCTCAACAAGGTGAACCAGTTCTACAGGGGCAAGGAGCAGGAGTTCCTGGAGCGGGGCCGGTCCCTGCGGCGGCAGATGGACATACTCGCCGACCTCAGGGCGGCCAGGGCCAGGGAGGACCCCTCCGTCGCCTCCGCTTCCGCCGCCTCCGAGGATGAGTACACAAGGTATGCGATGACGTCAGCATCAGACACGGACGCGCTGCAGCTGAGCGAGCAAGAAGAACAAGCCACGCCGCTGCCGACCGACGGCCCCGGCGTCACGGCTCAGGAGGACCACCAGCAGCAGCAGGATCTAGAAGGCTCCGGAACCTTCGCGGTGAGGCCGCCCTTGAGCGGGTGCGGGAGGAAGAGCCTGAAGATCAC…	est|protein	good	3	28918300	28922839	GRMZM5G891944	1	WH	RefSeq peptide	NP_001168379	hypothetical protein LOC100382148	pho1-like protein	C:integral to membrane P:phosphate transport P:cellular response to phosphate starvation	hypothetical protein SORBIDRAFT_03g008460 [Sorghum bicolor]	242056719	XP_002457505	0	RecName: Full=Phosphate transporter PHO1-1; AltName: Full=Protein PHO1-1; Short=OsPHO1;1
BM074546	BM074546 479 similar to UP:Q4NSY2_9DELT (Q4NSY2) Binding-protein-dependent transport systems inner membrane component, partial (2%)	N.S	N.S.	N.S.	0.9289		A_92_P031647	sense gene model	cDNA and EST results agree. B73 result agrees with cDNA result.	A	cDNA	60	1 of 1	7	9260598	9260539	7.01	yes	UTR	2	CCCCCTGTATTCTCTCTAGTAGTAGCAACTAGCAAGTGCTACGGGGCTACAGCCTACAAG	1	67	10	BM074546	TTTTTTTTTTTTTTTTTTTTCCGAGGGCGGAACCGCCAGCCCTCCAACGACCAGTGGGGAGCAGCAAACGGCGCAGGCCGAGAAGCTCTCTCCTGCCGGCAGTGCAGCTGCCGCCGCGCCGCCACCCTCCTCGCCAGCTTTAGCCGGCCTCTAGGACGACGCGGGAGCCGGGATTCGTCGGCTGGGTACCAAGGCCTACTACTTGTAGGCTGTAGCCCCGTAGCACTTGCTAGTTGCTACTACTAGAGAGAATACAGGGGGAGGTGGGGTGGGGGTGCTAGGAGTTGGAGTAGTAGGACACGAGGTGGCAGGGGGTGAGGAATGCGGATAGGGCCGGATGACGACAAGGGGAGATAGTATATAGAGAGAAAAAAAGGGATGGTGGAGGAGAGAGAAAGT…	B73	MEST81-B12.T3 ISUM4-TN Zea mays cDNA clone MEST81-B12 3', mRNA sequence.	479 similar to UP:Q4NSY2_9DELT (Q4NSY2) Binding-protein-dependent transport systems inner membrane component, partial (2%)	GRMZM2G004301_T02	CTCTTCCCTCCCTGGGGGTTTGGGCGACAAGGCCGAGAGAGAGAGAAAAAAAAAAGGTGGAGGAGAGACAAGGCCAAAGCAAAGCAGCCAGCGCGAGCAGGGGAGGTAGAGAGAGAGAGAAAAAAAAGAGCAGCGCCACGAACAGAACAACAAGCCTCGCCTCACTTTCTCTCTCCTCCACCATCCCTTTTTTTCTCTCTCTCTACTCTCTCCCCTTGTCGTCCTCCGGCCCTCTCCGCATTCCTCTCCCCCTGCCACCTCGTGTCCTACTACTCCAACTCCTAGCACCCCCACCCCACCTCCCCCTGTATTCTCTCTAGTAGTAGCAACTAGCAAGTGCTACGGGGCTACAGCCTACAAGTAGTAGGCCTTGGTACCCAGCCGACGAATCCCGGCTCC…	cdna|est|omrna|protein	good	7	9255254	9260899	GRMZM2G004301	-1	WH	RefSeq peptide	NP_001131894	hypothetical protein LOC100193277	type i inositol- -trisphosphate 5-phosphatase cvp2	F:inositol-polyphosphate 5-phosphatase activity	hypothetical protein LOC100193277 [Zea mays]	212723858	NP_001131894	0	hypothetical protein SORBIDRAFT_02g004230 [Sorghum bicolor]
TC313961	TC313961 1053 weakly similar to UP:IFRH_LUPAL (P52581) Isoflavone reductase homolog , complete	N.S	N.S.	N.S.	0.9276		A_92_P012545	sense gene model	No EST. cDNA result. B73 result agrees with cDNA result.	A	cDNA	59	1 of 1	3	135105049	135105086	3.05	yes	CDS	1	CATTCCTGCAGATGAATTCTTGGCTTCAATGAAAGGTACTGACTTGGCCAATCAAGCCGG	1	186	156	TC313961	NA	NA	NA	1053 weakly similar to UP:IFRH_LUPAL (P52581) Isoflavone reductase homolog , complete	GRMZM2G326116_T01	GCCAGAGCCATGGAGAAGAGCCGGGTGCTGGTGGTGGGCGGCACCGGGTACATCGGGCGGCGGCTCGTGAGGGCGAGCCTGGCGCAAGGGCACCCGACGCTAGTCCTGCTGCGGCCGGAGATCGGCCTGGACATCGACAAGCTCCAGATGTTGCTCTCCTTCAAGGCCCAGGGCGCGCGGCTGGTGGAGGCGTCGCTGGAGGACCACGCGGGCCTCGTCGCCGCCGTAGCGCAGGCCGACGTGGTGGTCTCAGCCATGTCCGGGGCGCACATCCGCAGCCACAATCTCTCCCTGCAGCATAAGCTCGTCGAGGCCATCAAGGAGGCTGGGAACATCAAGCGTTTTATACCATCGGAATTCGGCATGGATCCATCCAAGATGGGGCATGCTCTTGAACCA…	cdna|est|omrna|protein	good	3	135084015	135105483	GRMZM2G326116	1	WH	-	-	-	isoflavone expressed	P:regulation of nitrogen utilization F:2'-hydroxyisoflavone reductase activity P:oxidation reduction C:mitochondrion F:binding F:transcription repressor activity	Os12g0265100 [Oryza sativa Japonica Group]	115488088	NP_001066531	8.05e-141	hypothetical protein OsI_18984 [Oryza sativa Indica Group]
TC305888	TC305888 1725 Zea mays clone Contig500 mRNA sequence	N.S	0.8789	-1.041	0.9103		A_92_P025243	sense gene model	No EST. cDNA result. B73 result agrees with cDNA result.	A	cDNA	60	1 of 1	7	168254807	168254852	7.04	yes	CDS	3	ACAGGATACTTGGTACGCGAACAACTCGCCACGTCTTGGTAACAAGAAAATCGCTGACGC	1	107	151	TC305888	NA	NA	NA	1725 Zea mays clone Contig500 mRNA sequence	GRMZM2G160569_T03	CGTGCCATGGGATGCAACTCCAAAAATCTATCCTTGCTTTGTTTTGTTTACTGAACCACAACAATTCACTGTCTGATTTCCTTCTTTTTCTTTAGGCTGCAGGCCTTTATTTCCGAGGTCAGCGCATTTGGCAGGCCGCTATGGATGACCTAATGGCCCAAGGAATGCGTTATGCTAATCAGGCCCTTCTTTCTGGATGCTCTGCCGGTGGTGTTTCTACCATACTTCACTGTGATGAATTCCATGGATTGTTTCCCTCGAATACCAGAGTCAAATGCCTAGCTGATGCTGGAATGTTTCTTGACACTGTTGATGTTTCTGGCCGTCGGGAAATGAGATCCTTTTTCAATGGCATTGTGAGATTGCAGGGTTCTGGAAGAAGCTTGCCTAGGTCTTGCA…	est|omrna	good	7	168251112	168255445	GRMZM2G160569	1	WH	RefSeq peptide	NP_001141895	hypothetical protein LOC100274042	pectin acetylesterase	C:cytoplasmic membrane-bounded vesicle	hypothetical protein LOC100274042 [Zea mays]	226492537	NP_001141895	7.41e-154	hypothetical protein SORBIDRAFT_02g040470 [Sorghum bicolor]
BQ779020	BQ779020 280 unknown	N.S	N.S.	N.S.	0.8963		A_92_P032101	sense gene model	cDNA and EST results agree. B73 result agrees with cDNA result.	A	cDNA	60	1 of 1	2	191287293	191287352	2.07	yes	UTR	2	CTTGTTCCTTGTTAAGGGCTGTTGTCTAGATAGTTGAAGCCAAGGATATTTGAACAATGC	1	64	74	BQ779020	TATTAAGAATGGCAACAGTCAAGAAGTACATGATCATTAGAACTGCTGCGGTGAAGAAAGAACAAACCTAAGGGAATTCTATGGAACATATTACATCAAGCATTGTTCAAATATCCTTGGCTTCAACTATCTAGACAACAGCCCTTAACAAGGAACAAGAATAAAACAACAAGTTATTAGCACGTGTCATCTCAGGACTCTAGACTCTTTGCTTGGGCTACATGAGAGGCAGCTGATCGAGTGAAGCATATGTACAGAGCCGGAGCAACTCCTCTCCCAG	OH43	946116D03.x1 946 - tassel primordium prepared by Schmidt lab Zea mays cDNA, mRNA sequence.	280 unknown	GRMZM2G422045_T01	ATGGAGCCGGACGACGAGGCGCTGAAGGTGGCGCGCGGCCCGCCGCACCAGCGCCGCGGGATCTCCTACAGCCAGCCACTGACGCGGGACGCCGCGTCCGCGCGCCGCGCCGCGCTGCGCAAGCACAGCCTCGACGACGAGCACATTCTGCCTGCCTCCCACTCCCTCAACTACCCGCTCCACCACGATCCCTCGGGCATGGTGCCCATGGTCTACCACCCTCCGCTCCCGCCCCACCAGCACCACCCCAGCGCTTCCTACTCCTCCAATACCCGACGCTCGGCCGGCGGCCTCAGCGAGGGCTCCATGACGCTCGAGCGCGCCATGTCAGAGTACGGCGGTGGCCATGGCTCCCTCCCGGAGTTCGTCGGCGCGGGGGGCGGCAAGGGCATCTTCCGT…	abinitio|est|omrna|protein	good	2	191281534	191287472	GRMZM2G422045	1	WH	-	-	-	inositol polyphosphate 5-phosphatase	F:inositol or phosphatidylinositol phosphatase activity C:plastid	hypothetical protein OsI_31917 [Oryza sativa Indica Group]	218202401	EEC84828	0	hypothetical protein SORBIDRAFT_02g028990 [Sorghum bicolor]
TC295152	TC295152 643 weakly similar to PRF:NP_849691.1:30686497:NP_849691 jacalin lectin family protein (Arabidopsis thaliana), partial (17%)	N.S	N.S.	N.S.	0.89		A_92_P021284	ambiguous	cDNA and EST results agree. B73 result agrees with cDNA result.	A	cDNA	60	1 of 2	7	155478796	155478737	7.03	yes	CDS	1	GAAGCAGATCTACGTCATGAGAGGAGCGTTCATCGGGTCGATACAGATCGAGTATGACAG	1	132	51	TC295152	TGCTTATGGCATGGTGAAAGAACCGGTCCCGATGGGACCAGGGCCATGGGGTGGGGAGGGAGGCCGGGCATGGGACGACGGGGTTTACACTGGCGTGAAGCAGATCTACGTCATGAGAGGAGCGTTCATCGGGTCGATACAGATCGAGTATGACAGGAGCGGGCACTCCATCTGGTCTTCAAGGCATGGGAACAGCGGCCACATCACCCACAGGGTGAAGCTGGACTTCCCGCACGAGGTGCTGACGTGCGTGTACGGCTACTACGACACGAGCGAGCCGGACGGGCCCCGGTCGGTCCTGAGGTCGCTGACGTTCCTCACCAACAGGGGCAAGTACGGGCCGTTCGGCGACGAGTTCGGCGCCTACTTCTCGTCGGCGACGACGGAGGGGAAGGGTGG…	-	-	643 weakly similar to PRF:NP_849691.1:30686497:NP_849691 jacalin lectin family protein (Arabidopsis thaliana), partial (17%)	GRMZM2G025772_T01	ATAATATTCGACTTCCCGTCAGAGGTGCTGACTCACATAACCGGGTTCTACGATTCAGCAATAATCATGGGCCCGACCGTGGTCAGGTCTCTGACGTTTCACACGAACAAGCGGACGTACGGGCCGTACGGCGATGAGTACGGCACGTACTTCTCCACGAGCTTTACCAATGGAAGGATAGTGGGGTTTCATGGCCGGGAGGGGTGGTACATCGACGGCATTGGAGTCCATGTTCAGGAAGGCAAGGTGGCGCAGCAGCGGTTTGTTAGCAGACCGAAGACTCCGACTAGCCCATTGGTGCATTACAACATGCTCGCCCAGGCGCCGAGTGCTACTTACACGGACGGCGAGGTTGCTTATGGCATGGTGAAAGAACCGGTCCCGATGGGACCAGGGCCA…	abinitio|est|omrna|protein	good	7	155478142	155479326	GRMZM2G025772	-1	WH	-	-	-	jacalin lectin family protein	C:cytoplasmic membrane-bounded vesicle	hypothetical protein LOC100272821 [Zea mays]	226503245	NP_001140746	1.21e-160	hypothetical protein SORBIDRAFT_09g024950 [Sorghum bicolor]
TC295152	TC295152 643 weakly similar to PRF:NP_849691.1:30686497:NP_849691 jacalin lectin family protein (Arabidopsis thaliana), partial (17%)	N.S	N.S.	N.S.	0.89		A_92_P021284	ambiguous	cDNA and EST results agree. B73 result agrees with cDNA result.	A	cDNA	60	2 of 2	6	157668219	157668278	6.06	yes	CDS	3	GAAGCAGATCTACGTCATGAGAGGAGCGTTCATCGGGTCGATACAGATCGAGTATGACAG	1	132	51	TC295152	TGCTTATGGCATGGTGAAAGAACCGGTCCCGATGGGACCAGGGCCATGGGGTGGGGAGGGAGGCCGGGCATGGGACGACGGGGTTTACACTGGCGTGAAGCAGATCTACGTCATGAGAGGAGCGTTCATCGGGTCGATACAGATCGAGTATGACAGGAGCGGGCACTCCATCTGGTCTTCAAGGCATGGGAACAGCGGCCACATCACCCACAGGGTGAAGCTGGACTTCCCGCACGAGGTGCTGACGTGCGTGTACGGCTACTACGACACGAGCGAGCCGGACGGGCCCCGGTCGGTCCTGAGGTCGCTGACGTTCCTCACCAACAGGGGCAAGTACGGGCCGTTCGGCGACGAGTTCGGCGCCTACTTCTCGTCGGCGACGACGGAGGGGAAGGGTGG…	-	-	643 weakly similar to PRF:NP_849691.1:30686497:NP_849691 jacalin lectin family protein (Arabidopsis thaliana), partial (17%)	GRMZM2G170625_T02	ATTAAACTCACAACACGGTAGCAGGGGGTGGTAGTAGAAGGCATAAGCTCTGTTCTCTGACCCTCAAGTGTTTGAGCCTATTTGCGCAACGAAAAAATGAGCATCAAAAGCATTAATGGAAAGAGCCCCATAGTGGTTGGACCTTGGGGAGGGACAGGAGGGTACCCTTGGGATGACGGCGTGTACTCAACAATACGCCAGATCGTGATTGGCCATGGTGCAGCTATTGACTCAATAAGGATTGAATATGATCTGAAAGGAAGGTCGGTTTGGTCAGAAACGCATGGAGGTACTGATGGTGGCTCCGAAACAGATAAGGTGAAACTAGATTTTCCAGATGAAGTCCTCGTGTCTGTAAGTGGACACTACGGATCTGTCTGCGGGACACCGGTCATCATA…	cdna|est	good	6	157665759	157668873	GRMZM2G170625	1	WH	RefSeq peptide	NP_001140746	hypothetical protein LOC100272821	jacalin lectin family protein	C:cytoplasmic membrane-bounded vesicle	hypothetical protein LOC100272821 [Zea mays]	226503245	NP_001140746	0	hypothetical protein SORBIDRAFT_09g024950 [Sorghum bicolor]
TC308231	TC308231 1310 weakly similar to UP:Q6H4N6_ORYSA (Q6H4N6) MutT-like protein, partial (59%)	N.S	N.S.	N.S.	0.872		A_92_P038137	sense gene model	No EST. cDNA result. B73 result agrees with cDNA result.	A	cDNA	59	1 of 1	4	192217224	192217165	4.08	yes	UTR	1	GATGTTGATCTCATGCCAATGGTAGTGGCCAACGGCTTTGCTCGTCGTCTCAACTCTCAA	1	27	29	TC308231	NA	NA	NA	1310 weakly similar to UP:Q6H4N6_ORYSA (Q6H4N6) MutT-like protein, partial (59%)	GRMZM2G057963_T02	GAAAAGAGAGAGGCCGGTACTTCGTGTAATGATCCCTATCGGCTCATGAATTTCCAAATCTCTAGCTGGTATCTAGGTATATAGATTAAGGTCTAGTAGGCAGCGGATAGATGGAATAGAATAGATTCCAGGAGAATTGGGTTCCGCGGGTCATCAGACTCTTCTTGCAGACATATCATCGATCTCTCTCCCCAATCTAGACTAGAGCCTGGCTCCATCCAGTCCAATTGCATCAGAGCCAGTAGTGGACTGATGCAAAGCAAAGGGAGAGATTCTTTGGGTCGTCGGTGGCATGCAACTGGGTGAAGCTTAGCTCTCTCTGGCTCTGGCTCTGATGAGGGAGAAGCTGAATCGCTCTTGGATTTCTCTTCTTGAGGTTCCTGTTCAGCTAACAAGGAG…	cdna|est|omrna|protein	good	4	192216694	192220110	GRMZM2G057963	-1	WH	RefSeq peptide	NP_001132362	hypothetical protein LOC100193807	nudix hydrolase 13	F:hydrolase activity	hypothetical protein LOC100193807 [Zea mays]	212722516	NP_001132362	1.86e-137	unknown [Zea mays]
TC304280	TC304280 848 unknown	N.S	N.S.	N.S.	0.8559		A_92_P029707	sense gene model	cDNA and EST results agree. B73 result agrees with cDNA result.	A	cDNA	59	1 of 1	1	278033889	278033948	1.1	yes	CDS	2	CGGCGATGTTCGCGATGAGGACCAGAATTCCTGAGATGATAAGCGACGGCGTTCTTGACG	1	79	40	TC304280	GCGGATCTCAGTTTCCTGTTTTATTTATCCATGACCATGAGCCGACGAAGTGGATAGAGCTATTCTTGTGATCGGTGATGTACGACCTTTTGTTTCTTTGCGAATCTTGAACCAGTATCAATCGCAGGCAGAGCTTTCTGGCACCATGCGACATCTTGGTTCCGTTCCAAAGATCCAAGCTCCCCACCCTTCCTCATGGTCATGGCGGCACCTCGTGTTCTAGTTCTGCCTTACCCCGCCCAGGGCCATGTCATCCCTATGATGGAGCTCTCCCACTGCCTCATCGAGCACGGCGTCAAGGTCACCTTCGTCAACACCGAGGTAAACCACCGTCTCATTCTTGGTGCCTTGGCGACCGGAGACAAAGAACTCGGCGGGGTCGACATGGTGTCCATACCG…	-	-	848 unknown	GRMZM2G328224_T01	GCGGATCTCAGTTTCCTGTTTTATTTATCCATGACCATGAGCCGACGAAGTGGATAGAGCTATTCTTGTGATCGGTGATGTACGACCTTTTGTTTCTTTGCGAATCTTGAACCAGTATCAATCGCAGGCAGAGCTTTCTGGCACCATGCGACATCTTGGTTCCGTTCCAAAGATCCAAGCTCCCCACCCTTCCTCATGGTCATGGCGGCACCTCGTGTTCTAGTTCTGCCTTACCCCGCCCAGGGCCATGTCATCCCTATGATGGAGCTCTCCCACTGCCTCATCGAGCACGGCGTCAAGGTCACCTTCGTCAACACCGAGGTAAACCACCGTCTCATTCTTGGTGCCTTGGCGACCGGAGACAAAGAACTCGGCGGGGTCGACATGGTGTCCATACCG…	est|omrna|protein	good	1	278033267	278034975	GRMZM2G328224	1	WH	RefSeq peptide	NP_001169791	hypothetical protein LOC100383681	glucosyl transferase	F:transferase activity P:metabolic process	hypothetical protein LOC100383681 [Zea mays]	293335555	NP_001169791	0	hypothetical protein SORBIDRAFT_01g007620 [Sorghum bicolor]
TC290486	TC290486 698 unknown	N.S	N.S.	N.S.	0.8548		A_92_P006178	gDNA	No valid cDNA / EST result. Allow B73 result.	C	gDNA	60	1 of 1	5	215826976	215826917	5.09	NA	NA	NA	AAAACTCCAAACCCTTCCGCAGACTTGTTACCGATGGATGGCACAGCAGACTCCTATAGG	1	226	58	TC290486	NA	NA	NA	698 unknown	NA	NA	NA	NA	NA	NA	NA	NA	NA	NA	NA	NA	NA	NA	NA	NA	NA	NA	NA	NA
TC295286	TC295286 896 weakly similar to UP:Q4NNS9_9DELT (Q4NNS9) LigA, partial (5%)	N.S	N.S.	N.S.	0.8453		A_92_P004725	sense gene model	No EST. cDNA result. B73 result agrees with cDNA result.	A	cDNA	60	1 of 2	10	145464819	145464760	10.07	no	UTR	1	CTTGTTCGTAGCATGCGTGATTTTTGGTAGCATCGGAAAGATCTGTGAGATTGTTGTAAC	1	235	58	TC295286	NA	NA	NA	896 weakly similar to UP:Q4NNS9_9DELT (Q4NNS9) LigA, partial (5%)	GRMZM5G811782_T01	AACTTTCACTAGCTCGAACAAAATTCACCTGTATTTACAAATTAACCACGGTCCACGGTTGCATGTTACAACAATCTCACAGATCTTTCCGATGCTACCAAAAATCACGCATGCTACGAACAAGAAGAAACCAAAGGAGCGAGCAAGCAATGTGTTACAAAGGGGGAGGGGGAGAGAGATCCTAAGCTAATCTAGCGAGGGGCGGCATGCAGTTGCCACCACGAGCATGCACGACGGACCGCAGCTTGATAGCTAGCGCCTTCTCGATCGCGCAGGGACGGAGTCGGAGATGGTGGTTGTCGTCCGCCGTGGATGCGCGCGTCTCAGTCGGAGATGCTGAGCATGGCGTAGCGGACATACTCGTCGACGCCGCCCCGGTTCCCGGTGTGGCGCCAGGCG…	cdna|est	good	10	145464696	145465573	GRMZM5G811782	1	WH	RefSeq peptide	NP_001170243	hypothetical protein LOC100384197	-	-	hypothetical protein LOC100384197 [Zea mays]	293336780	NP_001170243	1.18e-66	hypothetical protein [Zea mays]
TC295286	TC295286 896 weakly similar to UP:Q4NNS9_9DELT (Q4NNS9) LigA, partial (5%)	N.S	N.S.	N.S.	0.8453		A_92_P004725	sense gene model	No EST. cDNA result. B73 result agrees with cDNA result.	A	cDNA	60	2 of 2	10	145464819	145464760	10.07	yes	UTR	1	CTTGTTCGTAGCATGCGTGATTTTTGGTAGCATCGGAAAGATCTGTGAGATTGTTGTAAC	1	235	58	TC295286	NA	NA	NA	896 weakly similar to UP:Q4NNS9_9DELT (Q4NNS9) LigA, partial (5%)	GRMZM2G445616_T01	GTGCCCTTTCGCCTTACTTAACCCGCGAGGACACGCCGCATTTCGCAGGCGCGATCGAGCTCACCAAGCGCGGATATTGGCCCGTCAGCAGAACAAGTGCGCTGCACGCGACGCGATCGACCGGCCGGCCGGGCAGACAGACATTATCTCAATTCCCACTAGCTAGCTAGCTGCTGCAGGAGGCAAGAGACGACGACAGACAGCCAGCCGCCACCGTGCGGTGCCAAGGCGAGCTCCGGTCCGCGACCTGTTGTGCGCCGCCGCTGCTGGCTTCTCTTCCGCCTCGACGCGCGACGATCGATGGGGTTCCCCCTGCTCGCGTTCGTGGCGGCGAGGGGCCTCATGCAGGTGTTCAACCTCTCGGCGCCGCTCAACCTCCGCCTGCCGCTCGCGCGCCAC…	cdna|est|omrna|protein	good	10	145464696	145465573	GRMZM2G445616	-1	WH	UniProtKB/TrEMBL	B6TF10	Putative uncharacterized protein	-	-	hypothetical protein LOC100384197 [Zea mays]	293336780	NP_001170243	1.18e-66	hypothetical protein [Zea mays]
TC313452	TC313452 884 homologue to UP:Q6K846_ORYSA (Q6K846) Proliferating cell nuclear antigen, partial (46%)	N.S	N.S.	N.S.	0.8423		A_92_P017110	sense gene model	No EST. cDNA result. B73 result agrees with cDNA result.	A	cDNA	59	1 of 1	5	214413026	214413085	5.08	yes	UTR	2	GCTGATGTTTTTTAAGAGCACTTGGTGTTAAGAAACAAGGCAATAGTTTGGTGGTGTACC	1	158	73	TC313452	NA	NA	NA	884 homologue to UP:Q6K846_ORYSA (Q6K846) Proliferating cell nuclear antigen, partial (46%)	GRMZM2G030465_T01	ACCGCCAGGCGCCAGCAGCCATCGCATCCGAATCCCAAGCTTTCTCCCCTCCGTGCAGGTGCAGGTGCAGCAGCCAGCGCGCGCGTCTCTACAGGAAACAGAGAGCATCCGAGTCCCCAAGCTCGCAGCTTTGCCAGCAAAGCAAGAAGACAGTTGCGGCATGGAGCTGGAGCTTGGGCTGGCGCCGCCGAGCGCGCGCCGTCCCACCCCCATGACGATCGACCAGCAGCAGCAGCAGCAACGCCACCTCGCCGAGGACGAGCTGAGCAGCACCTCGTCGGACCACCACCCTTGCGCTGCGCGCTCCGGGAAGAGAGGGTTCGCGGAAGCGTTCCAGGAGACGGCGGCCGCGGCGACGACGACGACGCTGCCGCTCTTCGACGACGGCTCGTCGTGCGG…	cdna|est|omrna	good	5	214411995	214413229	GRMZM2G030465	1	WH	RefSeq peptide	NP_001147838	IAA9 - auxin-responsive Aux/IAA family member	iaa9 - auxin-responsive aux iaa family member	P:regulation of transcription F:protein dimerization activity P:auxin mediated signaling pathway C:nucleus	IAA9 - auxin-responsive Aux/IAA family member [Zea mays]	226504784	NP_001147838	6.3e-60	hypothetical protein SORBIDRAFT_04g036430 [Sorghum bicolor]
DT943927	DT943927 892 similar to UP:TLC1_SOLTU (O24381) Plastidic ATP:ADP-transporter, partial (27%)	N.S	N.S.	N.S.	0.8337		A_92_P003711	ambiguous	cDNA and EST results agree. B73 result agrees with cDNA result.	A	cDNA	60	1 of 2	8	146990653	146990712	8.06	yes	CDS	1	GGCGATACTGAGGATTTGGAGCTTCTGCCTGTTCTATGTTATGGCTGAGCTCTGGGGCAG	1	242	37	DT943927	GGCGGCGGCGGGCAAACACAGACAGGGCCGCAGGGCCGAGCGACCGGAGCGCCGCCGCCACCGGCAAAGCCACGGCACGGCACCCATGGAGTCGCGCGCCCTCCTGCACGCCCGGCCTGCCGCCCTCCCTGCCCGCGCCGGCCTGCGCCTCCCTCCCCAGCTCCCGCGCCCGCGGGCAGTCTCCTTCTCCCCCGCCGCCAAGCCCGCGCTCCGGTCCCCGCTCCTCGCGTCGAGGGGCCCCTTCCTCCCGCGGCACGACGCGCTTCTGGGGAACGGGTTCCTGAAGCAGAGAGCGGTCAGCGTTGGCGGTGACGTGTCCTTCCGCGCCCAGGCGGCGGCGGCGGCGGTGCCGGCGCCGCAGCCGGAGGAGTCCGCTAAAAAGTTCCTCGGCATCGACGT…	B73	ZM_BFb0130C14.r ZM_BFb Zea mays cDNA 5', mRNA sequence.	892 similar to UP:TLC1_SOLTU (O24381) Plastidic ATP:ADP-transporter, partial (27%)	GRMZM2G050003_T01	CCTGCTTTCACTCCATTCGCGTCTCGGGGTTTGGACCAGCCACCCGGCGGCGGCGGGCAAACACAGACAGGGCCGCAGGGCCGAGCGACCGGAGCGCCGCCGCCACCGGCAAAGCCACGGCACGGCACCCATGGAGTCGCGCGCCCTCCTGCACGCCCGGCCTGCCGCCCTCCCTGCCCGCGCCGGCCTGCGCCTCCCTCCCCAGCTCCCGCGCCCGCGGGCAGTCTCCTTCTCCCCCGCCGCCAAGCCCGCGCTCCGGTCCCCGCTCCTCGCGTCGAGGGGCCCCTTCCTCCCGCGGCACGACGCGCTTCTGGGGAACGGGTTCCTGAAGCAGAGAGCGGTCAGCGTTGGCGGTGACGTGTCCTTCCGCGCCCAGGCGGCGGCGGCGGCGGTGCCGGC…	est	good	8	146989849	146994732	GRMZM2G050003	1	WH	-	-	-	plastidic atp adp transporter	P:transport F:ATP:ADP antiporter activity F:ATP binding C:integral to membrane C:chloroplast	hypothetical protein SORBIDRAFT_03g029490 [Sorghum bicolor]	242058175	XP_002458233	0	plastidic ATP/ADP-transporter [Zea mays]
DT943927	DT943927 892 similar to UP:TLC1_SOLTU (O24381) Plastidic ATP:ADP-transporter, partial (27%)	N.S	N.S.	N.S.	0.8337		A_92_P003711	ambiguous	cDNA and EST results agree. B73 result agrees with cDNA result.	A	cDNA	59	2 of 2	3	214472061	214472120	3.08	yes	CDS	2	GGCGATACTGAGGATTTGGAGCTTCTGCCTGTTCTATGTTATGGCTGAGCTCTGGGGCAG	1	242	37	DT943927	GGCGGCGGCGGGCAAACACAGACAGGGCCGCAGGGCCGAGCGACCGGAGCGCCGCCGCCACCGGCAAAGCCACGGCACGGCACCCATGGAGTCGCGCGCCCTCCTGCACGCCCGGCCTGCCGCCCTCCCTGCCCGCGCCGGCCTGCGCCTCCCTCCCCAGCTCCCGCGCCCGCGGGCAGTCTCCTTCTCCCCCGCCGCCAAGCCCGCGCTCCGGTCCCCGCTCCTCGCGTCGAGGGGCCCCTTCCTCCCGCGGCACGACGCGCTTCTGGGGAACGGGTTCCTGAAGCAGAGAGCGGTCAGCGTTGGCGGTGACGTGTCCTTCCGCGCCCAGGCGGCGGCGGCGGCGGTGCCGGCGCCGCAGCCGGAGGAGTCCGCTAAAAAGTTCCTCGGCATCGACGT…	B73	ZM_BFb0130C14.r ZM_BFb Zea mays cDNA 5', mRNA sequence.	892 similar to UP:TLC1_SOLTU (O24381) Plastidic ATP:ADP-transporter, partial (27%)	GRMZM2G064473_T01	CTCTGCTTTCCCCCCATTTCGCGTCTCGGGGTTTGGACCAGCCACCCGGCGGAGGCGGCCGGGCAGACTGGGCCGAGCGACCGGAGCGCCGCCGCCATCGGCAAAGCCACGGGACGGCCCATGGAGTCGCGAGCGCTCCTGCACGCCCGGCCCGCCGCCCTCCCTCACCGCGCCGGCCTGCGCCTCCATCTCCCGCTCCTGCGCCCGCGTGCAGTCTCCCGCTCCCCCGCCGCCAAGCCCGCGCTCCAGTCCCCGCTCCTCGCGTCGAGGGGCCCCTTCCTTCAACGGCACGATGCGGTTCTGGGCAACGGGTTCGTGAAACGGAGAGCGGCCAGCGCTGGCGGTGATGTGTCCTTCCGCGCCCAGGCGGCGGCCTCGGCGGCGGTGCCGGCGCCGCAG…	est	good	3	214471264	214476975	GRMZM2G064473	1	WH	RefSeq peptide	NP_001147851	plastidic ATP/ADP-transporter	plastidic atp adp transporter	P:transport F:ATP:ADP antiporter activity F:ATP binding C:integral to membrane C:plastid	plastidic ATP/ADP-transporter [Zea mays]	226494716	NP_001147851	0	hypothetical protein SORBIDRAFT_03g029490 [Sorghum bicolor]
BG319744	BG319744 512 similar to UP:Q84JG8_ORYSA (Q84JG8) Sedoheptulose-1,7-bisphosphatase, partial (13%)	N.S	N.S.	N.S.	0.8288		A_92_P003419	antisense gene model	cDNA and EST results agree. B73 result agrees with cDNA result.	A	cDNA	51	1 of 1	3	178815969	178816021	3.06	no	CDS	2	GAGCGCTGGACGATCCGTAGAGGGTCTCCTCGAACCGGATGAACTCGTTCTTGGACCCGA	1	243	134	BG319744	CATCTTTCTCCTCATCAATATATAATACAGATCTCCTATCTGATTGTTTCAAAAAAGTTTAATCTAAAAACTTAAGTTGRTGAAAAAARTGGGCAATTGTCCGCTGGAGCTGTGTACATCCAGCATCTACGAGCCCGGATTCTAGTAATTCAGATAAGGGCGCGGGCGGTGGCGGTGGCGCTGGCGGCGAGCGCTGGACGATCCGTARAGGGTCTCCTCGAACCGGATGAWCTCGTTCTTKGACCCGATASGCCACCGTGGGTCCGCTCGTCGAGCTCGTTGATCACCCTGTCCARCACCGACYGCTTSCCGTCGCTGCTGTACCCGCCGGCCTTCTCCATCAAGAAGCCCAKGGGCGCCACACTCGAAGTAGCAGCCGCAGCTCTGGCCGYTGGCCGA…	CO328	Zm03_05h06_A Zm03_AAFC_ECORC_cold_stressed_maize_seedlings Zea mays cDNA clone Zm03_05h06, mRNA sequence.	512 similar to UP:Q84JG8_ORYSA (Q84JG8) Sedoheptulose-1,7-bisphosphatase, partial (13%)	GRMZM5G814089_T01	CTTTAGGTCTTTTCCTATGCCGCTTTCAGTACACAGAACCTGCGTGAGCACCAGCATATATGCATGCATATGATGCCTGTGAGTATGGTCGATGATGACGCAGATCATAGTGAAGGAGAAGGGCATCTTCACCAACGTGACGTCCCCGACGGCCAAGGCCAAGCTGCGGCTCCTCTTCGAGGTGGCGCCCCTGGGCTTCTTGATGGAGAAGGCCGGCGGGTACAGCAGCGACGGCAAGCAGTCGGTGCTGGACAGGGTGATCAACGAGCTCGACGAGCGGACCCAGGTGGCCTATGGGTCCAAGAACGAGATCATCCGGTTCGAGGAGACCCTCTACGGCTCGTCCAGGCTCGCCGCCAGCGCCACCGCCACCGCCCGCGCCCTTATCTGAATTACTAG…	est	good	3	178815754	178816316	GRMZM5G814089	-1	NH	-	-	-	sedoheptulose- -bisphosphatase	P:reductive pentose-phosphate cycle P:defense response to bacterium F:fructose 1 F:sedoheptulose-bisphosphatase activity F:protein binding F:magnesium ion binding C:chloroplast stroma C:thylakoid C:apoplast	unknown [Zea mays]	238007890	ACR34980	5.17e-47	sedoheptulose bisphosphatase1 [Zea mays]
TC293252	TC293252 2554 similar to UP:Q8W3M0_ORYSA (Q8W3M0) Ethylene-insensitive-3-like protein, partial (86%)	N.S	N.S.	N.S.	0.8163		A_92_P027158	ambiguous	No EST. cDNA result. B73 result agrees with cDNA result.	A	cDNA	60	1 of 3	9	133217224	133217165	9.05	no	UTR	1	CCAAGTGCCTCCAGGACAAGATGACTGCCAAGGAGATCTCAACCTGGCTGGCGGTCGTCA	1	95	163	TC293252	NA	NA	NA	2554 similar to UP:Q8W3M0_ORYSA (Q8W3M0) Ethylene-insensitive-3-like protein, partial (86%)	GRMZM2G022571_T01	AAGAATATGGCACTCAGCAAAGAGCCAAATTCCGGTAGGGAGTACAAGTATAAACCAGTTTCCAAGTTCCAGCCGCCTTGCAGCTACTGCAGAAACCTATACGACCAAGACCCTATAGACTCGACACTCGACAACTTAGGAGAACCATGGAGCAGGAGCACCATGGAGAGACCCAAAGCTTATAACGACGCTTTTCTCTCTCTCTCTCTCTCTCCCTCTCTTTTCTCAGCCCTACAGGTTTATTTATTCTTCAGTAGAACCAATTGGTCCCGTCGTTCCTCTGTGCCGCGCCTGGGTAGTCGACGCCGCTAGACATGTTGAAACCAGGACCGAACCTGAACTCCGGCGCGCTGGCGGCGATGTCGCCCATCTGGCTCACGAATGGCGTGTCGTCGCGGA…	omrna	good	9	133215980	133219736	GRMZM2G022571	1	NH	-	-	-	ethylene-insensitive3-like 1 expressed	C:nucleus F:transcription regulator activity	hypothetical protein LOC100279789 [Zea mays]	226498946	NP_001146219	0	hypothetical protein SORBIDRAFT_01g036740 [Sorghum bicolor]
TC293252	TC293252 2554 similar to UP:Q8W3M0_ORYSA (Q8W3M0) Ethylene-insensitive-3-like protein, partial (86%)	N.S	N.S.	N.S.	0.8163		A_92_P027158	ambiguous	No EST. cDNA result. B73 result agrees with cDNA result.	A	cDNA	60	2 of 3	9	133217224	133217165	9.05	yes	CDS	2	CCAAGTGCCTCCAGGACAAGATGACTGCCAAGGAGATCTCAACCTGGCTGGCGGTCGTCA	1	95	163	TC293252	NA	NA	NA	2554 similar to UP:Q8W3M0_ORYSA (Q8W3M0) Ethylene-insensitive-3-like protein, partial (86%)	GRMZM2G317584_T01	ATTATAAGGCATTTTTATAGGTCACGTTGTTGGAGATGCTCTTATCCCCCCTTCCTCTTTTCTTTCTCCTCCCTCTTGCGGCTTCTCTCTGGACTCGCCCCTCCCTCCTCTCGTCTCCCAGGTCATGGCAAAGCTGGAGCACCCGTGAAAATAGCAAGTGGGAGATAAACAGGAAGAGCTAGGGTGAATACTAACTACAAGTAGCAGTAGAAGGAAGAGAGTCAGTCTGCCCGTGACTGCGAGTGAATTTGTTGGGTGTGGTGTTTGTTGAGATCACGATGATGGGAGGCGGGCTGTTGGTGGATCAGAGCGTGGTGTTCCCTGGCGTCCACAACTTCGTGGATCTCCTGCAGCAGAACGGCGACAAGAACCTGGGCTTCGGGTCTCTGATGCCGCAGA…	cdna|est|protein	good	9	133215979	133219767	GRMZM2G317584	-1	WH	RefSeq peptide	NP_001146219	hypothetical protein LOC100279789	ethylene-insensitive3-like 1 expressed	C:nucleus F:transcription regulator activity	hypothetical protein LOC100279789 [Zea mays]	226498946	NP_001146219	0	hypothetical protein SORBIDRAFT_01g036740 [Sorghum bicolor]
TC293252	TC293252 2554 similar to UP:Q8W3M0_ORYSA (Q8W3M0) Ethylene-insensitive-3-like protein, partial (86%)	N.S	N.S.	N.S.	0.8163		A_92_P027158	ambiguous	No EST. cDNA result. B73 result agrees with cDNA result.	A	cDNA	59	3 of 3	1	52565680	52565621	1.04	yes	CDS	2	CCAAGTGCCTCCAGGACAAGATGACTGCCAAGGAGATCTCAACCTGGCTGGCGGTCGTCA	1	95	163	TC293252	NA	NA	NA	2554 similar to UP:Q8W3M0_ORYSA (Q8W3M0) Ethylene-insensitive-3-like protein, partial (86%)	GRMZM2G033570_T01	ACAGCAGCAGAGCACCATCAGCACCAGCACGCCCACTTGCCTCCTATTATTTGCGCCAGAGGGCAGGGCAGGGCAGGGCAGGGGCCTTGGCGCTACCCCCGTTCTTATCCCCACCTCGTGCCTCCCCTCCTCCCCCCTTCCCCTCTCTCGCCCCTCCTCCCTCCGTCTCGTCTCCCAGGTCATGGCAAAAGCTGGAGCACCGGGAAAAATAACAAGTGGGAGATAAACAGGAAGAGCTAGGTGAATACTTGGAGAAAAAGGTCCCCCACACCCCCCACGCAGGTGAATACTACAAGTAGCAGTACAAGGAAGAGAGCCAATCTGCCCGTGACTGCCAGTGAGTTGCTCGGGTGTGGTGGTTAGTTGAGGTCACGATGATGGGAGGCGGGCTGATGATGG…	cdna|est|omrna|protein	good	1	52564282	52568326	GRMZM2G033570	-1	WH	RefSeq peptide	NP_001152035	ETHYLENE-INSENSITIVE3-like 1 protein	ethylene-insensitive3-like 1 expressed	C:nucleus F:transcription regulator activity	unknown [Zea mays]	223947161	ACN27664	0	unknown [Zea mays]
DR959053	DR959053 667 weakly similar to UP:Q9P5N1_SCHPO (Q9P5N1) SPBC359.04c protein, partial (6%)	N.S	N.S.	N.S.	0.7895		A_92_P018512	sense gene model	cDNA and EST results agree. B73 result agrees with cDNA result.	A	cDNA	60	1 of 1	1	278034862	278034921	1.1	yes	UTR	2	TGTTGTGTTTGCGAATCGCGATGCCAGGACAAAGGTCTGCACCGTGAAAAATCCTGTTTC	1	149	167	DR959053	GTAGTGATTCCTGTCAGGATATATTATACATGTTTTTTAATTTTTCAGAACATCGAAACAGGATTTTTCACGGTGCAGACCTTTGTCCTGGCATCGCGATTCGCAAACACAACAGTAGCCCCAAAATTGCAGCTTTAGCTCTCCGATCCTCGCACAAGGCCCAAGAACTGCCTGAGATTCCGGCGCGACGAACCTCCATCGCCGACTGCCCGACTGGCGAGGTCCCGCAGCGCGAGCGCCCTCGCCTTCGTCTCACTGTCACGGAGCAGCTCCTCGATCTTGTCCCGAACAACGTCTCTCCCCACGAGTCCCGTTCCGTGCGCCGCCCCTGGCGGCAATGGAACCTTCAGTCCCGTCCTCCACACGTCGCAGATGTAGCTCTGGTTCAGAAACTGGTCG…	B73	ZM_BFb0063O01.f ZM_BFb Zea mays cDNA 3', mRNA sequence.	667 weakly similar to UP:Q9P5N1_SCHPO (Q9P5N1) SPBC359.04c protein, partial (6%)	GRMZM2G328224_T01	GCGGATCTCAGTTTCCTGTTTTATTTATCCATGACCATGAGCCGACGAAGTGGATAGAGCTATTCTTGTGATCGGTGATGTACGACCTTTTGTTTCTTTGCGAATCTTGAACCAGTATCAATCGCAGGCAGAGCTTTCTGGCACCATGCGACATCTTGGTTCCGTTCCAAAGATCCAAGCTCCCCACCCTTCCTCATGGTCATGGCGGCACCTCGTGTTCTAGTTCTGCCTTACCCCGCCCAGGGCCATGTCATCCCTATGATGGAGCTCTCCCACTGCCTCATCGAGCACGGCGTCAAGGTCACCTTCGTCAACACCGAGGTAAACCACCGTCTCATTCTTGGTGCCTTGGCGACCGGAGACAAAGAACTCGGCGGGGTCGACATGGTGTCCATACCG…	est|omrna|protein	good	1	278033267	278034975	GRMZM2G328224	1	WH	RefSeq peptide	NP_001169791	hypothetical protein LOC100383681	glucosyl transferase	F:transferase activity P:metabolic process	hypothetical protein LOC100383681 [Zea mays]	293335555	NP_001169791	0	hypothetical protein SORBIDRAFT_01g007620 [Sorghum bicolor]
TC313263	TC313263 1228 similar to UP:Q84K86_NICSY (Q84K86) 4-coumarate:CoA ligase-like, partial (14%)	N.S	N.S.	N.S.	0.7717		A_92_P036879	sense gene model	No EST. cDNA result. B73 result agrees with cDNA result.	A	cDNA	60	1 of 1	3	208890084	208890143	3.08	yes	UTR	1	TAAAGCCTTAATCGTTATTCAGGTCTATATGAGGTTCAAATCGGATTGAAACAGCTCCGG	1	34	168	TC313263	NA	NA	NA	1228 similar to UP:Q84K86_NICSY (Q84K86) 4-coumarate:CoA ligase-like, partial (14%)	GRMZM2G012233_T01	GCTTCAAAGAAACCTCTTCGACCCGCGCGCTCCCACCCACCAGTGAAGAAAAAGAGAAGCCCACACGCGACGCGAGGTTATTGAGCGGTAGGGAAGGAGGAGCAAGAAGGCCGGCCAAGCGGAGGCATCAGCATCACATCGAGCATGCTGGAGCTCCTGCTCGTGGGGTGCAGCGGCGTGGTGGTGCTCCTCCACGGCGCCAGCCTCTTCCTCCGCGCGCTCTTCGCCCCGCGCCACGCCGTCGCCAGGCCCATCAGCTTCCTCGGGTTCGTGGCCTGATCGTTCGCAATGGCCATCGGGCGCGGACTGCGGAGATGATCGTTTCGAGTAGCTGCCACCGAAGATCCATCGACTGATGCAGCTGTGTGTGTGTGCCCACAAGTTCTCGTTCGTTTGTGT…	cdna|est|omrna|protein	good	3	208889370	208890945	GRMZM2G012233	1	WH	RefSeq peptide	NP_001145875	hypothetical protein LOC100279390	4-coumarate-- ligase 2	F:ligase activity F:oxidoreductase activity P:metabolic process	hypothetical protein LOC100279390 [Zea mays]	226505880	NP_001145875	2.85e-58	hypothetical protein LOC100280065 [Zea mays]
TC296978	TC296978 337 similar to UP:Q8IRB1_DROME (Q8IRB1) CG32248-PA, partial (8%)	N.S	N.S.	N.S.	0.762		A_92_P029508	inconclusive	No valid cDNA / EST result. No valid B73 result.	D	no result	NA	NA	NA	NA	NA	NA	NA	NA	NA	ATTCTCTTTTCATTTACACGCCGCCCGTATCTTTAGTGCTTTGTGCTCGCATGCAATTTC	1	80	128	TC296978	GGGGGGGGGGGGGGGGGGGGGGGGGGGGGAGGGTAACGAGGATTAGAGTATAAATTACCAAGACTGGCAACCGAATAAAGGTGGATATAGCGGGGTGACTGTAAAAACTAGAAATTGCATGCGAGCACAAAGCACTAAAGATACGGGCGGCGTGTAAATGAAAAGAGAATACGGATAATTCAAGTCGCTCCTTTAAAGGGCAGTACAAGGGTGTACGGTACCCCCCATGCATGGTTGTGACCGCAATTATCCTCTGTCGTAGTGGTCGGCGGCTTTGGCCCCTGGCCCTGTTCAGTCGTTTGTCCCTGTCCCTGCTCTTTAGGCCTTATACCCTGAT	-	-	337 similar to UP:Q8IRB1_DROME (Q8IRB1) CG32248-PA, partial (8%)	NA	NA	NA	NA	NA	NA	NA	NA	NA	NA	NA	NA	NA	NA	NA	NA	NA	NA	NA	NA
TC283764	TC283764 786 weakly similar to UP:Q66GP4_ARATH (Q66GP4) At5g13770, partial (20%)	N.S	0.1727	N.S.	0.7598		A_92_P015090	sense gene model	cDNA and EST results agree. B73 result agrees with cDNA result.	A	cDNA	60	1 of 1	2	14804696	14804637	2.02	yes	CDS	3	CGCTGCATGGAGCTCTACCAGGAGTTCAGGGAGACCGGAAGGAAGGTGGACATGGTCATG	1	170	110	TC283764	GGAAGCGGATGGGCTCTCGCCCGACGCCGCCATCTACTCCTCCGTCATCGGCGCTCTGGCAGACGCTCGAGAGAAGGCGGCGGCCGAGGACCTGTACCACGAGGCGTGGGACAGGAAGATGCTTGGAGACCCCGACATGTTCTTGAAGCTGACCATCATGCACGCCGAGGCTGGTCTGGTTGAGTCAACGATAGAGGTTGCCAAGGACATGAGGCAGATCGGCCTGAGGGTCACGGACTGCATCCTCTCTACCATCGTCAACGGCTTCGTGAAGAGAAGAGGCCTGAAACCGGCCATCAGAGCGTATGACAAGCTGGTCCTCATAGGGTGCGAGCCTGGCCAGGTCACCTACGCATCAGTCATCAACGTGTACTGCCGGCTCGGGCGCAGCGACAGAGC…	-	-	786 weakly similar to UP:Q66GP4_ARATH (Q66GP4) At5g13770, partial (20%)	GRMZM2G076771_T01	CCACACTCTGCCCATGCATAACAGAAGTTTCGAACCATGGGATGTAGAGTGGAATCTCTTCCCTCGCAGGATAAGGTGCCTCGGCCGTAAACAGAGTGGTTGTTCCGCTTCGTCCCAGCCTCTAGTTCTTCCTTTCCTCCAGAGTGATGGCCAAATGCTACTCAGATTGGCCCCCGATTCCGCCTTTCCATCCATCGCGAAGAACGCCGCCGCAATCCCACGCCTCCCCGATCACGATCAGGCGGCAGCTCGCGTCCTTCGTGCTCCACTGCTCCAGATCCTGCGCTCCCCTCCTCGAGCCCAAGAACCTGCCCGATGAGTTCGAGGCCGTACCGGCGACGCCGCCGCCGCCGCTGCCGGACGCCGCCCCGAAGCTGGGGATTTCTAACAAGTTCATCC…	cdna|est|omrna|protein	good	2	14804053	14806399	GRMZM2G076771	-1	WH	RefSeq peptide	NP_001142291	hypothetical protein LOC100274460	-	-	hypothetical protein [Zea mays]	195612318	ACG27989	0	hypothetical protein OsI_17116 [Oryza sativa Indica Group]
TC290439	TC290439 2009 weakly similar to PRF:NP_199591.1:15238817:NP_199591 phototropic-responsive NPH3 family protein (Arabidopsis thaliana), partial (28%)	N.S	0.7403	N.S.	0.7567		A_92_P035349	sense gene model	cDNA and EST results agree. B73 result agrees with cDNA result.	A	cDNA	60	1 of 1	7	75898500	75898447	7.02	yes	CDS	1	ATCTCAAGGAGCACCCGGAGCTGAGCAAGGCGGATAAGAAGCGGTTGTGCCGGCTGATAG	1	44	30	TC290439	CACCTCACAATTTTCCATGGGATTGATTGAGGTCCAGCTTTTTAGCTGGCAGGTCTTAAGGTTTCAGAGTTTTTCCTTTCAATTTATCAAGGACTAGGCCAACAATACATCGCAATGAAGTACATGAAGCTCGGTTCAAAACCTGATACGTTCTATACCGAAGAAGCAGTCAGGTCAGTCGTATCAGACATACCCGCCGATCTCATTATCCATGTAAATAACACCAAGTATCAGCTACACAAGTTCCCACTGCTCCTCAAGTGCGGCCTCCTGCAGCGCCTCTGCTCCGACACCGACGACGGCGATGAGGAGCCGGTGCCCGTGGCGCTGCACGACATCCCTGGCGGCGAGCAGGCCTTTGAGCTGTGCGCCAAGTTCTGCTACGGCATCTCCATCAGC…	-	-	2009 weakly similar to PRF:NP_199591.1:15238817:NP_199591 phototropic-responsive NPH3 family protein (Arabidopsis thaliana), partial (28%)	GRMZM2G020156_T01	CACCTCACAATTTTCCATGGGATTGATTGAGGTCCAGCTTTTTAGCTGGCAGGTCTTAAGGTTTCAGAGTTTTTCCTTTCAATTTATCAAGGACTAGGCCAACAATACATCGCAATGAAGTACATGAAGCTCGGTTCAAAACCTGATACGTTCTATACCGAAGAAGCAGTCAGGTCAGTCGTATCAGACATACCCGCCGATCTCATTATCCATGTAAATAACACCAAGTATCAGCTACACAAGTTCCCACTGCTCCTCAAGTGCGGCCTCCTGCAGCGCCTCTGCTCCGACACCGACGACGGCGATGAGGAGCCGGTGCCCGTGGCGCTGCACGACATCCCTGGCGGCGAGCAGGCCTTTGAGCTGTGCGCCAAGTTCTGCTACGGCATCTCCATCAGC…	cdna|est|omrna	good	7	75897850	75901440	GRMZM2G020156	-1	WH	RefSeq peptide	NP_001148012	protein binding protein	phototropic-responsive nph3 family protein	F:protein binding P:response to light stimulus F:signal transducer activity	protein binding protein [Zea mays]	226504760	NP_001148012	0	hypothetical protein OsI_30621 [Oryza sativa Indica Group]
TC311999	TC311999 1849 homologue to UP:Q8W250_ORYSA (Q8W250) 1-deoxy-D-xylulose 5-phosphate reductoisomerase precursor , partial (94%)	N.S	N.S.	N.S.	0.7446		A_92_P028365	ambiguous	No EST. cDNA result. B73 result agrees with cDNA result.	A	cDNA	60	1 of 3	3	30230009	30230068	3.04	yes	CDS	1	ACAAAGAGACACTTATTGCAGGTGGTCCTTTTGTGCTTCCCCTTGCACACAAACACAAAG	1	87	142	TC311999	NA	NA	NA	1849 homologue to UP:Q8W250_ORYSA (Q8W250) 1-deoxy-D-xylulose 5-phosphate reductoisomerase precursor , partial (94%)	GRMZM2G056975_T02	CAAGCGAGCAATACAAAATCAGCGAGCAGGCGGGCTGGCATCGGCCGGTTGCGGTGGCATCCATAGGACTCTCAGATTCCCATCTCGTCTTCTTATCTCCACTTCTCCCTCCACACACATCCCCTCCTCTCTCTCCTCTGTTTATAAAACTCGCCAGGCGCAATCTCTCTCGCTCCGTCCATCCCCGTCGCCAGCATCGCTTCCACTTCGGTCTCAGCGACGGTCGCCACCACCGCTCCCCTCCCTCTCCCCCTCCTCGCCCAGCGGCAATTACCACAGCCTCCCCAGCAAGCCGGGATGGCTGCACTCAAGGCATCGTTCCGGGGTGAGCTCAGCGCCGCTTCCTTCCTCGACTCCAGCAGGGGACCTCTCGTCCAGCACAAAGTGGATTTTACGTTT…	cdna	good	3	30226804	30233358	GRMZM2G056975	1	WH	RefSeq peptide	NP_001105139	dxr protein	1-deoxy-d-xylulose 5-phosphate reductoisomerase	F:1-deoxy-D-xylulose-5-phosphate reductoisomerase activity F:metal ion binding P:terpenoid biosynthetic process P:oxidation reduction F:isomerase activity C:plastid	dxr protein [Zea mays]	162463886	NP_001105139	0	unknown [Zea mays]
TC311999	TC311999 1849 homologue to UP:Q8W250_ORYSA (Q8W250) 1-deoxy-D-xylulose 5-phosphate reductoisomerase precursor , partial (94%)	N.S	N.S.	N.S.	0.7446		A_92_P028365	ambiguous	No EST. cDNA result. B73 result agrees with cDNA result.	A	cDNA	58	2 of 3	9	2148632	2148573	9	yes	CDS	2	ACAAAGAGACACTTATTGCAGGTGGTCCTTTTGTGCTTCCCCTTGCACACAAACACAAAG	1	87	142	TC311999	NA	NA	NA	1849 homologue to UP:Q8W250_ORYSA (Q8W250) 1-deoxy-D-xylulose 5-phosphate reductoisomerase precursor , partial (94%)	GRMZM2G408703_T01	ATGGATGGTGGCAGCGCACTTCCAGCTACACCGGCCTCACAGCCATCATCGACCATACTATCTCAAGCAGGGCAAGGATCAGGTGTCACACAAAACAAGGGGGCTGCCTTCATCCACGAGCCGTCGCTAACACCGGAGAGTCGCAAAGTTTCGTCTAGCGCCAAGACAACCCCACATCAGGGAGACAACCTGCTGCTAGGAAAAGAAATTATCCCTGCTCCGCCTAACGTGGAGACGCCATCAGGAGCCCACAACACCCCTGGTGCCGACACTCTCCGCCTGCTGCCTCTAAAACTAGCAAGTTCGCAGGATGACGCTTACAGTGTGCTAGATGGATCTACAAACAAGATTGACAAAAGTGTTACCGGAAAAAGGTCTCGCACATCACCTTCCAAGAAG…	abinitio|cdna|est|omrna	good	9	2137676	2151083	GRMZM2G408703	-1	WH	-	-	-	auxin-independent growth promoter	C:mitochondrion	hypothetical protein SORBIDRAFT_10g008680 [Sorghum bicolor]	242092584	XP_002436782	0	hypothetical protein OsI_22331 [Oryza sativa Indica Group]
TC311999	TC311999 1849 homologue to UP:Q8W250_ORYSA (Q8W250) 1-deoxy-D-xylulose 5-phosphate reductoisomerase precursor , partial (94%)	N.S	N.S.	N.S.	0.7446		A_92_P028365	ambiguous	No EST. cDNA result. B73 result agrees with cDNA result.	A	cDNA	56	3 of 3	8	8098471	8098530	8.01	yes	CDS	1	ACAAAGAGACACTTATTGCAGGTGGTCCTTTTGTGCTTCCCCTTGCACACAAACACAAAG	1	87	142	TC311999	NA	NA	NA	1849 homologue to UP:Q8W250_ORYSA (Q8W250) 1-deoxy-D-xylulose 5-phosphate reductoisomerase precursor , partial (94%)	GRMZM2G036290_T02	GCGCCATCTCGCTCCGTCCATCCCTGTCGCCACCAATCCATCGCTTCCGCTTCGGCCTCAACGACGGCCGCCACCACCGCTCCCATCCCTCTCCTCCTCCTCGCCCAGCGGCCATTACCACAGCCTCCCCCATCAAGCCGGGATGGCTGCACAGCCTGCACTCAAGGCGTCGTTCAGAGGGGAGCTCAACGCCGTCTCCTTCCTCGACTCCAGCAGGGGACCTTTCGGCCAACACAAAGTGGATTTTACGTTTCAAAGGAAGGGCAAACGAGCTATTTCACTGAGAAGGACATGTTGTTCCATGCAACAGGCTCCACCACCGGCATGGCCTGGGCGAGCTGTTGCTGAGCCTGGCCGGAGGTCATTGGATGGCCCAAAGCCTATATCGATTGTTGGATC…	abinitio	good	8	8094442	8101055	GRMZM2G036290	1	WH	-	-	-	1-deoxy-d-xylulose 5-phosphate reductoisomerase	F:1-deoxy-D-xylulose-5-phosphate reductoisomerase activity F:metal ion binding P:terpenoid biosynthetic process P:oxidation reduction F:isomerase activity C:plastid	dxr protein [Zea mays]	162463886	NP_001105139	0	Os01g0106900 [Oryza sativa Japonica Group]
TC299931	TC299931 1111 similar to PIR:S39483:S39483 ubiquitin-conjugating enzyme UBC2-1 (Arabidopsis thaliana), complete	N.S	N.S.	N.S.	0.7389		A_92_P013694	sense gene model	No EST. cDNA result. B73 result agrees with cDNA result.	A	cDNA	60	1 of 1	3	93187501	93187442	3.04	yes	UTR	2	AGTTTTCTTTCTCTGCTTATGGACGTGCTGAAGTCTGAGTGAAATGGGATGGGTAACTTG	1	179	50	TC299931	NA	NA	NA	1111 similar to PIR:S39483:S39483 ubiquitin-conjugating enzyme UBC2-1 (Arabidopsis thaliana), complete	GRMZM2G018447_T02	AAAGGAGAGAAAAAAAACGGAAGCATCAAGTCTGAAACTGAAAATAAGGGCGAATAGCGGTTTCTCTCCCTCCCTTGCCTTCGTCTCCGCCTCCCGTCTTTCCTCAAGAAGTCGATTCCCTTCCCCAAGAACCCAAGCCCCCACCATGACAAGCTCCTCCTCTCCTTCCCGAAAGGCGCTGAGCAAGATCGCTTGCAATCGGCTGCAGAAGGAACTCGCCGAGTGGCAACTCAGCCCCCCTGCTGGATTCAAGCACAAGGTCTCCGATAACCTACAAAGGTGGGTAATTGAGGTCACTGGAGCGGCGGGCACCCTTTACGCCGGCGAGACCTACCAGTTGCAGGTTGACTTCCCTGAGCATTATCCTATGGAGGCACCTCAGGTCATTTTTCTCAATCC…	cdna|est	good	3	93187188	93205169	GRMZM2G018447	-1	WH	RefSeq peptide	NP_001140266	hypothetical protein LOC100272309	ubiquitin-conjugating enzyme e2 w	P:protein deubiquitination P:modification-dependent protein catabolic process F:ubiquitin-protein ligase activity P:regulation of protein metabolic process	hypothetical protein LOC100272309 [Zea mays]	226531546	NP_001140266	3.95e-80	ubiquitin-conjugating enzyme E2 W [Zea mays]
TC299931	TC299931 1111 similar to PIR:S39483:S39483 ubiquitin-conjugating enzyme UBC2-1 (Arabidopsis thaliana), complete	N.S	N.S.	N.S.	0.7389		A_92_P027978	sense gene model	No EST. cDNA result. B73 result agrees with cDNA result.	A	cDNA	54	1 of 1	3	93205157	93205103	3.04	yes	UTR	2	AAAAACGGAAGCATCAAGTCTGAAACTGAAAAGAAGGGCGAATAGCGGTTTCTCTGATTC	1	90	131	TC299931	NA	NA	NA	1111 similar to PIR:S39483:S39483 ubiquitin-conjugating enzyme UBC2-1 (Arabidopsis thaliana), complete	GRMZM2G018447_T02	AAAGGAGAGAAAAAAAACGGAAGCATCAAGTCTGAAACTGAAAATAAGGGCGAATAGCGGTTTCTCTCCCTCCCTTGCCTTCGTCTCCGCCTCCCGTCTTTCCTCAAGAAGTCGATTCCCTTCCCCAAGAACCCAAGCCCCCACCATGACAAGCTCCTCCTCTCCTTCCCGAAAGGCGCTGAGCAAGATCGCTTGCAATCGGCTGCAGAAGGAACTCGCCGAGTGGCAACTCAGCCCCCCTGCTGGATTCAAGCACAAGGTCTCCGATAACCTACAAAGGTGGGTAATTGAGGTCACTGGAGCGGCGGGCACCCTTTACGCCGGCGAGACCTACCAGTTGCAGGTTGACTTCCCTGAGCATTATCCTATGGAGGCACCTCAGGTCATTTTTCTCAATCC…	cdna|est	good	3	93187188	93205169	GRMZM2G018447	-1	WH	RefSeq peptide	NP_001140266	hypothetical protein LOC100272309	ubiquitin-conjugating enzyme e2 w	P:protein deubiquitination P:modification-dependent protein catabolic process F:ubiquitin-protein ligase activity P:regulation of protein metabolic process	hypothetical protein LOC100272309 [Zea mays]	226531546	NP_001140266	3.95e-80	ubiquitin-conjugating enzyme E2 W [Zea mays]
TC306261	TC306261 1263 weakly similar to PRF:NP_196277.2:30681522:NP_196277 expressed protein (Arabidopsis thaliana), partial (13%)	N.S	N.S.	N.S.	0.7293		A_92_P004118	sense gene model	No EST. cDNA result. B73 result agrees with cDNA result.	A	cDNA	60	1 of 1	3	89935412	89935471	3.04	yes	UTR	3	CTGATGCTGTTGCGACTCAATCAGCTAACTATGGAGACAGTTGATGGCTCTACCTTTTAC	1	239	12	TC306261	NA	NA	NA	1263 weakly similar to PRF:NP_196277.2:30681522:NP_196277 expressed protein (Arabidopsis thaliana), partial (13%)	GRMZM2G105368_T04	CGCCGCGCCTCCCGAAAGTTTCGAACAAAAGTCCACAAATCCCCTTCGCCGTCTCCGGCGAGCCCCGCCCCTCATCGCCGCCGCGCCAAAGAGACAGTGAGAGGGGGGATGGATCAGTCCATCAGAACCGCATGCGAGTTCCTCTCGTCGGTGCTAAACCACGCTGAGTCCTCGTCCCGCGAGCTCGCCGACGCCGTCTCCCAACGCCCCGTCCACCTCGAGATGGCGAGGACCTCGTTCCTGCAGAAGCTGGAGCACAGGGTGGAGGCGTCGGCCGCCGACTTGCAGCACATCGAGTCCATCGCCCTCGACACCGTCTCCTTCGAGGAGCTCCTCGGCCACTGCGGCGAGGCGCTCAAAGTCTACGCGCGCCACGCCGACGCCCTCCAGTCGCACCTC…	cdna|omrna|protein	good	3	89931969	89935733	GRMZM2G105368	1	WH	RefSeq peptide	NP_001132165	hypothetical protein LOC100193587	protein	C:plastid	hypothetical protein LOC100193587 [Zea mays]	212722630	NP_001132165	1.04e-72	hypothetical protein [Zea mays]
TC286511	TC286511 1023 Zea mays clone Contig88 mRNA sequence	N.S	0.5632	N.S.	0.7244		A_92_P014623	antisense gene model	No EST. cDNA result. B73 result agrees with cDNA result.	A	cDNA	45	1 of 1	5	142711746	142711702	5.04	no	CDS	2	AACGCCCCAGAAGAATGAACACCAGCCGTATTGTCCCGACTCCTGACCCCTACCGATCCT	1	173	86	TC286511	NA	NA	NA	1023 Zea mays clone Contig88 mRNA sequence	GRMZM2G162805_T01	AAGAGATGATAAACAGGTGTTCTTGTTTTATACAGTGTGTATATATAGAGAGAGACAAAGAGCAAGTGAATTTGTAGGAACAACGCCCACGGAGAACGAACGCAAGCCTATTTCCTCATCACAAGGAACGGAGGCATACATAGGTCTCATGTGTGAGCACTGAGCACCGCTGGTTCCGGATCATCCTCATGCCTTCCACCATGGGTCCTCGCCGGTCCTGAAGTCGGTCTCCACCCACGGGACGAAGAGGACCTTGCCGTCGTCGACGTCGGCGTGAACCAGGGCCAGCGACTAGGCGCCGGTCCACGGACCACCTTGCCCTGGTTGTTGTACTGGGATCCGTGGCAGGGGCAGATGAACTTGTTCTCAGCGCCGTTCCACGGCACGACGCAGCCGAGG…	omrna	good	5	142710301	142711806	GRMZM2G162805	1	NH	-	-	-	cytochrome b6-f complex iron-sulfur subunit	F:plastoquinol-plastocyanin reductase activity F:ubiquinol-cytochrome-c reductase activity F:iron ion binding P:transport F:2 iron C:thylakoid membrane C:integral to membrane C:chloroplast P:electron transport chain	cytochrome b6-f complex iron-sulfur subunit [Zea mays]	195612712	ACG28186	2.23e-103	iron-sulfur protein2 [Zea mays]
TC313854	TC313854 951 unknown	N.S	N.S.	N.S.	0.7212		A_92_P008757	sense gene model	No EST. cDNA result. B73 result agrees with cDNA result.	A	cDNA	60	1 of 1	6	93930713	93930654	6.02	yes	UTR	1	GGAGGTTTTGGAGGAATCGCTGAAGGTCTGTTTCTTGTCTGCTAACACCTGGGATTGTAG	1	210	20	TC313854	NA	NA	NA	951 unknown	GRMZM2G163599_T02	AGGCCGGCCACCACCTCCCCACACGTTTCCCTCAGACCGAGCAAAGACGAAAATGGCGGCGGCGGTTCCTCTCCCCTGACCAGAGCCAGGGCGTGCCACTGCCATGTCGCCACTGACAAAGGCGGCGTCGGCGGCGGCGGCGGCGGAGTTTCTCATCTCTTCCGGATTGGATACAGGGCGTGCCATGCCTGCGTCTCAGATCTCACGATTGGCATGCGCCCTGACTTCTCGCTCTTCGTATCTCCCCCTCCCTCTCCCGGCCCGTGCTAGCGTCGGAGGAATTGTATTGTCGTAGATCTGTTGCTCCATAAATGCCTTCCCTATCTGTGGCCGAGCGCAACCAAGAAACGAGGTATGGCCGGAGGGAGAGGTAGGGCTGGTCGGCTGGACCTGGTCGGC…	est	good	6	93928711	93931858	GRMZM2G163599	-1	NH	-	-	-	retrotransposon unclassified	F:nucleic acid binding P:biopolymer metabolic process P:cellular process P:primary metabolic process C:plastid	hypothetical protein LOC100383564 [Zea mays]	293337283	NP_001169683	1.92e-22	retrotransposon protein, putative, unclassified [Oryza sativa Japonica Group]
TC300381	TC300381 945 similar to UP:Q94KE7_MAIZE (Q94KE7) Early light-inducible protein ELIP, partial (65%)	N.S	N.S.	N.S.	0.7184		A_92_P019848	sense gene model	No EST. cDNA result. B73 result agrees with cDNA result.	A	cDNA	60	1 of 1	2	233551156	233551215	2.09	yes	CDS	1	CTCGCCTTCACTGAGTACCTCACCGGCGCACCGTTCATCAACGCGTAGAGGCGGTTCAGT	1	141	35	TC300381	NA	NA	NA	945 similar to UP:Q94KE7_MAIZE (Q94KE7) Early light-inducible protein ELIP, partial (65%)	GRMZM2G355752_T01	TCACCACAACCTACGGCCGTGAATCTCACGCCGACGTGGCCTCCGCCGCGGCCGCCCACCTCGTCGTCACGGGCGGGCGAGCCACCTCTCCCCGAGGCTCTAGCTCCCCACGCCTATAAAAGCCGGCCACCCACTCTGGCAAGTGGCAACCACCACACTACAACTCGACACCGAGAAAAGCGCAGCAAAGCAACGCAAAGCCCACGCCGCTACAGTGCTACAGCGAGCGAGCCTCTTGCCTGCCGCTACGAGCCAACGACTCGAACGCATACACTCCAATGGCAGCGACGGTGATGGCCTCCATGAGCCCCCTCGCCTCCGCCACCCCCGGCGCGCGTCGCGCTTTCCCTGTACGGCTGCTGCTCCAGGCATCTGCGCTCGCGCCGCGCCGGCGCGCCT…	cdna|est|omrna|protein	good	2	233550347	233551880	GRMZM2G355752	1	WH	RefSeq peptide	NP_001152179	early light-induced protein	early light-induced protein	C:plastid	unknown [Zea mays]	238010444	ACR36257	1.71e-68	early light-induced protein [Zea mays]
TC287612	TC287612 2009 homologue to GB:BAC79360.1:32879776:AB114831 signal recognition particle 54kDa subunit (Oryza sativa (japonica cultivar-group)), complete	N.S	N.S.	N.S.	0.7165		A_92_P012686	sense gene model	No EST. cDNA result. B73 result agrees with cDNA result.	A	cDNA	36	1 of 1	3	192229614	192229558	3.07	yes	CDS	1	GGCACAAACAAGAAGCAGCACTCTTTGAAGAAATGCCGGCAAGTTTCGGAAGCAACAAAA	1	186	15	TC287612	NA	NA	NA	2009 homologue to GB:BAC79360.1:32879776:AB114831 signal recognition particle 54kDa subunit (Oryza sativa (japonica cultivar-group)), complete	GRMZM2G038953_T01	TATAAAGACACGAAGTGATTCAGTGCAATATAAGTCTATTGTTTGGAACACATTAATATAGATTTATGCTAAGTTGATAATTGGTTTGTTGTTAGTTAATATGAAGACATGATGTGATTTGAAGAATGATTATTTATTTCTATAGATGCTACTAGAATTATTTCAAAATGATTGGTTTTATCAGTTTTGGGTAAATCTGGTAAAACTCGACCCCGAATCCGAATTATTGGATATCCAAAATTTCGGATAATATTTTGTCGAAACAGAATTAGGTTAGGAATTTTTAATACCCGGTTTTTTATTTATCCAAATTACGCGACCCGATTATTTCAGCTAACCAGAATGGGAGGCCTCTCCGGTTGCCTCTTTCTTTCTCAGTTCTCACCTCAACGTCACCGC…	cdna|est|omrna|protein	good	3	192222553	192234796	GRMZM2G038953	-1	WH	UniProtKB/TrEMBL	C4JC13	Putative uncharacterized protein	signal recognition particle 54 kda protein 3	F:mRNA binding P:SRP-dependent cotranslational protein targeting to membrane F:GTP binding F:protein binding C:signal recognition particle F:nucleoside-triphosphatase activity F:7S RNA binding	hypothetical protein LOC100502496 [Zea mays]	308080100	NP_001183903	0	hypothetical protein SORBIDRAFT_03g036030 [Sorghum bicolor]
TC280991	TC280991 2212 weakly similar to UP:Q8S2J3_ORYSA (Q8S2J3) Selenium-binding protein-like, partial (21%)	N.S	N.S.	N.S.	0.713		A_92_P002788	ambiguous	No EST. cDNA result. B73 result agrees with cDNA result.	A	cDNA	60	1 of 2	8	77589503	77589562	8.03	yes	CDS	1	GAGCTGATGAAGGAGTGTATGGCACCCACAAGTCAGACCTACCTGCTTGTGCTCAATGCC	1	247	108	TC280991	NA	NA	NA	2212 weakly similar to UP:Q8S2J3_ORYSA (Q8S2J3) Selenium-binding protein-like, partial (21%)	GRMZM2G017821_T01	CTCCTCTCCTCTCGCCCCGCCTCGTCATGTCACGTCTCCCAAAGTCCCATCTCGCCTTCGCTTAAACATAAACCACACCCATCGCACCCAGCCAGCCCTCGCCATCCATGGCCACCACCGCCGCCATCCACCTGCGCCCGCTCCGTTCCGTCGCCGTCTCCTCCGCGAGGTCACGCTCGCTCCTCCACCTCCTCGCCCGGCCCCTCTCCTCTTCCCAATCGTCCTACGCCTACCGCCCTTCCCCTACAGCGCCCGCCGCCGCCGCCCCCAACCATGTCCACCACCCTCCCCATCACCACCAGTCGGTGCCTCCCCCAGGACCCCCTCCACAGTGGTCCGCGCAGGGACATCCGCCTCCGCCGCCCCGTGGCTATGGGCCTCCACCGCCGCAGCACCAGC…	cdna|est|omrna|protein	good	8	77588400	77590631	GRMZM2G017821	1	WH	RefSeq peptide	NP_001159270	hypothetical protein LOC100304360	pentatricopeptide repeat-containing protein	F:binding C:mitochondrion	hypothetical protein LOC100304360 [Zea mays]	259490048	NP_001159270	0	hypothetical protein SORBIDRAFT_09g030460 [Sorghum bicolor]
TC280991	TC280991 2212 weakly similar to UP:Q8S2J3_ORYSA (Q8S2J3) Selenium-binding protein-like, partial (21%)	N.S	N.S.	N.S.	0.713		A_92_P002788	ambiguous	No EST. cDNA result. B73 result agrees with cDNA result.	A	cDNA	55	2 of 2	6	167595088	167595146	6.08	yes	CDS	1	GAGCTGATGAAGGAGTGTATGGCACCCACAAGTCAGACCTACCTGCTTGTGCTCAATGCC	1	247	108	TC280991	NA	NA	NA	2212 weakly similar to UP:Q8S2J3_ORYSA (Q8S2J3) Selenium-binding protein-like, partial (21%)	GRMZM2G073551_T01	CCTCGCCTTCCGCTTAAACCCCATCCCAACTCATCGAAGCCCTCGCCAATCGGCACGACCATGGCTGCCATCCACCTGCGCCCGCTCCGCTCCGTCGCCGTCTCCTCCGCGAGGTACCGCTCGCTTCTCCACCTTCTCGCCCGCCCCCTCTCCTCTTCCCAATCGTCCCACGCCTACCACCCTTTCCCCACCCCGGCCGCCGCCGCCCCCAACCATGTTCACCACCACCACCCTACCCACCACAGCCAGCAGCAGTCGGCGCCGCCGAGGAACCCGCCTCCCCTTGGCCCCTCTCCGCAGTGGTCCCCGCAGCCTCCGCCGCCCCGCGGCTATGGGCCTCCACCGCCGCAGCACCCGCATGTGCCGCCGCCGCCGCCACGCGGCTACGGACCTCTATCA…	est|omrna|protein	good	6	167594038	167596299	GRMZM2G073551	1	WH	RefSeq peptide	NP_001167864	hypothetical protein LOC100381568	pentatricopeptide repeat-containing protein	C:mitochondrion F:binding	hypothetical protein LOC100381568 [Zea mays]	293334013	NP_001167864	0	hypothetical protein SORBIDRAFT_09g030460 [Sorghum bicolor]
TC301264	TC301264 1622 similar to UP:Q8VX01_SINAL (Q8VX01) Casein kinase II alpha subunit precursor , partial (79%)	N.S	N.S.	N.S.	0.7045		A_92_P006894	gDNA	No valid cDNA / EST result. Allow B73 result.	C	gDNA	30	1 of 1	3	9390250	9390279	3.03	NA	NA	NA	GGTGCTTATGTTGCCTTAGACAGCTTGCCTCTCTAACTTAAGATAAGCAGGTTTATGTCA	1	222	65	TC301264	NA	NA	NA	1622 similar to UP:Q8VX01_SINAL (Q8VX01) Casein kinase II alpha subunit precursor , partial (79%)	NA	NA	NA	NA	NA	NA	NA	NA	NA	NA	NA	NA	NA	NA	NA	NA	NA	NA	NA	NA
TC300702	TC300702 801 unknown	N.S	N.S.	N.S.	0.7012		A_92_P017224	sense gene model	No EST. cDNA result. B73 result agrees with cDNA result.	A	cDNA	45	1 of 1	3	35933102	35933055	3.04	yes	UTR	2	TTCCTCCCCAACTTCCAACACGCCTCGATCTAGATCCACTCTTCCCCCTTCTCCTTCCGG	1	157	165	TC300702	NA	NA	NA	801 unknown	GRMZM2G372077_T01	CAAGGAAAAAGGGCAGAGCAAGGGGAACAAAAAGGGATTTAAAAATTTTTTAGGTCTAAACGTGAATTATTTTCTGAAAAGAGGGTAAAATACAAAAAATTCGGGACGAAAACCAATCGGCCCCCCCCCCCCTCGTCGCACTCGCAAGAGGGATGATTCCTTTAAAGATCGCACCCGCGGTTGAACAGCGTTTCGTTGTTTCCTCCCCAACTTCCAACACGCCTCGATCTAGCTCCCCTTTTCCCCCCCCCCCCCCCCCCCCCCCCCCTTCTCCTTCCGGTCCTCCCCCCGAGACTATTCATATAGGCGGGTAGGCGTCCGAGGCCTCGTTTGTTCTCGGCTTCTCGTCTCCAAGGGTGCTACTCCGTCCGCGCTTGGTCTGCTCTCGTCCTTCCGGAG…	cdna|est|omrna|protein	good	3	35929870	35933301	GRMZM2G372077	-1	WH	RefSeq peptide	NP_001167699	hypothetical protein LOC100381381	peptidyl-prolyl cis-trans isomerase cyclophilin-type family protein	P:protein folding C:Golgi apparatus C:mitochondrion F:isomerase activity	hypothetical protein LOC100381381 [Zea mays]	293336508	NP_001167699	1.66e-27	hypothetical protein [Zea mays]
TC292198	TC292198 2050 UP:CLPP_SACOF (Q6ENT9) ATP-dependent Clp protease proteolytic subunit (Endopeptidase Clp) , complete	N.S	N.S.	N.S.	0.6929		A_92_P029331	ambiguous	No EST. cDNA result. B73 result agrees with cDNA result.	A	cDNA	60	1 of 2	5	209948334	209948393	5.07	yes	UTR	16	TGGTTTCCTTTGGTGCAAATCCAATCATCTAGATTGGAAGAAGCAATTCCCCCATTGGTA	1	81	160	TC292198	NA	NA	NA	2050 UP:CLPP_SACOF (Q6ENT9) ATP-dependent Clp protease proteolytic subunit (Endopeptidase Clp) , complete	GRMZM2G427444_T06	GCGAAATGGATCATAATAAAATAGATTTTAGGTATCTAGGGAAGATTCACTTGGAAGTAACTATTTCCTAGATACCCATGCAGGGGACTTCGCGGTGGAATGAATCAACTCGAAAAATCCCTAAACTAAAAAAGACCTAAAGTTAAGGATTTATCAATGGGTAATGTTGCTCCAATACCTAACCAAAGAGCTACTGCAGTACCGATTAAAAAAACGGTCGTAGCTACTGGGCGACGAAATGGATTTTGGAATTTATTGACATTCTCTAGAAAGGGTACTGTCAATAAGCCCGTTGGCACAGAAACCATTAAGAGAACGCCCAATAACTTATTGGGTACTGTACGGAGTATTTGAAATACGGGAAAGAAGTACCACTCGGGTAATATTTCCAAAGGAGTT…	cdna|est|omrna|protein	good	5	209941447	209965363	GRMZM2G427444	1	WH	-	-	-	photosystem ii 47 kda protein	C:photosystem II P:transport P:photosynthetic electron transport chain P:protein-chromophore linkage F:chlorophyll binding C:integral to membrane C:chloroplast	photosystem II 47 kDa protein [Zea mays]	11467217	NP_043049	0	photosystem II CP47 chlorophyll apoprotein [Coix lacryma-jobi]
TC292198	TC292198 2050 UP:CLPP_SACOF (Q6ENT9) ATP-dependent Clp protease proteolytic subunit (Endopeptidase Clp) , complete	N.S	N.S.	N.S.	0.6929		A_92_P029331	ambiguous	No EST. cDNA result. B73 result agrees with cDNA result.	A	cDNA	60	2 of 2	1	203915219	203915278	1.07	yes	UTR	5	TGGTTTCCTTTGGTGCAAATCCAATCATCTAGATTGGAAGAAGCAATTCCCCCATTGGTA	1	81	160	TC292198	NA	NA	NA	2050 UP:CLPP_SACOF (Q6ENT9) ATP-dependent Clp protease proteolytic subunit (Endopeptidase Clp) , complete	GRMZM2G448161_T01	GTTTAGCTGAAAAGACTATCCATACTTATTCTATGTACCTAACCCTTCTAGGGGATTCTATGTCAGAAAGCGTGAATATTTATTTCATTCCATTAAAAATAACAAGCCAATTCTGTTTGTAAGAAGAAAGAGAAGCAGATCTATTCTATACTCGATAAGTGCCAATATGCAATGGGTAGCTTGGGCTATTTGGAAAAACGAAGAATAGATCCTTCATCCCTCTTTGTTTATCATTCAAATCACGGATTCTTTTTTCTTTATTCAATCTGTTTTACCTTCCTTATATGTAGAATATTTCAATCTATGTATTAATAGAATCTATAGTATTCTTATAGAATAAGAAAAAAAAATGAAGATAATAAACTGCGGATTCTTTCTTTCTCTTCCATTCTTACGTTT…	cdna|est|omrna|protein	good	1	203913752	203918178	GRMZM2G448161	1	WH	-	-	-	atp-dependent clp protease proteolytic subunit	F:serine-type endopeptidase activity F:ATP binding C:chloroplast P:proteolysis	ATP-dependent Clp protease proteolytic subunit [Saccharum hybrid cultivar SP-80-3280]	48478794	YP_024401	3.74e-123	ClpP [Bambusa oldhamii]
TC309541	TC309541 756 similar to UP:Q8H5Y0_ORYSA (Q8H5Y0) Hydrolase-like protein, partial (9%)	N.S	N.S.	N.S.	0.6867		A_92_P034530	sense gene model	cDNA and EST results agree. B73 result agrees with cDNA result.	A	cDNA	59	1 of 1	3	13273233	13273292	3.04	yes	UTR	1	TTGTGTATATAATATTCTCTGCAGCTGGGTTTTATTCCGCCTCTTCGTTTTCTATCCAGC	1	49	40	TC309541	GCACAATTCCGTTCTTGTTCATTGAAAAAAAAAACATCAGTAACATGAATCCAAAATACCCGATTTTAAAGAAAAACAATGCCTCGTCATTTATTTCACATCTTGCTAAACACAACAATGTGCACTGCCTCTATTTCCAAACCAGCTGGATAGAAAACGAAGAGGCGGAATAAAACCCAGCTGCAGAGAATATTATATACACAATAACACAACAGCAAGCTCGTGCCACGCGGGATACAATACAAGTGGAGAACCAAGAAAAGAACCCGAGCTACTTGGCGGCAGCGCTGCCATTGGAGGTGGAAGCAGCAGCAGGCTGCAGCAAGAAGTCGAGGAGGACGCGGTTGAAGAGCTTGATGTCCTGTTGCTGCGGCAGGTGTCCCGTGCCCGGGATCACCT…	-	-	756 similar to UP:Q8H5Y0_ORYSA (Q8H5Y0) Hydrolase-like protein, partial (9%)	GRMZM2G021410_T02	ATGGCACTTTTCCTTTATTCTTGGTGCTCAGATTGCATCCTTTAATCATCACCATTCACCATAGACAAGTTAACAAGTCAAGCTGATCGAGACGCTCGCGCCAGAGGCTTCTTCCAAAGCAGGGAGAAGAGAAGAGAAGAGAAGAGGGAGCGAGCTATGGGGTTCGGCATGGTGTCCCTCATCGACGGTTTCTTCCGGCGCGCGCTCACGTCCGCCGGCCTCCGCCCAGGCTCCGCCGCCGTGGACGCCGACACCACCATCCACTTCTGGGCGCACCCCTCCCTCCTCCAGGCCCAGGCCCAGCCCTCCTCCGCGGCTCCGCGGCCGGTGGTGGTGCTGATCCACGGGTTCGGGCCGGACCCGACGTGGCAGTGGGCGGCGCAGGCGGGCCCGCTGTCG…	cdna	good	3	13270593	13275130	GRMZM2G021410	1	WH	RefSeq DNA	NM_001158080	hydrolase (LOC100285186), mRNA	catalytic hydrolase	P:metabolic process F:hydrolase activity C:mitochondrion	hydrolase [Zea mays]	226528794	NP_001151552	5.18e-132	hypothetical protein SORBIDRAFT_03g004610 [Sorghum bicolor]
TC298793	TC298793 1678 UP:Q8LT22_MAIZE (Q8LT22) Nicotianamine synthase 3, complete	N.S	N.S.	N.S.	0.6651		A_92_P034033	sense gene model	No EST. cDNA result. B73 result agrees with cDNA result.	A	cDNA	60	1 of 1	1	259777091	259777032	1.09	yes	UTR	1	AGTAATTCTCGATGCCTAATTTGTCAGCCTGGATACTGTTATTAGCATGTAGCTTAGCTC	1	52	74	TC298793	NA	NA	NA	1678 UP:Q8LT22_MAIZE (Q8LT22) Nicotianamine synthase 3, complete	GRMZM2G478568_T01	AAAGCGAAGCAGCAACCAGCAAAGTGATCAGTGTGATCGATCACACACTGCCATGGCCGTCATGGGCAAGGAGGAGGAGGAGCAGCAGCAGCAGCACAAGGAGGAGGAGGTGGTCCAAGGAGATGTGCGAGTCGTCGTCCAGCAGGAGACGGCGGCGGACGAGGAGGCCGAGTCGGCGCTGGTGCGCAAGATCTCCGGCCTGGCCGCCGCCATCGCCAGGCTGCCGTCGCTGAGCCCGTCGCCGGAGGTGAACGCGCTCTTCACCGACCTCGTCACGGCCTGCATCCCGCGCAGCACCGTGGACGTGGAGCGCCTGGGCCCGGAGCTGCAGCGCATGCGCGCGGGCCTCATCCGCCTCTGCGCCGACGCCGAGGCGCTGCTGGAGGCGCACTACTCCGA…	est|omrna|protein	good	1	259776858	259778542	GRMZM2G478568	-1	WH	UniProtKB/TrEMBL	Q8LT22	Nicotianamine synthase 3	nicotianamine synthase 3	P:nicotianamine biosynthetic process P:iron ion transport F:nicotianamine synthase activity	nicotianamine synthase 3 [Zea mays]	20387260	BAB91326	1.35e-146	hypothetical protein SORBIDRAFT_01g013150 [Sorghum bicolor]
TC286600	TC286600 669 similar to UP:Q9HCU7_HUMAN (Q9HCU7) LENG1 protein (Fragment), partial (9%)	N.S	0.5142	N.S.	0.664		A_92_P037897	ambiguous	No EST. cDNA result. B73 result agrees with cDNA result.	A	cDNA	60	1 of 2	5	32508331	32508272	5.03	no	CDS	1	GACGTGGATGGGATCCGGGTTGCTGTTGTTCACGTATAGAGGAGATCGAGTGGCGCTGCT	1	28	22	TC286600	NA	NA	NA	669 similar to UP:Q9HCU7_HUMAN (Q9HCU7) LENG1 protein (Fragment), partial (9%)	GRMZM2G082906_T01	CACGTGTCTCTCTGTGGCCTGGCATCGTGGCGCGTGGCTGGTGTCGTCGTTCACGCCGCTCACCACGAGCCTTGCTTCTTCACGTCACCTCCTCCTCACACATTTTCCCTCTCACCTCTCAATCCATGGACACCCTCCCTGCTCTGATCCCCCCCGATGCTCGCTGTGGGTGCCGTTTGCTGCCCCAACGCCGTTCCGCGCCCCCTCCACTCCGGCCATGAGCTCCTCCCAGTGAATCCCTCTAGTCCCCTGCTCATCTCCCATGGTGGCCGCAGGGAGCTCTGGATCCATGGCCGTCGGCCTCTGGGCGTGAGCAGCCCTTGGCTCTCTCCCCTGCGACAGACTTCCTCCACGGTGTCTTTTTCCCCAACCATGGTGGCCGGCTCCCTGCTCCTCCAT…	cdna|est	good	5	32507207	32508813	GRMZM2G082906	1	WH	UniProtKB/TrEMBL	C4J9W2	Putative uncharacterized protein	-	-	hypothetical protein LOC100502279 [Zea mays]	308080432	NP_001183685	1.2e-84	unknown [Zea mays]
TC286600	TC286600 669 similar to UP:Q9HCU7_HUMAN (Q9HCU7) LENG1 protein (Fragment), partial (9%)	N.S	0.5142	N.S.	0.664		A_92_P037897	ambiguous	No EST. cDNA result. B73 result agrees with cDNA result.	A	cDNA	60	2 of 2	1	232475107	232475166	1.08	no	CDS	1	GACGTGGATGGGATCCGGGTTGCTGTTGTTCACGTATAGAGGAGATCGAGTGGCGCTGCT	1	28	22	TC286600	NA	NA	NA	669 similar to UP:Q9HCU7_HUMAN (Q9HCU7) LENG1 protein (Fragment), partial (9%)	GRMZM2G087291_T02	ATCTCCAGCCGTCGTTCACGCCGCTCACCACGAGCCTTGCTTCTTCACGTCACCTCCTTCTCACACATTTTCCCTCTCACCTCTCAATCCATGGACACCCTCCCTGCTCTGATCCCCCCCGATGCTCGCCGTGGGTGCCGTTTGCTGCCCCAACGCCGTTCCGCGCCCCCTCCACTCCGGCCATGAGCTCCTCCCAGTGAATCCCTCTAGTCCCCTGCTCATCTCCCATGGTGGCCGCAGGGAGCTCTGGATCCATGGCCGTCGGCCTCTGGGCGTGAGCAGCCCTTGGCTCTCTCCCCTGCGACAGACTTCCTCCACGGTGTCTCTTTCCCCAACCATGGTGGCCGGCTCCCTGCGCCTCCATTCGGTGCCCCTGGTTCAGGGCCGGTCGACCTCCGG…	est	good	1	232474625	232475668	GRMZM2G087291	-1	WH	UniProtKB/TrEMBL	C0PCW1	Putative uncharacterized protein	-	-	unknown [Zea mays]	223975637	ACN32006	8.8e-76	hypothetical protein LOC100502279 [Zea mays]
CO527568	CO527568 712 homologue to UP:Q7XAP4_ORYSA (Q7XAP4) Plastid (P)ppGpp synthase, partial (33%)	N.S	N.S.	N.S.	0.659		A_92_P004076	sense gene model	cDNA and EST results agree. B73 result agrees with cDNA result.	A	cDNA	60	1 of 1	1	208166424	208166365	1.07	yes	CDS	4	AGTTAAGCCATTTGAGCAAACTTGCTCGGGACAACAATACTGCAAGTAGGACTGTTGAAG	1	239	108	CO527568	AGTTAAGCCATTTGAGCAAACTTGCTCGGGACAACAATACTGCAAGTAGGACTGTTGAAGCTGATCGCCTGCATACAATGTTTCTTGCAATGGCTGATGCACGAGCTGTTCTTATAAAGTTAGCAGATCGTCTGCACAACATGAATACGATAGAAGCTTTGCCTTTGGTTAAACAACAAAGGTTTGCTAAAGAGACTATGGAAATATTTGTGCCATTGGCCAACCGATTAGGAATTGCTAGCTGGAAAGACCACTTGGAGAATATTTGCTTCAAACACTTGAACCCAGAGGAGCACAAGGAGCTTTCCTCTAAACTTCTGATGTCTTTTGATGAAGCACTTCTTACATCTACGCTTCATAACTTGGATAAAAGCCTTAGAGATGAAGGCATTTCATATC…	B73	3530_1_182_1_E07.y_1 3530 - Full length cDNA library created by Invitrogen from multiple tissues Zea mays cDNA, mRNA sequence.	712 homologue to UP:Q7XAP4_ORYSA (Q7XAP4) Plastid (P)ppGpp synthase, partial (33%)	GRMZM2G021074_T01	CGTGGGATTGAATTGAGCCCCCCCAAGATCAGAATTGGAGCAGCGGGTTTTGGTTTCCTGCTTGGTGCCGCTGATTGGAGTACGCTTCTTTTGTGGTGGTTGAGAGGCTGCTCGGCTTCCGCCGACCATGTCCGTGCCGGCGATAGCCGTGTACACCAGCCCGCCCGGCGCCGTCTACGCGCCGCCGGAGCTCGAGTCCAGCTCGCGCGGCTCGGCGCCGTGCGCGGCCGCGGCGTCCCCGTCAGCGCCGAGCTCCCACCGCCACGCGGCCGTCGCGGGCGGCTTGTCCTGCCTATTTTCGTCCCCGTCCGCGGCCCCGCGGGCAACGGCGCACGAGGAGCTCGGCGCGCTCTGGCACGACAGATCCGATGAGCCGCCCTCCGTCGCCGGGGGCTTCGG…	est|omrna|protein	good	1	208164620	208168559	GRMZM2G021074	-1	WH	-	-	-	plastid ppgpp synthase	C:cytoplasmic membrane-bounded vesicle C:membrane F:catalytic activity C:plastid P:guanosine tetraphosphate metabolic process	Os08g0457600 [Oryza sativa Japonica Group]	115476746	NP_001061969	0	hypothetical protein SORBIDRAFT_02g025940 [Sorghum bicolor]
CO527568	CO527568 712 homologue to UP:Q7XAP4_ORYSA (Q7XAP4) Plastid (P)ppGpp synthase, partial (33%)	N.S	N.S.	N.S.	0.659		A_92_P012801	sense gene model	cDNA and EST results agree. B73 result agrees with cDNA result.	A	cDNA	60	1 of 1	1	208166183	208166124	1.07	yes	CDS	4	CTGGAAAGACCACTTGGAGAATATTTGCTTCAAACACTTGAACCCAGAGGAGCACAAGGA	1	185	117	CO527568	AGTTAAGCCATTTGAGCAAACTTGCTCGGGACAACAATACTGCAAGTAGGACTGTTGAAGCTGATCGCCTGCATACAATGTTTCTTGCAATGGCTGATGCACGAGCTGTTCTTATAAAGTTAGCAGATCGTCTGCACAACATGAATACGATAGAAGCTTTGCCTTTGGTTAAACAACAAAGGTTTGCTAAAGAGACTATGGAAATATTTGTGCCATTGGCCAACCGATTAGGAATTGCTAGCTGGAAAGACCACTTGGAGAATATTTGCTTCAAACACTTGAACCCAGAGGAGCACAAGGAGCTTTCCTCTAAACTTCTGATGTCTTTTGATGAAGCACTTCTTACATCTACGCTTCATAACTTGGATAAAAGCCTTAGAGATGAAGGCATTTCATATC…	B73	3530_1_182_1_E07.y_1 3530 - Full length cDNA library created by Invitrogen from multiple tissues Zea mays cDNA, mRNA sequence.	712 homologue to UP:Q7XAP4_ORYSA (Q7XAP4) Plastid (P)ppGpp synthase, partial (33%)	GRMZM2G021074_T02	GTACGCTTCTTTTGTGGTGGTTGAGAGGCTGCTCGGCTTCCGCCGACCATGTCCAATGTTTCTTGCAATGGCTGATGCACGAGCTGTTCTTATAAAGTTAGCAGATCGTCTGCACAACATGAATACGATAGAAGCTTTGCCTTTGGTTAAACAACAAAGGTTTGCTAAAGAGACTATGGAAATATTTGTGCCATTGGCCAACCGATTAGGAATTGCTAGCTGGAAAGACCACTTGGAGAATATTTGCTTCAAACACTTGAACCCAGAGGAGCACAAGGAGCTTTCCTCTAAACTTCTGATGTCTTTTGATGAAGCACTTCTTACATCTACGCTTCATAACTTGGATAAAAGCCTTAGAGATGAAGGCATTTCATATCACAGTCTTTCTGGAAGGCACAA…	est	good	1	208164620	208168559	GRMZM2G021074	-1	WH	-	-	-	plastid ppgpp synthase	F:guanosine-3' C:cytoplasmic membrane-bounded vesicle C:membrane C:plastid P:guanosine tetraphosphate metabolic process	Os08g0457600 [Oryza sativa Japonica Group]	115476746	NP_001061969	1.65e-60	hypothetical protein OsJ_29534 [Oryza sativa Japonica Group]
TC287761	TC287761 1528 Zea mays clone Contig544 mRNA sequence	N.S	N.S.	0.2811	0.6536		A_92_P029333	sense gene model	No EST. cDNA result. B73 result agrees with cDNA result.	A	cDNA	60	1 of 1	9	141933164	141933223	9.06	yes	CDS	3	AGCTGAAACAACATTGTCTGTTGATCACCCACCAGAAGGGGATGACCAAAAGATGATAAC	1	81	156	TC287761	NA	NA	NA	1528 Zea mays clone Contig544 mRNA sequence	GRMZM2G036697_T01	AAAATACAGGGGGAAAAGCAAGACGCGTGAGCACTTCCTTATCGTCTCTTCCTTTCACCCCCTCGACCCCGATCGAATCGCTCGAACAATTCCCTGTGCATCGATCGATCTAGGCTTGCGCGAGGATCCAATTCCATCCGGCTCTCCTTTGAGCTCGTGATCCTCGGAGTTGGAGGAGTTCTTCGCGAGTCTCTTTTTGCCCCGATTTCTTTTTGGCTTATTTGTGCGAGCTTTCTCAGGAGCAGAAGGGAAGAGGCAGTTTGCAATTCCGATGCACCCAGGCCTCAAGATTCAACTCTGAGGCCTTATCCGAGGCATCCGCATCGATCTCCGCAAGAGGATGGGTAACGTGGGAAGCAACGGTGGAGGCGCCGCCACTGGTCACCGCCGTCGGAGCTC…	cdna|est|omrna|protein	good	9	141930211	141934410	GRMZM2G036697	1	WH	RefSeq peptide	NP_001167719	hypothetical protein LOC100381407	ring zinc finger protein	F:zinc ion binding F:protein binding	hypothetical protein SORBIDRAFT_01g040770 [Sorghum bicolor]	242036285	XP_002465537	7.27e-166	zinc finger family protein, putative, expressed [Oryza sativa Japonica Group]
DR801866	DR801866 326 similar to UP:Q9T0K5_ARATH (Q9T0K5) Extensin-like protein, partial (1%)	N.S	0.5697	N.S.	0.651		A_92_P015765	sense gene model	cDNA and EST results agree. B73 result agrees with cDNA result.	A	cDNA	59	1 of 1	3	205393277	205393218	3.08	yes	UTR	4	TCCTCCTCCTCCACACCTTGCCGAGCTTTGTATATAAACGCTCGCAATTCACCCACATCA	1	166	26	DR801866	CCTTCCCCCCCGTGCCGATTTCCTAATCCCGCCCCCACCCAACTTGAGCCTTTGACGCACACCAAACAGCCTCTTATAACTAAACTAATCCACCCACCCACCCAAATTAACTTCCCCTCCTCCTCCTCCTCCTCCACACCTTGCCGAGCTTTGTATATAAACGCTCGCAATTCACCCACATCAAGGGCAGGCTCACGATTCCTGCTCAGGCGGCCAAACAAACTAAAAAAAGACCACCAAGAACATCGCAAAAAAGACAGAAAGGAAGAAACAGAGGCAGAAGCCCATGGCGGCGAGCGGCCGCTGGAGGAGGCTGCGAACGCTGG	B73	ZM_BFb0025O04.r ZM_BFb Zea mays cDNA 5', mRNA sequence.	326 similar to UP:Q9T0K5_ARATH (Q9T0K5) Extensin-like protein, partial (1%)	GRMZM2G404078_T01	AACTAATCCACCCACCCACCCAAATTAACTTCCCCTCCTCCTCCTCCTCCTCCACACCTTGCCGAGCTTTGTATATAAACGCTCGCAACTCACCCACATCAAGGGCAGGCTCACGATTCCAGCTCAGGCGGCCAAACAAACAAAAAAAAGACCACCAAGAACATCGCAAAAAAGACAGAAAGGAAGAAACAGAGGCAGAAGCCCATGGCGGCGAGCGGGCGCTGGAGGAGGCTGCGGACGCTGGGCCGCGGCGCGTCGGGCGCCGTGGTGTCGCTGGCGTCGGACGCGGCGTCGGGGGAGCTGTTCGCGGTCAAGTCAGCCGGCGCGAGCGGCGCGGCGACGCTGCGGCGGGAGCATGCGGTGCTGCGCGGCCTGCGGTCGCCGCACGTGGTGCGCTGC…	cdna|est|omrna|protein	no_stop	3	205391808	205393318	GRMZM2G404078	-1	WH	-	-	-	NPKL1 [Oryza sativa Japonica Group]	C:mitochondrion	NPKL1 [Oryza sativa Japonica Group]	204305884	ACH99692	5.66e-117	Os01g0699100 [Oryza sativa Japonica Group]
DR801866	DR801866 326 similar to UP:Q9T0K5_ARATH (Q9T0K5) Extensin-like protein, partial (1%)	N.S	0.5697	N.S.	0.651		A_92_P026139	antisense gene model	cDNA and EST results agree. B73 result agrees with cDNA result.	A	cDNA	55	1 of 1	3	205393172	205393232	3.08	no	UTR	4	TTTTAGTTTGTTTGGCCGCCTGAGCAGGAATCGTGAGCCTGCCCTTGATGTGGGTGAATT	1	101	102	DR801866	CCTTCCCCCCCGTGCCGATTTCCTAATCCCGCCCCCACCCAACTTGAGCCTTTGACGCACACCAAACAGCCTCTTATAACTAAACTAATCCACCCACCCACCCAAATTAACTTCCCCTCCTCCTCCTCCTCCTCCACACCTTGCCGAGCTTTGTATATAAACGCTCGCAATTCACCCACATCAAGGGCAGGCTCACGATTCCTGCTCAGGCGGCCAAACAAACTAAAAAAAGACCACCAAGAACATCGCAAAAAAGACAGAAAGGAAGAAACAGAGGCAGAAGCCCATGGCGGCGAGCGGCCGCTGGAGGAGGCTGCGAACGCTGG	B73	ZM_BFb0025O04.r ZM_BFb Zea mays cDNA 5', mRNA sequence.	326 similar to UP:Q9T0K5_ARATH (Q9T0K5) Extensin-like protein, partial (1%)	GRMZM2G404078_T01	AACTAATCCACCCACCCACCCAAATTAACTTCCCCTCCTCCTCCTCCTCCTCCACACCTTGCCGAGCTTTGTATATAAACGCTCGCAACTCACCCACATCAAGGGCAGGCTCACGATTCCAGCTCAGGCGGCCAAACAAACAAAAAAAAGACCACCAAGAACATCGCAAAAAAGACAGAAAGGAAGAAACAGAGGCAGAAGCCCATGGCGGCGAGCGGGCGCTGGAGGAGGCTGCGGACGCTGGGCCGCGGCGCGTCGGGCGCCGTGGTGTCGCTGGCGTCGGACGCGGCGTCGGGGGAGCTGTTCGCGGTCAAGTCAGCCGGCGCGAGCGGCGCGGCGACGCTGCGGCGGGAGCATGCGGTGCTGCGCGGCCTGCGGTCGCCGCACGTGGTGCGCTGC…	cdna|est|omrna|protein	no_stop	3	205391808	205393318	GRMZM2G404078	-1	WH	-	-	-	NPKL1 [Oryza sativa Japonica Group]	C:mitochondrion	NPKL1 [Oryza sativa Japonica Group]	204305884	ACH99692	5.66e-117	Os01g0699100 [Oryza sativa Japonica Group]
TC285200	TC285200 782 similar to UP:Q4NZF2_9DELT (Q4NZF2) PE-PGRS family protein, partial (5%)	N.S	0.6717	1.642	0.6395		A_92_P023731	sense gene model	cDNA and EST results agree. B73 result agrees with cDNA result.	A	cDNA	60	1 of 1	10	19517085	19517026	10.03	yes	CDS	2	CACCGGCTACGGCTTCCCCACGAAAGGCGAGAACCTTGTCGCCATGCACTCGTTCTCCAT	1	116	134	TC285200	CAAGAAACCACCTTCCCCCCTCGCTCCAATCCCAATCCTTCTCCGCGGACCAATAGAACCCAATCCGATCACTCCCCACGCAGTTTCCCCATATCGAAAGATCCGATCGGAGTCCGGCAGCTAATTCACCGGGGAAAGATGAAGGTCGACAGGGAGATGGAGATTCTGCTGAACGAGATCCCCCTCCTCCACCACGTCGGCCTCCTCGGCGGCAGCGAGGCCGGCGCGGACGACGACCCCGACCTCTCCTTCCTCATCCACGAGCTCGCCGCGAGGGGCCTCGTCGACGGAGACGACGAGCTGCCGGCGCCGGGCGCTGCCACCGGCTACGGCTTCCCCACGAAAGGAGAGAACCTTGTCGCCATGCACTCGTTCTCCATGGCCAGCCACTACGCGCAC…	-	-	782 similar to UP:Q4NZF2_9DELT (Q4NZF2) PE-PGRS family protein, partial (5%)	GRMZM2G006287_T01	CTCAGTTATAAGACTTCTTGTTGGATATGCTATTAGGATAGTTAAATTGTAAAATTTGTAGATATGTCAAAATAAAAAAAAAGGGTTAGAGACAATGTCCAAATAAACTCGGTAATAAAGAGCAGGCACTCTCCCCACCTCACCTCAGTCACCACTACTTTCCCGCTCTATCCGTATATAACACCCACCACCACCGCCACTCTCCTTCCTCCTCTGCATGTCTCAACAACCCGTCTCCAAGAAACCACCTTCCCCCCTCGCTCCAATCCCAATCCTTCTCCGCGGACCAATAGAACCCAATCCGATCACTCCCCACGCAGTTTCCCCATATCGAAAGATCCGATCGGAGTCCGGCAGCTAATTCACCGGGGAAAGATGAAGGTCGACAGGGAGATGGAG…	cdna|est|omrna|protein	good	10	19514928	19517642	GRMZM2G006287	-1	WH	RefSeq peptide	NP_001130994	hypothetical protein LOC100192099	pumilio-family rna binding repeat containing expressed	F:RNA binding	hypothetical protein LOC100192099 [Zea mays]	212275350	NP_001130994	0	maternal protein pumilio [Zea mays]
TC293608	TC293608 1313 weakly similar to PRF:NP_200657.1:15237678:NP_200657 cinnamoyl-CoA reductase family (Arabidopsis thaliana), partial (76%)	N.S	N.S.	N.S.	0.639		A_92_P028366	sense gene model	No EST. cDNA result. B73 result agrees with cDNA result.	A	cDNA	60	1 of 1	5	2707832	2707891	5	yes	CDS	1	GAAGATCATCAGGGATGCCGTCGAGAGCCTCAAGAGCCGAGGCCACATCTCCTGAATCCT	1	87	140	TC293608	NA	NA	NA	1313 weakly similar to PRF:NP_200657.1:15237678:NP_200657 cinnamoyl-CoA reductase family (Arabidopsis thaliana), partial (76%)	GRMZM2G107076_T02	CAACCGCATCCCTAGTACAGATCGAGTGTACCGTAGCCACTCCACGTCTCCACGCTCCACGGTCCCACTCGCACCCCCCGACGGGTCGGAACCTCAGCTCAGAGGATCGGAAGAACGGACGACGGCGAGATGGCAAGCGGGGAAGAAGGCAAGGGCGAGACGGTGCTGGTCACCGGGGCCAGCGGCTTCATCGGTTCGACCCTCGTCCGCGGCCTCCTCGGCCGCGGCTACAACGTCCGCGCCGGCGTCCTCGACCCCGACGACAGGGCGGAGACGGACCACCTCCTCGCGCTCGCCGCCGGCGCCGGCCGCCTCAGCTTCTTCCGCTGCGACCTCCTGGACGGCGCCGCGCTGCTCGACGCGGCAAGGGGGTGCTCGGGCGTCTTCCACCTCGCGTCA…	est	good	5	2705885	2708336	GRMZM2G107076	1	WH	RefSeq peptide	NP_001149377	dihydroflavonol-4-reductase	cinnamoyl- reductase	P:lignin biosynthetic process P:oxidation reduction F:cinnamoyl-CoA reductase activity F:coenzyme binding	unknown [Zea mays]	238014970	ACR38520	3.11e-174	dihydroflavonol-4-reductase [Zea mays]
TC312324	TC312324 1755 similar to UP:UPS1_ARATH (Q9ZPR7) Ureide permease 1 (AtUPS1), partial (92%)	N.S	N.S.	N.S.	0.6381		A_92_P012007	sense gene model	No EST. cDNA result. B73 result agrees with cDNA result.	A	cDNA	60	1 of 1	3	135173692	135173831	3.05	yes	CDS span intron (size=75)	5	GCTTGAAGAACGGCGATCAATTAAGGTATTCGGTTCAAACACCTTCATCGGGCTGGGGAT	1	190	83	TC312324	NA	NA	NA	1755 similar to UP:UPS1_ARATH (Q9ZPR7) Ureide permease 1 (AtUPS1), partial (92%)	GRMZM2G025528_T01	TGAAAATGCTTCCTTTTCTCTGGTTGAGATCTTCCCCTCCCCCTGCCGGATCTGAATCTCATCCCCGGGTGGGGCCGTGGGGGGGACTCTAGCTGGAGGGGCACTTTCTTGTTCACCATGTTTGTCGTGCCCTTAATACATTTTTTGTAGTACCTTCCTGTCAAAACTACAAGAAATGGAGATTTTGGATGGATGCATGTGTACATGTCTCTCGGAAGGAAAAGCCCGCAAGATCGGATCGATCACTTACTTGGCTACTGCTGCCTGCTGCTGCAGGTGCTCCAGGAACAAGTGCCGTCCACCAGATCCAGGCTCGGCATGTTCGTGATCGAGGACAAGGGCGGCGCCATCGCGCTGATGCTGGCGTCGCTCCTGTTCCTGGGCACCTGGCCGGCCGTG…	cdna	good	3	135170915	135174717	GRMZM2G025528	1	WH	RefSeq peptide	NP_001146452	hypothetical protein LOC100280038	ureide permease expressed	C:cytoplasmic membrane-bounded vesicle C:membrane	unknown [Zea mays]	223975497	ACN31936	0	unknown [Zea mays]
TC286954	TC286954 2254 homologue to UP:Q8RW28_ORYSA (Q8RW28) Plasma membrane H+-ATPase , partial (65%)	N.S	N.S.	N.S.	0.636		A_92_P027887	sense gene model	No EST. cDNA result. B73 result agrees with cDNA result.	A	cDNA	60	1 of 1	10	146184524	146184583	10.07	yes	CDS	3	CCAGGAGCGCTTCCGACATTGTCCTTACTGAGCCAGGTCTCAGTGTCATCATCAGCGCTG	1	90	156	TC286954	NA	NA	NA	2254 homologue to UP:Q8RW28_ORYSA (Q8RW28) Plasma membrane H+-ATPase , partial (65%)	GRMZM2G006894_T02	ACTCGACGCCCAGCAAGCGCTACTACTCCACCACCACCACTACTTTGCTTGCTTGCCCCTTTCCCTTCCCTTCTCACACGAGAAGAGAAGCGAGTCGGCGTTCGCGTGGCATATGCCCGTGTCTGCCGCCGGGCTTGGCTTCTAGGGTCCGCTCCAGCGCCGGCCGACCGCCATGGGTGGGCTCGAGGAGATCAAGAATGAAGCCGTCGATCTGGAGAACATCCCCATCGAGGAGGTGTTCGAGCAGCTGAAATGCACCCGCGAGGGGCTGAGCTCCAGCGAGGGCCAGCAGCGCCTCGAGATCTTCGGCCCCAACAGGCTCGAGGAGAAGAAGGAAAGCAAGATCCTCAAGTTCCTCGGGTTCATGTGGAACCCGCTGTCGTGGGTCATGGAGATGGC…	cdna|est|protein	good	10	146179462	146186581	GRMZM2G006894	1	WH	UniProtKB/TrEMBL	Q84L97	Proton-exporting ATPase Fragment (EC 3.6.3.6)	autoinhibited h+ atpase	F:hydrogen-exporting ATPase activity C:integral to membrane P:ATP biosynthetic process F:ATP binding F:magnesium ion binding P:proton transport C:plasma membrane	hypothetical protein SORBIDRAFT_06g031240 [Sorghum bicolor]	242074626	XP_002447249	0	unknown [Zea mays]
TC306948	TC306948 2621 similar to GB:AAN72034.1:25083021:BT002023 isp4 like protein (Arabidopsis thaliana), partial (96%)	N.S	0.265	N.S.	0.6308		A_92_P041492	sense gene model	No EST. cDNA result. B73 result agrees with cDNA result.	A	cDNA	60	1 of 1	1	276817977	276817816	1.1	yes	CDS span intron (size=97)	2	GTCCACGTCCTGCTCTTCCATGGCAGCGACATGTGGAAGCAGAGCAAGTCGGCCATGAAC	1	5	101	TC306948	NA	NA	NA	2621 similar to GB:AAN72034.1:25083021:BT002023 isp4 like protein (Arabidopsis thaliana), partial (96%)	GRMZM2G421491_T01	GAGAATCTCTAAAAGGCGCCGCTCCCGTCCACGGCGCGGCGGGCAGCAGCGAAGCGTCGGTTTCAGAGGCCGGCGGGCCGGTCGAGTCGGTGGAGGGAGGGTGGGTAGATAGATAGCTAGCTACTAGCGGGTAGCGGAGAGGGTCCAGTCAGTGGGCGGGAGGAGCGAGGGGCCGGGACCGGGACGATGGCGTCGCGGAAGTCGCCGGTGGCGGCGGAGGAGCGGGCGGGGACGGGGACGGGGGAGGGGAAGGGGGAGCGGTGCGCGGTGGAGGAGGTGGCGCTGGTGGTGCCGGAGACGGACGACCCGTCGATGCCCGTGATGACATTCCGGGCGTGGGCGCTGGGGCTCGGCTCCTGCGTCGTCCTCATCTTCCTCAACACCTTCTTCACGTACCGC…	cdna|est|omrna|protein	good	1	276815648	276820449	GRMZM2G421491	-1	WH	UniProtKB/TrEMBL	B8YPX7	Glutathione transporter	oligopeptide transporter opt family	C:membrane C:cytoplasmic membrane-bounded vesicle P:transmembrane transport	glutathione transporter [Zea mays]	220901863	ACL82964	0	putative glutathione transporter [Zea mays]
TC298016	TC298016 1410 homologue to UP:Q6V9S9_ORYSA (Q6V9S9) Homeodomain leucine-zipper protein Hox8, partial (46%)	N.S	N.S.	N.S.	0.6278		A_92_P010049	sense gene model	No EST. cDNA result. B73 result agrees with cDNA result.	A	cDNA	60	1 of 1	1	139953103	139953162	1.05	yes	CDS	1	TTCACCTCCTTCTTGACGTCCTCTTTCCCTTCCGTATACCATGGGGATTCGCATTTGGAC	1	202	12	TC298016	NA	NA	NA	1410 homologue to UP:Q6V9S9_ORYSA (Q6V9S9) Homeodomain leucine-zipper protein Hox8, partial (46%)	GRMZM2G119999_T01	ACATGGAGTAAGAAATATTCTACCCAATTTTAGATATTTGGCCAAAATCGTTAGTCTTGAAATTGAACAATGATGGTTTCTTCAAGGTAATTAAAATAAAAAAAAATAGTCATATCATAATTGTAGCATTGTATGCTAAGGTTGTTTAAGTTGTGAATCTAATTTTTGAAACGAAAATATGAAGTAGGAAAGGCTTACCTGCCAAAGATAACATGTTAGGTATCAAATATCTGTGGCACAAGCCATCAGCAGGGCACCACCCACATGCCCAACCCAACCGCTGCTTTTATTTATACACCTCCTTTGGCCTCTTGCATCATCAGCTAGTTTACTTGCGCTGGGCAAGTCTCTAGTGCCAGCTTGTTTACTTGTAGATCCAGGCTCTCTCCTCTCCAAGCC…	cdna|est|omrna|protein	good	1	139951403	139953553	GRMZM2G119999	1	WH	RefSeq peptide	NP_001141777	hypothetical protein LOC100273913	homeodomain-leucine zipper transcription factor ipi-1	C:cytoplasmic membrane-bounded vesicle F:transcription factor activity C:nucleus C:plastid P:regulation of transcription	hypothetical protein LOC100273913 [Zea mays]	226502724	NP_001141777	2.5e-116	RecName: Full=Homeobox-leucine zipper protein HOX8; AltName: Full=HD-ZIP protein HOX8; AltName: Full=Homeodomain transcription factor HOX8; AltName: Full=OsHox8
AI649613	AI649613 247 similar to UP:Q7EYW8_ORYSA (Q7EYW8) Elongation factor 1 beta, partial (7%)	N.S	N.S.	N.S.	0.6224		A_92_P023198	antisense gene model	cDNA and EST results agree. B73 result agrees with cDNA result.	A	cDNA	60	1 of 1	7	165385849	165385903	7.04	no	UTR	5	TTGCGAAAGAAACCGCCATCACCCCTCAACAAAGTTTAACAAGTGATCTGGTGGGCGACT	1	120	85	AI649613	GCACGAGCCGCCACCAGGTGCAGAGTCTTTCGTCATCTCTTCTCCGGCGAAGAACCCCCAGTCGCCCACCAGATCACTTGTTAAACTTTGTTGAGGGGTGATGGCGGTTTCTTTCGCAAACCTCAACTCCGAGGCAGGGCTTAAAAAGCTCAAGGACATGAGAAGTGCATCTTCTAAGAATTTATCAAATTTTGGCCTCTCCAGTGAAGATTCAAGGATGTTAAAGCGAGCCTTGGAGTTTAACTGG	B73	486068D05.y1 486 - leaf primordia cDNA library from Hake lab Zea mays cDNA, mRNA sequence.	247 similar to UP:Q7EYW8_ORYSA (Q7EYW8) Elongation factor 1 beta, partial (7%)	GRMZM2G031545_T05	ACCCTAACCCCTCACACTCCCATCCAGCCGCCACCAGGTGCAGAGTCTTTCGTCATCTCTTCTCCGGCGAAGAACCCCCAGTCGCCCACCAGATCACTTGTTAAACTTTGTTGAGGGGTGATGGCGGTTTCTTTCGCAAACCTCAACTCCGAGGCAGGGCTTAAAAAGCTTGATGAGTACCTTCTCACTCGCAGCTACATCACTGGCTACCAAGCTTCCAAGGATGACTTGGCTGTCTACACTTCGTTTTCGGCTGCTCCCTCGTCCAAGTATATCAACGTAGCAAGGTGGTTTAACCACATTGATGCGCTCGTGAGGCTGAGCGGAATTACTGCAGAGGGCCAAGGTGTGAAGGTTGAATCCTCAGCAGTTCCTTCAGCCCCAACTCCAGATGTTGCT…	est	good	7	165383929	165386707	GRMZM2G031545	-1	WH	RefSeq peptide	NP_001149263	elongation factor 1-delta 1	elongation factor 1-delta 1	F:translation elongation factor activity C:eukaryotic translation elongation factor 1 complex P:translational elongation	elongation factor 1-delta 1 [Zea mays]	226503896	NP_001149263	1.81e-46	elongation factor 1-delta 1 [Zea mays]
TC294035	TC294035 1968 UP:RR18_MAIZE (P25459) Chloroplast 30S ribosomal protein S18, complete	N.S	N.S.	N.S.	0.6163		A_92_P014013	ambiguous	No EST. cDNA result. B73 result agrees with cDNA result.	A	cDNA	60	1 of 6	Pt	66997	67056	None	no	UTR	3	CATGGCCAAGGGCAAAGATGTTAGAATCCGAGTTATTTTGGAATGTATTAGTTGTGTTCG	1	177	42	TC294035	NA	NA	NA	1968 UP:RR18_MAIZE (P25459) Chloroplast 30S ribosomal protein S18, complete	GRMZM5G804708_T01	ATGCCCATTGGTGTTCCAAAAGTACCTTACCGGATTCCCGGAGATGAAGAAGCGACTTGGGTTGACTTATACAATGTTATGTATCGAGAAAGGACACTTTTTTTAGGTCAAGAGATTCGTTGCGAGATCACAAATCATATTACAGGTCTGATGGTATATCTCAGTATAGAAGATGGAAATAGCGATATTTTTTTGTTTATAAATTCCCTTGGCGGTTGGCTAATCTCAGGAATGGCGATTTTTGATACGATGCAAACGGTGACACCTGATATATATACAATATGCCTCGGAATAGCCGCGTCCATGGCCTCCTTCATTCTGCTTGGAGGAGAACCCACCAAGCGTATAGCATTCCCTCACGCTAGGATTATGCTTCACCAACCTGCTAGTGCTTATTAT…	mrna|protein	good	Pt	66312	70204	GRMZM5G804708	-1	WH	UniProtKB/Swiss-Prot	P26567	ATP-dependent Clp protease proteolytic subunit (EC 3.4.21.92)(Endopeptidase Clp)	atp-dependent clp protease proteolytic subunit	F:serine-type endopeptidase activity F:ATP binding C:chloroplast P:proteolysis	ATP-dependent Clp protease proteolytic subunit [Zea mays]	11467216	NP_043048	7.25e-123	ATP-dependent Clp protease proteolytic subunit [Saccharum hybrid cultivar SP-80-3280]
TC294035	TC294035 1968 UP:RR18_MAIZE (P25459) Chloroplast 30S ribosomal protein S18, complete	N.S	N.S.	N.S.	0.6163		A_92_P014013	ambiguous	No EST. cDNA result. B73 result agrees with cDNA result.	A	cDNA	59	2 of 6	Pt	66997	67056	None	yes	CDS	2	CATGGCCAAGGGCAAAGATGTTAGAATCCGAGTTATTTTGGAATGTATTAGTTGTGTTCG	1	177	42	TC294035	NA	NA	NA	1968 UP:RR18_MAIZE (P25459) Chloroplast 30S ribosomal protein S18, complete	GRMZM5G801074_T01	ATGGCCAAGGGCAAAGATGTTAGAATCCGAGTTATTTTGGAATGTATTAGTTGTGTTCGAAAGGGTACCAATAAGGAATCGACGGGGATTTCTAGATATAGTACTCAAAAGAATCGCCACAATACGCCCGGACAATTAGAATTAAGAAAATTTTGTCGTTATTGTCGCAAGCATACCACTCATAATGAAATAAAGAAATAG	protein	good	Pt	66998	67198	GRMZM5G801074	1	WH	UniProtKB/Swiss-Prot	P25461	50S ribosomal protein L33, chloroplastic	ribosomal protein l33	C:ribosome F:structural constituent of ribosome C:chloroplast P:translation	ribosomal protein L33 [Zea mays]	11467212	NP_043045	3.3e-32	ribosomal protein L33 [Anomochloa marantoidea]
TC294035	TC294035 1968 UP:RR18_MAIZE (P25459) Chloroplast 30S ribosomal protein S18, complete	N.S	N.S.	N.S.	0.6163		A_92_P014013	ambiguous	No EST. cDNA result. B73 result agrees with cDNA result.	A	cDNA	60	3 of 6	5	209950520	209950461	5.07	no	UTR	16	CATGGCCAAGGGCAAAGATGTTAGAATCCGAGTTATTTTGGAATGTATTAGTTGTGTTCG	1	177	42	TC294035	NA	NA	NA	1968 UP:RR18_MAIZE (P25459) Chloroplast 30S ribosomal protein S18, complete	GRMZM2G427444_T06	GCGAAATGGATCATAATAAAATAGATTTTAGGTATCTAGGGAAGATTCACTTGGAAGTAACTATTTCCTAGATACCCATGCAGGGGACTTCGCGGTGGAATGAATCAACTCGAAAAATCCCTAAACTAAAAAAGACCTAAAGTTAAGGATTTATCAATGGGTAATGTTGCTCCAATACCTAACCAAAGAGCTACTGCAGTACCGATTAAAAAAACGGTCGTAGCTACTGGGCGACGAAATGGATTTTGGAATTTATTGACATTCTCTAGAAAGGGTACTGTCAATAAGCCCGTTGGCACAGAAACCATTAAGAGAACGCCCAATAACTTATTGGGTACTGTACGGAGTATTTGAAATACGGGAAAGAAGTACCACTCGGGTAATATTTCCAAAGGAGTT…	cdna|est|omrna|protein	good	5	209941447	209965363	GRMZM2G427444	1	WH	-	-	-	photosystem ii 47 kda protein	C:photosystem II P:transport P:photosynthetic electron transport chain P:protein-chromophore linkage F:chlorophyll binding C:integral to membrane C:chloroplast	photosystem II 47 kDa protein [Zea mays]	11467217	NP_043049	0	photosystem II CP47 chlorophyll apoprotein [Coix lacryma-jobi]
TC294035	TC294035 1968 UP:RR18_MAIZE (P25459) Chloroplast 30S ribosomal protein S18, complete	N.S	N.S.	N.S.	0.6163		A_92_P014013	ambiguous	No EST. cDNA result. B73 result agrees with cDNA result.	A	cDNA	59	4 of 6	5	209950520	209950461	5.07	yes	CDS	1	CATGGCCAAGGGCAAAGATGTTAGAATCCGAGTTATTTTGGAATGTATTAGTTGTGTTCG	1	177	42	TC294035	NA	NA	NA	1968 UP:RR18_MAIZE (P25459) Chloroplast 30S ribosomal protein S18, complete	GRMZM5G805293_T01	ATGGCCAAGGGCAAAGATGTTAGAATCCGAGTTATTTTGGAATGTATTAGTTGTGTTCGAAAGGGTACCAATAAGGAATCGACGGGGATTTCTAGATATAGTACTCAAAAGAATCGCCACAATACGCCCGGACAATTAGAATTAAGAAAATTTTGTCGTTATTGTCGCAAGCATACCACTCATAATGAAATAAAGAAATAG	protein	good	5	209950319	209950519	GRMZM5G805293	-1	WH	UniProtKB/Swiss-Prot	P25461	50S ribosomal protein L33, chloroplastic	ribosomal protein l33	C:ribosome F:structural constituent of ribosome C:chloroplast P:translation	ribosomal protein L33 [Zea mays]	11467212	NP_043045	3.3e-32	ribosomal protein L33 [Anomochloa marantoidea]
TC294035	TC294035 1968 UP:RR18_MAIZE (P25459) Chloroplast 30S ribosomal protein S18, complete	N.S	N.S.	N.S.	0.6163		A_92_P014013	ambiguous	No EST. cDNA result. B73 result agrees with cDNA result.	A	cDNA	60	5 of 6	1	203917405	203917346	1.07	yes	UTR	6	CATGGCCAAGGGCAAAGATGTTAGAATCCGAGTTATTTTGGAATGTATTAGTTGTGTTCG	1	177	42	TC294035	NA	NA	NA	1968 UP:RR18_MAIZE (P25459) Chloroplast 30S ribosomal protein S18, complete	GRMZM2G448174_T01	ATGGAAAATAGAAAAACTTTTTCTTGGTTAAAGGAACAGATGATTCGATCGATTTCTGTATCGATCATGATATACGTAATAACTCGCACATCTATTTCAAACGCATATCCCATTTTTGCGCAGCAGGGTTATGAAAACCCGCGGGAAGCAACTGGACGAATTGTATGTGCCAATTGCCATTTAGCTAATAAGCCTGTGGATATTGAAGTTCCCCAAGCAGTGCTTCCTGATACTGTATTTGAAGCAGTTCTTCGAATTCCTTATGATATGCAGCTGAAACAAGTTCTTGCTAATGGTAAAAAGGGAGGGTTGAATGTGGGTGCTGTTCTTATTTTGCCCGAGGGATTCGAATTAGCGCCGCCCGACCGTATTTCTCCTGAGTTGAAAGAAAAGATAGGA…	cdna|est|omrna|protein	good	1	203916279	203925824	GRMZM2G448174	-1	WH	UniProtKB/Swiss-Prot	P46617	Apocytochrome f Precursor	cytochrome f	F:electron carrier activity C:integral to thylakoid membrane F:heme binding P:transport C:chloroplast P:photosynthesis P:electron transport chain	cytochrome f [Sorghum bicolor]	118614505	YP_899420	1.13e-179	cytochrome f [Saccharum hybrid cultivar SP-80-3280]
TC311216	TC311216 1560 homologue to UP:Q5UJF9_ORYSA (Q5UJF9) Beta-cyanoalanine synthase, partial (86%)	N.S	N.S.	N.S.	0.6163		A_92_P029847	sense gene model	cDNA and EST results agree. B73 result agrees with cDNA result.	A	cDNA	60	1 of 1	2	107286758	107286817	2.05	yes	CDS	2	TGGCTGCCAAGCTCGAGTTCCTGCAGCCGTCCTTCAGCGTCAAAGACAGACCGGCGATCT	1	78	74	TC311216	CTGGTGGCTTGGCCTCTCCTCCACCAGTGGCAGTGGCAGTGGCTGGCCACCCAATCGTCTCGTTCGTCATCTACCTCTCCCTCCTCCAACCCAAGCTAAGCTAAACAGCTTACACAGCTTGCTCCGCCATCACCGTATCGAGAGAGACAGAGACAGGCTAGCGAGGGAATGGAGAGGATGCTGGCCAGGCTGATGCGGCGGCGGAGCTCCGTCCCCCTGTCCGGCCTCCTCCACCACGGAGGAGCGCCCGCCCCGCTGCAGGCCGCCGGCGCCACTGGGGCCTCCCCGCTGATCTTGTCGCACCAGCAGCAGCAGCAGCACACGGCCGCCTCCGCCGTCCTGCCGGGGCTCAAGATCAGGGACTCCGCGTCCCAGCTGATCGGGAGGACCCCGATGGTG…	-	-	1560 homologue to UP:Q5UJF9_ORYSA (Q5UJF9) Beta-cyanoalanine synthase, partial (86%)	GRMZM2G036708_T02	CCTGCCCACCCCACGACAGCCCAAAGCCCCAAACCCAACCCCGGCACACAGACTGCAGCCCGCTACATACAAAACGAGCTGGTGGCTTGGCCTCTCCTCCACCAGTGGCAGTGGCAGTGGCTGGCCACCCAATCGTCTCGTTCGTCATCTACCTCTCCCTCCTCCAACCCAAGCTAAGCTAAACAGCTTACACAGCTTGCTCCGCCATCACCGTATCGAGAGAGACAGAGACAGGCTAGCGAGGGAATGGAGAGGATGCTGGCCAGGCTGATGCGGCGGCGGAGCTCCGTCCCCCTGTCCGGCCTCCTCCACCACGGAGGAGCGCCCGCCCCGCTGCAGGCCGCCGGCGCCACTGGGGCCTCCCCGCTGATCTTGTCGCACCAGCAGCAGCAGCAGCAC…	cdna|omrna|protein	good	2	107286038	107288398	GRMZM2G036708	1	WH	RefSeq peptide	NP_001136599	hypothetical protein LOC100216722	beta-cyanoalanine synthase	C:mitochondrion F:transferase activity P:cysteine biosynthetic process from serine F:cysteine synthase activity F:pyridoxal phosphate binding	unknown [Zea mays]	223975659	ACN32017	6.77e-177	cysteine synthase [Zea mays]
TC311216	TC311216 1560 homologue to UP:Q5UJF9_ORYSA (Q5UJF9) Beta-cyanoalanine synthase, partial (86%)	N.S	N.S.	N.S.	0.6163		A_92_P002703	sense gene model	cDNA and EST results agree. B73 result agrees with cDNA result.	A	cDNA	60	1 of 1	2	107287274	107287333	2.05	yes	CDS	2	TGCACTACGACACGACGGGACCGGAGATCTGGGAGGACACGCTTGGCCAGGTCGATATCT	1	248	115	TC311216	CTGGTGGCTTGGCCTCTCCTCCACCAGTGGCAGTGGCAGTGGCTGGCCACCCAATCGTCTCGTTCGTCATCTACCTCTCCCTCCTCCAACCCAAGCTAAGCTAAACAGCTTACACAGCTTGCTCCGCCATCACCGTATCGAGAGAGACAGAGACAGGCTAGCGAGGGAATGGAGAGGATGCTGGCCAGGCTGATGCGGCGGCGGAGCTCCGTCCCCCTGTCCGGCCTCCTCCACCACGGAGGAGCGCCCGCCCCGCTGCAGGCCGCCGGCGCCACTGGGGCCTCCCCGCTGATCTTGTCGCACCAGCAGCAGCAGCAGCACACGGCCGCCTCCGCCGTCCTGCCGGGGCTCAAGATCAGGGACTCCGCGTCCCAGCTGATCGGGAGGACCCCGATGGTG…	-	-	1560 homologue to UP:Q5UJF9_ORYSA (Q5UJF9) Beta-cyanoalanine synthase, partial (86%)	GRMZM2G036708_T02	CCTGCCCACCCCACGACAGCCCAAAGCCCCAAACCCAACCCCGGCACACAGACTGCAGCCCGCTACATACAAAACGAGCTGGTGGCTTGGCCTCTCCTCCACCAGTGGCAGTGGCAGTGGCTGGCCACCCAATCGTCTCGTTCGTCATCTACCTCTCCCTCCTCCAACCCAAGCTAAGCTAAACAGCTTACACAGCTTGCTCCGCCATCACCGTATCGAGAGAGACAGAGACAGGCTAGCGAGGGAATGGAGAGGATGCTGGCCAGGCTGATGCGGCGGCGGAGCTCCGTCCCCCTGTCCGGCCTCCTCCACCACGGAGGAGCGCCCGCCCCGCTGCAGGCCGCCGGCGCCACTGGGGCCTCCCCGCTGATCTTGTCGCACCAGCAGCAGCAGCAGCAC…	cdna|omrna|protein	good	2	107286038	107288398	GRMZM2G036708	1	WH	RefSeq peptide	NP_001136599	hypothetical protein LOC100216722	beta-cyanoalanine synthase	C:mitochondrion F:transferase activity P:cysteine biosynthetic process from serine F:cysteine synthase activity F:pyridoxal phosphate binding	unknown [Zea mays]	223975659	ACN32017	6.77e-177	cysteine synthase [Zea mays]
TC303028	TC303028 675 unknown	N.S	0.4467	N.S.	0.6145		A_92_P000899	sense gene model	cDNA and EST results agree. B73 result agrees with cDNA result.	A	cDNA	60	1 of 2	9	90368138	90368079	9.03	yes	CDS	3	GAAGAAGGTTGCAAATATTACGGTGTTCCAACCACCAGCCTGCAAAATCAGGTCTCCGGA	1	260	77	TC303028	AAGGGCGATTGGTTGCTGGAGACTCTGGGTCAGCAACCTTTTTTTCTCCAGATGCAGATACACGACCGTAGGGGTAGCATATACTTAAGTCTAAGCCTCGTTAGTTGAGTCTGGTTTCTGGATCGTGTTTGTGTCTTGGTGGGGGGTCTATCCCCGTTTGTCTTAGGGCCGGTTGTTTTCCGAGGGGCGTTTTTTTGCCGAGGCTCGTTTTTTTTGCAGGTATCCTCCTGTGAGGATCTCTGTTCGCTGAGCCTTTGGCAGCCATTACCATGTGGCACCCTGCCCCCCTCCATACCAACCTAAGCCCTTGTGATCAGTCATTCCACCATGCAGTTTCTCTCAAGTCAGTGTTTGAAGCTCAAGTATTCTGTCAAGTGCGCGTTCTTTTCCACTACTACT…	-	-	675 unknown	GRMZM2G474203_T01	GAACAGAAACACAAGCTTTATTTATCTTCAGAAGAAGGTTGCAAATATTACGGTGTTCCAACCACCAGCCTGCAAAATCAGGTCTCCGGAGAAGAAAAACAACCACACAGGGTTGTCAAGGCAAAGGCTCTGTAGAACGAACCTGCATGCAATAAGGCAAACCCTAACCGGACACCGCAAAATAGCAACCACCCATGACCAACAAACACTGACTTGCAGGTACTCGGCAGCAAGATTTGCAATCAAAGGAGTGTTGATGTCTGCAACTCTAAAACCAGTAGTAGTGGAAAAGAACGCGCACTTGACAGAATACTTGAGCTTCAAACACTGACTTGAGAGAAACTGCATGGTGGAATGACTGATCACAAGGGCTTAGGTTGGTATGGAGGGGGGCAGGGT…	cdna	no_start	9	90367709	90368168	GRMZM2G474203	-1	NH	RefSeq DNA	NM_001152643	LOC100279655 (IDP1984), mRNA	-	-	hypothetical protein LOC100279655 [Zea mays]	226500140	NP_001146115	9.39e-56	NADH dehydrogenase subunit 2 [Balanoglossus clavigerus]
TC303028	TC303028 675 unknown	N.S	0.4467	N.S.	0.6145		A_92_P000899	sense gene model	cDNA and EST results agree. B73 result agrees with cDNA result.	A	cDNA	60	2 of 2	9	90368138	90368079	9.03	no	UTR	5	GAAGAAGGTTGCAAATATTACGGTGTTCCAACCACCAGCCTGCAAAATCAGGTCTCCGGA	1	260	77	TC303028	AAGGGCGATTGGTTGCTGGAGACTCTGGGTCAGCAACCTTTTTTTCTCCAGATGCAGATACACGACCGTAGGGGTAGCATATACTTAAGTCTAAGCCTCGTTAGTTGAGTCTGGTTTCTGGATCGTGTTTGTGTCTTGGTGGGGGGTCTATCCCCGTTTGTCTTAGGGCCGGTTGTTTTCCGAGGGGCGTTTTTTTGCCGAGGCTCGTTTTTTTTGCAGGTATCCTCCTGTGAGGATCTCTGTTCGCTGAGCCTTTGGCAGCCATTACCATGTGGCACCCTGCCCCCCTCCATACCAACCTAAGCCCTTGTGATCAGTCATTCCACCATGCAGTTTCTCTCAAGTCAGTGTTTGAAGCTCAAGTATTCTGTCAAGTGCGCGTTCTTTTCCACTACTACT…	-	-	675 unknown	GRMZM2G171616_T01	ACGAATTGCGCCCAACTTGGGCAACTTGCCTTCCTTGTTCGCCACCACATAAAAAGCCAGCGCCACCGGGCACTCCTTCCCCACCGCACCACCACCACCACCTCCTCCTCTTCCCCAAACCCGTCCGTTCCCTTCCCTTCATCCGGCTCCTCCGCCATTTTTTCCCTGTCGCGGTAAGCGATAGGGTTCGGCTTCGGCGTCCGACCTCTAAATCCGCCCTCGGATCCAGTGGTGCAGTTGCTTCTCCGCCTCTTCTTCGTTTTGCTTCTTCCGGCGTTCTCGGAGCAACCTTTGGCTTCGTCGACGGCGTTCTCGGTCCTTTGCGGCCCGACATGTCTCCGTTCCAGGGATACAGAGGCGATGGGGTTCTCGCCGGCGTCCGGTCGCGGAAGCGCGTGT…	est|omrna|protein	good	9	90365166	90368247	GRMZM2G171616	1	WH	RefSeq DNA	NM_001152643	LOC100279655 (IDP1984), mRNA	f-box protein	C:mitochondrion	LOC100281166 [Zea mays]	226505408	NP_001147557	0	hypothetical protein OsI_23635 [Oryza sativa Indica Group]
TC303028	TC303028 675 unknown	N.S	0.4467	N.S.	0.6145		A_92_P017395	sense gene model	cDNA and EST results agree. B73 result agrees with cDNA result.	A	cDNA	60	1 of 2	9	90367944	90368003	9.03	no	CDS	3	GAGTACCTGCAAGTCAGTGTTTGTTGGTCATGGGTGGTTGCTATTTTGCGGTGTCCGGTT	1	156	147	TC303028	AAGGGCGATTGGTTGCTGGAGACTCTGGGTCAGCAACCTTTTTTTCTCCAGATGCAGATACACGACCGTAGGGGTAGCATATACTTAAGTCTAAGCCTCGTTAGTTGAGTCTGGTTTCTGGATCGTGTTTGTGTCTTGGTGGGGGGTCTATCCCCGTTTGTCTTAGGGCCGGTTGTTTTCCGAGGGGCGTTTTTTTGCCGAGGCTCGTTTTTTTTGCAGGTATCCTCCTGTGAGGATCTCTGTTCGCTGAGCCTTTGGCAGCCATTACCATGTGGCACCCTGCCCCCCTCCATACCAACCTAAGCCCTTGTGATCAGTCATTCCACCATGCAGTTTCTCTCAAGTCAGTGTTTGAAGCTCAAGTATTCTGTCAAGTGCGCGTTCTTTTCCACTACTACT…	-	-	675 unknown	GRMZM2G474203_T01	GAACAGAAACACAAGCTTTATTTATCTTCAGAAGAAGGTTGCAAATATTACGGTGTTCCAACCACCAGCCTGCAAAATCAGGTCTCCGGAGAAGAAAAACAACCACACAGGGTTGTCAAGGCAAAGGCTCTGTAGAACGAACCTGCATGCAATAAGGCAAACCCTAACCGGACACCGCAAAATAGCAACCACCCATGACCAACAAACACTGACTTGCAGGTACTCGGCAGCAAGATTTGCAATCAAAGGAGTGTTGATGTCTGCAACTCTAAAACCAGTAGTAGTGGAAAAGAACGCGCACTTGACAGAATACTTGAGCTTCAAACACTGACTTGAGAGAAACTGCATGGTGGAATGACTGATCACAAGGGCTTAGGTTGGTATGGAGGGGGGCAGGGT…	cdna	no_start	9	90367709	90368168	GRMZM2G474203	-1	NH	RefSeq DNA	NM_001152643	LOC100279655 (IDP1984), mRNA	-	-	hypothetical protein LOC100279655 [Zea mays]	226500140	NP_001146115	9.39e-56	NADH dehydrogenase subunit 2 [Balanoglossus clavigerus]
TC303028	TC303028 675 unknown	N.S	0.4467	N.S.	0.6145		A_92_P017395	sense gene model	cDNA and EST results agree. B73 result agrees with cDNA result.	A	cDNA	60	2 of 2	9	90367944	90368003	9.03	yes	UTR	5	GAGTACCTGCAAGTCAGTGTTTGTTGGTCATGGGTGGTTGCTATTTTGCGGTGTCCGGTT	1	156	147	TC303028	AAGGGCGATTGGTTGCTGGAGACTCTGGGTCAGCAACCTTTTTTTCTCCAGATGCAGATACACGACCGTAGGGGTAGCATATACTTAAGTCTAAGCCTCGTTAGTTGAGTCTGGTTTCTGGATCGTGTTTGTGTCTTGGTGGGGGGTCTATCCCCGTTTGTCTTAGGGCCGGTTGTTTTCCGAGGGGCGTTTTTTTGCCGAGGCTCGTTTTTTTTGCAGGTATCCTCCTGTGAGGATCTCTGTTCGCTGAGCCTTTGGCAGCCATTACCATGTGGCACCCTGCCCCCCTCCATACCAACCTAAGCCCTTGTGATCAGTCATTCCACCATGCAGTTTCTCTCAAGTCAGTGTTTGAAGCTCAAGTATTCTGTCAAGTGCGCGTTCTTTTCCACTACTACT…	-	-	675 unknown	GRMZM2G171616_T01	ACGAATTGCGCCCAACTTGGGCAACTTGCCTTCCTTGTTCGCCACCACATAAAAAGCCAGCGCCACCGGGCACTCCTTCCCCACCGCACCACCACCACCACCTCCTCCTCTTCCCCAAACCCGTCCGTTCCCTTCCCTTCATCCGGCTCCTCCGCCATTTTTTCCCTGTCGCGGTAAGCGATAGGGTTCGGCTTCGGCGTCCGACCTCTAAATCCGCCCTCGGATCCAGTGGTGCAGTTGCTTCTCCGCCTCTTCTTCGTTTTGCTTCTTCCGGCGTTCTCGGAGCAACCTTTGGCTTCGTCGACGGCGTTCTCGGTCCTTTGCGGCCCGACATGTCTCCGTTCCAGGGATACAGAGGCGATGGGGTTCTCGCCGGCGTCCGGTCGCGGAAGCGCGTGT…	est|omrna|protein	good	9	90365166	90368247	GRMZM2G171616	1	WH	RefSeq DNA	NM_001152643	LOC100279655 (IDP1984), mRNA	f-box protein	C:mitochondrion	LOC100281166 [Zea mays]	226505408	NP_001147557	0	hypothetical protein OsI_23635 [Oryza sativa Indica Group]
TC282151	TC282151 1674 similar to UP:Q76FS5_ARATH (Q76FS5) Solanesyl diphosphate synthase 2 , partial (76%)	N.S	N.S.	N.S.	0.6105		A_92_P014455	sense gene model	No EST. cDNA result. B73 result agrees with cDNA result.	A	cDNA	60	1 of 1	6	166824026	166823967	6.07	yes	UTR	1	CATGGTGTGCAGTGGTTGTGAGGTTCTATTGTTGTTGTAACTACAAGCAGGTAAACTGTT	1	174	108	TC282151	NA	NA	NA	1674 similar to UP:Q76FS5_ARATH (Q76FS5) Solanesyl diphosphate synthase 2 , partial (76%)	GRMZM2G163809_T05	TCCCACAGTGCGTGCTGCCCGAAAGATTTGGGTATCCCTGCCTCCGTGGTAGAAGTCCTGGCAGCTCCAGCTCCAAGCGCATTAGCTCGACCTAATTCCTTCTTCAACTGTTGTGTACTTGTGTGGGTGTCTCTCTCCCTCTGCCCGAGATGTTGTCTCTGAGCTGCAGCTGCCCAGGGGTGTCGTCCATGAGCAAGACGGCGCTCGATTGGGGGCACCTGGTGGCCTCCTGCCGCAGCCGCTGGCACGGCGCGCGGGCGCCGCCCAGACGGCGGCGCACGCCATGTGTTTGCTTGGTTGCCTTACCGACCACTACCCAGCCTGGCCCTGCTGCTGTTGATGTGCCCTCACGGACGGTTCCTGCTGTCACAACATCAAGCGCCCCTGAACGCATTTCTG…	cdna|est|omrna	good	6	166823882	166829182	GRMZM2G163809	-1	WH	RefSeq peptide	NP_001149100	prenyl transferase	solanesyl diphosphate synthase	C:cyanelle P:isoprenoid biosynthetic process F:trans-hexaprenyltranstransferase activity P:photosynthesis	prenyl transferase [Zea mays]	226497916	NP_001149100	0	hypothetical protein SORBIDRAFT_09g029730 [Sorghum bicolor]
TC299342	TC299342 954 Zea mays clone EL01N0511F06.c mRNA sequence	N.S	0.4607	N.S.	0.6085		A_92_P036714	sense gene model	cDNA and EST results agree. B73 result agrees with cDNA result.	A	cDNA	38	1 of 1	6	100200275	100200214	6.03	yes	UTR	3	CCCATCATCGGCCGTCTGTTTTTGCTACACGTGGCAATCACAGCTAGCGAAACGTGTGTG	1	36	27	TC299342	GCACGCGTTTTAAGTTCAATCCAATCCAAATTCCAATCCCACCCAGCCTTCCTTACAAGAACTCCAGTCGTCCAACAAAAGCAGGAGTCGCATCCCAGACCCCCCGCAATCCCGCATCAGAGACAGGCAGGGAGGGAACCGAGATCTGTCCGTCCGTGTCGATGGAGTCAACGGTGGAGCGGATAAGCTCGTCGGTGCAGTCCTGGGTGAAGGACCACGAGCTCGCAGCCATCGGAGGCGTGTGGGCTGCGGCGGCGGGCGCTTCGGTGGCGTACAGCCGGAGGAAGGCGCCGCAGCGGGGCACGGGCCTGCGCCTCATCCACGCCAGGATGCACGCGCAGGCGCTCACGCTCGCCGTCCTCGGCGGCGCCGCCCTCTTCCACTGCTACGGCGACGGCG…	-	-	954 Zea mays clone EL01N0511F06.c mRNA sequence	GRMZM2G041714_T01	CGAGCCAGCAGGAACGAAGAAGACAAAACAGAAGGCGGGGGCCTCCGGTTTGGTTCCCCTCCCTCCCCGTTCCCAGGCTTCCAGTGGGCAGGGCAGCCACTGGTTCCACTCGTCCGTTCAGCTATAAGTTAGTCGAGACACGGCCTTGCACTCAGACTCATCATCAGTTCAATTCAATCCAATCCAATCCAATCCCACCCCGCCCCTTCCAAGAACTCTAGTATCAACCAACCGTCCAACAAAAGCAGGAGTCGCATCCGACCCCCCGCATCAGAGACAGGCAGGGAGGGAACCGAGATCCGTCCGTCCGTGTCGATGGAGTCAACGGTGGAGCGGATAAGCTCGTCGGTGCAGTCCTGGGTGAAGGACCACGAGCTCGCAGCCATCGGAGGCGTGTGG…	cdna|est|omrna|protein	good	6	100200186	100201443	GRMZM2G041714	-1	WH	RefSeq peptide	NP_001141245	hypothetical protein LOC100273332	-	-	hypothetical protein LOC100273332 [Zea mays]	226499390	NP_001141245	3.3e-41	hypothetical protein [Zea mays]
TC283954	TC283954 1028 homologue to UP:Q43638_SECCE (Q43638) Heat-shock protein precursor, partial (33%)	N.S	N.S.	N.S.	0.608		A_92_P028434	sense gene model	cDNA and EST results agree. B73 result agrees with cDNA result.	A	cDNA	59	1 of 1	4	197366984	197366937	4.08	yes	CDS	3	CCTGAGAAAATGCTTACTCGTGGAACTCAGATTACCCTGTTTCTAAGACCTGATGATAAG	1	87	163	TC283954	CGAAAACCCTAACCCCTTCCCTTATCCTCTGCTCCCTCTCCACGTTTCCACGAACGTTGGCGCGCAAGCTCGTGGTGTGAGCGGTCACTGTCTCCCATCCCATGGCTCCGGCGCTGAGCGGGACTCTGGGCGCGTCGTCGGTGGCGGCGCTGCGGCCCTGCGCGGGGAGGAGGGCGCCGTCCGCCGCGAGCTCGGTTGCGCCGCGCGGGAGCGGGGTGGTGAGGTGCTCCAGAGGGCTCAGGTGGGACGCCCACAGAAGCAGGGGGAGGTTGCTCAGGGTGAGGTGCGATGCGGCCGTCGTGGAGAAGCCCGCCGGGGAGGAGGCGGCTGGGGAGAAGTTCGAGTACCAGGCGGAGGTGAGCCGCTTAATGGACTTGATCGTCCATAGTCTGTACAGTC…	-	-	1028 homologue to UP:Q43638_SECCE (Q43638) Heat-shock protein precursor, partial (33%)	GRMZM2G002220_T01	CCACAGCTTACTACGAAAACCCTAACCCCTTCCCTTATCCTCTGCTCCCTCTCCACGTTTCCACGAACGTTGGCGCGCAAGCTCGTGGTGTGAGCGGTCACTGTCTCCCATCCCATGGCTCCGGCGCTGAGCGGGACTCTGGGCGCGTCGTCGGTGGCGGCGCTGCGGCCCTGCGCGGGGAGGAGGGCGCCGTCCGCCGCGAGCTCGGTTGCGCCGCGCGGGAGCGGGGTGGTGAGGTGCTCCAGAGGGCTCAGGTGGGACGCCCACAGAAGCAGGGGGAGGTTGCTCAGGGTGAGGTGCGATGCGGCCGTCGTGGAGAAGCCCGCCGGGGAGGAGGCGGCTGGGGAGAAGTTCGAGTACCAGGCGGAGGTGAGCCGCTTAATGGACTTGATCGTCCAT…	est	good	4	197363864	197368446	GRMZM2G002220	-1	WH	RefSeq peptide	NP_001169899	hypothetical protein LOC100383793	heat shock	P:protein folding C:plasma membrane P:response to stress F:ATP binding C:chloroplast stroma F:unfolded protein binding C:mitochondrion	hypothetical protein SORBIDRAFT_07g028940 [Sorghum bicolor]	242080133	XP_002444835	0	Os08g0487800 [Oryza sativa Japonica Group]
TC310507	TC310507 2185 Zea mays clone EL01T0207G08.d mRNA sequence	N.S	N.S.	N.S.	0.6079		A_92_P000088	sense gene model	No EST. cDNA result. B73 result agrees with cDNA result.	A	cDNA	60	1 of 1	2	2363194	2363253	2.01	yes	CDS	2	TTACAATGGTGTGTCTGCCGGCTTGAGGCATGGTTTGCTGCAGATGCAGATGAAATATCT	1	266	89	TC310507	NA	NA	NA	2185 Zea mays clone EL01T0207G08.d mRNA sequence	GRMZM2G078033_T04	TAGAAAAAATATGAAATGCGTGGATGGAAGCGAAATAGAGGCGCTGGGCCGCTGGCACGGAGAAACAACGCAGCGTAAGGCGCGCCAGCCGTGGACGTGTACGTGTACCCGTGTCGTGTCTAAACGGACTTCCTCATCTCCGCGTCTATTTAAGGCCCACTCCTCGCATCGCCTTTAACTCCCATCCCAGATCAGGATTAGCCGACCACCCGCCGAAGGCCAGAGAGAAATATCTCATCTTCTCTCCACCGGATCGGTTCAATCGAGAGCGAGGGAGAAAGGGAGGTGGTGCGTCGAGGGGGGCCGAGATTTTGCCGGTTTGGAGCCAGATAGGGCCGGCGGCTGGTATGGATCCCAATGGCCTCAAAACTGGAGGCCTTTTGCTCCCGACCATCGAGA…	cdna|est|protein	good	2	2361373	2365085	GRMZM2G078033	1	WH	RefSeq peptide	NP_001130504	hypothetical protein LOC100191603	lysine-specific histone demethylase 1	F:methyltransferase activity F:oxidoreductase activity P:oxidation reduction	unknown [Zea mays]	194689330	ACF78749	0	hypothetical protein LOC100191603 [Zea mays]
TC287668	TC287668 918 weakly similar to PRF:NP_568502.1:18421172:NP_568502 F-box family protein (Arabidopsis thaliana), partial (11%)	N.S	N.S.	N.S.	0.6056		A_92_P011185	inconclusive	No EST. cDNA result. No valid B73 result.	B	cDNA	43	1 of 1	3	None	None	3.05	yes	NA	2	ATGTATATGGTGTTCTGTTTCATGTTATGAGGTGTTCAAACAGCAGTGGGTCTATGTCTC	1	195	123	TC287668	NA	NA	NA	918 weakly similar to PRF:NP_568502.1:18421172:NP_568502 F-box family protein (Arabidopsis thaliana), partial (11%)	GRMZM2G022298_T01	CACGCCTCTCCTCACCTGTGGAGCTCCCCACAGCCCGTAACTACCTGCCCCCAGTCCCCGCCGCCCCGCCTCGCCTGACCCCAGTCCCCGCGGTTTATCCACCACGACACCACCACCTCTCCACCGCTGGGCCGGATCGATCGGGATCGCGCCGCCGCCGCCGCCCTCCGCACTCGCGGGATCCTGCTCCTACCATGCAGCAGCGCTGCGCCCTTGCCCGACCGCGCCGGCCCGCCGAACCGCGCGTCCCGCTCCCCGACGACCACCCCTTCGTCGCCGTCTTCTCCTTCCTTTTCATCCCCACCTAAACCAACCTCCTCGCAGCGTAATTCTGCCAGTATCTCCTCATCTTCTCTCGTCGCCGGGAGAGCGAACGGATCGCCGCGTGCTCGGCCGACG…	cdna|est|omrna|protein	good	3	130092798	130098263	GRMZM2G022298	-1	WH	-	-	-	protein	F:ligase activity	hypothetical protein SORBIDRAFT_08g017670 [Sorghum bicolor]	242083750	XP_002442300	0	hypothetical protein OsJ_36445 [Oryza sativa Japonica Group]
TC304716	TC304716 1049 similar to UP:Q6ZI79_ORYSA (Q6ZI79) Proline-rich family protein-like, partial (72%)	N.S	N.S.	N.S.	0.6024		A_92_P015757	sense gene model	No EST. cDNA result. B73 result agrees with cDNA result.	A	cDNA	54	1 of 1	5	173390249	173390196	5.05	yes	UTR	3	GCACGAGGATGATTCCAGTCCTCCTCCTGTTCTTTGTTTCCCGTCCCATCGTGTGTGAGC	1	166	44	TC304716	NA	NA	NA	1049 similar to UP:Q6ZI79_ORYSA (Q6ZI79) Proline-rich family protein-like, partial (72%)	GRMZM2G039841_T02	CACACAAAAGAGAGGGTCTGGTGTGTGGATGATTCCAGTCCTCCTCCTGTTCTTTGTTTCCCGTCCCATCGTGTGTGAGCGCGTCTGCTGGTCTGCCAAGAGGAGGAAAGGAAGGAGGAGCAAGTAGAGATGGCTTGCCCTGCGCAGTCCATGCTCTCCGCCAGCGGCTGCATCTTCCTGAGGAGCAAGCCTCAGGCGGCATCCCAAGTGCGAGGGGGCATCATCGGCGGTGGCCGCAGCAGCAGGCCGTTCCTGCTCACCTGCAACGCTTCCTCTTCTCCGTCCCCTTCCTCGCCGGCGCCGGCGCAGGAAGACCCCGACTGCAACGAGGAGGAGTGCGCCCCGGAGAAGGAGGTACCGCTCTCCTCCTCTTCCCTTCGCCAGCTGTCTTGGAACTCT…	est	good	5	173388723	173390275	GRMZM2G039841	-1	WH	-	-	-	proline-rich family protein	C:plastid	hypothetical protein LOC100275488 [Zea mays]	226506096	NP_001143022	7.74e-27	hypothetical protein SORBIDRAFT_04g022740 [Sorghum bicolor]
TC298679	TC298679 432 homologue to UP:Q9LLD9_MAIZE (Q9LLD9) Hexose transporter (Fragment), partial (11%)	N.S	N.S.	N.S.	0.5972		A_92_P014037	inconclusive	No valid cDNA / EST result. No valid B73 result.	D	no result	NA	NA	NA	NA	NA	NA	NA	NA	NA	GTACTTCTTGAGTGTCGTCAACAAGTTCGGGATCAGCACTGTATATTTGGGATTTGCATC	1	177	159	TC298679	NA	NA	NA	432 homologue to UP:Q9LLD9_MAIZE (Q9LLD9) Hexose transporter (Fragment), partial (11%)	NA	NA	NA	NA	NA	NA	NA	NA	NA	NA	NA	NA	NA	NA	NA	NA	NA	NA	NA	NA
TC311114	TC311114 1507 homologue to UP:SODM1_MAIZE (P09233) Superoxide dismutase [Mn] 3.1, mitochondrial precursor , complete	N.S	N.S.	0.2691	0.5941		A_92_P039245	sense gene model	No EST. cDNA result. B73 result agrees with cDNA result.	A	cDNA	53	1 of 1	5	175599231	175599177	5.05	yes	CDS	3	AGCAGCGCATGGTGGGGGAGAGCCTGATCAGCATCATCCCGCTGCAACGCGACAGTGTTT	1	20	65	TC311114	NA	NA	NA	1507 homologue to UP:SODM1_MAIZE (P09233) Superoxide dismutase [Mn] 3.1, mitochondrial precursor , complete	GRMZM2G105400_T01	GAGAGCTATATACACGCACACACACAAGCTTCTGTAGTCGTTCAGTCAAGGCGAGGCGAGCGTCGATTGAAGACGATGTGGGAGTCAGAGGGCGATTGCCATGCCGGTGAGCGCGAGCGCGGGCTCGTCCCTGTCGGCGGCGGCGGCTCCTCGGGCCGGTACGAGGCAGCGCTCAAGAACGACGGCTTTGTTCGAAGAGACCAGTCCTGGTATGTAAACAGCGATATTCCCAGCGATTTGCTTGTCAAAGTTGGAGATGTTAGCTTCCACCTTCACAAGTACCCGATGATCTCCCGGAGCGGGCGGATGAGCCGCGTGATCTACGAGACGGCGGCGGCGGCCCCGGACTCGGGCGCGGCGGCGGCGGTGGTGGTGGAGCTGGACGACGTCCCGGGCGGC…	cdna|est|omrna|protein	good	5	175597610	175602037	GRMZM2G105400	-1	WH	RefSeq peptide	NP_001147552	transposon protein Mutator sub-class	transposon protein mutator sub-class	F:protein binding F:signal transducer activity P:phototropism	transposon protein Mutator sub-class [Zea mays]	226506030	NP_001147552	0	hypothetical protein SORBIDRAFT_04g023550 [Sorghum bicolor]
CK145238	CK145238 534 similar to UP:Q60DI5_ORYSA (Q60DI5) Expressed protein, partial (18%)	N.S	N.S.	N.S.	0.5858		A_92_P033100	sense gene model	cDNA and EST results agree. B73 result agrees with cDNA result.	A	cDNA	60	1 of 1	3	88709322	88709263	3.04	yes	CDS	2	CCGTCCACTCACAGTTGCTCACAGTAAGTCATTCATTGGGTTTTTCCATCCTCAAGGCAC	1	58	6	CK145238	CTGGAATGGAGGAGACTCTGTGAGAACGAGACCTACAGAGAGCGCTTTCCTGATAAGCACTTTGATCTTGAAACTGTCCTTCATGCAAAGATCCGTCCACTCACAGTTGCTCACAGTAAGTCATTCATTGGGTTTTTCCATCCTCAAGGCACTGAGGATGTAACTGGATTCGACTTCCTCGACGGTGCAATGTCATTCGATAACATCTGGGACGAGATAAGCCGAGCAGCGGAGTGCTCCTCCGGAAAGCCTGCCCTCTACATTGTCAGTTGGAACGACCACTTCTTTGTCCTCAAGGTTGACGCCAATGCTATTTACATCATTGACACGCTCGGTGAGAGGCTGTCTGAAGGCTGCAACCAGGCATACATCTTGAAGTTTGATGACACCACCACCATC…	B73	3530_1_16_1_E04.y_13 3530 - Full length cDNA library created by Invitrogen from multiple tissues Zea mays cDNA, mRNA sequence.	534 similar to UP:Q60DI5_ORYSA (Q60DI5) Expressed protein, partial (18%)	GRMZM2G078090_T01	GATGGTGGCGCGGATGATGCGGTGGCCTCGGCCGCCGCCGGCGCGGAATATCCGCGTCCGCCTGGTGGTGCGGCGGGCGGAGGGCCTGCCCCCGCCTCCTGCGCCCCTCTCGCCTGACGGGTCCCCCGGCCCCGAGGCCGAGGCGAAGGCGTTTGTGGAGGTGAGCTGGAAGGGCCCGAAGATGTCGCCGCTCTCCTCGCTGCGGCGCGCGCAGCGGCCTCCCAGGAACCAGACGCGGAAGGAGGCGCTGCCGGCCGTCGCCGCGGCCGCTCTCGAGGATGGCGCCGCCGCCGCCCCTGCTCTAGCGGTGTCGGCGGTGGCCTGGGACGAGGAGTTCGAGAGGGATGCGGCGCTCACGGCGACGTCGCACCGTGAGCCCGCTGCGTTCCACCCCTGGGA…	est|omrna|protein	good	3	88708257	88712481	GRMZM2G078090	-1	WH	-	-	-	protein	C:mitochondrion	hypothetical protein SORBIDRAFT_08g022010 [Sorghum bicolor]	242086322	XP_002443586	0	hypothetical protein OsI_39155 [Oryza sativa Indica Group]
TC298224	TC298224 1467 similar to UP:Q5VPC7_ORYSA (Q5VPC7) CTP synthetase-like, partial (92%)	N.S	N.S.	N.S.	0.5831		A_92_P038434	sense gene model	No EST. cDNA result. B73 result agrees with cDNA result.	A	cDNA	52	1 of 1	3	213388073	213388022	3.08	yes	UTR	1	TTTTTTTTGGCCTGGAACTAAGGCGCGAAGTGTTTTGAGTAGCGCTAGTAGAGCCTGGAA	1	25	83	TC298224	NA	NA	NA	1467 similar to UP:Q5VPC7_ORYSA (Q5VPC7) CTP synthetase-like, partial (92%)	GRMZM2G330302_T01	CAGGCTGTCATTAACAAGGAGAGGAGAGGCGACTACCTAGGGAAGACCGTCCAGGTAGTGCCGCACATCACGGATGAGATACAGGACTGGATCGAACGCGTCGCGGTGGTCCCAGTGGACGGCAAGGAAGGGCCTCCTGACGTCTGCGTCATCGAGCTCGGGGGCACTATAGGGGACAAAATCTTTTCGCCGCATAACGACAGTGGCATTCTTGATGCAGGGGATATCGAGTCAATGCCTTTCATTGAAGCGTTAGGTCAATTCTCGTACCGTGTTGGACCTGGAAACTTCTGTCTCGTTCATGTCAGTCTTGTTCCGGTTCTAAATGTAGTCGGTGAACAGAAAACTAAGCCTACACAGCACAGTGTTCGAGGGCTTAGAGGGCTTGGGTTAGCGCCG…	abinitio|cdna|omrna|protein	good	3	213387955	213392100	GRMZM2G330302	-1	WH	UniProtKB/TrEMBL	Q4KWL6	Putative CTP synthase Fragment	ctp synthase	P:response to cadmium ion P:pyrimidine nucleotide biosynthetic process F:CTP synthase activity	CTP synthase [Zea mays]	226504084	NP_001148101	0	unknown [Zea mays]
TC312061	TC312061 1965 PIR:S71455:S71455 catalase 2 - maize (Zea mays) , complete	N.S	0.6497	N.S.	0.5481		A_92_P010403	sense gene model	No EST. cDNA result. B73 result agrees with cDNA result.	A	cDNA	53	1 of 1	1	7160546	7160494	1.01	yes	UTR	2	TTTTTTTGGCCCCGGATAAAGGCTGCTAGCTTGGTTGTAATAATGGCTGGCTGTGTCCAG	1	200	109	TC312061	NA	NA	NA	1965 PIR:S71455:S71455 catalase 2 - maize (Zea mays) , complete	GRMZM2G090568_T02	GGCCGACCTTGCGTACGTACGTCGTAGCGGCCATGGACCCGTACAAGCACCGCCCGTCGAGCGCCTTCAACGCCCCGTACTGGACCACCAACTCCGGCGCCCCCGTGTGGAACAACGACAGCTCCCTCACCGTCGGCGCACGAGGTCCCATCCTGCTGGAGGACTACCACCTGGTGGAGAAGCTAGCCAACTTCGACCGCGAGCGCATCCCGGAGCGCGTGGTGCACGCGCGTGGCGCCAGCGCCAAGGGCTTCTTCGAGGTGACCCACGACATCACCCACCTGACGTGCGCCGACTTCCTGCGCGCGCCCGGGGTGCAGACGCCCGTCATCGTCCGCTTCTCCACGGTGATCCACGAGCGCGGGAGCCCCGAGACGCTGCGCGACCCGCGCGGGTTCG…	est	good	1	7160314	7162590	GRMZM2G090568	-1	WH	UniProtKB/Swiss-Prot	P12365	Catalase isozyme 2 (EC 1.11.1.6)	catalase	F:catalase activity C:glyoxysome P:oxidation reduction F:heme binding P:hydrogen peroxide catabolic process	RecName: Full=Catalase isozyme 2	231689	P12365	0	catalase
DN232877	DN232877 679 similar to UP:Q9FV52_ARATH (Q9FV52) Methionine aminopeptidase-like protein, partial (45%)	N.S	N.S.	0.6705	0.5276		A_92_P003623	sense gene model	cDNA and EST results agree. B73 result agrees with cDNA result.	A	cDNA	60	1 of 1	4	26426370	26426200	4.04	yes	CDS span intron (size=106)	2	AGACATTCACCGTAGGGAATGGTCACGTGCTGAGAACCCGTGCGATGCAGAGCCGACGCT	1	242	52	DN232877	TTTTTTTTTTTTTTTTTTAGATTTTTAATAAAATTGTCAGCGTGCGCATAGCTGCATGCCTGCTCCTGCAGTTCCGTCCCTCGCCGACGCAGTGGCCCACCCAGGCTCACCGCTCACGTGATGCGTGCAGGCAGCTACGGGAACCCGGTCAGGACCTCCGCGCCGTCGCCGGTGACCAGCACGGTGTGCTCGAACTGCGCGCTGAGGCTGCCGTCCGCCGCCACGGCCGTCCACCCGTCGTCCCACACCACGCACTGCGTGCTCCCCATCGACAGCGTCGGCTCTGCATCGCACGGGTTCTCAGCACGTGACCATTCCCTACGGTGAATGTCTGGCCTGCGACCATGAACCCGGGCTCGTAATCGTAGGTATGCCATATGATGGGCTCGCAGTGGAACA…	inbred B73	MEST871_G06.T7-1 UGA-ZmSAM-XZ2 Zea mays cDNA, mRNA sequence.	679 similar to UP:Q9FV52_ARATH (Q9FV52) Methionine aminopeptidase-like protein, partial (45%)	GRMZM2G090010_T02	GAAAAAAACTGTCCCTGCCTCTGTACTCGAGTGGGCGCAGTGAATACCCTCTCTCGGTCCCTCCAACCGCGCTCGTCTTATCCTCAACTCGTCACCCACTTCCCGCCATCTGCCGTCCCTGCACTGCGCTTATACCCTGCAGGCAACAGCAGCGATGGCGGCGAGGGTACCGGCGGCCGATCTCAACCAGCACCTCTCCTCGCCGTTCATCGCACGGCGCTGCCACGGCCCAGGTGAAGCCGCCCTCGAGGCGCCTCTCAGCGTACGCATCAAATCCAGAACGCCGCGGCGACGCGCGGAATCCACGACCACGAGGATCCTCTGCAGGGGCGCAGAGGCGCAGCCGGGCTCTGGAGGAGGGAGGAGGAGGGAGCCGCTGCGGCGCGGGGCCGTCAGCGC…	est	good	4	26424308	26429093	GRMZM2G090010	-1	WH	RefSeq peptide	NP_001140417	hypothetical protein LOC100272473	methionine aminopeptidase i	F:cobalt ion binding F:metalloexopeptidase activity F:aminopeptidase activity P:cellular process C:chloroplast P:proteolysis	hypothetical protein LOC100272473 [Zea mays]	226505170	NP_001140417	0	hypothetical protein SORBIDRAFT_07g006180 [Sorghum bicolor]
TC283850	TC283850 704 similar to UP:Q8W1N7_ORYSA (Q8W1N7) CSLC7 (Fragment), partial (58%)	N.S	N.S.	0.6832	0.503		A_92_P017696	sense gene model	cDNA and EST results agree. B73 result agrees with cDNA result.	A	cDNA	59	1 of 1	3	194041514	194041573	3.07	yes	CDS	3	CCTGCTGAACATCCTCCCAGCCCTGAAATCGTTCCCGTTTATCGTGCCCTATCTCCTGTT	1	154	28	TC283850	TTCGGCACGACCCATGTCCCTGCTGAACATCCTCCCAGCCCTGAAATCGTTCCCGTTTATCGTGCCCTATCTCCTGTTCGAGAACACCATGTCGGTAACCAAGTTCAACGCCATGGTCTCCGGCCTGTTCCAGCTCGGGAGCGCCCACGAGTGGGTCGTCACCAAGAAATCAGGCCGTTCTTCCGAGGGCGATCTCGTCGTCGAGAAGCAGCCTAAACAGCAAAGAGTAGGGTCCGCATCCAACCTTGGTTCCCTTGCAAAGGAGCCTTCCTCCAGTCTCAGAAAGGACTCCCAAAGGAAGAAGCACAATAGGATATACAGGAAGGAGCTGGCGCTCTCCTTCCTTCTCTTAACAGCAGCTGCTCGGAGCCTGATATCGGTGCAAGGAATACACTTCTA…	-	-	704 similar to UP:Q8W1N7_ORYSA (Q8W1N7) CSLC7 (Fragment), partial (58%)	GRMZM2G454081_T04	ATGGTGCAGTGGTGGGGCCGTGAGGCGTCGGGTGGCCGGGGGACGTCGGTGGTGGTGAAGATGGAGAGCCCGGAATGGACCATCCCGGCGGAATCGGAGGTGGCGGCGGGGGGCAAGGCCGGCCGCGGCAAGAACGCCCGCCAGATCACGTGGGTGCTACTGCTCAAGGCGCACCGCACCGCGGGGAAGCTCACGGGCGCCGCCTCCGCCGTGCTTTCCATCGCCGGCGCCGCGTGGAGGCGGGTGGCGGCGGGGCGGACCGACGAAGACGAAGACGAAGACGCCGGCGCCGCGCCGCCCGGGGAGAGCCCCGCGCTGCGCAGCAGGTTCTACGGCTTCCTCCGCGCCTCCCTCGTCCTGTCCGTGCTCCTCCTCGCCGCCGACGTCGCCGCACACCTC…	abinitio|est	good	3	194038615	194044807	GRMZM2G454081	1	WH	RefSeq peptide	NP_001144067	hypothetical protein LOC100276896	transferring glycosyl	F:transferase activity C:membrane	RecName: Full=Probable xyloglucan glycosyltransferase 1; AltName: Full=Cellulose synthase-like protein C1; AltName: Full=OsCslC1	75156391	Q8LIY0	0	hypothetical protein OsI_03873 [Oryza sativa Indica Group]
TC311850	TC311850 1355 homologue to UP:Q75GR5_ORYSA (Q75GR5) Expressed protein, complete	N.S	N.S.	0.7058	0.4661		A_92_P028856	inconclusive	No valid cDNA / EST result. No valid B73 result.	D	no result	NA	NA	NA	NA	NA	NA	NA	NA	NA	TTGTTATTGACGGTTAACCCTAGTATGTTGGTGAGCTGCAACCTGCAAACTGCATGGTAA	1	84	142	TC311850	NA	NA	NA	1355 homologue to UP:Q75GR5_ORYSA (Q75GR5) Expressed protein, complete	NA	NA	NA	NA	NA	NA	NA	NA	NA	NA	NA	NA	NA	NA	NA	NA	NA	NA	NA	NA
TC290496	TC290496 352 unknown	0.8404	0.3549	N.S.	0.4423		A_92_P032928	antisense gene model	cDNA and EST results agree. B73 result agrees with cDNA result.	A	cDNA	58	1 of 1	9	1026022	1025963	9	no	CDS	2	TCTGTTCCTCCAGCTTGTAGAATACACTGCCATCATATATGCCTCTTGCAGAGTCCTTGT	1	59	22	TC290496	ACGTATCTACCGGCCCCGGCTGGCGCAATCCGGCGGGAGCGGAGCCGGCAACCAATCAAATCTGATTTAAATGACAGTCTAGTAATTTCCTAACACATTTTCGTGTTTATTATATATGCTGGTTGCATCTGGCTGAATGCTGAACTCCATCACATTTCGCTTGCTGCAGACGTCCTCTGTTCCTCCAGCTTGTAGAATACACTGCCATCATATATGCCTCTTGCAGAGTCCTTGTGAAGAAAGCCTTGCTTATCACTTGCAAGCTTGTATGTTAGTCCCCATTCTCCTTCAGGCGCAGCCCATGATTCAGGGTCTAATGGGTCTCTATTTGCTAGAATCATCTCCTCAATCT	-	-	352 unknown	GRMZM2G063717_T01	ACTGGCTTCTACCAGGATGACCTCTGCTTCATTACTAGCTGTTGGGAAGGAATAGCCGTCAGAAGAAGCAGGAATAGCCGGTGGCATGGCAATGGCGGGTCGGCAACGTGCGCCTGAAGCAGCTTCTTCATATTTGCCGCCAGTGACGGCAGCGGCTTTGCTTCTATGGGTCTTTATTAGCTGTGCACATGTGGAGGCAAGCGTTGATTTTGCCAACCTGACTGCTCTTCAGAAGCATGCTGAATTCTTCGACCGGAATAAGGATGGTATTATTACAGCCTCAGAGCTCTTTGAAGGATACGTTGCAATTGGATGCGATGCCGAATATGCCAGGGTTACAGCCGCATCCATCAGTGCTGGTGTTGGTCCTATAACAAGCCCTGCTGATGCACCACTGCC…	cdna|est|omrna|protein	good	9	1021047	1026622	GRMZM2G063717	1	WH	RefSeq peptide	NP_001148328	calcium binding EF-hand protein	calcium binding protein	F:calcium ion binding	unknown [Zea mays]	223946213	ACN27190	7.13e-121	calcium binding EF-hand protein [Zea mays]
BG836240	BG836240 513 similar to PIR:S26826:S26826 histone H1 - maize (Zea mays), partial (43%)	0.9326	0.3754	N.S.	0.4186		A_92_P036691	EST	EST result. No valid cDNA result. B73 result (EST vs genome) agrees with EST result.	E	EST	0	1 of 2	5	4100980	4101864	5.01	no info	NA	2	ATTTACAACATTGACCCCCCTTCTTGGCCGCTCTACTTCTTGGCCTTACGGCGAGGGCTT	1	36	73	BG836240	AGGAAGTCTCTTTTCTCTGAAAGAAMACMTAGGACGTACRGAARAGGTACGAGGAAGGTGAAGAGCTACTGARTGCCCTGTGTACCCGAGCCCCTCTGATWTAAAATTTACAACATTGAMCCCCCTTCTTGGCCGCTCTACTTCTTGGCCTTACGGCGAGSGCTTTCCGCGCCGGGGTCGCCGCCTTCTTCGAGGGAGCGACCTTCTTGGARGGGGCCTTCTTGGCGGCRGCRGCGGACTTCTTGGCCACCGGCGCCTTCTTTCCTGGCGTGTCCTTGGCCGACGTCTTCGCCGCCTTGGCGGGGCGGCCGGCCTTCTTAGCAAGTGGCTTCGCTTAGCGCCGGCGGTCTTGGTTCGCCTTGGCDGCTGGCTTGGCCTTGGGCTTGGCGGGTGTCTTCG…	CO387	Zm06_02g03_R Zm06_AAFC_ECORC_Fusarium_graminearum_inoculated_corn_eartip Zea mays cDNA clone Zm06_02g03, mRNA sequence.	513 similar to PIR:S26826:S26826 histone H1 - maize (Zea mays), partial (43%)	GRMZM5G829401_T01	TTTTTTTTATGGAAGCTTCAAAAGACATGCCTCTTCATTGTATTAGATTAGAAAAAAAGGATAATCCACAAGACCCAACACACATTGGAAAAGAAAACGAAAATACAAAAAACACTATCCACTGATATATCTAAGATAGACTAAAAGCTTCCAACTTGATCATTCACCAGTTACAGAAACACAACCACCAGTTTATAGTAGTAATAACACAGTCCTCCATCGCCACTAGCCTCAGCTATCGGTCTCGGATACTGAATGACCAGTGTACCCGAGCCTCTCCGATATCAAATTTACAGCATCGCGCCCCCCTTCTTGGCCGCTTTACTTCTTGGCCTTACGGGACGGCGCTTTCCGCACCGGGGTCGCCGCCTTCTTCGAGGGAGCGGCCTTCTTGGCAGG…	cdna|est	no_stop	5	4101118	4102456	GRMZM5G829401	1	NH	-	-	-	histone h1	C:nucleosome F:DNA binding P:nucleosome assembly C:nucleus	unknown [Zea mays]	223944613	ACN26390	2.23e-29	unknown [Zea mays]
BG836240	BG836240 513 similar to PIR:S26826:S26826 histone H1 - maize (Zea mays), partial (43%)	0.9326	0.3754	N.S.	0.4186		A_92_P036691	EST	EST result. No valid cDNA result. B73 result (EST vs genome) agrees with EST result.	E	EST	0	2 of 2	5	4100980	4101864	5.01	no info	NA	2	ATTTACAACATTGACCCCCCTTCTTGGCCGCTCTACTTCTTGGCCTTACGGCGAGGGCTT	1	36	73	BG836240	AGGAAGTCTCTTTTCTCTGAAAGAAMACMTAGGACGTACRGAARAGGTACGAGGAAGGTGAAGAGCTACTGARTGCCCTGTGTACCCGAGCCCCTCTGATWTAAAATTTACAACATTGAMCCCCCTTCTTGGCCGCTCTACTTCTTGGCCTTACGGCGAGSGCTTTCCGCGCCGGGGTCGCCGCCTTCTTCGAGGGAGCGACCTTCTTGGARGGGGCCTTCTTGGCGGCRGCRGCGGACTTCTTGGCCACCGGCGCCTTCTTTCCTGGCGTGTCCTTGGCCGACGTCTTCGCCGCCTTGGCGGGGCGGCCGGCCTTCTTAGCAAGTGGCTTCGCTTAGCGCCGGCGGTCTTGGTTCGCCTTGGCDGCTGGCTTGGCCTTGGGCTTGGCGGGTGTCTTCG…	CO387	Zm06_02g03_R Zm06_AAFC_ECORC_Fusarium_graminearum_inoculated_corn_eartip Zea mays cDNA clone Zm06_02g03, mRNA sequence.	513 similar to PIR:S26826:S26826 histone H1 - maize (Zea mays), partial (43%)	GRMZM2G003002_T01	AGGCCGTATGAACCAATCAGCGCGCGGCGTTGGGTTCTCCTCGTCATCGTGTCGTCGCCACGATTTAAGCACGGCTTCCTCCGCCCCGACCTCCACACATAACCAGCACACAGCTCTCGCCTTCTCTCTCCCATCGGCACACCCGAGCTCGCTCCCTCCTTCCACGTCGAGGTCCGAGTCCTGCTTTGATGGCGACCGACGTGGCTGAGACTCCCGCGCCGTTGGTGGATGCGGCCCCAGAGGCGCCCGCCGACGCCCCGGCGGCGCCTGCTGCCGACGCGAAGCCGGCCAAGGCCAAGAAGGCCACCGCGCCGAAGAAGCGCGCCAGCCCGACCCACCCGCCGTACGCCGAGATGGTCTCGGAGGCGATCACGTCGCTCAAGGAGAGGACGGGGTCCA…	cdna|est|omrna|protein	good	5	4100961	4102511	GRMZM2G003002	-1	WH	UniProtKB/Swiss-Prot	P23444	Histone H1	histone h1	C:nucleosome F:DNA binding P:nucleosome assembly C:nucleus	unknown [Zea mays]	194692004	ACF80086	1.55e-31	histone H1 [Zea mays]
DR788893	DR788893 687 weakly similar to PRF:NP_193473.1:15236071:NP_193473 expressed protein (Arabidopsis thaliana), partial (18%)	N.S	N.S.	0.6782	0.3598		A_92_P029665	sense gene model	cDNA and EST results agree. B73 result agrees with cDNA result.	A	cDNA	60	1 of 1	1	89614611	89614670	1.05	yes	CDS	3	CTGTGCTGTGCTGTTTCTGGTGGTAGCTCTAGGCCAGATGACTACAATAAATGCCGATCT	1	79	130	DR788893	CCAAGGTGTCGGAGATGGACTTGCCGGCGAACCGCGGCCGGTGGCGCAGGCGGAGCGCCCGATCGCACCTGCCTCTCGTCGTGGCCGTCCTCGTGCTCCTTCTTCCGGCCTATCTTCTCTTCTCATCGGCCTACTCCACCACGCTCCGCGCTCTCTTCGCTTTCCCCTTCGCCCCCGGCGGTGGCGAGGCGCCCCGGTGCGGGGGCTCAGTGGAGCTCGAGGGTCAGAGGTTCCTGTGGTACGCACCGCACAGCGGGTTCAGCAACCAGGTGGGCGAGTTGCGGAACGCGGCAGTGGCAGCCGCTCTGCTAAACCGCACTCTCGTTGTGCCCCCCGTGCTCGACCACCACGCCGTCGTCCTCGGGAGCTGCCCCAAGTTCAGGGTCACCGACCCTTCCT…	B73	ZM_BFb0007B24.r ZM_BFb Zea mays cDNA 5', mRNA sequence.	687 weakly similar to PRF:NP_193473.1:15236071:NP_193473 expressed protein (Arabidopsis thaliana), partial (18%)	GRMZM2G428071_T01	ATGGGCCTACCCATTCGGCCCTTATGGAACTGGATCTCTAGGTGTCATTGGCTGGGCGGCTGGGCCATGGTCCATGGAGTCGTTGGTACCACGGGCGCTGCCGTCAGATACTCAGATCTCGTCTCCAAGGTGTCGGAGATGGACTTGCCGGCGAACCGCGGCCGGTGGCGCAGGCGGAGCGCCCGATCGCACCTGCCTCTCGTCGTGGCCGTCCTCGTGCTCCTTCTTCCGGCCTATCTTCTCTTCTCATCGGCCTACTCCACCACGCTCCGCGCTCTCTTCGCTTTCCCCTTCGCCCCCGGCGGTGGCGAGGCGCCCCGGTGCGGGGGCTCAGTGGAGCTCGAGGGTCAGAGGTTCCTGTGGTACGCACCGCACAGCGGGTTCAGCAACCAGGTGGGC…	abinitio|cdna|est|omrna|protein	good	1	89613545	89615825	GRMZM2G428071	1	WH	RefSeq peptide	NP_001131223	hypothetical protein LOC100192532	protein	C:Golgi apparatus C:mitochondrion	unknown [Zea mays]	223945671	ACN26919	0	hypothetical protein SORBIDRAFT_01g003980 [Sorghum bicolor]
TC314404	TC314404 1240 weakly similar to PRF:NP_196794.1:15239939:NP_196794 expressed protein (Arabidopsis thaliana), partial (32%)	-0.2037	N.S.	-0.8546	0.3564		A_92_P011009	sense gene model	cDNA and EST results agree. B73 result agrees with cDNA result.	A	cDNA	60	1 of 1	4	199216142	199216083	4.08	yes	UTR	1	CATTTGTTGTTCAGCTAGGTTGCAACTGGGATGCCAGAATGCCATTTTGACCGTTGACGT	1	196	151	TC314404	CAACATATCCTCTCCTGGTTGCTACCAAAGTCAAAGAGGAAGCCGAGGCCAGATGTGTCGCCGACCACCGTGGAATGTGAGAACATGTCGCAGCTTCTCAAGGACTGGGGCGTGTTCTCGCTGGACTCCCTGAAGAAAGAGGTTGTCGAGGCCAACGAGCACAGGGACGCCGCCCTGCAAGAAGTATCAGAGATGAAACTATCACTCGGAGAACTGACCACCAAGATAGCGAGCCTGGAAGCGTACTGTTCGGAGCTGAAGAAGGCTCTAAAGCAAGCGACAAGCGCGAAGAGCATGCAGTCTCATCACTCGAAGAGATCGTCGACCAGGTCGGTTAGCGGGAGTCCCTTGCCCGTCAGTCACGAGGTTATGGTGGAAGGGTTTGTGCAGGTCGTGTCC…	-	-	1240 weakly similar to PRF:NP_196794.1:15239939:NP_196794 expressed protein (Arabidopsis thaliana), partial (32%)	GRMZM2G001541_T01	ATCTGCCTCCGGCACGGCACCACACACACAGTCTCAAGTCTCAACTATAGTCTCCAGTCCCCCGCCTCCACGCCTCCGGCTCCGGCCAGCCGCAGTAATTGCAGCGCAGCCCAAGCCACCACCACCAGGCACCAGCCAAAGGTGCGGCCTTTGACCCCGCGCCGGCGCCATGGCCGCGGACGCCACCGCTTCCCCCTCCTCCTCCTACCTCCCGCCACCGCTCCCGACCTCGCGCCTGGACATCCAGGCCGCCGTCGCCGAGGCCGCCGAGCTGCGCGCGCTCCACGCCGCGCTCCTCCAGGGCGGCGGCGCCTCCAATTCCGGGACCTACGCCAGCGCTAGCCGGAGCCCCGCCGTCATCCGCCTGCCGCCGGCGCTCGCCAGGCCGGCCCCCCTGCC…	cdna|est|omrna|protein	good	4	199215953	199219140	GRMZM2G001541	-1	WH	RefSeq peptide	NP_001131544	hypothetical protein LOC100192884	protein	F:protein binding C:plastid	hypothetical protein LOC100192884 [Zea mays]	212721794	NP_001131544	0	hypothetical protein SORBIDRAFT_07g027800 [Sorghum bicolor]
TC305725	TC305725 890 similar to SP:Q9Y6W5:WAS2_HUMAN Wiskott-Aldrich syndrome protein family member 2 (WASP-family proteinmember 2) (Verprolin homology domain-containing protein 2). (Homo sapiens), partial (6%)	0.6233	N.S.	N.S.	0.3261		A_92_P026386	gDNA	No valid cDNA / EST result. Allow B73 result.	C	gDNA	60	1 of 1	10	135135765	135135706	10.05	NA	NA	NA	AGAGCAGAGGAACTCTCTTTCCTCACACTCCAAAGCAGCAAGACCATCTGGCAAAGCTGC	1	100	89	TC305725	NA	NA	NA	890 similar to SP:Q9Y6W5:WAS2_HUMAN Wiskott-Aldrich syndrome protein family member 2 (WASP-family proteinmember 2) (Verprolin homology domain-containing protein 2). (Homo sapiens), partial (6%)	NA	NA	NA	NA	NA	NA	NA	NA	NA	NA	NA	NA	NA	NA	NA	NA	NA	NA	NA	NA
TC305725	TC305725 890 similar to SP:Q9Y6W5:WAS2_HUMAN Wiskott-Aldrich syndrome protein family member 2 (WASP-family proteinmember 2) (Verprolin homology domain-containing protein 2). (Homo sapiens), partial (6%)	0.6233	N.S.	N.S.	0.3261		A_92_P031927	gDNA	No valid cDNA / EST result. Allow B73 result.	C	gDNA	28	1 of 1	10	135135695	135135722	10.05	NA	NA	NA	CCTCGTCTGCTCTCTGGGCTATTATGGCCTGATGGCCTCTAGCGCAGCTTTGCCAGATGG	1	65	98	TC305725	NA	NA	NA	890 similar to SP:Q9Y6W5:WAS2_HUMAN Wiskott-Aldrich syndrome protein family member 2 (WASP-family proteinmember 2) (Verprolin homology domain-containing protein 2). (Homo sapiens), partial (6%)	NA	NA	NA	NA	NA	NA	NA	NA	NA	NA	NA	NA	NA	NA	NA	NA	NA	NA	NA	NA
TC301021	TC301021 659 similar to UP:DHGY_CUCSA (P13443) Glycerate dehydrogenase (NADH-dependent hydroxypyruvate reductase) (HPR) (GDH) , partial (55%)	N.S	N.S.	0.6676	0.2165		A_92_P037432	sense gene model	cDNA and EST results agree. B73 result agrees with cDNA result.	A	cDNA	60	1 of 1	5	66428866	66428824	5.03	yes	CDS	4	CAACGACTGCCGCCTTGAGATATGCACCGAGCACAAGACCATCCTCTCCGTGGACGACAT	1	31	159	TC301021	GAGAGAACCTCTCTGCAGGTGCAGCCATGGCGAAGCCCGTCTCCATCCAGGTGTGGAACCCCAGCGGCAAGTACCGCGTGGTGAGCACCAAGTCCATGCCGGGCACACGATGGATCCGCCTGCTCACCGACAACGACTGCCGCCTTGAGATATGCACCGAGCACAAGACCATCCTCTCCGTGGACGACATCCTGGCGCTCATCGGCGATCGCTGCGACGGCGTCATTGGACAGCTCACCGAGGACTGGGGGGACGTGCTCTTCTCTGCGCTCAAGCGCGCCGGAGGCACGGTCTTCAGCAACATGGCCGTCGGCTACAACAACGTCGATGTCGAGGCTGCCAACAGGAATGGCATCGCAATCGGCAACACGCCGGGCGTTCTGACGGAGACGACGGCTG…	-	-	659 similar to UP:DHGY_CUCSA (P13443) Glycerate dehydrogenase (NADH-dependent hydroxypyruvate reductase) (HPR) (GDH) , partial (55%)	GRMZM2G074282_T03	CCACATGTAATTGGACGTGATTTGTGTTATTTTCTGCCATTGCTGGTTGACATAATGGAACTGTATTTTCAGGCTGCCAACTATCTGAACATCAAGGGATTGCTGGACCTGACCTGCCAGACGGTTGCTGACATGATCAAGGGCAAGACTCCGGAGGAGATCCGCAAGACATTCAGCATCAAGAACGACTTCACCCAAGAGGAGGAGGATGAGATCCGCATGGAGAACCAGTGGGCCTTCGAGTGATTGTTGTCTTCCTTTCCCTGCCATGGCGAAGCCCGTCTCCATCCAGGTGTGGAACCCCAGCGGCAAGTACCGCGTGGTGAGCACCAAGTCCATGCCGGGCACACGATGGATCCGCCTGCTCACCGACAACGACTGCCGCCTTGAGATATGCAC…	cdna|est|omrna|protein	good	5	66426575	66430814	GRMZM2G074282	-1	WH	RefSeq peptide	NP_001131741	hypothetical protein LOC100193107	hydroxypyruvate reductase	P:oxidation reduction C:apoplast F:NAD or NADH binding F:glycerate dehydrogenase activity C:chloroplast	hypothetical protein LOC100193709 [Zea mays]	212723252	NP_001132273	3.32e-143	unknown [Zea mays]
TC307700	TC307700 547 unknown	N.S	N.S.	1.654	N.S.		A_92_P005689	sense gene model	No EST. cDNA result. B73 result agrees with cDNA result.	A	cDNA	24	1 of 1	1	267339167	267339144	1.09	yes	CDS	1	CGCCCCACTTCCCGGAGTCCTGAGTGCCTGCTGAAGTTGCGTGTTTGCGTAGCGCTCAAA	1	229	82	TC307700	NA	NA	NA	547 unknown	GRMZM2G100726_T01	ATTGTAAGTTGTAACCCTAACTTCTCATGTCTCAACCCCGCGCCTCCACCTCCAGTCTCCAGCCCCAAGGAGTGGCGGCGACACATCGTCACTTAGCTTTGTCACCGTTAGAGCCCGGAGGACTCTCCCTCGACCCTCGCCGTCGACCGTCGCCGCCTCGCCGGCTCACTGTCATTGGCTGCATCCGAAGCCGGCAGCTCACGACGCCTCTTGTCAAACTTCAACGACTGCTATCTATCTGGTACTAGAGTTTTCTTCCCAAAGCGACCAATCCTCTTGTGAAACTTCGAGTCTTTGATGAATACTGTCTAATGCGTTGCTGCCTCTGCCTGAGTGCCTGCTGTAGTGCTGCTCATCGCCTTGTTGGTTGCCGTTGTCGGCGTGCCCCACGGCCACACG…	cdna|est	good	1	267338895	267339587	GRMZM2G100726	-1	NH	-	-	-	-	-	hypothetical protein LOC100274810 [Zea mays]	226492773	NP_001142556	8.54e-19	GM19547 [Drosophila sechellia]
TC295894	TC295894 769 homologue to UP:Q75KB9_ORYSA (Q75KB9) Expressed protein, partial (51%)	N.S	N.S.	1.403	N.S.		A_92_P041921	sense gene model	cDNA and EST results agree. B73 result agrees with cDNA result.	A	cDNA	59	1 of 1	9	124957493	124957434	9.04	yes	UTR	4	TTACAGCAAAGGATGCAAGGGTTAATACACATTACAGTGTGTACTTTTCAGTTTCTCCCC	1	1	134	TC295894	AAGAAACCGGATGGTACGACGGCCAGATGTGGGTGAAGCCACCAGAGGTGTTGGCCCGTGACAGGCTCCTGGGATCTTACAAGGTGAAGCCGGTGGTCAACCTGCTGAAGCAGACGCTGGTGGGCACCGGCGCGCTGCTCGTGGGCGCCGTGTCGCTCTTCGCGTTCGCCGCGCCGGTCGAGGACTTCCTCCACGCCCTGAGCCAGCCTCCCTCCTCCGCCACCGCCTCGTCCAAGCCGAGCTTGAGGAAGGAGGAGCTGCTGCGGCTACCCGTGGAGGTGATGCAGGACGACGACCTCGCTGCGGCCGCGGCCGAGGCCGCCGACGGCCGGCCCGTCTACTGCAGGGACCGCTACTACCGGGCCCTCGCCGGCGGTCAGTACTGCAGGTGGGACGACC…	-	-	769 homologue to UP:Q75KB9_ORYSA (Q75KB9) Expressed protein, partial (51%)	GRMZM2G137816_T02	GACGCACCGCACACCCTAGCATAGGAGGCAAAGAAGTACAGAGGGAGGAGGCGGGCAGCAGATACGCGGCGTGACAGACACCCAGGGCCAGGAAGGGTGCTGTTTATCCATGCTGCTCCGGCTGAAGATCGTCGTCGGCGTCCACTCGGTGGTGCTCCCGGTTCCTGTTCCAGGCGGCTATGGCCATGGCGCCTGCTACGCGGCAGTAGAGCCCTGCTGGCGCCGCAGCCGGAGGCCAGCGCTAGCGGCGGCGGGTGGCCTCGTCGCGAGGCGGCCGAGGCAGAGCGCCACGGTGGTGATGGCGCTGAAGGAGGAGCCGGAGGGCAGCAGCCGCCGCGGCTTCGCCGGCGGCGGTCCGAGCTGGGACCCCGGGCTGGAGATCCAAGTCCCCTTCGAGCA…	est	good	9	124957418	124959529	GRMZM2G137816	-1	WH	RefSeq peptide	NP_001145189	hypothetical protein LOC100278439	protein	C:mitochondrion C:membrane	hypothetical protein LOC100278439 [Zea mays]	226533361	NP_001145189	1.76e-134	hypothetical protein SORBIDRAFT_01g031850 [Sorghum bicolor]
TC284734	TC284734 399 similar to UP:GH317_ARATH (Q9FZ87) Indole-3-acetic acid-amido synthetase GH3.17 (Auxin-responsive GH3-like protein 17) (AtGH3-17) , partial (12%)	N.S	N.S.	1.344	N.S.		A_92_P041508	sense gene model	cDNA and EST results agree. B73 result agrees with cDNA result.	A	cDNA	36	1 of 1	2	223637793	223637585	2.09	yes	CDS span intron (size=146)	1	CCTCCTCGTCCCCGTGATGAACAAAGTACGTGGAAGGCCTGGACGAAGGGAGGTGCATGC	1	5	69	TC284734	CGGCCTGCGACCCGCACGACGGGCCAGCAAGCCTGCAGCTCATCGAGGACCTGACCACCCAAGCCGGCGCCATCCAGCAGCGCGTCCTCGGCGAGATCCTCGCCATGAACGCCGGCACGGACTACGTCCGCGGCTTCCTTGGCGCCAACGACGACGACGACTCCGCCGAGGGACGCCACGCCGACGAGCTCGCGGCCACGTTCAAGGAGCGCGTGCCGGTCGTGGAGTACGAGGACGTGAAGCCGTACATCGAGCGCATCGCCAACGGTGCCCCCTCGTCGCTCGTCTCCTCCAAGACCATCACCGAGCTCCTCACTAGCTCCGGCACATCTGGCGGGCAACCGAAGCTGATGCCGTCCACAGAGGAGGAGCTCGACCGCAAGACCTTCCTCTACAACC…	-	-	399 similar to UP:GH317_ARATH (Q9FZ87) Indole-3-acetic acid-amido synthetase GH3.17 (Auxin-responsive GH3-like protein 17) (AtGH3-17) , partial (12%)	GRMZM2G410567_T01	ATGTCCACGTCCCCAGCGCTCGACCATGACCATGACCATGGTCACCACCTCCTCTCCTCAGCCTCACCCACCTCCACAGACTCGCCGGCAACGGCAATGCGGCCGCGGCCGCCGTCTCTCCCGCCTACGATCCCGGCCTGCGACCCGCACGACGGGCCAGCAAGCCTGCAGCTCATCGAGGACCTGACCACCCACGCCGGCGCCATCCAGCAGCGCGTCCTCGGCGAGATCCTCGCCATGAACGCCGGCACGGACTACGTCCGCGGCTTCCTTGGCGCCAACGACGACGACGACTCCGCCGAGGGACGCCACGCCGACGAGCTCGCGGCCACGTTCAAGGAGCGCGTGCCGGTCGTGGAGTACGAGGACGTGAAGCCGTACATCGAGCGCATCGCCAAC…	oprotein	no_stop	2	223632037	223638458	GRMZM2G410567	-1	WH	-	-	-	indole-3-acetic acid-amido synthetase	P:response to auxin stimulus P:response to light stimulus	hypothetical protein SORBIDRAFT_05g019810 [Sorghum bicolor]	242068645	XP_002449599	0	hypothetical protein OsI_36332 [Oryza sativa Indica Group]
TC310592	TC310592 955 UP:O49184_ORYSA (O49184) Calmodulin, complete	N.S	N.S.	1.242	N.S.		A_92_P032391	sense gene model	No EST. cDNA result. B73 result agrees with cDNA result.	A	cDNA	60	1 of 1	7	174286163	174286104	7.05	yes	UTR	4	ACACATCAACTTCTGTTTCACGCTGTTTGTATCAATGGATGGCCCGTTGTTTTTAGTGCA	1	62	140	TC310592	NA	NA	NA	955 UP:O49184_ORYSA (O49184) Calmodulin, complete	GRMZM2G430600_T04	GTTTTCACGCTCCAGGTTGCATCACGACCAAGGAGCTGGGCACTGTCATGCGCTCGCTGGGGCAAAATCCTACAGAGGCTGAGCTCCAGGACATGATCAACGAGGTCGATGCTGATGGCAACGGCACCATCGATTTCCCAGAGTTTCTCAACCTTATGGCTCGCAAGATGAAGGACACCGACTCTGAGGAAGAGCTCAAGGAGGCCTTCCGTGTGTTTGACAAGGACCAGAACGGCTTCATCTCGGCCGCCGAGCTCCGCCATGTCATGACAAATCTTGGTGAGAAGCTAACTGATGAGGAGGTGGACGAGATGATCCGTGAGGCTGATGTCGATGGTGATGGCCAGATCAACTACGAGGAGTTTGTCAAGGTCATGATGGCCAAGTGAGCCACAGAAC…	est	good	7	174283500	174287886	GRMZM2G430600	-1	WH	RefSeq peptide	NP_001136954	hypothetical protein LOC100217114	calmodulin	P:oxidation reduction F:calcium ion binding F:protein binding F:2-alkenal reductase activity F:O-methyltransferase activity	unnamed protein product [Vitis vinifera]	296083945	CBI24333	4.33e-64	hypothetical protein SORBIDRAFT_02g043510 [Sorghum bicolor]
TC310592	TC310592 955 UP:O49184_ORYSA (O49184) Calmodulin, complete	N.S	N.S.	1.242	N.S.		A_92_P039277	antisense gene model	No EST. cDNA result. B73 result agrees with cDNA result.	A	cDNA	60	1 of 1	2	217644719	217644660	2.08	no	UTR	2	TCCTTCCCCCAATTTATACGCGCTTCCACTAGAGCGGCCGTCACATTTAGGCCGGGCTCT	1	19	168	TC310592	NA	NA	NA	955 UP:O49184_ORYSA (O49184) Calmodulin, complete	GRMZM2G395244_T02	AGAAAAACAACTCATTGCTCTTCGAGAGTTAGAGCTGTTTTGTTTTATTGTTAGGAGCTAGAGCATTAAAACCGTAGCTTATACCAACTCTTCCAACGTTCTTCTCATACATCATTTAAAAAAATATAGGAGAATCTGTTTTGTAAAACGAATTATAAAACAAATCTCCTTCAAAAGATAAAGGAGCCGGAGGAGTCAGAGCTAAAACGATAAACCAGAGCCCGGCCTAAATGTGACGGCCGCTCTAGTGGAAGCGCGTATAAATTGGGGGAAGGAAAATTCCAGCGGACGAGCGCTCTAGCCGTTTTTCCTCGTCCTCGATCCAGCCCCTGCCGCTTCCAGCTCCGATCGATCTGATCCCTCCCCACCACCACGCCCATGGCGGACCAACTCACCGAC…	cdna|est|omrna|protein	good	2	217644444	217647139	GRMZM2G395244	1	WH	RefSeq peptide	NP_001136954	hypothetical protein LOC100217114	calmodulin	P:oxidation reduction F:calcium ion binding F:protein binding C:plasma membrane F:2-alkenal reductase activity F:O-methyltransferase activity	hypothetical protein SORBIDRAFT_02g043510 [Sorghum bicolor]	242047002	XP_002461247	1.35e-78	hypothetical protein LOC100192601 [Zea mays]
TC306752	TC306752 933 unknown	N.S	N.S.	1.151	N.S.		A_92_P002761	inconclusive	EST result. No valid cDNA result. B73 result doesn't agree.	D	no result	NA	NA	NA	NA	NA	NA	NA	NA	NA	ACCAGTGACTCTCATTTTGCTAGACCATTTGATCTTGTTCACTTTGATGTTTGGGGCCCA	1	247	162	TC306752	CAGCCCAGCACACAGCCCATAACGATGGCCCCCGGCCTATTCGGGCTCGCCTACCATCTCTCCTCCGGTCCTTCCTATCATACCGGCGGGCGGCGCGGGGCAGCTAATCGGCAATCCGGCTTCGCCTCGTCGCAGTCCAATCCGCACTCACCGCCGCCCTCCCGCCCCTCACCTGCCCGCGGCAGTGTCGGAGTAAACCCTACCGGACCTATCGTCACGCGACTGCGGGAGTTGCTTGCTTCTTCTGCCGCTCTCTCGCTCCGTCCCTTCCGCCCATGGAGACCTCGCTGCGCTTGCGCAGTGGCGGCGGCCTCCGCATCCACGCCAAGGAGAAGCTGCCCCTCGGCCACAGCTCGCTGCTGCAGGCTCATGCGGAGCTCGACCTCCACACAAGCCCCG…	-	-	933 unknown	NA	NA	NA	NA	NA	NA	NA	NA	NA	NA	NA	NA	NA	NA	NA	NA	NA	NA	NA	NA
TC313251	TC313251 1215 similar to UP:PGMP_PEA (Q9SM59) Phosphoglucomutase, chloroplast precursor (Glucose phosphomutase) (PGM) , partial (50%)	N.S	N.S.	1.071	N.S.		A_92_P029590	sense gene model	cDNA and EST results agree. B73 result agrees with cDNA result.	A	cDNA	60	1 of 1	3	218266114	218266155	3.09	yes	CDS	2	TGAGGGGCAGAAGACTGGGACTAGTGGCCTGAGGAAAAAGGTGAAAGTATTCCAGCAGGA	1	80	119	TC313251	TCCACAGACGACGCGTCCGCGCCCGTCGTCCCCTCTCGATCACTTCTCTCCCGACACTCTCTACTCCCGTGTCGTGTCTAGCGCCGACGGCGTTGCTACCGGAGCCGGCCAGCGGCCACGATGCCTACAATGCACGCGCTTCGCCTATGCCCGCTGCTCTCCACCATCCGATCCACACCACCGCGGGCCACTGCCGCAGCCCGCCAGGGCGCGCTCTTCGTCGCCCGCTGCTCCTCCGCCGGGACGCCGTCAGCCGCCCAGGCGCTCAAGATCAGTTCAATCCCGACCAAGCCAGTTGAGGGGCAGAAGACTGGGACTAGTGGCCTGAGGAAAAAGGTGAAAGTATTCCAGCAGGAGAACTACCTTGCTAATTGGATTCAGGCTCTATTCAATTCCTTG…	-	-	1215 similar to UP:PGMP_PEA (Q9SM59) Phosphoglucomutase, chloroplast precursor (Glucose phosphomutase) (PGM) , partial (50%)	GRMZM2G025854_T04	CCTCGCCCGTCGCCCCTCTCGATCACTTCTCTCCCGACACTCTCTCACTCCCGTGTCGTGTCTAGCGCCGACGGCGTTGCTACCGGAGCCGGCCAGCGGCCACGATGCCTACAATGCACGCGCTTCGCCTATGCCCGCTGCTCTCCACCATCCGATCCACACCACCGCGGGCCACTGCCGCAGCCCGCCAGGGCGCGCTCTTCGTCGCCCGCTGCTCCTCCGCCGGGACGCCGTCAGCCGCCCAGGCGCTCAAGATCAGTTCAATCCCGACCAAGCCAGTTGAGGGGCAGAAGACTGGGACTAGTGGCCTGAGGAAAAAGGTGAAAGTATTCCAGCAGGAGAACTACCTTGCTAATTGGATTCAGGCTCTATTCAATTCCTTGCCCCCTGAAGATTATG…	cdna|est|omrna|protein	good	3	218264710	218273042	GRMZM2G025854	1	WH	-	-	-	protein	C:chloroplast envelope P:glucose metabolic process F:magnesium ion binding C:chloroplast stroma F:phosphoglucomutase activity C:apoplast	hypothetical protein SORBIDRAFT_03g028080 [Sorghum bicolor]	242058041	XP_002458166	0	Os10g0189100 [Oryza sativa Japonica Group]
TC283137	TC283137 2035 similar to UP:Q9JMG9_MOUSE (Q9JMG9) Transcription factor MAZR (Zinc finger protein 278), partial (3%)	N.S	N.S.	1.032	N.S.		A_92_P033021	sense gene model	No EST. cDNA result. B73 result agrees with cDNA result.	A	cDNA	60	1 of 1	9	74171160	74171101	9.03	yes	CDS	1	CACCATGTACATGGTCGTATTTGGGATCGTTCAGATCTTCTTCTCTCAGCTCCCTAACTT	1	58	168	TC283137	NA	NA	NA	2035 similar to UP:Q9JMG9_MOUSE (Q9JMG9) Transcription factor MAZR (Zinc finger protein 278), partial (3%)	GRMZM2G136300_T02	CGCCCTACTCGAGCGGGCTTTCTTCTTCGAGTCAATAGGAACCAAAATCCCCCAACCGCCCCAGCGCACGGCCCGGCCGTCTCAGGCGTCCGCGGAGATGACGCAGCAGGACGTGGAGATGGCGGCGCGCCACGGGACCGGCGCCGACGGAGCGGGATTCTACCCTCAGCCGCGGAACGGCGCCGGCGGCGAGACGCTCGACGACGACGGCAAGAAGAAGCGCACGGGAACGGTATGGACGGCAAGCGCGCACATCATCACAGCCGTCATCGGCTCCGGCGTGCTCTCCCTCGCCTGGTCGACTGCACAGCTGGGCTGGGTCGTGGGGCCGCTCACCCTGATGATCTTTGCCTTGATCACGTACTACACCTCTAGCCTTCTTGCTGACTGCTACCGCAG…	abinitio|est	good	9	74169795	74180648	GRMZM2G136300	-1	WH	-	-	-	amino acid permease 6	C:integral to membrane	hypothetical protein SORBIDRAFT_10g021980 [Sorghum bicolor]	242093312	XP_002437146	3.41e-173	Os06g0556000 [Oryza sativa Japonica Group]
DR822652	DR822652 500 unknown	N.S	N.S.	0.9611	N.S.		A_92_P005907	inconclusive	EST result. No valid cDNA result. B73 result doesn't agree.	D	no result	NA	NA	NA	NA	NA	NA	NA	NA	NA	CCCCCATCCCCAAAAGCTTCGGATTCTTGATCCCCAAATTCTTCTTTCTTGGGGCCACCC	1	228	125	DR822652	ACCCAAAAAAACATAAATATACAAATTTAATTAGTATTGGCCAAGGAAAAATCCCCCTCCCAAAAACCATCAAAAAGCCCCCCAACAAAATCTTTCCCAAAACCTACCCTTGTTATTTTGTTTTGGACATTTTTGCAAACCCCCTTTCAGGGCCCCCCATCCCCAAAAGCTTCGGATTCTTGATCCCCAAATTCTTCTTTCTTGGGGCCACCCCCCTGCTTCGGGGCAGGGCTAACCCCGGCCTTGTCTTGGACTGACAACGTCATGAACCGCAAATTGTATCCCCAAAAAATTTTTGGGGGGGAGGGGAAGGAGGCATGAAAACAAAAGGATTCCTAAGTTAAAGCCTCCCCAAAAAACTAAAAATAAATCCTATCTAAATTTACGGGATCGAAAGCT…	B73	ZM_BFb0062P15.f ZM_BFb Zea mays cDNA 3', mRNA sequence.	500 unknown	NA	NA	NA	NA	NA	NA	NA	NA	NA	NA	NA	NA	NA	NA	NA	NA	NA	NA	NA	NA
BM500926	BM500926 353 unknown	N.S	N.S.	0.9537	N.S.		A_92_P021389	sense gene model	cDNA and EST results agree. B73 result agrees with cDNA result.	A	cDNA	59	1 of 1	7	107233523	107233464	7.02	yes	UTR	2	CTCTATTTCTTCTCTGTCAGACAGAGGGAGGGAGAGTTGAGTGGGCTGCCTTTGGGTGAG	1	131	6	BM500926	CTCGTAGACGACGACGACGACGACAGGNTTTNNCGCCTGCNAAGTCGAACAGATCAATCAACAAGTACAGCAGCAGCAGCAACCGCGCGCGTCTCCATCGATGGGTGTGGAGATCATGGTGAGTACGTACGTGCCGACGGACGGAGCACCGGCCTGGAAGAAGGGATTTTAAAGACTTACTGGGTCACTCTCTCTATTTCTTCTCTGTCAGANAGAGGGAGGGAGAGTTGAGTGGGCTGCCTTTGGGTGAGTGGTTTGTTAGATTGGCCATGCCATGTTCCTGATTTCCTTTTCTTTCTTGCTTCTCTCTCTTTTTGTTTCCTTGTGCCATGTCGAGCGGGCGCGAGANTGTG	unknown	PAC000000001320 Pioneer AF-1 array Zea mays cDNA, mRNA sequence.	353 unknown	GRMZM2G082264_T02	AAGCTAGCCGGGCATGAAGAGAGGAGAGACCGCGGGGTGGGAACTGCAAGCGTCGTGCGATCAGGAGAGAGGGGCGTCAGCCGAAGGTAGACGGCGGGCGATGGAGGCGAGCTCGGCCGCGTCGCCGGACCTGTCGCTGCACATCAGCCTGCCTAGCAGCGCGGCGGGGTCCGGCCCGTCCGGCAGGCGCGCCGCCGTGGGGGGAGGAACGGGAGGAGGAGGAGGCGCCGGGGGAGACCCGTGGCGGAGGCTGAACGGGTCCACAGCGTCCACGGAGCTGTCCCTGTCGCCGCCGGTCGAGCAGGAGCACGCGGACGCGCTGCCGTGGCGACACCGGCCGTCGGCGGCGGCCGCGTCCTCCGCGGGCCACCACGTCGGCGGGCGCCACGCTGATGCCCG…	cdna|est	good	7	107233099	107239726	GRMZM2G082264	-1	WH	RefSeq peptide	NP_001147322	milkweed pod1	milkweed pod1	C:mitochondrion	milkweed pod1 [Zea mays]	226501204	NP_001147322	3.95e-145	rolled leaf 9 [Oryza sativa Japonica Group]
DR816261	DR816261 709 similar to PRF:NP_198922.1:15237549:NP_198922 zinc finger (DHHC type) family protein (Arabidopsis thaliana), partial (34%)	N.S	N.S.	0.9436	N.S.		A_92_P003637	sense gene model	cDNA and EST results agree. B73 result agrees with cDNA result.	A	cDNA	60	1 of 1	3	157647949	157648008	3.05	yes	CDS	3	TGTTTGTCACCATGTTCCTTATTGTTGCGCCAGTATCAATCTTCTGTCCATTAGTTGCGA	1	242	24	DR816261	CTCCCATCTCTCTTCTCTCTCTCCCGCGACATCAGCGGCGGCGCAGCGGTGGGGTGGGGGGACGGCATTGCGAGCTCACAGTCTCACACCACCCGCCGCGTGGTGATTCCGAGAGGTTGCTGTGCCGCTGGCTATGTAGTGATGTGGACCGTGATCTCGACGGCTATCCGCGGCTGAGCGGGCGGCGGCGATGAACGAAGCGAGCGCCAGCGCTGGCGTCGGGACCGGCTCTGGCGGGGAGGTGCCGCTGGTATACAAGGCCTGGAAGGGGAACAATGTGTTTTTACTGAAGGGGAGATTCATATTTGGTCCTGATGCAAGATCCTTGTTTGTCACCATGTTCCTTATTGTTGCGCCAGTATCAATCTTCTGTCCATTAGTTGCGAAGGAATTGATGGA…	B73	ZM_BFb0047G07.r ZM_BFb Zea mays cDNA 5', mRNA sequence.	709 similar to PRF:NP_198922.1:15237549:NP_198922 zinc finger (DHHC type) family protein (Arabidopsis thaliana), partial (34%)	GRMZM2G034833_T02	ATAATGGCAAATTTCTCGTCCCCAGCAAAGTCCCTCCATTCGGTCTCATCTCCCATCTCTCTTCTCTCTCTCCCGCGACATCAGCGGCGGCGCAGCGGTGGGGTGGGGGGACGGCATTGCGAGCTCACAGTCTCACACCACCCGCCGCGTGGTGATTCCGAGAGGTTGCTGTGCCGCTGGCTATGTAGTGATGTGGACCGTGATCTCGACGGCTATCCGCGGCTGAGCGGGCGGCGGCGATGAACGAAGCGAGCGCCAGCGCTGGCGTCGGGACCGGCTCTGGCGGGGAGGTGCCGCTGGTATACAAGGCCTGGAAGGGGAACAATGTGTTTTTACTGAAGGGGAGATTCATATTTGGTCCTGATGCAAGATCCTTGTTTGTCACCATGTTCCTTATTG…	cdna|est	good	3	157646988	157650269	GRMZM2G034833	1	WH	-	-	-	palmitoyltransferase zdhhc9	C:membrane F:oxidoreductase activity F:zinc ion binding F:transferase activity	hypothetical protein LOC100191906 [Zea mays]	212274975	NP_001130802	0	Os01g0925300 [Oryza sativa Japonica Group]
DR966677	DR966677 409 PIR:S55692:S5 multidrug resistance protein homolog (mdr) - African clawed frog (Xenopus laevis), partial (1%)	N.S	N.S.	0.9424	N.S.		A_92_P033941	EST	EST result. No valid cDNA result. B73 result (EST vs genome) agrees with EST result.	E	EST	3e-27	1 of 1	10	33017104	33017511	10.03	no info	NA	2	AACAAAAGGAAACTTCCATTTCCCCGGATTGGAAACCCCCTCCATCCCTTTGGATTGGAA	1	53	97	DR966677	AAACGAAATTCCGGGCCTCCCCAGAAGGGGGAAAACAGTTGCATCAAAATCTTTGCAAAAAAAAAATTCCCCCCCCCCCCAGTTACATTTCATTGAGCCCCAGTTGGGGGTAAAGGGGCCCCGCCCCAAAAAATTCTTCAACAGGGGGTCTGAAGAAACCCCCCCCAAAAAAAAAAAAGACCTATCCCAAAAGGGACCGCCAAAAACAAAAGGAAACTTCCATTTCCCCGGATTGGAAACCCCCTCCATCCCTTTGGATTGGAAACCCCCACCCCACCAAAACAGTTTACGTCGGGGCAAAGGGATTTCCCAACAAAAACAAAAGGTTTGGCATCAAAGGGAAAAAAAAGAATTACCCTTGGGAGGGGAGGGTTGCTGGACTGGATAATCCCAGGAGGA…	B73	ZM_BFb0087C16.f ZM_BFb Zea mays cDNA 3', mRNA sequence.	409 PIR:S55692:S5 multidrug resistance protein homolog (mdr) - African clawed frog (Xenopus laevis), partial (1%)	GRMZM5G827286_T01	CGATCTTCGAATTCTCCTCCTCTTTTCCTTCCTCTTCTGCAGCGCCAGCGCCAGCGCCGACCGAACCCAACGCCAACGGCACGGCAAGCCAAGCGAAGCGGAGCAAGGGTTTGCTCGCCCCACACCCGTCCCGCGGCCGAGGCTCTGCTTCTCATCGTGACAAGCCTGGCGAACTGCCATGGACCTGGTGGGATCCTTGCTCCTGAGCATGGCACGTCTGCTTGACCCATCCGGTCTCCACTTCGTGGGCTGGCTCGTCACCGCGGGCTCCATTGGTCTTGCCGCACTCATCTACGCTCTCCTCAGGCTGCAGCGTGAGGCGGCGTTGTACTGGACCAAGGCGACCAGGGAGAAGCGTGCCGCATGGAGGAGATTGCGGTGCCCTAGCTCCTGCCACTC…	est|mrna	good	10	33016977	33021541	GRMZM5G827286	-1	WH	RefSeq peptide	NP_001169174	hypothetical protein LOC100383024	diacylglycerol kinase	P:intracellular signaling cascade P:activation of protein kinase C activity by G-protein coupled receptor protein signaling pathway F:protein binding F:diacylglycerol kinase activity	hypothetical protein LOC100383024 [Zea mays]	293335249	NP_001169174	0	Diacylglycerol kinase 1, putative, expressed [Oryza sativa Japonica Group]
DN586653	DN586653 566 similar to PRF:NP_199851.2:42568444:NP_199851 calcineurin-like phosphoesterase family protein (Arabidopsis thaliana), partial (4%)	N.S	N.S.	0.9274	N.S.		A_92_P039143	sense gene model	cDNA and EST results agree. B73 result agrees with cDNA result.	A	cDNA	57	1 of 1	8	171578432	171578372	8.08	yes	UTR	2	AGTCGCTGAGCCTGATAATTCAATAATAGTTGTCGCTCACAACAGACAGAAGATTAACTG	1	20	114	DN586653	GGACATAGACCGATGTATTCCTCCCATGGTGGTATACTACCCAACGTGGATTCCAACTTTGTTGCCTCTGTTGAGCCACTCCTGCTCAACTACCAGGTGGATCTGGTTTTCTTCGGCCATGTACACAACTATGAGAGGACTTGTGCGGTATACCAAGGCAATTGCAAAGGCACGCCAACGACGGACAAAAGTGGAATTGACGTTTATGACAACAGCAACTACACCGCACCTGCTCATGTCATTGTTGGAGCAGGAGGGTTCAGCTTGGACAACTTCCCTAACAAAGGGGAGGCCTGGAGCTTATCAAGGGTTTCGGAGTTTGGCTATGGCAAGGTGCATGCTACAAGAACCGATATGCTGGTTCAGTTTGTAAACTCAAGTTCGATGGAGGTACGAGAC…	A188	EST6644 Zea mays embryo sac cDNA library Zea mays cDNA clone ES14035 5', mRNA sequence.	566 similar to PRF:NP_199851.2:42568444:NP_199851 calcineurin-like phosphoesterase family protein (Arabidopsis thaliana), partial (4%)	GRMZM2G138756_T02	CCGTCCACAGCAAACGGAGGAGACGTGCCGGTGCCGCCGCCGCGCCGGTGCGGCCCGCCCGGCATATAACAACCACCTGCTTCTCAGCAGCCGCTAGCTCCAGCCTACTCACCATGATGGCTTTCTTCGTCGTCCAGCGAGGCTCCAGCCAACTCACGCCGCTCCTCGCGCTCGCGCTCCTCGGCCTGCTGCGCTGCGCCGCCGTCTCGTGCTCGGCGGCGGCGGCGGCGACGACGCTGCTGCACCGCGAGAGCTACGCGGGCAAGTCGGAGTTCAGGACGGTGAACCGCAAGCCGCTGGGCTCCTGCGTCGACCCGAGCCCCTACCTGGCCATCGATGTCGGCGCCGCAGGCCCGATCCCCGACGAGGCGTTCCTCCAGGTCACCGTCTCCGGCGTGC…	cdna|est|omrna|protein	good	8	171578181	171583494	GRMZM2G138756	-1	WH	RefSeq peptide	NP_001147790	nucleotide pyrophosphatase/phosphodiesterase	diphosphonucleotide phosphatase 1	C:protein serine/threonine phosphatase complex F:metal ion binding F:acid phosphatase activity F:protein serine/threonine phosphatase activity P:protein amino acid dephosphorylation C:mitochondrion	nucleotide pyrophosphatase/phosphodiesterase [Zea mays]	226500428	NP_001147790	0	Os01g0800500 [Oryza sativa Japonica Group]
TC301506	TC301506 807 similar to PRF:NP_566797.1:18405058:NP_566797 expressed protein (Arabidopsis thaliana), partial (61%)	N.S	N.S.	0.8844	N.S.		A_92_P029068	sense gene model	No EST. cDNA result. B73 result agrees with cDNA result.	A	cDNA	60	1 of 1	4	192816833	192816892	4.08	yes	CDS	2	AGGGCGATGACGTCCAGGTTGAGCAGATGAGGAAGGACCTCAAGTTCAGCGAGAAGGGGA	1	83	36	TC301506	NA	NA	NA	807 similar to PRF:NP_566797.1:18405058:NP_566797 expressed protein (Arabidopsis thaliana), partial (61%)	GRMZM2G059252_T01	ATGGACGCCACCACCGCCGTGGCTGCGAGGCGCCTCCTCCTCCTCCCGCTCCGCGCCCAGCCGCCAGCACCGCGGGGCGCAGCGCCGGCCACGGCGAACCCCTGGTGTCGATCCGTTCCGCGGAGACGACGAGTCCGTGCCGCCCCGGCGCGCGCGTCGCTGGACCGCGCCGCGGTCCTCCTCGACACCGCGGCCGCGGTGGCCAACGGCGGGACAGGTTACTCGCAGGCGAGCTACTACACGTCTCTGGGACTCTTCGTTCTCTCCGTTCCGGGGCTGTGGTCCCTCATCAAGCGCTCCGTCAAGTCCAAGATTGTGCAAAAGACATTTGTCAAAGACGAAGGGCAGTCGATGGCGCCAAATCAGGTGGCTGGAGAGATCCTGTCGTTCTTCACTCGC…	abinitio|est|protein	good	4	192814939	192817513	GRMZM2G059252	1	WH	RefSeq peptide	NP_001145262	hypothetical protein LOC100278550	protein	C:membrane	hypothetical protein LOC100278550 [Zea mays]	226507806	NP_001145262	5.59e-103	expressed protein [Oryza sativa Japonica Group]
TC301506	TC301506 807 similar to PRF:NP_566797.1:18405058:NP_566797 expressed protein (Arabidopsis thaliana), partial (61%)	N.S	N.S.	0.8844	N.S.		A_92_P009401	sense gene model	No EST. cDNA result. B73 result agrees with cDNA result.	A	cDNA	60	1 of 1	4	192816045	192816104	4.08	yes	CDS	2	GCTGGAGAGATCCTGTCGTTCTTCACTCGCAATAACTTCACCGTCTCAGACCGCGGGGAG	1	206	163	TC301506	NA	NA	NA	807 similar to PRF:NP_566797.1:18405058:NP_566797 expressed protein (Arabidopsis thaliana), partial (61%)	GRMZM2G059252_T01	ATGGACGCCACCACCGCCGTGGCTGCGAGGCGCCTCCTCCTCCTCCCGCTCCGCGCCCAGCCGCCAGCACCGCGGGGCGCAGCGCCGGCCACGGCGAACCCCTGGTGTCGATCCGTTCCGCGGAGACGACGAGTCCGTGCCGCCCCGGCGCGCGCGTCGCTGGACCGCGCCGCGGTCCTCCTCGACACCGCGGCCGCGGTGGCCAACGGCGGGACAGGTTACTCGCAGGCGAGCTACTACACGTCTCTGGGACTCTTCGTTCTCTCCGTTCCGGGGCTGTGGTCCCTCATCAAGCGCTCCGTCAAGTCCAAGATTGTGCAAAAGACATTTGTCAAAGACGAAGGGCAGTCGATGGCGCCAAATCAGGTGGCTGGAGAGATCCTGTCGTTCTTCACTCGC…	abinitio|est|protein	good	4	192814939	192817513	GRMZM2G059252	1	WH	RefSeq peptide	NP_001145262	hypothetical protein LOC100278550	protein	C:membrane	hypothetical protein LOC100278550 [Zea mays]	226507806	NP_001145262	5.59e-103	expressed protein [Oryza sativa Japonica Group]
TC304598	TC304598 593 similar to PRF:NP_193211.2:30682982:NP_193211 calmodulin-binding family protein (Arabidopsis thaliana), partial (6%)	N.S	N.S.	0.8745	N.S.		A_92_P016439	antisense gene model	cDNA and EST results agree. B73 result agrees with cDNA result.	A	cDNA	60	1 of 1	6	129963561	129963502	6.05	no	CDS	2	CAGAGGAGGTGGTGACTGGTCAGGTCCGTCCGATCAGCAAGCTCCATTGGAAATGCCAAC	1	162	119	TC304598	AAGAGCAAGGATTTACATGCCAAGTGCAGTATGAATCAAATTTCCGTCATACACTTGTTGGCCACTGATAAAAAGAAAAGAAACACTAGTCGCATGATTGATCACATTGCAAAAACAAGAAAAAGAGAAAGAAAAACGACGAGAACACTCGCAGGAACACATGAAAACGTTCTTATTCTCAATTACTCCCTGAAAGAGCCTCTCGTCATCTTGTTGGCATTTCCAATGGAGCTTGCTGATCGGACGGACCTGACCAGTCACCACCTCCTCTGCAAGAACGCCAGCCTGTCGTTCTCACTGCCTGCAACCTCCAACGAGCGGTCCATGCGGCCAACGACGGCCGTCCTGAAGCTGAAGGCCTCCTGCGCCCGGGGGCCGCACCCGCGCTGCATGCCCATG…	-	-	593 similar to PRF:NP_193211.2:30682982:NP_193211 calmodulin-binding family protein (Arabidopsis thaliana), partial (6%)	GRMZM5G831025_T01	TTAATAAGAGCAAGGATTTACATGCCAAGTGCAGTATGAATCAAATTTCCGTCATACACTTGTTGGCCACTGATAAAAAGAAAAGAAACACTAGTCGCATGATTGATCACATTGCAAAAACAAGAAAAAGAGAAAGAAAAACGACGAGAACACTCGCAGGAACACATGAAAACGTTCTTATTCTCAATTACTCCCTGAAAGAGCCTCTCGTCATCTTGTTGGCATTTCCAATGGAGCTTGCTGATCGGACGGACCTGACCAGTCACCACCTCCTCTGCAAGAACGCCAGCCTGTCGTTCTCACTGCCTGCAACCTCCAACGAGCGGTCCATGCGGCCAACGACGGCCGTCCTGAAGCTGAAGGCCTCCTGCGCCCGGGGGCCGCACCCGCGCTGCATGC…	est	good	6	129963285	129963882	GRMZM5G831025	1	NH	-	-	-	-	-	hypothetical protein SORBIDRAFT_09g005870 [Sorghum bicolor]	242087143	XP_002439404	1.2e-34	Os05g0187500 [Oryza sativa Japonica Group]
TC304598	TC304598 593 similar to PRF:NP_193211.2:30682982:NP_193211 calmodulin-binding family protein (Arabidopsis thaliana), partial (6%)	N.S	N.S.	0.8745	N.S.		A_92_P039367	sense gene model	cDNA and EST results agree. B73 result agrees with cDNA result.	A	cDNA	60	1 of 1	6	129963492	129963551	6.05	yes	CDS	2	TCGTCATCTTGTTGGCATTTCCAATGGAGCTTGCTGATCGGACGGACCTGACCAGTCACC	1	19	143	TC304598	AAGAGCAAGGATTTACATGCCAAGTGCAGTATGAATCAAATTTCCGTCATACACTTGTTGGCCACTGATAAAAAGAAAAGAAACACTAGTCGCATGATTGATCACATTGCAAAAACAAGAAAAAGAGAAAGAAAAACGACGAGAACACTCGCAGGAACACATGAAAACGTTCTTATTCTCAATTACTCCCTGAAAGAGCCTCTCGTCATCTTGTTGGCATTTCCAATGGAGCTTGCTGATCGGACGGACCTGACCAGTCACCACCTCCTCTGCAAGAACGCCAGCCTGTCGTTCTCACTGCCTGCAACCTCCAACGAGCGGTCCATGCGGCCAACGACGGCCGTCCTGAAGCTGAAGGCCTCCTGCGCCCGGGGGCCGCACCCGCGCTGCATGCCCATG…	-	-	593 similar to PRF:NP_193211.2:30682982:NP_193211 calmodulin-binding family protein (Arabidopsis thaliana), partial (6%)	GRMZM5G831025_T01	TTAATAAGAGCAAGGATTTACATGCCAAGTGCAGTATGAATCAAATTTCCGTCATACACTTGTTGGCCACTGATAAAAAGAAAAGAAACACTAGTCGCATGATTGATCACATTGCAAAAACAAGAAAAAGAGAAAGAAAAACGACGAGAACACTCGCAGGAACACATGAAAACGTTCTTATTCTCAATTACTCCCTGAAAGAGCCTCTCGTCATCTTGTTGGCATTTCCAATGGAGCTTGCTGATCGGACGGACCTGACCAGTCACCACCTCCTCTGCAAGAACGCCAGCCTGTCGTTCTCACTGCCTGCAACCTCCAACGAGCGGTCCATGCGGCCAACGACGGCCGTCCTGAAGCTGAAGGCCTCCTGCGCCCGGGGGCCGCACCCGCGCTGCATGC…	est	good	6	129963285	129963882	GRMZM5G831025	1	NH	-	-	-	-	-	hypothetical protein SORBIDRAFT_09g005870 [Sorghum bicolor]	242087143	XP_002439404	1.2e-34	Os05g0187500 [Oryza sativa Japonica Group]
TC294559	TC294559 1469 Zea mays clone EL01N0553E04.c mRNA sequence	N.S	N.S.	0.8686	N.S.		A_92_P032660	sense gene model	No EST. cDNA result. B73 result agrees with cDNA result.	A	cDNA	60	1 of 1	4	200186153	200186194	4.08	yes	CDS	3	GCAGCAGTTCGTGGAGCTCTTTCTTGGCATTAAAGCATCTTCACAGTATCCGAAGGAACC	1	61	71	TC294559	NA	NA	NA	1469 Zea mays clone EL01N0553E04.c mRNA sequence	GRMZM2G118385_T03	GTCCTCCCCTTAACGCACCTCATCGAGTAGGGGTCCTATCATCGAGTCATCGTTCAGAGACAGAGGCTGGTCGATCGTCGGTGACTGATGGCGATGGCGGCGGCGCAATTGGAGGCGGAGGAGGAGCTGCGGCTGGAACTGGAGGCGGTGGCGGCGGTGTACGGAGACGACGTCCGCGTGCTCCGCGACCTCCCACCGCACCTCTTCGTCCACGTGCGGCCCCGCACCGCCGACGACACCTCGCAGCAGTTCGTGGAGCTCTTTCTTGGCATTAAAGCATCTTCACAGTATCCGAAGGAACCACCACATATTTATGCTGTGGAAAGTAAGGGCCTTGATGAGAACCGACAGATATATCTTATCACCAGCATCCAGAACAAGGCAAACGAACTTTCAAAC…	est	good	4	200185081	200190254	GRMZM2G118385	1	WH	RefSeq peptide	NP_001148707	LOC100282323	rwd domain containing expressed	F:zinc ion binding F:ligase activity F:protein binding	LOC100282323 [Zea mays]	226499170	NP_001148707	0	hypothetical protein SORBIDRAFT_05g022090 [Sorghum bicolor]
TC281426	TC281426 1053 similar to UP:Q75LM5_ORYSA (Q75LM5) Expressed protein, partial (64%)	N.S	N.S.	0.8664	N.S.		A_92_P038596	inconclusive	No EST. cDNA result. B73 result doesn't agree.	D	no result	NA	NA	NA	NA	NA	NA	NA	NA	NA	GCTCTTCTCGTCCAGGTCGATGTCGTCGATGCAGAACTCACCCTTCTCTTGGATCCTGTT	1	24	69	TC281426	NA	NA	NA	1053 similar to UP:Q75LM5_ORYSA (Q75LM5) Expressed protein, partial (64%)	NA	NA	NA	NA	NA	NA	NA	NA	NA	NA	NA	NA	NA	NA	NA	NA	NA	NA	NA	NA
TC290267	TC290267 523 similar to UP:Q84VE7_ORYSA (Q84VE7) Arm repeat protein, partial (9%)	N.S	N.S.	0.8624	N.S.		A_92_P001566	antisense gene model	No EST. cDNA result. B73 result agrees with cDNA result.	A	cDNA	52	1 of 1	6	153786429	153786378	6.06	no	UTR	2	GGAAGGCCTTAACGGCCAAGAACAAATTTTGTACAACATTCGTGGTGGGAAGAAAAAAAT	1	255	64	TC290267	NA	NA	NA	523 similar to UP:Q84VE7_ORYSA (Q84VE7) Arm repeat protein, partial (9%)	GRMZM2G125034_T01	TCTTCTCCCATCTCATCGTCCCATCCCATCTCCAACTCGTCTCACTTGTCCATCCATCCGTGTTTCTTCACCGCCTTCTCTTCGGATTGAGATTGTAATCAGAATCGGATTGAGATTGTAATCAGAATCGGATTCCATCGTTACATACTCAAGGCACATACAGCAGCACCAATGATGAGCGACGCGTGGCCGTCATCCCCCTACTCCTCGTCGGCGCCCGACGGGGAGGTCCTGCGCTCCCTGCACCGCCTGGCGCGGGACCTGTCGGCGGCCGAGGCGCCGGCGCCGTTCCTGCGGCCGGTCTTCGCAGCGGTGGCCAGGCGGGCGCGCCTGCTGGCCGCCGTGTTCGACGACCTGCTGCTGTGCGGCGCGGCCGCGGGCCCGCTGCTGCTGCTGCTG…	est|omrna|protein	good	6	153784123	153787056	GRMZM2G125034	1	WH	-	-	-	arm repeat protein	C:plastid	hypothetical protein SORBIDRAFT_09g023380 [Sorghum bicolor]	242088247	XP_002439956	0	Os05g0476700 [Oryza sativa Japonica Group]
TC290267	TC290267 523 similar to UP:Q84VE7_ORYSA (Q84VE7) Arm repeat protein, partial (9%)	N.S	N.S.	0.8624	N.S.		A_92_P032380	sense gene model	No EST. cDNA result. B73 result agrees with cDNA result.	A	cDNA	51	1 of 1	6	153786378	153786428	6.06	yes	UTR	2	CATTTTTTTCTTCCCACCACGAATGTTGTACAAAATTTGTTCTTGGCCGTTAAGGCCTTC	1	62	162	TC290267	NA	NA	NA	523 similar to UP:Q84VE7_ORYSA (Q84VE7) Arm repeat protein, partial (9%)	GRMZM2G125034_T01	TCTTCTCCCATCTCATCGTCCCATCCCATCTCCAACTCGTCTCACTTGTCCATCCATCCGTGTTTCTTCACCGCCTTCTCTTCGGATTGAGATTGTAATCAGAATCGGATTGAGATTGTAATCAGAATCGGATTCCATCGTTACATACTCAAGGCACATACAGCAGCACCAATGATGAGCGACGCGTGGCCGTCATCCCCCTACTCCTCGTCGGCGCCCGACGGGGAGGTCCTGCGCTCCCTGCACCGCCTGGCGCGGGACCTGTCGGCGGCCGAGGCGCCGGCGCCGTTCCTGCGGCCGGTCTTCGCAGCGGTGGCCAGGCGGGCGCGCCTGCTGGCCGCCGTGTTCGACGACCTGCTGCTGTGCGGCGCGGCCGCGGGCCCGCTGCTGCTGCTGCTG…	est|omrna|protein	good	6	153784123	153787056	GRMZM2G125034	1	WH	-	-	-	arm repeat protein	C:plastid	hypothetical protein SORBIDRAFT_09g023380 [Sorghum bicolor]	242088247	XP_002439956	0	Os05g0476700 [Oryza sativa Japonica Group]
CF636674	CF636674 630 unknown	N.S	0.913	0.8588	N.S.		A_92_P034289	sense gene model	cDNA and EST results agree. B73 result agrees with cDNA result.	A	cDNA	60	1 of 1	6	52564214	52564273	6.01	yes	UTR	1	GTCGTCCACAAGCACTCGATCTCTCTCTTCCGGTCTCGCTATACCCTGGCGTTGATTTCT	1	51	43	CF636674	AATACAGAGTGTATAGAGATAAATGTCACAATATAATCAGAGTACTTATTACATAGCGGAAGTCTTACAAAATAAAATATAAATATAAATCGAACTAAAATCCATCCTTGGCGCCAGAAAGTCAACAGGGAGATGCCACCTAGATCAAATCGAACTCCACAATGTGTGGCTCCACTTGAACCACCTGTTCTTCTCCTGGCACTTGAGATTCCAGGTACCAGGATGATTCTTCAGATCCTCGCGACCTCACTGCATAGTTCTGAGCAAAGATGATCCGGTCAACGCGTTGCAGCGGCTACGTGATCCATGGCAGCCCGACGACGACACCGACCCACTGGTGCAAAATCCCCATGGCACAAATCAGACACGGCGTGAAAATCCTCACGAGCTACGGTCGAG…	unknown	zmrww00_0B10-011-e01.s4 zmrww00 Zea mays cDNA 3', mRNA sequence.	630 unknown	GRMZM2G022355_T01	GTTCTGAGCAAAGATGATCCGGTCAACGCGTTGCAGCGGCTACGTGATCCATGGCAGCCCGACGACGACACCGACCCACTGGTGCAAAATCCCCATGGCACAAATCAGACACGGCGTGAAAATCCTCACGAGCTACGGTCGAGTCCCATCCGGCTTTCGGTGATTGAGGCTCCTTCGACCGAGGGTGATGTTCCACGCGCCACCTGCGGCTGCCGCAGATGGTTTTGCCGTGCCCCAAAGACTCCAATCAGCGATGGACCGAACTAACACGATGTAGGTGCGGTGACGGCGTCGTCCACAAGCACTCGATCTCTCTCTTCCGGTCTCGCTATACCCTGGCGTTGATTTCTACAGCGCCGCATCAAAGGAGTCAAACGCGGTAGGGGAGAACGGCGTCCT…	est	no_start	6	52563924	52564328	GRMZM2G022355	1	NH	-	-	-	-	-	conserved hypothetical protein [Bacteroides vulgatus PC510]	294777450	ZP_06742901	1.14236	conserved hypothetical protein [Bacteroides sp. 4_3_47FAA]
BI992346	BI992346 466 similar to UP:Q9LCK9_BACVU (Q9LCK9) DNA gyrase subunit B (Fragment) , partial (4%)	N.S	N.S.	0.8422	N.S.		A_92_P033162	inconclusive	EST result. No valid cDNA result. B73 result (EST vs genome) agree with EST result, but score below cut-off.	E	EST	1e-73	1 of 1	3	189354707	189355069	3.06	no info	NA	4	GTGGTCGGTCGGTCACGTTCTTGAAGGGAAGCAAAGATATCATGGTGCGCCTGTTGACGA	1	58	51	BI992346	TTAATATATTTCTACACAGGGACAGGCGTGTGATTACAATTTAGTACACTAAGGAAGCAGATGGGGGCCGGAGGCATCGATTGATTGGGTACAGCCAAATCTAACAACCACTGCTGTGCTGCAGCAATTCCTCTCGCGGTGGCGGCCTGCCGGGGCGGGGCGCTGCCTGCTCCTCCAGACCTCCAGCTGAAGATGCCTCGTCAACAGGCGCACCATGATATCTTTGCTTCCCTTCAAGAACGTGACCGACCGACCACGCTTATATCTTCTGCTTCAATGCTTGGCGCAGCTGGACCTTACTGCCGTCAATCCTTGCCTCCAGAATCTCGGACTTCAAGCCGTGCTTCTGCGCTCCATGGGACCAGTCGATGCATCCTTTTATAGCTCGAACGATGTCCG…	unknown	1020060D07.x2 1020 - Unigene II from Maize Genome Project Zea mays cDNA, mRNA sequence.	466 similar to UP:Q9LCK9_BACVU (Q9LCK9) DNA gyrase subunit B (Fragment) , partial (4%)	GRMZM2G113397_T01	AGAAGATGATAGTGGTTGGGAAACTGTAAGCCAAGTTGAGGAGAATGGGTCTTGTAATTCACCGGGCGGAAGTGAACCGTCTGTAAATGGCTTCTGTGGAGAAAACGATGCTTCGGCGAGTGGAACCGACTGGGATGAAAACTGTGACAATGATCAGGCACACAGTGAGATCAGTGAAGTTTGTTCAACAGCAGCAGGCAGGTCTCGGAACAAAAGATCATTCGCCGGACTATGGAGATCATCAAACGCCGTTGACCAAAAGAAGATGGGATCCAATACACTCAACGGTAGGTCATCAAACGCCAGGATGTCAAACGTCACCGAATCTGCTGACCTGAAGAATAGCGAAGTGTGTGACAGTCCGCACATCACAGGGCAGTGGAGGCCGGACCTGCTAAA…	est|omrna|protein	no_start	3	189354518	189355403	GRMZM2G113397	-1	WH	-	-	-	hypothetical protein SORBIDRAFT_03g036970 [Sorghum bicolor]	C:plastid	hypothetical protein SORBIDRAFT_03g036970 [Sorghum bicolor]	242054653	XP_002456472	7.02e-91	hypothetical protein OsI_20484 [Oryza sativa Indica Group]
BI992346	BI992346 466 similar to UP:Q9LCK9_BACVU (Q9LCK9) DNA gyrase subunit B (Fragment) , partial (4%)	N.S	N.S.	0.8422	N.S.		A_92_P036332	inconclusive	EST result. No valid cDNA result. B73 result (EST vs genome) agree with EST result, but score below cut-off.	E	EST	1e-73	1 of 1	3	189354707	189355069	3.06	no info	NA	4	AGGCGCACCATGATATCTTTGCTTCCCTTCAAGAACGTGACCGACCGACCACGCTTATAT	1	38	155	BI992346	TTAATATATTTCTACACAGGGACAGGCGTGTGATTACAATTTAGTACACTAAGGAAGCAGATGGGGGCCGGAGGCATCGATTGATTGGGTACAGCCAAATCTAACAACCACTGCTGTGCTGCAGCAATTCCTCTCGCGGTGGCGGCCTGCCGGGGCGGGGCGCTGCCTGCTCCTCCAGACCTCCAGCTGAAGATGCCTCGTCAACAGGCGCACCATGATATCTTTGCTTCCCTTCAAGAACGTGACCGACCGACCACGCTTATATCTTCTGCTTCAATGCTTGGCGCAGCTGGACCTTACTGCCGTCAATCCTTGCCTCCAGAATCTCGGACTTCAAGCCGTGCTTCTGCGCTCCATGGGACCAGTCGATGCATCCTTTTATAGCTCGAACGATGTCCG…	unknown	1020060D07.x2 1020 - Unigene II from Maize Genome Project Zea mays cDNA, mRNA sequence.	466 similar to UP:Q9LCK9_BACVU (Q9LCK9) DNA gyrase subunit B (Fragment) , partial (4%)	GRMZM2G113397_T01	AGAAGATGATAGTGGTTGGGAAACTGTAAGCCAAGTTGAGGAGAATGGGTCTTGTAATTCACCGGGCGGAAGTGAACCGTCTGTAAATGGCTTCTGTGGAGAAAACGATGCTTCGGCGAGTGGAACCGACTGGGATGAAAACTGTGACAATGATCAGGCACACAGTGAGATCAGTGAAGTTTGTTCAACAGCAGCAGGCAGGTCTCGGAACAAAAGATCATTCGCCGGACTATGGAGATCATCAAACGCCGTTGACCAAAAGAAGATGGGATCCAATACACTCAACGGTAGGTCATCAAACGCCAGGATGTCAAACGTCACCGAATCTGCTGACCTGAAGAATAGCGAAGTGTGTGACAGTCCGCACATCACAGGGCAGTGGAGGCCGGACCTGCTAAA…	est|omrna|protein	no_start	3	189354518	189355403	GRMZM2G113397	-1	WH	-	-	-	hypothetical protein SORBIDRAFT_03g036970 [Sorghum bicolor]	C:plastid	hypothetical protein SORBIDRAFT_03g036970 [Sorghum bicolor]	242054653	XP_002456472	7.02e-91	hypothetical protein OsI_20484 [Oryza sativa Indica Group]
TC292019	TC292019 594 unknown	N.S	N.S.	0.8287	N.S.		A_92_P023396	gDNA	No valid cDNA / EST result. Allow B73 result.	C	gDNA	60	1 of 1	6	25338004	25338063	6.01	NA	NA	NA	CTCTCATCTCTCTCCGTGTCCCCGTGTGTGGCTTTCGCAATCGTTTGTTTTGTTTGGAGA	1	118	168	TC292019	GGCACGAGGGAGGTGGGGAAGGGAGAATAATGGAGTATGGCGGGCAGAAAAGCCGGGGTGCGGGGTTCGGTTTGTGGTGGGGCTGTGAAAGAGATAAGGAGGAGGGCACGAAACAGCTCGGATGGTCTCTCTCCCTCACCTCTCCCTCTCATCAGTCGAGTCATCACTCTCTCTCATCTCTCTCCGTGTCCCCGTGTGTGGCTTTCGCAATCGTTTGTTTTGTTTGGAGAGACGGAGAGAGAGATAGGGAGAAAAAGAAGGGAAATTTTTTAATGTTCATGGTGTTGTTTTCTGCTGTCGCCGAGCTCGCGTGGTCAAAAGGAGGACGCGCACAAGTCGCTCCTTCTTGCTCCTTTCGTTTTTTTTTCCTTCTCAGTTTTTGTTTTTTTTATTTGTTAT…	-	-	594 unknown	NA	NA	NA	NA	NA	NA	NA	NA	NA	NA	NA	NA	NA	NA	NA	NA	NA	NA	NA	NA
TC295979	TC295979 941 unknown	N.S	N.S.	0.82	N.S.		A_92_P017346	sense gene model	No EST. cDNA result. B73 result agrees with cDNA result.	A	cDNA	60	1 of 1	4	193346516	193346457	4.08	yes	CDS	2	AGCTTGCAGTCAACCAGTCATACCGTTCCAAGTTAGAGGAGGCGAACCTGGAGTTCGCTC	1	156	80	TC295979	NA	NA	NA	941 unknown	GRMZM2G320723_T01	ATGTACTCGTCTTGTAGCTATCCAACAACTGCAAGACAAGTTCTCGATTCTGCTCCCCAAGGAGCTTGTGACACAGTTTCTTGGAACACAATAATTTCTGGATACCTACGATGTGGGATGCCTAATAAGGCTCTGCAGGCTTTTGGCCAGATGGTCAAGGAGCCAGTTAGACTGGATGATGTCACATTGCTGAACGCACTCGTTGCTTCTGCCAAGGCAGGCAAAGCGAAGGTCGGGAGGCTGTGTCACAGTTTAGTTGTGGTGAACGGGGCTGGAATTAATTGTTATATGGGATCCTCTCTGATTAGTATGTATGCCAAGTGTGGATTGGTTGAGGATGCCCGCAAGGTATTTCACGGAATGCATGAGAGAAACGTCGTTTGCTGGACATCAATGATT…	abinitio|cdna|est|omrna|protein	good	4	193346055	193349585	GRMZM2G320723	-1	WH	RefSeq peptide	NP_001142992	hypothetical protein LOC100275453	pentatricopeptide repeat-containing protein	P:mitosis	hypothetical protein OsI_30067 [Oryza sativa Indica Group]	125562361	EAZ07809	0	hypothetical protein SORBIDRAFT_07g025740 [Sorghum bicolor]
TC295979	TC295979 941 unknown	N.S	N.S.	0.82	N.S.		A_92_P029343	sense gene model	No EST. cDNA result. B73 result agrees with cDNA result.	A	cDNA	60	1 of 1	4	193347564	193347414	4.08	yes	CDS span intron (size=86)	2	TGCATCGTCTTCCTCAAAGGCTTCTATCCTCCTCGTGCCTTTGAGAGGAGAAGGTACATG	1	81	134	TC295979	NA	NA	NA	941 unknown	GRMZM2G320723_T01	ATGTACTCGTCTTGTAGCTATCCAACAACTGCAAGACAAGTTCTCGATTCTGCTCCCCAAGGAGCTTGTGACACAGTTTCTTGGAACACAATAATTTCTGGATACCTACGATGTGGGATGCCTAATAAGGCTCTGCAGGCTTTTGGCCAGATGGTCAAGGAGCCAGTTAGACTGGATGATGTCACATTGCTGAACGCACTCGTTGCTTCTGCCAAGGCAGGCAAAGCGAAGGTCGGGAGGCTGTGTCACAGTTTAGTTGTGGTGAACGGGGCTGGAATTAATTGTTATATGGGATCCTCTCTGATTAGTATGTATGCCAAGTGTGGATTGGTTGAGGATGCCCGCAAGGTATTTCACGGAATGCATGAGAGAAACGTCGTTTGCTGGACATCAATGATT…	abinitio|cdna|est|omrna|protein	good	4	193346055	193349585	GRMZM2G320723	-1	WH	RefSeq peptide	NP_001142992	hypothetical protein LOC100275453	pentatricopeptide repeat-containing protein	P:mitosis	hypothetical protein OsI_30067 [Oryza sativa Indica Group]	125562361	EAZ07809	0	hypothetical protein SORBIDRAFT_07g025740 [Sorghum bicolor]
TC285437	TC285437 762 unknown	N.S	N.S.	0.8196	N.S.		A_92_P035572	sense gene model	cDNA and EST results agree. B73 result agrees with cDNA result.	A	cDNA	60	1 of 1	10	146164212	146164153	10.07	yes	CDS	1	GCTGCCGCCTCCAGCTATTCGTCCAAAGAACTACGGGGAGGCACCAGGAGTGCCGCTAAT	1	43	65	TC285437	CGACATCAAGCCCGGCAACGTGGTGCTCACCGCGGACTACACCCCCAAGGTGGCCGATTTCGGCCTCGCCAGGCTCTGCAACCGCGACAGCACCCACCTCACGATGACCGGCGCGCGGGGCACGCCCGGGTACGCGGCGCCGGAGCTGTGGCTGCCGCTGCCCGTCACGCACAGGTGCGACGTGTACAGCTTCGGCATGCTGGTGTTCGAGATCCTCGGGAGGCGGCGCAACCTGGAGCTGCAGCACCCCGCCGTGACCGTGAGCCAGGAGTGGTACCCCAGGTGGGTGTGGCAGAGGTTCGACCAGGGGAAGTTCGGCGACGTCATGGCAGCGTCGGGGATCCACGCCAAGGACGGGGAGAAGGCGGAGCGGATGTGCAAGGTGGCGCTCTGGTGCGT…	-	-	762 unknown	GRMZM2G308365_T01	ATGGAGCGCGCGCGGCTGCAGGCCTTGGAGATGCAGCCACGTCCTGGAGATGGGCGCCGTGAACCGGTTCCTGGACGACATACTGCGGGAGAAGCCCGCGCGGTTCACGCCGGAGAACCTCCGCGAGTTCACCCGCAACTACGCGGAGCGGCTCGGGTCCGGCGGATTCGGCGTGGTGTACCGCGGCGCGTTCCCGAACGGGGTGCAGGTGGCCGTCAAGATCCTCAACAGCACGCTGGACCGGCGCGCCGAGGAGCAGTTCATGGCGGAGGTGGGCACCGCGGGGCGCACCTACCACATCAACCTCGTCCGCCTCTACGGCTTCTGCTTCGACGCCACGACCAAGGCGCTGGTGTACGAGTACCTCGAGAAGGGCTCGCTGGACCGCGTGCTCTTCGA…	est|protein	good	10	146164004	146165358	GRMZM2G308365	-1	WH	-	-	-	protein kinase	P:protein amino acid phosphorylation C:cytoplasmic membrane-bounded vesicle F:protein tyrosine kinase activity F:ATP binding C:membrane F:protein serine/threonine kinase activity C:plastid C:mitochondrion	hypothetical protein SORBIDRAFT_06g031195 [Sorghum bicolor]	242074620	XP_002447246	3.31e-175	OSJNBb0022F16.13 [Oryza sativa (japonica cultivar-group)]
TC304864	TC304864 723 similar to UP:Q9AXQ2_CUCME (Q9AXQ2) Mitochondrial processing peptidase beta subunit, partial (30%)	1.201	0.488	0.8169	N.S.		A_92_P034371	sense gene model	cDNA and EST results agree. B73 result agrees with cDNA result.	A	cDNA	47	1 of 1	1	25630623	25630564	1.02	yes	UTR	2	CTCGATTTCTTCTTTCCCATCTCCCAATCCATCGCAACCCAAACCCTACTCCAGGCAGAT	1	50	34	TC304864	GCCCCTCTCGATTTCTTCTTCCCATCTCCCAATCCATCGCAACCCAAACCCTACTCCAGGCAGATCTCCGTCTCCGCCGCCGCTGCCGGCGTGAGCACAGCATCAGATCCGCTGTGATGGCGTTCCGCCGCATCCTATCCACCGCGGTGCGCCGCCGCTCGGCCGTGGCCGCCGCGGCGGCCGGGAACGCGCGCGAGGCCTCCACGGCCGTCGCTGCGGCGCCAGGTGTGCTCGCCCCCGATGCGACCGCGGTGCGCGCTCCCGTGATGCCGTATGACCGCATCGCCGACGCCGTCAACGCCAGGCTCCGGCGGCTCGAGCACCCAGACCCGCGCTTCCTCCGCTACGCCAGCCCCGTGCCGTCCCACGCGGACCACATGGCCATCCTTGCGGCGCCAG…	-	-	723 similar to UP:Q9AXQ2_CUCME (Q9AXQ2) Mitochondrial processing peptidase beta subunit, partial (30%)	GRMZM2G091563_T01	GTAGCCTTTCTCTATGACACGTGCCCCTTCCCCCCTCTTAAGCTAAGGGACCCTTGGGCAGCCCGGCATCTTCTCCACCCTCTGCCCCTCTCGATTTCTTCTTCCCATCTCCCAATCCATCGCAACCCAAACCCTACTCCAGGCAGATCTCCGTCTCCGCCGCCGCTGCCGGCGTGAGCACAGCATCAGATCCGCTGTGATGGCGTTCCGCCGCATCCTATCCACCGCGGTGCGCCGCCGCTCGGCCGTGGCCGCCGCGGCGGCCGGGAACGCGCGCGAGGCCTCCACGGCCGTCGCTGCGGCGCCAGGTGTGCTCGCCCCCGATGCGACCGCGGTGCGCGCTCCCGTGATGCCGTATGACCGCATCGCCGACGCCGTCAACGCCAGGCTCCGGCGGCT…	cdna|est|omrna|protein	good	1	25625764	25630712	GRMZM2G091563	-1	WH	RefSeq peptide	NP_001130423	hypothetical protein LOC100191520	mitochondrial processing peptidase	C:nucleolus F:metalloendopeptidase activity C:plasma membrane C:cell wall C:chloroplast P:proteolysis F:zinc ion binding C:mitochondrion	hypothetical protein LOC100191520 [Zea mays]	212275227	NP_001130423	0	LOC100283246 [Zea mays]
TC293650	TC293650 1543 UP:Q49I57_MAIZE (Q49I57) Teosinte glume architecture 1, complete	N.S	N.S.	0.8165	N.S.		A_92_P040854	sense gene model	No EST. cDNA result. B73 result agrees with cDNA result.	A	cDNA	60	1 of 1	4	44512581	44512640	4.04	yes	UTR	1	TCGTCACTTGTCAGCAGCCGCTGCGTTCTCTCATCTTTCGCGCTTCAGACGATCTGGTAG	1	9	84	TC293650	NA	NA	NA	1543 UP:Q49I57_MAIZE (Q49I57) Teosinte glume architecture 1, complete	GRMZM2G101511_T02	TTTTTTTCGTTATCTTTTTTCTCTCTCTCTTTTTCCTGAAAACCAAAGAGATGAAAAACCTTCATCTCGTTCGTTCGTTTCCTCCTGTAGCTACGGTACCTGAATTATTGGCACGCCTTTTTCCTTTCTCCCGGCCTCCTCCTGCGCTCGCTGCTGCTGCTGCACACTGCTCTCAGGCAGGCCTAGCGTTCGTTTCCTTCACTTTCTCTGACGCCCTGATGCGAATTAACATCTGCTGCTCCCCAATCGTCTGCTCAAGATTCAGCCCGCTGCCACGGACACGTGAGCTCCTGCGCTTGCTTTTCCGAGCGGTTTCTTGCTTTCACGCCCTTTGGCGGCGACGGGACGGGATGCCCCCCCCCCCCCCCCCCCGGTACTCTGCCATTGGCTCCTCCTCTA…	est|omrna	good	4	44508235	44512898	GRMZM2G101511	1	WH	UniProtKB/TrEMBL	Q49I57	Teosinte glume architecture 1	teosinte glume architecture 1	C:nucleus F:DNA binding	teosinte glume architecture 1 [Zea mays subsp. mays]	62467432	AAX83872	5.14e-120	teosinte glume architecture 1 [Zea mays subsp. mays]
TC304365	TC304365 318 unknown	N.S	N.S.	0.8047	N.S.		A_92_P009997	inconclusive	No valid cDNA / EST result. No valid B73 result.	D	no result	NA	NA	NA	NA	NA	NA	NA	NA	NA	CTTCTCTTGGTCATCCTTTCTTTATTTCTGTTATCCCCCCCCCAATCTTTATTCACTTCC	1	202	122	TC304365	GGACTCCTACACAACTTTTTTTTCTTCTTTGGTACCCTCCCCTATTTTCCTTTAAATCACCCACGCCTATAATCTACAAGATCCTCCTTCGTCGTGCTCTCTCTCTTAAATTTTTTCCTTTCCATTCCATTCTCTTTCTCTTATCTTCTACCTCTTACTTTTTAAAGTTTGATTTTTTTATTAGCTACTTTTTCAGTCTATTTTTTGAATTTTCTCTCATTTATCGTACCTATCTTGCTCTTCTCTTGTTCATCCTTTCTTTATTTCTGTTATCCCCCCCCCAATCTTTATTCCCTTCCTATTCTTTCACCCCCGGTA	-	-	318 unknown	NA	NA	NA	NA	NA	NA	NA	NA	NA	NA	NA	NA	NA	NA	NA	NA	NA	NA	NA	NA
CO455110	CO455110 884 similar to UP:P82413_SPIOL (P82413) Chloroplast 50S ribosomal protein L19 precursor, partial (39%)	N.S	0.5814	0.797	N.S.		A_92_P014091	EST	EST result. No valid cDNA result. B73 result (EST vs genome) agrees with EST result.	E	EST	0	1 of 1	5	190754743	190752258	5.05	no info	NA	2	AGATATGCTGACAGACCAACTTTTTCCCACACCCTCTCGATGTCTCCTAAACCTTTTTTT	1	177	45	CO455110	GCGGACCGGTCCGGAATTTTCGGACGGGGCGGCGTCCGGCGACGCCTTACAAAAACTGGTTCCTCCGTCCCATGCTCCGCCGCTGACACGTTCGCCCGACTTTTCTCCCGATGGCCGCCGCCGCCTCCGCCATCACCGCCGTCTCCGGCGTTGTGCTTCCCCAAACCTTCCTATCCCACCGATTGCCGCCGCCGCAGGTCCTAGCCGTGGCCTCCTCATTCCGCCGGCTCTCCTTGTGCGCTTCTCCTCACCGGATCACTCACATAATCCCCCGCGCTGATGCAAGTGCCGAAGCTGGAGAACCGGAGCCTGCCACTGCTTCAGCTGAATCCGAAGAGGAGGTGGCCGAGGGATCTGTCGCTGTGGCGGAGGCGGAGGAACCGACGCCGCCGAGCAAGC…	F-352 near isogenic line	MZCCL20004B08.g Maize Endosperm cDNA Library Zea mays cDNA, mRNA sequence.	884 similar to UP:P82413_SPIOL (P82413) Chloroplast 50S ribosomal protein L19 precursor, partial (39%)	GRMZM2G171444_T01	TCACTTCTGGATAGAAGTTTGGGGGCCCGCGTGCAGCGTCACAGCCTCCCACCCACAAAGAGATAGGAGGATAGCGTCTATCCCCAATCCTCCCGCCGCGGCGACGCCTTCCCCTCCCTCCTTCCTCCGTCCCATGCTCCGCCGCTGACACGTTGGCCCGACTTAACCTTACGATGGCCGCCGCCTCCGCCATCACCGCCGTCTCCGGCGTTGTGCTTCCCCAAACCTTCCTATCCCACCGGTCGCCGCCGCCGCAGGTCCTAGCCGTGGCCTCCTCATTCCACCGGCTCTCCTTGTGCGCTTCCCATCGCCGAATCACTCACATAATCCCCCGCGCTGATGCAAGTGCCGAAGCTGGAGAACCGGAGCCTGTCACTACTTCAGCTGAATCCGAAGAGG…	cdna|est|protein	good	5	190751995	190754841	GRMZM2G171444	-1	WH	RefSeq peptide	NP_001142106	ribosomal protein L19	ribosomal protein l19 family protein	C:ribosome F:structural constituent of ribosome P:ribosome biogenesis P:translation C:plastid	ribosomal protein L19 [Zea mays]	226504706	NP_001142106	1.01e-94	50S ribosomal protein L19 [Zea mays]
BG836317	BG836317 352 unknown	N.S	N.S.	0.787	N.S.		A_92_P021713	inconclusive	No valid cDNA / EST result. No valid B73 result.	D	no result	NA	NA	NA	NA	NA	NA	NA	NA	NA	TGCGCTTCTGTTCTGTCCTGTTCTGTTCACTAGTAGCTCACTCTCACTGCAGTTGTTTCC	1	129	165	BG836317	CATGTCAATCGCCATTGTTCTTTCTTTCTTTCCTTCCCGCTCTCTTTATTCTGTCATTCTTGCTGTCCTTTGAGCGATTGAAAGTCTGTGTATATTGCATTTGYWTGATCTCTCCACASCSKCSSVSCCACCCACCCACCCCAGAAAAAAAGGAAACAACTGCAGTGAGAGTGAGCTACTAGTGAACAGAACAGGACAGAACAGAAGCGCATGCATCCATGGTGTGTCCGTCTGCAAAATAAGTGGTGGCCTCGCAACCGAACCGACGAAGGATTTTTTTGCCATGACCATATATGATATGTTGTTGTATGTATAGTAGTGCAGCAGTGTACATGAATCAAACAAACTTCTC	CO387	Zm06_01d06_R Zm06_AAFC_ECORC_Fusarium_graminearum_inoculated_corn_eartip Zea mays cDNA clone Zm06_01d06, mRNA sequence.	352 unknown	NA	NA	NA	NA	NA	NA	NA	NA	NA	NA	NA	NA	NA	NA	NA	NA	NA	NA	NA	NA
TC307714	TC307714 664 similar to PRF:NP_568280.1:18416870:NP_568280 expressed protein (Arabidopsis thaliana), partial (29%)	N.S	N.S.	0.7843	N.S.		A_92_P035823	sense gene model	cDNA and EST results agree. B73 result agrees with cDNA result.	A	cDNA	60	1 of 1	3	147398630	147398581	3.05	yes	CDS	1	ATGTGCTTCATCGTTCGTACGGGCAACACATTCCTTGGCTCTTTGCTGTGGGTTGACTAT	1	41	34	TC307714	GAAGGTCATTCTCACTTTTGCAGAGGATTGGAGCTTTTGTGAGGAATGGTATAAAGCTTTGGGCAGTGGGAACTACTGCTTCTTTGATTGGCACTAGTGTCACGAATGCAGCGCTCAAAGCAAAGAGGGCTGTTGATAAGGACCTTGAGGACGAAGTCATGGAAATTCCAGTCGTCTCAACTAGTGTTGCCTATGGTGTATACATGTCCATTTCTAGTAACCTCAGGTATCAGCTTCTGGCTGGTGTGATCGAGCAGAGGATGCTGGAGCCGTTGCTGCATAACCAGAAGCTACTGCTGAGTGCAATGTGCTTCATCGTTCGTACGGGCAACACATTCCTTGGCTCTTTGCTGTGGGTTGACTATGCCAGATGGATAGGCGTCCAGAAGTCTCACGAAG…	-	-	664 similar to PRF:NP_568280.1:18416870:NP_568280 expressed protein (Arabidopsis thaliana), partial (29%)	GRMZM2G138258_T01	CGCGCGTCGGGTGACGAAAACGGAACCCTGGCTGGTGGAGCGCGGCGCGGGGCATGCGTGCAAGTGCAACCAATCGCCTCGTCGTGTGCGCTCGCCTTTGCTTCCCTCGTTAACGTGAGTAACCTCGTTGGCTGATCAAGGCTTTGACGGCGGCACCAACGTTCTTCCCTCGCCGCCTCGTTGCGTCCGCCCGCCCAGCGCCAACTCCTCGTCCTCGTACATAACCCCCCACCCCACCGCGTACAGCGTTCCCTCTCGCGCCCCGCGGTGAGCTACCCCCGCTCGCCTTAGCTAGCTACCCACCATGGCCCTCCCGCCGTCCTCCTCGCCGTCGTCGCTCTCCGCCGCGTCAGCGCAGCCCACGCCCCTGCACCTGCACCTCCCGACCAAGGCGCCCGG…	cdna|est|omrna|protein	good	3	147397873	147401506	GRMZM2G138258	-1	WH	RefSeq peptide	NP_001143272	hypothetical protein LOC100275802	protein	C:mitochondrion C:chloroplast inner membrane	hypothetical protein LOC100275802 [Zea mays]	226533441	NP_001143272	1.62e-155	hypothetical protein SORBIDRAFT_03g046345 [Sorghum bicolor]
TC295127	TC295127 1085 similar to UP:Q9SSW9_ORYSA (Q9SSW9) Small GTP-binding protein OsRac2, partial (97%)	N.S	N.S.	0.7839	N.S.		A_92_P035842	sense gene model	cDNA and EST results agree. B73 result agrees with cDNA result.	A	cDNA	60	1 of 1	8	122950880	122950939	8.05	yes	UTR	1	GGTGAAGGTGAAGGCATGGTGTCTATGTGCTATGGCGACTGGCAAGTTAATGGGGCCGCA	1	41	161	TC295127	GCACGAGCGTAGAAGATAAGCAAAGCAAGGCAACCGTTGTCGTTGTCTCTGTTCCTCCGCTTCCTGCTCTCTTGGCTTGCTGCTTGCCCTCGGAGCAGTGCCTTCCGCCGCCGCCGCCGCCGCCTGTTGTGAGAAGGAGAGGCCGGGGCTGGGAGGAGATGAGCGTGACCAAGTTCATCAAGTGCGTCACGGTGGGGGACGGCGCGGTGGGCAAGACCTGCATGCTCATCTGCTACACCAGCAACAAGTTCCCCACGGATTACATCCCCACGGTGTTCGACAACTTCAGCGCCAACGTCTCCGTGGACGGCAGCATCGTCAACCTGGGCCTCTGGGACACTGCAGGACAAGAGGACTACAGCAGATTGCGGCCACTGAGCTACAGGGGCGCGGACGTGT…	-	-	1085 similar to UP:Q9SSW9_ORYSA (Q9SSW9) Small GTP-binding protein OsRac2, partial (97%)	AC209819.3_FGT012	GCCTTTTGCCTTGCCTGCCTGCCTTCCTTCTCGTAGAAGATAAGCAAAGCAAGGCAACCGTTGTCGTTGTCTCTGTTCCTCCGCTTCCTGCTCTCTTGGCTTGCTGCTTGCCCTCGGAGCAGTGCCTTCCGCCGCCGCCGCCGCCGCCTGTTGTGAGAAGGAGAGGCCGGGGCTGGGAGGAGATGAGCGTGACCAAGTTCATCAAGTGCGTCACGGTGGGGGACGGCGCGGTGGGCAAGACCTGCATGCTCATCTGCTACACCAGCAACAAGTTCCCCACGGATTACATCCCCACGGTGTTCGACAACTTCAGCGCCAACGTCTCCGTGGACGGCAGCATCGTCAACCTGGGCCTCTGGGACACTGCAGGACAAGAGGACTACAGCAGATTGCGGCCAC…	est	good	8	122948949	122951142	AC209819.3_FG012	1	WH	RefSeq peptide	NP_001105523	Rho-related protein from plants 7	rac-like gtp-binding protein 2	F:GTP binding C:intracellular F:sphingomyelin phosphodiesterase activity C:membrane P:small GTPase mediated signal transduction P:protein transport	Rho-related protein from plants 7 [Zea mays]	162460710	NP_001105523	3.83e-106	hypothetical protein SORBIDRAFT_09g025400 [Sorghum bicolor]
AW313280	AW313280 608 similar to UP:Q7XAL7_ORYSA (Q7XAL7) Rac GTPase activating protein 3-like protein, partial (8%)	0.7297	N.S.	0.774	N.S.		A_92_P023587	sense gene model	cDNA and EST results agree. B73 result agrees with cDNA result.	A	cDNA	60	1 of 2	7	33692226	33692285	7.02	yes	UTR	1	GGCATTGCTTGTTCTGCCTCTTTCTTCACCAATTGCGTTGCTAGCTTCCGTTACGTTCTC	1	117	96	AW313280	TGCTTCAATTAAACAACACAATTAATCAACTTCGCAGCCAAAGTACAAACTGGCGTGCAAAGAATTTTACAAGGACTGACGGACTGCCAAGAACGATAGGCTTAGAGCTACATACCCTTACAAGGACGATAACCAAACTACGAGCAAAGAATAAACTCCCCTTTTGCAGCACTCGACATTTCAATTCTGATTTCCGTTTGCCTCAGCTCATTGACACTTACATCAGTGGCATTGCTTGTTCTGCCTCTTTCTTCACCAATTGCGTTGCTAGCTTCCGTTACGTTCTCAGAGGAGCTAAGCCACTCTGCCTCTGCCTCTTTCTACTGTCGCCTTCATCAACACTTTCCCTCACTGATTTCCATTCTAGCCTTCTTAAGAAGCATTCCTCAATATCATCCA…	Ohio43	660022D06.x1 660 - Mixed stages of anther and pollen Zea mays cDNA, mRNA sequence.	608 similar to UP:Q7XAL7_ORYSA (Q7XAL7) Rac GTPase activating protein 3-like protein, partial (8%)	GRMZM2G441910_T01	CGAGCAAATATAGTTTGACATGCTTCCGGTTGCAAGAGTCCAGCTGATTACCGAGGTCCAACTAGCCAGAAACTGGTTGTTTCTGCTTCAACTAAACAAGACAATTAATCAACTTCGCAGCTCATGCAGTAGAGCGTGCAAAGAATTTTACAAGGACTGCCAAGAACGATAGGCTTACAACTTCACATACCCTTACAAGGATGATGACCAGACTGAAACCTGCACCCTTGCCAGGATTGCTTATGAGCAAAGAATAAGCTCCCCTTTTGCAGCACTCGTCATTTCAATTCTGGTTTCCGTTTGCCTCAGCTCATTGAAACTTACATCAGTGGCATTGCTTGTTCTGCCTCTTTCTTCACCAATTGCGTTGCTAGCTTCCGTTACGTTCTCAGAGGAGCT…	cdna	good	7	33691896	33692754	GRMZM2G441910	1	NH	-	-	-	rac gtpase activating protein	C:intracellular P:signal transduction	unknown [Zea mays]	224029215	ACN33683	5.8e-87	rac GTPase activating protein [Zea mays]
AW313280	AW313280 608 similar to UP:Q7XAL7_ORYSA (Q7XAL7) Rac GTPase activating protein 3-like protein, partial (8%)	0.7297	N.S.	0.774	N.S.		A_92_P023587	sense gene model	cDNA and EST results agree. B73 result agrees with cDNA result.	A	cDNA	60	2 of 2	7	33692226	33692285	7.02	no	CDS	2	GGCATTGCTTGTTCTGCCTCTTTCTTCACCAATTGCGTTGCTAGCTTCCGTTACGTTCTC	1	117	96	AW313280	TGCTTCAATTAAACAACACAATTAATCAACTTCGCAGCCAAAGTACAAACTGGCGTGCAAAGAATTTTACAAGGACTGACGGACTGCCAAGAACGATAGGCTTAGAGCTACATACCCTTACAAGGACGATAACCAAACTACGAGCAAAGAATAAACTCCCCTTTTGCAGCACTCGACATTTCAATTCTGATTTCCGTTTGCCTCAGCTCATTGACACTTACATCAGTGGCATTGCTTGTTCTGCCTCTTTCTTCACCAATTGCGTTGCTAGCTTCCGTTACGTTCTCAGAGGAGCTAAGCCACTCTGCCTCTGCCTCTTTCTACTGTCGCCTTCATCAACACTTTCCCTCACTGATTTCCATTCTAGCCTTCTTAAGAAGCATTCCTCAATATCATCCA…	Ohio43	660022D06.x1 660 - Mixed stages of anther and pollen Zea mays cDNA, mRNA sequence.	608 similar to UP:Q7XAL7_ORYSA (Q7XAL7) Rac GTPase activating protein 3-like protein, partial (8%)	GRMZM2G143253_T01	GCCTGCCGTCACTCACCTCGGCTCAGCTCCACCAAGTGCCCGTGAGGTGCCACGACCGCAGCGAGGAGTGACCATGGTTGAGGTGATGATGGTACCCAGCTCCCACGGCTGCGGCGAGGGTGGTGGTGTAGGAAGCGACGGGAAGGCGGAGGACGGGCAGCAGCAGGGGCAGGGACAGGGGCAGGTGCTGGCGCTGCTGCTGGCCGCGCTCCGCAAGTCGGTGGTGCTACCGTGCCAGATGGCGGACGCCGACGACCCATCGGGGGCGGCGTGGGGGATGGAGATCGGCTGGCCCACAGACGTCCGCCACGTCGCGCACGTCACCTTCGACCGCCTCCACGGCTTCCTCGGCCTCCCCGTCGAGTTCGAGCTCGAGATCCCCGGCCAGGTCCCCAGCGC…	cdna|est|omrna|protein	good	7	33691431	33695120	GRMZM2G143253	-1	WH	RefSeq peptide	NP_001148681	rac GTPase activating protein	rac gtpase activating protein	C:intracellular P:signal transduction	rac GTPase activating protein [Zea mays]	226530924	NP_001148681	0	unknown [Zea mays]
TC290271	TC290271 857 similar to UP:HVA22_HORVU (Q07764) HVA22 protein, partial (79%)	N.S	N.S.	0.7723	N.S.		A_92_P041141	sense gene model	cDNA and EST results agree. B73 result agrees with cDNA result.	A	cDNA	60	1 of 1	2	222209269	222209328	2.08	yes	UTR	1	TCACACTCACTCGCTCATAGATTGTCCTGTCCGTCCATCATCTCTAGCTAGCAGCTTCCA	1	7	100	TC290271	TGGCCCAAACCCAAGCAGAGAAGCAGAGACCATTTGGCTCACTCACTCACACTCACTCGCTCATAGATTGTCCTGTCCGTCCATCATCTCTAGCTAGCAGCTTCCAGTGAGAGCGGCAAGCGACACCACAACCAGACAACACACCACCACCGAGCTGTGAGAAGAAGTTCGCAGACAGGATGGGCAAGCTGTGGACGATCCTCACTCACCTCCACTCCCTAGCAGGGCCAACGGTGATGCTGCTGTACCCTCTGTACGCGTCCGTGCGGGCGATGGAGAGCCCGTCCAAGCTGGACGACGAGCAGTGGCTCGCCTACTGGATCCTCTACTCCTTCGTCACGCTCATGGAGATGCTCCTCGAGTCCCTCATATACTGGATCCCCATCTGGTACGAGCTCA…	-	-	857 similar to UP:HVA22_HORVU (Q07764) HVA22 protein, partial (79%)	GRMZM2G154735_T01	ACCACCCAAACCCAAGCAGAGAAGCAGAGACACATTTGGCTCACTCACTCACACTCACTCGCTCATAGATTGTCCTGTCCGTCCATCATCTCTAGCTAGCAGCTTCCAGTGAGAGCGGCAAGCGACACCACAACCAGACAACACACCACCACCGAGCTGTGAGAATAAGTTCGCAGACAGGATGGGCAAGCTGTGGACGATCCTCACTCACCTCCACTCCCTAGCAGGGCCAACGGTGATGCTGCTGTACCCTCTGTACGCGTCCGTGCGGGCGATGGAGAGCCCGTCCAAGCTGGACGACGAGCAGTGGCTCGCCTACTGGATCCTCTACTCCTTCGTCACGCTCATGGAGATGCTCCTCGAGTCCCTCATATACTGGATCCCCATCTGGTACGAGCT…	cdna|est|omrna|protein	good	2	222209221	222210456	GRMZM2G154735	1	WH	RefSeq peptide	NP_001147407	LOC100281016	hva22e	C:integral to membrane P:response to stress	LOC100281016 [Zea mays]	226496721	NP_001147407	9.5e-68	hypothetical protein SORBIDRAFT_05g017940 [Sorghum bicolor]
CO534210	CO534210 599 similar to UP:Q4K856_PSEF5 (Q4K856) Transcriptional regulator, LysR family, partial (5%)	N.S	N.S.	0.769	N.S.		A_92_P032349	sense gene model	cDNA and EST results agree. B73 result agrees with cDNA result.	A	cDNA	60	1 of 1	9	149535542	149535601	9.07	yes	CDS	2	AAGGTGCCCCTGTGTCCTCCGTCCCTCTCTACCTGGTTCCATGTCCACGGTTCTCATCTC	1	63	53	CO534210	AGTGTCGTTCGGTTCGGTTCCTCGCAACGAACCACGCCAGCGTGGCGGTCCGCCCCCCACCGCTCTTCCCTCCTCCGCCCTCACTGGCTCCCGACTATTTCTAGCACCGCCGCGCCGGATCGACACTTCTCATGTCATACCCCGGCTCCTCTGCTTCTCGGTTCCCGCCGTTCCATGTCCGCCACAAGGTGCCCGCCACAAGGTGCCCCTGTGTCCTCCGTCCCTCTCTACCTGGTTCCATGTCCACGGTTCTCATCTCATGCTAGGCTTCTTGCTTCATGCAGGGCAGACCGGCGGCAGAGGTTGTACCGATCGCTCTGGCCCACGTCGCCGGCCGGACCATCAACCACCGCGCGGAGCATCAAGCAGCTGCCATTCCAAAGCCCGTTGAAGCATCGA…	B73	3530_1_225_1_H07.x_1 3530 - Full length cDNA library created by Invitrogen from multiple tissues Zea mays cDNA, mRNA sequence.	599 similar to UP:Q4K856_PSEF5 (Q4K856) Transcriptional regulator, LysR family, partial (5%)	GRMZM2G061314_T05	AGTGTCGTTCGGTTCGGTTCCTCGCAACGAACCACGCCAGCGTGGCGGTCCGCCCCCCACCGCTCTTCCCTCCTCCGCCCTCACTGGCTCCCGACTATTTCTAGCACCGCCGCGCCGGATCGACACTTCTCATGTCATACCCCGGCTCCTCTGCTTCTCGGTTCCCGCCGTTCCATGTCCGCCACAAGGTGCCCGCCACAAGGTGCCCCTGTGTCCTCCGTCCCTCTCTACCTGGTTCCATGTCCACGGTTCTCATCTCATGCTAGGCTTCTTGCTTCATGCAGGGCAGACCGGCGGCAGAGGTTGTACCGATCGCTCTGGCCCACGTCGCCGGCCGGACCATCAACCACCGCGCGGAGCATCAAGCAGCTGCCATTCCAAAGCCCGTTGAAGCATCGA…	est	good	9	149535343	149540703	GRMZM2G061314	1	WH	RefSeq peptide	NP_001147116	protein binding protein	protein phosphatase	F:binding F:hydrolase activity	protein binding protein [Zea mays]	226495329	NP_001147116	1.02e-29	hypothetical protein SORBIDRAFT_01g044540 [Sorghum bicolor]
CF057640	CF057640 469 unknown	0.3974	0.4564	0.7671	N.S.		A_92_P038849	antisense gene model	cDNA and EST results agree. B73 result agrees with cDNA result.	A	cDNA	60	1 of 1	6	95318817	95318876	6.02	no	CDS	2	CTCCCTCTCTCTACCTTCCAAACTGCGCATCCTCTATATAGGCTTCGAGCGCCTTCTTGT	1	22	46	CF057640	GACTGAATGGCGTAGTTTGTATTCAGAACGAATGACACATCATACATATATACATACATACATAACATCAGGTGCCCCTCTTCAGGCTTGCTTCAGGTTGTCGCAATCTAAAAAGTATGCACCAGCAGAATGTGGCTATAGGTAGGTACACACTATGCGCTGATCGAAACTTGCTTCAGAATGTGGCTATCAAAACTTGAGCATATATATATAACAAGCGAATTGCAAACCGACAGTTGCCTGTAACCAAAGAAAACCGTACGAACTGTACCTAAGCCCACCTTTTAGCACAGCCACTCTCCCTCTCTCTACCTTCCAAACTGCGCATCCTCTATATAGGCTTCGAGCGCCTTCTTGTCAAAATCCAGGTCGGTCTCCGAAACCTCGGACAGGAAGCCG…	F2	QCO34g11.yg QCO Zea mays cDNA clone QCO34g11, mRNA sequence.	469 unknown	GRMZM2G177169_T01	ATCAGGTCCAGACCTCTTCCATACCAAACAGCGGGGTGAGTCGCCTCGCCGGCCCTCCTCCCGCCAGCCAACTCCCCGTCCACCCGCTCCCGCCACCGTATCCGTAAACCCAATCCCCCATTTCCCCTAGGGGGCATGCTGCGCGCGGGCCTCCCCTCCACGCTCACCAGCTCGTAGCCGTTTCCTGCCGCTCCTGGCTCCTGCACCGAGCGGCAAACCCGCGCCGCCGCCGCCGCCGATGGAGGCCACCGGCAGGGGGCTGTTCCCGAACAAGCCCACCCTCCCGGCGGGGCCGAGGAAACGGGGCCCGCTCCTCCCGGCCGCGCCCCCGCCACCGTCCCCCTCCTCGCTCCCGCTCGACTCGCTCCTGCTCCACCTCACCGCGCCCGCCCCCGCGCC…	est|omrna|protein	good	6	95318523	95321425	GRMZM2G177169	-1	WH	RefSeq peptide	NP_001157212	chloroplast pentatricopeptide repeat protein 10	-	-	pentatricopeptide repeat10 [Zea mays]	254939549	NP_001157212	0	hypothetical protein SORBIDRAFT_10g026180 [Sorghum bicolor]
TC290462	TC290462 586 homologue to UP:Q6C0S6_YARLI (Q6C0S6) Similarity, partial (3%)	N.S	N.S.	0.7663	N.S.		A_92_P035574	sense gene model	No EST. cDNA result. B73 result agrees with cDNA result.	A	cDNA	48	1 of 1	1	231156023	231155976	1.08	yes	CDS	3	TCTCTCTCTCTCCGGCTCTGCAAACCTGGTAGAATTCAGCTTGGCCATCAAACACCAGGA	1	43	61	TC290462	NA	NA	NA	586 homologue to UP:Q6C0S6_YARLI (Q6C0S6) Similarity, partial (3%)	GRMZM2G085974_T01	GCAACCTCGGTACCAGCAGGCTTAACGGACGGACGGACGTCATGGGAAACTCCTCATCTCGCGGCCGATCAGAGCCGAGGCAGGGCGAGCAGAGGACCATGAAGTGGAGCGTCGATGGGTTCGCCTCACTCCTGGACAAGGGCGACGGATGGACCTACTCCAGAGTGTTCGAGCTCATGGGCTACAACTGGTACCTGAAGCTGAACCCGAGGGACAAGAAGAGCGGTGACGACGGCACGGAGTACGTCTCCCTCGTGCTTCAGCTGGATGACCTCTCGGTGAAGCCGGATACTGTCGTGAAGGCCTCCTTCAAGCTGCTGATCTACGACCAGGCGTATGGAAAGCACAGCGAGCATCAAGTTCGGCACAGTTTCCAGACCGCAAGCACGAGCTCGGGAG…	est	good	1	231155369	231157244	GRMZM2G085974	-1	WH	RefSeq peptide	NP_001169028	hypothetical protein LOC100382861	-	-	hypothetical protein SORBIDRAFT_01g019200 [Sorghum bicolor]	242034169	XP_002464479	1.01e-137	hypothetical protein LOC100382861 [Zea mays]
DT946761	DT946761 545 similar to PRF:NP_180743.1:15225149:NP_180743 expressed protein (Arabidopsis thaliana), partial (9%)	N.S	N.S.	0.7652	N.S.		A_92_P009039	inconclusive	No valid cDNA / EST result. No valid B73 result.	D	no result	NA	NA	NA	NA	NA	NA	NA	NA	NA	CCCCCCCATGGGAAATTCGAATCTATGAACAAAGGTTTCACCCTTGGGACAGTTTCCCTA	1	208	108	DT946761	CCCCCCCATGGGAAATTCGAATCTATGAACAAAGGTTTCACCCTTGGGACAGTTTCCCTACCCTGCAAAAAAAGCTGAAAAAAAAAAGGGGGGCTAAGGGGTTCCCGAAAAAGTTACAAGTTCCAACTCTGTCCAAAAAGCAAAAAACTTCCAAAGGACATCAAAGGGACCTTTCAAAAAAAATCAATTCAAACTTAAAAGCAAAAAATTATTTTCTACAAAAAAGCTAAACCCTTCGGGTTGGGCTCATGAAATCAAAGGGACCTTTTCTTGACCCTTCCCATCTGCTTCAAAAAAAAACGGGGGCCTCCCTGCTTTGAAAAAAAAAAACGCCATCATCCTCAACCATGCCCCCGCCAACGGGAAAATTTTCTCAGGGGGAATTACCCCCCCGGGGTG…	B73	ZM_BFb0134J16.f ZM_BFb Zea mays cDNA 3', mRNA sequence.	545 similar to PRF:NP_180743.1:15225149:NP_180743 expressed protein (Arabidopsis thaliana), partial (9%)	NA	NA	NA	NA	NA	NA	NA	NA	NA	NA	NA	NA	NA	NA	NA	NA	NA	NA	NA	NA
TC303792	TC303792 651 similar to UP:Q6DT67_ARALP (Q6DT67) AT1G36370 (Fragment), partial (14%)	N.S	N.S.	0.7635	N.S.		A_92_P007178	sense gene model	cDNA and EST results agree. B73 result agrees with cDNA result.	A	cDNA	60	1 of 1	10	42858271	42858330	10.03	yes	UTR	1	AGCAAAGGCTCATCAGGTTCTGCCCAGCATCACCAGGTCGTACCGTGGACATCTCTGTCC	1	220	137	TC303792	GGATAACGTCGGAGAACTTCGTTTGCCGTGCGGTGCTCGTCGTGCTTGGCTGTCACCTCACCAAGAAGTACTTTGAGGGCCCCGGGTGCTCGCTACTACGGCGGGAATCAGCACATCAATGCCATCGTGCGGCTCTGCCATGTGCGCGCCCGCAACATTGCAGCAGAAAAGAGAGGAGAGAGAATTGGTGTGCGCGGGGTAGGATCTGGGTCTCGACGTGGCTTTCTCGGCGAGCAGTTGTTGCGGGTCGTGCAGAGAAGGCACGGTTCGAGCAAAGGCTCATCAGGTTCTGCCCAGCATCACCAGGTCGTACCGTGGACATCTCTGTCCTCATCTTTGTCGGTAGATAGGTACTTTAACTCGAGTTCGTTCTTACTTCCGCTTTAATTTCAACCTGGT…	-	-	651 similar to UP:Q6DT67_ARALP (Q6DT67) AT1G36370 (Fragment), partial (14%)	GRMZM2G377624_T01	CAGGCCCGGGGCATCGAGCTCATAACGTCGGAGAACTTCGTTTGCCGCGCGGTGCTCGTCGTGCTTGGCTGCCACCTCACCAAGAAGTACTCTGAGGGCCCCCGGGTGCTCGCTACTACGGCGGGAATCAGCACATCAATGCCATCGTGCGGCTCTGCCATGTGCGCGCCCGCAACATTGCAACAGAAAAGAGAGGAGAGAGAATTGGTGTGCGCGGGGTAGGATCTGGGTCTCGACGTGGCTTTCTCGGCGAGCAGTTGTTGCGGGTCGTGCAGAGAAGGCACGGTTCGAGCAAAGGCTCATCAGGTTCTGCCCAGCATCACCAGGTCGTACCGTGGACATCTCTGTCCTCATCTTTGTCGGTAGATAGGTACTTTAACTCGAGTTCGTTCTTACTTC…	est|omrna|protein	no_start	10	42857981	42858436	GRMZM2G377624	1	WH	-	-	-	-	-	hypothetical protein SORBIDRAFT_03g041410 [Sorghum bicolor]	242055155	XP_002456723	2.77e-14	hypothetical protein LOC100191532 [Zea mays]
TC284072	TC284072 961 UP:O22450_MAIZE (O22450) PL transcription factor, complete	N.S	N.S.	0.7593	N.S.		A_92_P007224	EST	EST result. No valid cDNA result. B73 result (EST vs genome) agrees with EST result.	B	EST	0	1 of 1	6	108319851	108319910	6.04	no info	(partially) outside gene model	1	GCCATGCGTATGTATACTTTTTTCCCTTCTCCAATCCAAACAGAAATACGTATGCGTATG	1	220	41	TC284072	CTGCTGCTAGCTAGCTGGACACCGAGAGAGAAAGAGAGAGAGAGCGAGAGATGGGCAGGAGGGCGTGCTGCGCCAAGGAAGGGGTGAAGAGAGGGGCGTGGACGGCCAAGGAAGACGATACCTTGGCCGCCTACGTCAAGGCCCACGGCGAAGGCAAATGGAGGGAGGTGCCCCAGAAAGCCGGTTTGCGTCGGTGCGGCAAGAGCTGCCGGCTGCGGTGGCTGAACTACCTCCGGCCCAACATCAAGCGCGGCAACATCTCCTACGACGAGGAGGATCTCATCGTCCGGCTCCACAAGCTCCTCGGCAACAGGTGGTCGCTGATTGCAGGCAGGCTGCCGGGCCGAACAGACAATGAAATCAAGAACTACTGGAACAGCACGCTGGGCCGGAGGGCCG…	-	-	961 UP:O22450_MAIZE (O22450) PL transcription factor, complete	GRMZM2G701063_T01	ATGGGCAGGAGGGCGTGCTGCGCCAAGGAAGGGGTGAAGAGAGGGGCGTGGACGGCCAAGGAAGACGATACCTTGGCCGCCTACGTCAAGGCCCACGGCGAAGGCAAATGGAGGGAGGTGCCCCAGAAAGCCGGTTTGCGTCGGTGCGGCAAGAGCTGCCGGCTGCGGTGGCTGAACTACCTCCGGCCCAACATCAAGCGCGGCAACATCTCCTACGACGAGGAGGATCTCATCGTCCGGCTCCACAAGCTCCTCGGCAACAGGTGGTCGCTGATTGCAGGCAGGCTGCCGGGCCGAACAGACAATGAAATCAAGAACTACTGGAACAGCACGCTGGGCCGGAGGGCCGGCGCCGGCGCCGGTGCCGGCGGCAGCAGGGTCGTCTTCGCGCCGGACACC…	protein	good	6	108318734	108319815	GRMZM2G701063	1	WH	RefSeq peptide	NP_001105885	PL transcription factor	pl transcription factor	F:DNA binding P:regulation of transcription C:nucleus	anthocyanin biosynthesis regulatory protein Pl1_B73 [Zea mays]	46981894	AAT08017	1.77e-138	Pl-Bh (Blotched1) [Zea mays]
TC313613	TC313613 764 unknown	N.S	N.S.	0.7585	N.S.		A_92_P028138	inconclusive	No valid cDNA / EST result. No valid B73 result.	D	no result	NA	NA	NA	NA	NA	NA	NA	NA	NA	GGTTGCTGCCCTGGATGGATGTGTCCGTAGTCGTTCGGAGATCAAGATTTACTTTTTTTT	1	89	139	TC313613	NA	NA	NA	764 unknown	NA	NA	NA	NA	NA	NA	NA	NA	NA	NA	NA	NA	NA	NA	NA	NA	NA	NA	NA	NA
TC307918	TC307918 901 homologue to UP:Q7XHS1_ORYSA (Q7XHS1) 2Fe-2S iron-sulfur cluster protein-like, partial (60%)	N.S	N.S.	0.7572	N.S.		A_92_P003160	sense gene model	cDNA and EST results agree. B73 result agrees with cDNA result.	A	cDNA	60	1 of 1	7	149565291	149565350	7.03	yes	UTR	2	CACGAGTGGGACAAGTAGGGGTTACTGCTTTACTGGTCTTGAAGAGTGCTCTCGTGGCCA	1	245	2	TC307918	TCACCGCACCCCACCTGCACACCGCCAGGGATGGCGGCAACCGCGCACCTCACCGGTGTCCTCGGCGTGTCGTCGCCGCCTCTCGCTCCGTCCCACTGCAGCTGCAGCGGCGCCAAGAAGCAGAGCTGCTCTCTGCGTCAGGGGCGGCAGCAGAGGAGGCGCCTCCGCGTGGCCCGCGCCGTCGAGGTGGACGCGCCTTCCGCCGGCGCGCCGGAGCCGGAGGAGGCGGAGGAGCCGTCCGTCGACTTCGCTTTCGTCAGCCCGCGGCTGCTGCCGGACGGGACGCCGGACGTGCACTACCGGACGGCGCGCGGCGGGCAGAAGCTCAGGGACATCATGCTCGACGGCTACATCGACCTCTACGGGCCCTACGATAAGGTTCTTCTCAACTGCTCAGGG…	-	-	901 homologue to UP:Q7XHS1_ORYSA (Q7XHS1) 2Fe-2S iron-sulfur cluster protein-like, partial (60%)	GRMZM2G032253_T01	AGGGGGAAAAAAGGTGCAGTTGGCGTGATGGCTGTCAGGCTGCTGCGTCTGCTCGAGCCTCGAGCGGAGGCACCACTACCGCACTAGCACTGGAGCAGGTCCTCGCCGTCCACAGGCGCCAGTTCGTCTCCCGGATAAGACGATAATTCGAGCCGAAAAATATCACCACACAGACACACAGGTACGCAAGGCACAGCCCAAGACCACCGCACCGCACCTGCACACCGCCAGGGATGGCGGCAACCGCGCACCTCACCGGTGTCCTCGGCGTGTCGTCGCCGCCTCTCGCTCCGTCCCACTGCAGCTGCAGCGGCGCCAAGAAGCAGAGCTGCTCGCTGCGTCAGGGGCGGCAGCAGAGGAGGCGCCTCCGCGTCGCCCGCGCCGTCGAGGTGGACGCGC…	cdna|est|omrna|protein	good	7	149563885	149565706	GRMZM2G032253	1	WH	RefSeq peptide	NP_001141368	hypothetical protein LOC100273459	electron carrier electron transporter iron ion binding protein	F:iron ion binding F:electron carrier activity F:iron-sulfur cluster binding C:chloroplast	hypothetical protein LOC100273459 [Zea mays]	226530383	NP_001141368	4.2e-85	hypothetical protein SORBIDRAFT_02g033590 [Sorghum bicolor]
TC307918	TC307918 901 homologue to UP:Q7XHS1_ORYSA (Q7XHS1) 2Fe-2S iron-sulfur cluster protein-like, partial (60%)	N.S	N.S.	0.7572	N.S.		A_92_P040190	antisense gene model	cDNA and EST results agree. B73 result agrees with cDNA result.	A	cDNA	59	1 of 1	7	149564609	149564566	7.03	no	CDS	2	TTGAGAAGAACCTTATCGTAGGGCCCGTATAGGTCGATGTAGCCGTCGAGCATGATGTCC	1	14	87	TC307918	TCACCGCACCCCACCTGCACACCGCCAGGGATGGCGGCAACCGCGCACCTCACCGGTGTCCTCGGCGTGTCGTCGCCGCCTCTCGCTCCGTCCCACTGCAGCTGCAGCGGCGCCAAGAAGCAGAGCTGCTCTCTGCGTCAGGGGCGGCAGCAGAGGAGGCGCCTCCGCGTGGCCCGCGCCGTCGAGGTGGACGCGCCTTCCGCCGGCGCGCCGGAGCCGGAGGAGGCGGAGGAGCCGTCCGTCGACTTCGCTTTCGTCAGCCCGCGGCTGCTGCCGGACGGGACGCCGGACGTGCACTACCGGACGGCGCGCGGCGGGCAGAAGCTCAGGGACATCATGCTCGACGGCTACATCGACCTCTACGGGCCCTACGATAAGGTTCTTCTCAACTGCTCAGGG…	-	-	901 homologue to UP:Q7XHS1_ORYSA (Q7XHS1) 2Fe-2S iron-sulfur cluster protein-like, partial (60%)	GRMZM2G032253_T01	AGGGGGAAAAAAGGTGCAGTTGGCGTGATGGCTGTCAGGCTGCTGCGTCTGCTCGAGCCTCGAGCGGAGGCACCACTACCGCACTAGCACTGGAGCAGGTCCTCGCCGTCCACAGGCGCCAGTTCGTCTCCCGGATAAGACGATAATTCGAGCCGAAAAATATCACCACACAGACACACAGGTACGCAAGGCACAGCCCAAGACCACCGCACCGCACCTGCACACCGCCAGGGATGGCGGCAACCGCGCACCTCACCGGTGTCCTCGGCGTGTCGTCGCCGCCTCTCGCTCCGTCCCACTGCAGCTGCAGCGGCGCCAAGAAGCAGAGCTGCTCGCTGCGTCAGGGGCGGCAGCAGAGGAGGCGCCTCCGCGTCGCCCGCGCCGTCGAGGTGGACGCGC…	cdna|est|omrna|protein	good	7	149563885	149565706	GRMZM2G032253	1	WH	RefSeq peptide	NP_001141368	hypothetical protein LOC100273459	electron carrier electron transporter iron ion binding protein	F:iron ion binding F:electron carrier activity F:iron-sulfur cluster binding C:chloroplast	hypothetical protein LOC100273459 [Zea mays]	226530383	NP_001141368	4.2e-85	hypothetical protein SORBIDRAFT_02g033590 [Sorghum bicolor]
DR806702	DR806702 505 unknown	N.S	N.S.	0.7538	N.S.		A_92_P014671	EST	EST result. No valid cDNA result. B73 result (EST vs genome) agrees with EST result.	E	EST	0	1 of 1	2	10485304	10484799	2.02	no info	NA	2	CCACCCCCCTAAAAAGACAAAAGCCACCCCTAAACTCCTAAAATATAGCACACGGCATAC	1	173	157	DR806702	GGGAAAAAATATTGCTGGATTAATTAATTGTTACCTGAACAAATTAAAAACAGCGGACTTTGTTACCCCACCCCCCTAAAAAGACAAAAGCCACCCCTAAACTCCTAAAATATAGCACACGGCATACACTTCTTTTCAGTATGCTTTCTTATGGCATCCTCTGAAGCAATTCAAGATCTTGATCGATCGGCACTGCGACAAAACTTCCCGGGACGGGGGTTTCCCCCTTTGTTCTCCGGGTCTGAAGGGGCAACCCACAAAAACTCCGGGGCAAAAACACAATAACAAAAACCCGCCGATCTTGTTTCTACCGCTTAACTTATGGCAATACCCAACAACATTCCTATTTTTACCCCGGCAGAAAGTCCGGCTACACCCTACTAAGTTTCCTCTGGACAG…	B73	ZM_BFb0032L13.f ZM_BFb Zea mays cDNA 3', mRNA sequence.	505 unknown	GRMZM2G045331_T06	CTCCTGTCCGTCATTTTCTCGTCACCTACATATCTCCGGCTCGCCGTCGGCGTCGCCGCCTCCTCCTCCTTCGCCCGCTGGAGGCGCCCATAGCGACCTCACCGGTGGGTTTGCTGAAGTGACATCGGCCGAGGTGGAACTGGTTGGGGGGAGTCCATTTCGGGTTCGAGCAGCCTGAGCCGGCGCGCCGGCAGCGACGGAGTTGAGTTGAGATGGCAAACATTCCCCACTCCTTCGCAGGGGCCTCGCCTCCGTCCCCCTCTCCGATGGCTGGCAGCAGCAGCGGCCCCGCCCCGGGCCAGGCAGCCAAGGACAAGAAGATGGCGTCCGCGGAACAGCTGGTCCTGGAACTCTGCGACCCTGAACTGCGCGAGAACGCTTTACTTGAGCTCTCCAAGA…	est|protein	good	2	10480118	10485731	GRMZM2G045331	1	WH	RefSeq peptide	NP_001131945	hypothetical protein LOC100193338	cell differentiation protein	P:multicellular organismal development C:plastid	hypothetical protein LOC100193338 [Zea mays]	212723288	NP_001131945	8.05e-153	hypothetical protein SORBIDRAFT_06g028320 [Sorghum bicolor]
TC301962	TC301962 838 weakly similar to UP:Q80ZC0_MOUSE (Q80ZC0) Purkinje cell espin isoform 2+, partial (9%)	N.S	N.S.	0.7496	N.S.		A_92_P021590	sense gene model	cDNA and EST results agree. B73 result agrees with cDNA result.	A	cDNA	60	1 of 1	1	3281227	3281286	1.01	yes	UTR	1	CTCCAGATCCTCCTCCTCTGACTGTGCGGTACAGTAGCTGATTAGCTACCTCTATCTCGC	1	130	93	TC301962	CGAAAGCAAATGGAGATCCAATCTCCCTCCGATCATGCATTCAATTCAATTTTCATGCCAAGAAAGAACTGTTCTCACTCTCGTTCCACAGCACACACAAAAAATGGAGATCTCAAAACTAGCGAGATAGAGGTAGCTAATCAGCTACTGTACCGCACAGTCAGAGGAGGAGGATCTGGAGCGCGAAGGAGAGTGCGACGACGGATCCAGCGGCGGCGGCGGCGCGGGGCGCGGGCCAGGCGTTGCCCCCCTGTGGCGCGGCGGCGGCCGCGGACGCGAACCCGGCGGGCGGGTCGGCGGCGGGGGTGGGCGCGAGCGCGGCGAGGTCGGTGGCGGAGGGCTGGAGGTAGGTGCCGTTGGGCAAGGGCACATCGACCCAGAGCTTCTGGCCCCTGCGGC…	-	-	838 weakly similar to UP:Q80ZC0_MOUSE (Q80ZC0) Purkinje cell espin isoform 2+, partial (9%)	GRMZM2G077769_T01	TGCCCAGCAGCCCACGGCCCAGTGGCCCACGGCCGTCTATACTGGAACCAAAGCCGTCCGCCGACGTGATTAAGGAGACGGCGGCGGTAGGCAGTACCGGAGATTGCGGCCGGAACACATGGTCCGAGCCGCGACGCGGGGCATGGAGTCGCACACTTTCTGCACTCTACCTCTACCAGCCTCTCATAGTATAGATAAATAAAGCCAACACAAGCCTGCCCGCAAGCACAAAGCAGCAAGCAGGGCAGGTTTTGCGAAGCAAAGCCCACGAGCACAGGATGAGGATGCGTGCGCGGGCGGCATCGGCATCTGCGTCGGCGGCTGTGGTGGTGCTGCTCCTGCTCCTGCTACTGGTGGGCGTCTGCGCGGGCGCCGTGTACAAGGTAGGCGACCTGGACG…	cdna|est|omrna|protein	good	1	3280273	3281467	GRMZM2G077769	1	WH	RefSeq DNA	NM_001157032	early nodulin-like protein 1 (LOC100284135), mRNA	early nodulin 55-2	F:electron carrier activity C:cytoplasmic membrane-bounded vesicle F:copper ion binding	unknown [Zea mays]	219887701	ACL54225	9.82e-62	early nodulin-like protein 1 [Zea mays]
TC295888	TC295888 744 similar to PRF:NP_973781.1:42571381:NP_973781 thioredoxin family protein (Arabidopsis thaliana), partial (10%)	N.S	N.S.	0.7467	N.S.		A_92_P030067	EST	EST result. No valid cDNA result. B73 result (EST vs genome) agrees with EST result.	B	EST	3e-59	1 of 1	5	175458999	175458940	5.05	no info	(partially) outside gene model	1	TTTCTCTCTCTCTGAACATGAACACATCGCTACGCTTTTGCAGCTGTTGTAAGAATTCGA	1	77	115	TC295888	ACCTCTTCCATTTCTACGTGGACGGGGTGCTGGTGGAGTCGTTCCCGACGAGGGACAAGGAGAGGATCATTGCCGTCATCCGGAAGTACACCTCGGTCGAGCCAGAACCAGAACCTGAGTAAGTCACCACTCTCTGATATGCTTTGATTTGACAAAGATACCATCAGAATTCAGAACCCGATCTTGAACCAACGATCTCAACGACTAAGATGTGAAGATTTTTTTTTCCCCGAATATGTAGCTGAGTGTGGATAAGTAAGTGTCGATCAACGATCAACGATCGAAGGGACGCATTTTCTCTCTCTCTGAACATGAACACATCGCTACGCTTTTGCAGCTGTTGTAAGAATTCGAGTCGAGCTGACATTTCCATTTCCCTCGCAGGGAAGAGCAGCAGGA…	-	-	744 similar to PRF:NP_973781.1:42571381:NP_973781 thioredoxin family protein (Arabidopsis thaliana), partial (10%)	GRMZM5G861800_T01	ATGATCGTCTCCTCCTTCCTCCCGCTCCGCTCCTCCGTCTTCGTCCTCCCCTCCAGCGCCGCCTCCCGCTCCCGTCCCGCCACCGCCACCCTCCTTCCCTTTCCAAGGATCACCCTCAGCCGGCGCCGCCGCTTGGCCGCCGCCGCGACTGAGAGCAGCAGCAGCAGCAGCGAAGAAGGAGAAGGAGAAGCGGCGGGCGGGAGTACGAACGGGTCCCTCCCGGGCCTGCCCCCTGTGGAGGAGGAGGAGGAGCTGTGCCCCGTGGACTGCGTGACGGAGTTCAAGACGGACGAGGAGTTCCAGCGCCACCTGAACCGGTCCAGGGCCACGGGCGCTCTGGTGGTGGTGGACTTCTACCGGCCCTCCTGCGGCAGCTGCAAGTACATCGAGAAGGCCTTC…	protein	good	5	175459168	175459913	GRMZM5G861800	-1	WH	RefSeq peptide	NP_001151688	thioredoxin-like 2	thioredoxin family protein	P:cell redox homeostasis C:chloroplast stroma	thioredoxin-like 2 [Zea mays]	226500986	NP_001151688	3.61e-86	hypothetical protein SORBIDRAFT_04g023500 [Sorghum bicolor]
TC292631	TC292631 630 similar to GB:AAP68269.1:31711826:BT008830 At1g70320 (Arabidopsis thaliana), partial (19%)	N.S	0.5042	0.7423	N.S.		A_92_P037495	antisense gene model	No EST. cDNA result. B73 result agrees with cDNA result.	A	cDNA	60	1 of 1	3	111570684	111570625	3.04	no	UTR	6	GTCGCTCTCTCTCTTAACAGTAGTACCTCTCCCACGGGCATTCGTCTATCCTGGACATGT	1	31	29	TC292631	NA	NA	NA	630 similar to GB:AAP68269.1:31711826:BT008830 At1g70320 (Arabidopsis thaliana), partial (19%)	GRMZM2G411536_T02	TTTTTTATACTGTATCGAATTATCTTACATCAGTTTTTTGTTCCCTTGTATTCTCTTTTACCTAATGTGATGGTGGATGGCCCTTTTGTCATTTTCAGATTGTCGGACAGCGCTTATCTCCTTGTAGGTGAAGTGTTGAAAAAGATTGTGGCTCTGGCCCCTTTCTTCTGTTGCCATTTCATAAATGAGCTTGCACGATCAATGCAAAGCTTGACATTTTGTGCAATGAAGGAGCTTCGTTTGTACGAGAATTCTGAAAAGGCTCTTCTTAGTTCTACATCAGCCAATGGAACTGCGATTCTTAGAGTTGTGCAGGCTTTGAGTTCTCTTGTCAGTACTCTTCAAGATAGAAAGGATCCAGAACAGCCTGCTGAGAAGGACCATTCAGATGCAGTTTCC…	est	good	3	111553578	111570930	GRMZM2G411536	1	WH	-	-	-	e3 ubiquitin protein ligase	F:binding P:modification-dependent protein catabolic process P:protein modification process C:intracellular F:acid-amino acid ligase activity	hypothetical protein SORBIDRAFT_08g012560 [Sorghum bicolor]	242085462	XP_002443156	0	Os12g0428600 [Oryza sativa Japonica Group]
DR960513	DR960513 644 weakly similar to GB:BAA20968.1:4432889:ATHAPK1B protein tyrosine-serine-threonine kinase (Arabidopsis thaliana), partial (31%)	N.S	0.3168	0.74	N.S.		A_92_P033728	EST	EST result. No valid cDNA result. B73 result (EST vs genome) agrees with EST result.	E	EST	2e-48	1 of 1	5	2284005	2284648	5	no info	NA	3	CCCCCCAAAGTCTTGGAGCCCCTCTAGGAAAGTTACCCCGGGATCCATAGGCGGCCTCTT	1	54	38	DR960513	AAAAAAAAAAAAAAACTCGTTGCCAAAAAAAAAAATCCGTTTACCCCCGTTATACCCGGGAAAAATTATTTTCCCAAGCTACAGTCTACCTACCCAAACCCCCGGACCAAGCAACGTTTTCCCTTTCCTCGCTAAAGAAAAGGGGCCAAAAAGGGTTTTGGATTTGGACCAACAGCCCTCCCCTTCCCCCCCCCCAGGGTTCCCCGGGGAAGTTTGGGATTGGTTTTGGTAGCGCTCGGGGAAGCAACAGCGGGGGCCTGTTTGGTTCCCGCCTGGGGCCCTTGACCCTTCCCGGCCCCCCCAAAGTCTTGGAGCCCCTCTAGGAAAGTTACCCCGGGATCCATAGGCGGCCTCTTTTTATCTTCGGAGGAGGGGCACTCAAAAAAAAGGGGGGCAAGG…	B73	ZM_BFb0075D06.f ZM_BFb Zea mays cDNA 3', mRNA sequence.	644 weakly similar to GB:BAA20968.1:4432889:ATHAPK1B protein tyrosine-serine-threonine kinase (Arabidopsis thaliana), partial (31%)	GRMZM2G144042_T03	CACGCCTCCCTTGCCCGCCATTAACTGCCTCACGCTCTTCTCTTGCTCGCTCGGCTCACTCCCTCCACAAAGCGGCAGCCTCACGCGCTCCACCACGCCACCACCCTCCTTCCTCTCTATATACTCACTCCTCCCGTTTTCCGTCCATTTTCATCCATCCGCCCACAGCTTCGCAGCCCGCGCCCCTAAAACCCTAGCCCCGGCGGATCGCGGGGCGCCTCTGGTGCCAGCGACGCGGCTCGTTTGATCCGATTGGTTGGTCGGGCCCCGCCCTCGCTGCCGCGCTTCGCTCCGGCGGTGTGGCGGGGAGAGCACCGAGCACGCGGGAATGGGGAACTGCTGGGGCGCGCGGATCAAGGACGGGAGCGCTGGCGCCTCAGGCGGAAGTTAATTACCTAG…	cdna|est|omrna	good	5	2283771	2290049	GRMZM2G144042	-1	WH	RefSeq peptide	NP_001141912	hypothetical protein LOC100274061	protein kinase	P:protein amino acid phosphorylation F:non-membrane spanning protein tyrosine kinase activity F:ATP binding F:protein serine/threonine kinase activity C:plastid	hypothetical protein LOC100274061 [Zea mays]	226532231	NP_001141912	1.02e-143	protein kinase APK1B [Zea mays]
TC311390	TC311390 988 Zea mays clone EL01N0556C01.c mRNA sequence	N.S	N.S.	0.738	N.S.		A_92_P024279	sense gene model	No EST. cDNA result. B73 result agrees with cDNA result.	A	cDNA	60	1 of 1	4	176501063	176501122	4.07	yes	CDS	1	GACAACTGGTGGAATCTTGCTCCCTACGACTGCTCAGTCCAGACCTCAAGGTGGCGAGGT	1	113	155	TC311390	NA	NA	NA	988 Zea mays clone EL01N0556C01.c mRNA sequence	GRMZM2G091189_T02	AGAATCGTGGCGTCTCCCTGGGGATAAAGTACTTCTCCAGCTCCTCTGCGTCTTCCGCCGCTCTTGCTGTCCTCTGTGCTATCCGCTAGGGTTTATCTGCTCGAGGAATGGCGTCGGTGCAGGTCTCCGGCGCGGGGGTCGGTGCCGCGGCCTTCTCTGTGAAGGGGAAGGCCTCCACCGGTGCGCTCCGGCTTCGCTCTACGTTGACCTTCGGCGAGGTCTGCCCGGCGCGGCGGGCGTTCCGCGGCCTCGTCGTCAGGGCCGCTACCGTCGTCGCCCCCAAGTATACAACACTTAAGCCCTTGGCTGATAGAGTGCTTGTAAAGATTAACTCTTCCGAGGAGAAGACAACTGGTGGAATCTTGCTCCCTACGACTGCTCAGTCCAGACCTCAAGGTG…	est	good	4	176500156	176502218	GRMZM2G091189	1	WH	RefSeq peptide	NP_001170055	hypothetical protein LOC100383971	chaperonin 21 precursor	P:protein folding C:chloroplast envelope P:response to cadmium ion F:ATP binding C:chloroplast stroma C:apoplast C:chloroplast thylakoid membrane C:mitochondrion	hypothetical protein LOC100383971 [Zea mays]	293333178	NP_001170055	2.25e-121	hypothetical protein SORBIDRAFT_04g035040 [Sorghum bicolor]
CD964829	CD964829 338 unknown	N.S	N.S.	0.7351	N.S.		A_92_P036991	sense gene model	cDNA and EST results agree. B73 result agrees with cDNA result.	A	cDNA	58	1 of 1	1	254062441	254062501	1.09	yes	UTR	1	GATCTCCTTCCATCTTCGGCACCGAGAGGAAAATGGATGACAATCCCATCCATCGGCGCC	1	34	91	CD964829	GATCTCCTTCCATCTTCGGCACCGAGAGGAAAATGGATGACAATCCCATCCATCGGCGCCAAACCCTACACATCCTCCATAGTAGGCACCCGCCCCTCCTTACGCGGCACCATCGGTGGGGATATCCCCCAATCTGCTGGAAGGAGTCCGCGCCAAATCAGAGCCCGAAATCCGTGCCAAATCCACGCTGGATGAGGTGGTGGGGAGACCCCCCAATCTGCGTCCCTTCTACATGCCTACACATCCTCCATAGAAGGCGCCCTCCTACTAACCACTAAAAAACCCCTTCCACACGCTGACAACTCCATATATATTAGTCCAAAGGGAGAGCACGATTA	mixture	SEG_110 GeneTag2 Zea mays cDNA, mRNA sequence.	338 unknown	GRMZM2G332348_T04	ATGCACCCACGCCCCGTCTCTTTGAAGCCGCCCGCGTCTCCACCCGAGACCCCGACCCACCCCGCCCTCCCCCGCCGTCGCGCTCGCGCTCCCCCGCGACAGCCGCCATGCGCCCTATCTCCGCCATGCCTGCGCCTCCTCCCCCGCCCGCCCGAGAACCACCAAGTTTCCCTTCCTTACACAGCGAGGTCCACCATCAACGCCCCCTTCCCTGGCAAGCCACAGCCGTCCACGTTCCTGGCCACCAGCGACCTCCCTTCTCTAGCCCTTAGCAGCGAGCAACACCTCCTCCCCATGGCTGCCCCCAGACCCCAGTCCCGTCCGCGCATCCGCTCCCCCGTCAGCGACGCACCTATTCTCCTCGACGTCGCCCATGGCGTGGACGGCGACCTCCCTCAC…	abinitio|cdna|est|omrna	good	1	254061836	254068590	GRMZM2G332348	1	NH	RefSeq DNA	NM_001149183	hypothetical protein LOC100274941 (LOC100274941), mRNA	leucine-rich repeat family protein	C:mitochondrion F:protein binding C:plastid	unknown [Zea mays]	224029509	ACN33830	5.91e-19	hypothetical protein OsI_24596 [Oryza sativa Indica Group]
DT945893	DT945893 560 unknown	N.S	N.S.	0.7287	N.S.		A_92_P010700	EST	EST result. No valid cDNA result. B73 result (EST vs genome) agrees with EST result.	E	EST	1e-82	1 of 2	2	9014463	9015023	2.02	no info	NA	1	CCCCCCCCAAATCTGGTTACCCCTCTATCCATCAAAAAAGTTGAATCTTTGAGGCCCCAT	1	198	139	DT945893	AAATTAAAACAAATGAATTATGCTTTAAGTCCCGGGAAAAAAAAAAAAACTATTTTCTTTATTTTACCCAAATTTGAAACAAGTTCTAAATATGCCAACAATCGACGGCTTTTGAGCCAAAATTTTCGAACAAAAAGCACCCCCTATTCCCCTATCATTTATTTCCCGGGGCCACAACTAAAACCCCGAAAGGACAAGGAAAACTACTTTCAAAATTTTGCGTCCCGATGTACCCCAAACTATAGGCCCATAACAATACCCCCCCCCAAATCTGGTTACCCCTCTATCCATCAAAAAAGTTGAATCTTTGAGGCCCCATCAAAGGCCCGGCCCGGGACCCCCTTCAAGGGTACAACAAAAAACCCCCATATGACCCCCAAACGGCTTGGGCAAAAAGGG…	B73	ZM_BFb0133F08.f ZM_BFb Zea mays cDNA 3', mRNA sequence.	560 unknown	GRMZM2G000042_T01	ATATTATAACAAATGAATTATGCATTAAGTACCTGGAAAAAAATAGAAACTATATTCTTTAGTTTACACAAATTTGAAACAAGTTCTAAATATGCCAACAATCGACTGCATTTGAGCCAAAATTTTCGTACAAATAGCATCACCTATTCACCTATCAGTTATTTACCTGGGTCACAACTAGAACCCCGAAAGGACAAGGAAGACTACTTTCAGAATTTTGCGTCTCGATGTAGCCCAGACTATAGGCACATAACAATAACCACCACCAAATCATGTTACACATCTATCCATCAGACAAGTTGAATCTTTGAGGCTCCATCAGATGCACGGTCCGGGACCACCTTCAAGTGTACAACAGAGAACTCACATATGATCCTCAGACTGCTTGTGCAATAATGG…	cdna|est	good	2	9014464	9015852	GRMZM2G000042	1	WH	UniProtKB/TrEMBL	C4J166	Putative uncharacterized protein	sit4 phosphatase-associated family protein	C:cytoplasmic membrane-bounded vesicle F:nucleic acid binding	hypothetical protein LOC100216566 [Zea mays]	219362383	NP_001136457	4.8e-95	H0714H04.7 [Oryza sativa (indica cultivar-group)]
DT945893	DT945893 560 unknown	N.S	N.S.	0.7287	N.S.		A_92_P010700	EST	EST result. No valid cDNA result. B73 result (EST vs genome) agrees with EST result.	E	EST	1e-82	2 of 2	2	9014463	9015023	2.02	no info	NA	2	CCCCCCCCAAATCTGGTTACCCCTCTATCCATCAAAAAAGTTGAATCTTTGAGGCCCCAT	1	198	139	DT945893	AAATTAAAACAAATGAATTATGCTTTAAGTCCCGGGAAAAAAAAAAAAACTATTTTCTTTATTTTACCCAAATTTGAAACAAGTTCTAAATATGCCAACAATCGACGGCTTTTGAGCCAAAATTTTCGAACAAAAAGCACCCCCTATTCCCCTATCATTTATTTCCCGGGGCCACAACTAAAACCCCGAAAGGACAAGGAAAACTACTTTCAAAATTTTGCGTCCCGATGTACCCCAAACTATAGGCCCATAACAATACCCCCCCCCAAATCTGGTTACCCCTCTATCCATCAAAAAAGTTGAATCTTTGAGGCCCCATCAAAGGCCCGGCCCGGGACCCCCTTCAAGGGTACAACAAAAAACCCCCATATGACCCCCAAACGGCTTGGGCAAAAAGGG…	B73	ZM_BFb0133F08.f ZM_BFb Zea mays cDNA 3', mRNA sequence.	560 unknown	GRMZM2G000039_T01	CCCTGCCTCTCCTCCATCTCAGCCTCGCGATCGAACCCTCGCCCTCTTGCTTCCCTTCCCCCACCTCCGCCTCCGCGCCGTTCCGTCCTCCCACTCCTCATCTCGCGATTGGCAAATTCTAGGGTTTCGCGGCGGCCACCCGGATCCAGCTCGGCTTCGCGAGCGCCTCTAAAGCTTCAGGTCACGAGAGGGCGCTTTGCTCTCTCCCTGTCCCGCCCTCACCGCGGCCGCCGCCACGACGACGACGACCTGCGGTGCGCCTGTGCCTGGGTTCGGATCGTCCGGCGCCTCTCCGTTGGCCACTGGATACCAGCTCATGATGTGGAAATCTCAGCTCTAAATCCGCTTGGGTTGTGATATCGTGACAGTGTGGGTACTGACATAACTGGCACTGTGCAA…	cdna|est|omrna|protein	good	2	9014447	9023644	GRMZM2G000039	-1	WH	RefSeq peptide	NP_001136457	hypothetical protein LOC100216566	sit4 phosphatase-associated family protein	C:cytoplasmic membrane-bounded vesicle	hypothetical protein LOC100383205 [Zea mays]	293333744	NP_001169338	0	H0714H04.7 [Oryza sativa (indica cultivar-group)]
TC311075	TC311075 1301 similar to UP:Q8LGS6_ORYSA (Q8LGS6) Expansin-like protein A, partial (72%)	N.S	N.S.	0.7274	N.S.		A_92_P002678	EST	EST result. No valid cDNA result. B73 result (EST vs genome) agrees with EST result.	E	EST	0	1 of 1	9	151652354	151654192	9.07	no info	NA	1	CGACCCCCCCCTTTCCTCTGTCTTGTACTTGACCTGGTGCCGTGTGGGATAAGTAGTAGT	1	248	2	TC311075	CCCTCTTCTCGTGTCAGCGCCTGGACCAAAGACGATGGCCGTCCCTGTTGGTCGCCTCGCCGCCTCCACGCTCCTCCAGCTCCTCGTCTGGCTCCCGCTCCCCGCGTCCGCCTGCGACCGCTGCGTGCGCCACTCCAAGGCCGCATACTACTACACCTCCTCGCTCACCCTCGCCGGCGGCTCCTGCGGGTACGGCACCGAGGCCGCCTCCTTCAGCGCCGGGCTCCTCGCCGCCGCCGGCCCCGCGCTGTACCGCGGCGGCGCCGGCTGCGGCGCCTGCTTCCAGGTGCGGTGCAAGGACAGGAAGCTGTGCGGCGCGGCGGGCGCCAGGGTGGTGGTCACGGACCGCGCCAGGACCAACGGCACCGACCTCGTGCTCAGCAGCACCGCGTTCGCGGC…	-	-	1301 similar to UP:Q8LGS6_ORYSA (Q8LGS6) Expansin-like protein A, partial (72%)	GRMZM2G127072_T03	CTAGCTACTGCACCCGCACGGCGGCGCGAGGAGCGTGTGGGTAAGCTTAGGTGCCATTTGTGGGTGGCTCGTGGTGGTGGTGTGTATAAAAGCAGTCGTCGTTCGTGAAGCACAAGCTGCCCCCCCTCCTCTCCCTCTTCTCGTGTCAGCGCCTGGACCAAAGACGATGGCCGTCCCTGTTGGTCGCCTCGCCGCCTCCACGCTCCTCCAGCTCCTCGTCTGGCTCCCGCTCCCCGCGTCCGCCTGCGACCGCTGCGTGCGCCACTCCAAGGCCGCATACTACTACACCTCCTCGCTCACCCTCGCCGGCGGCTCCTGCGGGTACGGCACCGAGGCCGCCTCCTTCAGCGCCGGGCTCCTCGCCGCCGCCGGCCCCGCGCTGTACCGCGGCGGCGCCGG…	est	good	9	151652223	151655521	GRMZM2G127072	1	WH	RefSeq peptide	NP_001169918	hypothetical protein LOC100383815	expansin-like 3 precursor	C:cytoplasmic membrane-bounded vesicle P:regulation of cellular process C:extracellular region	unknown [Zea mays]	238013650	ACR37860	6.38e-105	hypothetical protein SORBIDRAFT_01g048190 [Sorghum bicolor]
TC312865	TC312865 929 similar to UP:Q9SW21_ARATH (Q9SW21) Acyl carrier-like protein (AT4g25050:F13M23_190). Acyl carrier protein (ACP), partial (61%)	N.S	N.S.	0.7247	N.S.		A_92_P029880	sense gene model	No EST. cDNA result. B73 result agrees with cDNA result.	A	cDNA	60	1 of 1	4	22526015	22526074	4.04	yes	CDS	1	CACCTTGTCCGCCATCTCTGCCAACGTCGGCTACTGCAAGGCACCAACCCTGAGCTGGAA	1	78	2	TC312865	NA	NA	NA	929 similar to UP:Q9SW21_ARATH (Q9SW21) Acyl carrier-like protein (AT4g25050:F13M23_190). Acyl carrier protein (ACP), partial (61%)	GRMZM2G122324_T01	GCGCCACCTCGGAGCCCAGGATTTCTAATCTAATCTAATCCAAAACCCTTCCGGTCTTTGCTGCGGCTGCCCTGCTCCATTTGCAGCTAGCTTAGCTTTGGTTTCCTCTGCTTCTCATTCTCCCGTGCACTTCCAGTTCCTGCCCAGCTTGCAGGGCTGCTCCAATGGCCACCTTGTCCGCCATCTCTGCCAACGTCGGCTACTGCAAGGCACCAACCCTGAGCTGGAAGGGAAGCGGAGTACCAGGCCGGATTGTGGTCTCCATGTCCACCACCCGAAGAGGCCTCGTCTCCCTAAGACGACGATCCCCTCGGTTTCGCGTCTACGCGGCGAAGGCGGAGACGGTGAGCAAGGTGATGGACATCGTGAAGCAGCAGCTGGCGCTGGCGGCGGACGTGG…	cdna|est|omrna|protein	good	4	22525846	22527125	GRMZM2G122324	1	WH	RefSeq peptide	NP_001147417	acyl carrier protein 2	acyl carrier-like protein	P:fatty acid biosynthetic process F:acyl carrier activity C:chloroplast stroma F:cofactor binding F:phosphopantetheine binding C:mitochondrion	acyl carrier protein 2 [Zea mays]	226494889	NP_001147417	2.87e-70	hypothetical protein SORBIDRAFT_05g018990 [Sorghum bicolor]
TC299764	TC299764 1575 Zea mays clone Contig105 mRNA sequence	N.S	N.S.	0.7234	N.S.		A_92_P017150	sense gene model	No EST. cDNA result. B73 result agrees with cDNA result.	A	cDNA	60	1 of 1	5	214401436	214401377	5.08	yes	CDS	1	CAATCATGACTCCTGGTGGTGCGCTTGATCTCGCAACTGTACTACTGGGAAATCGTATAA	1	157	154	TC299764	NA	NA	NA	1575 Zea mays clone Contig105 mRNA sequence	GRMZM2G092632_T02	AAGAAAGGAAAGCGGTGCGAGCGGAGGAGGCGACCGAAGCGCCACTTGCTTGAGTAGCGAAGCGCGAGAGCAATGGCGTCGCTGTCGTGCGCCTCCACGCTGCCCTGGACCCCCGCCTCCTCCCCGCGGCCCTCGGCGGACCGCCGCCTCACGGCCTCTCGCCGGGCTCCGTCGCTGGTCATCGTCGCCCAGGGGAAGGTGAAGAAACACCCTCAGGTCATATTGACAGATGACATAGAAGAGGTGGGGAAGAAAGGGGATACAATGAAGGTGCGAGCTGGATTCTACCGCAACTCCTTGCTTCCCAAGGGCAAGGCTGCGCTTCTAACCCCAGCAGTCCACAAGCAAAATACAATAGTGGCATCTGAGAATGAAAATCCACCTTTAATGCCGGCAATC…	est	good	5	214392778	214405190	GRMZM2G092632	-1	WH	RefSeq peptide	NP_001140712	hypothetical protein LOC100272787	clp-like energy-dependent protease	C:chloroplast envelope F:serine-type endopeptidase activity C:chloroplast stroma P:proteolysis	hypothetical protein LOC100272787 [Zea mays]	226509256	NP_001140712	6.92e-161	hypothetical protein [Zea mays]
TC286075	TC286075 651 similar to UP:Q5U7K6_9POAL (Q5U7K6) Metallothionein-like protein, partial (72%)	N.S	N.S.	0.7208	N.S.		A_92_P033006	inconclusive	No valid cDNA / EST result. No valid B73 result.	D	no result	NA	NA	NA	NA	NA	NA	NA	NA	NA	CTGATGGCGGCCGTGAGTACTGTAGTCCTGCCCTGACCCCTACGGCGCTTCTAGAGAGAA	1	59	27	TC286075	NA	NA	NA	651 similar to UP:Q5U7K6_9POAL (Q5U7K6) Metallothionein-like protein, partial (72%)	NA	NA	NA	NA	NA	NA	NA	NA	NA	NA	NA	NA	NA	NA	NA	NA	NA	NA	NA	NA
DR788645	DR788645 876 weakly similar to SP:P34995:PE2R1_HUMAN Prostaglandin E2 receptor, EP1 subtype (Prostanoid EP1 receptor) (PGEreceptor, EP1 subtype). (Homo sapiens), partial (6%)	0.7618	N.S.	0.7207	N.S.		A_92_P038383	sense gene model	cDNA and EST results agree. B73 result agrees with cDNA result.	A	cDNA	60	1 of 1	5	34043930	34043989	5.03	yes	CDS	2	CTTCTACGCGCTCACGTCCGAGTTACTGAAACGCTCGTTATCCTCCACCGTCTCTCCATC	1	25	24	DR788645	CCCAAATCCCAGTCGATCCCAGAGGATGCCATCGCCATGGCTGCCGCATGGAGAATCACCGTCCTCCTCTTCTACGCGCTCACGTCCGAGTTACTGAAACGCTCGTTATCCTCCACCGTCTCTCCATCGCCAGCCGCCGCCGCCGAAGCCCAGGCGCTGCTGCGATGGAAGTCTAGCCTGCTACCGCCCAACTCCACCAGCAGCAGCAGCAGCTCCCCACTGTCCTCGTGGTTACCAGGGGCCGCGGGCTCCGTGTGCACGTCATGGGCCGGCGTCACGTGCGCCGACGGCGAGAACGGCCGCATCACCGGTGTCGCGCTCCAGGGCGCCGGGCTCGCCGGCACGCTCGAGGCCCTGAACCTCGCCGTGTTCCCGGCGCTCACAGCGCTCAACCTCAGC…	B73	ZM_BFb0006L23.r ZM_BFb Zea mays cDNA 5', mRNA sequence.	876 weakly similar to SP:P34995:PE2R1_HUMAN Prostaglandin E2 receptor, EP1 subtype (Prostanoid EP1 receptor) (PGEreceptor, EP1 subtype). (Homo sapiens), partial (6%)	GRMZM2G466835_T01	TTCTGCTGCTCCCAAATCCCAGTCGATCCCAGAGGATGCCATCGCCATGGCTGCCGCATGGAGAATCACCGTCCTCCTCTTCTACGCGCTCACGTCCGAGTTACTGAAACGCTCGTTATCCTCCACCGTCTCTCCATCGCCAGCCGCCGCCGCCGAAGCCCAGGCGCTGCTGCGATGGAAGTCTAGCCTGCTACCGCCCAACTCCACCAGCAGCAGCAGCAGCTCCCCACTGTCCTCGTGGTTACCAGGGGCCGCGGGCTCCGTGTGCACGTCATGGGCCGGCGTCACGTGCGCCGACGGCGAGAACGGCCGCATCACCGGTGTCGCGCTCCAGGGCGCCGGGCTCGCCGGCACGCTCGAGGCCCTGAACCTCGCCGTGTTCCCGGCGCTCACAGCGCT…	cdna|est	good	5	34043852	34046416	GRMZM2G466835	1	WH	RefSeq peptide	NP_001170171	hypothetical protein LOC100384111	leucine rich repeat family protein	F:protein binding	hypothetical protein LOC100384111 [Zea mays]	293335643	NP_001170171	0	hypothetical protein SORBIDRAFT_01g022050 [Sorghum bicolor]
TC288827	TC288827 975 similar to UP:Q6ESZ0_ORYSA (Q6ESZ0) AAA ATPase containing von Willebrand factor type A (VWA) domain-like protein, partial (19%)	N.S	N.S.	0.7185	N.S.		A_92_P031523	sense gene model	No EST. cDNA result. B73 result agrees with cDNA result.	A	cDNA	60	1 of 1	5	170977281	170977340	5.05	yes	CDS	2	TCTTCCTCTCTCTCAACTCAACTACTCAAAGCGGTAGATTAACCGGCTCTAGCGTAGCGA	1	68	107	TC288827	NA	NA	NA	975 similar to UP:Q6ESZ0_ORYSA (Q6ESZ0) AAA ATPase containing von Willebrand factor type A (VWA) domain-like protein, partial (19%)	GRMZM2G037865_T02	TTAAAGAGAGCCGCACGCTTTTGCAGTTTCTCAGCGCTGCTGGTGCCGAGGCCGCCCGGCTGAGAAGATATATGCCGCCCAGCCTCACTTACATTACATATGCACATTCTGTTCTCAGTTCTCTTCCTCTCTCTCAACTCAACTACTCAAAGCGGTAGATTAACCGGCTCTAGCGTAGCGAGTGTTGCTACATCTCTCTTGGCCATGGGGGCATGCGCGACGAAGCCGGGTGACCTCAAGGTCAAGGGCGAGGCGCCTCTGGTCGCGGAGGACGCCGCGGCGCCACTGGCGGCTGCCGACGAGAAGGCGAAGGCCGCCGAGGTCCCCGTGGCCGCCGCTGCCGAGGTCGACCAGGCCGATGTCAGCCGCCGGAGGTCCCTCAGCGACCTGCTTAAACGG…	est	good	5	170977160	170978295	GRMZM2G037865	1	WH	RefSeq peptide	NP_001150071	NF-180	-	-	NF-180 [Zea mays]	226532203	NP_001150071	1.34e-33	hypothetical protein LOC100384466 [Zea mays]
DR807251	DR807251 563 weakly similar to PRF:NP_191112.1:15233298:NP_191112 zinc finger (C3HC4-type RING finger) family protein (Arabidopsis thaliana), partial (16%)	N.S	N.S.	0.7184	N.S.		A_92_P015935	inconclusive	No valid cDNA / EST result. No valid B73 result.	D	no result	NA	NA	NA	NA	NA	NA	NA	NA	NA	TGAAGCAAGCATGGGAGGCTTCTCAACAAATCCCCCCCCATGACTTGCTCTAAACAAACA	1	165	14	DR807251	GCCTCCACCTCCCCAAAAAAGAGAAAAATAAACATGAGTTGTACAAAAACTCCGTGCACTGGACAGCTGATTCCCCCCTCGGTTTTTTGTTAGGGGAAACAGGGATTAAACCCCCTCCCCAAATTGGAAGTCCCAACCCCCCCCCCCCAAACAGCGTTCCCCGGATTCTGTTAACAGCTACTAATTACCTATGGCCCACCCCCGGGCAGCTACTTACACCATGGATGAAGCATCCCCTTCCCCGGTGCCTGGGGGATGCCCCCCCTCCCTGACCTGGGGCTTGCAAATTGGGCATGTACCCCGGTGGCGCCCCCCTGGGTCGATGCAGTTTACGTGAAACTGAAGCAAGCATGGGAGGCTTCTCAACAAATCCCCCCCCATGACTTGCTCTAAACAAAC…	B73	ZM_BFb0033H16.f ZM_BFb Zea mays cDNA 3', mRNA sequence.	563 weakly similar to PRF:NP_191112.1:15233298:NP_191112 zinc finger (C3HC4-type RING finger) family protein (Arabidopsis thaliana), partial (16%)	NA	NA	NA	NA	NA	NA	NA	NA	NA	NA	NA	NA	NA	NA	NA	NA	NA	NA	NA	NA
TC280961	TC280961 1500 similar to GB:AAM51582.1:21436009:AY116948 AT5g05080:MUG13_6 (Arabidopsis thaliana), partial (77%)	N.S	N.S.	0.7172	N.S.		A_92_P019588	inconclusive	No valid cDNA / EST result. No valid B73 result.	D	no result	NA	NA	NA	NA	NA	NA	NA	NA	NA	TGCATGCCTGCCATTCAATCGTTCTTCAAGTGCCCAGAGATAGGGTTGTTTAGACTCTTT	1	142	74	TC280961	NA	NA	NA	1500 similar to GB:AAM51582.1:21436009:AY116948 AT5g05080:MUG13_6 (Arabidopsis thaliana), partial (77%)	NA	NA	NA	NA	NA	NA	NA	NA	NA	NA	NA	NA	NA	NA	NA	NA	NA	NA	NA	NA
TC299836	TC299836 1819 similar to UP:Q5U1Q7_ORYSA (Q5U1Q7) Class III peroxidase 36 precursor , partial (51%)	N.S	0.4325	0.715	N.S.		A_92_P033611	sense gene model	No EST. cDNA result. B73 result agrees with cDNA result.	A	cDNA	60	1 of 1	9	152682199	152682258	9.07	yes	UTR	1	TCTCTCTCTCTGTCCCTTTCGTTTGTGCAAGAAGGGACGAGCAAAGTACCTACCGCAGCG	1	55	125	TC299836	NA	NA	NA	1819 similar to UP:Q5U1Q7_ORYSA (Q5U1Q7) Class III peroxidase 36 precursor , partial (51%)	GRMZM2G063435_T01	CGCGTTCCAGGCGTGTCCACCGCTCCGCCTCTCTCGGAGGCTGACGACCGGCGGTATAAGCATGGCCCGGACGAGCCCTAGCATCGCACCGAGCCCTTCTCTCATCTCTGCGTGCAGCGTGCGTGATGGACGCCTGTCTCCGCCTCGGCTTCTTCCTCCTCCTCGTGGCCGCGGCGTTCGCGCCGCTGGTCTCCGCGCAGCTCTCGGCAGATTTCTACAAGACGTCGTGCCCCGACGCCGAGAAGATCATCTTGGGCGTCGTCGAGAAGCGGTTCAAGGCGGACCCCGGCACGGCCGCCGGCCTCCTCCGCCTCGTCTTCCACGACTGCTTCGCAAACGGCTGCGACGCGTCCATCTTGATCGACCCCATGTCGAACCAGGCCTCCGAGAAGGAGGCGG…	cdna|est|omrna|protein	good	9	152680514	152682480	GRMZM2G063435	1	WH	-	-	-	peroxidase 44	P:response to oxidative stress C:cytoplasmic membrane-bounded vesicle F:heme binding P:oxidation reduction F:peroxidase activity	hypothetical protein SORBIDRAFT_01g046800 [Sorghum bicolor]	242042193	XP_002468491	1.69e-169	Os03g0152300 [Oryza sativa Japonica Group]
TC281074	TC281074 865 homologue to UP:F16P_ORYSA (O64422) Fructose-1,6-bisphosphatase, chloroplast precursor (D-fructose-1,6-bisphosphate 1-phosphohydrolase) (FBPase) , partial (39%)	N.S	N.S.	0.7146	N.S.		A_92_P029978	sense gene model	No EST. cDNA result. B73 result agrees with cDNA result.	A	cDNA	59	1 of 1	1	38849923	38849864	1.03	yes	UTR	1	TCGCCCACCTTTTGTGTTATACACACTGACACAGCAGATACAGCCGAACCACACACAAAA	1	77	138	TC281074	NA	NA	NA	865 homologue to UP:F16P_ORYSA (O64422) Fructose-1,6-bisphosphatase, chloroplast precursor (D-fructose-1,6-bisphosphate 1-phosphohydrolase) (FBPase) , partial (39%)	GRMZM2G306732_T02	CTTTGTTACTAGTTCGAGTAGATGGCCCCGCGTAACGAACGTGCTGAACATGTTGATGACCTTATTAAGTTGTGAAACACCTTGTATATACTGCCTTGCTGGTACTAGAAATATACTGTTTTTTTGGAGGATAGCCTATCTGCGTATCTGATGGGTACCGTATCCGTATGTATGTAAACAACATAGGGTGCAGCCATGCAAGTCTGATACTCTGATGATGGCTACAACGTAAAGCTGGTGAAGCAACGCCGTCCTCACAATTCTTCCCCCAATCCACATTCTCTCCCAGGCTCCCAAAACCACACAAACCTCAACCCGAAAAAAGACAAGATCAAGCCACCACCACCGCCAGCAAGAGCAGAGGCGAGACCGCGAGAGTGTACGTGCCACCAGGAGCAG…	est	good	1	38848595	38850785	GRMZM2G306732	-1	WH	RefSeq peptide	NP_001150706	fructose-1,6-bisphosphatase	fructose- -bisphosphatase	P:reductive pentose-phosphate cycle F:fructose 1 F:fructose-2 P:oxidation reduction F:magnesium ion binding C:chloroplast stroma F:2-alkenal reductase activity	fructose-1,6-bisphosphatase [Zea mays]	226498474	NP_001150706	5.26e-43	Os03g0267300 [Oryza sativa Japonica Group]
TC303326	TC303326 741 weakly similar to UP:Q59164_ACTVI (Q59164) Sialidase , partial (5%)	N.S	N.S.	0.7122	N.S.		A_92_P000693	sense gene model	cDNA and EST results agree. B73 result agrees with cDNA result.	A	cDNA	60	1 of 1	3	28354312	28354253	3.04	yes	UTR	1	GGTTGCTGCCCTGGACTGGATGCATATCTATCCGTAGCTGCCCAGTTCAGAAAATTAAGG	1	261	58	TC303326	TGCCGNATTCAAGCCCGACCCACGCGTCCGGCATCTTTATCGAAGCGAAAAAGATGCCGCCAGCTCTACGGCAAACGATCCTGCTGGCCGCGGCGGCGGCGACGACGGCGGTGCTGCTGCTGTGGCCGGCCGCCTGCGTCGCGGACGACGACGGCACGACGTTCCCGCCGTCGGCGTTCCCCTTCTGCCCGACGCGGCCGGCCGGGGTCTCCACGGGGCCGTTCCCCTGGTCGCCGCCGCCGCCGTCGTCGGTGGCGGTGTTCCCGCAGGATCCGGGGTTCTTGACGTCGGACGCTTGCGCGGTGCCACGGCTGCCGCTGCTCGCTGTGTTCTCTGTTCTCTTGGTGTTTTTGCAGTGACTCGCTCGCGGTTGCTGCCCTGGACTGGATGCATATCTAT…	-	-	741 weakly similar to UP:Q59164_ACTVI (Q59164) Sialidase , partial (5%)	GRMZM2G375197_T01	GGCACTGGCACACACAGTACAGCCTCATCGCCACTTACCACCGTCTAACGAAAAAGCATCGACGAGCGAAGCGAAAAAGATGCCGCCAGCTCTGCGGCGAACGATCCTGCTGGCCGCGGCGGCGGCGACGACGGCGGTGCTGCTGCTGTGGCCGGCCGCCTGCGTCGCGGACGACGACGGCACGACGTTCCCGCCGTCGGCGTTCCCCTTCTGCCCGACGCGGCCGGCCGGGGTCTCCACGGGGCCGTTCCCCTGGTCGCCGCCGCCGCCGTCGTCGGTGGCGGTGTTCCCGCAGGATCCGGGGTTCTTGACGTCGGACGCTTGCGCGGTGCCACGGCTGCCGCTGCTCGCTGTGTTCTCTGTTCTCTTGGTGTTTTTGCAGTGACTCGCTCGCGGTTG…	cdna|est|omrna|protein	good	3	28353640	28354706	GRMZM2G375197	-1	NH	-	-	-	-	-	hypothetical protein OsI_00103 [Oryza sativa Indica Group]	125524136	EAY72250	0.00013597	hypothetical protein LOC100278749 [Zea mays]
TC313930	TC313930 799 unknown	N.S	N.S.	0.711	N.S.		A_92_P024118	sense gene model	No EST. cDNA result. B73 result agrees with cDNA result.	A	cDNA	60	1 of 1	4	159035527	159035586	4.06	yes	CDS	3	GATGACGAGAAGGACACAGGGCAAGTGGTAACGGTGATGGACGGTAATGGCAAGAGAGGC	1	114	161	TC313930	NA	NA	NA	799 unknown	GRMZM2G125259_T03	AACATAGCATAAAACCCTCGATTCGAAGGATCCAACCGCTAGGGTTTTAGGCCTTTCCTCACCGTCGGCGGCTCGGCGCCATGTATGGGAACTCCGGCGAAGCACCCCCGTGCCGTCCCACGCCACTTACAGGCCGCAATCTCCACCGTCTCCACCGCGCAGATACTCCGCTCTTCCGGCTACTCCGCCGCTGAACCTGCCGCGCTCCGCGCCCTCTCCGACATCGCTGGCCGCTACATCGCGTCCCTGGGCCACGCCGCCGCAGCTTTCGCCGAGGCCCGCGGCCGCACGGAGCCCAACGTCACCGACGCCGTCCTCGCGCTCGAGGATCACGCGCTCGGCGGCTTCCCCGGCGCGGCCGACCCCACGCGGCCGTTGCTCTGTTCCGGCGCGCTCGCG…	cdna|est|omrna|protein	good	4	159034921	159038502	GRMZM2G125259	1	WH	RefSeq peptide	NP_001144446	hypothetical protein LOC100277408	bromodomain associated family expressed	F:DNA binding	unknown [Zea mays]	194708228	ACF88198	1.03e-145	hypothetical protein LOC100277408 [Zea mays]
TC308040	TC308040 1350 similar to UP:Q5QM88_ORYSA (Q5QM88) Chloroplast nucleoid DNA binding protein-like, partial (78%)	N.S	N.S.	0.7104	N.S.		A_92_P033882	sense gene model	No EST. cDNA result. B73 result agrees with cDNA result.	A	cDNA	54	1 of 1	6	163815850	163815791	6.07	yes	UTR	1	CGCTGCGCCCTATGATGATTGCTCACGGACCCCCCGCATGGTCCCTCCATGCCTTGATAA	1	53	56	TC308040	NA	NA	NA	1350 similar to UP:Q5QM88_ORYSA (Q5QM88) Chloroplast nucleoid DNA binding protein-like, partial (78%)	GRMZM2G381739_T01	GAAATGGCGTCGCGCGGCCACCTGCTGCTAGCGCTGCTCGTCCTGGCGTCGTCGTCGGCGGCGGCGGCGAGCGGCGCGCGACACCAGGCGCACGGGAGGCGGGGAAAGCCGGCGCGGCCGCGGCCGCGGCCGCGGCTGGAGCTCGTTCCCGCCGCGCCGGGCGCGTCCCTGCCCGACCGCGCGAGGGACGACGCGCGCCGCCACGCGTACATCCGGTCGCAGCTGCTGGCGGCGTCCCGCACCCGCGGGCGCCGCGCCGCCGAGGTGGGCGCGTCCGCGTCCGCGTCCGCGTTCGCCATGCCGCTCTCGTCGGGGGCCTACACCGGCACGGGCCAGTACTTCGTGCGGTTCCGCGTGGGCACCCCCGCGCAGCCGTTCGTGCTGGTGGCGGACACCGGC…	est|omrna|protein	good	6	163815718	163818674	GRMZM2G381739	-1	WH	-	-	-	chloroplast nucleoid dna binding	P:proteolysis F:aspartic-type endopeptidase activity	hypothetical protein LOC100304289 [Zea mays]	259490398	NP_001159203	1.76e-169	hypothetical protein SORBIDRAFT_09g028060 [Sorghum bicolor]
CO467666	CO467666 855 weakly similar to PRF:NP_565893.1:18404824:NP_565893 glycosyl transferase family 8 protein (Arabidopsis thaliana), partial (12%)	N.S	0.3863	0.71	N.S.		A_92_P037167	EST	EST result. No valid cDNA result. B73 result (EST vs genome) agrees with EST result.	E	EST	0	1 of 1	8	80748268	80747364	8.03	no info	NA	3	AGGTCTCTCTCTCTCGGACCTTATATTAATATAAAGAAAGCTCCCGATGTCTCTTGCCCG	1	33	53	CO467666	GTCTAAACCCGGCGTCCGGGTTTTGGGTTCCTAACTCAGCTTTTTAGTTTCTGCTACCATATTGGCGTCTTGTACTTGGTTTTTTACACCTTTCTATTCTTCTTAATATAATGATATGTAGTTCTCATGCGTATTCAAGAATTTTTTTCATATAACCTTTTTAACTAATAAATGAATTATATGTGGCTAGTGCAATCCATTAACATGGCTTTGGTTCTTGTCTTAGTTCTGTGTCTGCACTTCTTGAAACAATAAACAATTAGTGCACACAACTATGATGCTCGCGAATTAATTTCGATAAAATAATGCACTGCAATGTCTTTTTCATTCTATTCTCAAAATATTTCTGGTCGCAATGACTGGTTACTCTTTTTCAGTTTTGCAAAGAAGCTGGAGAAG…	F-352 near isogenic line	MZCCL10214G12.g Maize Endosperm cDNA Library Zea mays cDNA, mRNA sequence.	855 weakly similar to PRF:NP_565893.1:18404824:NP_565893 glycosyl transferase family 8 protein (Arabidopsis thaliana), partial (12%)	GRMZM2G028885_T04	CTCTTCCTCTCCTTTCCCGCTTCCCACCAGCTCGCGCCCGCCGCCGGCCGCCGTCTCGCGCACCCCGCTGCCGCCAGCTCGAGCGCCCCGCGCCGCCACTGCGCGCCCTGCCGCCGCCACCCCATGCGCCCCGCTCCGCCAGCCCGCGCCTCCACCCCGCGTGCCGCCCGCTCGCCAGCCCCACGTCGCCTGGCCTCCTCCGAGCCCGACGCCGACAAGGCGGCGCTGCTGGCGTTCCTCTCCGGCGTGGGTCACGGCGCCACCGCCTGTCCGCGCTCGCGGGCCTCCACCTCCACCACAACGCCTTCTCCGGCGCGCTCCCCGCCGCCCTCGCGGGGCTGACCACGCTCCAGGTGCTCGACCTCTCCTTGAACGCCTTCGACGGCGTCGTGCCTGGCG…	protein	good	8	80747006	80750783	GRMZM2G028885	-1	WH	RefSeq peptide	NP_001145682	hypothetical protein LOC100279186	glycosyl transferase family 8 expressed	C:mitochondrion F:transferase activity	hypothetical protein LOC100279186 [Zea mays]	226506834	NP_001145682	0	hypothetical protein SORBIDRAFT_08g002010 [Sorghum bicolor]
CF055906	CF055906 453 unknown	N.S	N.S.	0.7098	N.S.		A_92_P022337	inconclusive	EST result. No valid cDNA result. B73 result doesn't agree.	D	no result	NA	NA	NA	NA	NA	NA	NA	NA	NA	CTCTCTCCCTCTCTAAGTTCTCTTGATGGGACTTTGATTTATCACTTGTGTTGCTCTCAA	1	125	30	CF055906	GCAATTTGTTCTTGTCTCTCTCCCTCTCTAAGTTCTCTTGATGGGACTTTGATTTATCACTTGTGTTGCTCTCAAAGTGAACTCTATATTCATAAGAGCAACAAGTCCAAGAGAACTTCCCCCTTATTCTTCTCCTCTTCGTATTGATTATTATTAATCTAACCTTTAATTTGGGATTTAGTCTGTGTTAAGTGTTAAATTTTCAGGTGTTGCCTATTCACCTCCCTCTAGGCAACTACTCCCTCCATTCCAAAACAGTATTCTTTTTAGACTAAACATACATTCATTAGTAAATCTAAGAACGTGGTCGATATGTATGTCTAGATTCATTATCATTCATTTGAATGTGAACGAAAAAGAGAGAGCTAGAAAGAACTATATTTTGGGACAGAGGGAGTA…	F2	QCO12a03.yg QCO Zea mays cDNA clone QCO12a03, mRNA sequence.	453 unknown	NA	NA	NA	NA	NA	NA	NA	NA	NA	NA	NA	NA	NA	NA	NA	NA	NA	NA	NA	NA
AW231890	AW231890 328 similar to UP:Q94F39_ARATH (Q94F39) AT3g29575:MWE13_2, partial (30%)	N.S	0.4082	0.7068	N.S.		A_92_P010813	sense gene model	cDNA and EST results agree. B73 result agrees with cDNA result.	A	cDNA	60	1 of 1	1	73511936	73511995	1.04	yes	UTR	1	CTGTTGCTGCTGGTATCGATCGTGCTGTAACATGTTGTAGTAGGCTCCTTGTTTCCGGGA	1	197	66	AW231890	TAGAGACCTTCCATTGAACTCCCGGAAACAAGGAGCCTACTACAACATGTTACAGCACGATCGATACCAGCAGCAACAGCGTAACCCTCTCTCTTCACGAGAACGGCGCAGGGTTGACGACGATATGTCGAAGCGGGTTCGACACGTCACCGCCGCCAGCGTGCTTAACGAACTCCGCGGGGGTGAGGAAGCTGCCATGGCAGACGCACACTATCCTCACGTCCTCGCCCTTCTTGTACCTGTACAGGAAGCCGCCGATCCTCCTGGCGTTAGGCCCCTCTACCTTGGACGACACCATCGGCATGTCCTCCATCATGAGCTTCCTGAT	Illinois High Oil	687060H04.x3 687 - Early embryo from Delaware Zea mays cDNA, mRNA sequence.	328 similar to UP:Q94F39_ARATH (Q94F39) AT3g29575:MWE13_2, partial (30%)	GRMZM2G067371_T01	AATTCGGATTAGACGGCCACGTCCCCCGCCGAGCCTCACCAATCGCCCTCTGCAGGCAGGGAAGGACGGGGCGGGGCGGAGATCTGCTGATTGCTCTCTTTCTTATCTTCTCGCCTCCCCTCCCCTCCCGTTCTCCCAATTCCAACCTGCTGCTCGCGGTCGCGGTGGCCATTGCCTCGCTCGCGTCTCCTTGGCCGCGGGCGGATCCGGCCGCATCCTGCTGCTGTTCCCCATTCGTCGGTCGTTGCCAGTCCATGGATTCTTAACCAATTCTTCCCCAAGCTTCTTCCTTGCCTGGGAGCAGCTAGCTGCATCCTGTTAAATAATAGCTCTAGCGTGCGGGGGGAGGCCGCGATGGCGTCCAGGGACTTCCTGCGCGTCTTCGGGGCAGGGGCGGGC…	est|omrna|protein	good	1	73509015	73512106	GRMZM2G067371	1	WH	-	-	-	afp3 (abi five binding protein 3)	F:RNA-directed DNA polymerase activity C:intracellular P:RNA-dependent DNA replication F:RNA binding F:protein binding P:transport F:nucleotide binding	LOC100283969 [Zea mays]	226495989	NP_001150339	1.95e-63	hypothetical protein SORBIDRAFT_01g032370 [Sorghum bicolor]
DN227139	DN227139 683 similar to PRF:NP_568041.1:18420244:NP_568041 protein kinase family protein (Arabidopsis thaliana), partial (3%)	N.S	0.54	0.7017	N.S.		A_92_P036859	antisense gene model	cDNA and EST results agree. B73 result agrees with cDNA result.	A	cDNA	32	1 of 1	5	40925539	40925480	5.03	no	CDS	1	TCTCTCTCTCCTTCAACACGAGCAGAGTTCATCCCATCCACACCCAGTCGAGCCTGATGA	1	35	41	DN227139	TTTTTTTTTTTTTAGTGAAAACTATTTTGGTACTTCTCTCAGAAAGACAGAAATATCTGAAGTTGCGTAATATGACATAACAGTTAACATGACCCATGAAAAAAGATGAACCGAAATATGGTCTCCCGCAAGCCAAGCACGCTCTCTCTCTCCTTCAACACGAGCAGAGTTCATCCCATCCACACCCAGTCGAGCCTGATGACATCGTCCAACTCCATCAGCGCTATGGTGCCATCCTCGTTTATAGAGTTCGGTGTATCCACAAACTCTGCAAAGGTTGGTCTTAGAGTAGGATCTTTCTGCCATCATCTCTGTAGTAGTTCAGCGAGCATAGGATGTGTATCAGCGGCAATAGTAAGCCTCAGATCCTGCATGCAGAGGTATCGTATCTGCCAAATT…	inbred B73	MEST1201_G07.T7-1 UGA-ZmSAM-XZ2 Zea mays cDNA, mRNA sequence.	683 similar to PRF:NP_568041.1:18420244:NP_568041 protein kinase family protein (Arabidopsis thaliana), partial (3%)	AC234522.1_FGT008	ATGATGGCAGAAAGATCCTACTCTAAGACCAACCTTTGCAGAGATTGTGGATACATCGAACTCTATAAACGAGGTGGTTCGGAGTCCTGTGCATCACAAGAGGCATCTAGGTCGTTCTCACTCTTCTTCGTATTCATGCCTGCTGCGCAGGATGGCACCATAGCGCTGATGGAGTTGGACGATGTCATCAGGCTCGACTGGGTGTGGATGGGATGA	abinitio	good	5	40925210	40925511	AC234522.1_FG008	1	WH	-	-	-	atp binding protein	F:protein serine/threonine kinase activity C:plastid F:ATP binding F:transmembrane-ephrin receptor activity F:amino acid binding P:protein amino acid phosphorylation	hypothetical protein SORBIDRAFT_02g033100 [Sorghum bicolor]	242050216	XP_002462852	3.17e-11	unknown [Zea mays]
TC291783	TC291783 842 similar to UP:Q8RZI5_ORYSA (Q8RZI5) OJ1485_B09.11 protein, partial (54%)	N.S	N.S.	0.7001	N.S.		A_92_P012618	sense gene model	cDNA and EST results agree. B73 result agrees with cDNA result.	A	cDNA	60	1 of 1	3	159817420	159817683	3.05	yes	CDS span intron (size=199)	2	TGCTCTCGGTCCACCTCACGTGCAAGAGGCTGAACGAGCTCGGCAGCCATGACATGGTGT	1	186	163	TC291783	CCGCTCCGCACTTCTCCCTGTCGTCTCGCCCGCCCGCGCGCGCGGTCGTTTAACCTTTTTTCTCCCACCGCTCGCCCCGTCCCGCTTTCCCCCCGGCAGCGACGACTCCTGCGGAGGTACAGAGAGATGAGGACGAGGAGCGGGTCCCGGTATTCCAACGGCGGCGAGGTGGTTGCCTTGGTGGGTCAGAAGAGGAAGAGGTCGCCGTCGGCCGTCGCCGGAGAGTGCGACTGCGGCGGGCGCAGGAAGCGGCCTGCCGGCGAGCCGGACTACCTGGACGCGCTTCCCGATGACCTTGTCCTCTCCATCCTGTCCAAGCTCGCCGCCGCCTCCTCGGCGCCGTCCGACCTGCTCTCGGTCCACCTCACGTGCAAGAGGCTGAACGAGCTCGGCAGCCAT…	-	-	842 similar to UP:Q8RZI5_ORYSA (Q8RZI5) OJ1485_B09.11 protein, partial (54%)	GRMZM2G133428_T02	GCTCCTTTCCTATATAAAAGCCCTCTGCCTTGCTCGCCCTTCTAGCACACAAGCACACCGCTCCGCACTTCTCCCTGTCGTCTCGCCCGCCCGCGCGCGCGGTCGTTTAACCTTTTTTCTCCCACCGCTCGCCCCGTCCCGCTTTCCCCCCGGCAGCGACGACTCCTGCGGAGGTACAGAGAGATGAGGACGAGGAGCGGGTCCCGGTATTCCAACGGCGGCGAGGTGGTTGCCTTGGTGGGTCAGAAGAGGAAGAGGTCGCCGTCGGCCGTCGCCGGAGAGTGCGACTGCGGCGGGCGCAGGAAGCGGCCTGCCGGCGAGCCGGACTACCTGGACGCGCTTCCCGATGACCTTGTCCTCTCCATCCTGTCCAAGCTCGCCGCCGCCTCCTCGGCGCCG…	abinitio|est|omrna	good	3	159817015	159819103	GRMZM2G133428	1	WH	RefSeq peptide	NP_001141028	hypothetical protein LOC100273107	-	-	hypothetical protein SORBIDRAFT_03g044140 [Sorghum bicolor]	242059707	XP_002458999	1.63e-110	OJ1485_B09.11 [Oryza sativa Japonica Group]
TC290033	TC290033 1667 similar to UP:Q67UQ7_ORYSA (Q67UQ7) Magnesium transporter CorA-like, partial (80%)	N.S	N.S.	0.6996	N.S.		A_92_P002441	sense gene model	cDNA and EST results agree. B73 result agrees with cDNA result.	A	cDNA	59	1 of 1	2	31597542	31597483	2.04	yes	CDS	2	TTTCGACAACCCCTGCAACTCGGAGGCTAGAGAAGGAATTCAGTTTTGCCAGAAGCAGGC	1	250	5	TC290033	GCTCGGCGCTTCCCTTGACACGTCACTACCGTCCCAGACCAGCCGCGTACGCCTGCCTTCGCTAACGCCATGGACCAGGGCCACCTCAAGGACAGCCTCCTCGTCCCGTCCTCCCGCGCCGCCGCGACGAATGGGCCCCACCACCGCCGCGCCACGCTCGCGCCGGGAACTGGCGCCGGAGGCCCATGTGGCGGAGCCGGCGGCGTGTCCATCGACGTCAACGGCCTGAAGCGGCGTGGCGGCGGGAGGCGCTCGTGGGTGCGCGTGGACGCGGCGACGGGCGCCGCGGAGGCCGTCGAGGTCGCCAAGCCGGCGTTGATGCGGCGGCTGGACCTGCCCGCGCGGGACCTCCGCCTCCTCGACCCCCTCTTCGTCTACCCGTCCGCCATCCTCGGCCGC…	-	-	1667 similar to UP:Q67UQ7_ORYSA (Q67UQ7) Magnesium transporter CorA-like, partial (80%)	GRMZM2G064467_T01	TTCGATAAAATTTAAATCCACGGTGATCCACTTTTTTGCGCTGGCGAAAGCTGAGCAGCCTCCACCGATTCTCTCCACCCCGGGTCCCCGGTGTCCGGGGAGATCCATGATCCCATCCTTTCCCACCACATGCTCGGCGCTTCCCTTGACACGTCACTACCGTCCCAGACCAGCCGCGTACGCCTGCCTTCGCTAACGCCATGGACCAGGGCCACCTCAAGGACAGCCTCCTCGTCCCGTCCTCCCGCGCCGCCGCGACGAATGGGCCCCACCACCGCCGCGCCACGCTCGCGCCGGGAACTGGCGCCGGAGGCCCATGTGGCGGAGCCGGCGGCGTGTCCATCGACGTCAACGGCCTGAAGCGGCGTGGCGGCGGGAGGCGCTCGTGGGTGCGCGTGG…	est|omrna|protein	good	2	31594459	31599389	GRMZM2G064467	-1	WH	RefSeq peptide	NP_001167751	hypothetical protein LOC100381441	magnesium transporter	P:metal ion transport C:membrane F:metal ion transmembrane transporter activity C:plastid P:transmembrane transport	hypothetical protein LOC100381441 [Zea mays]	293333503	NP_001167751	0	hypothetical protein SORBIDRAFT_06g021670 [Sorghum bicolor]
TC310355	TC310355 1816 similar to UP:Q8RX51_ZINEL (Q8RX51) Auxin-regulated protein, partial (42%)	N.S	0.7353	0.6983	N.S.		A_92_P005972	inconclusive	No valid cDNA / EST result. No valid B73 result.	D	no result	NA	NA	NA	NA	NA	NA	NA	NA	NA	TTTGGTGCATCGTGTGCTTCTGTTTCGTGCTGCTGTTATTACGTTTTTTCTCCCCTATAA	1	227	162	TC310355	NA	NA	NA	1816 similar to UP:Q8RX51_ZINEL (Q8RX51) Auxin-regulated protein, partial (42%)	NA	NA	NA	NA	NA	NA	NA	NA	NA	NA	NA	NA	NA	NA	NA	NA	NA	NA	NA	NA
DN216877	DN216877 697 similar to UP:NUP62_HUMAN (P37198) Nuclear pore glycoprotein p62 (62 kDa nucleoporin), partial (4%)	-0.4705	N.S.	0.6943	N.S.		A_92_P020658	sense gene model	cDNA and EST results agree. B73 result agrees with cDNA result.	A	cDNA	43	1 of 1	8	112769780	112769845	8.04	yes	CDS	2	GGCCAACGTCCGGGTCATCGGCTACAAGCTACTCTGACGTCACCAAGTGACTGCGGCAGT	1	136	17	DN216877	TTTTTTTTTTTTTTTTAGAAGAAAACAGTCGGTTGACATTAGACTTCACTCCCCCGGGCCTCTTGGTTCGCATTCCAAATGTAACAATCGATAACTCGCAGGGGCAAAGAGGACGAACACTTACTCCATCTCTCAAAGCCCCTCGCCGGCCTAACAAAAATAGGACACACTGATACTCTTGGTCTTGGGAGGAAGAGGACGAGCAAAGCTAAACGAACTCACCAAACTAGCTTGCTACTAGCAGTAGCAGCACACTGCCGCAGTCACTTGGTGACGTCAGAGTAGCTTGTAGCCGATGACCCGGACGTTGGCCGGCGTCCCGCGCTGGACGTACACGAACCTGAGGCTCTTACCTGTGCGCAACGCCGGCAGCCACTTGGGCGGGACGTACCCGTAGCG…	inbred B73	MEST1042_F04.T7-1 UGA-ZmSAM-XZ2 Zea mays cDNA, mRNA sequence.	697 similar to UP:NUP62_HUMAN (P37198) Nuclear pore glycoprotein p62 (62 kDa nucleoporin), partial (4%)	GRMZM2G143747_T01	TGTTTTGAACGATCCACTTACTAAAGACCTAAAGGTGATCGATCCAGCTGCAGTACACAAGTAGTCAAGCCCAGCTTTGAACCTCTATCCATGTCCCCTGTACCCTCCAAAACCAATTTATAAATACCTCTGCTTTGAGCTCCCTCCAAAACCAACCAGAGACCCCCTGAGCAGTCACTACGGCTCGCATCACTCACTCACTGGTGCACTGCCATGGCCATGAACGTGATTGCACTACTTGGCCTCTTGGCACTTGCATCAGTGGTGAGGACGGCTTCCGGCGCTGGCGGGCATGACTACGCCTCGGCATTGAAGAAGACCATCCTCTACTTCGAGGCGCAGCGGTCCGGCGTGCTCCCGCCCAACCAGAGGATCACCTGGAGAGAGAACTCCGGCCTC…	est|omrna|protein	good	8	112767408	112770081	GRMZM2G143747	1	WH	RefSeq peptide	NP_001168173	hypothetical protein LOC100381926	endo-beta- -glucanase	F:hydrolase activity P:carbohydrate metabolic process C:extracellular region C:cytoplasmic membrane-bounded vesicle F:carbohydrate binding	unknown [Zea mays]	223943095	ACN25631	0	hypothetical protein SORBIDRAFT_09g006670 [Sorghum bicolor]
BQ163848	BQ163848 481 weakly similar to UP:E74EB_DROME (P11536) Ecdysone-induced protein 74EF isoform B (ETS-related protein E74B), partial (3%)	N.S	N.S.	0.6925	N.S.		A_92_P032998	ambiguous	cDNA and EST results agree. B73 result agrees with cDNA result.	A	cDNA	60	1 of 2	2	215135003	215134944	2.08	yes	CDS	4	GGATGATGAACTGAATAGAGCAAATGGTGAGGTGCCTGCTGAGGAAATGCTCTCAGATGA	1	59	43	BQ163848	CGTTGCTGTCGTGATTCTCAACAAAATCATCTTCATCATCTGAGAGTTCAAGGTCATCGTCGTCGCGCCGTCAGAATTCTCACTATCCATAAACTTATCCTTATCAGTAGCCTTGTCTGTTTCGCCGTCTGGCTCAAAATCCATGTCAGCAGGATCATCATCTGCATCGCTGTCATCATCATTCTCATCATTATACTCATCGTCATCATAAGCATTGTACTTTGACATCTTCATTTGTCGTGAGCCAGACTTTGCTGCTCCACCAGAAGTGGAACAGCTTGATTGCTTCATCCCGCCACGATGCAACGATTCAATCTGATCCTCTCCGTCCTGCTCGTAATAGTCATCTGAGAGCATTTCCTCAGCAGGCACCTCACCATTTGCTCTATTCAGTTCATC…	BMS (Black Mexican Sweet)	952084B06.y2 952 - BMS tissue from Walbot Lab (reduced rRNA) Zea mays cDNA, mRNA sequence.	481 weakly similar to UP:E74EB_DROME (P11536) Ecdysone-induced protein 74EF isoform B (ETS-related protein E74B), partial (3%)	GRMZM2G141258_T01	ATGGCATTTTTCAGCAACTCCGGGAGCAAGGCCGATTCAGAAGGGTACAACTTGAATGAAAAGGCCGATGATGATGGCATACACGAGTCAATCCGGGATGGGAATGATGGCCTGAACTCTAGGCAGTGGAACTTAAATGAGAAAGCAGAGGATGCTTACCACAGCGAAGCAGAGCAATATGAGTCTGGCCAGTCAGGTTTGTACGCATCAAGGCAGCATGTTCAGAGAGGAGGCAGATCGTCTGGTGGTCCATGGGGCACAAATTTTCTGAAGGATTCCAGGTCCAAACAGACGGCCAAGGAAGTTGCATCAAATAGCGGTAGAGGAATGGATGCTGCTAACTCGCATGATGACATGGATGGTAGCAGAGAGGATGATGAACTGAATAGAGCAAATGGT…	est	good	2	215118775	215135374	GRMZM2G141258	-1	WH	-	-	-	chromodomain helicase dna binding protein	C:chromatin F:helicase activity F:DNA binding P:chromatin assembly or disassembly F:chromatin binding F:ATP binding C:nucleus	hypothetical protein SORBIDRAFT_02g041910 [Sorghum bicolor]	242051170	XP_002463329	0	hypothetical protein OsJ_25446 [Oryza sativa Japonica Group]
BQ163848	BQ163848 481 weakly similar to UP:E74EB_DROME (P11536) Ecdysone-induced protein 74EF isoform B (ETS-related protein E74B), partial (3%)	N.S	N.S.	0.6925	N.S.		A_92_P032998	ambiguous	cDNA and EST results agree. B73 result agrees with cDNA result.	A	cDNA	56	2 of 2	7	171251058	171250999	7.05	yes	CDS	4	GGATGATGAACTGAATAGAGCAAATGGTGAGGTGCCTGCTGAGGAAATGCTCTCAGATGA	1	59	43	BQ163848	CGTTGCTGTCGTGATTCTCAACAAAATCATCTTCATCATCTGAGAGTTCAAGGTCATCGTCGTCGCGCCGTCAGAATTCTCACTATCCATAAACTTATCCTTATCAGTAGCCTTGTCTGTTTCGCCGTCTGGCTCAAAATCCATGTCAGCAGGATCATCATCTGCATCGCTGTCATCATCATTCTCATCATTATACTCATCGTCATCATAAGCATTGTACTTTGACATCTTCATTTGTCGTGAGCCAGACTTTGCTGCTCCACCAGAAGTGGAACAGCTTGATTGCTTCATCCCGCCACGATGCAACGATTCAATCTGATCCTCTCCGTCCTGCTCGTAATAGTCATCTGAGAGCATTTCCTCAGCAGGCACCTCACCATTTGCTCTATTCAGTTCATC…	BMS (Black Mexican Sweet)	952084B06.y2 952 - BMS tissue from Walbot Lab (reduced rRNA) Zea mays cDNA, mRNA sequence.	481 weakly similar to UP:E74EB_DROME (P11536) Ecdysone-induced protein 74EF isoform B (ETS-related protein E74B), partial (3%)	GRMZM2G010342_T01	ATGGCATTCTTCAGCAACTCCGGGAGCAAGGCTGATTCAGGAGGGTACAACCTGAATGAAAAGGCCGAAGATGAGGGCATCTACGAGTCAGTTCAGGATGGGAATGTTGACCTGAGTTCTAGGCAGTGGAACTTAAATGAGAAAGCAGATGATGCTTACCATTGTGAAGCAGAGCAATATGAGGCGGGCCAGTCAGGTTTGTACTCTTCTGAGAAGGCATCAGGGCAGCATATCCAGAAAGGAGGCAGATCTTCTGGTGGTCCATGGGGCACAAATTTTCTGAAGGATTCCAGGTCCAAACAGATGGCCGAGGATGTTCCATCGAATAGTGGTAGAGGAATGAATGCTGCTAGCTTGCATGATGGCTTGGATGATAGTGGAGAGGATGATGAGCTGAAC…	abinitio|cdna|est|omrna|protein	good	7	171232455	171251441	GRMZM2G010342	-1	WH	-	-	-	chromodomain helicase dna binding protein 1	P:chromatin modification P:chromatin assembly or disassembly F:DNA binding F:ATP binding C:chromatin F:helicase activity F:chromatin binding C:nucleus	hypothetical protein SORBIDRAFT_02g041910 [Sorghum bicolor]	242051170	XP_002463329	0	hypothetical protein OsJ_25446 [Oryza sativa Japonica Group]
BQ163848	BQ163848 481 weakly similar to UP:E74EB_DROME (P11536) Ecdysone-induced protein 74EF isoform B (ETS-related protein E74B), partial (3%)	N.S	N.S.	0.6925	N.S.		A_92_P037039	antisense gene model	cDNA and EST results agree. B73 result agrees with cDNA result.	A	cDNA	51	1 of 1	2	215135023	215135075	2.08	no	CDS	4	TCCTTGGCATCATGCGAGCTAGCAGCATCCATTCCCCTACCGCTATTTGATGCAACTTCC	1	33	164	BQ163848	CGTTGCTGTCGTGATTCTCAACAAAATCATCTTCATCATCTGAGAGTTCAAGGTCATCGTCGTCGCGCCGTCAGAATTCTCACTATCCATAAACTTATCCTTATCAGTAGCCTTGTCTGTTTCGCCGTCTGGCTCAAAATCCATGTCAGCAGGATCATCATCTGCATCGCTGTCATCATCATTCTCATCATTATACTCATCGTCATCATAAGCATTGTACTTTGACATCTTCATTTGTCGTGAGCCAGACTTTGCTGCTCCACCAGAAGTGGAACAGCTTGATTGCTTCATCCCGCCACGATGCAACGATTCAATCTGATCCTCTCCGTCCTGCTCGTAATAGTCATCTGAGAGCATTTCCTCAGCAGGCACCTCACCATTTGCTCTATTCAGTTCATC…	BMS (Black Mexican Sweet)	952084B06.y2 952 - BMS tissue from Walbot Lab (reduced rRNA) Zea mays cDNA, mRNA sequence.	481 weakly similar to UP:E74EB_DROME (P11536) Ecdysone-induced protein 74EF isoform B (ETS-related protein E74B), partial (3%)	GRMZM2G141258_T01	ATGGCATTTTTCAGCAACTCCGGGAGCAAGGCCGATTCAGAAGGGTACAACTTGAATGAAAAGGCCGATGATGATGGCATACACGAGTCAATCCGGGATGGGAATGATGGCCTGAACTCTAGGCAGTGGAACTTAAATGAGAAAGCAGAGGATGCTTACCACAGCGAAGCAGAGCAATATGAGTCTGGCCAGTCAGGTTTGTACGCATCAAGGCAGCATGTTCAGAGAGGAGGCAGATCGTCTGGTGGTCCATGGGGCACAAATTTTCTGAAGGATTCCAGGTCCAAACAGACGGCCAAGGAAGTTGCATCAAATAGCGGTAGAGGAATGGATGCTGCTAACTCGCATGATGACATGGATGGTAGCAGAGAGGATGATGAACTGAATAGAGCAAATGGT…	est	good	2	215118775	215135374	GRMZM2G141258	-1	WH	-	-	-	chromodomain helicase dna binding protein	C:chromatin F:helicase activity F:DNA binding P:chromatin assembly or disassembly F:chromatin binding F:ATP binding C:nucleus	hypothetical protein SORBIDRAFT_02g041910 [Sorghum bicolor]	242051170	XP_002463329	0	hypothetical protein OsJ_25446 [Oryza sativa Japonica Group]
TC288792	TC288792 1313 similar to UP:Q6H4N6_ORYSA (Q6H4N6) MutT-like protein, partial (83%)	N.S	N.S.	0.6903	N.S.		A_92_P030685	sense gene model	cDNA and EST results agree. B73 result agrees with cDNA result.	A	cDNA	60	1 of 1	4	94878735	94878794	4.04	yes	UTR	1	GCGTGCGTTGCTAGCTTGCTCGATCTGCCTCTCCTCTGGATCCCCTGTCCTGTCCCTGTT	1	73	14	TC288792	TGCTCTTTTAGCTTTGGCAGCCAATCGCCTCTTGTCCTGTCGTCGTCTCTTCCTTTCGCGTGAGCAGTTCAGGCGTTCTTGCCCTTTCCTCGCTCAGGTCAGGTGGGGATAGGATCGTGACGTCGTCATCGCCACCACCACCCCCAGCATCCCGAGCTGCTGCTGGCGGTGGGGCAACCGCGTGCGTTGCTAGCTTGCTCGATCTGCCTCTCCTCTGGATCCCCTGTCCTGTCCCTGTTAATCGCGCGCGCTTGCCTATTTACAAGGCGAAACAAGCGCGCAGCAGTGGCCATGTCGTCCGACGCGGTGGCCGCCAGCAGCAGGAAGGGCCGGCTGAAGCAGCGCTACGACAACGAGTTCCGCCTCGTCGCAGGGTGCGTGCCGTACCGGGTGAACAAG…	-	-	1313 similar to UP:Q6H4N6_ORYSA (Q6H4N6) MutT-like protein, partial (83%)	GRMZM2G043575_T01	GCTCTTTTAGCTTTGGCAGCCAATCGCCTCTTGTCCTGTCGTCGTCTCTTCCTTTCGCGTGAGCAGTTCAGGCGTTCTTGCCCTTTCCTCGCTCAGGTCAGGTGGGGATAGGATCGTGACGTCGTCATCGCCACCACCACCCCCAGCATCCCGAGCTGCTGCTGGCGGTGGGGCAACCGCGTGCGTTGCTAGCTTGCTCGATCTGCCTCTCCTCTGGATCCCCTGTCCTGTCCCTGTTAATCGCGCGCGCTTGCCTATTTACAAGGCGAAACAAGCGCGCAGCAGTGGCCATGTCGTCCGACGCGGTGGCCGCCAGCAGCAGGAAGGGCCGGCTGAAGCAGCGCTACGACAACGAGTTCCGCCTCGTCGCAGGGTGCGTGCCGTACCGGGTGAACAAGA…	cdna|est|omrna|protein	good	4	94878557	94881244	GRMZM2G043575	1	WH	RefSeq peptide	NP_001132204	hypothetical protein LOC100193633	nudix hydrolase 13	F:hydrolase activity	hypothetical protein LOC100193633 [Zea mays]	212723710	NP_001132204	9.16e-105	hypothetical protein SORBIDRAFT_04g021190 [Sorghum bicolor]
TC281503	TC281503 857 similar to UP:RK24_ARATH (P92959) 50S ribosomal protein L24, chloroplast precursor, partial (62%)	N.S	N.S.	0.6885	N.S.		A_92_P009157	sense gene model	No EST. cDNA result. B73 result agrees with cDNA result.	A	cDNA	60	1 of 1	5	48451297	48451356	5.03	yes	CDS	1	GTGCTGCACAAGATGCATGTTAGGATCGGGGACACGGTACAGGTTATTGCAGGCCGTGAG	1	208	11	TC281503	NA	NA	NA	857 similar to UP:RK24_ARATH (P92959) 50S ribosomal protein L24, chloroplast precursor, partial (62%)	GRMZM2G463913_T01	TCCGGGCAACTCGAAGAAGCCGCGTGCGTTATCCTTTGAGCAGTTTGGGCGCTGAGCAAGTCCAGTGAGAGAGGGAGAGCGGCGAGAGGATGGCTGGGATGGCATCGCTGCAGGGCGCCATGGCGTCGCTCTCCATCTCCGCGCTAGGCGCGGCGACGGCGAGCAGCAGCAGCTTCTGGGGCAACCGGCTCGCCACCTACTCCGCGCCGCAGCCTGGGGTAAGGTTTATGGTCAAGATATGCCCAATTGAAATGAGACTTAAGAGATGGGAGCGAAAGAAGTGTAAACCAAACAGTCTTCCTGTGCTGCACAAGATGCATGTTAGGATCGGGGACACGGTACAGGTTATTGCAGGCCGTGAGAAAGGAAAGGTTGGAGAAGTCACACGCCTTTTCAAGC…	est|omrna|protein	no_stop	5	48449471	48451502	GRMZM2G463913	1	WH	RefSeq peptide	NP_001141116	hypothetical protein LOC100273201	50s ribosomal protein chloroplast precursor	C:ribosome F:structural constituent of ribosome C:chloroplast P:translation F:rRNA binding	hypothetical protein LOC100273201 [Zea mays]	226528238	NP_001141116	2.13e-58	hypothetical protein SORBIDRAFT_10g027590 [Sorghum bicolor]
BG320146	BG320146 202 UP:Q4SVA9_TETNG (Q4SVA9) Chromosome undetermined SCAF13769 whole genome shotgun sequence, partial (1%)	N.S	0.714	0.6875	N.S.		A_92_P011842	EST	EST result. No valid cDNA result. B73 result (EST vs genome) agrees with EST result.	E	EST	8e-116	1 of 1	3	230607052	230607544	3.09	no info	NA	2	CTCTCTCTCTGTCCGTCTCACACGTCATACACATATAGATGGATGATGTCGTATGTACAT	1	191	85	BG320146	TTGTGATATGAATAAAATAAATAGTTAAAAGGATATAGACCGTCTCTCGATCGATCCTGTCTCTCTCTCTCTGTCCGTCTCACACGTCATACACATATASATGGWTGATGTCGTATGTACATGTTAACATGCAGATGCAAGCGTACGTGTACACACACGGGGAGAGATTTTATTTAGTAGTAYATAGCAGTWGAYAAGTWGCYATYGWTCATCASGSGTAGATTGATAGATATCATYATGABGABGACYGATGATCCGGCCGGCGGCGAGGGCGGAATGGTTGGTCGATCGAKCAGGCGGCYRNCGTCGCGCGTGGTCTAGGTTTTAGGTCACGCTGGAGGAGTYGGTGGAGGTGGTGATGGTGKAGGGGATGCTGACGCCGCACTTGGAGGGGATGCK…	CO328	Zm03_04g08_A Zm03_AAFC_ECORC_cold_stressed_maize_seedlings Zea mays cDNA clone Zm03_04g08, mRNA sequence.	202 UP:Q4SVA9_TETNG (Q4SVA9) Chromosome undetermined SCAF13769 whole genome shotgun sequence, partial (1%)	GRMZM2G010868_T01	CTTTAATCGGAAGCCAACATCTCGACATATAGAGCGTTCGATAGGATGCTTACTTATTCTAGTCTATTAAATTTCCCACCGCTGCTAATTAATGCTAATGAATTAACTCTCTCTGCCTATCCCTCGACATGCACTAATGTAGGAGTATATCCCAACGCCCAACCACCTCCTAATAACTTCGACGGATGGCAGCTACCGTCCATGGAAGATGGTGACGGAATGTCCAGCATTCCACCGACTGCCAGAAACTGCACGCACATCTGTCATCAGCAATCGCTAGCCTATTTAATGAGCAACATTCCATTGCAATCTCCTCAGGCCACTTACCTGCAGTCACCACTCCCAAGCCAGTACCCACAGTCCTACGAGCAGTCGCACGCAAGTGTCAAGAGACGAAAC…	abinitio|cdna|est|omrna|protein	good	3	230606444	230608235	GRMZM2G010868	-1	WH	RefSeq peptide	NP_001105392	phospholipid transfer protein	lipid-transfer protein	F:lipid binding P:lipid transport	phospholipid transfer protein [Zea mays]	162464433	NP_001105392	4.1e-42	nonspecific lipid-transfer protein 1 precursor [Zea mays]
BI431013	BI431013 277 UP:Q8VAS4_WSSV (Q8VAS4) Wsv318, partial (14%)	N.S	0.6784	0.6862	N.S.		A_92_P005766	inconclusive	No valid cDNA / EST result. No valid B73 result.	D	no result	NA	NA	NA	NA	NA	NA	NA	NA	NA	ACATTACACGGGCAGTCCCCTCTCTACTCTAACCACTCTCTCTCTCGTATCATCTCTGGA	1	229	83	BI431013	NA	NA	NA	277 UP:Q8VAS4_WSSV (Q8VAS4) Wsv318, partial (14%)	NA	NA	NA	NA	NA	NA	NA	NA	NA	NA	NA	NA	NA	NA	NA	NA	NA	NA	NA	NA
TC284454	TC284454 1286 homologue to PRF:NP_194613.3:42567231:NP_194613 expressed protein (Arabidopsis thaliana), partial (15%)	N.S	N.S.	0.6855	N.S.		A_92_P027356	sense gene model	cDNA and EST results agree. B73 result agrees with cDNA result.	A	cDNA	59	1 of 1	3	209068217	209068158	3.08	yes	UTR	1	CTCTCTCTCCACTCCACCTAGCTTTGTTCATCTTGTTCTCCCAAAAGTCTTCTTTCTAGC	1	94	73	TC284454	AATAATAGGGGGGGATATATTTGCCCTGCAAGGAAATCTCTCCCTTCCATTTTATAAGGGTGGTCTCGTGCATCATTCAATCAACTCTCTCTCTCTCCCACTCCCACACACACATCCTGTCCCTCTCTCTCTCTCCACTCCACCTAGCTTTGTTCATCTTGTTCTCCCAAAAGTCTTCTTTCTAGCTAGGTCTTCGGTCTCGGACATGAGCGGGAGAAACTTTGGGGACAGCATGGAGTTGAGCAGCAGTGGGAGATCGTCTGGCTCGAGAAGGGGCAAGAGAGGAGGCGGCGGCGGCGGCGGCACCGACAGGCCCAAGCAGCCGCAGCGAGGGCTGGGCGTGGCGCAGCTTGAGAAGATTAGGTTACAGAGCGAAATGGTGGAGTACTTCCATCCTCT…	-	-	1286 homologue to PRF:NP_194613.3:42567231:NP_194613 expressed protein (Arabidopsis thaliana), partial (15%)	GRMZM2G076064_T01	TCCCTTCCATTTTATAAGGGTGGTCTCGTGCATCATTCAATCAACTCTCTCTCTCTCTCTCTCTCCCACTCCCACACACATCCTGTCCCTCTCTCTCTCCACTCTACCTAGCTTTGTTCATCTTGTTCTCCCAAAAGTCTTCTTTCTAGCTAGGTCTTCGGTCTCGGACATGAGCGGGAGAAACTTTGGGGACAGCATGGAGTTGAGCAGCAGTGGGAGATCGTCTGGCTCGAGAAGGGGCAAGAGAGGAGGCGGCGGCGGCGGCACCGACAGGCCCAAGCAGCCGCAGCGAGGGCTCGGCGTGGCGCAGCTTGAGAAGATTAGGTTACAGAGCGAAATGGTGGAGTACTTCCATCCTCTCGGCCAGCACCCCAGCTTGATCCACAGAACGGGCAGCCT…	est|omrna	good	3	209066184	209068307	GRMZM2G076064	-1	WH	-	-	-	-	-	hypothetical protein SORBIDRAFT_03g031020 [Sorghum bicolor]	242053967	XP_002456129	8.08e-53	hypothetical protein OsJ_02993 [Oryza sativa Japonica Group]
TC291410	TC291410 298 similar to UP:Q9V8W7_DROME (Q9V8W7) CG11007-PA (LD01519p), partial (6%)	N.S	0.5685	0.6827	N.S.		A_92_P038693	EST	EST result. No valid cDNA result. B73 result (EST vs genome) agrees with EST result.	B	EST	1e-96	1 of 1	4	3595988	3596046	4.01	no info	(partially) outside gene model	1	TCGATCGATCGGCCTACTTCCTCCTCACTCCGTCCATAAATATACTACTCTTGCAACAAA	1	23	36	TC291410	GCGGCCGCGCGCCGTACGCCGCGTACACGGTGCACTGGCTCGCCGTGGCCATCAGCACCGCCGCCGCCACCGCCAGGCCCATGCCCGCGATGCGGCCGGCGATGCTGATCGCCGTCGCGGTCTTGGATTCCTTCTTCTCCTCGTCGTCGTGCATGGTGGACATATACGTACGCGTACGACGCGCCGATCGACGGACGACTGGACGAGCAAGCTACTGGCTTTGTTTGTTGCAAGAGTAGTATATTTATGGACGGAGTGAGGAGGAAGTAGGCCGATCGATCGATGGCCCCAACACAAT	-	-	298 similar to UP:Q9V8W7_DROME (Q9V8W7) CG11007-PA (LD01519p), partial (6%)	GRMZM2G098047_T01	CGTACGCGTACGTATATGTCCACCATGCACGACGACGAGGAGAAGAAGGAATCCAAGACCGCGACGGCGATCAGCATCGCCGGCCGCATCGCGGGCATGGGCCTGGCGGTGGCGGCGGCGGTGCTGATGGCCACGGCGAGCCAGTGCACCGTGTACGCGGCGTACGGCGCGCGGCCGCGCACCGTGACCTACACCGACTTCCCGCCCCTGGTCTTCCTCGTGGGCGCCGCCTCCATCGCGGCGTTCCTCGAGGCCATCGCCATCTTCCTCTGCGTGTGGAAGAAGGGCAAGGACAAGAAGGCCAAGGTGCTCATGCCGCTGCTGGGCGCCGCCGTGCCGGCGCTGCTGTACGCGGCCACCGGCGCGGCGTTCGCGGCCAGCTCCAACATGTCCTACTGC…	omrna|protein	good	4	3596098	3596740	GRMZM2G098047	1	WH	-	-	-	-	-	hypothetical protein SORBIDRAFT_05g025800 [Sorghum bicolor]	242071857	XP_002451205	1.27e-22	hypothetical protein SORBIDRAFT_05g025810 [Sorghum bicolor]
TC302866	TC302866 1413 Zea mays clone EL01N0445F09.c mRNA sequence	N.S	N.S.	0.6791	N.S.		A_92_P032569	sense gene model	cDNA and EST results agree. B73 result agrees with cDNA result.	A	cDNA	46	1 of 1	3	213778706	213778766	3.08	yes	UTR	1	GGAGAGAAAAAAAACCGCACACTGTATACCAATTGGCGCAGGCTATAGACATTTCGTATT	1	61	94	TC302866	CAGTTCCGGTCCGNAATACCCGTCGACCCACGCTCCGGCTCCTCGCTGCTCACTCCACAGCGCCGCGCAATGGCGGCCAAGCAGCGGCACCGGCAGCTGCCACTCCTGCCCCTCCTCGCCGCGGCCGTCGCGTGGTCGCTACTGCGCGCCGCCGCCGCCGCGGGCACGGGCACTGGCACGCTCGGCCTCCGGCACAAGCCCGCGAGGCAGCACAACAGCACGCGGCACGGGGGAGGGCGGCGCGCCCAGCGTGGTGGCGCTCCCGGCACTGGCATGGCGTCTTGCAACCTGTTCCAGGGCAGCTGGGTGTACGACGACACGCTGCCGATGTACGACGCGGCGGGGTGCCCCTTCGTGGAGCCGGAGTTCGACTGCCAGAAGTACGGCCGGCCCGACAAG…	-	-	1413 Zea mays clone EL01N0445F09.c mRNA sequence	GRMZM2G047298_T01	ACTATTATAAAAAGTCGGGCGCGCCGGCCTCATCTGACCCGTCCGTGTCCGTGTCCGTCCCCGCAAGGCCCAGCTCCTCGCTGCTCACTCCACAGCGGCGCCCTATGGTGTCCTTGCAGCGCCTCGAAAGATGCCACTCCTGGCCCCTCCTCGCCGCGGCCGTCGCGTGGTCGCTACTGCGCGCCGCCGCCGCCGCGGGCACGGGCACTGGCACGCTCGGCCTCCGGCACAAGCCCGCGAGGGCAGCACAACAGCACGCGGCACGGGGGAGGGCGGCGCGCCCCAGCGTGGTGGCGCTCCCGGCACTGGCATGGCGTCGTGCAACCTGTTCCAGGGCAGCTGGGTGTACGACGACACGCTGCCGATGTACGACGCGGCGGGGTGCCCCTTCGTGGAGCC…	cdna|est|omrna|protein	good	3	213775068	213778961	GRMZM2G047298	1	WH	RefSeq DNA	NM_001150673	LOC100276997 (umc1273), mRNA	lustrin a-like	F:hydrolase activity	hypothetical protein LOC100276997 [Zea mays]	226502270	NP_001144145	3.26e-176	hypothetical protein SORBIDRAFT_03g029700 [Sorghum bicolor]
TC313730	TC313730 924 similar to UP:Q8GRU0_ORYSA (Q8GRU0) Pentatricopeptide (PPR) repeat-containing protein-like, partial (45%)	N.S	N.S.	0.6775	N.S.		A_92_P018966	sense gene model	cDNA and EST results agree. B73 result agrees with cDNA result.	A	cDNA	60	1 of 1	7	1317192	1317133	7	yes	UTR	6	TGTTGGCGGCAATGGAGGAAGAGTACGGCATCGTGCCCAAGGTGGAGCACTACGGCTGCA	1	146	42	TC313730	TTCGGCACGACTCGCGGCGGCGGCGACAGGGACGTGGTGGCGTGGAACGCCATGATCAACGGGTACGCGATGCACGGGCGCAGCCGGGAGGCGCTGGAGGCGTTCGGGCAGCTGCGGGCGCAGGGGCTCTGGCCGACCGACATCACCTTCATCGGCGTGCTGAACGCCTGCAGCCACTCCGGGCTCGTCGACGAGGGCCGCGCGCTGTTGGCGGCAATGGAGGAAGAGTACGGCATCGTGCCCAAGGTGGAGCACTACGGCTGCATGGTGGACCTTCTGGGCCGCGCCGGGCGCGTCGAGGAAGCGTTCGACCTGGTGCGGAGCATGAAGGCGAAGCCCGACGCGGCGATGTGGGCGTCGCTCCTCGGCGCCTGCCGGCTGCACAAGAACCTGGCGCTG…	-	-	924 similar to UP:Q8GRU0_ORYSA (Q8GRU0) Pentatricopeptide (PPR) repeat-containing protein-like, partial (45%)	GRMZM2G120563_T04	GCTCATTGAGGATAAGCTGCGGTTACTGATCATCTAGTCCCATGTCCACCGCCGCCGTGCTCCCGTCGCCGGCGTCGACCAGACACCCGGCCGGCGGTGGCGCCCTGACGGCGGACCGCGCAGCGGCGCTACTGGCGGGCTGCGCGTCCGCAAGCCGCGCCGCCGAGATCCACGCCGCGGCGGTGCGCGCCAGCGTGGACCAGGACAAAGCAGTGGCCTTCCGGCTCCAGCGCGCGTACGCGGCGTCCGGCCGCCTGGACCTAGCCGTGGCGCTCCTCCGGCGCACGCCCGACCCGACCGCCGTCTTCTACACGTCCGCCATCCACGCGCACTCCTCCCGGGGCCTCCACCGCGCGGCGCTGGCGCTCCTCTCCGAGATGCTGCTGTCCCACCACGGCC…	cdna|est|omrna|protein	good	7	1305954	1318383	GRMZM2G120563	-1	WH	RefSeq peptide	NP_001146708	hypothetical protein LOC100280310	pentatricopeptide repeat-containing	F:pyridoxal phosphate binding F:L-alanine:2-oxoglutarate aminotransferase activity F:1-aminocyclopropane-1-carboxylate synthase activity P:biosynthetic process	pentatricopeptide repeat protein PPR868-14 [Zea mays]	195611854	ACG27757	0	hypothetical protein SORBIDRAFT_02g000820 [Sorghum bicolor]
TC308930	TC308930 483 weakly similar to OMNI:NTL02SC3887:CAB56347.1:5918469: DNA polymerase III subunit gamma (Streptomyces coelicolor), partial (3%)	N.S	0.4188	0.6772	N.S.		A_92_P023441	EST	cDNA and EST results agree. B73 result (EST vs genome) agrees with EST result.	E	EST	0	1 of 1	4	225569962	225570420	4.09	no info	NA	1	CTCTCTCCCTCTCTTGTTGCTTAAAATTGTTTCTACTTCTAACTTGCTGATGAAGGTCGT	1	118	76	TC308930	GCGGCCGCCCTAAAAGCATGGTGCCTGCTTCCGAAACGGAGGAGAAGCACTGCCGGCGGTGATGATGAGGAAGCAATAATTGATCAAGCGATGACACCGTCGTCAATCTTGAAGGTGAAGATGGTGCTGACCAAGGGCGAGCTGGGGTGGCTCGTGGCGCAACTCAAGGCCGGCGACCGCCGCCTCGCGGACGTGCTCCGGGAGATGGCGCGCAAGCGTGAGGGCCGGGCGGCTGCCGACGGGTGGCGGCCCACCCTTGAGAGCATCGTCGAGTGCCCTGCCGAGACGGCGCCGGCGCCGGACGCCAACTCCGATAAAAGTGATTAGCTAGCTATATAGGAGTACTTGTAGAAGATCTGGAACTCCTAGATGTGTTGCCCGTTGGACGTTTCGATTTTT…	-	-	483 weakly similar to OMNI:NTL02SC3887:CAB56347.1:5918469: DNA polymerase III subunit gamma (Streptomyces coelicolor), partial (3%)	GRMZM2G052920_T01	ACCTCGCAACCCCCACCCTCTTATTGCGCCTCACTTGGCCTGCGCGGCTGCTGTACCAAACCAACCCAAGCCACCCAATAAACCAACCAACGACGTAGCTGTTGAGCAGTACGTTGAGCTAGCTCTAGCTATAGGTACAGTACAGTCACGGAGTCTCGGCTCGGCCATGGGCAACTGCGTCCAGATCAGCAGCGGCGGCGTCGGCGTCGGCGGCAGTAGAAGCTGCGCGGCCGCCGTAGAAGCAGGGTGCCAGCAGCCGCAACGGAGGAGAAGCACTGCCGGCGGTGATGAGGAGGAGGCAATAATTGATCAAGCGATGACACCGTCGTCAATCTTGAAGGTGAAGATGGTGCTGACCAAGGGCGAGCTGGGGTGGCTCGTGGCGCAGCTCAAGGCCGG…	cdna|est|omrna|protein	good	4	225569737	225570456	GRMZM2G052920	1	WH	RefSeq peptide	NP_001144486	hypothetical protein LOC100277463	-	-	hypothetical protein LOC100277463 [Zea mays]	226493424	NP_001144486	2.14e-59	hypothetical protein SORBIDRAFT_04g009200 [Sorghum bicolor]
TC313113	TC313113 873 unknown	N.S	N.S.	0.6764	N.S.		A_92_P028072	ambiguous	No EST. cDNA result. B73 result agrees with cDNA result.	A	cDNA	60	1 of 2	1	5412720	5412661	1.01	yes	UTR	1	CTCTCTCTCTCATCCTCTGCAATGCAAAAATATGGATGCGCCCATGCTGACAGTGACACC	1	89	108	TC313113	NA	NA	NA	873 unknown	GRMZM2G176585_T01	CTTTTTCCCCGAAACCAAAACAGAAAAAAAGTAAAGTCCTGCTGGCAGCTGTCAACCACCCGTGGTCCCGTGGAAGAGAAGAGAGCATCGCCGGACCCGGGGACGGCGCGCCGAGAAGGAACAAAAGAAGACGGCGGCGGGGCGGAGATGGGGAGCCCTCTGGGCGGGTGGCCGTCATACAACCCGCACAACTTCAGCCAGTTGGTCCCTGCCGACCCCTCCGCGCAGCCCTCGAATGTCACACCAGCCACTTATGTTGCGACCCACAGGACAGATCCGCCACCCAATCAAGTGATAACCACGGAGGCCAGGAACATCCTGCTGAGGCACTTGTACCAGAAATCCGAGGAGAAGCTGAGGCCAAAGAGAGCTGCGGCGGACAACCTCGCTCCGGAGAAC…	cdna|est|protein	good	1	5412633	5416804	GRMZM2G176585	-1	WH	RefSeq peptide	NP_001145069	hypothetical protein LOC100278265	-	-	hypothetical protein SORBIDRAFT_01g048810 [Sorghum bicolor]	242037123	XP_002465956	2.19e-60	hypothetical protein LOC100278265 [Zea mays]
TC313113	TC313113 873 unknown	N.S	N.S.	0.6764	N.S.		A_92_P028072	ambiguous	No EST. cDNA result. B73 result agrees with cDNA result.	A	cDNA	60	2 of 2	1	6369587	6369528	1.01	yes	UTR	2	CTCTCTCTCTCATCCTCTGCAATGCAAAAATATGGATGCGCCCATGCTGACAGTGACACC	1	89	108	TC313113	NA	NA	NA	873 unknown	GRMZM5G899119_T02	GAAACCAAAACAGAAAAAAAGTAAAGTCCTGCTGGCAGCTGTCAACCACCCGTGGTCCCGTGGAAGAGAAGAGAGCATCGCCGGACCCGGGGACGGCGCGCCGAGAAGGAACAAAAGAAGACGGCGGCGGGGCGGAGATGGGGAGCCCTCTGGGCGGGTGGCCGTCATACAACCCGCACAACTTCAGCCAGTTGGTCCCTGCCGACCCCTCCGCGCAGCCCTCGAATGTCACACCAGCCACTTATGTTGCGACCCACAGGACAGATCCGCCACCCAATCAAGGGCGTGTTATTTGTGAGCAACTGGACAATTCAAAACATCTGAATGGGTACTTCAGCCACAGACTTCTGGTGAGGTGCAGTGATAACAGCAGAGATATCCCAATTTGTATAGCAGATA…	mrna	good	1	6369500	6373659	GRMZM5G899119	-1	WH	RefSeq peptide	NP_001145069	hypothetical protein LOC100278265	-	-	hypothetical protein SORBIDRAFT_01g048810 [Sorghum bicolor]	242037123	XP_002465956	4.86e-54	hypothetical protein LOC100278265 [Zea mays]
TC287855	TC287855 2376 similar to UP:Q4NPG7_9DELT (Q4NPG7) PE-PGRS family protein, partial (4%)	N.S	N.S.	0.676	N.S.		A_92_P038781	sense gene model	No EST. cDNA result. B73 result agrees with cDNA result.	A	cDNA	60	1 of 1	4	238224195	238224035	4.1	yes	CDS span intron (size=96)	3	GGAGAAGGCCAAGAACAACAGTGCACAAGAAATTGTGCCTCTGGTCCAGACTCTGTTGCC	1	23	17	TC287855	NA	NA	NA	2376 similar to UP:Q4NPG7_9DELT (Q4NPG7) PE-PGRS family protein, partial (4%)	GRMZM2G042664_T05	GTCTTTTATAGCTGTTGTTCACTTTGCCCTAAGGTTGGTTAGCATGTGCGTGTCTATCCGTCCATGACTGCCTCATCCTCCTCCTCTCGCCGCATTCCTTCTCCTCGAGTCCGTGTAGAGTGAGCGAAGACGACAAAGAGAGAAACGAGAGGGTTGTGACTTGTGAGATCTTTTTGAGCTAGTAGCTAGGACTAGCAAGGGGTGGACAGGCCTTTCTGGATGGCGGATATGGAGAGGAGGGAGGAGAAGGAGAAGAAGCCGGTGGTTGGGCGTCAGCAAGCAAGGAGACACGCGATAGGGAGTGGCTCCACCCCCTCCTCGCCTCCTCCTCCAACGGCTGCCGCTGGATATAGCGGGAAGGAGATGAGAGGTGAGGAGCACAGGGCAGCGCTGAGACAG…	est	good	4	238222376	238229214	GRMZM2G042664	-1	WH	-	-	-	-	-	hypothetical protein SORBIDRAFT_04g001753 [Sorghum bicolor]	242063856	XP_002453217	4.15e-171	hypothetical protein OsI_05637 [Oryza sativa Indica Group]
DT652846	DT652846 632 homologue to UP:Q6P0Z5_BRARE (Q6P0Z5) Ena-vasodilator stimulated phosphoprotein, partial (5%)	N.S	N.S.	0.6755	N.S.		A_92_P007729	inconclusive	No valid cDNA / EST result. No valid B73 result.	D	no result	NA	NA	NA	NA	NA	NA	NA	NA	NA	CCCAAACCAACATTCATTGTACCCCCCCCTCCATACGCGGACAAGGGAAATCCGATCTAT	1	216	164	DT652846	CATTAACAACAAAAACCACCCATTCCCTTCCCAAAAAACAAAAAAACAAAAGGGGGGTCGGAAAAGGAAAATACATTGCAACATCTTTTCCCAAGGCCCACAAAACCCACCCCTTGCGGCAACCTTGCGTTGGGGGAGGCAGGTCCCCCAAGCCCTTTAACAGGGATCAAGTAAAGCAAACCCCCAAAAACCCCCCCGCGGAGGGGATTCAAAATGCTTGTTTCCGGCAAGCCAAGCATGACCCAAAAGGCCAAAACGGGAGGCAGTTGGAAAAACAAAGGACACCCAAAAAACCCCTACAAAAAATAGTAGTTGGGTTAGGGAAACAGTTGGAAACTGAACAGGACACAGGTCAGTTTTGTGGGGTTGACCCCCCCCGGACCCCGACAAAAGATCGAG…	B73	ZM_BFb0119H16.f ZM_BFb Zea mays cDNA 3', mRNA sequence.	632 homologue to UP:Q6P0Z5_BRARE (Q6P0Z5) Ena-vasodilator stimulated phosphoprotein, partial (5%)	NA	NA	NA	NA	NA	NA	NA	NA	NA	NA	NA	NA	NA	NA	NA	NA	NA	NA	NA	NA
TC313572	TC313572 606 similar to PRF:NP_195502.2:30691615:NP_195502 zinc finger (C3HC4-type RING finger) family protein (Arabidopsis thaliana), partial (5%)	N.S	0.6496	0.6696	N.S.		A_92_P035582	inconclusive	EST result. No valid cDNA result. B73 result doesn't agree.	D	no result	NA	NA	NA	NA	NA	NA	NA	NA	NA	TTCTCCTGTTGCTCCTGTTGGGGTACTCATCTCGTTTCACTAGCCAACACGAAAACGAAA	1	43	41	TC313572	GAATTCCATTGTGTTGGGCGGAGCTGCAGGACCTGGGGACTGCGATCCACCTGCTGTCGTCGGCGCGGGCGCTGGTGCTGCAGTCGCCGCCGACGCAGCAGCAGCAGGATCTGGTGGGCAGCCTGGACACGGAGCTGAGCGACATGCGGTGGCGGCGCGCCAACAGCCAGCATCAGGAGGTAGTGACGCCGACGTCGAGGAGCGGCAGGAGGAGGGGAGACGGGGACACGACGACGCCCGTGGGGACCCCGCGCGGGGAGGCGCTGACGCCGACATCGGCGTGGCGCGCTGCGGAGCAGCTGGCCAAGGTGGCCGTCATGCGCAAGTCCATGAACCGGGTCAGCGACCTGCACGGCTTCGAGAACGCGCGCTTCTGAGGCGTCAGACGACCTTGTGCCC…	-	-	606 similar to PRF:NP_195502.2:30691615:NP_195502 zinc finger (C3HC4-type RING finger) family protein (Arabidopsis thaliana), partial (5%)	NA	NA	NA	NA	NA	NA	NA	NA	NA	NA	NA	NA	NA	NA	NA	NA	NA	NA	NA	NA
DR806484	DR806484 602 weakly similar to PRF:NP_974499.1:42572805:NP_974499 expressed protein (Arabidopsis thaliana), partial (5%)	N.S	N.S.	0.6695	N.S.		A_92_P017796	EST	cDNA and EST results agree. B73 result (EST vs genome) agrees with EST result.	E	EST	1e-82	1 of 1	5	157442393	157444495	5.05	no info	NA	2	CCCCCCCAAACAAAATTATATTCCATCCTTAAGCCCTTGGAAACAAGTTGTACAACAAAC	1	153	162	DR806484	GCCCCAAAAACAACTTGGACTAAAACAGGGGCTGACCCTGGCCCTGACAACAACAAAAAAACACAAAATACATACTGGGCAATCCAAGCAAAACCCCCAACACAATGGACATGGGAAGGGGGTGAAATCCGCTTAGGCCCCCCCAAACAAAATTATATTCCATCCTTAAGCCCTTGGAAACAAGTTGTACAACAAACCACGGCCGACAAAAAACCCCCCCTTGGTGGATGAAACACAATCCCCCCCGGGGTTCCAAGCATGGCTGTCCCCCCGAGGGCCGCCAACCCCTCCTCTAGGGAAGAACGAACAGGGATTTCCCCCCTTCTTTCCCCCCAATGGATTACCACCCCCCCCCACCGAACCCTAAGAAGGGGAGGGGTTTGCCCGGGGGTATCCCAA…	B73	ZM_BFb0032G18.f ZM_BFb Zea mays cDNA 3', mRNA sequence.	602 weakly similar to PRF:NP_974499.1:42572805:NP_974499 expressed protein (Arabidopsis thaliana), partial (5%)	GRMZM2G341732_T02	ACACGCGCAGCGAAGCAACGCAGCAGCAACAAACCTTTTCGCTCGCAGCTGCCACCACCTCGTCGTCTCGCCTCCCCCTCGGCCTCCGCACGCGCGCGCGGGATCTCGCCCTCGCCCGCCTCGCCGCTCGCGCGCGCGCACCGAGGAAGGGCGCACCCACCCGCAGGCTTCCTGGCGGGCCGATACGGCGGCGATGGCGAGCCGGGTCAAGGAGGACGAGAGGCACGAGAAGATCCTTCGCGGCCTGCTCAAGCTGCCCGCCAACAAGCGCTGCATCAACTGTAACAATTTGGTGAGCCTCTCGTCTCGAGTTCTCTTGCTGAATCTGCCACAATGCTCTGTTGCCATGAATGGCGCACACACGGCATATTGGGAGGGACCACAATATGCCTGCACAAA…	cdna|est|omrna|protein	good	5	157442176	157456526	GRMZM2G341732	-1	WH	RefSeq peptide	NP_001136789	hypothetical protein LOC100216932	-	-	GTP-ase activating protein for Arf containing protein [Zea mays]	195647158	ACG43047	0	hypothetical protein LOC100280000 [Zea mays]
DT944100	DT944100 711 weakly similar to UP:Q5AD58_CANAL (Q5AD58) Potential peroxisomal import complex protein Pex12, partial (5%)	N.S	N.S.	0.6676	N.S.		A_92_P011117	antisense gene model	cDNA and EST results agree. B73 result agrees with cDNA result.	A	cDNA	42	1 of 1	10	99377418	99377460	10.04	no	UTR	3	CCCCCCCAAGTTCCCTTGAGCCATGCAAGCTTCCCTTCTGGAATCTTTAGGGGGAAAAAC	1	195	98	DT944100	CCAAGCTCAAAAAACAACATGAACAAATAGCATTACTAATCAAGTTCAAAAAACAGCAGGAATACATATAACTAGCTTATGTTTTTTCCCCCCCCCCCAAGTTCCCTTGAGCCATGCAAGCTTCCCTTCTGGAATCTTTAGGGGGAAAAACCCATCCCGATCCCCCTTCTTGATGAAAAGTTGAGGGGCAAAAAAATGTCATCCCTTCCTTCAACTATCCCAGCTGAAAAAACTGATTCCATCTTTTCTGTTATCTCTTGCCTAACATGATCATTAGGCAAAAATGTTGCGGAAAACTTGCTTGAACTATCTTTTTCCACAAATGAACCCACAAAACGCTTGAACTGCATATCTCTAAAATTCTTCTTTGATTTTTTAATTGGGGATTTGGGATCAACC…	B73	ZM_BFb0130I13.r ZM_BFb Zea mays cDNA 5', mRNA sequence.	711 weakly similar to UP:Q5AD58_CANAL (Q5AD58) Potential peroxisomal import complex protein Pex12, partial (5%)	GRMZM2G177182_T02	CCAGACCCTAGCCACGACTTTCCCCAAGCCTCAGCCCCTCTCCCCGCTCGTGTCTCCAAGCCGCAACGGCGCAGCTCCTCTTCTTGGACGCCGAAACCGGGCACCGTCGTAGCCCCTGTCTCCGCTCGTCTCCGGGACCCTGCTTGGCCCTCTCCGGCGAACCTCTGTGCCCCTGCTCCGCCGCCAGTTCGACGCCGCCTGCTCCAGATCGACGTTGTCGTCCTCCGTCCTTTGTCCGCCTGCTCCAGATCGACGACGCCTGCTCCAGATCAAATCCGGCCTCCGTCCTCTGTGCCCCTGCCCTGCCGCTCCCAGATCGACGCCCTACCGCTCCAGGTCGAGCTGCTGCTCCAGATCGACGCCCAACTGCTCCAGATCGAGCTGCTTGTCCCAGATCGA…	abinitio|est	good	10	99376945	99378880	GRMZM2G177182	-1	WH	RefSeq peptide	NP_001169697	hypothetical protein LOC100383578	-	-	unknown [Zea mays]	223945081	ACN26624	1.93e-100	hypothetical protein LOC100383578 [Zea mays]
DR802697	DR802697 774 weakly similar to UP:SMD1_HUMAN (P62314) Small nuclear ribonucleoprotein Sm D1 (snRNP core protein D1) (Sm-D1) (Sm-D autoantigen), partial (18%)	0.7732	0.2594	0.6652	N.S.		A_92_P039185	sense gene model	cDNA and EST results agree. B73 result agrees with cDNA result.	A	cDNA	60	1 of 2	5	129988446	129988505	5.04	yes	UTR	2	CTGAAGCGACTATTGTCCCTTTCAATTCCCCTCCCCTACCTGAGGCCCTGAAGCCTGGGT	1	20	24	DR802697	CTGAAGCGACTATTGTCCCTTTCAATTCCCCTCCCCTACCTGAGGCCCTGAAGCCTGGGTAGCCGATCCATCCGAAATTCCGAAACCCCTGCGGCATGGGAATGGAAATCGAGAGGCCGCCGCAGCCACCGCCTGTCGCTGCTGCCATGGCTGCGGCGGCAGCCATTTCCACGGTGCTCGGCGACGACGACCTTCTGCGCGAGATCCTCGTACGCCTCGGCCTCCCCACCAGTCTCCTCCGTGCCGCTCTCGTCTGCCGGCGCTGGCTCCGCCACGCCTCCGATCCGGCCTTCCTCCGCCGATTCCGTGACCTCAACCCGCCCCGTCTCCTCGGCGTCTACCTCTCCACCTCGTCCGGCCCCGCCCCGCGCCTGCGGTTCCTCCCGATTCGTCCGGTCC…	B73	ZM_BFb0027A21.r ZM_BFb Zea mays cDNA 5', mRNA sequence.	774 weakly similar to UP:SMD1_HUMAN (P62314) Small nuclear ribonucleoprotein Sm D1 (snRNP core protein D1) (Sm-D1) (Sm-D autoantigen), partial (18%)	GRMZM2G091293_T01	CAGAATCCTGAAGCGACTATTGTCCCTTTCAATTCCCCTCCCCTACCTGAGGCCCTGAAGCCTGGGTAGCCGATCCATCCGAAATTCCGAAACCCCTGCGGCATGGGAATGGAAATCGAGAGGCCGCCGCAGCCACCGCCTGTCGCTGCTGCCATGGCTGCGGCGGCAGCCATTTCCACGGTGCTCGGCGACGACGACCTTCTGCGCGAGATCCTCGTACGCCTCGGCCTCCCCACCAGTCTCCTCCGTGCCGCTCTCGTCTGCCGGCGCTGGCTCCGCCACGCCTCCGATCCGGCCTTCCTCCGCCGATTCCGTGACCTCAACCCGCCCCGTCTCCTCGGCGTCTACCTCTCCACCTCGTCCGGCCCCGCCCCGCGCCTGCGGTTCCTCCCGATTCGT…	est|protein	good	5	129988439	129991376	GRMZM2G091293	1	WH	RefSeq peptide	NP_001170552	hypothetical protein LOC100384571	-	-	hypothetical protein LOC100384571 [Zea mays]	293332181	NP_001170552	0	LOC100282169 [Zea mays]
DR802697	DR802697 774 weakly similar to UP:SMD1_HUMAN (P62314) Small nuclear ribonucleoprotein Sm D1 (snRNP core protein D1) (Sm-D1) (Sm-D autoantigen), partial (18%)	0.7732	0.2594	0.6652	N.S.		A_92_P039185	sense gene model	cDNA and EST results agree. B73 result agrees with cDNA result.	A	cDNA	60	2 of 2	5	129988446	129988505	5.04	no	CDS	2	CTGAAGCGACTATTGTCCCTTTCAATTCCCCTCCCCTACCTGAGGCCCTGAAGCCTGGGT	1	20	24	DR802697	CTGAAGCGACTATTGTCCCTTTCAATTCCCCTCCCCTACCTGAGGCCCTGAAGCCTGGGTAGCCGATCCATCCGAAATTCCGAAACCCCTGCGGCATGGGAATGGAAATCGAGAGGCCGCCGCAGCCACCGCCTGTCGCTGCTGCCATGGCTGCGGCGGCAGCCATTTCCACGGTGCTCGGCGACGACGACCTTCTGCGCGAGATCCTCGTACGCCTCGGCCTCCCCACCAGTCTCCTCCGTGCCGCTCTCGTCTGCCGGCGCTGGCTCCGCCACGCCTCCGATCCGGCCTTCCTCCGCCGATTCCGTGACCTCAACCCGCCCCGTCTCCTCGGCGTCTACCTCTCCACCTCGTCCGGCCCCGCCCCGCGCCTGCGGTTCCTCCCGATTCGTCCGGTCC…	B73	ZM_BFb0027A21.r ZM_BFb Zea mays cDNA 5', mRNA sequence.	774 weakly similar to UP:SMD1_HUMAN (P62314) Small nuclear ribonucleoprotein Sm D1 (snRNP core protein D1) (Sm-D1) (Sm-D autoantigen), partial (18%)	GRMZM2G391626_T01	AAAGAAGGAACTAACGCAAAAACAAAATGCAAAACATTATGATCAGGATAAGAGACACCAATAGTACATAAGGAACAAAGAAGCAAACCTTTGCATCACTCTTTTTTGTCATAATATGCATCCTTCAACTGAGGGAAAACAGGAGGCCATATCAACATCAGGGGGCGGACACTGACCAACTCTTTATCCTCTGGTGTCAGCTCATACACCTTCTCTGCTTGCCTGCTTGTAATATCCAAGAATACAATAGTACCAAATATCTCCAAGAGCACAAACTCCGCATTGTCCCCAACTGCGCACAATTTAACACCAGCACTAGGTCCATTCACAGATGGCCACCTTGCCATATCAAGATTGGCGCATACCTGACGCAAAGAAACAGAATCCACTAGGGACCAG…	cdna|omrna	no_stop	5	129988372	129989889	GRMZM2G391626	-1	NH	-	-	-	-	-	hypothetical protein LOC100384571 [Zea mays]	293332181	NP_001170552	0	LOC100282169 [Zea mays]
TC285533	TC285533 289 homologue to UP:Q4T8D1_TETNG (Q4T8D1) Chromosome undetermined SCAF7830, whole genome shotgun sequence. (Fragment), partial (4%)	N.S	N.S.	0.664	N.S.		A_92_P011882	antisense gene model	cDNA and EST results agree. B73 result agrees with cDNA result.	A	cDNA	60	1 of 1	1	53423558	53423617	1.04	no	CDS	2	CCACTCCAAGCCTCTCCACGATCGGAAGAGGAAATGGCTGCCTCAGGACAGATAAGGAGA	1	191	3	TC285533	CGTTGCTGTCGTGTGGGTGAGGTAGTGCGAGATGATCTCCTCGTCGGTGGGGTGGAAGCGGAAGCCCGGCGGCAGGTCCATCAGCTGCCCGGCGCCCGCGTCCTCCACCTCCGCCTGGTTTATCACCGACACCTCAGACATCTCCGCCGTGCCGAAAACCAGCAGCCTCCTTCCACTCCAAGCCTCTCCACGATCGGAAGAGGAAATGGCTGCCTCAGGACAGATAAGGAGAGAGAGAGAGAGAGAGAGAGAGAGAGAGAGAGAGAGAGAGAGAGAGAGAGAGGCGTGCGTGAAAGAGAGAG	-	-	289 homologue to UP:Q4T8D1_TETNG (Q4T8D1) Chromosome undetermined SCAF7830, whole genome shotgun sequence. (Fragment), partial (4%)	GRMZM2G031001_T01	CCCGGGCCGGGCCGGGCCGGGCGGCCCGTTTGGCCATCTCTAGATACGACCCTGTTCTATATAATGCCGCCCCAGCCCCTCCCTCCGCTCCTCCAGTCCAAGCCCCCTTGCCTTCTTTCTCAGCTCACCTCTCTCTTTCACGCACGCCTCTCTCTCTCTCTCTCTCTCTCTCTCTCTCTCTCTCTCTCTCTCTCTCTCTCTCTCTCTCTCTCTCTCTCTCTCCTTATCTGTCCTGAGGCAGCCATTTCCTCTTCCGATCGTGGAGAGGCTTGGAGTGGAAGGAGGCTGCTGGTTTTCGGCACGGCGGAGATGTCTGAGGTGTCGGTGATAAACCAGGCGGAGGTGGAGGACGCGGGCGCCGGGCAGCTGATGGACCTGCCGCCGGGCTTCCGCTTCCAC…	cdna|est|omrna|protein	good	1	53421632	53423835	GRMZM2G031001	-1	WH	-	-	-	grab2 protein	F:DNA binding P:regulation of transcription	hypothetical protein SORBIDRAFT_01g036590 [Sorghum bicolor]	242035871	XP_002465330	1.36e-158	GRAB2 protein [Zea mays]
TC285533	TC285533 289 homologue to UP:Q4T8D1_TETNG (Q4T8D1) Chromosome undetermined SCAF7830, whole genome shotgun sequence. (Fragment), partial (4%)	N.S	N.S.	0.664	N.S.		A_92_P023318	sense gene model	cDNA and EST results agree. B73 result agrees with cDNA result.	A	cDNA	48	1 of 1	1	53423613	53423566	1.04	yes	CDS	2	TCTCTCTCTCTCCTTATCTGTCCTGAGGCAGCCATTTCCTCTTCCGATCGTGGAGAGGCT	1	119	161	TC285533	CGTTGCTGTCGTGTGGGTGAGGTAGTGCGAGATGATCTCCTCGTCGGTGGGGTGGAAGCGGAAGCCCGGCGGCAGGTCCATCAGCTGCCCGGCGCCCGCGTCCTCCACCTCCGCCTGGTTTATCACCGACACCTCAGACATCTCCGCCGTGCCGAAAACCAGCAGCCTCCTTCCACTCCAAGCCTCTCCACGATCGGAAGAGGAAATGGCTGCCTCAGGACAGATAAGGAGAGAGAGAGAGAGAGAGAGAGAGAGAGAGAGAGAGAGAGAGAGAGAGAGAGAGGCGTGCGTGAAAGAGAGAG	-	-	289 homologue to UP:Q4T8D1_TETNG (Q4T8D1) Chromosome undetermined SCAF7830, whole genome shotgun sequence. (Fragment), partial (4%)	GRMZM2G031001_T01	CCCGGGCCGGGCCGGGCCGGGCGGCCCGTTTGGCCATCTCTAGATACGACCCTGTTCTATATAATGCCGCCCCAGCCCCTCCCTCCGCTCCTCCAGTCCAAGCCCCCTTGCCTTCTTTCTCAGCTCACCTCTCTCTTTCACGCACGCCTCTCTCTCTCTCTCTCTCTCTCTCTCTCTCTCTCTCTCTCTCTCTCTCTCTCTCTCTCTCTCTCTCTCTCTCTCCTTATCTGTCCTGAGGCAGCCATTTCCTCTTCCGATCGTGGAGAGGCTTGGAGTGGAAGGAGGCTGCTGGTTTTCGGCACGGCGGAGATGTCTGAGGTGTCGGTGATAAACCAGGCGGAGGTGGAGGACGCGGGCGCCGGGCAGCTGATGGACCTGCCGCCGGGCTTCCGCTTCCAC…	cdna|est|omrna|protein	good	1	53421632	53423835	GRMZM2G031001	-1	WH	-	-	-	grab2 protein	F:DNA binding P:regulation of transcription	hypothetical protein SORBIDRAFT_01g036590 [Sorghum bicolor]	242035871	XP_002465330	1.36e-158	GRAB2 protein [Zea mays]
TC295932	TC295932 715 UP:Q4R1B1_MAIZE (Q4R1B1) PGR5, complete	N.S	N.S.	0.6522	N.S.		A_92_P033812	sense gene model	cDNA and EST results agree. B73 result agrees with cDNA result.	A	cDNA	59	1 of 1	4	48159712	48159653	4.04	yes	UTR	1	TCAGGTGCGCGCTTCTCTTTTCTCTCCTATACGTTCTAGGTTCGTTGCTGTTCGAGCGGG	1	54	31	TC295932	TCAGGTGCGCGCTTCTCTTTTCTCTCCTATACGTTCTAGGTTCGTTGCTGTTCGAGCGGGGTAAGCTTAGCCAGCCTCTAGCAAGAGCAAGAGCAAGGGCAAAGGGCATGGCGGCGGCTGTCTCCTTCTCCCGGGTGCGAGCTCTCCCGACGTGGTCCAGCTCGGTTTCCGGCGACGACCACCACGCCTACTCCGTGTTGGCGACGTCGTCGGTGTCAGCCAGACCTCGGTCTGGCGCGCGACCGCTGCGGTCGCCGGCGCAGATGATGGGCAACGTGAACGATGGCAAGGGGCTGTTCGCACCGCTCGTCGTGGTGGCGCGCAACATCATTGGCCGCAAACGCTTCAACCAGCTGAGGGGGAAAGCAATCGCGCTGCACTCGCAGGTCATCAACGAGT…	-	-	715 UP:Q4R1B1_MAIZE (Q4R1B1) PGR5, complete	GRMZM2G121494_T01	CTAACCACCCGACCAATTCCCCTAGCTTCAGCTGCGCGCTTCTCTTTTCTCTCCTATACGTTCTAGGTTCGTTGCTGTTCGAGCGGGGTAAGCTTAGCCAGCCTCTAGCAAGAGCAAGAGCAAGGGCAAAGGGCATGGCGGCGGCTGTCTCCTTCTCCCGGGTGCGAGCTCTCCCGACGTGGTCCAGCTCGGTTTCCGGCGACGACCACCACGCCTACTCCGTGTTGGCGACGTCGTCGGTGTCAGCCAGACCTCGGTCTGGCGCGCGACCGCTGCGGTCGCCGGCGCAGATGATGGGCAACGTGAACGATGGCAAGGGGCTGTTCGCACCGCTCGTCGTGGTGGCGCGCAACATCATTGGGCCGCAAACGCTTCAACCAGCTGAGGGGGAAAGCAATC…	cdna|est|omrna	good	4	48158769	48159739	GRMZM2G121494	-1	WH	RefSeq peptide	NP_001105792	pgr5 protein	protein	C:chloroplast	pgr5 protein [Zea mays]	162461380	NP_001105792	1.04e-33	hypothetical protein SORBIDRAFT_07g023470 [Sorghum bicolor]
TC291885	TC291885 450 similar to UP:Q940L4_ARATH (Q940L4) AT3g62590:F26K9_20, partial (19%)	N.S	N.S.	0.648	N.S.		A_92_P000428	sense gene model	cDNA and EST results agree. B73 result agrees with cDNA result.	A	cDNA	59	1 of 1	8	5530484	5530425	8.01	yes	UTR	2	AGGAGGTGGACGTGCTCGTTCACAGGGGCATATACGAAGCCGCCAAGGGGATGTATCACC	1	263	44	TC291885	GCGTCAAGGACGATCATCCAGCAGCCGTCACGTCGCTCGTGAGCGGCGCGAGCGGCGACGGATTGAGCGTGGACGAGGCTTCGTTCGTGGCCACGACGAATTCGGTGACCTCCATGGTCGCGGCGAAGGAAGAGACGCGGCAAGCCGTTGCGGATGATCTCAACTCTTCGAGATCTTGCCCTTGCGAGTGGTTCGTCTGTGAGGATGATCAGAACAGCACGATATACTTCGTGGTTCAGGGCTCAGAATCAATTGCTTCTTGGCAGGCCAACCTTTTGTTCGAACCTGTCAAATTTGAGGAGGTGGACGTGCTCGTTCACAGGGGCATATACGAAGCCGCCAAGGGGATGTATCACCAGATGCTACCCTACGTGAAGGCGCACCTGAAGAGCTGGGGCA…	-	-	450 similar to UP:Q940L4_ARATH (Q940L4) AT3g62590:F26K9_20, partial (19%)	GRMZM2G416817_T01	GCGGTTTAGATTCTAGCCTTTGAGGCAGCAGTACCGCAGCCTAAATGCCGTCACGGCATTGTTAATGCCAGACTGCACGTAATCAGGCCTTGTAATATCCACTCCTTTAATTTTTTTTTTCATTTTTTTCTGGTGCGTGAAGCATGTTGAATCGAGGTGAGGTTTCGTTCGGTTGTATATAGATAGAACGAAGGGAATTGAGGCTTAAATCTTTTTCTGTTTATTTTTGAATTTAATCTCATCCGATCCTTTTTCAATTCACTTCTTCTAACCGAAGAAGCATGAGGTGGATTCGTGATTATTGTTGTATGTATATCTCCTGTACAATTTGACCTGCTGGCTGTGTAGTGTGTACACAGGAACCTCGCAAGTCGCATTCGCAGCTGAAGGAGAAAGAGG…	cdna|est	good	8	5529126	5533286	GRMZM2G416817	-1	WH	-	-	-	lipase class 3 family protein	P:lipid metabolic process F:triglyceride lipase activity C:membrane	hypothetical protein LOC100383317 [Zea mays]	293333732	NP_001169446	1.14e-161	triacylglycerol lipase, putative [Ricinus communis]
TC308942	TC308942 297 unknown	N.S	N.S.	0.6452	N.S.		A_92_P040382	inconclusive	EST result. No valid cDNA result. B73 result doesn't agree.	D	no result	NA	NA	NA	NA	NA	NA	NA	NA	NA	ACTTCAAGCTATAATACCTGTCCATTTATTCCCCCTATTGTTTTTTGTGGGTGGCTTTGC	1	12	154	TC308942	TTTATGTCCAGCAGGGAAAATATCAAATAGCTAAATAAAAAACAGTTGGTGCATTTAGAATAGGGCAAAGCCACCCACAAAAAACAATAGGGGGAATAAATGGACAGGTATTATAGCTTGAAGTTGAAGCAACTGAAGAGCAGGATACAATGGGTATCCTTATGTTGTCCTCCGATGGATGTTCCATCATTGACAAGGGACCATGTAAATTTCTCTATTTAGCCAGTGCTTCTTTCAGGATGACTTAGTAAACTGTTAGCTCCCCTTCAGATCCTAAATCCAACTGATCAGGGATTT	-	-	297 unknown	NA	NA	NA	NA	NA	NA	NA	NA	NA	NA	NA	NA	NA	NA	NA	NA	NA	NA	NA	NA
BG320526	BG320526 531 similar to UP:Q4NPL7_9DELT (Q4NPL7) Acyltransferase 3, partial (5%)	N.S	N.S.	0.6423	N.S.		A_92_P029567	sense gene model	cDNA and EST results agree. B73 result agrees with cDNA result.	A	cDNA	55	1 of 1	10	52373029	52373089	10.03	yes	CDS	2	GCAGTCCAAGCGCCACCAATGGATGGACGTCGAGGGATGAGCGTCGTGAGGGTTGAGAGA	1	80	2	BG320526	GGTATTCTAGGGACTTAGGAAACGATCCTAAGAACCAGAAACTCTAACAGGSCGAGCTGCAGCACGGACCAGAGGCACATGACGGCTTGGGTCAGACTGGTGGAGCTCGCATGGATTTCTATTAGACCAGGGTGAGCTCGGATGGAGGCCAGGGCAGCACCGGAGAGGGAGCTCGGCGAGCTCAACCACCAGGGGGTGCGACGACCAAGAAGACGAGCAACATCGGCCAGCTATGGCCGGACCCGGAGAAGATGAGGGAGGCCGAGGCGAGCTTGAGCAGGGAGAGAGCGCTCGGGCGCCATGGGCGAGGATCTCCAGTCAGGGGCACGAAGAAGCGGCGCTTGAGGGAGGAGACCGGAGGGGAGGCGACCAGCGTGAAGGCCACCAGAGGGACTCGCG…	CO328	Zm03_11e04_A Zm03_AAFC_ECORC_cold_stressed_maize_seedlings Zea mays cDNA clone Zm03_11e04, mRNA sequence.	531 similar to UP:Q4NPL7_9DELT (Q4NPL7) Acyltransferase 3, partial (5%)	GRMZM2G571359_T01	GGTATTCTAGGGACTTAGGAAACGATCCTAAGAACCAGAAACTCTAACAGGGCGAGCTGCAGCACGGACCAGAGGCACATGACGGCTTGGGTCAGACTGGTGGAGCTCGCATGGATTTCTATTAGACCAGGGTGAGCTCGGATGGAGGCCAGGGCAGCACCGGAGAGGGAGCTCGGCGAGCTCAACCACCAGGGGGTGCGACGACCAAGAAGACGAGCAACATCGGCCAGCTATGGCCGGACCCGGAGAAGATGAGGGAGGCCGAGGCGAGCTTGAGCAGGGAGAGAGCGCTCGGGCGCCATGGGCGAGGATCTCCAGTCAGGGGCACGAAGAAGCGGCGCTTGAGGGAGGAGACCGGAGGGGAGGCGACCAGCGTGAAGGCCACCAGAGGGACTCGCG…	est	good	10	52372562	52373092	GRMZM2G571359	1	NH	-	-	-	-	-	tripeptidyl-peptidase II, putative [Ixodes scapularis]	242002754	XP_002436020	0.0548029	predicted protein [Micromonas sp. RCC299]
BG320526	BG320526 531 similar to UP:Q4NPL7_9DELT (Q4NPL7) Acyltransferase 3, partial (5%)	N.S	N.S.	0.6423	N.S.		A_92_P009726	antisense gene model	cDNA and EST results agree. B73 result agrees with cDNA result.	A	cDNA	57	1 of 1	10	52373092	52373033	10.03	no	CDS	2	CTCTCTCTCAACCCTCACGACGCTCATCCCTCGACGTCCATCCATTGGTGGCGCTTGGAC	1	204	2	BG320526	GGTATTCTAGGGACTTAGGAAACGATCCTAAGAACCAGAAACTCTAACAGGSCGAGCTGCAGCACGGACCAGAGGCACATGACGGCTTGGGTCAGACTGGTGGAGCTCGCATGGATTTCTATTAGACCAGGGTGAGCTCGGATGGAGGCCAGGGCAGCACCGGAGAGGGAGCTCGGCGAGCTCAACCACCAGGGGGTGCGACGACCAAGAAGACGAGCAACATCGGCCAGCTATGGCCGGACCCGGAGAAGATGAGGGAGGCCGAGGCGAGCTTGAGCAGGGAGAGAGCGCTCGGGCGCCATGGGCGAGGATCTCCAGTCAGGGGCACGAAGAAGCGGCGCTTGAGGGAGGAGACCGGAGGGGAGGCGACCAGCGTGAAGGCCACCAGAGGGACTCGCG…	CO328	Zm03_11e04_A Zm03_AAFC_ECORC_cold_stressed_maize_seedlings Zea mays cDNA clone Zm03_11e04, mRNA sequence.	531 similar to UP:Q4NPL7_9DELT (Q4NPL7) Acyltransferase 3, partial (5%)	GRMZM2G571359_T01	GGTATTCTAGGGACTTAGGAAACGATCCTAAGAACCAGAAACTCTAACAGGGCGAGCTGCAGCACGGACCAGAGGCACATGACGGCTTGGGTCAGACTGGTGGAGCTCGCATGGATTTCTATTAGACCAGGGTGAGCTCGGATGGAGGCCAGGGCAGCACCGGAGAGGGAGCTCGGCGAGCTCAACCACCAGGGGGTGCGACGACCAAGAAGACGAGCAACATCGGCCAGCTATGGCCGGACCCGGAGAAGATGAGGGAGGCCGAGGCGAGCTTGAGCAGGGAGAGAGCGCTCGGGCGCCATGGGCGAGGATCTCCAGTCAGGGGCACGAAGAAGCGGCGCTTGAGGGAGGAGACCGGAGGGGAGGCGACCAGCGTGAAGGCCACCAGAGGGACTCGCG…	est	good	10	52372562	52373092	GRMZM2G571359	1	NH	-	-	-	-	-	tripeptidyl-peptidase II, putative [Ixodes scapularis]	242002754	XP_002436020	0.0548029	predicted protein [Micromonas sp. RCC299]
CO451395	CO451395 472 weakly similar to PRF:NP_564376.1:18397837:NP_564376 inositol monophosphatase family protein (Arabidopsis thaliana), partial (11%)	N.S	N.S.	0.6403	N.S.		A_92_P033011	sense gene model	cDNA and EST results agree. B73 result agrees with cDNA result.	A	cDNA	44	1 of 1	4	236110654	236110593	4.09	yes	UTR	3	AATACGATGTACAGTCTTCGACTCGAGTTTCAGACCAGAGTTTCAAGAGAGCCAAGCTCC	1	59	17	CO451395	TGCAGTATCCGGTCCGNATTCCCGGCTCGACCCAGCGTCCGGTTTCCAACGGACTTGTTCATGGACAGCTTTTGGACCGGATCGGCCCTCCTACTGAAGACCTTAAGAAGAAAGGGATCGACTTCTCGTTGTGGTTCAAGCCTGACAAGTACCCTACCGACTTTTGAGCTGCACCAAGGGCACCACCACCAGCCATGGGCCACCATAATAAAGCAGCCATCATTTTTTTGGGTGGGGGGGTTCCTTAAAGAAGAAACAATAATGTTTTTAGTTCAATAGCATTGTACTTGTAATGGCAATACGATGTACAGTCTTCGACTCGAGTTTCAGACCAGAGTTTCAAGAGAGCCAAGCTCCTGAAAGAACAGAGCTTCACAAGTGAACATGGAATGTGCCCCC…	F-352 near isogenic line	MZCCL10152E12.g Maize Endosperm cDNA Library Zea mays cDNA, mRNA sequence.	472 weakly similar to PRF:NP_564376.1:18397837:NP_564376 inositol monophosphatase family protein (Arabidopsis thaliana), partial (11%)	GRMZM2G051276_T01	ACTGTAGTGGAGCTGGAGCGCGCACGCACACACGAGTACACGACACGAGACACAAGCCGGGAATTGAAGCATCAAGCCCTTTCTCTGAGCGCCGATGGCACGGTATCTTCTCGCCCCCACTTCCACCTCCTCCTCTACCTTTCTCCCCAAGGATGGAGTCAAGAACTCGCCGACGTCACGGCCCCTCCGCCTCCGTGCGCTCGGCTCCAGGACCAGCAAGGCGCGGCACATCATGGCGGTGGCGTCCGAGCAGGCCGCGCCGCCGGCCAGGTACCCCAAGGTGGCCGCCCCTACCACCGGCCCGATCCCCGCCGCCGAGCTGCTCGGAGTCATCGAGGCCGCCGCAAAAGCTGGGGCCGATGTTATAATGGAAGCTGTTAATAAGCCACGCAATATCCA…	cdna|est|omrna|protein	good	4	236110495	236114268	GRMZM2G051276	-1	WH	RefSeq peptide	NP_001170418	hypothetical protein LOC100384405	inositol monophosphatase family protein	C:mitochondrion C:chloroplast F:inositol-1(or 4)-monophosphatase activity	hypothetical protein SORBIDRAFT_04g004700 [Sorghum bicolor]	242060654	XP_002451616	0	hypothetical protein LOC100384405 [Zea mays]
DR816888	DR816888 618 unknown	0.7541	N.S.	0.639	N.S.		A_92_P021324	sense gene model	cDNA and EST results agree. B73 result agrees with cDNA result.	A	cDNA	60	1 of 1	2	27500938	27500997	2.03	yes	UTR	2	GTAACTACTAGGCCGATCGGCCATCCACAGACCCGTCTTAACTCTACCTGCCTGCCACTA	1	131	140	DR816888	GTAACTACTAGGCCGATCGGCCATCCACAGACCCGTCTTAACTCTACCTGCCTGCCACTATACTATCAGCCTGTGCGAGCGAGAAATGGACAGAGCCGCCAAGCCTCACTTCGCGCTCATCCCATTCACAGGAACCATCAGCCACGTGATCCCCATGGCAGACCTCGGCTGCCTCCTCGCGGCCCACGGAGCCGAGGTCACCATCATCACTACGCCCGTCAATGCAGCGATAGCACAGAGCCGTGTCGACCGCGCACAGTCACACGGTGCCACGACTACGATCACGGTTACCGCAGTCCCGTTCCCGGCCGCGGACGCCGGCCTGCCCGAGGGCTGCGAGAGGATGGACCTGCTCCGGTCCCAGGCCGAGGTGCCTCGCTTCTTCGTGGCCAACAAAGG…	B73	ZM_BFb0048O09.r ZM_BFb Zea mays cDNA 5', mRNA sequence.	618 unknown	GRMZM2G035755_T01	ACAAAGCCTGATACGTAACTACTAGGCCGATCGGCCATCCACAGACCCGTCTTAACTCTACCTGCCTGCCACTATACTATCAGCCTGTGCGAGCGAGAAATGGACAGAGCCGCCAAGCCTCACTTCGCGCTCATCCCATTCACAGGAACCATCAGCCACGTGATCCCCATGGCAGACCTCGGCTGCCTCCTCGCGGCCCACGGAGCCGAGGTCACCATCATCACTACGCCCGTCAATGCAGCGATAGCACAGAGCCGTGTCGACCGCGCACAGTCACACGGTGCCACGACTACGATCACGGTTACCGCAGTCCCGTTCCCGGCCGCGGACGCCGGCCTGCCCGAGGGCTGCGAGAGGATGGACCTGCTCCGGTCCCAGGCCGAGGTGCCTCGCTTCTTC…	cdna|est|omrna|protein	good	2	27500924	27502759	GRMZM2G035755	1	WH	RefSeq peptide	NP_001140972	hypothetical protein LOC100273051	cytokinin-o-glucosyltransferase 3	F:transferase activity P:metabolic process	hypothetical protein LOC100273051 [Zea mays]	226500992	NP_001140972	0	UDP-glucosyltransferase HvUGT19290 [Hordeum vulgare subsp. vulgare]
CF648039	CF648039 338 similar to UP:Q5BB60_EMENI (Q5BB60) Predicted protein, partial (6%)	N.S	N.S.	0.6344	N.S.		A_92_P026767	sense gene model	cDNA and EST results agree. B73 result agrees with cDNA result.	A	cDNA	47	1 of 1	4	32229859	32229906	4.04	yes	CDS	1	TCTCTCTCTCTCCATGAGCTGCTCCATCGCAGCTCTCGTGGTTTCCCTCTTCCTTTCACT	1	97	132	CF648039	CTCCTCTCTCTCTCTCTCCATGAGCTGCTCCATCGCAGCTCTCGTGGTTTCCCTCTTCCTTTCACTGAACCAAATCATATCGTGCCGTGCGGCTGGCGCAGACGACGATGGCGCAGCACGCAGCCTCGCCTCCTGCCTCATCTCCCACGGCGTCACCAACTTCACGCTCCCGACGTCCCGGAGCTACGCCGGGGTCCTCAACTCCTCCATCAGCAACCTCCGGTTCGCGCTCCCGGACGTCGGCAAGCCGGCCGCCGTGGTGCTCCCGGGCTCCANGCAGGACCTGCAGCGCTCCGTGCTCTGCGCGCGGAGCAGCTCGCTGGCGGTCCGCGTGCGCA	B73	3530_1_51_1_B05.x_1 3530 - Full length cDNA library created by Invitrogen from multiple tissues Zea mays cDNA, mRNA sequence.	338 similar to UP:Q5BB60_EMENI (Q5BB60) Predicted protein, partial (6%)	AC203909.3_FGT003	ATGAGCTGCTCCATCGCAGCTCTCGTGGTTTCCCTCTTCCTTTCACTGAACCAAATCATATCGTGCCGTGCGGCTGGCGCAGACGACGATGGCGCAGCACGCAGCCTCGCCTCCTGCCTCATCTCCCACGGCGTCACCAACTTCACGCTCCCGACGTCCCGGAGCTACGCCGGGGTCCTCAACTCCTCCATCAGCAACCTCCGGTTCGCGCTCCCGGACGTCGGCAAGCCGGCCGCCGTGGTGCTCCCGGGCTCCAGGCAGGACCTGCAGCGCTCCGTGCTCTGCGCGCGGAGCAGCTCGCTGGCGGTCCGCGTGCGCAGCGGCGGGCACAGCTACGAGGGCCTCTCGTACACCTCGGAGAACCGGGTGCCGTTCGTGGTGATCGACGTCGCGAACCTG…	abinitio	good	4	32229860	32231506	AC203909.3_FG003	1	WH	RefSeq peptide	NP_001140781	hypothetical protein LOC100272856	berberine bridge enzyme	F:oxidoreductase activity P:oxidation reduction F:FAD binding	hypothetical protein LOC100272856 [Zea mays]	226496111	NP_001140781	0	hypothetical protein SORBIDRAFT_07g003920 [Sorghum bicolor]
TC310919	TC310919 1585 weakly similar to GB:CAA91900.1:1065901:SPAC30D11 KH domain	N.S	N.S.	0.6331	N.S.		A_92_P039209	inconclusive	No EST. cDNA result. No valid B73 result.	B	cDNA	47	1 of 1	1	None	None	1.04	no	NA	1	CACTCTACAAACAGTACCTGCTGGATGGCAAGTTTTTCAGTCCCTTGGATTCTGACAACG	1	20	141	TC310919	NA	NA	NA	1585 weakly similar to GB:CAA91900.1:1065901:SPAC30D11 KH domain	GRMZM5G881529_T01	TTAGAATATTGAAGCTGTGTTTCCCCTCTATGATAAGTTGATAATAAGACAGATAGTAATCACTCGCTGTCGGCAGAAGTTACACATCATGGACCTTACATTGCAAATTGCAATCATGCATATAAGCATGGACATGTCTGCACGACATGTGAGTAAACATGCGATTCAATCATACCGTTAAGGCATTGATCACTCATTCATCCTGGGCCTGGGGCTCACCATCATCTCCGTTGTCAGAATCCAAGGGACTGAAAAACTTGCCATCCAGCAGGTACGAGCCGACGGCGAGCCGCACGACCCAGACGTCCTTGGGCTTCCGCGCCATGATCCTGCTCGACCAAAACCACCATCAAGGCACTGTGTACGGTCCATCGTCATGTGCTAGAGCAACTAGCTGGT…	est	good	1	52195387	52195924	GRMZM5G881529	-1	NH	-	-	-	nadh:flavin oxidoreductase nadh oxidase	C:plastid	hypothetical protein SORBIDRAFT_01g036980 [Sorghum bicolor]	242041103	XP_002467946	1.37e-35	hypothetical protein [Zea mays]
BM500656	BM500656 448 weakly similar to UP:C87A3_ORYSA (Q7XU38) Cytochrome P450 87A3 , partial (20%)	N.S	N.S.	0.6297	N.S.		A_92_P032935	inconclusive	No valid cDNA / EST result. No valid B73 result.	D	no result	NA	NA	NA	NA	NA	NA	NA	NA	NA	ACGCTGCAGTTCTTCTCCCCTGAAGCTTCCTTGGACGTCCCGCGTTTCGTCCGACACAGA	1	59	8	BM500656	GGCACGAGCTCCCCATACCGCCCGATCTCGGAGATGTGCGCGTACCACATGAGGCTCACCGGCGGCGCGGCCTTTGTGCTCCTTATGGTTCTCCTCTTGCTGCTGTATGCGGTGCACAGGTGGAGGAACCCTCGATGCAGCGGCCGCCTGCCGCCGGGCTCCATGGGCCTGCCGCTCGTCGGAGAGACGCTGCAGTTCTTCTCCCCTGAAGCTTCCTTGGACGTCCCGCGTTTCGTCCGACACAGACTGCAAAGGTACGGCCCGATCTTCAAGACGAGCCTGGTGGGCCAACCGGTCGTCGTCTCCGCGGACGAGGAGCTGAACTACATGGTGTTCCAGCAGGAAGGGCANCTGTTCCAGAGCTGGTAACCGGACTCCTTCGTGGAGATCCTAAGCAAG…	unknown	PAC000000000038 Pioneer AF-1 array Zea mays cDNA, mRNA sequence.	448 weakly similar to UP:C87A3_ORYSA (Q7XU38) Cytochrome P450 87A3 , partial (20%)	NA	NA	NA	NA	NA	NA	NA	NA	NA	NA	NA	NA	NA	NA	NA	NA	NA	NA	NA	NA
CD959669	CD959669 409 unknown	N.S	N.S.	0.6294	N.S.		A_92_P024641	sense gene model	cDNA and EST results agree. B73 result agrees with cDNA result.	A	cDNA	60	1 of 1	3	190803513	190803454	3.06	yes	UTR	1	TAAACAATATAGGTTCCTACGGGTGCAATCCAGATACCATTAGCTATACCACGGTCCTAA	1	111	79	CD959669	TAAACAATATAGGTTCCTACGGGTGCAATCCAGATACCATTAGCTATACCACGGTCCTAAAGGGCTGGTGTCATGCTGAGCGATGGAATGATGCCAACGAACTTTTGTAAGAGATGGCATGTAACAATTACTACCCTCCAAACGAGGTAACATTCAATACATTTATCTGCATCTTGTGCCAAAAGGGGTTGATCGAGCAAGCTATTATGGTTACTGAGAGAATGTCCGAGCATGGCTATATAGTGGGTGTTGTCACATACAATGCTCTTGTAAATGGATTCTGTGAGCAAGGTCATATTGACAGTGCCCTAGAACTGTTTCGCAGCATGCTCTGCAAACCCAATACCATCACACACTACTTTGCTGACAGGCTTGTGCAATGCTAAATAGTTAGATGCT…	mixture	SCW_85 GeneTag2 Zea mays cDNA, mRNA sequence.	409 unknown	GRMZM2G062490_T01	ATGCCCGCGCTCCTCCCGTCGTCTTTGACTCTTTCCCCTTTCCTCAAGCCTCCTTCCCCAACCCGAAGCCCCACCGCCTCGCCGCAGCCGCCACCACGAGTCCCGAGTCACCCAACGCGGCCCCCAATCCCGGCAGCGTCCGCCTCCGCCGCCTCATTGCCCGTGAGGACCTCGCCGGTGTCGCGCACCTCGTAGAGCGCTCCGTCTCCCGCGACGGGAGGCCCCCGACGTCTACCTCTGCACCAAGCTCATCCGCAACCTCTGCCGCCGGGGCCGCACTCCCGACGCCGCCCGCGTGCTCCTCACCGCCGAGGGCTCCGGGTCCCCCGTCGACGTCTTCGCCTACAACACCCTCGTCACGGGTTACTGTCGGTACGACCACCTCGACACCGCGCGCAG…	abinitio|est|omrna	good	3	190802447	190804523	GRMZM2G062490	-1	WH	UniProtKB/TrEMBL	C4J941	Putative uncharacterized protein	-	-	Os01g0783100 [Oryza sativa Japonica Group]	115440343	NP_001044451	0	hypothetical protein OsJ_03693 [Oryza sativa Japonica Group]
DR792398	DR792398 693 similar to UP:Q6NQ98_ARATH (Q6NQ98) At5g58020, partial (27%)	N.S	N.S.	0.6293	N.S.		A_92_P015181	antisense gene model	cDNA and EST results agree. B73 result agrees with cDNA result.	A	cDNA	52	1 of 1	9	12979518	12979570	9.02	no	UTR	1	CCCCCCCATCGTTGCTACGTTGAATTTAACGCTGCTCTAACAGCCAAAAAACGCTCAGGG	1	170	73	DR792398	CCCCCCCATCGTTGCTACGTTGAATTTAACGCTGCTCTAACAGCCAAAAAACGCTCAGGGTCCCCAATCAAACATAAATAACCCCCCCAAAAAAAGGAACCAACTTTGAAGTTGGGGACACGAGCGAGGCAAATCAGCACAAAAGGATCCCCCCCTCCATGCAAGGCAATCGCTCTTGGAATGAAATCAATTTCTTCCCAGGGGAAGCGAGGGGCACGAGTATGTCTCCTTGAAATCCGACTTCCTGGACAATGGGAATATGGACGCATACCCTTCCTTATTGGCAGGGGCTGGCGCATGGCCCGCAGCCTTGAAGCGTTTTGCTGAAGCAGCCTCCCCCTTCTTCCCATTCTCAGCTCCGGCCGCCGCCACCACCGGGGCCACGAAAGAAGCAGCATG…	B73	ZM_BFb0012D21.f ZM_BFb Zea mays cDNA 3', mRNA sequence.	693 similar to UP:Q6NQ98_ARATH (Q6NQ98) At5g58020, partial (27%)	GRMZM2G067646_T01	TCGGTTCACCGCTCGCGATTCACGATTCCTCCGCGTCCAACTTTTCCACGGCCGCTCGCACCATCGTCCGCCCATCTCGATTTGGCTCGGGCTCTCCTCCCCCCCAATCCCCAATTCCCCATTGTCTTCGTCCGTCCAGCACCAGCTTTCCTCCGCACCCCGATCCGGACAGCCTCGCCGGAACCCTAACCCTAGCGCGCCATGGCGGGATACGCCCAGCCCGCATCCAGGGCCGTCGTGCTCCGCCTGGACGACCTGGCGCTGCCCCCGCGGCACCTCACCGTCCCCCCCCACCTCCCCGTCTCCGACCTCCTCCGCTCCATCCCGCTCCCCTCGCCCTCCTGCTACTACCTCACCGCCGACGGGCGCCCGCTGCCGGCCTCCTCCCCGGTGGCGGCG…	cdna|est|omrna|protein	good	9	12979184	12980941	GRMZM2G067646	-1	WH	-	-	-	-	-	hypothetical protein SORBIDRAFT_10g005640 [Sorghum bicolor]	242094952	XP_002437966	2.44e-138	Os06g0183900 [Oryza sativa Japonica Group]
TC305357	TC305357 1747 similar to UP:Q8H1Q2_ARATH (Q8H1Q2) Nucleotide-binding protein, partial (89%)	0.4729	N.S.	0.6268	N.S.		A_92_P032995	sense gene model	No EST. cDNA result. B73 result agrees with cDNA result.	A	cDNA	60	1 of 1	5	181399210	181399151	5.05	yes	UTR	1	TATTTGTTAACTCTGGCCCCTCACCTGCTCCCCTTCTGTCCAGCCCACGGGAGGGCGACT	1	59	49	TC305357	NA	NA	NA	1747 similar to UP:Q8H1Q2_ARATH (Q8H1Q2) Nucleotide-binding protein, partial (89%)	GRMZM2G031496_T01	TTGATATTTTGGTACATGAAAAATAGCAACGAGGCTCGAGGCAGGAGAATGACGGAAGCGACGACGGTGAGAGGCACAGAAGCAAACTTGTGATCGTACACGATATGCGGACAACGCCGCACCCTTCTATCTAGGCCAGACTAGAAGGGTAGAAGAAGCAACAACGGTCAAGGGCCTAGCTATTTGTTAACTCTGGCCCCTCACCTGCTCCCCTTCTGTCCAGCCCACGGGAGGGCGACTAGGGTTAGGGGCGACCGGAGGTCCCCGCGCCTGCCCAAATCCACCCATCCCTTCCGTTCAAGCCGCCGGAGCTCCCAGGCCGCTGGTGTCGAAGCCGTCGCCCCTTCCTTCCAGGCCCGCCTCCTCTCTGTCCGTTCTGTCTTGGTCGCCGAAGCTCAA…	cdna|est|omrna|protein	good	5	181396172	181399390	GRMZM2G031496	-1	WH	RefSeq peptide	NP_001149435	nucleotide-binding protein 1	nucleotide-binding protein 1	F:ATP binding P:cellular metal ion homeostasis	unknown [Zea mays]	194708208	ACF88188	0	nuclear binding protein35 [Zea mays]
BU101366	BU101366 120 unknown	0.9451	N.S.	0.6265	N.S.		A_92_P038454	ambiguous	cDNA and EST results agree. B73 result agrees with cDNA result.	A	cDNA	59	1 of 2	7	114070758	114070699	7.02	yes	UTR	3	TTCATAACTTCTTGTTTTGTTCTGCTCCTCTGTGCCCCAGATATGAGCTGTTCAGTTTCA	1	25	37	BU101366	ATTAGCACAAAGCAACGGTTGTCAAAGGTCGCATAGCAGATACAACACAAAGCTCATTGCTGAAACTGAACAGCTCATATCTGGGGCACAGAGGAGCAGAACAAAACAAGAAGTTATGAA	OH43	946153E11.x1 946 - tassel primordium prepared by Schmidt lab Zea mays cDNA, mRNA sequence.	120 unknown	GRMZM2G332825_T01	ATTCGTCGTGAGAAGAAGGTAAAGAAAGACAAGAAGGTGAAGAAAGAGAAAAAAAAAAAGAGGAAGGTGGAGGTTGTTGATGAAGGGAACACCACCGATAAGAGTACTGATGCTCCTGTAGATGATCAGCAGATCGGTGATGGTGCTGATGGCATTACATTTGATGAGACATTAAAGTCCAATCTTCAGAAGCAGTTTGAGATGGCTGCAGCAGAAGCTGGTATGGTCAAAGGGGGCAGCAGCTCAAGCGCTTCACCAGTGACACCAGTCAGTGGGAAAGTGGCAACAAAGAGGAAGCGCTCAAAGTCTGCCGATAAGCTGTCTGAAGCTTCTGATGGGGGTGATGGCAGCGAAGGTAATCTTCTTGCCCAGGATGGAGAGAAGAGTGGTAAGAAGGTG…	est|protein	good	7	114070592	114071990	GRMZM2G332825	-1	WH	-	-	-	-	-	hypothetical protein LOC100382218 [Zea mays]	293336367	NP_001168446	1.35e-62	unknown [Zea mays]
BU101366	BU101366 120 unknown	0.9451	N.S.	0.6265	N.S.		A_92_P038454	ambiguous	cDNA and EST results agree. B73 result agrees with cDNA result.	A	cDNA	59	2 of 2	10	146336915	146336855	10.07	yes	UTR	4	TTCATAACTTCTTGTTTTGTTCTGCTCCTCTGTGCCCCAGATATGAGCTGTTCAGTTTCA	1	25	37	BU101366	ATTAGCACAAAGCAACGGTTGTCAAAGGTCGCATAGCAGATACAACACAAAGCTCATTGCTGAAACTGAACAGCTCATATCTGGGGCACAGAGGAGCAGAACAAAACAAGAAGTTATGAA	OH43	946153E11.x1 946 - tassel primordium prepared by Schmidt lab Zea mays cDNA, mRNA sequence.	120 unknown	GRMZM2G101179_T01	CATTTCAAACACAGAACGAACGAACGAATCCCTCTCCACGGATCAAAAACCGAATCCAACGCTGCCTAGGGTTTGGTCCGCCTTTCACTTACCCACCCCGCGACGCCCACCCATGGCCGCCGCCGCCGCCGCCGCCGCCGCCGCCGATGTGCCCGCCGAGGCCGCCGCCATCGCGCGGCGCCTGGCCTCCTGCAACACCGGCACCCGGGAGCGCGCTGTCCGCTACCTCCTCTCCGACTTCCTGCCGGCCTCCGCGCGGCGCCTTTCCGCCACCGACCTCATCAAGCTCTGGAAGGGCCTCTTCTTCTGCTTCTGGCATGCCGACAAGCCGCTCTACCAGAGCTCCGTCGCCACGCGCCTTGCCTCCGCCGTCTCCGCCCCGCCGTCCCCCACCGACGG…	est|protein	good	10	146336749	146339301	GRMZM2G101179	-1	WH	RefSeq peptide	NP_001168446	hypothetical protein LOC100382218	-	-	hypothetical protein LOC100382218 [Zea mays]	293336367	NP_001168446	0	unknown [Zea mays]
TC304149	TC304149 635 unknown	N.S	0.3255	0.6228	N.S.		A_92_P030009	antisense gene model	cDNA and EST results agree. B73 result agrees with cDNA result.	A	cDNA	60	1 of 1	6	45345034	45344975	6.01	no	CDS	1	TTCTCTCTCTCCCATGATGTCTGCTCGGTCTCTGCTCGTATTTTTGTCCGTACCGAGCTC	1	77	74	TC304149	CGCTGCTCTTTCTTCTCCAGCCTATCCTTCTTTTCCAGCGTCGTGTACCCATCTCCTCTCCTCCCTGCGTCGCACCCATCCCCTGCTCCCATGGCGGCCGAGCTCCCTGGTACCGCGCGAGCGCGCCCCTGGCTCCCTCCGAACTCGCCCCAGCGCTCTGCTTGGTCATCCATCTCCCTCCTCGGCGAGCTCTCTGCCAGCTCCATCGTCCCCAGCGCCGACTGCCCACCTCCCATGGCCGCGCCCTGGGATTTGCCTGGAGCCTGCATCCCCTCGACACTGGAGCTCTCTGGCTTGCCCCACTGCACGCCGAGTTTCTCCTCTGCGCGACACGCTTGGGATGCTTGCCGGCACTTAGCTCCACCGCGCGTCATGAAGTCCCTACACGCAAGCTGTCTG…	-	-	635 unknown	GRMZM2G450041_T01	AGACACATCACACGAGGCATCGATTTAAAAATATTATACTCTATCACATTACTATATGACATACAAGAGAATCATTGCGAATATTATATTATCCAATCCATTAGATTAATTAATAGGAGTGGCGAGCCAGCACATTATTACCAATCAATGCAAAGGTTTCCGAAAACGATGATGCTTTTGTGGGTGAGGCGTTTCATCGAGCACCAGGAGAGCCTCACACAAACTTCATTTTCTGCTTCTATCGAACTCCACTCATAACCAAACCACCACCTATGCAGATCAACTGACCATCGAGACCAAGCGATGCTGAATAATCTTCACGACGACGAGAGCGGGTGGGACGATGGCGAGGTCCTCACGCGATGAAAAGATTTGCACGACTGGCGCAACGCTGAGGAA…	abinitio|est|protein	good	6	45344107	45345909	GRMZM2G450041	1	NH	-	-	-	abc superfamily atp binding cassette transporter	C:intracellular	hypothetical protein LOC100278027 [Zea mays]	226505386	NP_001144911	6e-23	hypothetical protein LOC100381469 [Zea mays]
TC294740	TC294740 1369 similar to UP:ASPG_LUPLU (Q9ZSD6) L-asparaginase (L-asparagine amidohydrolase) , partial (86%)	N.S	N.S.	0.6216	N.S.		A_92_P041131	sense gene model	cDNA and EST results agree. B73 result agrees with cDNA result.	A	cDNA	60	1 of 1	1	248613531	248613472	1.08	yes	CDS	1	GGACGGAGAGACTGTCAGCGTCGCGCTCTAGCTCTAGGCATTTCATCCCCGTGTGGCGTA	1	7	120	TC294740	CACTCGTCCACTCGCGTCAGCCATCCGACGCCACCAAGGTGTCGGCTCTGACGTGGCACCTTGCGCTTGCGCACGGACTCCGTCGCTGATTCGTTTGTCTCTTCCCCAGTCGCGCACCGCGGGCCGCGGTTCGCCTGGTGGCTGCGACGTGAGTGGGCCTATATCACCGCGGCACTCACGGGGAGCGGTGGCAACCCATATCCATCACGGCGAAGAGACCTCGGGAGTGAGTGGGCCGCTGGGAGAGCAGACAACACTGCAACGGGGTGCGCGCCCGCCCGTGCCGTTCTCCGTCGTCACCGTTCGCCCGCTGCCGATCCATGGGGTGGGCGCTGGCTCTGCACGGCGGCGCCGGGGACGTGCCGCGCACGCTGCCGCCCGAGAGCAGGGAGCCGCGCC…	-	-	1369 similar to UP:ASPG_LUPLU (Q9ZSD6) L-asparaginase (L-asparagine amidohydrolase) , partial (86%)	GRMZM2G129540_T01	ATTTTGAAAACCTTAGATCAGCGATTTCAAGTTGCACCCCCTCATGAGCTCAAAAGTTTTAGCTGCTTGTATGGGCTTGGGCTTCAATTAAATCCTAGCACGCTTTCTTGATGGCGATGGTTGCTTTATCCTGATAGTAGGTCTGGCGGTCTCCGGCTTGGCGGTGAGCCGGTGACGATGATACGACCTGGTTGGAGGTTGGAGGTGGAGCAGGAGAGTTTGCAGGAGCAGTTGGCATGGGCGCTGGCACTCGTCCACTCGCGTCAGCCATCCGACGCCACCAAGGTGTCGGCTCTGACGTGGCACCTTGCGCTTGCGCACGGACTCCGTCGCTGATTCGTTTGTCTCTTCCCCAGTCGCGCACCGCGGGCCGCGGTTCGCCTGGTGGCTGCGACGTGA…	cdna|est|omrna|protein	good	1	248612984	248616352	GRMZM2G129540	-1	WH	RefSeq peptide	NP_001149875	transposon protein	transposon protein	F:asparaginase activity	transposon protein [Zea mays]	226492533	NP_001149875	3.27e-157	unknown [Zea mays]
MAGI4_160472	MAGI4_160472 maize MAGI4 gss assembly	N.S	0.4448	0.6207	N.S.		A_92_P011721	antisense gene model	No EST. cDNA result. B73 result agrees with cDNA result.	A	cDNA	60	1 of 1	10	149743904	149743845	10.07	no	CDS	4	CTAACACCAAGATATTTGGAGTAGCGAGCTTGGGCGATGATTTTGCCAGATTTCTTCTTC	1	192	5	MAGI4_160472	NA	NA	NA	maize MAGI4 gss assembly	GRMZM5G885706_T02	GATTAACGATTCTGGTGGGGAGGGAAAGGGAACGGGAGCGGGAGGGGAATCCAATTGCGATGGCCTCCGACTCGGGCGATTTCGGTGGGGAGAACAAGTCGTTGGAAACGGCGAGGCGGCTGCTGGAGGAGACCTTCACGAGTGAGGCAGAGGCGGAGGCGCTACCGAGCTTGCCCTCGGGGTTCTACGACGCCTTCGTCCTGAGGGGAATCCGCGTCGTCCAGGCCCTCCAGCCCGGCACACTCCTCTGCCACTTCAACGTGCCCTCCAGACTACTCAACTCGGGCGGCTTCCTGCACGGCGGCGCAACCGCCTCCCTCGTGGATCTGGTTGCCTCCGCCGCCTTCGCCACTGCCGGGCTACGCACCAGGGGCTCACCCCTTGAGATGAACATCTCCT…	est	good	10	149743173	149744153	GRMZM5G885706	1	WH	RefSeq peptide	NP_001159026	thioesterase superfamily member 2	-	-	thioesterase superfamily member 2 [Zea mays]	259490456	NP_001159026	1.29e-66	hypothetical protein SORBIDRAFT_09g018230 [Sorghum bicolor]
MAGI4_160472	MAGI4_160472 maize MAGI4 gss assembly	N.S	0.4448	0.6207	N.S.		A_92_P031082	sense gene model	No EST. cDNA result. B73 result agrees with cDNA result.	A	cDNA	38	1 of 1	10	149742749	149742690	10.07	yes	CDS	3	AAATTCAAATCCAAATCCGAAGCAAGATGACGTTGGCATCGCTGGCTCCTGCTCCGACTT	1	71	25	MAGI4_160472	NA	NA	NA	maize MAGI4 gss assembly	GRMZM5G824597_T01	AACCCCTACTGCCTTGCCAGCGCGAAGAACCTTCGCCTCGATATCAATCTCTTCCTGTAAAAAAACATCTCATGTCTGTCAGTGTCAATCATACCAATTGGGTAATCTTGTTGCAGTCAATCATACCAATTGGATAATTTGCTTACTCACATCAGCAAAAGCAGCATCAAGGTAGGAGATGTTCATCTCAAGGGGTGAGCCCCTGGTGCGTAGCCCGGCAGTGGCGAAGGCGGCGGAGGCAACCAGATCCACGAGGGAGGCGGTTGCGCCGCCGTGCAGGAAGCCGCCCGAGTTCTGCCTCATTCAGGGATCAGGGAGGATTCAGAACTCGACTCGGGGGCAGAGAGAGAGAGAGAGAGAGAGAGAGAGAGTTGGCTCACGAGTAGTCTGGAGGGCACG…	est	no_stop	10	149740820	149743830	GRMZM5G824597	-1	WH	RefSeq peptide	NP_001143964	hypothetical protein LOC100276779	-	-	hypothetical protein LOC100276779 [Zea mays]	226509068	NP_001143964	1.54e-56	thioesterase superfamily member 2 [Zea mays]
MAGI4_160472	MAGI4_160472 maize MAGI4 gss assembly	N.S	0.4448	0.6207	N.S.		A_92_P012588	gDNA	No valid cDNA / EST result. Allow B73 result.	C	gDNA	60	1 of 1	10	149742828	149742769	10.07	NA	NA	NA	CTCTCTCTCTCCATTGCAATCCGTTGATGTTTGCGTCTTGTGTTGCTGGATCGACCGATG	1	186	56	MAGI4_160472	NA	NA	NA	maize MAGI4 gss assembly	NA	NA	NA	NA	NA	NA	NA	NA	NA	NA	NA	NA	NA	NA	NA	NA	NA	NA	NA	NA
MAGI4_160472	MAGI4_160472 maize MAGI4 gss assembly	N.S	0.4448	0.6207	N.S.		A_92_P028006	antisense gene model	No EST. cDNA result. B73 result agrees with cDNA result.	A	cDNA	48	1 of 1	10	149743459	149743412	10.07	no	CDS	4	AGAGAGAGAGAGTTGGCTCACGAGTAGTCTGGAGGGCACGTTGAAGTGGCAGAGGAGTGT	1	90	73	MAGI4_160472	NA	NA	NA	maize MAGI4 gss assembly	GRMZM5G885706_T01	GATTAACGATTCTGGTGGGGAGGGAAAGGGAACGGGAGCGGGAGGGGAATCCAATTGCGATGGCCTCCGACTCGGGCGATTTCGGTGGGGAGAACAAGTCGTTGGAAACGGCGAGGCGGCTGCTGGAGGAGACCTTCACGAGTGAGGCAGAGGCGGAGGCGCTACCGAGCTTGCCCTCGGGGTTCTACGACGCCTTCGTCCTGAGGGGAATCCGCGTCGTCCAGGCCCTCCAGCCCGGCACACTCCTCTGCCACTTCAACGTGCCCTCCAGACTACTCGTGAGCCAACTCTCTCTCTCTCTCTCTCTCTCTCTCTCTGCCCCCGAGTCGAGTTCTGAATCCTCCCTGATCCCTGAATGAGGCAGAACTCGGGCGGCTTCCTGCACGGCGGCGCAACCGC…	est	good	10	149743173	149744153	GRMZM5G885706	1	WH	RefSeq peptide	NP_001159026	thioesterase superfamily member 2	-	-	thioesterase superfamily member 2 [Zea mays]	259490456	NP_001159026	4.31e-59	hypothetical protein SORBIDRAFT_09g018230 [Sorghum bicolor]
MAGI4_160472	MAGI4_160472 maize MAGI4 gss assembly	N.S	0.4448	0.6207	N.S.		A_92_P004008	gDNA	No valid cDNA / EST result. Allow B73 result.	C	gDNA	60	1 of 1	10	149742314	149742255	10.07	NA	NA	NA	ACCACAACAAGGAAATCTCAACTTAACTATCATCTCCGTGCCCAATTTTGTTTTCCTTCC	1	240	83	MAGI4_160472	NA	NA	NA	maize MAGI4 gss assembly	NA	NA	NA	NA	NA	NA	NA	NA	NA	NA	NA	NA	NA	NA	NA	NA	NA	NA	NA	NA
MAGI4_160472	MAGI4_160472 maize MAGI4 gss assembly	N.S	0.4448	0.6207	N.S.		A_92_P011503	sense gene model	No EST. cDNA result. B73 result agrees with cDNA result.	A	cDNA	60	1 of 2	10	149743674	149743615	10.07	no	CDS	4	AAAAGCAGCATCAAGGTAGGAGATGTTCATCTCAAGGGGTGAGCCCCTGGTGCGTAGCCC	1	193	127	MAGI4_160472	NA	NA	NA	maize MAGI4 gss assembly	GRMZM5G885706_T02	GATTAACGATTCTGGTGGGGAGGGAAAGGGAACGGGAGCGGGAGGGGAATCCAATTGCGATGGCCTCCGACTCGGGCGATTTCGGTGGGGAGAACAAGTCGTTGGAAACGGCGAGGCGGCTGCTGGAGGAGACCTTCACGAGTGAGGCAGAGGCGGAGGCGCTACCGAGCTTGCCCTCGGGGTTCTACGACGCCTTCGTCCTGAGGGGAATCCGCGTCGTCCAGGCCCTCCAGCCCGGCACACTCCTCTGCCACTTCAACGTGCCCTCCAGACTACTCAACTCGGGCGGCTTCCTGCACGGCGGCGCAACCGCCTCCCTCGTGGATCTGGTTGCCTCCGCCGCCTTCGCCACTGCCGGGCTACGCACCAGGGGCTCACCCCTTGAGATGAACATCTCCT…	est	good	10	149743173	149744153	GRMZM5G885706	1	WH	RefSeq peptide	NP_001159026	thioesterase superfamily member 2	-	-	thioesterase superfamily member 2 [Zea mays]	259490456	NP_001159026	1.29e-66	hypothetical protein SORBIDRAFT_09g018230 [Sorghum bicolor]
MAGI4_160472	MAGI4_160472 maize MAGI4 gss assembly	N.S	0.4448	0.6207	N.S.		A_92_P011503	sense gene model	No EST. cDNA result. B73 result agrees with cDNA result.	A	cDNA	60	2 of 2	10	149743674	149743615	10.07	yes	UTR	3	AAAAGCAGCATCAAGGTAGGAGATGTTCATCTCAAGGGGTGAGCCCCTGGTGCGTAGCCC	1	193	127	MAGI4_160472	NA	NA	NA	maize MAGI4 gss assembly	GRMZM5G824597_T01	AACCCCTACTGCCTTGCCAGCGCGAAGAACCTTCGCCTCGATATCAATCTCTTCCTGTAAAAAAACATCTCATGTCTGTCAGTGTCAATCATACCAATTGGGTAATCTTGTTGCAGTCAATCATACCAATTGGATAATTTGCTTACTCACATCAGCAAAAGCAGCATCAAGGTAGGAGATGTTCATCTCAAGGGGTGAGCCCCTGGTGCGTAGCCCGGCAGTGGCGAAGGCGGCGGAGGCAACCAGATCCACGAGGGAGGCGGTTGCGCCGCCGTGCAGGAAGCCGCCCGAGTTCTGCCTCATTCAGGGATCAGGGAGGATTCAGAACTCGACTCGGGGGCAGAGAGAGAGAGAGAGAGAGAGAGAGAGAGTTGGCTCACGAGTAGTCTGGAGGGCACG…	est	no_stop	10	149740820	149743830	GRMZM5G824597	-1	WH	RefSeq peptide	NP_001143964	hypothetical protein LOC100276779	-	-	hypothetical protein LOC100276779 [Zea mays]	226509068	NP_001143964	1.54e-56	thioesterase superfamily member 2 [Zea mays]
MAGI4_160472	MAGI4_160472 maize MAGI4 gss assembly	N.S	0.4448	0.6207	N.S.		A_92_P007656	antisense gene model	No EST. cDNA result. B73 result agrees with cDNA result.	A	cDNA	60	1 of 1	10	149744026	149743967	10.07	no	UTR	4	CTAACACCAAGATATAATGTAGAGTAGTAACAACACTTGCTGTCGAACCAAACCACACCC	1	217	139	MAGI4_160472	NA	NA	NA	maize MAGI4 gss assembly	GRMZM5G885706_T02	GATTAACGATTCTGGTGGGGAGGGAAAGGGAACGGGAGCGGGAGGGGAATCCAATTGCGATGGCCTCCGACTCGGGCGATTTCGGTGGGGAGAACAAGTCGTTGGAAACGGCGAGGCGGCTGCTGGAGGAGACCTTCACGAGTGAGGCAGAGGCGGAGGCGCTACCGAGCTTGCCCTCGGGGTTCTACGACGCCTTCGTCCTGAGGGGAATCCGCGTCGTCCAGGCCCTCCAGCCCGGCACACTCCTCTGCCACTTCAACGTGCCCTCCAGACTACTCAACTCGGGCGGCTTCCTGCACGGCGGCGCAACCGCCTCCCTCGTGGATCTGGTTGCCTCCGCCGCCTTCGCCACTGCCGGGCTACGCACCAGGGGCTCACCCCTTGAGATGAACATCTCCT…	est	good	10	149743173	149744153	GRMZM5G885706	1	WH	RefSeq peptide	NP_001159026	thioesterase superfamily member 2	-	-	thioesterase superfamily member 2 [Zea mays]	259490456	NP_001159026	1.29e-66	hypothetical protein SORBIDRAFT_09g018230 [Sorghum bicolor]
MAGI4_160472	MAGI4_160472 maize MAGI4 gss assembly	N.S	0.4448	0.6207	N.S.		A_92_P018279	gDNA	No valid cDNA / EST result. Allow B73 result.	C	gDNA	60	1 of 1	10	149741924	149741865	10.07	NA	NA	NA	ATCCTTTTGAGTCATGAAATTAAGATCCAACACGTTGGTTTTCATGTGTTAGCCTAGCGC	1	150	142	MAGI4_160472	NA	NA	NA	maize MAGI4 gss assembly	NA	NA	NA	NA	NA	NA	NA	NA	NA	NA	NA	NA	NA	NA	NA	NA	NA	NA	NA	NA
MAGI4_160472	MAGI4_160472 maize MAGI4 gss assembly	N.S	0.4448	0.6207	N.S.		A_92_P010388	sense gene model	No EST. cDNA result. B73 result agrees with cDNA result.	A	cDNA	60	1 of 1	10	149742479	149742420	10.07	yes	CDS	3	ACTCTCTCTCTCGATAGAGTTGCCGCATCTGCGCTCAAAGATGTCATTGCTGATTTCTCC	1	200	143	MAGI4_160472	NA	NA	NA	maize MAGI4 gss assembly	GRMZM5G824597_T01	AACCCCTACTGCCTTGCCAGCGCGAAGAACCTTCGCCTCGATATCAATCTCTTCCTGTAAAAAAACATCTCATGTCTGTCAGTGTCAATCATACCAATTGGGTAATCTTGTTGCAGTCAATCATACCAATTGGATAATTTGCTTACTCACATCAGCAAAAGCAGCATCAAGGTAGGAGATGTTCATCTCAAGGGGTGAGCCCCTGGTGCGTAGCCCGGCAGTGGCGAAGGCGGCGGAGGCAACCAGATCCACGAGGGAGGCGGTTGCGCCGCCGTGCAGGAAGCCGCCCGAGTTCTGCCTCATTCAGGGATCAGGGAGGATTCAGAACTCGACTCGGGGGCAGAGAGAGAGAGAGAGAGAGAGAGAGAGAGTTGGCTCACGAGTAGTCTGGAGGGCACG…	est	no_stop	10	149740820	149743830	GRMZM5G824597	-1	WH	RefSeq peptide	NP_001143964	hypothetical protein LOC100276779	-	-	hypothetical protein LOC100276779 [Zea mays]	226509068	NP_001143964	1.54e-56	thioesterase superfamily member 2 [Zea mays]
BM380584	BM380584 294 unknown	N.S	N.S.	0.6201	N.S.		A_92_P019029	sense gene model	cDNA and EST results agree. B73 result agrees with cDNA result.	A	cDNA	49	1 of 1	6	167515475	167515425	6.08	yes	UTR	1	CCCCCCCCCAACTACGTGACACATACAGTCCATGATGTGGATATAAACATGCCCTGCACA	1	146	77	BM380584	CTAAGGTTTTTTTTTTTTTTTTTTTTTTTTTTTTTTTTTTTTTTACATAACACTGTTACATTTATAAACATGTTTACAATTCACTTGTGTCTGTGCAGGGCATGTTTATATCCACATCATGGACTGTATGTGTCACGTAGTTGGGGGGGGGGACAAGCGCTATTACAATTGTCACAAAAATGCATGCATGGTTGGCTTCTATTTCCTGCTGGACCTGAAAAAAACCCTGCTGGAAACAAATACCCCGAGGGAAAAGGCGGCAACGGCAACGGCAATCACCTCCCTGTTCCTTTTGACCGTTTCCACAAGGCCCTCCGCCCACTCGGAGCCCGCCAGCC	B73	MEST522-A01.univ ISUM6 Zea mays cDNA clone MEST522-A01 3', mRNA sequence.	294 unknown	GRMZM2G099626_T02	ATATTGGTAGCTCATCATCGATCCAGCAGCACACAGACGAGCCGACACAAGCAGTTAGCTATAGCTGCTAGCCTGATCGCCAATGGCCACCGCCGGCAGCAAGCAAGGAGGAGGCTCGTCCAAGCCGCCTGCGGCTGCTGGTCAGGAGTTGGACCCGAGGTACGAGTGGGAGGAGAACGCCAGCAGCTTCATCCTCCGCATCCACCTCTCAGAAGGCTTCAGGAAACAAGATTTCAGGGTGCAAGTCGACGGCGCCGGCCGCCTCACCGTCCGCGGCCAGCGCTCCGACGCCGCCGCCGCCAACGCCAACGCCAGGCACTCCCGCTTCAACAAGGTCTTCCAGCTGCCATCCACCTCCAACCTCGACGACATCGCCGGCCGCTTCGACCTTGGAGTCCT…	abinitio	good	6	167515353	167516623	GRMZM2G099626	-1	WH	RefSeq peptide	NP_001150951	cell envelope integrity inner membrane protein TolA	-	-	cell envelope integrity inner membrane protein TolA [Zea mays]	226495639	NP_001150951	6.72e-72	hypothetical protein SORBIDRAFT_09g030540 [Sorghum bicolor]
TC302361	TC302361 768 homologue to UP:Q9ZQW0_MAIZE (Q9ZQW0) Response regulator 1, partial (98%)	N.S	N.S.	0.6188	N.S.		A_92_P038727	inconclusive	No EST. cDNA result. No valid B73 result.	B	cDNA	45	1 of 1	2	None	None	2.01	yes	NA	1	ACAGCACCCGCACCACCTGACTGTCTGTTTGCAGTAGCCGCACCTGTGTCCCGTCCAAGT	1	23	133	TC302361	NA	NA	NA	768 homologue to UP:Q9ZQW0_MAIZE (Q9ZQW0) Response regulator 1, partial (98%)	GRMZM2G040736_T01	GCTGCAGCCTGACTGTCTGTTTTCAGCACCCGCACCACCTGACTGTCTGTTCGCAGCACCCGGACCTGTGTCAATGGCCGCTGCAGCCGCCGCTCCAGCATCTGTGGCGCCGTCCTCGCCCAAGGCCGCCGGCGACAACAGGAAGACGGTGGTGTCCGTGGACGCGTCGGAGCTGGAGAAGCACGTCCTAGCGGTGGACGACAGCTCTGTGGACCGTGCCGTGATCGCCAGGATCCTGCGTGGCTCCAGGTACAAGGTGACCGCCGTGGAGTCAGCGACGCGCGCGCTGGAGCTGCTCGCGCTAGGCCTGCTCCCCGACGTCAGCATGATCATCACCGACTACTGGATGCCCGGGATGACTGGGTACGAGCTGCTCAAACGCGTCAAGGAGTCGGCGGC…	cdna|est|omrna|protein	good	2	2081848	2082630	GRMZM2G040736	-1	WH	RefSeq peptide	NP_001147402	RR6 - Corn type-A response regulator	response regulator	P:regulation of transcription P:response to cytokinin stimulus F:two-component response regulator activity P:two-component signal transduction system (phosphorelay)	RR6 - Corn type-A response regulator [Zea mays]	226497480	NP_001147402	2.45e-62	cytokinin response regulator 11 [Zea mays]
TC295139	TC295139 1257 similar to UP:CDI8_ARATH (P42735) Cadmium induced protein AS8, partial (41%)	N.S	N.S.	0.6186	N.S.		A_92_P016116	sense gene model	No EST. cDNA result. B73 result agrees with cDNA result.	A	cDNA	60	1 of 1	7	4901804	4901745	7.01	yes	UTR	1	TAAATATGACTGCTGCTCTTTTGCTCCCTCCTTATTCAAGCACTGTGAAACAGGGATTGT	1	164	135	TC295139	NA	NA	NA	1257 similar to UP:CDI8_ARATH (P42735) Cadmium induced protein AS8, partial (41%)	GRMZM2G102968_T03	CCAGGGCCCAAGAAAACGAACAAAAGTGCACGGGCTTCCTCTTTCCTGCCAGGAGAGGCACCCACGACGGCGACGCATTGGATTGGCTTGGGACAGAACGAGCGACGGCGAGGAGACGGCGATAAGATTTGCTACACCTCGGACTGTAGCTGGGAGACTGCACGAACGGCGGCGTCCACGAGTCACGAGGAGCCCAGAGGCTTCTTCACAGCAGCAGCGGCAGGTCCGCTGATGCCAGACTCCCCCCAGCTCCACCAACCGCCTCCCCCTCCCGCGCCGCCGCCGGCCAGCGCAACACCAGCCGCGCCAGCGGCAGCAAATGCGCAACCCAAGCTGGTACTCCGCTGCCGCCCACCATTGCTTCTTCTATTCTCCTTTTCCGCGGGGGAAAAAAAAGTC…	cdna|est|omrna	good	7	4901709	4903403	GRMZM2G102968	-1	WH	RefSeq peptide	NP_001130157	hypothetical protein LOC100191251	cadmium-induced protein	C:plastid	unknown [Zea mays]	223942419	ACN25293	1.91e-80	hypothetical protein LOC100191251 [Zea mays]
TC307290	TC307290 1214 homologue to UP:Q86BL5_DROME (Q86BL5) CG31761-PD, isoform D, partial (3%)	0.9212	N.S.	0.6174	N.S.		A_92_P039495	antisense gene model	No EST. cDNA result. B73 result agrees with cDNA result.	A	cDNA	51	1 of 1	8	156673452	156673502	8.06	no	UTR	1	CCTTTTTTTCCCCTCCCATCATCACGTGCAGGTACTCCAACCAGCAATTTCATCAATTCC	1	18	46	TC307290	NA	NA	NA	1214 homologue to UP:Q86BL5_DROME (Q86BL5) CG31761-PD, isoform D, partial (3%)	GRMZM2G398017_T01	GCTAGTAGTCGCGCCAGCAGACGAGCATGGAGACGCAGCGCCGGACGATGTAGAAGCGCGCGCGGTGCTCCTTCACCGCCTCCACGCACTTCTTGGACAGCCGCGACGACGACGACGACGACGACGACGACGACTCCGCTGGGCAGGCGGCGGCGCCTGCTTAGCTGCCTGTGGCTGCTGCAGTACTGGTGCCTGCTGCAGTACTCCTGCTGCTGCTCACGCTGGCCGAGTAGCTCCGGCTGAGCACGCTCCCCGCGGCGGCGTCCATGGCGTGCGGCCTGCCGGATCTGCTCCGCCCCTTCTTGGACAGCCTCCACCTGTCGTCCCCGGCCCCGGCTGACGAGGACGAATCCATCCGGATGCCGGCCGGCTGGTGTATCTATGTATGGCTGTGTCGGC…	omrna	no_start	8	156673416	156674229	GRMZM2G398017	-1	NH	-	-	-	-	-	hypothetical protein OsI_05395 [Oryza sativa Indica Group]	218189827	EEC72254	6.19e-10	hypothetical protein LOC100193795 [Zea mays]
TC279713	TC279713 1595 UP:Q5NSW2_FRAAN (Q5NSW2) Histone H4 (Fragment), complete	N.S	N.S.	0.6164	N.S.		A_92_P041948	ambiguous	No EST. cDNA result. B73 result agrees with cDNA result.	A	cDNA	58	1 of 3	5	1574086	1574029	5	no	CDS	3	CGGCATCCTCCCTTCCAAGCGCCTGTTGCCTCCTTCGTGTAGCTGTTGGATTCGCCTCAG	1	1	80	TC279713	NA	NA	NA	1595 UP:Q5NSW2_FRAAN (Q5NSW2) Histone H4 (Fragment), complete	GRMZM2G426735_T03	AGCTATCACAAATTCTCTAATTAGCTTGCTCTATGGCATATTTTATAGGTTCTGTAATTGCTGATCGGCGTGATGAATTTTAGGCCAATAGTTCTTATCTTCCTCCTGCTCGTGCTCATTGTCACATCACAGTTTGAGTGGAAGCAGCATATTGGTGAGGCTGAGGCGAATCCAACAGCTACACGAAGGAGGCAACAGGCGCTTGGAAGGGAGGATGCTGTTAAAGAGAAAGTAATATTGGCACAAGAGAAAAACATTCAGCAGCTTAATGAGCTTATTCAGAGCCTTCAGCTTCAGCTATTGCATTGCCGGGGCAGTAACAGTTCTGCTCAGACCGCCTCAAGCCACAGCGAAGTGGAGGGACATGAAATGATTGGTGACTGATAACCTCTCATCCCC…	est|protein	good	5	1572697	1577244	GRMZM2G426735	1	WH	RefSeq peptide	NP_001143504	hypothetical protein LOC100276186	hypothetical protein LOC100276186 [Zea mays]	C:cytoplasmic membrane-bounded vesicle	hypothetical protein LOC100276186 [Zea mays]	226504818	NP_001143504	4.85e-35	hypothetical protein SORBIDRAFT_01g002100 [Sorghum bicolor]
TC279713	TC279713 1595 UP:Q5NSW2_FRAAN (Q5NSW2) Histone H4 (Fragment), complete	N.S	N.S.	0.6164	N.S.		A_92_P041948	ambiguous	No EST. cDNA result. B73 result agrees with cDNA result.	A	cDNA	58	2 of 3	5	5049112	5049055	5.01	no	CDS	1	CGGCATCCTCCCTTCCAAGCGCCTGTTGCCTCCTTCGTGTAGCTGTTGGATTCGCCTCAG	1	1	80	TC279713	NA	NA	NA	1595 UP:Q5NSW2_FRAAN (Q5NSW2) Histone H4 (Fragment), complete	GRMZM2G336773_T01	GCATGGCGGCCAAGGGCCCCTCGCCCACGCGTCGCCTCCTGCCGCAGCCGCACTTGCCCGTCTCCTCGCAGGCGGCCTCCGTGGCTCAGATCCACTGCTTCCTCAACACCCGGAGACGGCTGCCGTCGCCTTCGCTGTCTCCTCGCCAGTGGCGGGCGGAATTTCTCTAATTAGCTTGCTCTATGGCATATTTTATAGGTTCTGTAATTGCTGATCGGCGTGATGAATTTTAGGCCAATAGTTCTTATCTTCCTCCTGCTCGTGCTCATTGTCACATCACAGTTTGAGTGGAAGCAGCATATTGGTGAGGCTGAGGCGAATCCAACAGCTACACGAAGGAGGCAACAGGCGCTTGGAAGGGAGGATGCTGTTAAAGAGAAAGTGAGCACCTGCATTGTT…	omrna|protein	good	5	5048745	5049300	GRMZM2G336773	1	WH	-	-	-	hypothetical protein LOC100276186 [Zea mays]	C:cytoplasmic membrane-bounded vesicle	hypothetical protein LOC100276186 [Zea mays]	226504818	NP_001143504	5.03e-15	hypothetical protein SORBIDRAFT_01g002100 [Sorghum bicolor]
TC279713	TC279713 1595 UP:Q5NSW2_FRAAN (Q5NSW2) Histone H4 (Fragment), complete	N.S	N.S.	0.6164	N.S.		A_92_P041948	ambiguous	No EST. cDNA result. B73 result agrees with cDNA result.	A	cDNA	58	3 of 3	4	31666606	31666549	4.04	no	CDS	1	CGGCATCCTCCCTTCCAAGCGCCTGTTGCCTCCTTCGTGTAGCTGTTGGATTCGCCTCAG	1	1	80	TC279713	NA	NA	NA	1595 UP:Q5NSW2_FRAAN (Q5NSW2) Histone H4 (Fragment), complete	GRMZM2G080906_T01	ATGGCGGTCTGGGCGGGGCTCGTCGCGCTGCTGGCCAAGAGCCGCCATGCTGGCCGCGGGCGAGCAGAGACGAGCGGCGGTTTTGGCCTGCGACGCCTGCTAAATTTAACCAACCAGAGAAAAATTACTGGGAGAGGAAATACCCACTCGCCCTCAGACCCACTCCCCAGGGATCGGGCGTTCGCGTCGCTGAGCAACATCGCCGACCTCAAGTCCGTGGCGGACGCGGCGACGGAGGACTTGGACGACGAGTTCGACCACATCGACGAGAGCCACTACGTTGACACGGAGGACTCCACGAAGCACAAGAAGAAGAGCCCGATATTCCGCAGATGCGGCGAGCTTGCGGTGCCCCTTACCCTCCCCCTCACCTACGATAGCGATCCCTCCCCCTCCCCC…	abinitio|omrna|protein	good	4	31664874	31667011	GRMZM2G080906	1	WH	-	-	-	hypothetical protein LOC100384264 [Zea mays]	C:cytoplasmic membrane-bounded vesicle C:plastid	hypothetical protein LOC100384264 [Zea mays]	293335937	NP_001170300	1.94e-20	hypothetical protein SORBIDRAFT_06g018430 [Sorghum bicolor]
CF384563	CF384563 411 unknown	N.S	N.S.	0.615	N.S.		A_92_P016985	gDNA	No valid cDNA / EST result. Allow B73 result.	C	gDNA	60	1 of 1	6	37896065	37896124	6.01	NA	NA	NA	TCTCCCTCTCTCCTCGATGACGCGTTTTTCGGTGGAGCGCGGATGACCAATTCCTATGTC	1	158	166	CF384563	AGTTCTTCGCGGCGGTGCGGTACCCGAAGAAGGAAACAGTCGAAGGGCCGTGGCTTCTTGCGCGACCGCTGGTGGTGGCGCGAGGCAGACGGTGGCTTGCAGCGACGGCACAGCATATGGTTTCTCCCGCATAATCTCTCCCTCTCTCCTCGATGACGCGTTTTTCGGTGGAGCGCGGATGACCAATTCCTATGTCTCAGGTTGGACAGCAGGGCACTTCGTAAAGCAGAGGGGAGATGAAGAGGAGCGAGGACGAGCTCCAACAACCCGGTCGAAGCGCGCAAGTGGTTACGGGAGCGGGATCTACGACGAGGAGATCGGCAGGAGGCGTTCTTCGGTCAGCGCAGTCCGATCCTCGCGGGGAAGAAGGTTTGTCAGGCGAGGGGGCCCACATGTCAG…	A188	EST3411 Zea mays sperm cell cDNA library Zea mays cDNA clone Zmsp8198 5', mRNA sequence.	411 unknown	NA	NA	NA	NA	NA	NA	NA	NA	NA	NA	NA	NA	NA	NA	NA	NA	NA	NA	NA	NA
TC313796	TC313796 984 weakly similar to UP:Q9GKN1_RABIT (Q9GKN1) Mitosin (Fragment), partial (20%)	N.S	N.S.	0.6145	N.S.		A_92_P017044	sense gene model	No EST. cDNA result. B73 result agrees with cDNA result.	A	cDNA	60	1 of 1	4	3892850	3892791	4.01	yes	CDS	3	AAGGTGAACGTGGACATGGTTCAGGCTGAGAAAGATAGTGCCTTAGTCTTGGTAGATGCT	1	158	40	TC313796	NA	NA	NA	984 weakly similar to UP:Q9GKN1_RABIT (Q9GKN1) Mitosin (Fragment), partial (20%)	GRMZM2G006363_T02	CGGACGAGGGTGCTAGATAGGGGGGACACGTGACCCGGCAACCATGGGCACGGGCAGGAGGAAGGGCAAGCGCAGCGCCGCCGTGGCTTCCGTCGACGACGCTAACGAGGCCATGGCTTCGGCGGAGGCGCTCTGTGTGGAGCATCAGGACCCACCGCTGGCTTCAGCGGAGGGAACCGATGAGGCCAAGGCGGCCAACGGGGAGGCGACGGCGGTGGTGGAGCCGGACGAGCCGAGGCGGGACTCGTCGCCGGAGCGGGGCGACGGGGATGCCGCGCGGCTGAAGCTCCTCAACGGCATTCTCATCCGCACGGCCTCCGAGGAGCGGGAGCGGGTGGCGGCGCTTGAGGCGCGGCTCGCTGAACTCTCCGCCGACGCCGCCGTGCTCGCGGACGGGGA…	cdna|est|omrna|protein	good	4	3892218	3894361	GRMZM2G006363	-1	WH	RefSeq peptide	NP_001167933	hypothetical protein LOC100381647	-	-	hypothetical protein LOC100381647 [Zea mays]	293332990	NP_001167933	0	retrotransposon protein, putative, unclassified, expressed [Oryza sativa Japonica Group]
CO441056	CO441056 854 weakly similar to UP:Q9LLZ7_PINTA (Q9LLZ7) Phytocyanin homolog, partial (33%)	N.S	N.S.	0.6138	N.S.		A_92_P039932	EST	EST result. No valid cDNA result. B73 result (EST vs genome) agrees with EST result.	E	EST	0	1 of 1	7	159136846	159130618	7.04	no info	NA	1	CCTGGATCTGTGGTTTGCTCCTCTGTCTTGCTGCCTTTGCCTTCGGAACTTCGTTCCTTC	1	15	132	CO441056	GTCCGNATTCAAAGCTGACCCACGCGTCCGCTACGGTACTGCTGCCTACCGCGCGTCTCGTCCCTCCGCTGCCGCTCTATCTATCTCGGCCGGAGCCATGGGCGGCGGTGGCGCGGCGCTGCTGCTGCTGGTGATGTGGGCGGGCGTGGCGTCGGCGGCCGTGTACGAGGTGGGCGGCACGATTGGGTGGACCGTCATGGGCAACCCCGACTACGCCGCCTGGGCCAGCTCCAAGCAGATCGTCATCGGCGACACCGTTGTGTTCACGTATAACAAGCAGTTCCACAACGTGCTGGCGGTGAGCAAGGCGGACTACAAGAACTGCATCGCCACCAAGCCGACGGCCACCTGGTCCACGGGGAACGATTCCGTCGTCCTCAACACCACGGGCCACCACTA…	F-352 near isogenic line	MZCCL10024F03.g Maize Endosperm cDNA Library Zea mays cDNA, mRNA sequence.	854 weakly similar to UP:Q9LLZ7_PINTA (Q9LLZ7) Phytocyanin homolog, partial (33%)	GRMZM2G107562_T01	GAAGGCTGGACGCAGGGGGGCATTTCCGGGAACCTCGCCGCGGGCGGGGCTGGAAAGCCGCGGAGCTTTTGATTTAACCGGCCGGTTGGTCAGCCAGCCAGCCAGCCAGCCACTCAGTACTGCACACTGCCATCGCTCTCCTACGGTACTGCTGCCTACCGCGCGTCTCGTCCCTTCGCTGCCGCTCTATCTATCTCGGCCGGAGCCATGGGCGGCGGTGGCGCGGCGCTGCTGCTGCTGGTGATGTGGGCGGGCGTGGCGTCGGCGGCCGTGTACGAGGTGGGCGGCACGATTGGGTGGACCGTCATGGGCAACCCCGACTACGCCGCCTGGGCCAGCTCCAAGCAGATCGTCATCGGCGACACTGTTGTGTTCACGTATAACAAGCAGTTCCACAAC…	cdna|est|omrna|protein	good	7	159130478	159136959	GRMZM2G107562	-1	WH	RefSeq peptide	NP_001149603	LOC100283229	protein	C:anchored to membrane F:copper ion binding C:cytoplasmic membrane-bounded vesicle F:electron carrier activity	LOC100283229 [Zea mays]	226503221	NP_001149603	6.49e-55	hypothetical protein SORBIDRAFT_02g036870 [Sorghum bicolor]
TC300316	TC300316 1434 weakly similar to UP:Q84MD7_ARATH (Q84MD7) At1g72880, partial (67%)	N.S	N.S.	0.6138	N.S.		A_92_P038818	sense gene model	No EST. cDNA result. B73 result agrees with cDNA result.	A	cDNA	60	1 of 1	3	204126527	204126468	3.07	yes	CDS	2	CTCTCTCTCTTTCCCTCCTTTCAAATGGCTAAGTATTCACCCCACTCTACAGGTATCGGT	1	22	112	TC300316	NA	NA	NA	1434 weakly similar to UP:Q84MD7_ARATH (Q84MD7) At1g72880, partial (67%)	GRMZM2G037379_T05	TATTTCAGTCCATTCCCACCTTCGTCCAATCGTCCCCGTCAACACCGGCGCTTCCTTCCTTCCTCCCTCCGTACATCCCTCTCTCTCTCCCTCTCTCCTGCCCTCTTCGCCTCTTCTGCCCAGCCATCCCTGACGACGCGAGGCGGCAAATAACCTCTCCGGGGACGAGGCCGATGGAGTCGACTTCCGGCGAAGACGCTCCGAAGCGCAACCCGCTCCCGTCCGCGCTCGTCTCCAACCTCGAGTCTGTGCTTGCCGCCCGCCGCCCGGCCGCGGCCGAGGTCAGCACCGCCGCCGCAGCCGGCGAGGCTGAAGCCTCGGCTCCCGAGGATGCCCCCTCTGGAGATGGGGCGCCGGCGAGGCCCATCGTGCTGCTGACCTGTGCCGGGGGGATCCGGT…	est	good	3	204125594	204131195	GRMZM2G037379	-1	WH	RefSeq peptide	NP_001147148	acid phosphatase	acid phosphatase	F:phosphatase activity C:plastid	acid phosphatase [Zea mays]	226497406	NP_001147148	0	unknown [Zea mays]
TC308485	TC308485 590 weakly similar to UP:Q68EV0_XENLA (Q68EV0) MGC84367 protein, partial (12%)	N.S	N.S.	0.6108	N.S.		A_92_P023703	sense gene model	No EST. cDNA result. B73 result agrees with cDNA result.	A	cDNA	46	1 of 1	2	39614823	39614756	2.04	yes	UTR	2	CCCCCCCATGATGCTCCTGTCCTGTCTCCCCTCCACTCACGAATTTTGTCCACAAACTCA	1	117	21	TC308485	NA	NA	NA	590 weakly similar to UP:Q68EV0_XENLA (Q68EV0) MGC84367 protein, partial (12%)	GRMZM2G106810_T01	AGTTTATGGATTCTTTTCCCGGTTGAAGGAGGTTTGGACTAGGCTGAAACGAGACGGCGGGGCCCCATCGTTGTCACAGCCAGTCTACTCCGGCGGCCCAGCCCACGTACAGTCGAGCAGGCGATCTCGCACCCCTGGTCGCCTGGTCAGCAGTGAGCAGTCAGCGGCTGCGCGCCGCCTCGTCGGGACTCGGGGGCAGAGCTGGGGCTATCTCTTGAGCTGGTGGTCAGGTACTCAGGAGGTCATCCATGATCCATCCTGATTCTCCCTCGTCCTGCTCCCCTTTCCTTGGCCGGCCGGCGCGCGGAGTGGAGGTCGACCGACATTGAATTCCCTCTTTCCTTCTTTGCCGCTCAATTGCCCCCTTGCTCCGCGGGAAGCTGGCCACCGGTCCTGCCT…	cdna|est|protein	good	2	39614581	39621748	GRMZM2G106810	-1	WH	RefSeq peptide	NP_001141953	hypothetical protein LOC100274102	per1-like family protein	C:membrane C:cytoplasmic membrane-bounded vesicle	hypothetical protein LOC100274102 [Zea mays]	226507474	NP_001141953	0	CAB2 [Zea mays]
TC306764	TC306764 801 homologue to UP:Q7XJ42_ORYSA (Q7XJ42) Iron transporter Fe2, partial (46%)	N.S	N.S.	0.6107	N.S.		A_92_P037970	inconclusive	No valid cDNA / EST result. No valid B73 result.	D	no result	NA	NA	NA	NA	NA	NA	NA	NA	NA	CCCCCCAGGAAACCCAGCTAATGGCCCATGTATTCCCCCCAAACCTATTTAAGGTGCCCC	1	28	39	TC306764	NA	NA	NA	801 homologue to UP:Q7XJ42_ORYSA (Q7XJ42) Iron transporter Fe2, partial (46%)	NA	NA	NA	NA	NA	NA	NA	NA	NA	NA	NA	NA	NA	NA	NA	NA	NA	NA	NA	NA
CF272917	CF272917 685 similar to UP:Q7RXA3_NEUCR (Q7RXA3) Predicted protein, partial (3%)	0.8709	0.4087	0.6106	N.S.		A_92_P039814	inconclusive	EST result. No valid cDNA result. B73 result doesn't agree.	D	no result	NA	NA	NA	NA	NA	NA	NA	NA	NA	CTTCTCTCCTCTCCTGTCTGAGCTATCACCTGCTGTCTATGCGCGAACAAAGGAAGGTAC	1	16	46	CF272917	GAAGGGAAAAAACAATGGAGCTTTATTTTTTTCATGTTCTGCGGGTCGTATATCTTAACCGAAGCAAACGAAAAATCATGCTCTGGTCCAAAGTGCACGACGCAAGAGACATTGATCGCGTATGCCCAACCGTTCAAGTTCAGCGATAATGGATGGTTTGTGTGGTACGTACTCGGTTCAGGCGATCCAGATGGATCTCCATGTCTTTGGTTGCGGATACTCATAGCAATGATGCACGTAAACCTCTTCTTCTCTCCTCTCCTGTCTGAGCTATCACCTGCTGTCTATGCGCGAACAAAGGAAGGTACCCGCAAGACTCACAGCGTACTCTCTATCTGTAATTTAATCAACTACATCAATCCTCCGCATCCGTGTAGTGACGTACAAGACTTGCACTGC…	A188	EST2479 Zea mays sperm cell cDNA library Zea mays cDNA clone Zmsp6815 5', mRNA sequence.	685 similar to UP:Q7RXA3_NEUCR (Q7RXA3) Predicted protein, partial (3%)	NA	NA	NA	NA	NA	NA	NA	NA	NA	NA	NA	NA	NA	NA	NA	NA	NA	NA	NA	NA
TC282052	TC282052 1784 unknown	0.8579	N.S.	0.6099	N.S.		A_92_P036467	sense gene model	cDNA and EST results agree. B73 result agrees with cDNA result.	A	cDNA	60	1 of 1	4	196987452	196987393	4.08	yes	UTR	1	GCTGTTTCTTACTTTCTTTCTCGTGTCCCCTCCCTCGCATTGTGGATATACCACTCACCA	1	37	36	TC282052	TTCAAACCAAGAAGGGAATAGTTGTGAAAATCTTTCACAAAAGGACAAAAGGCAAAAAAAAGCCCGTCGAAGGCTGGATGAACGCTCAAATTATTCAAAACCCACGCGCACGTCTCTTCTCACGCAAGGAGCCCCTTACGACGCTGGGCCCCACCCGCCACAAGGACCAAAAAATGCTTTGTCTGTGTGTCCGGCCCAGTACGTATACGTACATTGCTGCAGGAGGCCCCCTCTCAAAAAAAAATCATGAAAAGTCGTGCCCTGCTCAGTGGTCTACCCCGTCTTTCCGCTTCGTCCCGGCCCGGGCACACGCGACGGAAGCGAAACCCTCTCCCTATAAAACCTCTCGACTAGTCACGTCCGCTTGGCAGGGACCAGTCCATCTCGTCTCGTCCCAGC…	-	-	1784 unknown	GRMZM5G868730_T01	AAGAATCAATTTTTTGAATTCAAACCAAGAAGGGAATAGTTGTGAAAATCTTTCACAAAAGGACAAAAGGCAAAAAAAAGCCCGTCGAATGCTGGATGAACGCTCAAATTATTCAAAACCCACGCGCACGTCTCTTCTCACGCAAGGAGCCCCTTACGACGCTGGGCCCCACCCGCCACAAGGACCAAAAAATGCTTTGTCTGTGTGTCCGGCCCAGTACGTATACGTACATTGCTGCAGGAGGCCCCCTCTCAAAAAAAAATCATGAAAAGTCGTGCCCTGCTCAGTGGTCTACCCCGTCTTTCCGCTTCGTCCCGGCCCGGGCACACGCGACGGAAGCGAAACCCTCTCCCTATAAAACCTCTCGACTAGTCACGTCCGCTTGGCAGGGACCAGTCC…	est	good	4	196987297	196988868	GRMZM5G868730	-1	NH	RefSeq DNA	NM_001175869	hypothetical protein LOC100383207 (LOC100383207), mRNA	phosphate-induced protein	C:cytoplasmic membrane-bounded vesicle	hypothetical protein LOC100383207 [Zea mays]	293334411	NP_001169340	3.6e-146	PHI-1 [Zea mays]
CD955247	CD955247 273 unknown	0.9393	0.5631	0.6092	N.S.		A_92_P038613	antisense gene model	cDNA and EST results agree. B73 result agrees with cDNA result.	A	cDNA	59	1 of 1	5	26361402	26361461	5.03	no	UTR	1	TTTTGGTTTCCCTTTCCATCGCCAGAGTTTTTCTTCCCTCCTGCTCTCGTTTCTTTCTCC	1	24	35	CD955247	TAATCCGTGATTCCGTGTACAAGGGCACCTGTACTTACATAGGTCTGTGTAATCTTGAAGAGCCAACTTTTTGTCCAAGAACATTATGATTCTCACTTTCCAATACTAAAAAAAAAGGGTTCTGGGTTCTCGACCGATCAAAGTTGTTTTATTTTTTGGTTTCCCTTTCCATCGCCAGAGTTTTTCTTCCCTCCTGCTCTCGTTTCTTTCTCCACCCCCGCATCCCGTCAGTGAATCCAAGCGGCAAGCAAGCTCTGCTTGAAGGCGCGGATC	mixture	SBU_22 GeneTag2 Zea mays cDNA, mRNA sequence.	273 unknown	GRMZM2G163374_T01	AAAACAATCAGTGCCAGTCACCGCCATCGGCGGTCCGCGTCAATCGAAATCGCTTCGATCCAAGTTCGTCCCACGCATCCGATTTTCCTCCTGCACCGCGCTTGGCGACTTGGCGTGGATTCGCGGTAGCTGCGCATTCGCGACGACGTCTCCAGGAACCACTGCTACCCAGTCACTCCCGTCTCTAGGTACCTGTTGTTGCCTGCCGCTGCCTCTGCCTCTGCGCCTCGCGCGCCGAGGGAGATGGCATCGGCGGGCCGCTGGGCGTGGATGGCGGAGGTGGCGGGCGAGGAGCTGGCGAAGCTGGAGGCGGCGCACCCGGGCCGCTTCGCCCCGCTCAAGGCCGAGCTCGAGCGCCTCGTGGCCGACCCCGGCTTGGACGAGGCAGCGTTCCCGCTC…	cdna|est|protein	good	5	26361209	26362318	GRMZM2G163374	-1	WH	RefSeq peptide	NP_001144877	hypothetical protein LOC100277976	-	-	hypothetical protein LOC100277976 [Zea mays]	226497488	NP_001144877	5.84e-65	hypothetical protein SORBIDRAFT_01g018830 [Sorghum bicolor]
TC287601	TC287601 776 similar to UP:Q4M0P2_9BURK (Q4M0P2) Xylulokinase, partial (3%)	N.S	N.S.	0.6084	N.S.		A_92_P030731	sense gene model	No EST. cDNA result. B73 result agrees with cDNA result.	A	cDNA	59	1 of 1	1	38549574	38549515	1.03	yes	UTR	1	TGTTCTGGCTGTAAATGGCAAGGAATGAAGTTCTAATCGTGGTTCAGCAGTCAATCAATT	1	73	87	TC287601	NA	NA	NA	776 similar to UP:Q4M0P2_9BURK (Q4M0P2) Xylulokinase, partial (3%)	GRMZM2G012566_T02	CCTCCTCGAGATATTTTGCAATGCCTTCACAAATATCTCGTTGGCCCCGCGGCACGGTGCCATCAGCCATCGCGGGCGACCGCGCGCCATTATAGCACACGGGGCACGGCACGCCTTCGGCCTCCCACTAACTGCACAGAGGACGACGCGGCAGCGAGGAGGAAGCAAAGGAAAGGGGATATGTCGAGGCCGCCCAACAGGAGCGACGCGCACCTCTCCGCCGAGGACGAGGCGGCGCTGGAGGCCGAGGTGCGGGAGTACTACGACGACGCGGCGCCAAAGCGCCACACCAAGCCCTCCCGCAGCGAGCACTCCGCCGTGTACGTCGACGCGCTCGTCCCGGACGTCGGCGGCAACTCCCACCCGGAGCTGGACAAGTTCCAAGAGCTGGAAGCACAC…	cdna|est|omrna|protein	good	1	38547957	38550734	GRMZM2G012566	-1	NH	RefSeq peptide	NP_001142885	hypothetical protein LOC100275298	transmembrane protein	C:integral to membrane	hypothetical protein LOC100275298 [Zea mays]	226499822	NP_001142885	2e-81	hypothetical protein [Zea mays]
TC307458	TC307458 1619 similar to UP:MAZ_HUMAN (P56270) Myc-associated zinc finger protein (MAZI) (Purine-binding transcription factor) (Pur-1) (ZF87) (ZIF87), partial (5%)	N.S	N.S.	0.6048	N.S.		A_92_P023296	sense gene model	cDNA and EST results agree. B73 result agrees with cDNA result.	A	cDNA	59	1 of 1	1	124128699	124128758	1.05	yes	UTR	2	CACTTCCTCTCTCTCTATGTTGTTTCCCTTTTCTCCACGTTGTTGTAACTGAGGGGTCCT	1	119	38	TC307458	TCAAGGAGTCAAGGTGCAAAGCTAAGCTTAGCTCATTGCTCAAGCTTCCGTCTCTTTCTCTCTGCGAGACTGCACACTGCCACCACGCGCAATGGCGGCATTCCACCATTTGTTGCCGGCCTTGCTCCTTCTACTCCTGCTCCCTTCCACCCCTGAGGCGACGTCCTCGGCGCTGCTTGGCATCAGCTACGGTCGCGTTGGCAACAACCTCCCTGCAGCTACATCAGTGCCGCAGATTGTGGCTTCCCTGGGCGTCGGCCGCGTCCGACTCTACGATGCTGACAGCACCACCATTCGCGCCTTCGCCAACACGGGCGTCGAGCTCGTCGTCGGCGTCCCTGACGAGTGCCTCGCCACTGTCTCCACCCCGACGGGCGCCGCCTCCTGGGTCCGCTCCAA…	-	-	1619 similar to UP:MAZ_HUMAN (P56270) Myc-associated zinc finger protein (MAZI) (Purine-binding transcription factor) (Pur-1) (ZF87) (ZIF87), partial (5%)	GRMZM2G030850_T01	GTCCAGCCACTTGAAGCCAAATCCCTCCAGGCTCCAGCTCATCACTCCCACGATCCCACTCTCCCCGCTCACCTCAAGGAGTCAAGGTGCAAAGCTAAGCTTAGCTCATTGCTCAAGCTTCCGTCTCTTTCTCTCTGCGAGACTGCACACTGCCACCACGCGCAATGGCGGCATTCCACCATTTGTTGCCGGCCTTGCTCCTTCTACTCCTGCTCCCTTCCACCCCTGAGGCGACGTCCTCGGCGCTGCTTGGCATCAGCTACGGTCGCGTTGGCAACAACCTCCCTGCAGCTACATCAGTGCCGCAGATTGTGGCTTCCCTGGGCGTCGGCCGCGTCCGACTCTACGATGCTGACAGCACCACCATTCGCGCCTTCGCCAACACGGGCGTCGAGCTCG…	cdna|est|omrna|protein	good	1	124126597	124128937	GRMZM2G030850	1	WH	RefSeq peptide	NP_001149928	glucan endo-1,3-beta-glucosidase 7	beta- -glucanase	F:hydrolase activity P:carbohydrate metabolic process C:cytoplasmic membrane-bounded vesicle F:cation binding	glucan endo-1,3-beta-glucosidase 7 [Zea mays]	226530369	NP_001149928	0	hypothetical protein SORBIDRAFT_01g025310 [Sorghum bicolor]
TC301156	TC301156 1763 similar to UP:Q69IN6_ORYSA (Q69IN6) Anthocyanin-related membrane protein 1 (Anm1)-like, partial (81%)	N.S	N.S.	0.604	N.S.		A_92_P009205	sense gene model	No EST. cDNA result. B73 result agrees with cDNA result.	A	cDNA	60	1 of 1	4	193762815	193762767	4.08	yes	CDS	2	CGACCGAGCCAAAGGGCCTAACCCGCTGAAGGGCGACCTGTTCGTGATCCTTGGTTCGAT	1	207	74	TC301156	NA	NA	NA	1763 similar to UP:Q69IN6_ORYSA (Q69IN6) Anthocyanin-related membrane protein 1 (Anm1)-like, partial (81%)	GRMZM2G173684_T01	ATGGAATCAGGCCGTGCTAGGCTCAGACCGACCCCAGACAGCAGGCTTCATGTCGTGGTTCTCGTGCTTGTTGGCCATCTCTAGTCTTGTCACAAGCGACGGCAGCAGAAACGCCCCGCAGCAACAAGGCCGCGCCCAATCCAATCTGCGCTGCGCTGCGAAAGGCCAGAAGAGCACACACAACACAGGTACAGCTAGCGCGCGCGGGCGGTGCGGGGCTGTCTGGCAATTACGCAGCCTTGGCAGCTTGCACCACCGCGCAAGCTAGCGCTGACGGAGGGAACAAGGGCTTGCGCGCGCACACAGGGAGGGGAGGGGACGCCTGCCGCCGATCGCCTGGTGGATCTCCCGGCGGCGGGCGAGGCAGCAGAGAGGGGACCAATGGCGCCGCCGGACGCG…	cdna|est|omrna|protein	good	4	193761246	193764934	GRMZM2G173684	-1	WH	RefSeq peptide	NP_001132272	hypothetical protein LOC100193708	anthocyanin-related membrane protein 1	C:mitochondrion C:membrane	hypothetical protein LOC100193708 [Zea mays]	212723154	NP_001132272	1.3e-163	hypothetical protein SORBIDRAFT_07g025600 [Sorghum bicolor]
DT640307	DT640307 483 homologue to UP:Q6CDQ5_YARLI (Q6CDQ5) Similarity (Fragment), partial (4%)	N.S	N.S.	0.6027	N.S.		A_92_P014811	inconclusive	No valid cDNA / EST result. No valid B73 result.	D	no result	NA	NA	NA	NA	NA	NA	NA	NA	NA	CCCCCCCCGAAAATTACCGCCACCTTTCCGTTCCCCGAAAGGGGTTAAACAAAACCCACG	1	172	34	DT640307	AAAAAAAAGCCCACCCCCACCCCCACCACGGGAAGGGGGGGGGGGAGGTTTTTACAAGGACGGCCATGTAAAACCCCCAGGCCGGCGGCGGCAGGGCACCGGCCACCCCCCGGGGGCCCACAAAAAGCCCGCCCCCAAAAACAACAGGGAGGGCCCAGGCTTCCCGGCGGGGACCCGCCCCCCCCCCGAAAATTACCGCCACCTTTCCGTTCCCCGAAAGGGGTTAAACAAAACCCACGGACCGGAAGAACAAAAAAAAAAGCCCGGGGCCCTTCCCCCCCCGGGGGCAGGGACCAGGGAACACCACCCCCCCCCCCAAAGAGGGGAACTACCCTTGGCACTGCTAACCCTGCCCAAACCAAAACCAGCGAAATCTAGGGCCCCCCCCCCCCCTGCTGC…	B73	ZM_BFb0097N11.f ZM_BFb Zea mays cDNA 3', mRNA sequence.	483 homologue to UP:Q6CDQ5_YARLI (Q6CDQ5) Similarity (Fragment), partial (4%)	NA	NA	NA	NA	NA	NA	NA	NA	NA	NA	NA	NA	NA	NA	NA	NA	NA	NA	NA	NA
DR823173	DR823173 855 weakly similar to UP:Q5ZDR1_ORYSA (Q5ZDR1) RNA-binding protein-like, partial (18%)	0.6677	N.S.	0.6022	N.S.		A_92_P033007	sense gene model	cDNA and EST results agree. B73 result agrees with cDNA result.	A	cDNA	60	1 of 1	4	39973470	39973529	4.04	yes	UTR	2	TCGCCTCGCCTCCAGGATCTTGTCCTCCCCCATCTCCTCGGGCCAAGGAATCGTTCTCAT	1	59	25	DR823173	GCTCCATCCGTCAACCACAAGAGCCCCACGCGCTGGCCTTGCCTCTGCCCCTCGCCCTCGCCTCGCCTCCAGGATCTTGTCCTCCCCCATCTCCTCGGGCCAAGGAATCGTTCTCATCCGGCGACCTACCTCCGTTACGTCTCAGGTCTTGTTCTGTATCACAAGCAAAGCAAAGGATCGGAGGCTACTCCATTCGGCAGCAAGCTGACTCTGAAGTCTGAACGTTGGAGTAGAACAAGGTGCTTGTTCAAAATTGTTAGTTGCATGGAGATGGGAATGACTCCTGAAGTAATGTATGGACAAAATGTTTTCGTTCCTGCTACTGCAAATCCCTACCAATATGGCTATACAGAAGTTGGATCACCAATGGAATGGTATAGTCACCCGAACTCTTCAGGA…	B73	ZM_BFb0064D09.r ZM_BFb Zea mays cDNA 5', mRNA sequence.	855 weakly similar to UP:Q5ZDR1_ORYSA (Q5ZDR1) RNA-binding protein-like, partial (18%)	GRMZM2G056573_T01	TTACTCGCGCACGCTCCATCCGTCAACCACAAGAGCCCCACGCGCTGGCCTTGCCTCTGCCCCTCGCCCTCGCCTCGCCTCCAGGATCTTGTCCTCCCCCATCTCCTCGGGCCAAGGAATCGTTCTCATCCGGCGACCTACCTCCGTTACGTCTCAGGTCTTGTTCTGTATCACAAGCAAAGCAAAGGATCGGAGGCTACTCCATTCGGCAGCAAGCTGACTCTGAAGTCTGAACGTTGGAGTAGAACAAGGTGCTTGTTCAAAATTGTTAGTTGCATGGAGATGGGAATGACTCCTGAAGTAATGTATGGACAAAATGTTTTCGTTCCTGCTACTGCAAATCCCTACCAATATGGCTATACAGAAGTTGGATCACCAATGGAATGGTATAGTCACCCG…	cdna|est|omrna|protein	good	4	39973401	39980575	GRMZM2G056573	1	WH	RefSeq peptide	NP_001148050	LOC100281658	-	-	LOC100281658 [Zea mays]	226532972	NP_001148050	0	hypothetical protein SORBIDRAFT_07g000670 [Sorghum bicolor]
DT648387	DT648387 619 UP:Q9SM17_MAIZE (Q9SM17) SBP-domain protein 3, partial (13%)	N.S	N.S.	0.6021	N.S.		A_92_P031912	antisense gene model	cDNA and EST results agree. B73 result agrees with cDNA result.	A	cDNA	60	1 of 1	6	95069775	95069834	6.02	no	UTR	1	CTCTCTCTCTCCTATTCCTTTTTACCTACACTGATACACACCAAGGACACCTTGCCAGAA	1	65	128	DT648387	GAAATGGAAAGGTAAAAAGGCTTGCAATGGCAGCAGCTGCAGCATAGTACGTACAGGTATAGAGACAGAAAGAGAGAGCCAATGCAACGGGACGGACGCATGGCTTTGCTATGGCCATTGAACCTTGCAACAAGAGGTTGTAGACCAGCAGCAGCCTGCTGCAGGCTCTGCAGCTTGCTGCTACCTAGCTAGCTACTGATGCATGGAGTGTGATGGACTGATGGATAGATAGATGGATGGATAGAATCCTTGCGCCCTTCTCTCTCTCTATCTGTGTCTTTTCTCGCCTTGTTTCTCCTCCCACTCCATGCCTAGCTGTTTTGCTCTCTCTCTCTCTCTCTCCTATTCCTTTTTACCTACACTGATACACACCAAGGACACCTTGCCAGAAGGACGTAC…	B73	ZM_BFb0109N16.f ZM_BFb Zea mays cDNA 3', mRNA sequence.	619 UP:Q9SM17_MAIZE (Q9SM17) SBP-domain protein 3, partial (13%)	GRMZM2G101499_T02	CTCTCACAATCACTCAACCACTGCCTCCAGCTCCAGCAGCAGCTAGCTCAGCTCGATCGTCCTCCCGACCCGATCCATCCACCCCACTCCCCGTGCTCCACCATCTCGGCATCTCGCTCGCTCACTTAGCTCGAGCTGCGGCAAACAGCCGGCCGGCAGTCCGGCACACGGGAGATGATGACCGGGAGGCTGAACGTGGCCACGTCGTCCTCGCCAGGAGGAGACGACTTCCTGTTCATGCCCATGCAGCAGCATCAGCCGCCGCCGCCTCCTCCTCCGCCCTACGTCGGGTTCGAGCACGGCCACGGCGTGGCGGGAGGCGGCAGCCAGCGCGTTGCCGGAGGGGTGCAGCACCACCTCTACGACGGCCTCGACTTCGCCGCCTCGGCGCTGCAGTTC…	cdna|protein	no_start	6	95069222	95072530	GRMZM2G101499	-1	WH	RefSeq peptide	NP_001105116	SBP-domain protein3	sbp-domain protein	F:binding	SBP-domain protein3 [Zea mays]	162461105	NP_001105116	3.33e-97	hypothetical protein SORBIDRAFT_10g026200 [Sorghum bicolor]
TC287261	TC287261 937 homologue to UP:MGN_ORYSA (P49030) Mago nashi protein homolog (Mago nashi-like protein), partial (92%)	N.S	N.S.	0.6009	N.S.		A_92_P012042	inconclusive	No EST. cDNA result. B73 result doesn't agree.	D	no result	NA	NA	NA	NA	NA	NA	NA	NA	NA	TTTTTTTGTTGGGTGGGGATTCGTTTGGCACACTATTCTTCTCTGTTTGTCATCAGTGCT	1	190	11	TC287261	NA	NA	NA	937 homologue to UP:MGN_ORYSA (P49030) Mago nashi protein homolog (Mago nashi-like protein), partial (92%)	NA	NA	NA	NA	NA	NA	NA	NA	NA	NA	NA	NA	NA	NA	NA	NA	NA	NA	NA	NA
TC299807	TC299807 1457 similar to PRF:NP_200887.1:15239436:NP_200887 ABC transporter family protein (Arabidopsis thaliana), partial (64%)	N.S	N.S.	0.6002	N.S.		A_92_P006558	inconclusive	No EST. cDNA result. No valid B73 result.	B	cDNA	23	1 of 1	10	None	None	10.03	yes	NA	3	AACTAGCCCTTAATGTGTCCGACTCCTTAAGACTTCCCTCGCAACCATACTACCCGACAG	1	224	107	TC299807	NA	NA	NA	1457 similar to PRF:NP_200887.1:15239436:NP_200887 ABC transporter family protein (Arabidopsis thaliana), partial (64%)	GRMZM2G081541_T02	AGTCCACAAAGCCCAGCAAGCAGCCCAACCGATCCCAATCCCAAATTCCCAACACGAAGCCCAGCCAGCCCTTCCCCACTAGGCTAGCTAGCTAGTAGTATCTTTTTTAGTACGTGGCCAGCCGACAGGCGCTTGTCGGAGTCGAGCACTTGAGTCCCCTTCTCTCCTTCCCTTCACCTCCCGATTGCCGCCGCCACCACCAGGCACCAGGCCCACCACCGCGTCTCCCAACCCCAAGCACTCGACGCCATGGTGTCGGATGCCAGCAAGAAGAAGGCCGCCCAGAAGAAGGCCGCCGCGGCTGCCAAGAGGGGAGGCAAGGCCGCGGCGGCGTCCTCCTCGTCGTCGTCTGCGGCCGCGGCCGCGGCCGTCGACAAGGCGGCGAACGGCGTCGCGGCG…	cdna|est|omrna|protein	good	10	14974709	14978322	GRMZM2G081541	1	WH	-	-	-	iron inhibited abc transporter 2	F:ATP binding F:heme-transporting ATPase activity C:plastid	hypothetical protein SORBIDRAFT_08g012980 [Sorghum bicolor]	242083378	XP_002442114	0	Os08g0564100 [Oryza sativa Japonica Group]
DT647114	DT647114 697 similar to PRF:NP_172830.1:15222942:NP_172830 calcineurin-like phosphoesterase family protein (Arabidopsis thaliana), partial (8%)	N.S	0.4279	0.5993	N.S.		A_92_P039810	sense gene model	cDNA and EST results agree. B73 result agrees with cDNA result.	A	cDNA	60	1 of 1	8	171574032	171573973	8.08	yes	CDS	2	GCCACCGTCACCTTCCACGTCATCAACTTCCGCACCGATGTCGAGTTCGTGCTCTTCTCC	1	16	54	DT647114	GCCAGAAGCGCGACGCGTCGGGCGCCTGCAGTGTCCGCACCTGCGCCGCCACCGTCACCTTCCACGTCATCAACTTCCGCACCGATGTCGAGTTCGTGCTCTTCTCCGGCGGCTTCCGGACGCCGTGCGTCCTCAAGCGGTCCGGCGCGCTCCGGTTCGCCAACCCCGCCAGCCCGCTCTACGGCCACCTCTCCAGCACCGACTCCACGGCCACATCGATGAGGCTTACCTGGGTGAGCGGCGACGGGAGGCCGCAGCAGGTTCAGTACGGAGGAGGCAAGTCCGCTACTTCTCAAGTGGCAACGTTCACGCGGAATGATATGTGCAGTAGCCCCTTGTTACCAAGCCCTGCCAAGGATTTCGGGTGGCATGACCCTGGCTACATCCACACGGCCGTCA…	B73	ZM_BFb0107O24.r ZM_BFb Zea mays cDNA 5', mRNA sequence.	697 similar to PRF:NP_172830.1:15222942:NP_172830 calcineurin-like phosphoesterase family protein (Arabidopsis thaliana), partial (8%)	GRMZM2G138698_T03	ATGGGTCTCTCTGGCTCCGGTGCCGTCGCGTCGATTGTGTTCCTCGGCCTCTGCGCCACCGTGTCGTGCTGGCCTGCACCGCCGCCACCGGAGATGCTGCACGAGAGCTTCGCAGGGAAGTCGGAGTTCAGGACGGTGAACCGGAGGAGGCTGTCCTCGTGCTCCAACCCGAGCCCGTACCTGTCGATCAACGTGAGCAGCGGCGGGGCGCCGCTCCCCGACGAGGCGTTCCTCACGGTCACCGTGGCCGGCGTCCTCAGACCCGACGCCGACGACTGGGTCGCGATGATCACGCCATGCAGCTCCAGTGTCTCCGGGTGCCCTTTGAGTGGTGTTAACTACGTCCAGACCGGCGATCTAGCGCATCTCCCGCTTCTGTGCCACTACCCCGTCAAGGCA…	est|protein	good	8	171570951	171575248	GRMZM2G138698	-1	WH	RefSeq peptide	NP_001130890	hypothetical protein LOC100191994	diphosphonucleotide phosphatase 1	C:protein serine/threonine phosphatase complex F:metal ion binding F:acid phosphatase activity F:protein serine/threonine phosphatase activity P:protein amino acid dephosphorylation C:mitochondrion	hypothetical protein SORBIDRAFT_03g037200 [Sorghum bicolor]	242054687	XP_002456489	0	nucleotide pyrophosphatase/phosphodiesterase [Zea mays]
TC301506	TC301506 807 similar to PRF:NP_566797.1:18405058:NP_566797 expressed protein (Arabidopsis thaliana), partial (61%)	N.S	N.S.	0.5986	N.S.		A_92_P029068	sense gene model	No EST. cDNA result. B73 result agrees with cDNA result.	A	cDNA	60	1 of 1	4	192816833	192816892	4.08	yes	CDS	2	AGGGCGATGACGTCCAGGTTGAGCAGATGAGGAAGGACCTCAAGTTCAGCGAGAAGGGGA	1	83	36	TC301506	NA	NA	NA	807 similar to PRF:NP_566797.1:18405058:NP_566797 expressed protein (Arabidopsis thaliana), partial (61%)	GRMZM2G059252_T01	ATGGACGCCACCACCGCCGTGGCTGCGAGGCGCCTCCTCCTCCTCCCGCTCCGCGCCCAGCCGCCAGCACCGCGGGGCGCAGCGCCGGCCACGGCGAACCCCTGGTGTCGATCCGTTCCGCGGAGACGACGAGTCCGTGCCGCCCCGGCGCGCGCGTCGCTGGACCGCGCCGCGGTCCTCCTCGACACCGCGGCCGCGGTGGCCAACGGCGGGACAGGTTACTCGCAGGCGAGCTACTACACGTCTCTGGGACTCTTCGTTCTCTCCGTTCCGGGGCTGTGGTCCCTCATCAAGCGCTCCGTCAAGTCCAAGATTGTGCAAAAGACATTTGTCAAAGACGAAGGGCAGTCGATGGCGCCAAATCAGGTGGCTGGAGAGATCCTGTCGTTCTTCACTCGC…	abinitio|est|protein	good	4	192814939	192817513	GRMZM2G059252	1	WH	RefSeq peptide	NP_001145262	hypothetical protein LOC100278550	protein	C:membrane	hypothetical protein LOC100278550 [Zea mays]	226507806	NP_001145262	5.59e-103	expressed protein [Oryza sativa Japonica Group]
TC301506	TC301506 807 similar to PRF:NP_566797.1:18405058:NP_566797 expressed protein (Arabidopsis thaliana), partial (61%)	N.S	N.S.	0.5986	N.S.		A_92_P009401	sense gene model	No EST. cDNA result. B73 result agrees with cDNA result.	A	cDNA	60	1 of 1	4	192816045	192816104	4.08	yes	CDS	2	GCTGGAGAGATCCTGTCGTTCTTCACTCGCAATAACTTCACCGTCTCAGACCGCGGGGAG	1	206	163	TC301506	NA	NA	NA	807 similar to PRF:NP_566797.1:18405058:NP_566797 expressed protein (Arabidopsis thaliana), partial (61%)	GRMZM2G059252_T01	ATGGACGCCACCACCGCCGTGGCTGCGAGGCGCCTCCTCCTCCTCCCGCTCCGCGCCCAGCCGCCAGCACCGCGGGGCGCAGCGCCGGCCACGGCGAACCCCTGGTGTCGATCCGTTCCGCGGAGACGACGAGTCCGTGCCGCCCCGGCGCGCGCGTCGCTGGACCGCGCCGCGGTCCTCCTCGACACCGCGGCCGCGGTGGCCAACGGCGGGACAGGTTACTCGCAGGCGAGCTACTACACGTCTCTGGGACTCTTCGTTCTCTCCGTTCCGGGGCTGTGGTCCCTCATCAAGCGCTCCGTCAAGTCCAAGATTGTGCAAAAGACATTTGTCAAAGACGAAGGGCAGTCGATGGCGCCAAATCAGGTGGCTGGAGAGATCCTGTCGTTCTTCACTCGC…	abinitio|est|protein	good	4	192814939	192817513	GRMZM2G059252	1	WH	RefSeq peptide	NP_001145262	hypothetical protein LOC100278550	protein	C:membrane	hypothetical protein LOC100278550 [Zea mays]	226507806	NP_001145262	5.59e-103	expressed protein [Oryza sativa Japonica Group]
TC314680	TC314680 308 unknown	N.S	0.446	0.5976	N.S.		A_92_P011385	antisense gene model	cDNA and EST results agree. B73 result agrees with cDNA result.	A	cDNA	60	1 of 1	1	82022798	82022857	1.04	no	UTR	2	CTCTCTCTCGAACCCTTTTGCCCTTATATTTCGTTCCTGTAGCCTCCATTAGGAAACTCG	1	194	45	TC314680	CTCGCTGCGCTGCAACCTCTGCTCCTTTTACCACCGGTCCGCCACCACCTTCCCTGCGCTGCTAGAGCCTTCCTGGCGGCGGCGGCGGCGGCGTGGATCGATATGGGCGCCGCGGCGCGGTCGGCATTGGCGTCCGCCGGCCGTGCGGCGAACGAGGCAGTGCAGCCACGCGGTCAAGGCCAAGGTCCCGCGCGCCCAGGTCAGGGTCATCGACGGCAAGGACCACGTCACCATCGTCGTCGGACGCCAGAAGGACCTGGCCAGGGAGCTGGAGGAGATATGGGACAGGAGACGGTGAGGTTGCTGGGTGGGTGGTTTATAGGATGAACGAAGCCACAGCCTGCAAAAGGATGTGTCTTATTACGAAAGAAGAAAATGGGTGCCAACACGCGACAACGA…	-	-	308 unknown	GRMZM2G030636_T02	CCGGTTAACCAACCATTCGTCGTGCTGTGCTCCTTCTCCCTACGGGCAGGGTACGGACGTACCTGATGGACGGCTTCTTCTGCCACACGCACATCGCGTCGTGGCACACCCTCCACAACATCATCTGCGGCAGCGCGGGCAAGATCGACGGGTGGCTCGAGGTGGTCAGGGACCAGCTCGCCTGCGACGTCACCGTCTACCACGGCAGCGACGACGAGCTCCTCCCCGTGCAGTGCAGCCACGCGGTCAAGGCCAAGGTCCCGCGCGCCCAGGTCAGGGTCATCGACGGCAAGGACCACGTCACCATCGTCGTCGGACGCCAGAAGGACCTGGCCAGGGAGCTGGAGGAGATATGGGACAGGAGACGGTGAGGTTGCTGGGTGGGTGGTTTATAGGATG…	est|omrna|protein	good	1	82022572	82026326	GRMZM2G030636	-1	WH	-	-	-	alpha beta fold family protein	C:cytoplasmic membrane-bounded vesicle F:hydrolase activity	hypothetical protein SORBIDRAFT_01g030740 [Sorghum bicolor]	242035269	XP_002465029	3.3e-53	hypothetical protein OsI_34445 [Oryza sativa Indica Group]
TC296375	TC296375 815 weakly similar to PRF:NP_176259.2:30696438:NP_176259 UbiA prenyltransferase family protein (Arabidopsis thaliana), partial (60%)	N.S	N.S.	0.5965	N.S.		A_92_P021626	sense gene model	cDNA and EST results agree. B73 result agrees with cDNA result.	A	cDNA	60	1 of 1	1	19558447	19558719	1.02	yes	CDS span intron (size=208)	3	TCTGTGGTTATGTTTACCAGTGTCCTCCATTCCGATTAAGCTACCAAGGACTAGGCGAGC	1	130	17	TC296375	GGACAAACTGCCGCGAACTCTCCCGGCCTCACACTCCTTGCGCCCGCCGCGGCAGATGCCGCTCGCCGGCATTGCCCTCACGCCCCTCCTCGTCTCACCTCTCGCGCCTTCCCCGCGCCGTAGCCGTGTAGCCACTTCCGCCGCGAGAAGGCCAAGGGCTCTCCAGCGAGCTCGGTGCTCGGCTACAGCCGCTTCCGGTGAAGCCGGTGAGCTGTCGCACGCGACACTGCTATGGAGGGCGGCGAAGCTACCCATCTACTCCGTAGCGCTAATACCACTCACAGTAGGGAGCGCTTCTGCTTATTATCATGCAGGCTTATTCTTTACCAAGCGCTATTTTGTTCTCCTGACAGCAGCAGTCCTCGTGATCACTTGGCTCAATCTCAGCAATGATGTTTA…	-	-	815 weakly similar to PRF:NP_176259.2:30696438:NP_176259 UbiA prenyltransferase family protein (Arabidopsis thaliana), partial (60%)	GRMZM2G097283_T01	TCCTCACCGTTGGACTGGACGTGCCCTTATCCTCTTATCCCAGCAGCCGGCGCCCGCCGCGCGCTCGACAAACTGCCGCGAACTCTCCCGGCCTCACACTCCTTGCGCCCGCCGCGGCAGATGCCGCTCGCCGGCATTGCCCTCACGCCCCTCCTCGTCTCACCTCTCGCGCCTTCCCCGCGCCGTAGCCGTGTAGCCACTTCCGCCGCGAGAAGGCCAAGGGCTCTCCAGCGAGCTCGGTGCTCGGCTACAGCCGCTTCCGGTGAAGCCGGTGAGCTGTCGCACGCGACACTGCTATGGAGGGCGGCGAAGCTACCCATCTACTCCGTAGCGCTAATACCACTCACAGTAGGGAGCGCTTCTGCTTATTATCATGCAGGCTTATTCTTTACCAAGCGC…	cdna|est|omrna|protein	good	1	19557389	19560305	GRMZM2G097283	1	WH	RefSeq peptide	NP_001152170	LOC100285808	#NAME?	C:integral to membrane F:prenyltransferase activity C:plastid	unknown [Zea mays]	223943843	ACN26005	3.25e-172	LOC100285808 [Zea mays]
TC294361	TC294361 1225 homologue to UP:Q656T5_ORYSA (Q656T5) Oxidoreductase-like, partial (86%)	N.S	N.S.	0.5951	N.S.		A_92_P042032	sense gene model	No EST. cDNA result. B73 result agrees with cDNA result.	A	cDNA	60	1 of 1	3	219697908	219697857	3.09	yes	CDS	2	TCCAAGCTGATTGGTGAACGCATTACAAGTACTGGAGCATCTTTCCTTGAGGCTCCAGTT	1	1	27	TC294361	NA	NA	NA	1225 homologue to UP:Q656T5_ORYSA (Q656T5) Oxidoreductase-like, partial (86%)	GRMZM5G848696_T02	ACCGTCTCGTACATGCCCTTATCCCTCTCGCCCCGCATCCCATCACCCGCAGGCCGGAACAGCAGCCGTCAGCCATGCCCGCGGCGGCCTTCTTCTCCGCCGCGCTGCCCCCTCCCTCGCGTACGCTGTCCCGCCGCCTCGTCGTGTCCCGCGCGGCTGCGGCCGCGGCCTCAGCATCAGCATCCTCGTCCTCCGGGTGGCAAGGTGGCGGGGGAGTGGAGTTCCAGGGCAAGGTGGGGTTCCTGGGGCTCGGGATCATGGGCGCGCCCATGGCATCCAACCTCATCAAGGCAGGCTGCGACGTCACGGTTTGGAACAGGACCAAGAGCAAGTGCGATCCCCTCCTCAGTCTCGGTGCCAAGTACGAGCCTACACCGGCCCAAGTCGCTTCATCTTGTG…	est	good	3	219696465	219699371	GRMZM5G848696	-1	WH	-	-	-	protein	F:3-hydroxyisobutyrate dehydrogenase activity P:pentose-phosphate shunt P:oxidation reduction C:plastid P:valine metabolic process F:2-hydroxy-3-oxopropionate reductase activity F:phosphogluconate dehydrogenase (decarboxylating) activity F:coenzyme binding	hypothetical protein SORBIDRAFT_03g025830 [Sorghum bicolor]	242057777	XP_002458034	1.47e-143	Os01g0574600 [Oryza sativa Japonica Group]
AI670446	AI670446 530 unknown	N.S	N.S.	0.595	N.S.		A_92_P041073	inconclusive	No valid cDNA / EST result. No valid B73 result.	D	no result	NA	NA	NA	NA	NA	NA	NA	NA	NA	GGTGAAAGTCCTGTCGTAGTGGGCTGGTTGCTGTGTGGATAGGAGGATTACAGGCGCAGG	1	8	87	AI670446	CGCGGTCTCGAGTCTCGGGCCCCACTACAAGCGGTCTCGGGCCCCACTTACTATGGTCGTAGGTTTTTGCCTGCGCCTGTAATCCTCCTATCCACACAGCAACCAGCCCACTACGACAGGACTTTCACCACAGGGACCGGCAGCCAGACTCTACTTACAGCAGCTGAGCACTACGAGACCCCTCACTCACTAGGAACTCATAGCATTCTACTACCCTAAATTGGCTTAAACCATCATCGTCTCGGGAAAGTAGTCAGTACCTACAGGTTTACTAAACTCTGGGACAAATGACGAACGACAGACGACAAAGATTCAGGTTCAGGTGACTCCGACAACTCACCGTTTTTGAAGAAGAACTCAGTAGGTGGTGGCGCTTATGAACGAGGAGGGTGTGCAGAC…	Ohio43	605025H06.x1 605 - Endosperm cDNA library from Schmidt lab Zea mays cDNA, mRNA sequence.	530 unknown	NA	NA	NA	NA	NA	NA	NA	NA	NA	NA	NA	NA	NA	NA	NA	NA	NA	NA	NA	NA
TC289245	TC289245 1803 PDB:1W1O_A:52696247:1W1O_A Chain A, Native Cytokinin Dehydrogenase. (Zea mays), complete	N.S	N.S.	0.5909	N.S.		A_92_P025256	sense gene model	No EST. cDNA result. B73 result agrees with cDNA result.	A	cDNA	28	1 of 1	3	7604684	7604625	3.02	yes	(partially) outside gene model	1	CTCTCTCTCTCCCGTGAACGACGACGTCGCTAATGGCGGTGGTTTATTACCTGCTGCTGG	1	107	125	TC289245	NA	NA	NA	1803 PDB:1W1O_A:52696247:1W1O_A Chain A, Native Cytokinin Dehydrogenase. (Zea mays), complete	GRMZM2G146644_T01	ATGGCGGTGGTTTATTACCTGCTGCTGGCCGGGCTGATCGCCTGCTCTCATGCACTAGCGGCAGGCACGCCTGCGCTCGGAGACGATCGCGGCCGTCCCTGGCCAGCCTCCCTCGCCGCGCTGGCCTTGGACGGCAAGCTCCGGACCGACAGCAACGCGACGGCGGCGGCCTCGACGGACTTCGGCAACATCACGTCGGCGCTCCCGGCGGCGGTCCTGTACCCATCGTCCACGGGCGACCTGGTGGCGCTGCTGAGCGCGGCCAACTCCACCCCGGGGTGGCCCTACACCATCGCGTTCCGCGGCCGCGGCCACTCCCTCATGGGCCAGGCCTTCGCCCCCGGCGGCGTCGTCGTCAACATGGCGTCCCTGGGCGACGCCGCCGCGCCGCCGCGCATC…	est	good	3	7599914	7604652	GRMZM2G146644	-1	WH	UniProtKB/TrEMBL	C4J190	Putative uncharacterized protein	cytokinin oxidase	C:extracellular space C:cytoplasmic membrane-bounded vesicle P:cytokinin metabolic process P:oxidation reduction F:FAD binding F:cytokinin dehydrogenase activity	Chain A, Native Cytokinin Dehydrogenase	52696247	1W1O_A	1.54e-103	hypothetical protein LOC100272730 [Zea mays]
TC288434	TC288434 835 weakly similar to PRF:NP_177671.1:15222221:NP_177671 wound-responsive protein-related (Arabidopsis thaliana), partial (26%)	N.S	N.S.	0.5856	N.S.		A_92_P038804	sense gene model	cDNA and EST results agree. B73 result agrees with cDNA result.	A	cDNA	60	1 of 1	3	114086736	114086677	3.04	yes	UTR	2	TCGCGTCGAGGTACTCTACTCATGCACCCAGCCACTACGTACTATTTGCTCATCAAGCTA	1	22	140	TC288434	CATTTAGAGCTGATCGTCGCGTCGAGGTACTCTACTCATGCACCCAGCCACTACGTACTATTTGCTCATCAAGCTACCAAGGATTTCTTGGTTACGCTAGCTCGCCGGTTTCTTGGTTGTTACTAGCACCCGGCGGCGTCTGTTCGTCCACAGCTAGCCAATCTCTCTCTCCGGGGGACGAGACGATGGACATCATCAACGGGGCCGTGCTCCCTCGCTGCCACGCCGCCCCCGTCACGGGCGCCGCGGCGGCCTCCGTCGCCGACGCGAGAGTGAGCGGACACCTCCAGCTTCTCCGGCGCGTGCGCTGCAGAGGAAGCGGAAGCGCCAGTGCCGGGCTGCTGCATGCGACGACGCCCCGAGCCGGCGTGGCAGCGCGCAGGTTCTTCTCCCCACCGC…	-	-	835 weakly similar to PRF:NP_177671.1:15222221:NP_177671 wound-responsive protein-related (Arabidopsis thaliana), partial (26%)	GRMZM2G028665_T03	CCCGGACAGACTTGTTTCTCATGCTGGCGGCACGCTAGTAGCTGGACCTCCCCTCCCGGGACCCGGGCTCGGCATGTCCGGCGAGGGACCGTTCGAGGAGAGCTTTGGGCCAAGCTGGTTGGTGCGTTTTTCTTCTCTCGTGCGTGCGCAGCGCGCAGCAGGAACGGCGGAGCAATGCCTGCCTGCGGCTGCCGCGCTGGTGCCAGGGCGGCATACGGGCATGGAACGCGCGCGTGCCCACAACCTGTTTGTGACAATGTCTTGCAGAGGGCTGTATTGTACCAGCAAACGGACGGGTATCATACCAAGTTGGGCCGGAGTCGGCTCATCGCCGATGAAGGTGACAACTGACAAGAGGAAGAAGCCAACAAGCACTTGCTGCAGTCCAGCTCAGTACAG…	cdna|est|omrna	good	3	114083665	114087490	GRMZM2G028665	-1	WH	RefSeq peptide	NP_001146511	hypothetical protein LOC100280101	-	-	hypothetical protein LOC100280101 [Zea mays]	226506644	NP_001146511	9.78e-113	unknown [Zea mays]
DR819192	DR819192 885 weakly similar to UP:Q7XYR0_ARATH (Q7XYR0) At5g38880, partial (17%)	N.S	0.4492	0.5854	N.S.		A_92_P038286	sense gene model	No valid EST result. cDNA result. B73 result agrees with cDNA result.	B	cDNA	28	1 of 1	2	178616904	178616844	2.07	yes	UTR	4	CAACGCAAACCCACAAGAAAGTTTCAAAAAAACATTCGCACTCCCTCCCTCTACCGCCAC	1	26	55	DR819192	CAACGCAAACCCACAAGAAAGTTTCAAAAAAACATTCGCACTCCCTCCCTCTACCGCCACTAGCCACCCTCCCCTACCCCAATCCCCTCTCCCCAGATCGAGCGCCGCGTGGCTAGGGTTTGCGCGACCGCCGGCAGCGATGCCCGCGTCCTCCGTCTCGGGGGGTAGCGGCCCCGGAGGCGTCTCCCCGGATGCCATCATCGAGTGGCTGCAGGACGAGATGGGGTACCCCTCGGCCCCTCCTGCACCGGATCAGCTCCGCAAGATCTGCCGGGGCAACATGATCCCCGTCTGGTCCTTCCTGCTCCGCCGCGTCCGCTCCGAGCGAACCGTCGCCACCGCGCGCCGCAATATCCTCGTCCACGGCGTCGCGGCCCGGCGGGCGCGGGAGGGCGGAGC…	B73	ZM_BFb0055E16.r ZM_BFb Zea mays cDNA 5', mRNA sequence.	885 weakly similar to UP:Q7XYR0_ARATH (Q7XYR0) At5g38880, partial (17%)	GRMZM2G116196_T02	CAACGCAAACCCACAAGAAAGTTTCAAAAAAACATTCGCACTCCCTCCCTCTACCGCCACTAGCCACCCTCCCCTACCCCAATCCCCTCTCCCCAGATCGAGCGCCGCGTGGCTAGGGTTTGCGCGACCGCCGGCAGCGATGCCCGCGTCCTCCGTCTCGGGGGGTAGCGGCCCCGGAGGCGTCTCCCCGGATGCCATCATCGAGTGGCTGCAGGACGAGATGGGGTACCCCTCGGCCCCTCCTGCACCGGATCAGCTCCGCAAGATCTGCCGGGGCAACATGATCCCCGTCTGGTCCTTCCTGCTCCGCCGCGTCCGCTCCGAGCGAACCGTCGCCACCGCGCGCCGCAATATCCTCGTCCACGGCGTCGCGGCCCGGCGGGCGCGGGAGGGCGGAGC…	cdna|est|omrna|protein	good	2	178607882	178616904	GRMZM2G116196	-1	WH	UniProtKB/TrEMBL	C4J1D4	Putative uncharacterized protein	-	-	hypothetical protein LOC100501140 [Zea mays]	308081253	NP_001182872	0	hypothetical protein SORBIDRAFT_02g023980 [Sorghum bicolor]
BM332195	BM332195 608 similar to GB:BAB89195.1:20146415:AP003792 lipase-like protein (Oryza sativa (japonica cultivar-group)), partial (8%)	0.5263	N.S.	0.5853	N.S.		A_92_P033952	inconclusive	No valid cDNA / EST result. No valid B73 result.	D	no result	NA	NA	NA	NA	NA	NA	NA	NA	NA	TCCCTCCCCCTTGGATCCAGACATCATCTGCCCCTCGAAGACAGCAACCCCGTCCACTTG	1	53	75	BM332195	TTTTTTTTTTTTTTTTGGAGATGAATGAGATTGTGTTGATGAAATGAAGCTGGCTTATTGTTCAAGAGAGCCTTCTCAGTCAACAGAATCTCTGACCTCCCCGTCACCAAGTGAGCAGCATCATGAAGTGAGGATAACAACAGAGAGAGAGCATGGAAGAGAGCGGAACGTAATCCACGCCGCTGGCAGCTTCAACCTGCCCCTCCCCCTTCTCCCTGACGGCAAACATAACCCTCCACTACACAATCCTCCTCTAGACAATAGACTCCTCCCTCCCCCTTGGATCCAGACATCATCTGCCCCTCGAAGACAGCAACCCCGTCCACTTGACAGGTCCCCAAGTGAAACAAACCCGCCAACTCGAGCAAATGAGGAACGCCCCTTGGACAGCTTCTCCAT…	B73	MEST153-F06.T3 ISUM5-RN Zea mays cDNA clone MEST153-F06 3', mRNA sequence.	608 similar to GB:BAB89195.1:20146415:AP003792 lipase-like protein (Oryza sativa (japonica cultivar-group)), partial (8%)	NA	NA	NA	NA	NA	NA	NA	NA	NA	NA	NA	NA	NA	NA	NA	NA	NA	NA	NA	NA
TC290173	TC290173 886 weakly similar to UP:Q4TIC7_TETNG (Q4TIC7) Chromosome undetermined SCAF2249, whole genome shotgun sequence. (Fragment), partial (14%)	0.4765	N.S.	0.5835	N.S.		A_92_P037818	sense gene model	cDNA and EST results agree. B73 result agrees with cDNA result.	A	cDNA	60	1 of 1	2	13335346	13335405	2.02	yes	UTR	2	GATCCCCCACCCTCGAATCCCATTGCCGCAATGGAAGGTCGTCTGTACCACGCCGTGGAT	1	29	35	TC290173	GCCGCGCGCAGCCCGCATCCCGCCCGCGGCCGGACCTCGCCCCGCATCCCGCCGCCCTCCCGCGCTCCTTCCATCCTCCGCCCTCATCCTGCCGCCCTCTCCTTCCATTTTGAGCTTTGACGGCGCGGATCCCCAACGCTCGCTTCCATCCTCGTGGATCCCCACCCACGAATCCCGCGCTCCCTTCCATCCTCGTGGCTTCCTTCAACAGCGCGGATCCCCCACCCTCGAATCCCATTGCCGCAATGGAAGGTCGTCTGTACCACGCCGTGGATCCGCCACCCAGTACCGCGCCGTGGATGGCAGACCTCCCAACCCTACCGTCTGCGGATTCCGATGAAGGCGCGAACCCGTGACATGGTTGTATCTCTGCTCGCCGCTCGATACTCCGGTTCCGGT…	-	-	886 weakly similar to UP:Q4TIC7_TETNG (Q4TIC7) Chromosome undetermined SCAF2249, whole genome shotgun sequence. (Fragment), partial (14%)	GRMZM2G014596_T01	CGTTCTGCCGCGCGCAGCCCGCATCCCGCCCGCGGCCGGACCTCGCCCCGCATCCCGCCGCCCTCCCGCGCTCCTTCCATCCTCCGCCCTCATCCTGCCGCCCTCTCCTTCCATTTTGAGCTTTGACGGCGCGGATCCCCAACGCTCGCTTCCATCCTCGTGGATCCCCACCCACGAATCCCGCGCTCCCTTCCATCCTCGTGGCTTCCTTCAACAGCGCGGATCCCCCACCCTCGAATCCCATTGCCGCAATGGAAGGTCGTCTGTACCACGCCGTGGATCCGCCACCCAGTACCGCGCCGTGGATGGCAGACCTCCCAACCCTACCGTCTGCGGATTCCGATGAAGGCGCGAACCCGTGACATGGTTGTATCTCTGCTCGCCGCTCGATACTCCGGT…	cdna|est|protein	good	2	13335125	13339393	GRMZM2G014596	1	WH	RefSeq peptide	NP_001132284	hypothetical protein LOC100193724	serine threonine protein kinase	P:protein amino acid phosphorylation F:non-membrane spanning protein tyrosine kinase activity F:ATP binding F:protein serine/threonine kinase activity C:mitochondrion	hypothetical protein SORBIDRAFT_10g004793 [Sorghum bicolor]	242094856	XP_002437918	1.57e-128	Os06g0168800 [Oryza sativa Japonica Group]
TC296049	TC296049 1905 Zea mays clone EL01N0511B03.d mRNA sequence	0.7602	N.S.	0.5746	N.S.		A_92_P040582	sense gene model	cDNA and EST results agree. B73 result agrees with cDNA result.	A	cDNA	60	1 of 1	10	5113473	5113414	10.02	yes	UTR	1	GTTACCACCACTGTTTGATGAGATGAGTCCACTGGCCTGCCTGTGATTAGCAAACAGTTC	1	11	32	TC296049	GCACGCGTTCTTCTCGGCTTCTCCCCCTCGCCTGGCGCCGACCCCCTTTCTGTGTGTCCAGTTGTGCACTAGCTAATTCTAGACGGCAAGCAGGCAAGAGGAGGAAGAAGGAAGACCTCGGCGAGGCGCCATGGAAGCAGCAGCTGATGCCTTGCCCTGGGCAGCGCAGTGCGCGGGCATGGCCCTCCTCGCCTCTTCCCTCTGCGTGGTGGCGCTGGCCCTGGTGCTGCTGCTCCTCCGCCGCTGGCCGTGGTGCAGCTGCCACGTCTGTCGGGCGTACCTGACGGGGTCGTGGGCGCGGGACTTCACCAACCTGGGAGACTGGTACGCGCACCTCCTCCGGGAGTCGCCCACCGGCACCGTCCACGTCCACGTGCTGGGCTGCACCGTCACGGCCAA…	-	-	1905 Zea mays clone EL01N0511B03.d mRNA sequence	GRMZM2G159179_T01	TATAGTCTCTATAGACAAAGCCTCCTCGACCAGTCTTGTGCCGCACAAACTCTCACACGCATTTTCCTCTCCTTCTCGGCTTCTCCCCCTCCCTGTGTGTCCAGTTGTGCACTAGCTAATTCTAGACGGCAAGCAGGCAAGAGGAGGAAGAAGGAAGACCCCGGCGAGGCGCCATGGAAGCAGCAGCTGATGCCTTGCCCTGGGCAGCGCAGTGCGCGGGCATGGCCCTCCTCGCCTCTTCCCTCTGCGTGGTGGCGCTGGCCCTGGTGCTGCTGCTCCTCCGCCGCTGGCCGTGGTGCAGCTGCCACGTCTGCCGGGCGTACCTGACGGGGTCGTGGGCGCGGGACTTCACCAACCTGGGAGACTGGTACGCGCACCTCCTCCGGGAGTCGCCCACCG…	cdna|est|omrna|protein	good	10	5113371	5115317	GRMZM2G159179	-1	WH	-	-	-	cytochrome p450	C:cytoplasmic membrane-bounded vesicle F:electron carrier activity F:monooxygenase activity F:heme binding P:electron transport chain	hypothetical protein SORBIDRAFT_08g003110 [Sorghum bicolor]	242084756	XP_002442803	0	cytochrome P450 CYP94C20 [Zea mays]
TC300065	TC300065 973 UP:PROF1_MAIZE (P35081) Profilin-1 (ZmPRO1), complete	0.7148	N.S.	0.5608	N.S.		A_92_P040574	sense gene model	No EST. cDNA result. B73 result agrees with cDNA result.	A	cDNA	58	1 of 1	6	160162700	160162759	6.06	yes	UTR	1	TTCTTCTGCATATATTTGAAGAATCTTGTTCAGGCCCCCCTTTCGAAATGAAACGCGGGA	1	11	50	TC300065	NA	NA	NA	973 UP:PROF1_MAIZE (P35081) Profilin-1 (ZmPRO1), complete	GRMZM2G074361_T01	GTCACCAGTCAGAAAACAGTGGGATCGAGTTGTTTCACTGCACGAGCACATCCTCCGGCGACCACCGGCCTCCCTCTCCGTCCTCTAGCGACCGACCAACGCGCCGAGCGAAGATGTCGTGGCAGACGTACGTGGACGAGCACCTGATGTGCGAGATCGAGGGCCACCACCTCACGTCGGCGGCCATCGTCGGCCACGACGGCGCCACCTGGGCGCAGAGCACCGCATTCCCCGAGTTCAAGGCCGAGGAGATGGCTGCCATCATGAAGGATTTCGACGAGCCGGGGCACCTCGCCCCGACCGGCCTGATACTGGGAGGCACCAAGTACATGGTCATCCAAGGCGAACCTGGAGCTGTCATCCGTGGCAAGAAGGGATCCGGGGGCATCACTGTGAAGA…	est	good	6	160161670	160162832	GRMZM2G074361	1	WH	UniProtKB/Swiss-Prot	P35081	Profilin-1 (ZmPRO1)	profilin a	P:actin cytoskeleton organization C:cytoplasm F:actin binding C:actin cytoskeleton	unknown [Zea mays]	224035407	ACN36779	1.45e-70	profilin-1 [Zea mays]
TC307727	TC307727 869 similar to UP:POT2_ARATH (O22881) Potassium transporter 2 (AtPOT2) (AtKUP2) (AtKT2), partial (21%)	1.001	0.5308	0.5432	N.S.		A_92_P038774	sense gene model	cDNA and EST results agree. B73 result agrees with cDNA result.	A	cDNA	60	1 of 1	1	56441479	56441538	1.04	yes	UTR	2	TTTTGCCTCGTCTGGTCGGCTGGTCCCTCTGCTCTATCCCATCCCCCTTGAGCAGGCTGT	1	23	35	TC307727	GTCGCTTTTGCCTCGTCTGGTCGGCTGGTCCCTCTGCTCTATCCCATCCCCCTTGAGCAGGCTGTTGAGCAAGCTGAACTCATACGAACCTCGATTTCTTCCGTCCGGCGTTTTTTTTTCTCTCAGTTTCTGAGGTATTTCTCCCCCTTTCTTTCTTCCCTCCCTCCCAGTAGATTCTTCACTGCTCGGGGATTTGGAACAAAGGCCGTGGTTCGAAGCTGGTGTGTTCGTTCAATTGTGCGGAAAGAAAGGCCAGTGTTATGTGTGAAGTAGTGAAGGCTAGCAGGTAGGCTGGCTCTCGCCTCGCCGAGCGATGGATCTCGAGTTCGGTAGGGGCCTGAGGTCCCCAAAGAGAGACTCGTGGAAGACCACCTTGCTGCTGGCGTACCAGAGCCTGGG…	-	-	869 similar to UP:POT2_ARATH (O22881) Potassium transporter 2 (AtPOT2) (AtKUP2) (AtKT2), partial (21%)	GRMZM2G173387_T07	CGATTGCATCGACACCACACCTTGCTTGAATCTGCACATCACCTTCCGTGGATATAAACGAGATGTCAATTTCGATGTGACCGAGGGAGATGTGTTTGTGTGTGTGTGTGTTTTTCTTTTCATTTTGGTTCTTGGCCGGCTCTTCATCGCCCTTTTCCACTTGGTTTTTGTTGGCTCTGTTGTGTTTGTGCTTCCCTTTCCTCGCGACCGCGACTCGGATCGGATCTCTCTCCTGTGTAGAGCCATGCTGTGCTGTGCTGGTAGTAGCAGCAGCAGTAGCAATGAGTAGTCCAGTCCACAGCTCCAAGAACACGTGGCCGTCCTTTCCTTGCCTCTCCCTATCGGTATTCGGTAACGCAGGGGGAGGGCGCCACCGGCTTTAACCATGGCCTGTCGCTT…	est|omrna|protein	good	1	56439499	56446199	GRMZM2G173387	1	WH	RefSeq peptide	NP_001146010	hypothetical protein LOC100279541	potassium transporter	F:potassium ion transmembrane transporter activity C:membrane P:potassium ion transport	hypothetical protein LOC100279541 [Zea mays]	226508500	NP_001146010	0	hypothetical protein SORBIDRAFT_01g036050 [Sorghum bicolor]
CO452035	CO452035 812 weakly similar to UP:Q41810_MAIZE (Q41810) Glycine-rich protein, partial (68%)	0.9243	0.4908	0.5415	N.S.		A_92_P037173	inconclusive	EST result. No valid cDNA result. B73 result (EST vs genome) agree with EST result, but score below cut-off.	E	EST	5e-80	1 of 2	1	178477611	178476931	1.06	no info	NA	11	CTCCCCTTTTCCTCTCTGCGTCTTGCCTCTTCCCGTCCCTGTGTCGTCGTCTGCTTCGCT	1	33	41	CO452035	CACGTTCGACCCAGCGTACGGGTCCTTCCTCCCCCTCCGGTTCGGGTTCCCCTTCGCGAGGTTCTCCGGGGTTCGGTTTCGTGGGTGAGCGGATCGAGATGGCGGCGTCGGATGTTGAGCACCGCTGCTTCGTCTGCGGTCTCGCCTGGGCCTCGGACGACCACTTCCTCCTCTTCTCCTTCTGCCCCTACGGCGAGGTCCTCGGGTCCAAGATTCTTCTCGCTCGGGAGACGCTTAGGTTCCGCGGCTTCGGCTTCGTTCCCTTCTTCTCCGAGGAGGCGATGCGGTTCGCCCTCGTGGGCTTTAACGGCAATGAGCTGGTACTGCCGCTCCCTCCTCGTCTACGATGCCCATTCCCGCTGTGGCCGCGGTGGTGGTGGCCGCGGCTTCGGTGGTGGC…	F-352 near isogenic line	MZCCL10171G04.g Maize Endosperm cDNA Library Zea mays cDNA, mRNA sequence.	812 weakly similar to UP:Q41810_MAIZE (Q41810) Glycine-rich protein, partial (68%)	GRMZM2G080603_T03	CATATCCTAGAATATTCGAATCTATATTTGAATTCAGATTACAAGGTAGTGAATTGTGACATGTATTCGTTCCTATCCGATCCGTCGTTTTTGAGCACTAGGTGCGGTCACTGTGACGCGTGGACTTGGCTTCGCCCACTGCCATCGTGGACCCACGTCATCAGCAAGTGTCCATATCCACCACCCGACCCGACGACCGCTTGCCGTCCGATCCGTGTGCTCCCGAGGGCAAGGATGGCATTTCGCCACGCGAGATATTTTTCGGTGGCCTGCACAGGCCGGCAGTGCAGCGGCCAAAACGAGGTCAGGTCAGTCACGCTGGGCCCCGCCTCACGCTCCCGTCCTGCTCCGGGTCCCAACAAAGCCGTCCCCGGGAGGTGCTCGTGTGCTCGTAGCGCG…	cdna|est|omrna|protein	good	1	178476591	178478157	GRMZM2G080603	-1	WH	RefSeq peptide	NP_001105707	glycine-rich protein1	glycine-rich rna binding protein	F:nucleic acid binding F:nucleotide binding	glycine-rich RNA-binding protein 2 [Zea mays]	195626882	ACG35271	1.74e-42	glycine-rich RNA binding protein [Zea mays]
CO452035	CO452035 812 weakly similar to UP:Q41810_MAIZE (Q41810) Glycine-rich protein, partial (68%)	0.9243	0.4908	0.5415	N.S.		A_92_P037173	inconclusive	EST result. No valid cDNA result. B73 result (EST vs genome) agree with EST result, but score below cut-off.	E	EST	2e-60	2 of 2	1	178477611	178476931	1.06	no info	NA	11	CTCCCCTTTTCCTCTCTGCGTCTTGCCTCTTCCCGTCCCTGTGTCGTCGTCTGCTTCGCT	1	33	41	CO452035	CACGTTCGACCCAGCGTACGGGTCCTTCCTCCCCCTCCGGTTCGGGTTCCCCTTCGCGAGGTTCTCCGGGGTTCGGTTTCGTGGGTGAGCGGATCGAGATGGCGGCGTCGGATGTTGAGCACCGCTGCTTCGTCTGCGGTCTCGCCTGGGCCTCGGACGACCACTTCCTCCTCTTCTCCTTCTGCCCCTACGGCGAGGTCCTCGGGTCCAAGATTCTTCTCGCTCGGGAGACGCTTAGGTTCCGCGGCTTCGGCTTCGTTCCCTTCTTCTCCGAGGAGGCGATGCGGTTCGCCCTCGTGGGCTTTAACGGCAATGAGCTGGTACTGCCGCTCCCTCCTCGTCTACGATGCCCATTCCCGCTGTGGCCGCGGTGGTGGTGGCCGCGGCTTCGGTGGTGGC…	F-352 near isogenic line	MZCCL10171G04.g Maize Endosperm cDNA Library Zea mays cDNA, mRNA sequence.	812 weakly similar to UP:Q41810_MAIZE (Q41810) Glycine-rich protein, partial (68%)	GRMZM5G836166_T01	AGAAGCACCATTTTTTCCTTAAGATTAACTTAGAATAAAGCCTGACGGGGGTAACAGCATCCATCGATCCGCAGTCCATGCTGTTTGATGCATGGGTCTGCTGAAACCGAGGATGAACACAGCACTAACAACTGACACAGAGCGACCTTGCAATCAAAAACACAGATGGGCAACAACAAACACGACACGAACGAAGATAAACCCTCTGGACTAGGGTAAACATCACGGTAGCGAACAGGATAACTTGGCCGCGCGGGCCCCACCGCTCAGTTCCTCCAGTTCCCGTCGGAGTTGCCGTAGCCGCCGCCACGGTTGCCACCGCCGTAGCCGCCGCCACCACCACCGTAGCCGCCGCCGCCACCGTAGCCGCCGCCACCGCCGTAGCCGCCACCGCCATCA…	cdna	no_stop	1	178476706	178477639	GRMZM5G836166	1	NH	-	-	-	glycine-rich rna-binding protein 2	F:nucleic acid binding F:nucleotide binding	glycine-rich RNA-binding protein 2 [Zea mays]	195609654	ACG26657	4.37e-37	glycine-rich RNA-binding protein 2 [Zea mays]
TC306971	TC306971 1304 similar to UP:Q4NPG7_9DELT (Q4NPG7) PE-PGRS family protein, partial (5%)	0.7085	N.S.	0.5413	N.S.		A_92_P041164	sense gene model	cDNA and EST results agree. B73 result agrees with cDNA result.	A	cDNA	60	1 of 1	3	216472563	216472622	3.09	yes	UTR	1	TCCTCCTCCACCGTACGTCCGTATCTGAAGTTTCCGAGGGCATTCTTCATTTCAACTTGT	1	7	52	TC306971	AGATGATCCATAGTTAATAGTATTGGGAGACAAGCTGTTGGAGGTGCTCTGATACACTACACCGAAGGAAAATGCACACGGAGTCGGAGACTTCATATACATCCTGCCGTCGCCGCTCTCGGCGTTCAGACGAGAAGAGCCGACACAAGTTGAAATGAAGAATGCCCTCGGAAACTTCAGATACGGACGTACGGTGGAGGAGGAAAGACGAGCGGCGGCCAAAACGCAAAACCTTTTTTTTCCATTAACAAAAGCAGCAAGAAGCAGCCTTGGTTTGGTTCGCCGAGTTGGCTGTTGGCCCCCTGTTCTCTTCTCCCGATCCTTTCGCGCGCACCAATCAGTAATCACACTGTTATTGCAGCACAGCAGCAAGCAGGGTTGGTTCACTGGTTGCGTTTT…	-	-	1304 similar to UP:Q4NPG7_9DELT (Q4NPG7) PE-PGRS family protein, partial (5%)	GRMZM2G130354_T01	CCCGAGTAGGCTATACCACCTCCCATGCGCTCTCACACACCCCGCTGGCCGGCTCACGCAGAATAGCACTGCAGGCCTCAGCCTCCCTGTGCGCTGTGCCTCCCCAAACCCCGGCACCAAAAAGGGCCTCCGCGACTGCGACCGATGGCTGCCGCCGAGGCCATTGCCAGGGGCGCGCTGTCCCGCTCCCGCGTGGTGGCGAGGGGACTCGTGCACGCGGCGCAGGTGGTTGGCCTGGCCGTGTTCCTCCGCGCCTTCGCCGAGTTCCCCTGGACTGCCGCCGCGGCCCCGCCCATCCTCCGCGCCGCCGCTTCCTTCCTCGCCCCACCGCGCCTCTACTTCCTCGCCGCCAACGTCATCGTGGTCGCCCTCGCCACGCTCTTCCGCCGCGACGCGGCC…	cdna|est|omrna|protein	good	3	216471463	216472766	GRMZM2G130354	1	WH	RefSeq peptide	NP_001130114	hypothetical protein LOC100191207	sexual development activator	F:protein domain specific binding C:neuron projection C:intracellular organelle C:synapse	hypothetical protein LOC100191207 [Zea mays]	212275089	NP_001130114	2.19e-74	hypothetical protein [Zea mays]
TC295236	TC295236 871 weakly similar to UP:Q6UA21_GOSBA (Q6UA21) Fiber protein Fb4 (Fragment), partial (64%)	0.5808	N.S.	0.5389	N.S.		A_92_P023891	sense gene model	cDNA and EST results agree. B73 result agrees with cDNA result.	A	cDNA	59	1 of 1	7	141940235	141940176	7.03	yes	CDS	1	ATGGTGTCTTTGATGTCCGTGTCCCTTTTTCAGGGGAAGTCTCTGACGAGAAGGGTGTGA	1	115	136	TC295236	CTCAAGTTCTCAACCTCCAATTTTTGGCCATGTCGTCGTCTCCGTGGCCTTCCCTGCTCTCATCGCCGCTCCCCTCCTCCGCCACCCTCTTCTCCAAGAAGCCAGCGTCCTTGCGCCCCGTCTCCACCTCGACCGTCAGGGTTCGGTGGCCGCAGCGGCAGCGGTGTCCGCGGCGCGAGTGCGACCGTCGGCCGCGGAGGTAGCGCGGACGGTCGTGGAGTTGGCCCCGTCTGGTACGCTCTCCGTGGTTGGTCCCGACGGTTGGCCGCTCGGTATCGGCGCGCGCTTCGTCGCGGATGCCGTCGGTGCACCCGCGCTCTGCCTGGCCACCACGGGGGTCAGCGCTCCCGATGCGCCGTGCAGCTTCCACGTTGAGTTTTGGAAGAGTGGGGCTAGGAC…	-	-	871 weakly similar to UP:Q6UA21_GOSBA (Q6UA21) Fiber protein Fb4 (Fragment), partial (64%)	GRMZM2G052233_T01	CTCAAGTTCTCAACCTCCAATTTTTGGCCATGTCGTCGTCTCCGTGGCCTTCCCTGCTCTCATCGCCGCTCCCCTCCTCCGCCACCCTCTTCTCCAAGAAGCCAGCGTCCTTGCGCCCCGTCTCCACCTCGACCGTCAGGGTTCGGTGGCCGCAGCGGCAGCGGTGTCCGCGGCGCGAGTGCGACCGTCGGCCGCGGAGGTAGCGCGGACGGTCGTGGAGTTGGCCCCGTCTGGTACGCTCTCCGTGGTTGGTCCCGACGGTTGGCCGCTCGGTATCGGCGCGCGCTTCGTCGCGGATGCCGTCGGTGCACCCGCGCTCTGCCTGGCCACCACGGGGGTCAGCGCTCCCGATGCGCCGTGCAGCTTCCACGTTGAGTTTTGGAAGAGTGGGGCTAGGAC…	est	good	7	141939445	141948723	GRMZM2G052233	-1	WH	RefSeq peptide	NP_001136471	hypothetical protein LOC100216583	protein	C:plastid	hypothetical protein SORBIDRAFT_07g007860 [Sorghum bicolor]	242081043	XP_002445290	5.31e-124	hypothetical protein LOC100278396 [Zea mays]
CO444433	CO444433 586 similar to UP:Q43004_ORYSA (Q43004) Peroxidase , partial (17%)	1.013	N.S.	0.5387	N.S.		A_92_P040655	EST	EST result. No valid cDNA result. B73 result (EST vs genome) agrees with EST result.	E	EST	1e-110	1 of 2	3	41743088	41742572	3.04	no info	NA	1	ATGTGGATATGGCTTGTCCTGTCGTGGTGTCCTGCTCTTACATCTTTGCTCTTTCTGCCC	1	11	39	CO444433	CACANACACATGACAGGACGACGGGGGAAAAAAAAAATACTCCACGTACTAGTACTACTACGCCGCGCCGGGGGCAACGCGAATCTTGTCATTTTGCCCCCCCGGACCCCGCTCTCCCGTACGGCGGTCGGCTTGGATGTCGATTGGGGAGGGGAGGGGAGGGGAGGGACGGGGGCNCGTTCGTGCCGCGTCCTGTCCTTGTCGCGTCCGTCGTTCGTCGGTCGCCAACGCCGTGACCCCATCCTGCAACTGACCACCAGCTGCTTCTGACGCAGGGCTGCGACGCGTCGATCCTGCTGGACACCGCGCAGAGCGAGAAGACGGCGGCGCCGAACCTGTCGGTGGGCGGGTACGAGGTGATCGACGCGATCAAGGCGCATGTGGATATGGCTTGTCCTG…	F-352 near isogenic line	MZCCL10071E12.g Maize Endosperm cDNA Library Zea mays cDNA, mRNA sequence.	586 similar to UP:Q43004_ORYSA (Q43004) Peroxidase , partial (17%)	GRMZM2G144621_T01	TTTTTATTATTATATTATTATTAAATGGCCTAAACGGCCAGGACAATACAAGGCCGTTCCTTATCTTATCCGGAAATGCCCTGGCGCGCTAGTGACCGGACCTGACCTGACTGGGACATCCAGCACCGGAACATGGGGTGCGCACGCTGGCCACTCGCCAGCGGCCGCCCACCGTCCTCCTGCTGCACCGCACTGCAGCAGCTCACGTTCCTCAGGGTCACAGGCGAAGCGAACCGTGAACCCGCCTGTCGGCATCCGGATAGGACGTGGGCTTGACAGGCCGAGGTCTAGTCGTTCGTTGATCGGCGACGGGCGACGGATGAGGCGGCGAGCCAGAGAAAAATAAGGGTCCGTGGGATCGTGGGGGCAAGGCCATCTCGAGTTGTCGGCGCGGAGCCC…	cdna|est|protein	good	3	41740895	41743239	GRMZM2G144621	1	WH	UniProtKB/TrEMBL	B4FV99	Putative uncharacterized protein	cationic peroxidase isozyme 40k precursor	P:response to oxidative stress C:cytoplasmic membrane-bounded vesicle F:heme binding P:oxidation reduction F:peroxidase activity	peroxidase 24 precursor [Zea mays]	195605894	ACG24777	3.37e-125	LOC100281032 [Zea mays]
CO444433	CO444433 586 similar to UP:Q43004_ORYSA (Q43004) Peroxidase , partial (17%)	1.013	N.S.	0.5387	N.S.		A_92_P040655	EST	EST result. No valid cDNA result. B73 result (EST vs genome) agrees with EST result.	E	EST	3e-53	2 of 2	3	41743088	41742572	3.04	no info	NA	2	ATGTGGATATGGCTTGTCCTGTCGTGGTGTCCTGCTCTTACATCTTTGCTCTTTCTGCCC	1	11	39	CO444433	CACANACACATGACAGGACGACGGGGGAAAAAAAAAATACTCCACGTACTAGTACTACTACGCCGCGCCGGGGGCAACGCGAATCTTGTCATTTTGCCCCCCCGGACCCCGCTCTCCCGTACGGCGGTCGGCTTGGATGTCGATTGGGGAGGGGAGGGGAGGGGAGGGACGGGGGCNCGTTCGTGCCGCGTCCTGTCCTTGTCGCGTCCGTCGTTCGTCGGTCGCCAACGCCGTGACCCCATCCTGCAACTGACCACCAGCTGCTTCTGACGCAGGGCTGCGACGCGTCGATCCTGCTGGACACCGCGCAGAGCGAGAAGACGGCGGCGCCGAACCTGTCGGTGGGCGGGTACGAGGTGATCGACGCGATCAAGGCGCATGTGGATATGGCTTGTCCTG…	F-352 near isogenic line	MZCCL10071E12.g Maize Endosperm cDNA Library Zea mays cDNA, mRNA sequence.	586 similar to UP:Q43004_ORYSA (Q43004) Peroxidase , partial (17%)	GRMZM2G144648_T01	GCGTGAGCCATTTGCATCTGCAGTCGCTTGACACCATCACTTTGCGTTCGCGCGAAGCTGCCGGTACCGGGACGCGCAGGCACCCGACGGACGGATGGGCTGGGGCGGCTATAAAACGCGTCGCTCCCCTTAATGACACTGTCATCACCAAACGCCGGTGGAGTCACTCGAGCCCGCCCGGGTCTCTTCCTCTTCCATTGATTCCATTCAAGATCACTACTGTTACCAGCCAGCCAGTCGTTCGTTAAGAAGAGAGCGAGCGAGCAAGAGAGAGAGAGAGGGAGAAGGGGGAAGATCAGAACGAAGAGAGGGAGATGAGGGGGCAAACGCAGACAGCTTCCGCGGGGGGCCGGTGGCGAGGCGACGGCGCTGCGGCGTGGTGTTGGTGGTGGGTGGCCG…	cdna|est|omrna|protein	good	3	41741731	41743930	GRMZM2G144648	-1	WH	RefSeq peptide	NP_001147423	LOC100281032	cationic peroxidase isozyme 40k precursor	P:response to oxidative stress C:cytoplasmic membrane-bounded vesicle F:heme binding P:oxidation reduction F:peroxidase activity	peroxidase 24 precursor [Zea mays]	195605894	ACG24777	1.69e-157	LOC100281032 [Zea mays]
TC314673	TC314673 589 unknown	0.5994	0.2052	0.5371	N.S.		A_92_P032920	inconclusive	No valid cDNA / EST result. No valid B73 result.	D	no result	NA	NA	NA	NA	NA	NA	NA	NA	NA	CGCTCCTCCCGCTTCAATTAGCTCGTTATTGGCACTGGCTCCTTCTTTGTTGCTACTGCC	1	59	38	TC314673	GAAATACAGATCAGAAGAGGCCACCAGAACAGAAGCCGTTATAATATAGTTGAATTCAGGATAAACGGTATTGGCACAAAAGGCTAAATTAAATAAGAAGGTTAATGTAAATCAGAATAATGAAGGCGTTTGTATGCTGTTGTGGTCAGTATATTTGGCGTCTGTATAGACAGATTAGTTGAAAGGGGGTTGCAGAGTTGGTGGTGGCATAGCCTAGGGTGCCGGCAGCACCCTCCTCCACTCACACATGAATGTCATCGTCGGCTTAGTCACAAGAACTGTCGTTGGCATTGGTGTCCACTCCACCAGCCGTATCTTCGTAACTAGCGTTATTGGGTGCATTGGTGGTGTCTTCACCAACGGTTGGAGTGTCAGCCTCCGCGGCCACGGCCGCAGCCA…	-	-	589 unknown	NA	NA	NA	NA	NA	NA	NA	NA	NA	NA	NA	NA	NA	NA	NA	NA	NA	NA	NA	NA
CA403087	CA403087 420 similar to UP:Q6YUV4_ORYSA (Q6YUV4) Ribosomal protein S21-like protein, partial (44%)	0.6072	N.S.	0.4996	N.S.		A_92_P033896	antisense gene model	cDNA and EST results agree. B73 result agrees with cDNA result.	A	cDNA	36	1 of 1	5	99501636	99501674	5.04	no	UTR	3	GGGGCCAAAAAAAACTCAAATTAACTGTCGGGGTCTGTGTGTCTGGACCTTGTTTAATCA	1	53	26	CA403087	TTTTTTTTTTTTTTTTTTTTTTTTTTTTGCATGCTTTGGGGGATGCTGCATTTCCTAACATTTAATTAGTTGTACATCGCAACTGTAACCATTCAAAGCGGAAATGGGCACGGCCAAAACTCATACGGGTTGCGTCTCACCGGGGGCCAAAAAAAACTCAAATTAACTGTCGGGGTCTGTGTGTCTGGACCTTGTTTAATCATGGGCTCCGTTGCTTTTCTTTCACAGGATGCCATCGATCTCCCAGTTGTCATCGTCCTCGTCCCGAACCTTTGCGGTAGCGTCGGGGTTTTTTTTTGGGAACCTCGGGTTATCCATTATACCCCTGCGGGGGTTGCGGGGCCCGGCCTCCCGCGCCTTGCGCTTTTTTTCGTCCCTCTTGCTTTCATACCTCCGACG…	W22	EL01N0446G10.g Endosperm_4 Zea mays cDNA, mRNA sequence.	420 similar to UP:Q6YUV4_ORYSA (Q6YUV4) Ribosomal protein S21-like protein, partial (44%)	GRMZM2G076263_T01	GCCAAACCTTCGCTGTCCATCGTCACCCTCCTTCCTTCCCCAGCCTCTCATCCTATGCAAGAACCCATAATCCAGACCCACGAACTCGCAGCAGCCATTAGCGTGCGCTAGCCGGCCGCAGCCATGGCCGCCCCCGCAACGACCTCTCTACTGAGCACCCTGCTGAATCTGCCGCTCGCCCCGTTGTCGGGGAAGAGCTCGCCGCCGTCCGTGGTGCATGTGGCGCGGCGGGGGCCGATGGTGGTGGTGGCCGCCAAGGGGTACAATGTGCAGATCCTGGTGGACGAGAACGAGGGGGAGGAGTCCATCTTCCGGCGGTTCCGGCGGGAGGTGATGCGGGCCGGCGTGCTGCAGGAGATCAAGCGCCGTCGGAGGTATGAGAGCAAGACGGACGAGAAG…	cdna|est|omrna|protein	good	5	99500710	99502928	GRMZM2G076263	-1	WH	RefSeq peptide	NP_001150588	LOC100284221	ribosome-like protein	C:cytoplasmic part C:intracellular organelle	ribosome-like protein [Zea mays]	195641662	ACG40299	2.84e-39	LOC100284221 [Zea mays]
TC290725	TC290725 544 weakly similar to UP:Q4NZF2_9DELT (Q4NZF2) PE-PGRS family protein, partial (9%)	0.7775	N.S.	0.4897	N.S.		A_92_P040318	antisense gene model	cDNA and EST results agree. B73 result agrees with cDNA result.	A	cDNA	53	1 of 1	9	137494050	137493998	9.06	no	UTR	2	CTTTAGGAATTCACTCATCCTCCACACCTCTGCTGCCCTGTCCCACTCTGCTCCTCTCCC	1	13	137	TC290725	CTTTAGGAATTCACTCATCCTCCACACCTCTGCTGCCCTGTCCCACTCTGCTCCTCTCCCCCACTCGTAGGCTCCGCTCCGGTTCCAATTCAAAGGCGAACGGACATGGAGTGGCAGCGCGGGAAATGCATCGGCAAGGGCGCCTTCGGCACGGTGCACCTCGCCGTGTACACGGCCACAGGCCGCGCCTTCGCGGTGAAGTCGGTGGACGCGGAGAGCGCGGCGGCCATGGCGTGCCTGGAGAGCGAGATAAGGATCCTGAAGCGGCTGAGCTCGCCCCACGTGGTGGCGTACCTCGGCGACGACGGCGCGGCGGGGCCGACGAGGAACCTGCACATGGAGCTCGTGCCCGGCGGCAGCGCCGCGGAGGCGGCGGCGGCACTGGGGGGCCTCGGGGAG…	-	-	544 weakly similar to UP:Q4NZF2_9DELT (Q4NZF2) PE-PGRS family protein, partial (9%)	GRMZM2G378853_T01	GACACAGATTTTGATTGAATTGAGTGGACAAAGGGAATAACAGTACATGGTACGAGCACAGGTACAACAGCCAACGGCGGCCAGCGGAGTCCTACCACCCCAAACCCGCATTTACACCAACAGCAGTGACTGTGACAACCAGGACGGCCATGGCCACAGGGGAGCCCGCTGCCGCTGCCGACGACGAGCACGTCACGATCACGATCACGGTCGTCGGAGAAGGCGGAGGCGCTGCTGGGTACGGGCGCACTTGCGCTGCCGTTTCTTGGCGCCTCGGAACTGGGAGGTGGGGCCCAGGTGTCAGATGCCAAGGTGGCCCCGGTCCCCCACCCCACTTCTTCCTCCCAGTCCCAGCTAGTCGGCGGCCCGTTTGAGGCCAATTCGGCGACCCGCCCCTTG…	est|omrna|protein	good	9	137492604	137494050	GRMZM2G378853	1	WH	-	-	-	-	-	hypothetical protein SORBIDRAFT_01g038395 [Sorghum bicolor]	242041277	XP_002468033	2.24e-131	hypothetical protein OsI_11116 [Oryza sativa Indica Group]
TC290225	TC290225 825 homologue to UP:ARX_MOUSE (O35085) Homeobox protein ARX (Aristaless-related homeobox), partial (3%)	0.9592	0.4675	0.4846	N.S.		A_92_P038686	EST	EST result. No valid cDNA result. B73 result (EST vs genome) agrees with EST result.	B	EST	0	1 of 1	2	103049610	103049669	2.05	no info	(partially) outside gene model	1	TCTGCTTGCTTGGCTGTCGTTCTCTATCGTCTGCTGGGTCTGTGGGATGAATTTTTACTG	1	23	50	TC290225	ACTGGTACCCTGCAGTCCGGTCCGGATTCTTTCGTCGACCCACGCGTCCGATCCTGGCTACCCACGGGATGTGGGACGTGATCGCCAACGACGTCGCCTGCAACGTCGCCCGCCACTGCCTGGAGGACGGGAACCCGCCTCCAGCCGCCACCGCCGCCGCCGCCACCGCCGGCCGCGAGGAGGAGCCGCGGTGCGTCCGCGCCACCTCGCTCCTGGCCAGGCTCGCCATCGGCAGGGAGACCCTGGATAACGTCAGCATCATCGTCGTTGACCTCAAGCACAGGGAGTGAATGACTGAGTGCCTGCCTGCCTCGCTTGCTTGCTCTGTCGCCGTGCATCAGCAGCTTAGTCGATCTAGGAGTGAACTGGTACCGTGAGAGGAGGTGTGATCGTCTAGAC…	-	-	825 homologue to UP:ARX_MOUSE (O35085) Homeobox protein ARX (Aristaless-related homeobox), partial (3%)	GRMZM2G019819_T01	CCGCCGGCCCCTCCACCACCTCGATCTCATCCGATGCCCTAGCTAGGCGAGCTTCGCATGGATTCACCTGCGGCTGCGTCGCCTTCGCTGCTCCGGGACGACTCGTGCCGCCGCCGCTCTCCGTCCACCGCGTGACCGCACCACCGCCCGCTGATGACCAGCGCCGGCGTCAACGTACCGGGCGACGACGGGGTCGGGAACCCGGCCGCCGCGTCCGGGTCCGCCTCCGCCCCAGAATGCCGGACGATGCAGCGCAGGCGGCGGCGCCTCGAGCCACAAGGATCCGGCGACGCCGCCGCGGGGCCGAGCTGGGTGCGCCGGCTCCGCCCGGCCGCCTCCCGGTTCTCGCCGTCGCCGTCGCAGGGCTCTGCGGACAGGCCCAACGACGAGGAGCAGGAA…	cdna|est|omrna|protein	good	2	103045720	103049593	GRMZM2G019819	1	WH	-	-	-	-	-	hypothetical protein OsI_14820 [Oryza sativa Indica Group]	218194325	EEC76752	6.91e-91	Os04g0167900 [Oryza sativa Japonica Group]
DR964193	DR964193 866 similar to UP:Q9BIU8_ARGTR (Q9BIU8) Flagelliform silk protein (Fragment), partial (3%)	0.7007	0.4966	0.4844	N.S.		A_92_P038046	sense gene model	cDNA and EST results agree. B73 result agrees with cDNA result.	A	cDNA	52	1 of 1	9	125809191	125809132	9.04	yes	CDS	1	CACGAACAGGTTCGTCTCTTCGGCTCCTCCTTGGCTTCGCAAGAGTGGTGCCGCCAGTAG	1	27	52	DR964193	CACGAACAGGTTCGTCTCTTCGGCTCCTCCTTGGCTTCGCAAGAGTGGTGCCGCCAGTAGCTCCTCCGCGCTCCGCCGGGACCGACTTGCCGCTGGCCGCCAGGGGCTCCCTCGCCCAGGACCGGCTCCGCCGTCCAACCGTCCTATCCCCTCCGGCCTCCGCCCAGATTTTATTCAGTATTCACTATATGGCATTTGGTTGTAAATAGACTACGATCACGATGACTCTTGAATAAGTGCGGGAAGCCTACAACACTGGGTACACCCTTTTTTAAAGAAGGGTGGGCCTAGCGCAGCGGTAGAGCCTACCGTCTGTAACTGGAAGGTCCTGGGTTCGAGCCACAACCTCATATTATGCGGGTAAGGCTTGACGCTTAAAGATACCCTTCTCCAGACCCC…	B73	ZM_BFb0083I09.r ZM_BFb Zea mays cDNA 5', mRNA sequence.	866 similar to UP:Q9BIU8_ARGTR (Q9BIU8) Flagelliform silk protein (Fragment), partial (3%)	GRMZM2G462537_T08	ATGGCAAGGAAGACAAGAGTCCCTGAAGAAGGTGCAAGCATGGAAATTCCAACACGATGTCGTCGATCCCATCGTTCTTCTAACACAACCACGGGGACCCTACCACAAGAGGTTCTTGCAGCCCTGACGTCTGCCTTCAACCTCGATGGGTCGGCGAAGGAGAACTTCGAGGATGCTTTGCTTGCGATGCTTTGGCCCTTCGCTGATAGAGTGGCAACCTTCAAGTCGGGCCTAGTGGCACCAGAGGAGGGATTACGCTGCTATGGAGCACCATCCATGTGGAACTTTCTGATTTTTTTTGTGGGTGATTTCCACATTTCTGTCAAGATTGGTTCGTCTCTTCGGCTCCTCCTTGGCTTCGCAAGAGTGGTGCCGCCAGTAGCTCCTCCGCGCTCCGCC…	abinitio|est	good	9	125804176	125810666	GRMZM2G462537	-1	WH	RefSeq peptide	NP_001143009	hypothetical protein LOC100275472	regulatory protein	F:binding	unknown [Zea mays]	223944243	ACN26205	8.23e-08	putative SET-domain transcriptional regulator [Zea mays]
CD447723	CD447723 651 homologue to PIR:A29225:KIZMPO pyruvate, phosphate dikinase precursor - maize (Zea mays) , partial (15%)	0.8275	0.3685	0.4681	N.S.		A_92_P034776	EST	EST result. No valid cDNA result. B73 result (EST vs genome) agrees with EST result.	B	EST	0	1 of 1	8	107009903	107009962	8.03	no info	CDS overlaps intron	3	TCGGCAACGTCGTGAGTACTAACTAGTATTCTACTCCTAGCTCCCTCCAACCTGATCGGT	1	48	39	CD447723	TTCGTTTAGCCCAAGGGAAAGCGGCTGGCCACATACCCTGGTCTATAGCTAGCAATTAGCAAACAGACAAAGAAAAAAAAAGAACTCCAGCCTTGGTGGACCGATCAGGTTGGAGGGAGCTAGGAGTAGAATACTAGTTAGTACTCACGACGTTGCCGAACATGTCGAGGAAGCGGCGGAAGGAGTCGTAGGCGAAGCGGTCCCCGCTCTTGGCCGCCAGCCCGGCTGCCACTTGGTCGTTGAGCCCCAGGTTGAGCACCGTGTCCATCATCCCGGGCATGGACACCGCGGCGCCGGAGCGGACGGAGAGCAGGAGCGGGCGCCGCGGGTCGCCGAGGGCGGCGCCCATGTACTCCTCCACCCACCGCAGGCCGTCGAGGACCTCCGCCCAGAGCCCCG…	W22	EL01N0202E03.g Endosperm_2 Zea mays cDNA, mRNA sequence.	651 homologue to PIR:A29225:KIZMPO pyruvate, phosphate dikinase precursor - maize (Zea mays) , partial (15%)	GRMZM2G097457_T02	GCCACAGCGCCCGTTGTTGTATCTTGTCACTGATCAGTGTTGTTTGCTTTGCTTTGCCGTGCTAATGGCGCCCGCTCCATGTGGCCGTTCGTCGCAGAGGGTGTTCCACTTCGGCAAGGGCAAGAGCGAGGGCAACAAGAACATGAAGGAGCTGCTGGGCGGCAAGGGCGCGAACCTGGCGGAGATGGCGAGCATCGGGCTGTCGGTGCCGCCGGGGTTCACGGTGTCGACGGAGGCGTGCCAGCAGTACCAGGAGGCCGGGCGCGCCCTCCCGCCGGGGCTCTGGGCGGAGGTCCTCGACGGCCTGCGGTGGGTGGAGGAGTACATGGGCGCCGCCCTCGGCGACCCGCGGCGCCCGCTCCTGCTCTCCGTCCGCTCCGGCGCCGCGGTGTCCATGCC…	cdna|est|protein	good	8	107003965	107014861	GRMZM2G097457	1	WH	UniProtKB/Swiss-Prot	P11155	Pyruvate, phosphate dikinase 1, chloroplastic Precursor (EC 2.7.9.1)(Pyruvate, orthophosphate dikinase 1)	cytosolic orthophosphate dikinase	P:protein amino acid phosphorylation F:pyruvate F:ATP binding F:magnesium ion binding C:chloroplast F:protein serine/threonine kinase activity P:photosynthesis	cytosolic orthophosphate dikinase [Zea mays subsp. mays]	238928434	ACR78536	0	pyruvate,orthophosphate dikinase [Zea mays]
TC300895	TC300895 2090 similar to UP:Q66GI4_ARATH (Q66GI4) At2g32230, partial (54%)	0.6248	N.S.	0.4629	N.S.		A_92_P035434	sense gene model	No EST. cDNA result. B73 result agrees with cDNA result.	A	cDNA	60	1 of 1	2	26388623	26388682	2.03	yes	UTR	3	TTGGCCCAGTCAAGTTGACACAGAATGGTGCCAAGTTGCCAACCTTGGTGGGAACTGGGA	1	44	19	TC300895	NA	NA	NA	2090 similar to UP:Q66GI4_ARATH (Q66GI4) At2g32230, partial (54%)	GRMZM2G002642_T01	TATGATCCGATACTTGTTTGACACAAAGGCAGGCAGGCAGACAGACAGAGCTAATACGACCAAGTTTGGGTCGCTCTCTCCTTGTAGGTTAACTCTGTTGTAAATGCTATACAGAGAGTAACTAAATCAAAGAAGTTGCCACTGATCGTTTTGCATAGGAGCCGTGTAAATGTTGGTCCTGCAAAAGCCCCATACAACCAGAAGATTCTGGACAGTTGGAGGAATGCTGGAGCTCTGTATGCAACCCCTCCTGGCTCCAATGACGATTGGTATTGGCTGTATGCAGCTGTCAGTTGCCGATCGTTGCTTGTTACAAATGATGAGATGCGAGACCACTTGTTCCAACTGCTTGGCACTAGTTTTTTCCCTAGGTGGAAAGAAAAACATCAGGTCAGACTA…	est	good	2	26382493	26388995	GRMZM2G002642	1	WH	RefSeq peptide	NP_001151565	ankyrin-like protein	protein	C:membrane F:antiporter activity C:mitochondrion F:drug transporter activity P:multidrug transport C:plastid	antiporter/ drug transporter/ transporter [Zea mays]	226497374	NP_001147555	4.88e-85	hypothetical protein OsI_18054 [Oryza sativa Indica Group]
TC300895	TC300895 2090 similar to UP:Q66GI4_ARATH (Q66GI4) At2g32230, partial (54%)	0.6248	N.S.	0.4629	N.S.		A_92_P034218	antisense gene model	No EST. cDNA result. B73 result agrees with cDNA result.	A	cDNA	60	1 of 1	2	26386967	26386908	2.03	no	UTR	3	GCTGGATCAATGTCAATGCAGACAAGCCTCTCCCCACAGCGTTGGCATGTCCCATCCTTG	1	51	30	TC300895	NA	NA	NA	2090 similar to UP:Q66GI4_ARATH (Q66GI4) At2g32230, partial (54%)	GRMZM2G002642_T02	CGCCAAAAGACAAGACCATAAAGATTACTCATAGATTAAAGTAGGGTTTGGACGTCTGCCTGTCCATTTCGGCGTCTGTTCTTAGCGGCCGACAAGCGGAATCTGGATCAAGTCCCCTGCTTCAACCCATCCCCTCTCATCGATTCATTGCCACAAGGCAGCTGATTGCTCACAGCGTTGGATGTGAGAATTGGATTCGGACCCACCGATCGATATGCCGTTCGGCCACACGCGGCTCGATGTCCGGCGTCCGCCGCAGTCGTCCTACCTCTGCTGCTCCACAACCACCGTCGCCGTATTCGTCGCGCTCTGCCTGGTGGCTGTGTGGATGGCGTCGTCCATGCTCGTCACCCCTGCCGAGTTCCCTCCATTTCAGTCCAAAGTGCGTCCACTGAGGCC…	est|mrna	good	2	26382493	26388995	GRMZM2G002642	1	WH	RefSeq peptide	NP_001151565	ankyrin-like protein	ankyrin-like protein	C:membrane F:antiporter activity F:drug transporter activity P:multidrug transport	ankyrin-like protein [Zea mays]	226502889	NP_001151565	0	hypothetical protein SORBIDRAFT_06g034130 [Sorghum bicolor]
CF631719	CF631719 322 weakly similar to UP:Q58A28_WHEAT (Q58A28) P450, partial (11%)	0.7599	N.S.	0.4584	N.S.		A_92_P008287	sense gene model	cDNA and EST results agree. B73 result agrees with cDNA result.	A	cDNA	59	1 of 2	10	108119238	108119297	10.04	yes	CDS	2	AAGGAGCCATCACAGAAGAGTACCTCGCTGGAATGCCATATCTGAAAGCCGTCGTCAAAG	1	213	4	CF631719	ACATCCAAATTTGTAGTAGTGCTATAACATTTTTTCTAGGGAACCTTCATTCACTACATATATGAACAACGTACAGGATATGTTCGCGGCGGGCACAGACACAGCGTACTTGGTACTAGAATTCACCATGGCCGAGCTGATGCAGCACCAGGACGTGATGGCGAGGCTACAGGCAGAGGTGAGAAGCAGCATGCCGGCGAAGGGGCACCACCAAGGACAAGGAGCCATCACAGAAGAGTACCTCGCTGGAATGCCATATCTGAAAGCCGTCGTCAAAGAAACGCTCCGCCTGCACCCGCCGTCGCCGCTCCCCCAACACAAT	unknown	zmrws48_0B10-012-e07.s0 zmrws48 Zea mays cDNA 3', mRNA sequence.	322 weakly similar to UP:Q58A28_WHEAT (Q58A28) P450, partial (11%)	GRMZM2G399530_T01	ATGGCACATGAAGCAGCAATAGTTATTGATCAGCTCGCTGGTGATTCACCGTCGGTGAAAGCAGTTTTGTTACTACTCCTGGTCCCTGTCCTCCTGCTCTGGGTCCTGCTGCGCTACTTCTCTTCTGGGGCAACGACTAATAGTACGAAAGGAAAGAAGAAACTGCCTCCGTCACCGCCGGCGCTGCCCTGATCGGACACCTTCACCTCGTCGGCGCGCACCCGCATGTCTCTATGCGGGGCCTCGCCGCCCGGCACGGTGGCGAGGACCTCATGCTGCTCCGCCTCGGCACGGTCCCGACGCTTGTGGCGTCGTCCCCGCGCGCCGCACAGGCGGTGTTGCGCACGCACGACCAGTCGCTAGCCTCACGGCCCCGCTCCATCTTCGGCGACATCCTCG…	est|protein	good	10	108117921	108119785	GRMZM2G399530	1	WH	-	-	-	cytochrome p450 71c4	F:heme binding C:cytoplasmic membrane-bounded vesicle P:oxidation reduction F:monooxygenase activity F:electron carrier activity	hypothetical protein SORBIDRAFT_06g010870 [Sorghum bicolor]	242075412	XP_002447642	0	hypothetical protein SORBIDRAFT_04g008900 [Sorghum bicolor]
CF631719	CF631719 322 weakly similar to UP:Q58A28_WHEAT (Q58A28) P450, partial (11%)	0.7599	N.S.	0.4584	N.S.		A_92_P008287	sense gene model	cDNA and EST results agree. B73 result agrees with cDNA result.	A	cDNA	59	2 of 2	10	108119238	108119297	10.04	no	CDS	2	AAGGAGCCATCACAGAAGAGTACCTCGCTGGAATGCCATATCTGAAAGCCGTCGTCAAAG	1	213	4	CF631719	ACATCCAAATTTGTAGTAGTGCTATAACATTTTTTCTAGGGAACCTTCATTCACTACATATATGAACAACGTACAGGATATGTTCGCGGCGGGCACAGACACAGCGTACTTGGTACTAGAATTCACCATGGCCGAGCTGATGCAGCACCAGGACGTGATGGCGAGGCTACAGGCAGAGGTGAGAAGCAGCATGCCGGCGAAGGGGCACCACCAAGGACAAGGAGCCATCACAGAAGAGTACCTCGCTGGAATGCCATATCTGAAAGCCGTCGTCAAAGAAACGCTCCGCCTGCACCCGCCGTCGCCGCTCCCCCAACACAAT	unknown	zmrws48_0B10-012-e07.s0 zmrws48 Zea mays cDNA 3', mRNA sequence.	322 weakly similar to UP:Q58A28_WHEAT (Q58A28) P450, partial (11%)	GRMZM2G399527_T01	TATTGTTCTGCAGGGTTGACTTAGCCCTCCATTGGTGGTTGAGCAGCAGCACAGGAACAGGACCATAACCTTGGAGCGAGAACGAGCTTCTCTTTTCGGTGCACAGTTAATCCGAACACCTCCGTCATGTCAATGTCATTCGCTCCTCCCTCCACCCTCCAGTCAAAATGGCACACGAGATTCGCCAGCATGATCTCGACGTTGGCCAGGGCGAAGTTCATCCCAGGACACATCCTTCGCCCGGACCCGAACGGCAGGAACTGGAAGTCGGTCCCCCTGAAATCGACGACGCCCTCCGCCGCCGTCGCCGTGGCCCCCTTGTCGACGACGAACCTCTCCGGCATGAACTCCTCTGCGGCGTCCCACAGCCTCGGGTCGCGGCCGATGGCCCAGACGTTG…	omrna	good	10	108117890	108119802	GRMZM2G399527	-1	NH	-	-	-	cytochrome p450	C:cytoplasmic membrane-bounded vesicle F:electron carrier activity F:monooxygenase activity F:heme binding P:oxidation reduction	hypothetical protein SORBIDRAFT_01g033490 [Sorghum bicolor]	242040719	XP_002467754	1.27e-171	hypothetical protein SORBIDRAFT_06g010870 [Sorghum bicolor]
CF631719	CF631719 322 weakly similar to UP:Q58A28_WHEAT (Q58A28) P450, partial (11%)	0.7599	N.S.	0.4584	N.S.		A_92_P040587	sense gene model	cDNA and EST results agree. B73 result agrees with cDNA result.	A	cDNA	60	1 of 2	10	108119213	108119154	10.04	no	CDS	2	GCATGCTGCTTCTCACCTCTGCCTGTAGCCTCGCCATCACGTCCTGGTGCTGCATCAGCT	1	11	22	CF631719	ACATCCAAATTTGTAGTAGTGCTATAACATTTTTTCTAGGGAACCTTCATTCACTACATATATGAACAACGTACAGGATATGTTCGCGGCGGGCACAGACACAGCGTACTTGGTACTAGAATTCACCATGGCCGAGCTGATGCAGCACCAGGACGTGATGGCGAGGCTACAGGCAGAGGTGAGAAGCAGCATGCCGGCGAAGGGGCACCACCAAGGACAAGGAGCCATCACAGAAGAGTACCTCGCTGGAATGCCATATCTGAAAGCCGTCGTCAAAGAAACGCTCCGCCTGCACCCGCCGTCGCCGCTCCCCCAACACAAT	unknown	zmrws48_0B10-012-e07.s0 zmrws48 Zea mays cDNA 3', mRNA sequence.	322 weakly similar to UP:Q58A28_WHEAT (Q58A28) P450, partial (11%)	GRMZM2G399530_T01	ATGGCACATGAAGCAGCAATAGTTATTGATCAGCTCGCTGGTGATTCACCGTCGGTGAAAGCAGTTTTGTTACTACTCCTGGTCCCTGTCCTCCTGCTCTGGGTCCTGCTGCGCTACTTCTCTTCTGGGGCAACGACTAATAGTACGAAAGGAAAGAAGAAACTGCCTCCGTCACCGCCGGCGCTGCCCTGATCGGACACCTTCACCTCGTCGGCGCGCACCCGCATGTCTCTATGCGGGGCCTCGCCGCCCGGCACGGTGGCGAGGACCTCATGCTGCTCCGCCTCGGCACGGTCCCGACGCTTGTGGCGTCGTCCCCGCGCGCCGCACAGGCGGTGTTGCGCACGCACGACCAGTCGCTAGCCTCACGGCCCCGCTCCATCTTCGGCGACATCCTCG…	est|protein	good	10	108117921	108119785	GRMZM2G399530	1	WH	-	-	-	cytochrome p450 71c4	F:heme binding C:cytoplasmic membrane-bounded vesicle P:oxidation reduction F:monooxygenase activity F:electron carrier activity	hypothetical protein SORBIDRAFT_06g010870 [Sorghum bicolor]	242075412	XP_002447642	0	hypothetical protein SORBIDRAFT_04g008900 [Sorghum bicolor]
CF631719	CF631719 322 weakly similar to UP:Q58A28_WHEAT (Q58A28) P450, partial (11%)	0.7599	N.S.	0.4584	N.S.		A_92_P040587	sense gene model	cDNA and EST results agree. B73 result agrees with cDNA result.	A	cDNA	60	2 of 2	10	108119213	108119154	10.04	yes	CDS	2	GCATGCTGCTTCTCACCTCTGCCTGTAGCCTCGCCATCACGTCCTGGTGCTGCATCAGCT	1	11	22	CF631719	ACATCCAAATTTGTAGTAGTGCTATAACATTTTTTCTAGGGAACCTTCATTCACTACATATATGAACAACGTACAGGATATGTTCGCGGCGGGCACAGACACAGCGTACTTGGTACTAGAATTCACCATGGCCGAGCTGATGCAGCACCAGGACGTGATGGCGAGGCTACAGGCAGAGGTGAGAAGCAGCATGCCGGCGAAGGGGCACCACCAAGGACAAGGAGCCATCACAGAAGAGTACCTCGCTGGAATGCCATATCTGAAAGCCGTCGTCAAAGAAACGCTCCGCCTGCACCCGCCGTCGCCGCTCCCCCAACACAAT	unknown	zmrws48_0B10-012-e07.s0 zmrws48 Zea mays cDNA 3', mRNA sequence.	322 weakly similar to UP:Q58A28_WHEAT (Q58A28) P450, partial (11%)	GRMZM2G399527_T01	TATTGTTCTGCAGGGTTGACTTAGCCCTCCATTGGTGGTTGAGCAGCAGCACAGGAACAGGACCATAACCTTGGAGCGAGAACGAGCTTCTCTTTTCGGTGCACAGTTAATCCGAACACCTCCGTCATGTCAATGTCATTCGCTCCTCCCTCCACCCTCCAGTCAAAATGGCACACGAGATTCGCCAGCATGATCTCGACGTTGGCCAGGGCGAAGTTCATCCCAGGACACATCCTTCGCCCGGACCCGAACGGCAGGAACTGGAAGTCGGTCCCCCTGAAATCGACGACGCCCTCCGCCGCCGTCGCCGTGGCCCCCTTGTCGACGACGAACCTCTCCGGCATGAACTCCTCTGCGGCGTCCCACAGCCTCGGGTCGCGGCCGATGGCCCAGACGTTG…	omrna	good	10	108117890	108119802	GRMZM2G399527	-1	NH	-	-	-	cytochrome p450	C:cytoplasmic membrane-bounded vesicle F:electron carrier activity F:monooxygenase activity F:heme binding P:oxidation reduction	hypothetical protein SORBIDRAFT_01g033490 [Sorghum bicolor]	242040719	XP_002467754	1.27e-171	hypothetical protein SORBIDRAFT_06g010870 [Sorghum bicolor]
CD963056	CD963056 348 UP:Q434N9_9ACT (Q434N9) HNH endonuclease, partial (2%)	0.7096	N.S.	0.4518	N.S.		A_92_P040877	inconclusive	EST result. No valid cDNA result. B73 result doesn't agree.	D	no result	NA	NA	NA	NA	NA	NA	NA	NA	NA	TTCTTCCTCTCCCCAACCCGTACACGAATTTCTGGAGCCTCGGTACCACTGGATGTGGGT	1	9	32	CD963056	TAACTACCAGCACTGGTGCGCGCACCAAGAAGCTCTGGGTTGTGACCTCGCCCGGCAAAGTCTGCCAGATGGCACGCACCACGGGCACCCCGGTCGCGGGGCCATCCTCTCCACCCTGCTCGGCTCCGAAGTGGTGACCCCTGGTGCTCTCTCTCTGCGCTCGATCATGGTGGCGACCAGAGCGCGCTTCTTCCTCTCCCCAACCCGTACACGAATTTCTGGAGCCTCGGTACCACTGGATGTGGGTAGGGCTCGCGTACAGATGATCGTGGAGAACTCTGCAACCACATTTTATGGAGGAGGTCGAGGCCGCGCTGAGCTAGGAGTTTGTTGCGGCCATGCAAGATC	mixture	SDS_196 GeneTag2 Zea mays cDNA, mRNA sequence.	348 UP:Q434N9_9ACT (Q434N9) HNH endonuclease, partial (2%)	NA	NA	NA	NA	NA	NA	NA	NA	NA	NA	NA	NA	NA	NA	NA	NA	NA	NA	NA	NA
TC280518	TC280518 1059 beta-expansin 5 [Zea mays]	0.8989	N.S.	0.4415	N.S.		A_92_P041358	ambiguous	No EST. cDNA result. B73 result agrees with cDNA result.	A	cDNA	60	1 of 2	1	91460429	91460488	1.05	yes	CDS	1	TCCTCCTTCTCCAAGGTGCTCGCACTTGGTGCGCTCATCTTCTCCCTCCTTGTCACGTAT	1	6	93	TC280518	NA	NA	NA	1059 beta-expansin 5 [Zea mays]	GRMZM2G021427_T01	CCGGCTGTGCACGAATCTCCCGTTACTAACACTGCATATACTACCTTCACAATGCAAAGTGAAGGTCCTAGCAACTCTTGATAATGCACACCGTGCGATATATAACTGCCAAGCGGCCGTTACCCCCTTTTTTTATTAATTAGTTCTCCGTTTCTCGCATGATTTGCTCCGTAGCCATGTGACCCCTACCTAAGGCCAAAGCACCACGTCGGCGGGCGCAAGCGCAACGGCCGTTGATGGCGACCGCGGCGGGCGCGCTCGCTGCCATCCTTGGAGATTCGTTTCCGGTCTATAAATACCCGGGCAAGGTGGTCTTTCCAGATCATCGAAACACACACAACTCCTCTTGTCGGCCAAAGTAGCTCTACTAGCAGCTAGCAACTATGGCGTCCTCCTCCT…	est|omrna|protein	good	1	91460037	91461863	GRMZM2G021427	1	WH	-	-	-	beta-expansin 1a expressed	P:sexual reproduction C:cytoplasmic membrane-bounded vesicle C:extracellular region	hypothetical protein SORBIDRAFT_01g029250 [Sorghum bicolor]	242035097	XP_002464943	3.46e-137	hypothetical protein SORBIDRAFT_01g029260 [Sorghum bicolor]
TC280518	TC280518 1059 beta-expansin 5 [Zea mays]	0.8989	N.S.	0.4415	N.S.		A_92_P041358	ambiguous	No EST. cDNA result. B73 result agrees with cDNA result.	A	cDNA	56	2 of 2	9	116268820	116268877	9.04	yes	CDS	1	TCCTCCTTCTCCAAGGTGCTCGCACTTGGTGCGCTCATCTTCTCCCTCCTTGTCACGTAT	1	6	93	TC280518	NA	NA	NA	1059 beta-expansin 5 [Zea mays]	GRMZM2G013671_T01	ATGGCGTCCATCTCCTCCTCCAAGGTGCTCGCACTTGGTGCGCTCATCTTCTCCTTCCTTGTCACGTATGCCTCGTGCGCTAGACCGGTCAACTTCACAGCCTCAGACTTCACCGCCGATCCCAACTGGGAGGCTGCCAGAGCCACCTGGTACGGCGCGCCCACCGGCGCCGGCCCTGACGACGATGGTGGCGCGTGCGGGTTCAAGAACGTGAACCTGCCGCCCTTCTCCGCCATGACGTCGTGCGGCAACCAGCCCCTGTTCAAAGACGGCAAGGGATGTGGCTCCTGCTACCAAATACGATGCCAGAACCACCCTGCCTGCTCCGGTAACCCGGAGACGGTGATCATCACCGACATGAACTACTACCCGGTGGCCAAGTACCACTTCGACCTTAGC…	mrna	good	9	116268809	116270671	GRMZM2G013671	1	WH	UniProtKB/TrEMBL	Q94KS9	Beta-expansin 5 Fragment	beta-expansin 1a expressed	C:extracellular region C:cytoplasmic membrane-bounded vesicle P:sexual reproduction	hypothetical protein SORBIDRAFT_01g029250 [Sorghum bicolor]	242035097	XP_002464943	5.36e-134	hypothetical protein SORBIDRAFT_01g029260 [Sorghum bicolor]
DR811440	DR811440 832 unknown	0.8415	0.6598	0.4293	N.S.		A_92_P037820	sense gene model	cDNA and EST results agree. B73 result agrees with cDNA result.	A	cDNA	60	1 of 1	3	191331992	191331933	3.07	yes	CDS	2	TCCGCGGTACGTCCGTCTGTCTTCCCCTCCATCTGCGGATCCGTCTGCTTCATTCTGCGA	1	29	31	DR811440	CTCTTCTCCTCCTCCTCCTCTAGTTTATTCTGCGTGCCACGCCCTCCAATCCCTCGCCAACATTTTGAGCCACGCGCGACGCTGCCTCTTGGCTTGGATCCGCCCGTGAAATTCATCCCTGCGTCGGCTCACCCACGCAGCGCCGGCGGCCTCCCTCTTGCGTACGGAGTAGTAAAATAAGAATTCCGGTCGCACCTCCGATCCGGCCGTCTCTCCATGAGCGGCCGGTTTAAATAGGCCGGGGACAAAGATCGGGCGCAGGTGCTGGCTGGCACGCATCAGGTTTGGCTTTTTTTTGGTGCTATCTATCTCCTTGTTCCCTCGGATTGTCCTTGTCGTTGTCGCCGTCGACGGCACGGCGATATCCAAGGGAGGGAGGAAGGGCAGCATATCATGGAC…	B73	ZM_BFb0039K09.r ZM_BFb Zea mays cDNA 5', mRNA sequence.	832 unknown	GRMZM2G136710_T03	GTATTATTATAATCCCCAGCCCTCGGTTTCGGTAGATTCCCAACCCTACGCCAGGCGGAGAGAGAGAGGAGGGGCCTGCAGGCTGCAGCAGCTGGAGGTACCCTCTTCTCCTCCTCCTCCTCTAGTTTATTCTGCGTGCCACGCCCTCCAATCCCTCGCCAACATTTTGAGCCACGCGCGACGCTGCCTCTTGGCTTGGATCCGCCCGTGAAATTCATCCCTGCGTCGGCTCACCCACGCAGCGCCGGCGGCCTCCCTCTTGCGTACGGAGTAGTAAAATAAGAATTCCGGTCGCACCTCCGATCCGGCCGTCTCTCCATGAGCGGCCGGTTTAAATAGGCCGGGGACAAAGATCGGGCGCAGGTGCTGGCTGGCACGCATCAGGTTTGGCTTTTTTTT…	cdna	good	3	191329486	191332629	GRMZM2G136710	-1	WH	RefSeq peptide	NP_001140262	hypothetical protein LOC100272305	-	-	unknown [Zea mays]	223942679	ACN25423	8.11e-155	unknown [Zea mays]
BG354371	BG354371 470 PDB:1GAQ_A:13096165:1GAQ_A Chain A, Crystal Structure Of The Complex Between Ferredoxin And Ferredoxin-Nadp+ Reductase. (Zea mays), partial (26%)	0.8715	0.3471	0.4153	N.S.		A_92_P034864	sense gene model	cDNA and EST results agree. B73 result agrees with cDNA result.	A	cDNA	60	1 of 1	9	27015650	27015709	9.03	yes	UTR	1	TGTCTGATCCAGCTTGTTCCCCCTGTGCGTGCTCATACCATAATGCAGGTGATCTTCAGC	1	47	28	BG354371	GATCGTCAAAGGAGTCTGCTCCAACTTCTTATGTACGTCTACGTCTCTTCACATCCCGCGCTGCACCAGAGCACCACACTGCATTCTTCTTCTACAAATCCTGATCTGACTTGATTGGCACCCGAATGTCTGATCCAGCTTGTTCCCCCTGTGCGTGCTCATACCATAATGCAGGTGATCTTCAGCCAGGTGATAACGTCCAGATAACAGGACCAGTCGGCAAAGAAATGCTGATGCCCAAAGACCCAAACGCTACCATTATAATGCTTGCCACCGGTACAGGTATCGCTCCGTTCCGATCGTTCCTGTGGAAGATGTTCTTTGAGAAGCATGACGACTACAAGGTACAGGCAGGCAGCGGTGTTGTAAAGTTCACACACTGGACAGAGAATGGCAAAT…	B73	947036C02.y1 947 - 2 week shoot from Barkan lab Zea mays cDNA, mRNA sequence.	470 PDB:1GAQ_A:13096165:1GAQ_A Chain A, Crystal Structure Of The Complex Between Ferredoxin And Ferredoxin-Nadp+ Reductase. (Zea mays), partial (26%)	GRMZM2G168143_T02	GAGATGGGTGGAACGGTTTCCCTCCACAACCACTTGCTCCTCATCTACTTTTCTCCTCCGCCTTCCACTCATCCTTGCCCCTGCCTGCCGTCGTGCATCATCATCTCCGGCCAGGGCCAGGGCATCCCGGTCCGGCCTCCTCCACTCTGCGCCCCCCAGACGCGTCGCTGCGTAGCTGCTGGCCGCCATGGCCACCGTCATGGCCGCGGCCGTCTCGTCCTTCCCGTCCTCCTCGGCCGTCGTCGCCAAGGCGTCGCCGGCGTCCCCCTGTGCCGCCCCGCACTTCCGCCCGAGGGCCGTGCGGGCCGCTATCCGGGCGCAGGCGTCCGCCGTCGAGGCGCCCGCCACGGCCAAGGCGAAGAAGGAGTCCAAGAAGCAGGAGGAGGGCGTCGTCACCAA…	cdna|est|omrna|protein	good	9	27014628	27017016	GRMZM2G168143	1	WH	RefSeq peptide	NP_001105568	ferredoxin	ferredoxin--nadp leaf isozyme	F:NADP or NADPH binding F:electron carrier activity F:protein binding P:transport C:chloroplast stroma F:2 iron C:thylakoid membrane F:ferredoxin-NADP+ reductase activity F:FAD binding P:photosynthesis P:electron transport chain	Chain A, Crystal Structure Of The Complex Between Ferredoxin And Ferredoxin-Nadp+ Reductase	13096165	1GAQ_A	1.67e-59	ferredoxin [Zea mays]
TC312967	TC312967 806 unknown	1.164	N.S.	0.3939	N.S.		A_92_P040212	inconclusive	No valid cDNA / EST result. Allow B73 result.	C	gDNA	60	1 of 99	9	3620071	3620012	9.01	NA	NA	NA	AGCTTGTGTAGCTAAGTAGTTGTTTCTCTCTAGTAGTGCTTGTGCTTTGTGCTCTTTGCT	1	14	41	TC312967	NA	NA	NA	806 unknown	NA	NA	NA	NA	NA	NA	NA	NA	NA	NA	NA	NA	NA	NA	NA	NA	NA	NA	NA	NA
TC312967	TC312967 806 unknown	1.164	N.S.	0.3939	N.S.		A_92_P040212	inconclusive	No valid cDNA / EST result. Allow B73 result.	C	gDNA	60	2 of 99	9	3801778	3801719	9.01	NA	NA	NA	AGCTTGTGTAGCTAAGTAGTTGTTTCTCTCTAGTAGTGCTTGTGCTTTGTGCTCTTTGCT	1	14	41	TC312967	NA	NA	NA	806 unknown	NA	NA	NA	NA	NA	NA	NA	NA	NA	NA	NA	NA	NA	NA	NA	NA	NA	NA	NA	NA
[truncated: 2,552 more rows]
[truncated: 7 more columns]
