# Supplementary material for: Maize microarray annotation database
Source: Plant Methods. 2011 Oct 1;7:31. doi: 10.1186/1746-4811-7-31 (PMC3198759; doi:10.1186/1746-4811-7-31)
Supplement: Additional file 11 — Up-regulated genes between Mu-active versus inactive lines (Mitotic stage). Skibbe et al. [31]; Table S1. [file 1746-4811-7-31-S11.XLS]

## Sheet: AgbaseRollupAllL3 subset
Table S1. Up-regulated genes between Mu-active vs inactive lines (Mitotic stage)
										# Arrays Above Background (out of 4)						Average Intensity on Array (Relative Fluorescence Units)
				Differential expression when expressed in both active and inactive--See comment			Expression status for active and Inactive anther samples at each stage (A-I)			Mitotic anthers		Pre-meiotic anthers		Meiotic anthers		Mitotic anthers		Pre-meiotic anthers		Meiotic anthers			Agilent probe	Evidence					Position on genome					Probe match WGS transcript			Agilent probe				EST information					Zm WGS transcript information
Feature	ProbeUID	GeneName	Description of closest BLASTX hit	Mitotic anthers	Pre-meiotic anthers	Meiotic anthers	Mitotic anthers	Pre-meiotic anthers	Meiotic anthers	Active	Inactive	Active	Inactive	Active	Inactive	Active	Inactive	Active	Inactive	Active	Inactive		ID	Annotation group	Comment	Category	Position type	Identity score (or e-value)	Result number	Chr	Start bp (probe)	End bp (probe)	Core bin	Sense direction	Gene feature	Probes per gene model	Sequence	Block	Column	Row	EST AccNr	Sequence	Origin	GenBank Description	Walbot lab annotation	WGS transcript ID	Sequence	Evidence type	CDS status
377	305	TC312147	1340 similar to PRF:NP_567672.1:18416029:NP_567672 expressed protein (Arabidopsis thaliana), partial (76%)	Up	NotSig	Up	On-On	On-On	On-On	4	4	4	4	4	4	199	104	204	137	566	216		A_92_P000272	sense gene model	No EST. cDNA result. B73 result agrees with cDNA result.	A	cDNA	60	1 of 1	7	33233122	33233079	7.02	yes	CDS	1	ATTGTACAGGAAGGTCCAAGATGCAGCCTACGGAGTCGAAAGGTCTACAGTGACTTGACT	1	264	98	TC312147	NA	NA	NA	1340 similar to PRF:NP_567672.1:18416029:NP_567672 expressed protein (Arabidopsis thaliana), partial (76%)	GRMZM5G885392_T01	GAAAAAGTATCTCTCTCTCCCGCGCGCGCGGGTGAGCCGGGGACCCTCCTACGTCTCGCCACCCTGCTGGTATAGCCCGCCGGTCGTCCACGCCATGGCCACCCAATATGCGCGGCTCTCCCTGCCATGCCGCCTGCCCTCGCCGCTCCCTCCGCCGGTGCCGACGACGACCCGCCGGCTGCCGCGCGCCGCGGCGGCGGCGGCGTCCACCTCCCCGCGGTGCCCACGCGTCGGGGGCGCGGCGGCCACGCGCGCCCGCGGCCCGTGCCGGCCTCGCGCCTCCGAGGGCGAAGTGCAGCAGCAGGAGGCGGAAGCGGACCAGGTGGTGGACAGCAACATGCTGCCCTACTGCAGCATCAACCGCAAGGAGAAGAAGAGCATCGGGGAGATGGAGCAGGA…	est|mrna	good
565	473	TC298519	910 homologue to UP:Q8GTE2_CICAR (Q8GTE2) Ribosomal protein RL5, complete	Up	NotSig	NotSig	On-On	On-On	On-On	4	4	4	4	4	4	18124	11638	9458	9494	7726	7574		A_92_P000419	sense gene model	No EST. cDNA result. B73 result agrees with cDNA result.	A	cDNA	60	1 of 1	5	146886948	146886889	5.05	yes	UTR	2	TCTTCTCCTCCTCCGTGTCAACGCAAGACCACCACCCACCTCGCCAGGCTTTTTTGGGTT	1	263	62	TC298519	NA	NA	NA	910 homologue to UP:Q8GTE2_CICAR (Q8GTE2) Ribosomal protein RL5, complete	GRMZM2G014444_T03	ACTGTCCCCAGAGCCCAAACAAGCCAGCTAGGGTTGCTCCCTTTTAACCTCGCGCCGCCACCCCCTTATACCTCAACGCACATCTCCACCGTCGTCCGCCGCCGCCGAAGGACGGAAGGAGAAGAGGGTACGGCCGTCTCCTCGCCCCCATGGCCCACGAGAAGAAGCTGTCCAACCCGATGCGGGAGATCAAGGTGCAGAAGCTCGTCCTCAATATCTCCGTCGGGGAGAGCGGCGACCGTCTCACCCGCGCCGCAAAGGTGCTCGAGCAGCTCAGCGGCCAGACCCCCGTCTTCTCCAAGGGTGAGTACTGAGTTCTCGCGGCTCCGTTTCATGCCTTCCGCTGACGGGGTGCTTCCTTCTGCCTGCTGGCGGTGTTGGTTCGTCTTGCAGCGAGGT…	est	good
623	421	TC279810	2390 Zea mays clone EL01N0358B10.c mRNA sequence	Up	NotSig	NotSig	On-On	On-On	On-On	4	4	4	4	4	4	2405	1254	1155	1020	778	624		A_92_P000460	ambiguous	No EST. cDNA result. B73 result agrees with cDNA result.	A	cDNA	60	1 of 2	9	11230115	11230056	9.01	yes	CDS	1	GACATTGAGAATGAGAATGGAGGTGCTGGGGTCTATTCTGCAAGTCTCAAGAAACATTAT	1	263	115	TC279810	NA	NA	NA	2390 Zea mays clone EL01N0358B10.c mRNA sequence	GRMZM2G013318_T01	TCTTCCCGTCCGCCGCCAGAGCGGGGAACACCTGCACCGCCTTCACCAGCACTTGCCGGAGAGGACGTGACCTCTCCCGCCGACAAATCGGTCCTCTTCGTCCGGGCGTTTATCAAGGAATAGGTATTCAAGTTTTGTATCACCAAGATGGTGCAGTACAATTTTAAGAAGATCACGGTTGTCCCTCCTGGGAAGGACTTCATTGACATAATCCTGTCCCGCACCCAAAGGCAGACACCGACAGTTGTCCACAAGGGATATGCTATCTCCCGCATTCGTCAGTTTTATATGCGCAAGGTTAGGTATTCCCAGCAGAACTTCTATGAAAAGCTCTCGACCATCATAGATGAGTTTCCTCGACTGGATGACATCCACCCTTTCTATGGTGATCTCCTCCAT…	cdna|est|omrna|protein	good
623	421	TC279810	2390 Zea mays clone EL01N0358B10.c mRNA sequence	Up	NotSig	NotSig	On-On	On-On	On-On	4	4	4	4	4	4	2405	1254	1155	1020	778	624		A_92_P000460	ambiguous	No EST. cDNA result. B73 result agrees with cDNA result.	A	cDNA	59	2 of 2	6	107755043	107754984	6.04	yes	CDS	2	GACATTGAGAATGAGAATGGAGGTGCTGGGGTCTATTCTGCAAGTCTCAAGAAACATTAT	1	263	115	TC279810	NA	NA	NA	2390 Zea mays clone EL01N0358B10.c mRNA sequence	GRMZM2G156986_T01	CATTTCCCCGTCCGCCGCCAGAGCGGGAGAACACCCGCGCCGCCTCCAGCAGCACTTGGCGGAGAGGGCGCGACCTCTCTTGCCGACAAATCGGTCCTCTTCCTCCGAGCGCCTAACGAGGAATAGGTATTCAAGTTTTGTATCACCAAGATGGTGCAATACAATTTCAAGAAGATCACTGTTGTCCCTCCCGGGAAGGACTTCATTGACATAATCCTGTCCCGCACTCAAAGGCAGACACCGACTGTTGTCCACAAGGGATATGCTATCTCCCGCATTCGCCAGTTTTACATGCGCAAGGTTAGATATTCCCAGCAGAACTTCTATGAAAAGCTCTCCACCATCATCGATGAGTTTCCTCGACTGGATGACATCCACCCTTTCTATGGTGATCTCCTC…	cdna|est|protein	good
705	552	TC311465	1845 weakly similar to PRF:NP_567904.1:18418072:NP_567904 RNA recognition motif (RRM)-containing protein (Arabidopsis thaliana), partial (41%)	Up	NotSig	NotSig	On-On	On-On	On-On	4	4	4	4	4	4	1705	1116	1494	1265	485	510		A_92_P000526	sense gene model	No EST. cDNA result. B73 result agrees with cDNA result.	A	cDNA	60	1 of 1	5	183321056	183321004	5.05	yes	CDS	2	ATGGTGGCTTGATAATTAAGGACCACATTGTTACTTTGGAGCCTGTGACTGGTGAAGCTG	1	262	122	TC311465	NA	NA	NA	1845 weakly similar to PRF:NP_567904.1:18418072:NP_567904 RNA recognition motif (RRM)-containing protein (Arabidopsis thaliana), partial (41%)	GRMZM2G014750_T02	CAGCGCTGCTGCTAAAACCTCCCGACTAAACCCTAGCAGCGGTTCCTCTCCAGTCTCCAGCAGTCCAGCTCGATCGCGATCGGAGGCCAGAAATCCATGGCCGCTCCCGCCGCCGCGCCGCTCGACGAGGGCAAGGCGAAGAAAGTCCTTCGCCAGGTCGAGTTCTACTTCAGCGACAGCAACCTCCCCCGCGATAAGTTCCTGCGGGAGACGGTCGAGCAGAGCGATGACGGATTGGTGAGCTTGCCCTTGATATGCTCCTTCTCGCGGATGAAGTCCCACCTGGGGCTGGACGCAGATGTCAAGCCCGAGACTGTGCCGGAGGAGACCGTGCTTGCGGTTGCTGAGGTGCTCCGGCCTTCTCCTGCCCTCCGCGTATCGGAGGATGGAAAGAAGATT…	est	good
756	652	TC283186	1382 similar to UP:RNZC_ARATH (Q8L633) Ribonuclease Z, chloroplast precursor (RNase Z) (tRNase Z) (tRNA 3 endonuclease) (Zinc phosphodiesterase CPZ) , partial (70%)	Up	NotSig	NotSig	On-On	On-On	On-On	4	4	4	4	4	4	288	181	338	305	307	318		A_92_P000577	sense gene model	No EST. cDNA result. B73 result agrees with cDNA result.	A	cDNA	60	1 of 1	7	131824773	131824725	7.03	yes	CDS	2	TGTTGATGTTGAGCATGCTAGGGAACATGGCCACATGCATCTTTCTGAGATAATGGAGCA	1	262	20	TC283186	NA	NA	NA	1382 similar to UP:RNZC_ARATH (Q8L633) Ribonuclease Z, chloroplast precursor (RNase Z) (tRNase Z) (tRNA 3 endonuclease) (Zinc phosphodiesterase CPZ) , partial (70%)	GRMZM5G802566_T04	CTCCAGCATGCTCTGGAGCTCACCGTCTCACCGAGTCCAAAACCCAGAACCCCGCGGTCCCGACTCTCGCCATCGGCGACTCGCCACCGTTCATCCCGCCTCCCGAATTCGCAGCTTGTAAATGGTTACCGCCTCTCTCTTCTCCCTCCCATCGCTCCGTGTCCTCTCCCGCACCTCTGCCCATGGCCCCCGGTTCCAGATCCTCGCCGCTAGGAAGCCAGTGGAGTCCTCCACCGCCACCAGCGGCAGCCGCAGAGGCGGAAGCAAGGGGGCTGGGCTTCTGTCGGTGTTGGACCGCGCGATGGCGGACGAGGAGGAGTACCGGCGCGCGCGCGCCCAGGTGCAGCGCAAGGGCGTGGAGGTGGAAGGGTACGCCATCGAAGGGATCTCGGTGGGCGG…	est	good
892	727	TC295070	1785 similar to UP:Q76FS5_ARATH (Q76FS5) Solanesyl diphosphate synthase 2 , partial (76%)	Up	Up	Up	On-On	On-On	On-On	4	4	4	4	4	4	458	195	445	175	464	192		A_92_P000679	ambiguous	No EST. cDNA result. B73 result agrees with cDNA result.	A	cDNA	59	1 of 5	8	163407396	163407337	8.06	yes	CDS	1	TTGGCAAAGGGAAACCTGACTGCTCCGGTCATCTTCGCTTTGCAAAGTGAACCAGAGCTA	1	261	88	TC295070	NA	NA	NA	1785 similar to UP:Q76FS5_ARATH (Q76FS5) Solanesyl diphosphate synthase 2 , partial (76%)	GRMZM2G088965_T01	CTTCTCAAGAGCTACTATAAGACTGCATCTTTGATTGCAGCCAGCACAAAATCAGCTGCCATATTCAGTGGCGTCAGCACTACTATTTGTGAAAAATGTATGCATATGGCAGGAATCTTGGTCTATCCTTCCAGGTTGTCGATGACATGCTGGATTTCACCCAGTCAGCCGAACAACTTGGCAAACCAGCAGCAAGTGACTTGGCAAAGGGAAACCTGACTGCTCCAGTCATCTTCGCTTTGCAAAGTGAACCAGAGCTAAGGGAGATCATTGATTCCGAGTTCAGTGACACGGATTCGTTAGCTGCTACAATAGAGCTCGTTCATAGAAGTGGTGGGATACGGAGGGCACATGAGCTTGCAAGAGAGAAGGGTGACTTGGCAATCCAAAATCTGCAGT…	est|omrna|protein	good
892	727	TC295070	1785 similar to UP:Q76FS5_ARATH (Q76FS5) Solanesyl diphosphate synthase 2 , partial (76%)	Up	Up	Up	On-On	On-On	On-On	4	4	4	4	4	4	458	195	445	175	464	192		A_92_P000679	ambiguous	No EST. cDNA result. B73 result agrees with cDNA result.	A	cDNA	59	2 of 5	7	3492228	3492169	7	yes	CDS	1	TTGGCAAAGGGAAACCTGACTGCTCCGGTCATCTTCGCTTTGCAAAGTGAACCAGAGCTA	1	261	88	TC295070	NA	NA	NA	1785 similar to UP:Q76FS5_ARATH (Q76FS5) Solanesyl diphosphate synthase 2 , partial (76%)	GRMZM2G165101_T01	AAGATGAGAAGATGCCTGATGTCAGGAAACAGGACATCAGAAACTTCCACTCTTTTTGATTGTGACATCACACTTGACGACTAACTTCTCAAGAGCTACTATAAGACTGCATCTTTGATTGCAGCCAGCACAAAATCAGCTGCCATATTCAGTGGCGTCAGCACTACTATTTGTGAAAAAAATGTATGCATATGGCAGGAATCTTGGTCTATCCTTCCAGGTTGTCGATGACATGCTGGATTTCACCCAGTCAGCCGAACAACTTGGCAAACCAGCAGCAAGTGACTTGGCAAAGGGAAACCTGACTGCTCCAGTCATCTTCGCTTTGCAAAGTGAACCAGAGCTAAGGGAGATCATTGATTCTGAGTTCAGTGACACGGATTCGTTAGCTGCTGCAAT…	omrna|protein	good
892	727	TC295070	1785 similar to UP:Q76FS5_ARATH (Q76FS5) Solanesyl diphosphate synthase 2 , partial (76%)	Up	Up	Up	On-On	On-On	On-On	4	4	4	4	4	4	458	195	445	175	464	192		A_92_P000679	ambiguous	No EST. cDNA result. B73 result agrees with cDNA result.	A	cDNA	59	3 of 5	7	173774859	173774918	7.05	yes	CDS	1	TTGGCAAAGGGAAACCTGACTGCTCCGGTCATCTTCGCTTTGCAAAGTGAACCAGAGCTA	1	261	88	TC295070	NA	NA	NA	1785 similar to UP:Q76FS5_ARATH (Q76FS5) Solanesyl diphosphate synthase 2 , partial (76%)	GRMZM2G496833_T01	TCAGAAACTTCCATTCTTTTGGATGGTGACATCACACTTGACGACTAACTTCTCAAGAGATAACTATAAGACTGCATCTTTGATTGCAGCCAGCACAAAAATCAGCTGCCATATTCAGTGGCGTCAGCACTACTATTTGTGAAAAATGTATGCATATGGCAGGAATCTTGGTCTATCCTTCCAGGTTGTCGATGACATGCTGGATTTCACCCAGTCAGCCGAACAACTTGGCAAACCAGCAGCAAGTGACTTGGCAAAGGGAAACCTGACTGCTCCAGTCATCTTCGCTTTGCAAAGTGAACCAGAGCTAAGGGAGATCATTGATTCCGAGTTCAGTGACACGGATTCGTTAGCTGCTGCAATAGAGCTCGTTCATAGAAGTGGTGGGATACGGAGGGC…	cdna|est|omrna|protein	good
892	727	TC295070	1785 similar to UP:Q76FS5_ARATH (Q76FS5) Solanesyl diphosphate synthase 2 , partial (76%)	Up	Up	Up	On-On	On-On	On-On	4	4	4	4	4	4	458	195	445	175	464	192		A_92_P000679	ambiguous	No EST. cDNA result. B73 result agrees with cDNA result.	A	cDNA	59	4 of 5	4	67177430	67177371	4.04	yes	CDS	1	TTGGCAAAGGGAAACCTGACTGCTCCGGTCATCTTCGCTTTGCAAAGTGAACCAGAGCTA	1	261	88	TC295070	NA	NA	NA	1785 similar to UP:Q76FS5_ARATH (Q76FS5) Solanesyl diphosphate synthase 2 , partial (76%)	GRMZM2G115077_T01	ATGGAAGCTCTTGAGAAGATTGAGAAGGATATTAAGACACCACTTTTAAGGAGTGACAAGATGAGAAGATGCCTGATGTCAGGAAACAGGACATCAGAAACTTCCACTCTTTTTGATTGTGACATCACACTTGACGACTACCTTCTCAAGAGCTACTATAAGACTGCATCTTTGATTGCAGCCAGCACAAAATCAGCTGCCATATTCAGTGGCGTCAGCACTACTATTTGTGAAAAAATGTATGCATATGGCAGGAATCTTGGTCTATCCTTCCAGGTTGTCGATGACATGCTGGATTTCACCCAGTCAGCCGAACAACTTGGCAAACCAGCAGCAAGTGACTTGGCAAAGGGAAACCTGACTGCTCCAGTCATCTTCGCTTTGCAAAGTGAACCAGAG…	abinitio|cdna|est|omrna|protein	good
892	727	TC295070	1785 similar to UP:Q76FS5_ARATH (Q76FS5) Solanesyl diphosphate synthase 2 , partial (76%)	Up	Up	Up	On-On	On-On	On-On	4	4	4	4	4	4	458	195	445	175	464	192		A_92_P000679	ambiguous	No EST. cDNA result. B73 result agrees with cDNA result.	A	cDNA	59	5 of 5	1	11112800	11112859	1.01	yes	CDS	1	TTGGCAAAGGGAAACCTGACTGCTCCGGTCATCTTCGCTTTGCAAAGTGAACCAGAGCTA	1	261	88	TC295070	NA	NA	NA	1785 similar to UP:Q76FS5_ARATH (Q76FS5) Solanesyl diphosphate synthase 2 , partial (76%)	GRMZM2G112728_T04	CGACACCCGAGTACGGAGTACCCGACCCGCCTGCCTGCCTCCTGCCTGCCTGTGGTCGCCTGTATCACAAGCTCCCAAAACCGCCGCGCACGCTGCCACCACCGGTACCCAACGAACATGGCGGCGGCGCCGTCCTCCCTCGCCTCCTCGTCGCATATCCCCCGCCGCGCCACAGCCACGGCCCCAGCACAGTCGCACTCGCCTCCGTTGCCGCAGCAGCTCCGCCCCGCCAGGTCCTTCAAACGCGGGGCGCTCGCGCAGCACGTCCGGTACAGCTTTGCCGGCAGGGAGGCATCGAGGCGGCGCACACCAGGCCTTGCTGCCATCGATGTGCCGGCAGCGACTATTCCTGATGCCACGACGACAAGCGTCACTGAGCGGACTTCGGTTTCATCTCTT…	est	good
1054	853	DR808300	611 similar to UP:Q943L3_ORYSA (Q943L3) Pentatricopeptide (PPR) repeat-containing protein-like, partial (37%)	Up	NotSig	NotSig	On-On	On-On	On-On	4	4	3	3	3	4	168	93	110	100	107	94		A_92_P000812	sense gene model	cDNA and EST results agree. B73 result agrees with cDNA result.	A	cDNA	60	1 of 1	3	181507244	181507185	3.06	yes	CDS	3	TTATGCATTGTTCAAGACCGCAGAGAGGGAGCAACCGGGCATACTGAAACCTGAGCATTA	1	260	104	DR808300	AGTGTTTTCCACATGTAAAATTAAAAAGATGATGACAAGTAAACCACATTTGACACACTTGGGTACTCATTGGTTATCATCACACAATTGAGTGTTCACCTTCATCTTCCATGGAATAAAAACATGATTCGAGCATCGAATAAATTTCATCACTCTGGGGATGCCTACAGTCTCCATTGAAAAAAACATGGACCTTCTCCTGGACCTCAATCCAACTGCAGCCGGGGATCCTCTTCAGCCCCTTCTCCTTAATCTCCCACCTGACCATAAACACACTCTGCCAACTTCCTGACGCAAAGTATACATTTGACAAAAGAATGGAGGAAGATGTGTCCTTTGGATCCAATGCACGAATGCGCTTTGCAACGCTCTCAGCCAGCTTGCTGTTCCAGTGAATCT…	B73	ZM_BFb0034P12.f ZM_BFb Zea mays cDNA 3', mRNA sequence.	611 similar to UP:Q943L3_ORYSA (Q943L3) Pentatricopeptide (PPR) repeat-containing protein-like, partial (37%)	GRMZM2G006763_T01	AACTCTGCTCTGGCACTCGTCTAATCGACCACAGGCGGCGGCGGCGCCAGCGCCGCGCAGCCATGCTGCTCGACCCCAAGTCCCCAACGCCACGCCACGCCACCCCATTGCCGCTGCGTAGGCAGCGTAGCTGCCGCTCCAGCACGGCGCCTTCCCGTCGCCTGTTGCCCAACTCGTCATGTGGTAGCCTGGTAGGCTGGTAGCCCAAGGCGCAGGGCCCTGTCACTCGCGCGCAACTTGCTCGACGGAATGCCGCATCGGGACGTCATCTCGGCCACGGCCGCCATCGGCGCGCTAACCCGCGGCGGCCGACACCGCGACGCCCTCGCACTGTTCTCCCGAGTTCTCGCCGACGGCGTCGCGCCCAACGAGTTCACTTTCGGTACCGTCCTGCGCTCG…	cdna|est|omrna|protein	good
1453	1098	TC284190	501 similar to PRF:NP_565734.1:18402856:NP_565734 integral membrane transporter family protein (Arabidopsis thaliana), partial (15%)	Up	NotSig	NotSig	On-On	On-On	On-On	4	4	4	4	4	4	498	276	464	459	468	637		A_92_P001149	sense gene model	cDNA and EST results agree. B73 result agrees with cDNA result.	A	cDNA	60	1 of 1	1	287479183	287479242	1.11	yes	UTR	3	CAAAAATGACTGATGCTTGTATATCTCCACGCGTCTTTACAAGACGAAAGGGCATACACA	1	258	155	TC284190	GTTGCATCCTTACTGGGAATCGGAGTGTATAATTTGTTTCTGAAGGAAGTTCCATTGAGGAAAATCTTTCTTGTGACAACAGTCTTAGGTTCTGCTCTCGGAATGACACAGGTTCTTCTTGTCACTGGGCTCAACCGGAAGCTTGGCATAAGCGACGAATGGTTCTCCATTGGGGATTCTTTGATTATCACAGTCCTTGGCCAGGCTTCCTTTATGCCTGTCCTGGTGTTGGCTGCAAAGTTGTGCCCTGTGGGAGCGGAAGCAACTTTATTTGCCACTTTGATGTCCATCTCTAACGCCGGAGGTGTTGCCGGAGGTCTGGTGGGCGCGGGTCTGACGCAGTTACTGGGAGTCAGCAGAGACAACTTCGAAAACCTTGCTCTGCTGATCGCGATTTGC…	-	-	501 similar to PRF:NP_565734.1:18402856:NP_565734 integral membrane transporter family protein (Arabidopsis thaliana), partial (15%)	GRMZM2G073429_T01	GGCGCGGCGCGGCGAGACTGCTGAGCCCGAGGAAACGGGAAGAGAGGAGAAAAGCAAAACGAAGCTCGGAACCACGAGACGACGGAGAGGATGGGCTTCAGCGTCCTGCTCTCACCGCCGCCCCTTCCGCTCCCGAGCGCCACCGCTGCGGCCGACTTGTACCTAATATTCGGCGGCCACGATCGCCGCCGCCGCCGCCCGCTGGAACACGGCTGCCGCTGCGGCCGCCCCCCGGAGACGGCGCTCGGCGGCAGCTCAGGCCGCCGCGGCTCGTACGATGACGACGGGACGGCTCCAGGCTCCCTCGGCCTCGACGGCAGCAGCACGTCCTCCTCGGTCCGTCGGACGGGGAGTGCAAAACCAAGATATCAAGTAACTTCGAAAGAAGAGGACACACAA…	cdna|est|omrna|protein	good
1484	1158	TC300990	1266 similar to UP:O04002_SOLTU (O04002) CDSP32 protein (Chloroplast Drought-induced Stress Protein of 32kDa), partial (78%)	Up	NotSig	NotSig	On-On	On-On	On-On	4	4	4	4	4	4	1097	393	1214	1499	2970	2676		A_92_P001177	sense gene model	cDNA and EST results agree. B73 result agrees with cDNA result.	A	cDNA	60	1 of 1	7	144200116	144200175	7.03	yes	CDS	1	GGGAGCTCGTCGGTGAGATCCTCCGATACAACGGCGTCAGGGTCACCTACTGAAGTGAAG	1	258	93	TC300990	GCCCCTCCCATCTCCAATTCCTCGCTTCCTCCTCCCTTCTCTAGTTCTCTGATCCTCAGCACTTAGCATCAAGCTTAGCACACCGGCGAGATGGCCTCCACCTCCACCTTCCTGTCCACCCTCGCCAGCAGGTCCGCGGCAGCCGATAGCCTGCGCAGCGCCGTGCCGTCCTTCGCCAAGATCGTCAGGTTCTTGCCCGCGCAGGCGCAGATCAGCCGCAGGCGGCGCGCGGCGGTGCTGCCCACGCCGAGGGCGGCGGTGTCGGGCACCGAGAAGGCGCCGTCGAGCAAGCACGAGCGCGTGGTCAGGGTGCACAGCACCCAGGAGTTCGACGACGCGCTCAAGGCCGCCAAGAACCGGCTGGTGGTGGTGGAGTTCGCGGCGAGCGACAGCGAGGAC…	-	-	1266 similar to UP:O04002_SOLTU (O04002) CDSP32 protein (Chloroplast Drought-induced Stress Protein of 32kDa), partial (78%)	GRMZM5G869196_T01	CAAGCAAGTAGTCACCTGTGTCATCTTATTCCGATCCTAGCCCCTCCCATCTCCAATTCCTCGCTTCCTCCTCCCTTCTCTAGTTCTCTGATCCTCAGCACTTAGCATCAAGCTTAGCACACCGGCGAGATGGCCTCCACCTCCACCTTCCTGTCCACCCTCGCCAGCAGGTCCGCGGCAGCCGATAGCCTGCGCAGCGCCGTGCCGTCCTTCGCCAAGATCGTCAGGTTCTTGCCCGCGCAGGCGCAGATCAGCCGCAGGCGGCGCGCGGCGGTGCTGCCCACGCCGAGGGCGGCGGTGTCGGGCACCGAGAAGGCGCCGTCGAGCAAGCACGAGCGCGTGGTCAGGGTGCACAGCACCCAGGAGTTCGACGACGCGCTCAAGGCCGCCAAGAACCGG…	est	good
1586	1337	TC301454	1144 Zea mays clone EL01N0372B02.c mRNA sequence	Up	Up	NotSig	On-On	On-On	On-On	4	4	4	4	4	4	4941	3213	4521	2384	2311	1572		A_92_P001266	sense gene model	No EST. cDNA result. B73 result agrees with cDNA result.	A	cDNA	60	1 of 1	7	167822451	167822510	7.04	yes	UTR	1	GGTTATGATGATGGTCTCCTTCACGGCAAAAGCTGTCAAACCGGGAAGAAATTGCAGGGC	1	257	60	TC301454	NA	NA	NA	1144 Zea mays clone EL01N0372B02.c mRNA sequence	GRMZM2G158789_T01	ATCTATCAAAAACCCTAGCAAAGCCACCTCAACTCTCCTGCTGGTCCGGCGCAGGCTCCGCTCCGTTCCCCCGCTGTAGTTCGAGTGTTCGACCCGGCGGCCGGCGGCGACGCGCTCGTGGTTTCCAGCGATGTCGGCGCAGGCGGGTCCAGGGACGTACTCCCCGGCGGCGGCCGCAGGAGACAGGCGGCGGGAGAGGAAGGAGGAGCTGCGGCGCCACCTCGCCGAAGACGCCGACTGGCCGCGGGCCGACGGCCGCTCCTTCCACGACTGCCGGCCAGCGTTTATGCAGACAGGACCAACTACTGCTGCATCAGGGTCTGCTTATGCAGAATTTGGGAAGACAAAGGTCATTGTATCGGTTTTTGGACCAAGGGAAAGTAAGAAAGCAATGATGTA…	cdna|est|omrna|protein	good
1609	1382	TC294140	957 similar to PRF:NP_566572.1:18401463:NP_566572 expressed protein (Arabidopsis thaliana), partial (97%)	Up	NotSig	NotSig	On-On	On-On	On-On	4	4	4	4	4	4	1215	775	898	846	511	537		A_92_P001289	sense gene model	No EST. cDNA result. B73 result agrees with cDNA result.	A	cDNA	60	1 of 1	1	149321142	149321083	1.05	yes	UTR	2	TCGCCCCGAATCCAATCGCCTGGTCAAGTCTGTTGCTGCCGGAGGTAGACGGACGCCTTA	1	257	14	TC294140	NA	NA	NA	957 similar to PRF:NP_566572.1:18401463:NP_566572 expressed protein (Arabidopsis thaliana), partial (97%)	GRMZM2G166166_T07	ATGCCTCCGCCCTCGCCCTCCCGCCAATCTCGTAGCAGCGCCCGCCCCATCCCCGCAGCCGTCACCAGCGCGTACATAGAAGCTGAACACCGGCAACGTGTTCGCGGCGCTCGAGTCCCTCAAGAAGAAGAAGAAGGGCGGCAAAGGCAAGGCAGCCGGGAGGAGGACGGCGAGGGGGCCGCGCAGCGGCAAGAGCCACCGCAGAAGAAGCAGTTCTGGGCTCCCGCACCACTTACCACCAAGTCATGGGCGGACGTCGAGGACGACAACGACTACTTCGCCACCACCGCGTCGCCACGCCTCGTCTGGGGCACTGCCGGTGAGCCCGCCAAGGAAGAGGACGACATCGATGATGTTGTGCGCGCCGCCCTTCAGGAGGTAGCAACCTTGGGCAACAAA…	abinitio|cdna|est	good
1714	1410	TC292126	1927 UP:Q41798_MAIZE (Q41798) Calnexin (Fragment), partial (97%)	Up	NotSig	NotSig	On-On	On-On	On-On	4	4	4	4	4	4	3772	2026	4524	4517	2947	2104		A_92_P001378	ambiguous	No EST. cDNA result. B73 result agrees with cDNA result.	A	cDNA	59	1 of 2	10	112585190	112585131	10.04	yes	CDS	5	ACCAAAGATTGACAACCCCAAGTGTGAAGAAGCACCTGGATGTGGCGAGTGGAAGAGGCC	1	256	144	TC292126	NA	NA	NA	1927 UP:Q41798_MAIZE (Q41798) Calnexin (Fragment), partial (97%)	GRMZM2G022180_T02	AGATCGATCGATCTCCACCGTTCCTTCTCCCCTCTCCTAATGTCAGCCGTGCAGCCTCTCCACTGCGCCCACTTCTTATACTCCCACCTTCTGCTCCCTCTCACGGACGCTTCGCTCTAGTCGGAAGGTTTCGAGGAACTCCCGGGCTCGAGGAGATCGGGACGATGATGGGAGGGCGCGCTCTGCTGCTGCTCCTGGTCTCGGCGCTGCTCGTTCAGATCCGCGCCTCTGACCCGCTGCTGTACGAGCCGTTCGATGAGGACTTCGAGGGAAGATGGATCGTCTCCAAGAAGGATGAATACCAAGGTGTATGGAAGCATGCCAAGAGTGATGGGCATGAGGACTATGGTCTCCTTGTTAGTGACAAAGCAAGGAAATACGCCATAATCAAGGAGCTTG…	cdna|est|omrna|protein	good
1714	1410	TC292126	1927 UP:Q41798_MAIZE (Q41798) Calnexin (Fragment), partial (97%)	Up	NotSig	NotSig	On-On	On-On	On-On	4	4	4	4	4	4	3772	2026	4524	4517	2947	2104		A_92_P001378	ambiguous	No EST. cDNA result. B73 result agrees with cDNA result.	A	cDNA	58	2 of 2	2	61492481	61492423	2.04	yes	CDS	4	ACCAAAGATTGACAACCCCAAGTGTGAAGAAGCACCTGGATGTGGCGAGTGGAAGAGGCC	1	256	144	TC292126	NA	NA	NA	1927 UP:Q41798_MAIZE (Q41798) Calnexin (Fragment), partial (97%)	GRMZM2G134668_T03	TATGCTATTTATCTGTGAATATTGGTGTCATTTGTTATAATTTGAATATGCATCTATGCAACCTTTGTGCACCAAACACACCATAATTAATTTGACTAATTGTTAGTCAAAGTTTGCAAAGTTACACTTTCCGAAACAACATGTTGCTTGCATATGTGGATGAAGGGAGTAGTATCCTGGTTCTGTAATGCCATTTTAAACAGTATTGCAATCCTTATTTTAACTGCTTGTTGCCTGCCACTGTTTGAACATTGTAGTCATAATTTCTGTTCTTTTTTGTGTGTTTCATAGCTTAATGCCTACATACTCTGTTTTGTAGGTGTGTGGAGGCATGCCAAGAGTGATGGTCATGAGGACTATGGCCTCCTTGTTAGTGAGAAGGCAAGGAAATACGCCATA…	omrna	good
1719	1420	CD443048	683 similar to PRF:NP_172157.1:15222176:NP_172157 expressed protein (Arabidopsis thaliana), partial (18%)	Up	NotSig	NotSig	On-On	On-On	On-On	4	4	4	4	4	4	697	448	557	628	340	394		A_92_P001383	sense gene model	cDNA and EST results agree. B73 result agrees with cDNA result.	A	cDNA	60	1 of 1	1	55383994	55384053	1.04	yes	UTR	3	GCTTTGCTATGTTTTGGGGACCACTTGCTCCACCGAAGAGTGGTGTATTAGCAGTCCAGA	1	256	134	CD443048	GCACGAGGCTGACGATGAAGTTGATGATGTTAAGAAGAAATCCAGACGAGAACAGTCCAATGAAGGGGGCTATTTTGACAAGCTAAAGGAGGAAATGGAACTACGCAAGCAAATGAATATATCTGAGCTCAATGACCTTGATGAAGAGACTCGAGTAGACATTGAAGGATTCAGGACTGGTACTTATGTCAGGTTAGAAGTACATGGTGTGCCATTTGAGCTTGTTGAGCATTTTGATCCTTGCCACCCCATTCTTGTTGGGGGGATTGGCCTTGGTGAGGAGAACACAGGATTCATGCAGGCTAGTTTGAAGCGCCATAGGTGGCACAGGAAAGTTCTGAAGACAAAGGATCCAATCATAGTTTCAATTGGTTGGAGGCGATTTCAAACAACCCCTGT…	W22	EL01N0421F01.b Endosperm_4 Zea mays cDNA, mRNA sequence.	683 similar to PRF:NP_172157.1:15222176:NP_172157 expressed protein (Arabidopsis thaliana), partial (18%)	GRMZM2G399320_T01	CGCCTCCCTAAACCCTTGCCAGTCTCCCTCCCGGCAGCGGCGGCAAGGCCTACCGCCGCAAACCCTCTTCCTCAGCCGCTGCGTACAAAAGAAGTTAGCTTCTTTTTAAGTAGGAGGCGGGAGCCCTAGGTAGCCCCATGGCTCCGGCGGACGGCGGCGGCGAGCAGCCGCACAAGGCGCACCGCCAACACAAGTCCGGCGCCAAGGCGCGGAAGAAGAAGGGCAAGGGCAAGGGCGACGCCGGCGATGACGCAGGGGGGCAGCAGAAGAACCCCAAGGCTTTTGCATTTCAGTCAGCAGCCAAGGCGAAACGTCTACAAGCTCGATCAGCTGAGATTGAACAACGGCGTCTTCATGTGCCAATTATGGACCGTTCCATCGGTGAACCTCCTCCTTTTG…	cdna|est|omrna|protein	good
1753	1484	TC286865	1339 similar to UP:Q53PT8_ORYSA (Q53PT8) Expressed protein, partial (89%)	Up	NotSig	NotSig	On-On	On-On	On-On	4	4	4	4	4	4	1165	719	769	902	712	746		A_92_P001416	sense gene model	cDNA and EST results agree. B73 result agrees with cDNA result.	A	cDNA	60	1 of 1	2	137978022	137977973	2.07	yes	CDS	4	ACCTATCCCAGCTGAAGAGGTGAAACCTGCTTTTGACTATGATCATGAAGAATCGTATCC	1	256	66	TC286865	CCACGCGTCCGGTGCGAGGACGAGGACGACGCGGGCGCACGCAGCAGCAAGCTCTGACCCTGAAAGCTGAAACCGCTCCACGCCCTCCCCCTCCGCGCAGAGCCAGCCAAGCCAACCAGCCAGTCAGAAGAGGAACCGGGGAGCGGCAGCTGCAGCGGCCGAGGGCGGAGCACGCGAGGCATGGATAGATACCAAAGGGTAGAGAAGCCTCGGAATGACACGCCAATCAGCCAGAATGAGATCAGAATCACTACTCAGGGGAGGATGAGGAACTATATCAGCTATGGGATGTCGCTGCTTGAGGAAAATGGACATGATGAGATTAGTATCAAGGCCATGGGACGGGCCATAAATAAGACAGTTATGGTTGTTGAATTGATCAAGAGAAGGGTTGGAGGT…	-	-	1339 similar to UP:Q53PT8_ORYSA (Q53PT8) Expressed protein, partial (89%)	GRMZM2G146472_T02	GCGAGGACGAGGACGACGCGGGCGCACGCAGCAGCAAGCTCTGACCCTGAAAGCTGAAACCGCTCCACGCCCTCCCCCTCCGCGCAGAGCCAGCCAAGCCAACCAGCCAGTCAGAAGAGGAACCGGGGAGCGGCAGCTGCAGCGGCCGAGGGCGGAGCACGCGAGGTTCAAGATTATCCGGTTTAAAGACATCAGAAGAGGCTGCGGCATGGATAGATACCAAAGGGTAGAGAAGCCTCGGAATGACACGCCAATCAGCCAGAATGAGATCAGAATCACTACTCAGGGGAGGATGAGGAACTATATCAGCTATGGGATGTCGCTGCTTGAGGAAAATGGACATGATGAGATTAGTATCAAGGCCATGGGACGGGCCATAAATAAGACAGTTATGGTTGT…	cdna|est|protein	good
1773	1524	TC287707	1081 similar to UP:HA22A_ARATH (Q9S7V4) HVA22-like protein a (AtHVA22a), partial (65%)	Up	NotSig	NotSig	On-On	On-On	On-On	4	4	4	4	4	4	655	346	1178	1055	595	746		A_92_P001435	sense gene model	No EST. cDNA result. B73 result agrees with cDNA result.	A	cDNA	60	1 of 1	9	5077142	5077188	9.01	yes	UTR	1	ACGACAAAAATTACAGACACTAAACCTCTTCAAAATCCACCTAGCAGCTTGAAGACAACC	1	256	26	TC287707	NA	NA	NA	1081 similar to UP:HA22A_ARATH (Q9S7V4) HVA22-like protein a (AtHVA22a), partial (65%)	GRMZM5G862101_T03	GCATATTTCTTCCGCATTGACGGTGGGGCCCGACGCCGGCCACACCGCCACAGAGAGAAACGTTAGGACAGACTGACTGGTTGAGAATTGAGAACCAAAAGAAGAGAGAGGAAGACAGGAAGAGAGAGAGAGAGCGCGCGCTTCCAGGTTTTTAGCTGCAGGGGAGGCCGATAGTTCTGTTCTACTGGAGGAGGAGCAGAGAGCAAGATGGGGTCCGGATCTTTCCTCAAGGTGCTGGCCAAGAACTTCGATGTCCTTGCCGGGCCACTCATATCACTTGCTTATCCTCTATATGCTTCTGTTAGAGCAATAGAGACAAAAAATCCTGTAGATGATCAGCAGTGGCTCACTTACTGGGTGTTGTACTCATTTGTCACTTTGTTTGAGCTAACTTTTGCT…	cdna|est	good
1953	1691	TC294566	1408 homologue to UP:Q6K3D9_ORYSA (Q6K3D9) Phosphatidylcholine acyltransferase-like, partial (14%)	Up	NotSig	NotSig	On-On	On-On	On-On	4	4	4	4	4	4	901	211	809	1024	775	805		A_92_P001594	ambiguous	No EST. cDNA result. B73 result agrees with cDNA result.	A	cDNA	60	1 of 3	8	150969522	150969581	8.06	yes	CDS	2	GAGTTTGGCATTGAAGCTAATGCAATTATCGCTGTTCCGTATGATTGGAGACTGCCCCCA	1	255	6	TC294566	NA	NA	NA	1408 homologue to UP:Q6K3D9_ORYSA (Q6K3D9) Phosphatidylcholine acyltransferase-like, partial (14%)	GRMZM2G310298_T05	ATGTCGGGTAGGCGCAAAGCCAGCAAGACAACAACTGCTTGAGCAGCTTTGGCCAGTTTTGCTTGCCACCATGAATAGCCATATGTTGGCCATCACATGGTACCTTGTTCGTCCCAAACTAGACCAGAGCATTACAAGCAATGACTGCCATATCTAAAATTGAAAACATGTGCGGCTTATAAGTATCCTAAATTTGCTCCACTTCTAAGTATCCAAGATCTACTGGTTTTGATGCGTTCCATTGCTTGCAGCTTTTCTCTGCGGTAAATTGCTGGCTTAAATGCATGCTGCTTGAACCCTATAATCAGATAGACCATCCCGAATGCAAGTCAAGGCCTGATAGTGGTCTTTCTGCAATTACAGAGCTGGACCCTGGTTATATAACAGGTAAAACGTATG…	cdna|est|protein	good
1953	1691	TC294566	1408 homologue to UP:Q6K3D9_ORYSA (Q6K3D9) Phosphatidylcholine acyltransferase-like, partial (14%)	Up	NotSig	NotSig	On-On	On-On	On-On	4	4	4	4	4	4	901	211	809	1024	775	805		A_92_P001594	ambiguous	No EST. cDNA result. B73 result agrees with cDNA result.	A	cDNA	60	2 of 3	5	215379002	215378943	5.08	yes	UTR	4	GAGTTTGGCATTGAAGCTAATGCAATTATCGCTGTTCCGTATGATTGGAGACTGCCCCCA	1	255	6	TC294566	NA	NA	NA	1408 homologue to UP:Q6K3D9_ORYSA (Q6K3D9) Phosphatidylcholine acyltransferase-like, partial (14%)	GRMZM2G376595_T02	CCGGAAGCGACCAACTGACGGATCGACAGGCCCGTGATGCCGTCGCGGCGGCGCCGACGCGGCGACCTCGCCGTCGCGGTGGCGGTGCTGGCGACGGTGGCCCTAGCGGCCGGGGCCGACGGCGGCGCGGAGTTCGACTACAGGAAGCTCTCGGGGATAATCATCCCGGGGTTCGCGTCCACGCAGCTGCGCGCGTGGTCGGTTCTCGATTGCCCCTACTCGCCCTTCGACTTCAACCCCCTCGACTCCGTCTGGCTCGACACCGCCAAGCTTTTCTCTGCGGTAAATTGCTGGCTTAAATGCATGCTGCTTGAACCCTATAATCAGACAGACCATCCCGAATGCAAGTCAAGGCCTGATAGTGGTCTTTCTGCAATTACAGAGCTGGACCCTGGTTAT…	cdna|est|omrna|protein	good
1953	1691	TC294566	1408 homologue to UP:Q6K3D9_ORYSA (Q6K3D9) Phosphatidylcholine acyltransferase-like, partial (14%)	Up	NotSig	NotSig	On-On	On-On	On-On	4	4	4	4	4	4	901	211	809	1024	775	805		A_92_P001594	ambiguous	No EST. cDNA result. B73 result agrees with cDNA result.	A	cDNA	59	3 of 3	1	196218608	196218667	1.06	yes	CDS	2	GAGTTTGGCATTGAAGCTAATGCAATTATCGCTGTTCCGTATGATTGGAGACTGCCCCCA	1	255	6	TC294566	NA	NA	NA	1408 homologue to UP:Q6K3D9_ORYSA (Q6K3D9) Phosphatidylcholine acyltransferase-like, partial (14%)	GRMZM2G053117_T01	GTTTTGCTTGCCACCATGAATAGCCATATGTTGGCCATCACATGGTACCTTGTTCGTCCCAAACTAGACCAGAGCATTACAAGCAATGACTGCCATATCTAAAATGGAAAACATGCGCAGCTTATAAGAGGCTAAATTTGCTCCACTTCTAAGTATCCAAGATCTACTGGTTTTGATGCGTTCCATTGCCTGCAGCTTTTCTCTGCGGTAAATTGCTGGCTTAAATGCATGCTGCTTGAACCCTATAATCAGACAGACCATCCCGAATGCAAGTCAAGGCCTGATAGTGGTCTTTCTGCAATTACAGAGCTGGACCCTGGTTATATAACAGGTAAAACGTATGGCTTACTTTCTTTTTTCTTAGCACTGACTTCACAAAGTTGTAGCCATGAGTTGTAA…	cdna	good
2003	1627	TC280461	1733 weakly similar to UP:Q924W1_RAT (Q924W1) ALEX protein, partial (10%)	Up	NotSig	NotSig	On-On	On-On	On-On	4	4	4	4	4	4	2287	1452	1797	1511	1489	1163		A_92_P001637	sense gene model	No EST. cDNA result. B73 result agrees with cDNA result.	A	cDNA	60	1 of 2	8	67500592	67500533	8.03	no	UTR	1	GGAAGAAGAAGAGCATGAACGGTGATGGTGAAGTCGGTACTGAGGAAATGCAGGGAGATA	1	255	75	TC280461	NA	NA	NA	1733 weakly similar to UP:Q924W1_RAT (Q924W1) ALEX protein, partial (10%)	GRMZM2G533609_T01	AACATAAGCATATTCTTAGAAGATCAACACACAATCGTTGTGAGTCAAGCGAAGTACATAGCTTTAGCAAGAAACAATTCTGCCATACTTCTATAACCAATAGGTTTGAGCTACCAAGCTCGCAAAACCTGAAGAAACAAATTCAGAAGAAACCTAAGGGACCAAGTTTTGAGGTATATCTGATTGATGGAAAATCTTGGAACTTTAACAGATGATATAGTTCTTCCAGCTGATAACAATTGACTAACTCAATTCATCGATGATTTGGATATCCAGCCTACAAATACGCAGAACTGAATATTTTAAGAGGCACCTCCAACAGTGATATCAACTGCAACCTTATACTCTTATCCTGGTCCTCAACTTCTTGATCTTGACATCTGATTTCTCCACCTTGAT…	cdna	no_stop
2003	1627	TC280461	1733 weakly similar to UP:Q924W1_RAT (Q924W1) ALEX protein, partial (10%)	Up	NotSig	NotSig	On-On	On-On	On-On	4	4	4	4	4	4	2287	1452	1797	1511	1489	1163		A_92_P001637	sense gene model	No EST. cDNA result. B73 result agrees with cDNA result.	A	cDNA	60	2 of 2	8	67500592	67500533	8.03	yes	CDS	1	GGAAGAAGAAGAGCATGAACGGTGATGGTGAAGTCGGTACTGAGGAAATGCAGGGAGATA	1	255	75	TC280461	NA	NA	NA	1733 weakly similar to UP:Q924W1_RAT (Q924W1) ALEX protein, partial (10%)	GRMZM2G083738_T01	GTCTAAGCACGTTCCGTTCCCAGCGGTTCCCACCGCGCATCAATCAAACCCTAAACCCTGCTCTCGCGCCGCCGCCCGCCCGCCCGCTATGTCGCTGCCACACCCGGTGCCCCGAGAGACGGTGGCCAGCGCCGTCGCCTCCCTCACGATGTGGATGAAGAAGCGCACAGCGCAGACGCGCCCAAACCTCCTCGCCGACGAGCGCGACGACCTCGTCGTCCTCCAGCTCTCGCTCCGCCGTATCCCCGCCTCGTCCAGCGCCAGGCCGCGCCTCCTCCCGCTCCCGCATCCCGTCATCGGACACGACGGCGCCTCCGTCTGCGTAATCTCGGACGACCGCCCCAAGTCGCGGTCCCCTTCCGCCTCCGATCTCCTCCACGCGTCGAAGTCGCTCCACCG…	cdna|est|omrna|protein	good
2006	1633	TC280701	2212 weakly similar to UP:Q86VZ2_HUMAN (Q86VZ2) WD repeat domain 5B (WDR5B protein), partial (45%)	Up	NotSig	NotSig	On-On	On-On	On-On	4	4	4	4	4	4	4940	3132	3304	2802	2200	2078		A_92_P001640	sense gene model	No EST. cDNA result. B73 result agrees with cDNA result.	A	cDNA	60	1 of 1	7	168242807	168242866	7.04	yes	CDS	2	AAATTGAAGGTGAAAGATCTGGCACGCGAGCATTATCTGTGTGCGTTTGGAACGTATCCA	1	255	69	TC280701	NA	NA	NA	2212 weakly similar to UP:Q86VZ2_HUMAN (Q86VZ2) WD repeat domain 5B (WDR5B protein), partial (45%)	GRMZM2G579483_T02	GTTTGCTAGGCGTCTGATTCTGCATTGTTAGCTGAATTAGAAAACCTGGACATGAAAGAAGAAATTGAAGGTGAAAGATCTGGCACGCGAGCATTATCTGTGTGCGTTTGGAACGTATCCATCCATTATGTACACCGACATAGTTTTGGCTTAGTGTCTGAGCTGCATAACTTATTTATATTTGATTGCGCGACAAGTTTTGCAATGAGAACCGTTTTCAGTACTAACTGTGCAATTGCATCACGTACGGGACTGAGTTCTCTGTCAAGAGAGTCATTGACGCCACAAGTTATTGCAGTGGCAATCATTTCCAGTTTGCATCATTTGGCATGA	est	good
2078	1756	CO444510	749 homologue to UP:Q6QWJ4_FELCA (Q6QWJ4) Tuc-4b (Fragment), partial (7%)	Up	Up	NotSig	On-On	On-On	On-On	4	4	4	4	4	4	4024	2624	5653	1222	1908	1087		A_92_P001700	sense gene model	cDNA and EST results agree. B73 result agrees with cDNA result.	A	cDNA	60	1 of 1	4	171555191	171555132	4.07	yes	CDS	1	GAGGAGCTGGTTGAAGAGACGGTTGTGGATCTCCTGACTGACTGCTAGTGAGTGATACTT	1	254	96	CO444510	CTGGTNCGACTCCAGTTCCGGTCCGGNATTCCCGGCCTCGACCCCGCGTCCGCTCCCTTGATCGGATCGTTTCCCGGTCCCTGCCAGTGTCGTGGGAGGACCCCCCGCCGGAAGCCACGTCGCCGAATTCCCTGAGACTCTCGAGGCTTTTCTCCAAGGCCGACGAGGAGCTAGACTCGCTGACGTTCATCCAGAAGCTGGTCCGCTCCTGTGGCATGGACCGAGCAAGCTGCGTGTTGGCTGGCCCTCTGGACCCGGACCTGCTCGAGAAGGTTTCAGAGCAGGAAGACGACGGAACCAGGTTCGGGAGAAGGCGGCTTCTTTTCGACGCCGTAAACGAAGCGCTCGCCGAGCTCGCCTGGACGGCGGAACTGGCCGCGTACCCCTGGGGCGGCGGCA…	F-352 near isogenic line	MZCCL10072E11.g Maize Endosperm cDNA Library Zea mays cDNA, mRNA sequence.	749 homologue to UP:Q6QWJ4_FELCA (Q6QWJ4) Tuc-4b (Fragment), partial (7%)	GRMZM2G157522_T01	ATGGCTGCGTCCCCGCCAACCGCCGCGTATATATATACGGTTGTTGCCGCCTTGCAGGCTCCGTTCTGCCGACCAGGAAATCCCCTTACTCTCCTTTCGCGGCGTGGTTGCGACATTGGCGAAGCTTCTTCCTTCCTTCCTTCCTTCCCGCTGTTTACGTTGCGTTCGCGTGCAAGTTCCTGCCAAAGCGAAGAGGCTGCTACTGGTCGAGGAGCCATTTTCCTCTGCGGCCTGCACAGTGAGAGAGAAAGGTTGGCAGTGAGTGAGTGAGAGAGAGAGAGAGACGCAGCGGCAGCTTTTGCACGCCCGCGGCGCATCTTTTATCCCCGCGAGCTAGTTCGTCTCATGTGTGGCCTTTTTCCCGGGAGGGCGGCGGGCGAAATGTGATGATGAGTTCTC…	abinitio|cdna|est|omrna|protein	good
2266	1947	TC286086	1157 similar to PRF:NP_564757.1:18406746:NP_564757 ARP2:3 complex 21 kDa subunit family (Arabidopsis thaliana), complete	Up	NotSig	NotSig	On-On	On-On	On-On	4	4	4	4	4	4	2947	1934	2847	2868	2077	1686		A_92_P001868	ambiguous	No EST. cDNA result. B73 result agrees with cDNA result.	A	cDNA	60	1 of 5	5	146918020	146917961	5.05	yes	UTR	2	GGTGGTTGGCTTTTGCTAAGAGGAAGTTCATGAACATTGTCATCCTTTAGACTTGGGCTT	1	253	60	TC286086	NA	NA	NA	1157 similar to PRF:NP_564757.1:18406746:NP_564757 ARP2:3 complex 21 kDa subunit family (Arabidopsis thaliana), complete	GRMZM2G015972_T03	CTAGCCGCCGCGCGCGCCCACCCTGCTCCCAGCCAGCCGCCGCTCCCTGTTACCGCCGCCGCCCTCTGCTTCTCTTCCCCCCACCCATCTCTCTCTCCCAGCCGGCTCTCTCTCTCTCCTCTCTTCTCCCTGCTTCAGCCGATTCCAAGCCGCTGGACACCAGGACGCCGAGCAAGCCAGGCTGCCCAGCCGCGACCCCGAGCGCCCCTGCCCGACCGCGCCAAGCGCGCGACCCTGCGCGACGACCCGCCGCCCAGCGCACGACGCCCTGCAACCCGCGCGCCTCAAGCCGACCGAAGCCAGGAACCGACCAAGCCGCCAAGATCCGAAGCGCCCGTGACCGTTCTTCTTCGCGAGTAAAGGAGCATTTAGTCATCCGGCAGCGACGATCCTACAGGG…	cdna|est	no_start
2266	1947	TC286086	1157 similar to PRF:NP_564757.1:18406746:NP_564757 ARP2:3 complex 21 kDa subunit family (Arabidopsis thaliana), complete	Up	NotSig	NotSig	On-On	On-On	On-On	4	4	4	4	4	4	2947	1934	2847	2868	2077	1686		A_92_P001868	ambiguous	No EST. cDNA result. B73 result agrees with cDNA result.	A	cDNA	60	2 of 5	5	146928250	146928191	5.05	yes	CDS	1	GGTGGTTGGCTTTTGCTAAGAGGAAGTTCATGAACATTGTCATCCTTTAGACTTGGGCTT	1	253	60	TC286086	NA	NA	NA	1157 similar to PRF:NP_564757.1:18406746:NP_564757 ARP2:3 complex 21 kDa subunit family (Arabidopsis thaliana), complete	GRMZM2G118786_T03	AAAAATCAACCGTTTTCTAGAAGGGTCTCAATAGGCCGCCAGCCGTGGAGGACAGGAGGAGACCTAGGTACCCACCGCGGCATCGCGCCACCGCCCAGGCACCCACGGCCCCACGCCTGGACAGCCCGACGCCCGCAGCATGCAGCGGCGCTGGCGCGCAGCGCTGCTCGCCTAGTCACTGGAGGCCAGAGCCGCCACCCCGCTGAGCCAGACCGCCGGACGAGCGGAGCCCGCAGGCCGCAGCGATGCTCGCCCCGCCGACGCCCGGACCCAGAGCACCGCGCCCACGGGCCACCGCCGTTGTCCAGCCGAGCAACCGTGAGCCAAGCAGAGCAGGGGTTTACCACTCTAGTTTCGCTGATGATGATGGGATCACAAAAGCTTGCAGCTGTCCTTTGC…	cdna|est|protein	good
2266	1947	TC286086	1157 similar to PRF:NP_564757.1:18406746:NP_564757 ARP2:3 complex 21 kDa subunit family (Arabidopsis thaliana), complete	Up	NotSig	NotSig	On-On	On-On	On-On	4	4	4	4	4	4	2947	1934	2847	2868	2077	1686		A_92_P001868	ambiguous	No EST. cDNA result. B73 result agrees with cDNA result.	A	cDNA	60	3 of 5	5	147021336	147021277	5.05	yes	CDS	1	GGTGGTTGGCTTTTGCTAAGAGGAAGTTCATGAACATTGTCATCCTTTAGACTTGGGCTT	1	253	60	TC286086	NA	NA	NA	1157 similar to PRF:NP_564757.1:18406746:NP_564757 ARP2:3 complex 21 kDa subunit family (Arabidopsis thaliana), complete	GRMZM2G134402_T01	GTGATGCAATGTTGCATCAATGCTGGACTTCGGCATTTGAATTTTACGTGCACTCTGGTTTTTATGTTGTTTACTGTCCATCTTTCTCCTAATCAATAAAATGCTTTGATTACTATTGACATAATGTGAACTTCGATTTATATGTTGTTTATTATCCATATTTGGCCCTATCCATGAAATTATTTGATTCATGTTCATATAATACTTAGAAGAATGTAATGTAAGCCTCAAATTCTCTAATTTGAGTTGCTATCCAGTTTAACACATTAATTTAACTGTCTAAATGTATCGTTTAAAAAAACTCGCGCAAAGCGCGAGCAAGTTACTAGTAATAAATGCATGAATTGAATGGCCAGGTTTACCACTCTAGTTTCGCTGATGATGATGGGATCACAAAAG…	est|omrna|protein	good
2266	1947	TC286086	1157 similar to PRF:NP_564757.1:18406746:NP_564757 ARP2:3 complex 21 kDa subunit family (Arabidopsis thaliana), complete	Up	NotSig	NotSig	On-On	On-On	On-On	4	4	4	4	4	4	2947	1934	2847	2868	2077	1686		A_92_P001868	ambiguous	No EST. cDNA result. B73 result agrees with cDNA result.	A	cDNA	60	4 of 5	5	147071059	147071000	5.05	yes	CDS	1	GGTGGTTGGCTTTTGCTAAGAGGAAGTTCATGAACATTGTCATCCTTTAGACTTGGGCTT	1	253	60	TC286086	NA	NA	NA	1157 similar to PRF:NP_564757.1:18406746:NP_564757 ARP2:3 complex 21 kDa subunit family (Arabidopsis thaliana), complete	GRMZM2G387576_T01	ATGCATGAATTGAATGGCCAGGTTTACCACTCTAGTTTCGCTGATGATGATGGGATCACAAAAGCTTGCAGCTGTCCTTTGCTTCCACTAAAAACTCATATCAAGGGCCCGGCACCAGCCTCTGACCCTGCGGACATTGTTGATGAAGCCATAACTTTCTTTCGAGCCAATGTTTTCTTCAAAAAATTCCATGTGAAAAGCTCAGCAGACAAGTTATTGATCTATCTGACATTTTATATCCATATTGCCTTAAAAAGACTAGAAGGTTGCCAGACACTAGCTGTTGGGACTAAAGCAATCATTAATCTGGGATTGGAGAAAGTTCCTGTACCTGGGGAACCAGGGTTTCCTTTCCCTGGACTTTTCACTCTTCCCCAGTCCCAGGAGGAAGCAGAATTG…	est|omrna	good
2266	1947	TC286086	1157 similar to PRF:NP_564757.1:18406746:NP_564757 ARP2:3 complex 21 kDa subunit family (Arabidopsis thaliana), complete	Up	NotSig	NotSig	On-On	On-On	On-On	4	4	4	4	4	4	2947	1934	2847	2868	2077	1686		A_92_P001868	ambiguous	No EST. cDNA result. B73 result agrees with cDNA result.	A	cDNA	60	5 of 5	3	189210500	189210441	3.06	yes	CDS	1	GGTGGTTGGCTTTTGCTAAGAGGAAGTTCATGAACATTGTCATCCTTTAGACTTGGGCTT	1	253	60	TC286086	NA	NA	NA	1157 similar to PRF:NP_564757.1:18406746:NP_564757 ARP2:3 complex 21 kDa subunit family (Arabidopsis thaliana), complete	GRMZM2G070465_T01	CTTAGAAGAATGTAATGTAAGCCTCAAATTCTCTAATTTGAGTTGCTATCCAGTTTAACACATTAATTTAACTGTCTAAATGTATCGTTTAAAAAAACTCGCGCAAAGCGCGAGCAAGTTACTAGTAATAAATGCATGAATTGAATGGCCAGGTTTACCACTCTAGTTTCGCTGATGATGATGGGATCACAAAAGCTTGCAGCTGTCCTTTGCTTCCACTGAAAACTCATATCAAGGGCCCGGCACCAGCCTCTGACCCTGATAAAGCGGACATTGTTGATGAAGCCATAACTTTCTTTCGAGCCAATGTTTTCTTCAAAAATTTCCATGTGAAAAGCTCAGCAGACAAGTTATTGATCTATCTGACGTTTTATATCAATATTGCCTTAAAAAGACTAG…	est|omrna|protein	good
2385	2005	TC311853	1136 UP:Q9FQ98_MAIZE (Q9FQ98) Glutathione S-transferase GST 41 , complete	Up	Up	NC	On-On	On-On	On-On	4	4	4	4	4	3	179	106	193	109	178	120		A_92_P001975	inconclusive	No EST. cDNA result. No valid B73 result.	B	cDNA	45	1 of 1	6	None	None	6.05	yes	NA	2	GGTAAGCTAGGGAGCATCTTGAGTGTTCGACAGTGAGCCATGGAGAAGACGTCCGAGAGC	1	252	162	TC311853	NA	NA	NA	1136 UP:Q9FQ98_MAIZE (Q9FQ98) Glutathione S-transferase GST 41 , complete	GRMZM2G097989_T01	ACGCAACAAAGCATCTTGAGTGTTCGACAGCGAGCCATGGAGAAGACGTCCGAGAACGCCATCCCGCCGGCGGCATCCCCGCTGATGCTGTTCGGGTCGTGGGCGAGCTCGTACACGCACCGCGTGCAGCTGGCGCTGCGGCTCAAGGGCCTGGAGTACGACTACGTGGAGGAGGACCTGGGGAACAAGAGCGACGAGCTGCTGCGCCACAACCCCGTCCACAAGAAGGTGCCCGTGCTCGTCCACGGCGGCCGCGCGCTCCCGGAGTCCGTCATTATCCTCCAGTACCTTGACGACGCCTGGCCGGAGACCCGCCCGCTGCTCCCCGCCGACGCCTTCGACCGCGCGCTCGCGCGGTTCTGGTGCCACTTCGCCGACGACAAGGTACATATGTATATA…	est	good
2432	2093	TC305346	1245 weakly similar to UP:Q9FJJ1_ARATH (Q9FJJ1) Arabidopsis thaliana genomic DNA, chromosome 5, TAC clone:K19B1, partial (10%)	Up	NotSig	NotSig	On-On	On-On	On-On	4	4	4	4	4	4	1167	438	1098	1266	602	712		A_92_P002018	sense gene model	No EST. cDNA result. B73 result agrees with cDNA result.	A	cDNA	60	1 of 1	6	103440458	103440617	6.03	yes	CDS span intron (size=95)	1	ATAAAGAGAACATGGACGAGAATGAAATGGCTATGGATGTTGCCATAGCGCAAGAATTCT	1	252	68	TC305346	NA	NA	NA	1245 weakly similar to UP:Q9FJJ1_ARATH (Q9FJJ1) Arabidopsis thaliana genomic DNA, chromosome 5, TAC clone:K19B1, partial (10%)	GRMZM2G123440_T01	ACCGAGACGAAATCCTCAAGCCCCAACCCCAACCCCAAACCCAAACCTCTCTCGGAAGTTCCTCTCGCGTGGCCGGTTTCCTCAACCTCCGTGTCGGCTCAATAGTTTCGCGAGCGGGCGGGGCGGGGGTCTGAGCTCGATGGCCACTTCTGGCGAGCAATCGGCTGGCGGTGGGTCTGCGGCGAGGGCGTCGAAGCTGCGCTACCCGCTGCGGTCGGCGAGCAAGGGGAAGGCCGCGGCCGTTTCCCCGGCGGCGGATGCGCCTCCCACCACCATCTCTGCTCCGCGTCGGGTAAAGCCATCTTCAGATGTCAGCAAGAGCATGTGTTTAGACCTTTCTGTGAAGGATAAGTCTGTCAAGCCTCCACGGAGGCACTCAATACAAACTAAGCCAGGAGC…	cdna|est|omrna|protein	good
2505	2071	TC308971	775 similar to UP:Q8H4U7_ORYSA (Q8H4U7) MutT-like protein, partial (62%)	Up	Up	Up	On-On	On-On	On-On	4	4	4	4	4	4	3068	911	2471	550	2294	475		A_92_P002086	sense gene model	cDNA and EST results agree. B73 result agrees with cDNA result.	A	cDNA	60	1 of 1	7	19593497	19593556	7.02	yes	UTR	3	AGTCTCCTCAGCTGATGATGGCCCGAGGTTTGTTAAATTGTAAGCTTGCTGATTCTCGCG	1	252	91	TC308971	CCCAAAGTGGACCGGGTCTTCTATTTCCAAAGGGAGGCTGGGAGAATGATGAAACTGTTGAAGAGGCAGCTGCAAGGGAAGCTATCGAAGAAGCTGGAGTGCGAGGAGATTTAGTGCAACTGCTGGGGTTCTACGATTTCAAGAGCAAGCAGCCCGAAGCAACGTGCAGGGCCGCAATCTTCGCCCTGCACGTGAAGGAAGAGCTAGCCTCCTGGCCAGAACAGAGCACCCGGCAGAGGAGCTGGCTCACCGTTCCCGAGGCGGCGGAGCGGAGCCGCTACCCGTGGATGCAGGAGGCCCTCGTGACAGGCTTCTCCGCCTGGCTCGAGAACTGGAGAAACGGTGGTGGCGGCGGCGGCGGCGGCTGCGTGGACCGAACTGAGAGATGACACCACCTTA…	-	-	775 similar to UP:Q8H4U7_ORYSA (Q8H4U7) MutT-like protein, partial (62%)	GRMZM2G043275_T01	AAAAAGAAAAGAGAGGGAGAGGAAGCGAGCGGCTGGGCGCCCCAAGCCCCACATGGTGCAGCGAGGTCCACGCTAACAACTTCTCGACCTTGGCCTCCCACGGCTCTGCCGCATTGCCGCGCGCCGCCGGCCGGCACTCGCCGTCCTGACGCGAGAAGGAAGATGCTCTAGGAAGTTGGGGGCCTGGCTAGGGACAGCCTGTGTCCCGCCGTGGGATCGGTGGGAGAGGGGGAGGCAGGCATGTGTGATCTGGTGGCCCGCACGGGCCGGCACCTGCAGCGCTACGAGAACGGCCGTCGCCTTGTGGCCGGGTGCATACCATTCAGATATAGGGATATTAATGATGGAGCTTCTGATGATGAACAAAAGAAACTTGTTGAAGTTCTCATGATCAGCTCC…	cdna|est|omrna|protein	good
2680	2235	TC294398	1444 similar to PRF:NP_192630.2:42566349:NP_192630 expressed protein (Arabidopsis thaliana), partial (18%)	Up	NotSig	NotSig	On-On	On-On	On-On	4	4	4	4	4	4	548	187	875	478	1670	1010		A_92_P002243	gDNA	No valid cDNA / EST result. Allow B73 result.	C	gDNA	59	1 of 1	1	19971742	19971683	1.02	NA	NA	NA	TGATGTAGATATACAAGTGCATAGCATGGGTGCAGCTCGGAACTTCCGGGTGTCCGTCAC	1	251	81	TC294398	NA	NA	NA	1444 similar to PRF:NP_192630.2:42566349:NP_192630 expressed protein (Arabidopsis thaliana), partial (18%)	NA	NA	NA	NA
2833	2362	TC293521	1330 similar to UP:UBX_DROME (P83949) Homeotic ultrabithorax protein, partial (5%)	Up	NotSig	NotSig	On-On	On-On	On-On	4	4	4	4	4	4	3722	2422	3707	2716	1229	1466		A_92_P002386	sense gene model	No EST. cDNA result. B73 result agrees with cDNA result.	A	cDNA	60	1 of 2	5	187661834	187661775	5.05	yes	CDS	3	AACACAATTGATGACTTCCACTACAAATCTGTCCGGAATGGATGACCACGTTGCAAGTCC	1	250	115	TC293521	NA	NA	NA	1330 similar to UP:UBX_DROME (P83949) Homeotic ultrabithorax protein, partial (5%)	GRMZM2G175177_T04	TATATAAAGTTTGAACATGAATGGATTGCTGGTAGGATTGCGGATCCTACCAGGGATCTCCCTTAGCCTATAAAGTTCATTTTTTTTGTCCTCGACTACCTTAGATTCATACTTTTCGAATGTTGGGTCCACCACTGGTCTTAACATCTGTACAAAATAGAGGTGCGACTTTGTGGGTGTTAGTGTATTGTGCCTTGGCCATGAACTATATAGCAATACATCCCCTACTCATTAGGGTTAGGGGTTTTCATTCTCCTAACAGCTAGTACAGCAACCCCTGGTAATGCTAACCAGGTTCTCTAATAATCTGGTAGTTTCTTTAACTGTATAATATTACAGATATCTACCTATCTCTCTAATCTTTCATATTTATTTTTTCAGGTTGATGGAAACTACATA…	est	good
2833	2362	TC293521	1330 similar to UP:UBX_DROME (P83949) Homeotic ultrabithorax protein, partial (5%)	Up	NotSig	NotSig	On-On	On-On	On-On	4	4	4	4	4	4	3722	2422	3707	2716	1229	1466		A_92_P002386	sense gene model	No EST. cDNA result. B73 result agrees with cDNA result.	A	cDNA	60	2 of 2	5	187661834	187661775	5.05	no	UTR	1	AACACAATTGATGACTTCCACTACAAATCTGTCCGGAATGGATGACCACGTTGCAAGTCC	1	250	115	TC293521	NA	NA	NA	1330 similar to UP:UBX_DROME (P83949) Homeotic ultrabithorax protein, partial (5%)	GRMZM2G120922_T01	CATCAATCCGAGGCACGGAGGCAGCACGACTGCACGAGCGTCAAACCAAATGGCGCCGCACACCACCGGGGTGGGAGGCGGCAGCGGGGCCGAGGAGGAGGTGTCGGAGGCGGCGGCTGCATCCCCTGCGTTACGGCACCGCCACGCTGGCAAGGGCGAGGCCGAGGCCGAGGGGCTGGACGGCAATGGCGACGCTGGGGCCGACGGCCAGGCGTCCCTGGAGCGGGTGTTCGCGGACAAGGCGGTGCCGTCATGGCGGGAGCAGCTCACGCTGCGGGCGTTCGTCGTCAGCGCGCTGCTCGCCGTCATGTTCAACGTCATCGTCATGAAGCTCAACCTCACCACGGGGATCGTCCCCTCGCTCAACGTCTCCGCGGGGCTGCTCGGTTTCTTCTTCGT…	est|omrna|protein	good
2833	2362	TC293521	1330 similar to UP:UBX_DROME (P83949) Homeotic ultrabithorax protein, partial (5%)	Up	NotSig	NotSig	On-On	On-On	On-On	4	4	4	4	4	4	3722	2422	3707	2716	1229	1466		A_92_P026765	sense gene model	No EST. cDNA result. B73 result agrees with cDNA result.	A	cDNA	60	1 of 1	5	187664806	187664747	5.05	yes	CDS	3	TCTATTCTTCAGCTGCAACATATGGAGGAGTAGCCCATGCCCCATCACAGCCAAATCCGG	1	97	136	TC293521	NA	NA	NA	1330 similar to UP:UBX_DROME (P83949) Homeotic ultrabithorax protein, partial (5%)	GRMZM2G175177_T05	GGCAACGGCCCAGAGTCTTGCCGGCTTTGCTCCCCCGCCGCGGCGCCGCGAGCGCGTATGTATAACGCGACCCCCCTCCCCAGTCCCCCCAGCGGCAAGGCGGCAACCGTTCTCCCGCGTCCCGCACTCCCGCCCCTTTTCCTTTTGCTCCTTCCTTCCTCGGGAAGCCTAGGGCTTAGGCTTTAAGCGCCGCGATGTACGGCGGCGGCGGCGGCGGCGGGCACTACGACGGAGGCAGCGGTGGCGCCGGGAACGCTAACGCGCTCTTCGGCGGCGGGGGCTTCATGCCCTCACAGTCCACGGTGGTCCCGGAGAACAGCGGCCTCTCTAAGGGTCGGAGCGCGCAGACGCTGCTCCCGCTCACCGTGAAACAGACCATGGACGCGGCGCAAACCAGCG…	est	good
2857	2409	TC284046	790 similar to UP:Q4K4H4_PSEF5 (Q4K4H4) ATP-dependent RNA helicase, DEAD box family, partial (3%)	Up	NC	NotSig	On-On	On-On	On-On	4	4	4	4	4	4	190	117	149	213	196	219		A_92_P002410	sense gene model	No EST. cDNA result. B73 result agrees with cDNA result.	A	cDNA	56	1 of 1	1	263047777	263047835	1.09	yes	CDS	1	TCTCCAGCATGGGTCTAATCCATGTCGCGATACGGGGTTTGGACATTTTGGGCTAGGTTG	1	250	67	TC284046	NA	NA	NA	790 similar to UP:Q4K4H4_PSEF5 (Q4K4H4) ATP-dependent RNA helicase, DEAD box family, partial (3%)	AC208113.3_FGT009	ATGGTGCCACTGCGAGCAGCTCCGCCCCCTGCCCCCCCGGTCGGCGGATCCCCCACCCCGCCAGGGATGCTAAAGGTCGCGGCAAGTGGCTCTACTGCCACTCCACTCCGCGGCGGTGCCAGCGTTGATGACCACCTCTCGGCCTACTGCTACTTCTTCTCCAGCATGGGTCTAATCCATGTCGCGATACGGGGTTTGGACATTTTGGGCTAG	abinitio	good
3106	2710	TC290666	860 weakly similar to UP:Q6E222_MUSAC (Q6E222) Polygalacturonase, partial (39%)	Up	NotSig	Down	On-On	On-On	On-On	4	4	4	4	4	4	285	126	526	630	324	551		A_92_P002640	sense gene model	cDNA and EST results agree. B73 result agrees with cDNA result.	A	cDNA	60	1 of 1	3	60253401	60253455	3.04	yes	UTR	1	TCCACGTCGAGAACACCAAGTCCGTCCAGATCCTCAACTCTAGGATCTACAACGGCGACG	1	248	80	TC290666	TCAGGTTCGACGACTGCGAGCGCGTGCGCGTCGACGGCCTCTTCGTCAGCTCGCCGGCGTCCAGCCCCAACACGGACGGCGTCCACGTCGAGAACACCAAGTCCGTCCAGATCCTCAACTCTAGGATCTACAACGGCGACGACTGCGTCTCCATCGGCGCCGGATGCTCCGATGTCCACGTCGAGAACATAACATGCGGCCACGGCCATGGAATTAGCATCGGCAGCCTGGGTGTCCACAACACCCACGCCTGCGTGTCCAACGTCACGGTCCGGAACGTGCGGATACTCGACTCCGACAACGGCGTCCGGATCAAGACGTGGCAGGGCGGCGCCGGCGCGGTGTCGGCGGTCGAGTTCACCGGCGTGCAGATGCAGAACGTGAAGAACTGCATCGTCA…	-	-	860 weakly similar to UP:Q6E222_MUSAC (Q6E222) Polygalacturonase, partial (39%)	GRMZM2G467435_T03	GGGAGGAGAAGCTGTGGGTCGATCACTTGGGTCTTGGGTGGCACGCGCTACAAGCTAGGGCTTCTGCTCCGTCCTCCGCGAATCCGCGGCGAGCCTGCTAGCTGCGTGGCTTCCCTCTTCCCGGGAGCGGCGCGGCGGTAGTGCTGGTGCTGCCCGGACCAGACCAGACCCGAAAGCGGAGAGGCCCCCGTGCAACCGGAGCCGTGCGTTGGAGGTGGACAGGTGGTGGCACCTGTGGGCAACGGCCAACGGCACGGCAGATTCTGGTCGATCGTCGATGAGGCCGGCGCCGGAGACAAGCACGCGGCGGCCGCAGCTGCGTCGCCGTCGTCCAGTGCCATTGGTGACGGTGGCCGTGTCTTTGGCGCTCATCTCGCTGGCGTGCCTTCCTGTCTTCGC…	est|omrna	good
3191	2711	TC281386	1660 similar to UP:Q9LEB4_NICPL (Q9LEB4) RNA Binding Protein 45, partial (76%)	Up	NotSig	NotSig	On-On	On-On	On-On	4	4	4	4	4	4	11519	7164	7533	6470	4889	5178		A_92_P002721	sense gene model	No EST. cDNA result. B73 result agrees with cDNA result.	A	cDNA	60	1 of 1	5	20773867	20773926	5.03	yes	UTR	3	TTGTGTTGTGTTGTATTGTTCCGACGCCCTTGTACACGTAGCCTGTGTTGTAACTGAATT	1	248	79	TC281386	NA	NA	NA	1660 similar to UP:Q9LEB4_NICPL (Q9LEB4) RNA Binding Protein 45, partial (76%)	GRMZM2G002874_T01	CCCACGCGCTCCGCAGTCTCCTCTCTCCTCGGGTGGCTAGGGTTTTGACTCCTAGTCCTAAACCAGCTCCCACGCCGCCATGATGCAGCCGCCGCCGCCACATCAGCAGCAGCAATGGGCAATGGCGCCCCCGCCCCCGCCGCAGTACTACCAGGCGGGGCACCCTCCGCCGCCGCCCCCGCAGTTCTACCAGGCGGGCCCTCCGCCTCCCGCTATGTGGGGCCAACCGCCACCGCAGGCGGCGGCGGCGCCGGCGCCGGCCGGCGGCGGGGCGGGGGACGAGGCGAGGACCCTCTGGATCGGGGACCTGCAGTACTGGATGGATGAGAACTACCTCTATAGCTGCTTCTCCCAGGCTGGCGAGGTTATTTCCGTGAAGATAATTCGGAACAAGCAGAC…	est	no_stop
3379	2905	TC297421	654 homologue to GB:AAT76382.1:50399994:AC146936 expressed protein (Oryza sativa (japonica cultivar-group)), partial (6%)	Up	Up	Up	On-On	On-On	On-On	4	4	4	4	4	4	1149	724	835	420	1145	478		A_92_P002895	EST	EST result. No valid cDNA result. B73 result (EST vs genome) agrees with EST result.	B	EST	1e-39	1 of 1	1	117431922	117431981	1.05	no info	CDS overlaps intron	4	TGCGCCAGTTCTTGCCTCGACTAATGGGTCCTCTTCCATTTTGTAATCACCTCTGCATGT	1	247	43	TC297421	TCTCCTCCTATCCCTAACGCAGTCGCCGCCGCTCGGCTCTCCCTTGCCAATGCACTCGCCGCCGCCGCTCAAATCTCCCCTCCCAATGGCACCCCGTCGCTCACGATCAAATATTTCCTCCCCTATAAGTGCAAGATCGCCAACGAGGAGATATTGATGGCGCTATTGGTGGACCCACCTGACATCAAGAGGGAGATGCAGATGGAGATGCACCATCTGCTGCGGCGTAGGCATCGCAGACGGCGTGGCCGCCGGATTGGCCGGTGGACGGGCGCTCGCTCAATCCTCCATCGCCGCCCCTATATCAGTCTAGTATGTGAGTCATATTGATTTTTATAATCGATTTTATGCGCCAGTTCTTGCCTCGACTAATGGGTCCTCTTCCATTTTGTAATCACC…	-	-	654 homologue to GB:AAT76382.1:50399994:AC146936 expressed protein (Oryza sativa (japonica cultivar-group)), partial (6%)	GRMZM2G160336_T01	ATGCAGCCCGCACCACCACCATCTGCTGCGGCGTCGGCATCGCAGACGGCGTGGCCACTGGATTGGCCGGTGGACGGGCGCTCGCTCAATCCTCCATCGCCGCCCACTATATCAGTCCAGTATAGCGCTAGGTATGCTCTCTATGCCTACGATGATTTATATGAGGATGACTTAGATAAGGAGGTGGATCACATGTCAGTTTCGAGCAAGGATTGGCCACCAGGGTCGTGGAGTATATGTTGCCCAATTTTAATGAGGTCTGGTGGGATATCATTACCTTAGATATCTTGATATGCAAATAGTTTGGTGAGACATTTGAAGATAATTGATGTTCATGTCACAAACATTCAGTTACCTTGTTTATATTAATGTGATCTGCAATAAGTTAGAATTAAGCAG…	abinitio|est	good
3429	3001	TC298432	1313 PIR:T03944:T03944 acidic ribosomal protein P0 - maize (Zea mays), complete	Up	NotSig	NotSig	On-On	On-On	On-On	4	4	4	4	4	4	28259	17245	31058	29932	20308	23785		A_92_P002942	sense gene model	No EST. cDNA result. B73 result agrees with cDNA result.	A	cDNA	60	1 of 1	6	9203829	9203770	6.01	yes	UTR	1	TCGACAATGATATCTCCTTAAATTTTAAGTACCTGTGTTGTGTCACTCGGGTTGATGCTG	1	246	114	TC298432	NA	NA	NA	1313 PIR:T03944:T03944 acidic ribosomal protein P0 - maize (Zea mays), complete	GRMZM2G066460_T01	GGAAGGAGGAAACCCTAGCGCTCCTGCTCCCTCCAACACTATAAAAACCACGGCCGCAGCCGTTTATCAGCTAGGTTAAAGCGACGCCGCCGCCGCAAGCCGTCCGCCTTGCCCTTCACGAAGGCTTGGTCCTCCTCCTTGTATCTCCACTCCCCCCTTCACAGATCCGTTCCTCCAGCTAGGGTTAGCGTTCCTCTGCAGCGATGGCGATCAAGCGGACTAAGGCGGAGAAGAAGATCGCGTACGACAAGAAGCTGTGCAGCCTGCTCGATGAGTACACCAAGGTGCTCATCGCCCTGGCCGACAACGTCGGTTCCAAGCAGCTCCAGGACATCCGCCGGGGCCTCAGGGGCGACTCGGTGGTGCTCATGGGGAAGAACACGCTCATCAGGCGTTGCA…	cdna|est|omrna|protein	good
3637	3238	TC310824	1098 similar to UP:O65103_ORYSA (O65103) 23 kDa polypeptide of photosystem II, partial (90%)	Up	NotSig	NotSig	On-On	On-On	On-On	4	4	4	4	4	4	10436	3531	6383	8886	29886	26915		A_92_P003142	sense gene model	No EST. cDNA result. B73 result agrees with cDNA result.	A	cDNA	60	1 of 2	2	236795988	236795929	2.1	no	CDS	1	AACTATTGTTTCTTTGATGCTTTTCATCAGGGATGCACATGCACGCACCGTGTGTACGTA	1	245	38	TC310824	NA	NA	NA	1098 similar to UP:O65103_ORYSA (O65103) 23 kDa polypeptide of photosystem II, partial (90%)	GRMZM5G885711_T01	ATGGCGAGCCAGGCCATGCCTAGCTCTCTACGTACACACGGTGCGTGCATGTGCATCCCTGATGAAAAGCATCAAAGAAACAATAGTTTACGTCGGTCACGCGACGCTGAAGGAGGCGGCGGCCTTCTCGACGCCCTTCCTGGCGCCCTTGAACCACCGCTTGTCGCCGGCCTGCGCCTTGCAGATGTAGAGCTTGCCGTCGGAGACGGTGGCGGTGATGAGCTGGTGCTTGCCGCCCTCGTCGCCGTCCGCCGTCCTGGTCAGCACGGTGATGCTGTAGTACTGCTTGCCGTCCACCACGGGGGTGGAGCTCTCCAGCACGTTGGCGGTGGCCACGGCGTCGGTCTCGAACCCGCCCTCGGAGTCGGTCTTGCCGCCGTAGGCCTGCTTGCCGAGCAG…	protein	good
3637	3238	TC310824	1098 similar to UP:O65103_ORYSA (O65103) 23 kDa polypeptide of photosystem II, partial (90%)	Up	NotSig	NotSig	On-On	On-On	On-On	4	4	4	4	4	4	10436	3531	6383	8886	29886	26915		A_92_P003142	sense gene model	No EST. cDNA result. B73 result agrees with cDNA result.	A	cDNA	60	2 of 2	2	236795988	236795929	2.1	yes	UTR	1	AACTATTGTTTCTTTGATGCTTTTCATCAGGGATGCACATGCACGCACCGTGTGTACGTA	1	245	38	TC310824	NA	NA	NA	1098 similar to UP:O65103_ORYSA (O65103) 23 kDa polypeptide of photosystem II, partial (90%)	GRMZM2G016677_T01	CCGCCCTAGCGTGTGGTATAGCAGAGACACCATGAGACGAGACAGAGCTGGCAAACGGAGAGGGGGAGAGAGCCGTGTGTGTGTGTGTCGGCCGAAACATCGCGATCCGACGTGGCCCAATGGCGCGTCGCGGAACCTTATCCCGCGGCGTCGCCCCTGATCCGAACTCCATCCGCTGCCCGGGGCGCCGCGCACCACAAGTAGGCGCGCCCCGGCGCGCGACCCCACCGCCGCCCCGCCTCCCATCGTTACGTTAGTCGTCCGCCCGCGCTAGTGCCATCCACACTCTTCTCTTCTCCCCGGCCGGACCGGAGTCAGGCAGCCGAAGCAAGAAAAGCAAGCGGCTTTGGAAGTTGGGATCCATGGCGTCCACCTCGTGCTTCCTCCACCAGTCCACCG…	cdna|est|omrna|protein	good
3675	3149	TC305790	809 similar to PRF:NP_565723.1:18402657:NP_565723 expressed protein (Arabidopsis thaliana), partial (56%)	Up	Up	NotSig	On-On	On-On	On-On	4	4	4	4	4	4	14603	8310	9476	5671	7346	5310		A_92_P003179	sense gene model	No EST. cDNA result. B73 result agrees with cDNA result.	A	cDNA	60	1 of 1	5	180582565	180582624	5.05	yes	UTR	1	TCTCAATCTCTGTTTCTGGGGTCGCGTTGAGTTCATAGTGGTTAATTCGACGACGATTTT	1	245	131	TC305790	NA	NA	NA	809 similar to PRF:NP_565723.1:18402657:NP_565723 expressed protein (Arabidopsis thaliana), partial (56%)	GRMZM2G026085_T01	CACACAAACCCTAATGAACCTAGCGCCGCTTCCTCCCTCCCAAACCCATGGCTTCCCACCTTGACTTCCGCTGCCTGGATGAGGGCCTCGGCGGCGAACGCGGCAAGCGCAAGCGCCGCGAGGATGCCTCGGCGGCGGCCGCGGACTCCATGGACCTCGATGCTGACGCCCCCCGGCCGTCTAAGCTCCGCGCCATGCCTTCCCTCTCCGACCCCTCGAAGCCGGCCTCCTTCGGCCAGCCCACCTACGACGGCGTCATCGCAGGGCGGTTGTCGGGGCGCCGGTGGAAGGAGCCCCGCACCCGGCGGTCGTCGGCCGTGGCGGTGTCGCGGAAGCCGATCCCGCTGGAACAGCGCGTCCGGGAGAAGTCTCTGAAGCGCGCGTACCAGGCCCGCAAGG…	cdna|est|omrna|protein	good
3764	3319	TC300826	1252 Zea mays clone Contig471 mRNA sequence	Up	NotSig	NotSig	On-On	On-On	On-On	4	4	4	4	4	4	341	216	419	428	215	193		A_92_P003264	sense gene model	No EST. cDNA result. B73 result agrees with cDNA result.	A	cDNA	60	1 of 1	1	15807718	15807659	1.02	yes	CDS	1	AGATGATGTCAGCGTTATCCCTGGGCAATCCGGAAACAGCTTACGCACATAATCCGAAGC	1	244	124	TC300826	NA	NA	NA	1252 Zea mays clone Contig471 mRNA sequence	GRMZM2G000686_T10	CGGCTCTTCCTTTCCCTGCGGTGATACCGGAGCTCTCTGCTCCCACCTCCCAGTACCAGCCGACCTGTTTTTTTTTCGTTTGTTTGGGGGTGGGTGGATGTGGGGGAGGGATCGTTTCTCGGTTCTTCTGGACGATTTGTGGTGGATCTGGCTGGTTCCTTGGTTGCTCGGCTGGTCTTTTGAGTTGATACGGTGCTGGGATTTGTAGGCGCATTTCTGGGTGGAGGTGGCCGGTGGGGTAATGGCTCCAGCATGTGATCCTTGCTAAGGCCTTACAGTTACAGCACACTGCATGCCGGATTTGTGTTGCTTTATTTATGTTCCTGCCCGTGTAATCGTTTTGAACTCAAGGGGAGAACTAGTGACCTACTGATGAGATTAAGATGCAGCACTGTTTTT…	cdna|est|omrna	good
3902	3422	TC295533	1062 similar to GB:AAU89154.1:53370659:AC145780 leucine rich repeat containing protein (Oryza sativa (japonica cultivar-group)), partial (4%)	Up	NotSig	NotSig	On-On	On-On	On-On	4	4	4	4	4	4	568	103	915	597	1542	1130		A_92_P003395	sense gene model	cDNA and EST results agree. B73 result agrees with cDNA result.	A	cDNA	60	1 of 1	1	25392370	25392429	1.02	yes	UTR	2	AGCAACAGGGTTCAAAGACGTGTGTTTGAAAGGGCAGTTGCTGATGATCAGCATGATGGA	1	244	17	TC295533	CCACGCCCGCGTATCTCGCCCAACGCACACTGTGCCCCTGCCCCACGCTCGAGCAGGTAGCCGCACCTCCCGCCGGATCCTTCCCCACGCCCAAGCAGGCAACCACGGATCTCGACCACTCCTGAGCAGTCATCGCGGATCTCGCCCCTGCTGTGCCCCCGATGCATGGCTCCTCATTCTCCTCTCGGAATCGCTCCCTCCCTCCGCGTTCGGCACCGTGCACCCCCCTCGCCTCGCATGGCCGCCACGGGGGTCAGCCGAGGCTGGCGGGAATACACGGGCCGCGTCTGGCATGCGGCTGAGGAGCTTTGCCTCCGCATCCTCACATCCTCTGCCATCAGCCTCCTCTTCGCGTTGCTCCTGCATCCACCTCTGAATCGAAAGGTGCTAGGTAAGAAT…	-	-	1062 similar to GB:AAU89154.1:53370659:AC145780 leucine rich repeat containing protein (Oryza sativa (japonica cultivar-group)), partial (4%)	GRMZM2G107727_T01	ACACCTAGGCTCCACCACCGCCATGCCCCTGCGTCCGCGTATCTCGCCCCCACGCCCGCGTATCTCGCCCAACGCACACTGTGCCCCTGCCCCACGCTCGAGCAGGTAGCCGCAGCTCCCGCCGGATCCTTCCCCACGCCCAAGCAGGCAACCACGGATCTCGACCACTCCTGAGCAGTCATCGCGGATCTCGCCCCTGCTGTGCCCCCGATGCATGGCTCCTCATTCTCCTCTCGGAATCGCTCCCTCCCTCCGCGTTCGGCACCGTGCACCCCCCTCGCCTCGCATGGCCGCCACGGGGGTCAGCCGAGGCTGGCGGGAATACACGGGCCGCGTCTGGCATGCGGCTGAGGAGCTTTGCCTCCGCATCCTCACATCCTCTGCCATCAGCCTCCTCTT…	est	good
4011	3466	TC295493	1214 similar to UP:Q94A27_ARATH (Q94A27) At3g14201 (At3g14201:at3g14201) (SAC domain protein 2), partial (30%)	Up	NotSig	NotSig	On-On	On-On	On-On	4	4	4	4	4	4	175	109	161	185	162	147		A_92_P003499	ambiguous	No EST. cDNA result. B73 result agrees with cDNA result.	A	cDNA	60	1 of 2	9	150206021	150205962	9.07	yes	CDS	1	ATGGAGGCTATGACGGGTGGCAAATTCCTTCAAAAGTTTCGACTCTACGAAACCAGATCG	1	243	139	TC295493	NA	NA	NA	1214 similar to UP:Q94A27_ARATH (Q94A27) At3g14201 (At3g14201:at3g14201) (SAC domain protein 2), partial (30%)	GRMZM5G860976_T01	ATCGTTCTCTCTCGTCGTCTGTTGATCTGATCGGATGGAGGCTATGACGGGTGGCAAATTCCTTCAAAAGTTTCGACTCTACGAAACCAGATCGAAATTTTATCTTATTGGAAGAGACAAGAGCAGGATTCACTGGAGGGTGCTAAAAATTGATCGGTTGGAGTCCACTGAGCTGGGTGTCGATGAGGATCCAACTATTTACACGGAAAGTGAATGTCAAGAACTGCTTTGGCGGATCCATGAGGGGAACATGTTGACTGGTGGACTGAAATTTGTCACAAAATGTTACGGAATAGTTGGTTTTGTAAAGTTTCTTGGTCCTTATTACATGGTTATAATAACCAGTAGAAGGAAAATCGGCACAATATGCGGCCATGAAATTTATTCCGTCGGCAAGAG…	est	good
4011	3466	TC295493	1214 similar to UP:Q94A27_ARATH (Q94A27) At3g14201 (At3g14201:at3g14201) (SAC domain protein 2), partial (30%)	Up	NotSig	NotSig	On-On	On-On	On-On	4	4	4	4	4	4	175	109	161	185	162	147		A_92_P003499	ambiguous	No EST. cDNA result. B73 result agrees with cDNA result.	A	cDNA	59	2 of 2	1	17241624	17241683	1.02	yes	CDS	5	ATGGAGGCTATGACGGGTGGCAAATTCCTTCAAAAGTTTCGACTCTACGAAACCAGATCG	1	243	139	TC295493	NA	NA	NA	1214 similar to UP:Q94A27_ARATH (Q94A27) At3g14201 (At3g14201:at3g14201) (SAC domain protein 2), partial (30%)	GRMZM2G097434_T03	GCCTCGCCTATTGTTGGCACATGTCTTCCCGCGGCCGTTGTTTACGCAGAATCCTCCTGTTCCACTCCTCGCCAAATGTCTTTTGTTAGAGTTCATATGAAATTTCTGGTCGTTCAATTTTAGATCGATTTCTTTACGGCGTATTTTGATTGCATCGCGACCGGCTCCGGAGCCATCCGGTCATAAGACCGTACCAACGCATTTCTTTGGTTTGAGGTGCGGGACGGCGGGCGCCGAACGGTCGTGTGCCGTAGATCCAAAGTCGCGGGAAATCTCTGGTCGAGGAGTCGATTTGGATCCGTTTATCGCTAGTTTGGTCGTCGTTGATCTGAAAGGTGGAGCTTTGGTCGATTTTCTCTTCCAGAAGCATTTGTGTTTCTGAGGTGCTAAGGTGCTATA…	cdna|omrna	good
4013	3469	TC309857	205 similar to UP:O14047_SCHPO (O14047) SPAC2C4.14c protein, partial (10%)	Up	NotSig	Up	On-On	On-On	On-On	4	4	4	4	4	4	856	425	513	561	630	335		A_92_P003501	inconclusive	cDNA and EST results don't agree. B73 result doesn't agree.	D	no result	NA	NA	NA	NA	NA	NA	NA	NA	NA	GAGTACCAAAGAGGGAATGTACCATGAATCACATGAATTTGGTGGTCATATGTTCAACAC	1	243	135	TC309857	ATCACAAAAGCACCACAGTGACATCACTCTAGCTTGAAGCAGTTCAAAAGCCCACAACTACATCACTAATGTTTCATATCACTCCAGCTATTGTTCAAAAGCCCACAACTACATCACTCTAGCTGCTCTAGAGTTGATCAGTCACAAAAGCACCAAAGCTACACTAATGCTTCAAGCAGTTCAAAAGCCTTCAGACAACCACTTCAGCTTCTTGTATCCTCCTGTTTTAAGGTACAAGCTTTCTTTGTCGAGAACACCCTCTAGGAGAGTGTTGAACATATGACCACCAAATTCATGTGATTCATGGTACATTCCCTCTTTGGTACTCAGTATATTTGCGCCCTTGATATCTCTATGAATGACACCTTGTTCATGCAGATAAACAAGACCTTCCAACAC…	-	-	205 similar to UP:O14047_SCHPO (O14047) SPAC2C4.14c protein, partial (10%)	NA	NA	NA	NA
4118	3670	TC313277	1273 weakly similar to PRF:NP_172716.1:15222015:NP_172716 oxidoreductase family protein (Arabidopsis thaliana), partial (47%)	Up	NotSig	NotSig	On-On	On-On	On-On	4	4	4	4	4	4	821	553	914	825	1005	1061		A_92_P003602	sense gene model	cDNA and EST results agree. B73 result agrees with cDNA result.	A	cDNA	60	1 of 2	7	4964609	4964550	7.01	no	UTR	1	AACCAGACAACCAGTGTGTGAGACTCACCACGAACAATACGGAAGAACACTCAGAATTGG	1	242	96	TC313277	CTGGCGTACAGGAGGACGACCCAACCCAAGCGGCACACAAGATCCAAGAGGATGCCGCCGCCGCCGCCGCTCGTGCTGCTGGCGAAGCCGCTGTTCCCGAACTTCGCGGCGGCGCTGGAGGGCCGGTACCGCCTCGTCCTGGCCGGGGACGCCGACGCGGCCACGGCGGCGGAGGCCCGGGTCCTGCTCGTGCCGGGGCTCGTGGCCGTGACAGCCGAGCTCGTCGACCGGCTCCCGGCGCTGGAGCTCGTGGCCGCGACCTCCGTCGGGCTGGACCACGTGGACCTCCGTGCCTGCCGCCGCCGCGGGCTCGCCGTCACCAACGCCGGCGCGGCCTTCTCCGTCGACTCCGCCGACTACGCCGTCGGCCTCGTCGTCGCCGTGCTGCGCAGGGTCGCC…	-	-	1273 weakly similar to PRF:NP_172716.1:15222015:NP_172716 oxidoreductase family protein (Arabidopsis thaliana), partial (47%)	GRMZM5G811732_T01	ATGGTGGAGCCAACTGGCTGTAATATATTCCAATTCGTTTTGGTTTTCCAGTAGCAAGTATAAAAGACGAACTGTTGTCATTTTGAAATTTGGCTTTTGGATGATGAACTTGGAACAGAAAGTAAGAAACCCGAACCACCCTACCAATTCTGAGTGTTCTTCCGTATTGTTCGTGGTGAGTCTCACACACTGGTTGTCTGGTTGATGCTTCTTGGATGGAATGGAACTTGACGACTTGACGTATCTATCCTACATGTGGTTCAGAATTCACAGCGACACGGGGCTGAGCAGCGGCCTGCCGGCGAAGAAGGCGTCGAGGTTTCCCGCGACGACATCCAGCAACCCGCGCATGGACTCCGGCGTGAGCACGGCCCTGTGGGGCGACAGCACGACGTTGTC…	cdna	no_stop
4118	3670	TC313277	1273 weakly similar to PRF:NP_172716.1:15222015:NP_172716 oxidoreductase family protein (Arabidopsis thaliana), partial (47%)	Up	NotSig	NotSig	On-On	On-On	On-On	4	4	4	4	4	4	821	553	914	825	1005	1061		A_92_P003602	sense gene model	cDNA and EST results agree. B73 result agrees with cDNA result.	A	cDNA	60	2 of 2	7	4964609	4964550	7.01	yes	UTR	1	AACCAGACAACCAGTGTGTGAGACTCACCACGAACAATACGGAAGAACACTCAGAATTGG	1	242	96	TC313277	CTGGCGTACAGGAGGACGACCCAACCCAAGCGGCACACAAGATCCAAGAGGATGCCGCCGCCGCCGCCGCTCGTGCTGCTGGCGAAGCCGCTGTTCCCGAACTTCGCGGCGGCGCTGGAGGGCCGGTACCGCCTCGTCCTGGCCGGGGACGCCGACGCGGCCACGGCGGCGGAGGCCCGGGTCCTGCTCGTGCCGGGGCTCGTGGCCGTGACAGCCGAGCTCGTCGACCGGCTCCCGGCGCTGGAGCTCGTGGCCGCGACCTCCGTCGGGCTGGACCACGTGGACCTCCGTGCCTGCCGCCGCCGCGGGCTCGCCGTCACCAACGCCGGCGCGGCCTTCTCCGTCGACTCCGCCGACTACGCCGTCGGCCTCGTCGTCGCCGTGCTGCGCAGGGTCGCC…	-	-	1273 weakly similar to PRF:NP_172716.1:15222015:NP_172716 oxidoreductase family protein (Arabidopsis thaliana), partial (47%)	GRMZM2G040090_T02	GTTACCAACAGCTCGCCTGCCCACCAAATCGGCAAATCCTGGCGTACAGGAGGACGACCCAACCCAAGCGGCACACAAGATCCAAGAGGATGCCGCCGCCGCCGCCGCTCGTGCTGCTGGCGAAGCCGCTGTTCCCGAACTTCGCGGCGGCGCTGGAGGGCCGGTACCGCCTCGTCCTGGCCGGGGACGCCGACGCGGCCACGGCGGCGGAGGCCCGGGTCCTGCTCGTGCCGGGGCTCGTGGCCGTGACAGCCGAGCTCGTCGACCGGCTCCCGGCGCTGGAGCTCGTGGCCGCGACCTCCGTCGGGCTGGACCACGTGGACCTCCGTGCCTGCCGCCGCCGCGGGCTCGCCGTCACCAACGCCGGCGCGGCCTTCTCCGTCGACTCCGCCGACTACG…	cdna|est	good
4238	3738	TC292129	858 similar to UP:Q5MEN2_PSEMZ (Q5MEN2) 60S ribosomal protein L31a (Fragment), complete	Up	Up	NotSig	On-On	On-On	On-On	4	4	4	4	4	4	7654	5144	6348	3702	3498	3010		A_92_P003715	sense gene model	No EST. cDNA result. B73 result agrees with cDNA result.	A	cDNA	60	1 of 2	4	163638800	163638741	4.06	no	CDS	1	AGGATGAGGATTAAGTCGAAGGGTTCAATCATCTAGCACTTAAATGCATACCATGAGAGC	1	242	25	TC292129	NA	NA	NA	858 similar to UP:Q5MEN2_PSEMZ (Q5MEN2) 60S ribosomal protein L31a (Fragment), complete	GRMZM2G310002_T01	CGTCAAAAAATCTTAAAACACATGGCTACATCAGTCATATCAGGTTGTACAAGCAAAAATTGATGAGTCTGTCTCAGCATAATAAATACAGATGCTCGGAATGTGTAAAGATAACACAGACTTGGCATGGCATATAGTCAAAATTTCAAAACTTGAAAGGAGCAACGTCTCGAAACTTCTATCACACGTCATCCGGCATAGATAACAAGCTGAAGCAGCATTATCAAACTTGCTCTCATGGTATGCATTTAAGTGCTAGATGATTGAACCCTTCGACTTAATCCTCATCCTCAACAACCTTAGTTCCCAAACCTTTGAGACCCTCCGGAGGGATCTCAGCTACTGTGACCAGAGAGTACTGCCCCTCCTTGGCGTCTTCCTCGTCGTTCCTCTTGCGGG…	omrna	good
4238	3738	TC292129	858 similar to UP:Q5MEN2_PSEMZ (Q5MEN2) 60S ribosomal protein L31a (Fragment), complete	Up	Up	NotSig	On-On	On-On	On-On	4	4	4	4	4	4	7654	5144	6348	3702	3498	3010		A_92_P003715	sense gene model	No EST. cDNA result. B73 result agrees with cDNA result.	A	cDNA	60	2 of 2	4	163638800	163638741	4.06	yes	UTR	1	AGGATGAGGATTAAGTCGAAGGGTTCAATCATCTAGCACTTAAATGCATACCATGAGAGC	1	242	25	TC292129	NA	NA	NA	858 similar to UP:Q5MEN2_PSEMZ (Q5MEN2) 60S ribosomal protein L31a (Fragment), complete	GRMZM2G011253_T02	GGAGTAGAGGGCCTACCTAGATGGGCCTAATTATTACACATGGGCTGGCCATGTATGTGCGCGGGGTGGCCCGGAACATTAGGTAGCCCTAACTCGCGCCGCTATAAAATGGCGACTCTGGCGATCAGGGTTTATCTCGACTCCGCAACCTCCCTCTAGCCCGAGCGAAGAAGAAAGGAGGGTGCTCTGCCGGCGGCGGAGCGGAGATGTCCGAGAGGAGGCGCGGCGCCGGCGCCGGCACCGGCACCCGCAAGGATGAGGTGGTGACCCGCGAGTACACCATCAACCTCCACAAGCGCCTCCACGGATGGTACTACCACCAACTTTCTCTTCCATTTCCCAAGCTTATTAGATCCACGTGTTGGGGAGCATAGTGTTGTTCTATAGCCGCGTCGGGCT…	cdna|est|omrna|protein	good
4348	3787	TC309148	1163 UP:Q69L76_ORYSA (Q69L76) Cyclin G-associated kinase-like protein, partial (3%)	Up	NotSig	Up	On-On	On-On	On-On	4	4	4	4	4	4	293	199	250	342	399	217		A_92_P003820	sense gene model	No EST. cDNA result. B73 result agrees with cDNA result.	A	cDNA	60	1 of 1	6	75124074	75124015	6.01	yes	UTR	1	GAAGGCAGCTGCAGGGATTACGTGGCTATAAAGATGGATGGCTCGAGTATTCTGCGACTT	1	241	145	TC309148	NA	NA	NA	1163 UP:Q69L76_ORYSA (Q69L76) Cyclin G-associated kinase-like protein, partial (3%)	GRMZM2G174119_T01	CTGCCTCCTGCCTGCATCCCGCCGGTGGACGCACCCCGCCCCGCATCCCGCGACCTTCTTCCTCTGCTGCCTCCACGGGAGCCTTCTCACCTCCACACGTTGTTGCGTCAGATCCGTCTGCCGCTAGAGAAAACCCTACCCAATGACCACATGCATTCTTACTGGGGCGACGCCACTATTGGCGCAGAGGAGCCGATATGGCGCATCGCATGTACTCCGTCGCTGCCCTCCTCGACTCCGCCTCTTTCTCCAACGCCACAGGCAAGGAGATGCCTGCCCACCGCCCCGGCACCCCCCGCCCTCGCCGCGCACACCCCCAAGCCCCGCGGATCACAGTCGCCTCTACCCTAGCGGGAGCCGCGCCCGCACCCACATTACCCGCACGATGGCAAGAGGCAG…	cdna|est|omrna|protein	good
4356	3802	TC289185	1119 weakly similar to UP:Q8W0E7_ORYSA (Q8W0E7) Phosphatase-like, partial (62%)	Up	NotSig	NotSig	On-On	On-On	On-On	4	4	4	4	4	4	401	221	468	340	371	272		A_92_P003828	sense gene model	No EST. cDNA result. B73 result agrees with cDNA result.	A	cDNA	60	1 of 1	3	223309902	223309843	3.09	yes	CDS	1	GGGAAGGGGACCACGTCATGGCAAGGGAGAACTACCCCCTGTGGCATCTCATCTGCGACA	1	241	129	TC289185	NA	NA	NA	1119 weakly similar to UP:Q8W0E7_ORYSA (Q8W0E7) Phosphatase-like, partial (62%)	GRMZM2G035134_T04	GCACCGGCAGCGCTCCACAGGCCCAACCTGCCGTCCACGGCGCGAAAGAAGAGCCGCGAACCCGGGAGTCCTGCCTGTCCTCGTCCTCCTCCCCCTTGCCATCCGCCGCCCATGGCGTCCGCGTCCGCCCCCGAAGTGGTGGTGGTCTTCGACTTCGACCGGACCATCATCGACTGGGACAGCGACGACTGGGTCATCACCAAGCTCGGCGCCGCCGACGCCTTCCAGCGCCTGCGCCCAACCATGCGCTGGAACCCGCTCATGGTACTGCTACCTCTCCTCGTCCGGTAACTAACCTCCCTCGTCCTTCCTGAGGGAAGACATGCGCCAAGTCGATTTCGGTTTCTCTTTCCAGGACAGGATGATGGCGGAGCTCCACGCCAGGGGGAAGACGCCCGA…	est	good
4370	3828	TC303686	591 unknown	Up	Up	Up	On-On	On-On	On-On	4	4	4	4	4	4	1753	936	2034	866	1097	588		A_92_P003841	sense gene model	cDNA and EST results agree. B73 result agrees with cDNA result.	A	cDNA	59	1 of 1	10	143929691	143929750	10.07	yes	UTR	2	TGCATTGCTTGCCACCCAACACTTCCAATTCTGGTTACCGCGTTAGATGACGGGACTGTA	1	241	101	TC303686	AGATAACATCTTCTTATTCCAACGTAATCAAGTATGTGAATCGTTATTGTTTCACATAATAACGTAAAATCAGGCATCATTGGATAACATCACAATGCTCATAATCCCACATTTACAGTTCAAAATAAAATGGGAATTATTTGTCCACCGGCAAAGCGTAGAGGACTTTATTTGTCGAAAAGGGTAAGCATAGTATTTTTCTAGATAATTACCTAGAGCAGTGACGATCACCCAGGCTCTAAATAATTTCTAGACCCACCACTGTCTCCAGAGTATGCTATCCGTCACTCCATTGGCTTGTATATTCCATTGCCAAATTAACTTCCATGATTACCATCATAGACTTAAATTTAACGACGAGCCTTGCGCTGCCATTAATATCGGCGATGAAAACCAAAT…	-	-	591 unknown	GRMZM5G812525_T01	ACCAGATCATATCAAAATTACCCGAGGATATGACCGTGGTGACATCCATTGACGGACACCCCACCAAGACATGGTGAGTCTGAGTAATATGCGTACACAACTTATCTTGGTTATTCCAACATTTCCTCTTTGATTTGCACTATATGCATCAGGATCGTGATGACTTATAAGGGAGGGAAGGTTTCCGTTTGGGACTATCAGGAGAAGAAAACTGTGATGGAGTTGAAGGTCAATGAGGAATCAGGCAAGATTGCTCGTATCGCGCATGGCATTTCTCAAAACTTCAAAGAGACAGGTGTCCCACATTCAGTTTGTTCAGCCAAATTTATCGCTCAAGGGAAATGGCTGGTAGTGGGAAATAGTGATGGATACATATATGTCTACACTTACACTGACACT…	est|mrna	good
4506	3924	TC296280	744 unknown	Up	NotSig	NotSig	On-On	On-On	On-On	4	4	4	4	4	4	1171	554	2108	2021	1479	1892		A_92_P003969	sense gene model	No EST. cDNA result. B73 result agrees with cDNA result.	A	cDNA	60	1 of 1	4	29793897	29793956	4.04	yes	UTR	1	CCTCTTCTGCTTGTTTTCTAACCTTAGAGAAACGGTATAGGGCAGGCTCGCAGTTGCACC	1	240	169	TC296280	NA	NA	NA	744 unknown	GRMZM2G081577_T01	CTCTCTCTCTCTCTCTCTCTCTTCTTCCTCTCTGCGCTCCAAACAATCTCGCCCTCTCCTTCTCTACTCTCCAAAACAAACGAAACGAAGCAAGAAACCGAGAAATCTCCCTCCCCTGTGGCTGTGGCGGTGGCGGTGGCGGCGAGGATCATGTCGGCGGCTGCGGCAGCGGAAGTGGGGAAGGAGAAGGGCGCCGCCACCCCCGGCCCCGGCCCCGGCCCCGGTGGCGCGTGCGAGCTGTGCGGCGCCGCGGCCAGGGTGTACTGCGGCGCCGACGAGGCCACGCTCTGCTGGGGCTGCGACGCGCAGGTGCACGGCGCCAACTTCCTGGTGGCGCGCCACGCGCGCTCGCTGCTGTGCCGGGGCTGCGCGCGCCCCACGCCGTGGCGCGCCGCGGGC…	est|omrna|protein	good
4669	4225	TC279309	677 similar to UP:Q762A6_ORYSA (Q762A6) BRI1-KD interacting protein 108, partial (89%)	Up	NotSig	NotSig	On-On	On-On	On-On	4	4	4	4	4	4	12378	6272	6543	6473	4915	4906		A_92_P004117	sense gene model	No EST. cDNA result. B73 result agrees with cDNA result.	A	cDNA	60	1 of 1	2	216612058	216612117	2.08	yes	UTR	1	CTCAGTTTTGAACTCATTGAATTTGATACTTGTACCCGTAGTTTTGCAAATGCCCCCATG	1	239	14	TC279309	NA	NA	NA	677 similar to UP:Q762A6_ORYSA (Q762A6) BRI1-KD interacting protein 108, partial (89%)	GRMZM2G010991_T02	AACACGAGTGTTCCATTCCTCCTACTGGGCCCGACTTCCAAGTTCCAACAAACCGGCCCACCAACCCGCTGCGCTCAAATGGCAAACCACATATCCTATATAAATATCGCCAGCTGCATCGTCGACTGGATACCCTAGCCGCCACACCTAACGACCCACACGAGCACCAAGCCGAGGGGAGGGGCGATGGCGAGAGGTGTGGTGTCAGCGAAGGGCGGCACGGCCGCGGGCAAGAAGAAGGGGTCGGTCGCCTTCACGATCGACTGCACCAAGCCCGTGGAGGACAAGATCATGGAGATCGCCTCGCTCGAGAAGTTCCTGCAGGAGCGCATCAAGGTCGCCGGCGGCAAGGCCGGCAACCTCGGCGAATCCGTCATCATCTCCCGCGAGAAGACCAAG…	cdna|est|omrna|protein	good
4709	4145	TC313785	1492 similar to UP:Q4NTE4_9DELT (Q4NTE4) TPR repeat:Response regulator receiver, partial (4%)	Up	NotSig	NotSig	On-On	On-On	On-On	4	4	4	4	4	4	294	142	233	279	291	334		A_92_P004152	sense gene model	cDNA and EST results agree. B73 result agrees with cDNA result.	A	cDNA	60	1 of 1	9	148879833	148879892	9.07	yes	UTR	1	ATCAATTCAAGCTGTAGTACCGTACCGGAGAGAGGCATATTGAATTCCAATCCAACAATG	1	239	103	TC313785	AGGGTTGGGCCTCTGGCCTCTTTCTCTTCTCTATTCCATATAAGGGGGTACACTGTTCTATATATATATATATAGACGCGATAGCCCTCAGGGCTATATTCGGTATTTGCCCACATAACCCTTCATTAGGGTTTCTCAACATGTACGACGAGTGCGAGCGGGGACACTAAGGAAAGAACATGGTGCGCAAAAAGGTGCGGCGCTAGTGGTGACGGAAAGCTGCCCTCGAGCGGCGGCGGACGGCGGACGTCCACATGATCTACTCAAACTCGGTCGGCGTCACGTACGGCTGGGCCATGCGCGCGGCGTGCCTGTGCGTCCGTCACCCGTTCGCACACAGGCGGCCCAAGTCGACAGCCAGGCATGGAGGTGGAGCCAGCCGAGCACGGAAGCAATGGC…	-	-	1492 similar to UP:Q4NTE4_9DELT (Q4NTE4) TPR repeat:Response regulator receiver, partial (4%)	GRMZM2G040278_T01	AGGCTAACGTGTCCTGCTCGTTGGCTCGGTGCTACTGCACGTCCCCATCCTCTGCCTCTGCACGTACGTACGTACCGACGAGGCAGCGGGCAGAGATGGGAGGCGTAGGCGAGGCGGTCGAGGTGACGGAGCTGGAGCTTCGCATCCAGTTAATGGACGGCGGCAGCTACAACATCAACGACAACGCGGACCTCCTGGCGGAGATCCTGGCGCGGCTGGACGGGCGGTCGCTGGCCGCGGCGGCCGGCGTGTGCCGCCTGTGGGCCGCCGTGGCGCGCCGCGACGCCGTGTGGGAGGCGCTGTGCCTCCGCCACGTCGGCCCCGCGCCGTCGGCTGCGGCGGCGGCGGCCGTCGCTGGTCCGGCCACCCGCGCCGTCGTCGCCGCGCTCGGCGGGTACC…	cdna|est|protein	good
4840	4380	TC287166	1276 Zea mays clone Contig717 mRNA sequence	Up	NotSig	NotSig	On-On	On-On	On-On	4	4	4	4	4	4	3731	2274	2535	2658	1288	1232		A_92_P004269	sense gene model	No EST. cDNA result. B73 result agrees with cDNA result.	A	cDNA	60	1 of 1	3	18221624	18221683	3.04	yes	CDS	1	AGGTCATCATCGACTCCATGTCTGTGACACAACAATCAGGGGATGATGAACGTGACATGA	1	238	12	TC287166	NA	NA	NA	1276 Zea mays clone Contig717 mRNA sequence	AC233872.1_FGT003	ATGGCCCTCTTTGCTGCCGCACGCCGCGCCGCGGCCTCCTCCGTGCCCGTTCTCCTCCGTGCCTCCGCCTCCTCGGGGTCCCACCGCAGCGCCGTCCTGCTCCGGCCCCTCGCTGCCGCCGTGGCGCCGCCGAAGCCCCGCGCGATGCCGTTCTCCTCGGCGCCCGCGACGAGACCCAGCTCCGACGCCGAGCTACTCAGCGTCATCGACTCCGAGATCAAGTACGCCGAGGACTGCGATGACCACGACAGGGTTGAGGAGATTCCAGAAAATTTCCCTTTCAAAATCAGCGACGAGAAGGGGACGAATGCAGTTACCCTTAAAAGAACATATCAGGGTGAGCAGATTGAGGTTGTGGTTCACATGCCCAGCCTTGTCACTGGAGATGAGCCTGATCAT…	abinitio	good
4877	4293	TC294876	1311 unknown	Up	NotSig	NotSig	On-On	On-On	On-On	4	4	4	4	4	4	690	446	801	768	1086	1505		A_92_P004302	sense gene model	cDNA and EST results agree. B73 result agrees with cDNA result.	A	cDNA	60	1 of 1	7	36647515	36647574	7.02	yes	UTR	1	ATCCTCTTCAATTTTTGGAGCTCACTTTTGGGCTTTTGAAGCCGAGCCTTTAGATTTTGT	1	238	107	TC294876	ACTTAGCCCACTTTCTGGCAATGTTGGTCTCCCACCACCAGGTGCCATTCCAGGAGTAGCACCTTGGCCTGTGAATGTATCCCTGCATCCTGGGCATTCAACTATGGTGCCAAGTGGTCCTCCTTTGTGCACTTCCCCTCATCATTTATACCCTCCTGCTCCCCGATCTCCTAATCTCATGCATCCTGTGCCATTTATTTATCCACCATATAGTCAATCACAGGTGGTTCCAAACACCACATTTCCCATGAACACTAATATTTTTCGGCCTAACCATTATGGATGGCAACCTTATATGGGCCCAGCGCCATCAGAATTTGTGCCAATGTCGGCATGGTCAAGTAGCCATACAATTGACTTCATTCCCACACCACATGTTGTTGATCCTATTTCTCAATC…	-	-	1311 unknown	GRMZM5G845878_T01	CTCCTAATCTCATGCATCCTGTGCCATTTATTTATCCACCATATAGTCAACCACAGGTGGTTCCAAACACCACATTTCCCATGAACACTAATATTTTTCGGCCTAACCATTATGGATGGCAACCTTATATGGGCCCAGCGCCATCAGAATTTGTGCCAATGTCAGCATGGTCAAGTAGCCATACAATTGACTTCATTCCCACACCACATGTTGTTGATCCTATTTCTCAATCTTTAGCAGATAAGCATATTCAATCTGATGCAGCTGTTGTTAGTATAGGCCCTTCACTGGACAGTAGCGCTGTAGTGGCCAAAGAGGAGATGGAGACTCCTGCAGTGGCAGTAAGTGGCAATTTGATAAGCAACAAACATGATGATCAAGATAAACAATTAAAGGATG…	est|mrna	good
4972	4470	TC301899	820 weakly similar to UP:O60585_HUMAN (O60585) Ser:Arg-related nuclear matrix protein, partial (5%)	Up	Down	NotSig	On-On	On-On	On-On	4	4	4	4	4	4	1128	329	480	1254	1233	2248		A_92_P036473	gDNA	No valid cDNA / EST result. Allow B73 result.	C	gDNA	59	1 of 1	9	153187348	153187407	9.07	NA	NA	NA	AGATAGGCACCACGAGTGCAGAAGAAAACACTCAACGACTGCACAAATAGATTTGCAGAT	1	37	22	TC301899	NA	NA	NA	820 weakly similar to UP:O60585_HUMAN (O60585) Ser:Arg-related nuclear matrix protein, partial (5%)	NA	NA	NA	NA
4972	4470	TC301899	820 weakly similar to UP:O60585_HUMAN (O60585) Ser:Arg-related nuclear matrix protein, partial (5%)	Up	Down	NotSig	On-On	On-On	On-On	4	4	4	4	4	4	1128	329	480	1254	1233	2248		A_92_P004393	sense gene model	No EST. cDNA result. B73 result agrees with cDNA result.	A	cDNA	60	1 of 1	9	153187576	153187517	9.07	yes	UTR	1	CGATCGCTTGTAATGTGTCTGCGATGACGAAGATGGGTAAATGATCCTTGGCTTCGTGCT	1	237	88	TC301899	NA	NA	NA	820 weakly similar to UP:O60585_HUMAN (O60585) Ser:Arg-related nuclear matrix protein, partial (5%)	GRMZM2G030882_T02	AGCACCCCGTCCCCTCCCCCTATTAATAAAAAAAAAGATTCTGACAGCCGAAAGCGCGCACGGTGCTTGCTGCTGACCTGCCCTGCCCACGCCATGTTCGCGCCCACCCGCTTCACGTGGCCGGCTCCCCGCGGCTGACCGGATCGTTGAGCCCGGTCGTACGTACGTCGCCCGCTGCCCCCTCGTCGTCGCACCCCGGCATTCCCCATTCCCGTTCCCGTTCCCAGGCAGTTGCGGTGGGCGGCGGCGGAGGCGTCGACGAAGCATGGGGAAGGCGGGGCGCTGGCTCCGGAGCTTCCTGTCGGGCAAGAAGGACAGGCAGGCGGCGCCTCCCAAGGACAAGCGGTGGAGCTTCAGGCGCCCCCCGCCGGCGGCGCAGGAAGGGACGGCGGCGGACCA…	cdna|omrna|protein	good
5015	4549	TC300713	1297 Zea mays clone Contig900.F mRNA sequence	Up	NotSig	Up	On-On	On-On	On-On	4	4	4	4	4	4	1294	105	1640	2749	2457	1243		A_92_P004432	sense gene model	No EST. cDNA result. B73 result agrees with cDNA result.	A	cDNA	60	1 of 1	1	222547295	222547236	1.07	yes	UTR	1	GATCTGACCCTATATGCTTGCTCTTCACTTCTGTACACTGCTACTGGTGGAAATTCAGAC	1	237	2	TC300713	NA	NA	NA	1297 Zea mays clone Contig900.F mRNA sequence	GRMZM2G025855_T01	GGATAACGAAGGGATAAGCTGGGCAGCGGCCACTCCCATCCCCGCACTTCACCGGCCTCCTCCTCCTCCCCGTCCATCGCCGTCGCCGGGGCTTCCTACAACTTCAAAATGGCGGCTACCGCCACCGCCATGGCTATAGCAACTATCTCCCCCGCCGCTCCGATTCCATCCGCGCCCTTCCCATCCCTTCCCCTCCCCCTCGGCCTCCGCCTCCGCTCTCAACCCCTCCTCTTCGCTGCTTCCCGCCGCCGCTTCCTCCATGTTCCCAAAGCCGCCTCCTGGGACGAATCCGTCCCCGAGGATGGTGGAGATGCGGAGGAATCCGTTGCCGCTGGGGACGACGAGGACGAGGAGGAGAAGCAGCGGCCCGAGCCGGTGTCCTCCTCCGAGTTCCAGTTC…	abinitio|cdna|est|omrna	good
5021	4402	BG837516	969 homologue to UP:O82108_MAIZE (O82108) Seryl-tRNA synthetase , partial (47%)	Up	Up	NotSig	On-On	On-On	On-On	4	4	4	4	4	4	160	98	245	139	130	109		A_92_P004438	EST	EST result. No valid cDNA result. B73 result (EST vs genome) agrees with EST result.	E	EST	0	1 of 1	2	222878841	222880122	2.09	no info	NA	3	ATGCACGTGCAGGTTGCAAATTCTTACGTTAATTTCTGGGGCCTATCAGTACACAGTACT	1	237	159	BG837516	GGGTGCTTATCACTTAGGTGATCGAATCTACCYTGCTGAACTTCCAATCAAAATATGCTGGGTACTCCACATGYTTCCGGAAGGAMGCTGGTTCTCATGGAAGGGACACAGCTGGTATCTTCAGAGTCCACCAGTTTGAAAAAATTGAACAATTCTGCATTACAAGCCCAAATGGCAATGATTCCTGGGAGATCCATGAAGAGATGCTAAAAAATTCAGAAGATTTCTACAAGGAGATTGGGCTACCATACCAAGTTGTTTCCATTGTCTCCGGTGCTCTTAATGATGCTGCTGCTAAGAAATACGATTTGGAAGCATGGTTCCCTGCATCAAAGACCTTCCGAGAGTTAGTATCCTGTTCAAATTGCACTGACTTTCAGTCAAGGAGACTTGGAATTG…	CO388	Zm10_08f05_A Zm10_AAFC_ECORC_Fusarium_graminearum_corn_silk Zea mays cDNA clone Zm10_08f05, mRNA sequence.	969 homologue to UP:O82108_MAIZE (O82108) Seryl-tRNA synthetase , partial (47%)	GRMZM2G172101_T03	CGGCCCAAATAGCATGCCAAGGGGCAAGCGCCCAAGCTCACCCGCGACGTCAAGCCTGCCCTAACCTCGTGTTTCCCTTGCTCGGCTTCACCCCATCGCCGCCGTCGCAACGTGCCCGCCTGTTTCCCTTGCTCGACTTCACCCCATCGCCGCCGCCGCCGTCGCAAGCGACGATGCTCGACATCAACTTGTTCCGCACCGACAAGGGCGGCAACCCGGAGCTTATTCGTGAGTCCCAGCGCAGCCGGTTCGCCTCCGTCGAGCTCGTCGACGAGGTCATCGCCCTCGACAAGGCATGGCGCGAAAGGCAGTTCGAGCTGGACAAGATCCGGCAGGAGCTCAACGCTACCAGCAAGAAGATTGGCAAGCTCAAAGCCAGCAAGCAAGAAGAGGAAGCGA…	cdna|est|omrna|protein	good
5059	4475	TC303398	761 similar to PRF:NP_565910.1:18405136:NP_565910 expressed protein (Arabidopsis thaliana), partial (39%)	Up	Down	Down	On-On	On-On	On-On	4	4	4	4	4	4	958	568	452	854	216	350		A_92_P004473	sense gene model	cDNA and EST results agree. B73 result agrees with cDNA result.	A	cDNA	60	1 of 1	3	180509279	180509220	3.06	yes	UTR	1	TTATTATTTTCTCTCCTGCTTTAATGCTCTCGTAGTCTTGTTCCTTTAGCACCTCGATCG	1	237	83	TC303398	GCTCTCACGCACCGCGCCAAGGCAAGGGGGCGCAGACGCCACAGCACCGCCAAGCAAAGCAACTAGCTAAACTACAGCTACAGCTCCAGTTCCTGTATACTAGAGATGCTCACGTTACATTGGAACAGCAGAAGCGCCGTGAGACTGCAAATCTCCGCCCCGCACCGAACGGAAGGAAGAACGTAAGGCTCGATCGAGGTGCTAAAGGAACAAGACTACGAGAGCATTAAAGCAGGAGAGAAAATAATAAAAAAAATAATAATCTTCTCTTTACACAAGGTTCGTTCGTGGTTCCCTAATTAAGACCGCGGAGGCGGATCGAGCGTCTCTTGACCTGCTCGGCGGCGGCGGCGGCTTCCCCTCCTCCTCCTCCTCTCCCCTCGGCTTGCTGCTCGCGTC…	-	-	761 similar to PRF:NP_565910.1:18405136:NP_565910 expressed protein (Arabidopsis thaliana), partial (39%)	GRMZM2G064948_T01	ATGCTATGCGCTTCCTCCACATACAAGACCACCGCAGATCAAAACACACATCTCTCTCACTCACTCACTCGCCTCACTCCACTGGACATCCATCCATGGAGCTCTTCGCAGCAGCAGCATCAGCCGAGGATCAGAAGCCGTGCAGCAGCAGGCTGTTCAGCAGGAAGAGGAGCGGCGGCAAGGCGGGCATGGGCGTGCGCGGCGCCGACAAGGGCCGGTCGTCCTTCTCCGGGCGGTGCGCGCGGCTCGTCAAGGAGCAGCGCGCGCGGTTCTACATCATGCGCCGCTGCGTCACGATGCTGGTGTGCTGGCGCGAGTACGCCTGACGCCTGAGCCCTCGGTGTCCCTGATGCAATGGCGCCGGACATGATGCGGAGCCGCATGCAGGACGCGAGCAGC…	abinitio|cdna|est|omrna	good
5258	4686	TC296183	628 similar to UP:Q7EZA3_ORYSA (Q7EZA3) Oxysterol-binding protein-like, partial (33%)	Up	Up	Up	On-On	On-On	On-On	4	4	4	4	4	4	1095	601	2472	539	3584	1299		A_92_P004659	sense gene model	No EST. cDNA result. B73 result agrees with cDNA result.	A	cDNA	60	1 of 1	1	191369267	191369208	1.06	yes	UTR	1	TATTGTCGTCCCCTCTCCTTTGTGACTCCAAGTCCACTAGCAGCAGATCTTTGTTCACTG	1	236	25	TC296183	NA	NA	NA	628 similar to UP:Q7EZA3_ORYSA (Q7EZA3) Oxysterol-binding protein-like, partial (33%)	GRMZM2G067049_T05	GTCGTCCGCACTGCCGGCCACCGTGACCCGCGGCGGTCCATGCGCCGTCGTTGGTCGGAGTAAATGAGATTCCCGGACGTCACCTTGCGACTCGCGTGTGGCCTCGGGATCGCTAGCTTCGCTTCGCTTTTAACATTTCTTAGGAGAAAAGGAAAGAGGTTCCGTTTACACAAGAACCGGCGTATGCGTGTGCGTGTGCTCCGTTGGCTCTCGGCGGCGGCACCTTTCCGTCGCCGTCGCCATGGCCACACGCTCCACAGACAAAGTACTGCATACGTATGGTCCGCGTATACACACTCTCGGAAAAGGAGGCTACCTACCTACCACCCGTATACTTGTACTTGTACATACACGTTGCAGCACACACAAAAGGAGTTTCCAACATTTCTTATCTGGGGC…	est|protein	good
5298	4763	TC282010	705 unknown	Up	NotSig	NotSig	On-On	On-On	On-On	4	4	4	4	4	4	1302	717	1857	1214	154	263		A_92_P004698	sense gene model	No EST. cDNA result. B73 result agrees with cDNA result.	A	cDNA	60	1 of 1	2	229428437	229428496	2.09	yes	UTR	1	GTATGCAATCAAAGCAGCTATGCCGTGTAATTTCGTTCCCCTTTGGTTGTTCCGGTTGTG	1	235	116	TC282010	NA	NA	NA	705 unknown	GRMZM2G023132_T01	GCTGAGCCTACTGAGAACACACAAATTAAAGCCTTCTCCTACTCCTACATACGTTGATCAATGGCTCTCCTGCGTGTCGTCAGCACGGCTGTACTGCCTGCCGCCTGCTGCGTCGTCCTCCTCCTCCTGTCCACCACCACGGCTCCGGTGGCCATGGCCGGTTCGTTGCGGGATGACTGCCGCGCGTTCTGCCGCCCAAGGTGCGAGGGCTACGGTGCGGATTTGTGCCATGCCCTCGTCAACGGTTTCCCGCTACTGCAGAACGTCCTCGAGGCGACGTGCGCAGAGCGCTTCTACGAAGTGTGTCAACCCATCTGCATGAACATCTGCACGGCCAACACCCTCACTCCGGCAGCGGGGCCGGGAACTGCCCCGCCGCCGCCGCCACCATGCGGCAAG…	abinitio|est|omrna	good
5315	4796	TC306423	2308 similar to UP:Q69JW8_ORYSA (Q69JW8) Loricrin-like protein, partial (46%)	Up	NotSig	NotSig	On-On	On-On	On-On	4	4	4	4	4	4	2477	1706	2204	1757	2027	1730		A_92_P004714	sense gene model	cDNA and EST results agree. B73 result agrees with cDNA result.	A	cDNA	48	1 of 1	2	6354560	6354501	2.02	yes	CDS	1	GGAGTTGGAGGCAACCTGGGAAGCAATCCTGATGGTTCGAAAGCCTGAAATACCAAGGAT	1	235	82	TC306423	TTGATTCTAATGGGAAAGTTCGCATAACTGAATCCCTGAAGAGGATCTTGTGAATTTTAGTGGGAATTTGATCGTGGAAAGTTTATGAAGTTTTGTTGGGATTATGGATGCATAAGATAGTGGTGAATGAAGAACTATCTATGTCAGCCGTGAACTTGGGTTACATTAGGAGCTCAGAAATAGCACAGAACTCTAGAAAATCATTTCAGCATGGCGATCAAAGTTTGACCGCTCCAGATGATAGCTGCATGTTTTTTCTTGGACTTGGGCCAACACCAAATCTATATTCTGCTGATAGTCACTCATTTGGTGGAAACAAAGCTTATCAATCAGCAACTTTGCTCAGTCAACATTGTGCCACAACCGATCCTGGTTTAATGTTGGGTCTTTCAAGATGTA…	-	-	2308 similar to UP:Q69JW8_ORYSA (Q69JW8) Loricrin-like protein, partial (46%)	AC191113.2_FGT002	ATGGACCTTAATAGGACAAATCTTTGGTTTCATGGAAAGGAACATATAGCTACTGCTTCATTCTCCCAGGCCCAACCATCTGCCATAAATTGCAGGAATGAAGAACTATCTATGTCAGCCGTGAACTTGGGTTACATTAGGAGCTCAGAAATAGCACAGAACTCTAGAAAATCATTTCAGCATGGCGATCAAAGTTTGACCGCTCCAGATGATAGCTGCAGGCTGGCCCTTGGACTTGGGCCAACACCAAATCTATATTCTGCTGATAGTCACTCATTTGGTGGAAACAAAGCTTATCAATCAGCAACTTTGCTCAGTCAACATTGTGCCACAACCGATCCTGGTTTAATGTTGGGTCTTTCAAGATGTAGCTCAAGAAATTTGCAATCTACAAGGGCG…	abinitio	good
5334	4831	TC314074	1312 weakly similar to UP:Q4TC88_TETNG (Q4TC88) Chromosome undetermined SCAF7042, whole genome shotgun sequence. (Fragment), partial (7%)	Up	Up	NC	On-On	On-On	On-On	4	4	4	4	4	4	1187	665	1051	667	913	583		A_92_P004732	sense gene model	No EST. cDNA result. B73 result agrees with cDNA result.	A	cDNA	39	1 of 1	4	5306503	5306558	4.02	yes	UTR	1	CGCGACAAACTACAGAAGGGAGCGATGTATGTGCTTGGCAGATTGTGCAACCAAAAGGTG	1	235	44	TC314074	NA	NA	NA	1312 weakly similar to UP:Q4TC88_TETNG (Q4TC88) Chromosome undetermined SCAF7042, whole genome shotgun sequence. (Fragment), partial (7%)	GRMZM5G853191_T01	GGTGGAACGCTTACTTGTAGTTGTAGCTGCTGCTCCTCCGACGGACTACGAGGAGAGGTCGAGATGCGAGGAGCGCGAGATGGCCGCCTGCCTGGAGGCGGCGAGGGAGGCCTGCGCTAAGTTCGCGAAGGCAAAATGCGCGGGGCCATTCCAGGACGCAAGGATCGCCCACGAGGGCGTCCTAGCGAACACGGGTTTCGATGTGTGGGGGGCCGCTGCTGACAAGAGTTCCTCAACGGCGGCGGCGGCCGCCTGTGCCCTGAACGGCCAGCCGCCGCGTGTGTAGCCCAGGTCCTGGTGGCGCGACAAACTACAGAAGGGAGCAATGTATGTGCTTGGCA	est	good
5465	4921	TC307657	1651 UP:RPOA_MAIZE (P09562) DNA-directed RNA polymerase alpha chain (PEP) (Plastid-encoded RNA polymerase alpha subunit) (RNA polymerase alpha subunit) , complete	Up	NotSig	NotSig	On-On	On-On	On-On	4	4	4	4	4	4	5999	3455	8029	7628	3971	4341		A_92_P004858	ambiguous	cDNA and EST results agree. B73 result agrees with cDNA result.	A	cDNA	59	1 of 5	5	209940756	209940815	5.07	yes	UTR	1	AACCCGTTGATTTCTGCATTGAGTTACAGATCAAGAGAGATCGCGCATATCATACGGAAC	1	234	122	TC307657	ATGAAAGTAAAGGATATATTTTAACCTGAAACGGATATCTTTGTATCTTTTTTCTTTTTGTTATTTCTAACTCATATTTATGAGATAATAAAATATGACAAAAGCTATACCAAAAATAGGTTCACGTAAGAAAGTGCGTATTGGTTTGCGTAGGAATGCCCGTTTTAGTTTACGGAAGAGTGCACGTAGAATAACAAAAGGGATTATTCATGTTCAAGCTAGTTTCAACAATACCATTATAACCGTTACAGACCCACAAGGTCGGGTCGTTTTCTGGTCCTCCGCAGGTACTTGTGGATTCAAAAGCTCAAGAAAAGCATCACCCTATGCTGGTCAAAGAACAGCAGTAGATGCTATTCGTACAGTGGGTTTGCAACGAGCAGAAGTTATGGTAAAAGG…	-	-	1651 UP:RPOA_MAIZE (P09562) DNA-directed RNA polymerase alpha chain (PEP) (Plastid-encoded RNA polymerase alpha subunit) (RNA polymerase alpha subunit) , complete	GRMZM2G427564_T01	ATGACAAAAGCTATACCAAAAATAGGTTCACGTAAGAAAGTACGTATTGGTTTGCGTAGGAATGCCCGTTTTAGTTTACGGAAGAGTGCACGTAGAATAACAAAAGGGATTATTCATGTTCAAGCTAGTTTCAACAATACCATTATAACCGTTACAGACCCACAAGGTCGGGTCGTTTTCTGGTCCTCCGCAGGTACTTGTGGATTCAAAAGCTCAAGAAAAGCATCACCCTATGCTGGTCAAAGAACAGCAGTAGATGCTATTCGTACAGTGGGTTTGCAACGAGCAGAAGTTATGGTAAAAGGTGCTGGTAGCGGAAGAGATGCCGCATTACGAGCCATTGCTAAAAGTGGTGTACGGTTAAGTTGTATACGCGATGTAACACCTATGCCGCATAAT…	cdna|protein	good
5465	4921	TC307657	1651 UP:RPOA_MAIZE (P09562) DNA-directed RNA polymerase alpha chain (PEP) (Plastid-encoded RNA polymerase alpha subunit) (RNA polymerase alpha subunit) , complete	Up	NotSig	NotSig	On-On	On-On	On-On	4	4	4	4	4	4	5999	3455	8029	7628	3971	4341		A_92_P004858	ambiguous	cDNA and EST results agree. B73 result agrees with cDNA result.	A	cDNA	59	2 of 5	5	209940756	209940815	5.07	no	UTR	4	AACCCGTTGATTTCTGCATTGAGTTACAGATCAAGAGAGATCGCGCATATCATACGGAAC	1	234	122	TC307657	ATGAAAGTAAAGGATATATTTTAACCTGAAACGGATATCTTTGTATCTTTTTTCTTTTTGTTATTTCTAACTCATATTTATGAGATAATAAAATATGACAAAAGCTATACCAAAAATAGGTTCACGTAAGAAAGTGCGTATTGGTTTGCGTAGGAATGCCCGTTTTAGTTTACGGAAGAGTGCACGTAGAATAACAAAAGGGATTATTCATGTTCAAGCTAGTTTCAACAATACCATTATAACCGTTACAGACCCACAAGGTCGGGTCGTTTTCTGGTCCTCCGCAGGTACTTGTGGATTCAAAAGCTCAAGAAAAGCATCACCCTATGCTGGTCAAAGAACAGCAGTAGATGCTATTCGTACAGTGGGTTTGCAACGAGCAGAAGTTATGGTAAAAGG…	-	-	1651 UP:RPOA_MAIZE (P09562) DNA-directed RNA polymerase alpha chain (PEP) (Plastid-encoded RNA polymerase alpha subunit) (RNA polymerase alpha subunit) , complete	GRMZM2G427557_T01	AATTGGCTTGTTATTTTTAATGGAATGAAATAAATATTCACGCTTTCTGACATAGAATCCCCTAGAAGGGTTAGGTACATAGAATAAGTATGGATAGTCTTTTCCAATGCGATAAAATAAAGCGACATCGTGTCTATTTTTCTTTGCTAAAGGGGTATTTCCATGTGTTTGCCTTGGTATCGTGTTCATACTGTCGTATTGAATGATCCGGGTCGATTGCTTTCGGTGCATATAATGCACACAGCTCTAGTTTCTGGTTGGGCTGGTTCGATGGCTTTATACGAATTAGCGGTTTTTGATCCCTCTGATCCTGTTCTGGATCCAATGTGGAGACAAGGTATGTTCGTCATCCCCTTCATGACTCGTTTAGGAATAACGAATTCGTGGGGTGGTTGGAGT…	cdna|est|omrna|protein	good
5465	4921	TC307657	1651 UP:RPOA_MAIZE (P09562) DNA-directed RNA polymerase alpha chain (PEP) (Plastid-encoded RNA polymerase alpha subunit) (RNA polymerase alpha subunit) , complete	Up	NotSig	NotSig	On-On	On-On	On-On	4	4	4	4	4	4	5999	3455	8029	7628	3971	4341		A_92_P004858	ambiguous	cDNA and EST results agree. B73 result agrees with cDNA result.	A	cDNA	57	3 of 5	5	169170092	169170151	5.05	yes	UTR	1	AACCCGTTGATTTCTGCATTGAGTTACAGATCAAGAGAGATCGCGCATATCATACGGAAC	1	234	122	TC307657	ATGAAAGTAAAGGATATATTTTAACCTGAAACGGATATCTTTGTATCTTTTTTCTTTTTGTTATTTCTAACTCATATTTATGAGATAATAAAATATGACAAAAGCTATACCAAAAATAGGTTCACGTAAGAAAGTGCGTATTGGTTTGCGTAGGAATGCCCGTTTTAGTTTACGGAAGAGTGCACGTAGAATAACAAAAGGGATTATTCATGTTCAAGCTAGTTTCAACAATACCATTATAACCGTTACAGACCCACAAGGTCGGGTCGTTTTCTGGTCCTCCGCAGGTACTTGTGGATTCAAAAGCTCAAGAAAAGCATCACCCTATGCTGGTCAAAGAACAGCAGTAGATGCTATTCGTACAGTGGGTTTGCAACGAGCAGAAGTTATGGTAAAAGG…	-	-	1651 UP:RPOA_MAIZE (P09562) DNA-directed RNA polymerase alpha chain (PEP) (Plastid-encoded RNA polymerase alpha subunit) (RNA polymerase alpha subunit) , complete	GRMZM2G570313_T01	GTTATTTATAACTCATATTTATGATATAATAAAATATGACAAAAGTTATATCAAAAATAGGTACCCACGGAAATCTTTTCTTGTTATTTAAAAAAGTACCCACGGAAATGTCCCAATTGCATATAAAAATGAAAGTAAAGGAGATATTTTAACATGAAACGGATATCTTTGTATTTTTTTTGTTATTTATAACTCATATTTATGATATAATAAAATATGACAAAAGTTATACCAAAAATAGGTTCACGTAAGAAAGTGTGTATTGGTTTGCGTAGGAATGCCCGTTTTAGTTTACGAAAGAGTGCATGTAGAATAACAAAAGGGGTTATTCATGTTCAAGCCAGTTTCAACAATACCATTATAACCGTTTCAAACACACAAGGTCGGGTCATTTTCTAG…	est|protein	good
5465	4921	TC307657	1651 UP:RPOA_MAIZE (P09562) DNA-directed RNA polymerase alpha chain (PEP) (Plastid-encoded RNA polymerase alpha subunit) (RNA polymerase alpha subunit) , complete	Up	NotSig	NotSig	On-On	On-On	On-On	4	4	4	4	4	4	5999	3455	8029	7628	3971	4341		A_92_P004858	ambiguous	cDNA and EST results agree. B73 result agrees with cDNA result.	A	cDNA	59	4 of 5	2	172117925	172117984	2.07	no	UTR	4	AACCCGTTGATTTCTGCATTGAGTTACAGATCAAGAGAGATCGCGCATATCATACGGAAC	1	234	122	TC307657	ATGAAAGTAAAGGATATATTTTAACCTGAAACGGATATCTTTGTATCTTTTTTCTTTTTGTTATTTCTAACTCATATTTATGAGATAATAAAATATGACAAAAGCTATACCAAAAATAGGTTCACGTAAGAAAGTGCGTATTGGTTTGCGTAGGAATGCCCGTTTTAGTTTACGGAAGAGTGCACGTAGAATAACAAAAGGGATTATTCATGTTCAAGCTAGTTTCAACAATACCATTATAACCGTTACAGACCCACAAGGTCGGGTCGTTTTCTGGTCCTCCGCAGGTACTTGTGGATTCAAAAGCTCAAGAAAAGCATCACCCTATGCTGGTCAAAGAACAGCAGTAGATGCTATTCGTACAGTGGGTTTGCAACGAGCAGAAGTTATGGTAAAAGG…	-	-	1651 UP:RPOA_MAIZE (P09562) DNA-directed RNA polymerase alpha chain (PEP) (Plastid-encoded RNA polymerase alpha subunit) (RNA polymerase alpha subunit) , complete	GRMZM2G474459_T01	TGGTTCACAGATACCTAAAATCTATTTTATTATGATCCATTTCGTGAAAATATAGATTATGCCAAAGATGCCAAATTGCTTTCTTTTTTCTTTTTATTCTAACTCAAAAAAGAAGAAGAGGAAAAAATTGCAATGATTTAAAGCGAGAACTTGTTCTTAGGTAAATCAATTGGGAGATGCTTCTCTAGAGTGTCCCATATCAGTTTTCCATCTTCCATACAAAAACTATTAATTTGCATAAGATCTTCTTCAGTCTTACTCAAAAGGTCCAATAGTGTATGTATATTGGCCCTTTTGAGACAATTATACGTTCTAGAAGGCAATTCTAATTGATCAATAAAAATACAATTCAATGGAATTCCTTTTTTGTTTTTCTTTAGATTAGTGAATCTTTTTTGA…	cdna|est|omrna|protein	good
5465	4921	TC307657	1651 UP:RPOA_MAIZE (P09562) DNA-directed RNA polymerase alpha chain (PEP) (Plastid-encoded RNA polymerase alpha subunit) (RNA polymerase alpha subunit) , complete	Up	NotSig	NotSig	On-On	On-On	On-On	4	4	4	4	4	4	5999	3455	8029	7628	3971	4341		A_92_P004858	ambiguous	cDNA and EST results agree. B73 result agrees with cDNA result.	A	cDNA	58	5 of 5	9	60619855	60619796	9.03	yes	UTR	1	AACCCGTTGATTTCTGCATTGAGTTACAGATCAAGAGAGATCGCGCATATCATACGGAAC	1	234	122	TC307657	ATGAAAGTAAAGGATATATTTTAACCTGAAACGGATATCTTTGTATCTTTTTTCTTTTTGTTATTTCTAACTCATATTTATGAGATAATAAAATATGACAAAAGCTATACCAAAAATAGGTTCACGTAAGAAAGTGCGTATTGGTTTGCGTAGGAATGCCCGTTTTAGTTTACGGAAGAGTGCACGTAGAATAACAAAAGGGATTATTCATGTTCAAGCTAGTTTCAACAATACCATTATAACCGTTACAGACCCACAAGGTCGGGTCGTTTTCTGGTCCTCCGCAGGTACTTGTGGATTCAAAAGCTCAAGAAAAGCATCACCCTATGCTGGTCAAAGAACAGCAGTAGATGCTATTCGTACAGTGGGTTTGCAACGAGCAGAAGTTATGGTAAAAGG…	-	-	1651 UP:RPOA_MAIZE (P09562) DNA-directed RNA polymerase alpha chain (PEP) (Plastid-encoded RNA polymerase alpha subunit) (RNA polymerase alpha subunit) , complete	GRMZM2G458099_T01	GATATTCTCTTCGGCTTCAAGCAAAATCTCTGGGCCGCCTTAAGTTTTTTTATATTCATATTCCGATGAAAACTTTAGTTCTTATAAAGGATTTAATCCTTTTCCTCTCAATATCATATTGAGGAAGAATATACATTCTCCCGATTAGTATCCAAAGACTAATTGAATTTGCATCTAAAATACAAATTCGATTATGAGTACGTAGTCGCGAAGCATAATTTTGCATTGGATTAAGTATTCCGATAAGTATTCCGATTGAATAAATATGAGTAAAGGATCTATGGATGAAGATACAAAAAAGGTTATTTCCAATCGTAATTAAATCTTCTTTTGTTTTGTAGGAAATGGAAGCCCAATAGCTAAAAAACGATGGTTTTGGTTTACTAGAACCATCAGTAT…	cdna|est|omrna|protein	good
5484	4958	TC294480	674 Zea mays clone EL01N0553H04.c mRNA sequence	Up	NotSig	NotSig	On-On	On-On	On-On	4	4	4	4	4	4	3198	1906	2500	2204	1928	1747		A_92_P004877	sense gene model	cDNA and EST results agree. B73 result agrees with cDNA result.	A	cDNA	59	1 of 2	10	14498124	14498065	10.03	no	UTR	1	TTTTCCTCTTTTCTGCATCATGCCTAGGTCAGTCTGCACATGCTCATATTGCTATTGTCT	1	234	84	TC294480	GAATTCCATTGTGTTGGGGGAAGAAGAGGCCAACCGATCCAGCAGCGATGGCAGGCGGGGGCATGCTGGGGGGCGCTTTCTGGGCGACGCGGGCGCTGGAGGTGGTCAAGCGGAACGATTCCCCGGGCCTATTGTGGAAGCGCATCAAGCTCACCACCACCCGCAAGAACAACGCCAAGAAGCGCCTCAAGCGGCTCTGGCAGAATGAGGCGGTTATAAGAGCTTGTGGTGCATCAGCGTCTGACGCGGCTTCAACAGCTGACAAACAACAGTAGCTTGGAGCACAACTGGAGCAGGTCATGTGACCTACATATGCTTGATAAGCTGAAGCCTTGACTTTGCTGTCCACCCCCAGTGTTTTGATTTTGCTGTCCTCGGATTGAATACTTTCTCCATCCA…	-	-	674 Zea mays clone EL01N0553H04.c mRNA sequence	GRMZM2G005566_T01	TGATGTCAACGACAGCAACCGGTGCAATGCATTCCATTACATTACATTACATGCAGAAGACAATAGCAATATGAGCATGTGCAGACTGACCTAGGCATGATGCAGAATAGAGGAAAAACAACCAGGCTCAAAATGTTTTTTTTTTCCTCTCCTTCCAGAAGTAACGTGGAAACAACGAAAATCGATGGAATTCAGGAGGGCGCAAAGGTGCTCGGAACTGATGTAAGCAGGAGAGAGGAGGGGGGGGGGGGCAGCAAAGTCAAGGCTTCAGCTTATCAAGCATAGGTAGGTCACAGGACCTGCTCCAGTTGTGCTCCAAGCTACTGTTGTT	est	good
5484	4958	TC294480	674 Zea mays clone EL01N0553H04.c mRNA sequence	Up	NotSig	NotSig	On-On	On-On	On-On	4	4	4	4	4	4	3198	1906	2500	2204	1928	1747		A_92_P004877	sense gene model	cDNA and EST results agree. B73 result agrees with cDNA result.	A	cDNA	59	2 of 2	10	14498124	14498065	10.03	yes	UTR	1	TTTTCCTCTTTTCTGCATCATGCCTAGGTCAGTCTGCACATGCTCATATTGCTATTGTCT	1	234	84	TC294480	GAATTCCATTGTGTTGGGGGAAGAAGAGGCCAACCGATCCAGCAGCGATGGCAGGCGGGGGCATGCTGGGGGGCGCTTTCTGGGCGACGCGGGCGCTGGAGGTGGTCAAGCGGAACGATTCCCCGGGCCTATTGTGGAAGCGCATCAAGCTCACCACCACCCGCAAGAACAACGCCAAGAAGCGCCTCAAGCGGCTCTGGCAGAATGAGGCGGTTATAAGAGCTTGTGGTGCATCAGCGTCTGACGCGGCTTCAACAGCTGACAAACAACAGTAGCTTGGAGCACAACTGGAGCAGGTCATGTGACCTACATATGCTTGATAAGCTGAAGCCTTGACTTTGCTGTCCACCCCCAGTGTTTTGATTTTGCTGTCCTCGGATTGAATACTTTCTCCATCCA…	-	-	674 Zea mays clone EL01N0553H04.c mRNA sequence	GRMZM2G000339_T01	GAAGCCCAAACCCTTCGAAAACCCTTCTCCCGTCCTGCTCACTCCCGTCTCCGAGCGCCGCCGCCGCCAGCGCCGACACGCGATAAACAAGAGGAAGAAGAGGCCAACCGATCCAGCAGCGATGGCAGGCGGGGGCATGGTGGGGGGCGCTTTCTGGGCGACGCGGGCGCTGGAGGTGGTCAAGCGGAACGATTCCCCGGGCCTATTGTGGAAGCGCATCAAGCTCACCACCACCCGCAAGAACAACGCCAAGAAGCGCCTCAAGCGGCTCTGGCAGAATGAGGCGGTTATAAGAGCTTGTGGTGCATCAGCGTCTGACGCGGCTTCCACAGCTGACAAACAACAGTAGCTTGGAGCACAACTGGAGCAGGTCCTGTGACCTACCTATGCTTGATAAGC…	cdna|est	good
5594	5007	BE640008	482 unknown	Up	Down	NotSig	On-On	On-On	On-On	4	4	4	4	4	4	847	317	619	1350	1256	1433		A_92_P004984	inconclusive	cDNA and EST results agree. B73 result doesn't agree.	B	cDNA	54	1 of 1	2	None	None	2.04	yes	NA	3	GCTCCTCTGCTCCTGGAGCTGGACATGATGGGCCAAGTCATTTATATTGGGGCTAACAAC	1	234	33	BE640008	AATTAACCTATATGATTTACTAATAGTCATGTTCGATGTCAATAGGCATCTTAATTTGGATCTGGAATAACAGGAGCCTGATGGAAGCATGAAGATTTTTTAGGCTCCTCTGCTCCTGGAGCTGGACATGATGGGCCAAGTCATTTATATTGGGGCTAACAACAAAGGTTGATCAGTTTTGCCTAGTCCCAGTACCATACAAAGATGTTCAAGTGAACCTGAAAATTCTTCTCAATTTGACTTGCAAGCTTTCTGATGCGAGCACTAAATAGTGATATTTTGCAATTTTGTATGAGCATTGTTTGAGTGAATCTTTTCTTTGGGCAGCTGGATATAAACATTTCTCCACGTCTCTCTTCTGAATACATAAGTTATCTGGAAAATCCTGTTGAGTTACTC…	OH43	946044G03.y1 946 - tassel primordium prepared by Schmidt lab Zea mays cDNA, mRNA sequence.	482 unknown	GRMZM2G176324_T03	GCACACGCGACGCCCGATGCCCCGACTGCCTCGACCCGCCTGCGCCCAGGAAGACCCGACACCGCCAGGCGACCCCGGCCACCCGTGCCCTGCCCCTGCGAGCCGACGCCAGCCCGCGCCAAGAACGCCGCCAGCGCCTCCCGAGCGGGCGGTCACCTCGTCCTGCTCCTGGCCGCGGGGATCACCATGCTGGTGCTCTACGTCGTGTACCGCCCGTCCCACCCCACCTTCGCCGTCACCTCGGTCGCTGTGCTGGCGCTGTACAACGCCACCGCCAACATCGCCGCGGGCACGGGCCAGGCGCCGGCCACCACGCTGGCCGCATCGTTCCAGTTCACGCTGGTGCTCGGCAACCCGAGCGGGCGATCGGCGGCGCGGTACGACCGGTTGGCGGCGTAC…	est|omrna|protein	good
5690	5186	TC289319	879 similar to UP:Q7EYE2_ORYSA (Q7EYE2) WD-40 repeat protein-like, partial (5%)	Up	NotSig	NotSig	On-On	On-On	On-On	4	4	4	4	4	4	486	251	621	383	512	325		A_92_P005073	inconclusive	No EST. cDNA result. B73 result doesn't agree.	D	no result	NA	NA	NA	NA	NA	NA	NA	NA	NA	ATGGCAAGTGACAACCCCTCTTTGCATCCTGCAGTGTTTCACCTTTCTAATATTTCTGTT	1	233	12	TC289319	NA	NA	NA	879 similar to UP:Q7EYE2_ORYSA (Q7EYE2) WD-40 repeat protein-like, partial (5%)	NA	NA	NA	NA
5925	5311	TC279888	2022 UP:TBA3_MAIZE (P22275) Tubulin alpha-3 chain (Alpha-3 tubulin), complete	Up	Down	Down	On-On	On-On	On-On	4	4	4	4	4	4	1089	295	498	2270	394	2513		A_92_P005296	inconclusive	No valid cDNA / EST result. No valid B73 result.	D	no result	NA	NA	NA	NA	NA	NA	NA	NA	NA	TCACCAAATTCGGGTCGTGCGTGCCTTCGACGCCTTGCCCGATTAGCACATTTCCTTCCC	1	232	51	TC279888	NA	NA	NA	2022 UP:TBA3_MAIZE (P22275) Tubulin alpha-3 chain (Alpha-3 tubulin), complete	NA	NA	NA	NA
5999	5451	TC307568	1058 similar to GB:AAQ23059.1:33591104:AY344487 heat shock factor RHSF5 (Oryza sativa (japonica cultivar-group)), partial (43%)	Up	NotSig	NotSig	On-On	On-On	On-On	4	4	4	4	4	4	344	215	303	393	366	486		A_92_P005363	sense gene model	cDNA and EST results agree. B73 result agrees with cDNA result.	A	cDNA	60	1 of 1	7	9708483	9708424	7.01	yes	CDS	4	GAAGCTGATGACTTGGGGGCTAGTAGCAGCTTGGAGCAAGGTTCACCGGTCCTGTTTAAT	1	231	74	TC307568	CAAAGATTGACATGTTGAAAAAAGACAAGCAGTTACTGATGGAAGAAGTGGTGAAGCTAAGGCAGGAGCAGCAGAACACAAAGGCAAATCTCAAAGCGATGGAGGATAGGCTACAGGGGACTGAACAGAAGCAGCAGCAGATGATGGCGTTCTTGGCACGTGTCATGCGGAATCCTGAATTCTTGAAGCACCTGTTTTCCCAGAATGAGATGAGGAAGGAGCTTCAAGATGCTATTTCAAAGAAAAGAAGACGGCGCATCGACCAAGGGCCCTGAAGCTGATGACTTGGGGGCTAGTAGCATCTTGGAGCAGGGTTCACCGGTCCTGTTTAATGCCCAGGACCCAGTTGAATTCCTTGTCGACGGAATCCCAGCTGACCTCGAGAGCCCAGCTTTCGAT…	-	-	1058 similar to GB:AAQ23059.1:33591104:AY344487 heat shock factor RHSF5 (Oryza sativa (japonica cultivar-group)), partial (43%)	GRMZM2G125969_T03	CTCTAATTTTTTATCCTTCATTGTTTTCTTATTTTCTTTTGAATGAGGCAGTACATGACAGGTCCTTGAAACAGTAGAAAAGGATGAGTATTGATTTATTAAAGAAGAAAGATAACAAATTGAATGAAGAAGTAACTGAAAACAATGCAAACTGAAACTGTGCAAAAGTTAACTGGAACGTATCCTAAAGAGGTAATGCAGGTCACCTTTTTGTTTGATTTCACTTTAGCTCTTACTGCTGATCTGATGAAAAATTAACCATTTTTTACTGCAATATACCAGTCATATCTTCTTGCCTTGAGGTCTTTTGAAGCTAACCATTGCCTGATGCTGTTTGCTCGTCTATCCAGGGTTTCAGGAAGGTGGATCCTGATCGGTGGGAATTCGCGAATGAGGGCT…	est|omrna|protein	good
6258	5623	TC283452	1461 similar to GB:AAA30762.1:163715:BOVSIB synapsin Ib (Bos taurus), partial (4%)	Up	Up	Up	On-On	On-On	On-On	4	4	4	4	4	4	829	342	377	184	626	229		A_92_P005614	antisense gene model	No EST. cDNA result. B73 result agrees with cDNA result.	A	cDNA	59	1 of 1	1	281948490	281948550	1.1	no	UTR	1	ATGATGGATGACTGATATACCTCGTGTGGCATCAACAATGGCCAACCGCACTGGTTACTG	1	230	65	TC283452	NA	NA	NA	1461 similar to GB:AAA30762.1:163715:BOVSIB synapsin Ib (Bos taurus), partial (4%)	GRMZM2G165709_T01	AAGAAGCTTCTCCGTTCGCACGCAGACGCAGCGACTCGCAGGCAGATAGATGCGGCCAGGCCAGGCGCCCGGCACAGCTGGAGCGCTTTGCTGCGCCTGCACGGCTCGGCTCGGCTGGCCCTGGCCTGCCTCTGCTCTGCCTGCCTGGCACACCACTGCCGCTCGCCTGCTCCAGCGCAGCGGCAGGGCACGTGCGCGCGCCAGCCAGCCCGGCGCGATCCGTCTAATCGCCGCGATTGGGAGGGACCTGCTCTGGCTGTGGCTGGAATCCGAGCCGGTGGGCGATGGCGCACAACTTGCACTGCAGTACTAGTACGAGCCACGTGGGTCCCGTCCCGCCCGGCCCCATTAGCTGTGCCCAGCCTGGACGGAGTACGGACGGACACCAGGAGTCCAGGA…	est|protein	good
6339	5776	TC295360	1081 homologue to UP:Q9XJ40_ORYSA (Q9XJ40) Chlorophyll b synthase (Fragment), partial (56%)	Up	NotSig	NotSig	On-On	On-On	On-On	4	4	4	4	4	4	902	296	870	1173	1240	1452		A_92_P005693	sense gene model	cDNA and EST results agree. B73 result agrees with cDNA result.	A	cDNA	60	1 of 1	3	146608438	146608497	3.05	yes	UTR	2	TGATGGGCAGCATCATGGTCTATGGTGTCCACATGCATGTACACTACTAGCGACGACGGC	1	229	74	TC295360	CTACCATCCCTTCTCTGCTGCCTCCTTCAGGATTTACGGTCCACGCAGAGTGTTCTCTCTATCTTGCAGATAGTGATGGAGCTACCAGTTGAACATGGACTCCTCCTGGACAATCTCCTGGACCTTGCTCACGCTCCTTTCACACACACGTCCACCTTTGCCAAGGGCTGGAGTGTGCCAAGTTTGGTCAAGTTCCTGACACCCGCGTCTGGGCTCCAAGGGTACTGGGACCCGTACCCGATCGACATGGAGTTCCGGCCACCGTGCATGGTCCTATCGACCATCGGCATCTCCAAGCCCGGGAAGCTACAAGGGAAGAGCACGAGGCAGTGCTCCACGCACCTCCACCAGCTCCACGTCTGCCTGCCCTCCTCCCGGAACAAGACCAGGCTGCTGTAC…	-	-	1081 homologue to UP:Q9XJ40_ORYSA (Q9XJ40) Chlorophyll b synthase (Fragment), partial (56%)	GRMZM2G171390_T05	TTTTTTTTCTTTCCGATTTTCGTTTCTCTCTCTTTTCCTTTCCCCCCGTCCCTCTCTTTCTTTCTCTCTTGGAATTGTAATTGGACTCAAAAGTTTCGGCGGCCTTCTCCATGAACACGGTGGCTTCGCTGCCTTTGGCGCCGCGCCTGCTCATTAAGCCCTCCCTCGCCTGCTTCTCCAGAAAGGACGTCGGCCGCTATGGCGGGATCAAGGTGTACGCCGTGCTCAGGGAAGACGGGGCCGAGTTCGCCCGGAACAACAACCTGGAGGCCCTGTTCCAGGTGGACGACCCCGGGCCGCGGGCCCCCGTCAAGAAGTTCCTGGACGTGAACGAGGCTCTGGAGGTGGTCCGCTTCGACATCCAGTACTGCGACTGGAGGGCGCGCCAGGATCTCCTCA…	cdna|omrna|protein	good
6387	5708	TC299765	1002 Zea mays clone EL01N0532F02.c mRNA sequence	Up	NotSig	NotSig	On-On	On-On	On-On	4	4	4	4	4	4	2042	961	2056	1917	3158	2564		A_92_P005738	inconclusive	No EST. cDNA result. No valid B73 result.	B	cDNA	59	1 of 1	5	None	None	5.08	yes	NA	4	GTTACAGAACCTCGAGTAATGGACTTTGGCGAAGCCTGATGTTTGCCAGAGATTTTGCTG	1	229	147	TC299765	NA	NA	NA	1002 Zea mays clone EL01N0532F02.c mRNA sequence	GRMZM2G096962_T02	AAGAAAGGAAAGCGGTGCGAGCGGAGGAGGCGACCGAAGCGCCACTTGCTTGAGTAGCGAAGCGCGAGAGCAATGGCGTCGCTGTCGTGCGCCTCCACGCTGCCCTGGACCCCCGCCTCCTACCCGCGGCCCTCGGCGGGGCGCTGCCTCACGGCCTCTCGCCGGGCTCCGTCGCTGGTCATCGTCGCCCAGGGGAAGGTCAAGAAGTACCGCCAGGTCATATTGACAGACGACATAGAAGAGGTGGGGAAGAAAGGGGATACACTGAAGGTGCGAGCTGGATTCTACCGCAACTTCCTCCTTCCCAAGGGCAAGGCTACACTTCTGACCCCAGAAGTCCTCAAGGAAATGCAGCTGGAGCAGGAGAGAATAGAAGCTGAGAAGAAGCGGGTAAAAGAA…	cdna|est|omrna|protein	good
6539	5995	TC282226	2093 similar to UP:Q9LVF2_ARATH (Q9LVF2) Arabidopsis thaliana genomic DNA, chromosome 3, P1 clone: MIL23, partial (37%)	Up	NotSig	NotSig	On-On	On-On	On-On	4	4	4	4	4	4	1496	719	1508	1545	959	1439		A_92_P005879	sense gene model	No EST. cDNA result. B73 result agrees with cDNA result.	A	cDNA	60	1 of 1	1	11397184	11397243	1.01	yes	UTR	2	TGGTGTAGTCGTGTAACTAAGGTCCCGTCTGGTAGGACTTTAGCTTGCCCAAACACGGTT	1	228	14	TC282226	NA	NA	NA	2093 similar to UP:Q9LVF2_ARATH (Q9LVF2) Arabidopsis thaliana genomic DNA, chromosome 3, P1 clone: MIL23, partial (37%)	AC209858.4_FGT002	ATAAACCCTAAGACACAAGCGCGCTGCCTGAACCACCCAGCCCACGCGCCGGCGGCCGCCCGCCATGGTGAAGGCTTACCTCCGCTACGAGCCGGCCCTCACCTTCGGTGTGATTGCGTCGCCGGAGTCCAACGTCGTCTACGACCCCTCGGGCCGCCGCCTCCTCGCCGCCGCCCTCGACCGCCTCGCCGCCTGGGACATCAAGCGTGGTCTTCCCTCTGTCTCCTTCGCACCTTCCTCCTCCTCCCCTTCGCTCGCCGTCTCCTGCATCGCTTCCTCCCACTCCGCCGCCGTCTCCTCTTCGATTGCGAGCGGGCACGCAGATGGGAGCATCAGGCTGTGGGACGCGGAAACAGGTGCTTGCGAGGCAACCCTCCACGGCCACCGCTCCGCTGCCTC…	cdna|est|mrna	good
6545	6006	TC284036	1138 weakly similar to PRF:NP_175525.1:15223745:NP_175525 expressed protein (Arabidopsis thaliana), partial (47%)	Up	NC	NotSig	On-On	On-On	On-On	4	4	4	4	4	4	351	212	333	218	146	148		A_92_P005885	sense gene model	cDNA and EST results agree. B73 result agrees with cDNA result.	A	cDNA	60	1 of 1	6	98354647	98354592	6.03	yes	CDS	2	GTCTTGGGCTTGCTACCTCACGTGTTTTCATGTCTGCATCTGGATGTGCCACCATGATTG	1	228	2	TC284036	CCTTNCGTTTCCTTCCCCTGCACACCACCGCCTCCAAACCCTTCAAAAACCACCACCGCCCCCAGCTTCCCTACCGCCCTCGTTCCGGAGCCTAGGGTTTGGGAAGTCGAAGGCCTCGGCGCTTCGTTTGCCAGCGCAATGCCGGATACGGGAGCGAGAGGCCGCGGCGATGAGCCGGAGCCTGTGACGCCGCAGCAGCAGGCGGAGGAGACCCAGGCGGTGGACGATCGGCGGTTGCTGCGCTCGCAGTACCTCGCCGTGAAGGGCCTTATCAGCGACGAGAAGGATGAAATGGCGAGCGCGGACTCTGATAAGTTCTGCTCCATTATCAACAGAGTGGAGAGCCTGCACCAGCTTGTTCAGAGGCCCAGGGAGCAAATAGCTGACGCAGAAACCCTG…	-	-	1138 weakly similar to PRF:NP_175525.1:15223745:NP_175525 expressed protein (Arabidopsis thaliana), partial (47%)	GRMZM2G026802_T02	CTGCACACCACCGCCTCCAAACCCTTCAAAAACCACCACCGCCCCCAGCTTCCCTACCGCCCTCGTTCCGGAGCCTAGGGTTTGGGAAGTCGAAGGCCTCGGCGCTTCGTTTGCCAGCGCAATGCCGGATACGGGAGCGAGAGGCCGCGGCGATGAGCCGGAGCCTGTGACGCCGCAGCAGCAGGCGGAGGAGACCCAGGCGGTGGACGATCGGCGGTTGCTGCGCTCGCAGTACCTCGCCGTGAAGGGCCTTATCAGCGACGAGAAGGATGAAATGGCGAGCGCGGACTCTGATAAGTTCTGCTCCATTATCAACAGAGTGGAGAGCCTGCACCAGCTTGTTCAGAGGCCCAGGGAGCAAATAGCTGACGCAGAAACCCTGCTGGACCTTACTGCTAG…	est	good
6732	6038	TC301671	1422 weakly similar to PRF:NP_175442.2:30694742:NP_175442 armadillo:beta-catenin repeat family protein (Arabidopsis thaliana), partial (25%)	Up	NotSig	NotSig	On-On	On-On	On-On	4	4	4	4	4	4	1506	983	1722	1356	1084	878		A_92_P006062	sense gene model	No EST. cDNA result. B73 result agrees with cDNA result.	A	cDNA	60	1 of 1	3	151056493	151056552	3.05	yes	UTR	1	AGCGATTCCATTCGCTGTCTGTACATACGCTGATACGCACCACCAGAACTGAAGCTACAT	1	227	137	TC301671	NA	NA	NA	1422 weakly similar to PRF:NP_175442.2:30694742:NP_175442 armadillo:beta-catenin repeat family protein (Arabidopsis thaliana), partial (25%)	GRMZM2G062524_T02	ATGGGGATAGAGGATTACCATGTCATCGACCTCGTCGGGGAGGGCTCCTTCGGCAAGGTTTACAAGGGCAGGCGCAAGTACACTCGGCAGACGGTCGCCATGAAGTTCATTCTTAAGCACGGGAAGACCGATAAGGATATCCACAACCTTAGGCAGGAGATTGAGATCCTAAGGAAACTCAAACATGAGAACATAATTGAAATGATCGATGCCTTTGAAACCCCTCAGGAGTTTTGTGTTGTCACAGAGTTTGCTCAGGGAGAACTGTTTGAGGTGCTCGAGGATGATAAATGCCTTCCAGAAGAACAAGTTCAGGCAATTGCTAAGCAGCTGGTGAAAGCATTGTATTACTTGCATTCCAATAGAATTATTCACCGGGATATGAAACCTCAGAACATC…	cdna|est|omrna|protein	good
6943	6275	TC310880	1010 UP:P93641_MAIZE (P93641) S-like RNase, complete	Up	NotSig	NotSig	On-On	On-On	On-On	4	4	4	4	4	4	6243	638	5286	1866	1123	930		A_92_P006261	sense gene model	No EST. cDNA result. B73 result agrees with cDNA result.	A	cDNA	60	1 of 1	7	176216358	176216417	7.06	yes	UTR	2	TGTCAAGTGTGCATGGAATAATACTGTAACTGTGTTTCCTGCCGGGCAATGCACTGTGAT	1	226	55	TC310880	NA	NA	NA	1010 UP:P93641_MAIZE (P93641) S-like RNase, complete	GRMZM2G158394_T04	GTACTACCCACGCGTATGCTTGCTAGGCATTCACCGTCCACGTTCCATATGGCTTCCTGCAGGATGGCACTCCTCCTTGGCTTGCTGCTGCTAGTAGTAGCTTCGCCCGCGATCGCTGATGACGACTCCGTGGCCAGGAGCATACTGCGAGCAGACCAGCGCTGGGTGCTGCAAGCCGACCACCGGCGTCTCGCCGGCGCGCGACTTCTACATAACGGGCTTCACCGTCCTTAACGCGACCACCGACGCTGCAGTGACGGGATGCAGCAACAAAGTTCCTTACGACCCTAACCTGATTACCGGCATCCAAGGCCTGAATCAGTACTGGAGCAACATCAGGTGCCCCAGCAACAACGGGCAGAGCAGCTGGAAGAACGCCTGGAAGAAGGCCGGCGCCTG…	est|omrna	good
6950	6289	TC302250	807 unknown	Up	NotSig	NotSig	On-On	On-On	On-On	4	4	4	4	4	4	590	383	695	735	939	1056		A_92_P006268	sense gene model	No EST. cDNA result. B73 result agrees with cDNA result.	A	cDNA	60	1 of 1	6	6432678	6432619	6	yes	UTR	2	CGTCAAAGTCTCCTCAGTGAAGTAGCGCGTCCTCCTGAGGCTGTAGTTCTTCATCAGTAG	1	226	41	TC302250	NA	NA	NA	807 unknown	GRMZM2G009661_T01	ATAGGATCACCTATTCACCCCCCTCTAGGTGCTCTCAATAACCTATGTTCGTTAAGTTAGTCGTTGTGAACTCTTTTCTAATCGTTCACTTTATTGGTCGTGTTGTACCAAGACATATTAAATGGAGTAAACAATAACACCAGTTAGTCAAATTAAAAAATATTATACGGAGAGCAGAGACAATCAATAAAAAATCTTGAGATTTTTTTGGTAGATAGTTTACGTGGGTATTGTTGTAAGCTGTTGGAACGCATAGGCAACTGACTAGTATGGTATGTATGGACGAGCTCAGCTATATCGTTAAACTTGCTCTTACAAGCTAAAAGTTTCAGCGAAACAAATATGCACTGAGCTATAGCTCCAAAGTAAAGCAATGGAGGTATCCTAAAAAGACCAAGA…	cdna|est|omrna|protein	good
7006	6390	AW067221	503 683019B05.x1 683 - 14 day immature embryo from Hake lab (HS) Zea mays cDNA, mRNA sequence.	Up	NotSig	NotSig	On-On	On-On	On-On	4	4	4	4	4	4	2575	1420	1723	1730	1774	1652		A_92_P006317	EST	EST result. No valid cDNA result. B73 result (EST vs genome) agrees with EST result.	E	EST	1e-171	1 of 2	8	168922122	168922595	8.07	no info	NA	2	CTCCAGACTCCAGTGGCCATAACCTTGATAAACAAGTTGACAGAAAAGTCGATTTTTAAC	1	225	100	AW067221	TTTTTTTTTTTTTTTTGGCAGGTTAAAAATCGACTTTTCTGTCAACTTGTTTATCAAGGTTATGGCCACTGGAGTCTGGAGGAACAAACCCCCGAGCCAGAGCGGTTACGGTTCGCCAGGCAGCGTCACAACATCAGGCCGAGCCGCTCGCTGGCGACGTCGCACTTGACAGGCGCGATCCCGACGCGACCGCGCTCCAGGTCGTACTCGACCCACAGGTTCATCTGGAGGTGGTGCCCGATCACGTACGCCGTCAGGGGCACCATGTCCGCGTTCCCGAACGTTAGGCACCACACGCCGTCGGCTCCCCGGCGCTCGCCGGGGACCTTGTACAGCAGCCTGTCCCCGGCCACCGACATCTCCGCGCCATTGAACAGCAGGGNCACGGGCGGGAGCCTC…	B73	683019B05.x1 683 - 14 day immature embryo from Hake lab (HS) Zea mays cDNA, mRNA sequence.	503 683019B05.x1 683 - 14 day immature embryo from Hake lab (HS) Zea mays cDNA, mRNA sequence.	GRMZM2G339736_T01	CCATCCCATCCCGTCTCTCCGCGTCACCATCACCACCCCTCCACTGACCACTGTGCAGTGCTCCTGCGCACCCCGCGCCACCTCCATAAAACCCACCGCGACCGCGAGCCGGCCGAAGCGGAACCCCCACCCCGCGGATCCAACACGAGAACCCGTCACCATCCTCGCATCACATGCGCGCATAGGCCCCGGCCGCAGGGTCGCAATCACCACCATGCCGCCAGCGCTGCTCGCTTGTCTCCTCATCCTGCTCGTCGCCGCGCCGCGGCCGTGGTCTGTCGCCGGCGAGCCGGGCGGGGCCAAGCCTCGCGCGTTCCCGCTGCGCTCGCGGCAGGTGCCGGTGGGGGCGCTGCCGCGGCCGCCGAGCAAGCTGCGGTTCCACCACAACGTCAGCCTCAC…	cdna|est|omrna|protein	good
7006	6390	AW067221	503 683019B05.x1 683 - 14 day immature embryo from Hake lab (HS) Zea mays cDNA, mRNA sequence.	Up	NotSig	NotSig	On-On	On-On	On-On	4	4	4	4	4	4	2575	1420	1723	1730	1774	1652		A_92_P006317	EST	EST result. No valid cDNA result. B73 result (EST vs genome) agrees with EST result.	E	EST	2e-69	2 of 2	8	168922122	168922595	8.07	no info	NA	2	CTCCAGACTCCAGTGGCCATAACCTTGATAAACAAGTTGACAGAAAAGTCGATTTTTAAC	1	225	100	AW067221	TTTTTTTTTTTTTTTTGGCAGGTTAAAAATCGACTTTTCTGTCAACTTGTTTATCAAGGTTATGGCCACTGGAGTCTGGAGGAACAAACCCCCGAGCCAGAGCGGTTACGGTTCGCCAGGCAGCGTCACAACATCAGGCCGAGCCGCTCGCTGGCGACGTCGCACTTGACAGGCGCGATCCCGACGCGACCGCGCTCCAGGTCGTACTCGACCCACAGGTTCATCTGGAGGTGGTGCCCGATCACGTACGCCGTCAGGGGCACCATGTCCGCGTTCCCGAACGTTAGGCACCACACGCCGTCGGCTCCCCGGCGCTCGCCGGGGACCTTGTACAGCAGCCTGTCCCCGGCCACCGACATCTCCGCGCCATTGAACAGCAGGGNCACGGGCGGGAGCCTC…	B73	683019B05.x1 683 - 14 day immature embryo from Hake lab (HS) Zea mays cDNA, mRNA sequence.	503 683019B05.x1 683 - 14 day immature embryo from Hake lab (HS) Zea mays cDNA, mRNA sequence.	GRMZM2G339743_T01	TTGATCTTAGTGCATGCATGTTGATATTTACAGACAATATACAACAACACTACCTGTTCAGTAAAATAAAGAAGCACATTAGTACACTACACTTAATTTCCAGTTTACACTAGACACCGTACATGCCACATGAAAAAGGATAAACAAGTTCCAAACTTTAGAATCGTTTGGCAGGTTAAGGTTATATGGCAACTGGAGGAGCTAACCCCCGAGCCAGAGCACAGGCCGCGTCACAGCATGAGGCCGAGCCGCTCGCTGGCGACGTCGCACTTGACAGGCGCGAGCCCGACGCGGCCGCGCTCCAGGTCGTACTCGACCCACAGGTTCATCTGGTGGTGGTGCCCGATCACGTACGCCGTCAGGGGCACCATGTCCGCG	cdna	no_stop
7541	6919	TC308828	682 unknown	Up	Up	NotSig	On-On	On-On	On-On	4	4	4	4	4	4	697	305	1153	422	470	498		A_92_P006822	sense gene model	cDNA and EST results agree. B73 result agrees with cDNA result.	A	cDNA	60	1 of 1	2	1630716	1630775	2.01	yes	CDS	1	CAACCTGGTGGTGGACAATATCCAGGCAGGCACGCAGCTGAGCATCCGCTCCAATTCCTG	1	222	50	TC308828	ATTGTGTTGGGATCCCGACGTTCCACGTGGACCGCCTGACCGTGACCCGGTTCGACGTGAACGGCACGTCGGCCACGGTGACCGACGCGTTCGAGGTGGACGTGACGGCCGACAACCCGAACCGCCGCATCGGGATCTACTACGACGGCGGCGACGTGACGGCGTCCTTCAACGGCACCGTGCTGTGCAGCGGCGCCTTCCCGGCGCTGTACCAGGGCCACCGCACCACCGTGCACCCGCGCATCTCGCTCGCGGGGGAGACGCGGCTCGACAGCGCCGTCGCGGCGCAGCTGCTGCAGCAGCGGGCGGCCGGGTTCGTGCCGCTCACCGTGCGGGCCCGCGTGCCCATCCGCATCAAGTTCGGCGCCATCAGGCTGTGGACGATGACGGGCAAGGCAA…	-	-	682 unknown	GRMZM2G449094_T01	TTTATAGCTCAAGCGATCGAGTCGTGCAGCGGCTGCTTGCGTTCGTGCATTTTTCGTACAGGACCGCGCGCGCCGCGGGTTTGAGAGGAGCGCGTGCACACGTACGATACGAGCATGGCAGACTACCACAGGATCCACCCAGTGAGCGCGGGCTCGCCGCCGCCGCCGTCCGCGCCGCCGGAGCAGGCGTCGAGGAGCGGCAAGAAACCCAGCCACGACCAGCTGCCGGTGACAGCCCCTGCCCCGGCGCCGCCGCCCCCGCCCCCGCCCCCGCCGTCGCGGCGCAAGCGCAGCCGCTGCTGCCGGTGCGTGTGCTACACCGTCCTCGCCCTCGTTTTGCTCGCCGTTGCGCTGGGCGCCACCGCGGGGATCCTGTACCTGGTGTTCCGGCCCAAGATC…	est|omrna|protein	good
7549	6934	TC309564	460 UP:Q41862_MAIZE (Q41862) Transposable element Mu1 sequence, complete	Up	NotSig	Up	On-On	On-On	On-On	4	4	4	4	4	4	1192	408	900	626	2499	995		A_92_P006829	inconclusive	EST result. No valid cDNA result. B73 result (EST vs genome) agree with EST result, but score below cut-off.	E	EST	3e-74	1 of 1	8	131042628	131205134	8.05	no info	NA	3	CTCGTGTCTCTGTCAATCGTCATGGCGGCACTACTCTGCTGGAAGAGCCTTGGACAAGCT	1	222	34	TC309564	TCACGCGTACTCTTCTTGTCTCCTACTGGCCCTCGACGACGACACCTTGTCGAACAACATGTGCTGGTACTGGTCTAGGTCTAGGTCCCGGCCGCCGCCGAGCGCGGCCTTGTTGAGCCTGCTCGCGGGGGAGGAGGGCCAGGCCGCTGGGCTGAGCATGTCGCCGAGGCCGTTGGGCGGCGGCGGCGACACGGTGGGCAGCGTCAGGTCGGGCGGGTACTCCTTCCTCGCCTCCGGGGCCGGCGGCGGCGAGGCGGACTTCTTCGGCGAGGACGACAGTGACGCCGCGGGGACCTTCAGCTTGTTTCGTCTCGTGTCTCTGTCAATCGTCATGGCGGCACTACTCTGCTGGAAGAGCCTTGGACAAGCTACAGGTGGACGGATACCGCCATTTTTCAT…	-	-	460 UP:Q41862_MAIZE (Q41862) Transposable element Mu1 sequence, complete	GRMZM2G117007_T01	GACTGTTCAGCAACCGACGAGTTCCGCATGTACAACTTCAAAGTGAAGCCCTGCTCCCGCGCCTACTCGCACGACTGGACCGAGTGCCCCTTCGTGCACCCGGGCGAGAACGCGCGGCGCCGCGACCCGCGCCGCTACTCCTACAGCTGCGTGCCCTGCCCCGAGTTCCGTAAGGGCGGCGCCTGCCGCAAGGGCGACGGCTGCGAGTACGCGCACGGCGTCTTCGAGTGCTGGCTCCACCCGGCGCAGTACCGGACGCGCCTCTGCAAGGACGAGGTGGGCTGCGCGCGCCGCATCTGCTTCTTCGCGCACAAGCGCGAGGAGCTCCGCGCCGTCAACCCCTCCGCGGTGTCCGTCGGCATGCAGATGCAGCCCACCGTGTCGCCGCCGCCGCCCAGC…	cdna|est	good
7549	6934	TC309564	460 UP:Q41862_MAIZE (Q41862) Transposable element Mu1 sequence, complete	Up	NotSig	Up	On-On	On-On	On-On	4	4	4	4	4	4	1192	408	900	626	2499	995		A_92_P023018	inconclusive	EST result. No valid cDNA result. B73 result (EST vs genome) agree with EST result, but score below cut-off.	E	EST	3e-74	1 of 1	8	131042628	131205134	8.05	no info	NA	3	CTAAAAGCATCCACTCGTATTTGCCATGGAAATATTGCCAAAATGGTTACCGAAGGAACC	1	121	127	TC309564	TCACGCGTACTCTTCTTGTCTCCTACTGGCCCTCGACGACGACACCTTGTCGAACAACATGTGCTGGTACTGGTCTAGGTCTAGGTCCCGGCCGCCGCCGAGCGCGGCCTTGTTGAGCCTGCTCGCGGGGGAGGAGGGCCAGGCCGCTGGGCTGAGCATGTCGCCGAGGCCGTTGGGCGGCGGCGGCGACACGGTGGGCAGCGTCAGGTCGGGCGGGTACTCCTTCCTCGCCTCCGGGGCCGGCGGCGGCGAGGCGGACTTCTTCGGCGAGGACGACAGTGACGCCGCGGGGACCTTCAGCTTGTTTCGTCTCGTGTCTCTGTCAATCGTCATGGCGGCACTACTCTGCTGGAAGAGCCTTGGACAAGCTACAGGTGGACGGATACCGCCATTTTTCAT…	-	-	460 UP:Q41862_MAIZE (Q41862) Transposable element Mu1 sequence, complete	GRMZM2G117007_T01	GACTGTTCAGCAACCGACGAGTTCCGCATGTACAACTTCAAAGTGAAGCCCTGCTCCCGCGCCTACTCGCACGACTGGACCGAGTGCCCCTTCGTGCACCCGGGCGAGAACGCGCGGCGCCGCGACCCGCGCCGCTACTCCTACAGCTGCGTGCCCTGCCCCGAGTTCCGTAAGGGCGGCGCCTGCCGCAAGGGCGACGGCTGCGAGTACGCGCACGGCGTCTTCGAGTGCTGGCTCCACCCGGCGCAGTACCGGACGCGCCTCTGCAAGGACGAGGTGGGCTGCGCGCGCCGCATCTGCTTCTTCGCGCACAAGCGCGAGGAGCTCCGCGCCGTCAACCCCTCCGCGGTGTCCGTCGGCATGCAGATGCAGCCCACCGTGTCGCCGCCGCCGCCCAGC…	cdna|est	good
7580	6837	TC280916	1844 weakly similar to PRF:NP_181435.1:15225009:NP_181435 GCN5-related N-acetyltransferase (GNAT) family protein (Arabidopsis thaliana), partial (39%)	Up	NotSig	NotSig	On-On	On-On	On-On	4	4	4	4	4	4	2835	1708	1923	2189	2109	2280		A_92_P006859	gDNA	No valid cDNA / EST result. Allow B73 result.	C	gDNA	60	1 of 1	1	11301039	11300980	1.01	NA	NA	NA	CATTTGATCAGCTCATTAGGGCGAGATGGGCAATCGGGACTTGTTGTGGTATAAACCTTG	1	222	141	TC280916	NA	NA	NA	1844 weakly similar to PRF:NP_181435.1:15225009:NP_181435 GCN5-related N-acetyltransferase (GNAT) family protein (Arabidopsis thaliana), partial (39%)	NA	NA	NA	NA
7613	6895	TC294142	1721 similar to UP:Q5ZBF5_ORYSA (Q5ZBF5) SEC13 protein homolog YGL100w-like, complete	Up	NC	NotSig	On-On	On-On	On-On	4	4	4	4	4	4	4694	3166	3474	2753	1320	1372		A_92_P006889	sense gene model	No EST. cDNA result. B73 result agrees with cDNA result.	A	cDNA	60	1 of 1	3	218017584	218017643	3.09	yes	CDS	1	ATGAGCAGGCTGTTCTTGACTGCAGTGGATCACATGTCTAGGGTCTACGTGTTTCAGAAA	1	222	75	TC294142	NA	NA	NA	1721 similar to UP:Q5ZBF5_ORYSA (Q5ZBF5) SEC13 protein homolog YGL100w-like, complete	GRMZM2G057853_T01	TTGTTTGGTTTGAAGCCGGCCAAAGTTGCCTGGCCTGGCACAGATCTCAGGCGTTGGACTTTGAGTGCTTGGGCTAGGATTCCTTGCCAAACAGACCTGAGTGCATGACAGCGACAGCCTTCTGGGCTCACTCGCACGGTCGCACCCGAAACGCCGCAAATCCGGGCCCGCAGCCCGACCCAACTCAACTCAGGCAGACACTCGCCGCCGCCACGACGTCACTAGTAGAGCCGTAGAGGGCAAGAGGCGACGGAATGACGGAGCGGCAGGTGGCGGAGCTGGGTCCCGGGACGGCGTGCTGCGGCTGGAACCACTGTGGCCGCCGCCTCGCCGCTGGCGCCGTCGATGGCTCCGTCTCCGTCTATGACTCCCAGCCGCCACCCTCGTTCAAGTGGCAGG…	cdna|est|omrna|protein	good
8035	7369	TC291360	592 unknown	Up	NotSig	NotSig	On-On	On-On	On-On	4	4	4	4	4	4	374	99	229	225	197	208		A_92_P007287	ambiguous	cDNA and EST results agree. B73 result agrees with cDNA result.	A	cDNA	59	1 of 2	9	149279666	149279607	9.07	yes	CDS	2	AGTTGGCGAAGGCTCAATGACTGGACGAGTGCTGGAACAGTTGTCCTTCCGACCTCTTTC	1	219	82	TC291360	GATTCGGCACGACTGCTTTCCATGATCGATCTAACTGTTATATCTCATCATCTGCAAATGCTTTCCATGATGGATCTGATTGTCATATCTCATCGTCTGCAAATGCTTTCCATGATCGATCTGACTGTCATATCTCATCATCTGCAAATGCTTTCCATGATAAATCTGACTGTCATATCCCATCAACTGCACAAAAAGACCGGGCAGCTGCCGATGGCCATGCAGGGCGTCTTGACAATGTTTCAGAGTCGTTTCAGTCATTAAGTATTGGATCCAGTTCTAGGGAAGCTGAAGTTGGCGAAGGCTCAATGACTGGACGAGTGCTGGAACAGTTGTCCTTCCGACCTCTTTCTGACCCGGATATTCCTGACAATAGTGTTGAAACCTCATTCCCTTCAT…	-	-	592 unknown	GRMZM2G004157_T01	GTAATTTACACTCTAAATTACACTTGCGATTTTTATATTCATGATTATTTATTGAAATGGTTTCGTGTGTTTTGAAGGTGTTCATTTGTGAACAAAAGCTTTATTTGAAGTCACAGTTAGCTCAGCATATGAAGACTGGCGACTCTGAAGTGGATGGCTCTGAGGTAGAGCGCAATGGTTTTGCTGGGCATCCAATGTGTGAGTTCTGCAGAAGTTCATTTTATGGAGATAGTGAGCTTTACATGCATATGTCTAGGGAACACTATTCTTGCCACATATGCAAGAGGCAGAACCCTGGTCGTGTTGAATATTTCGCGAACTATGAGGACATTGAGTTGCATTTTAGAGAAGATCATTTCCTATGTGAAGATGAAGCATGTTTGGAAAAGAAGTTTGTTG…	est|omrna	good
8035	7369	TC291360	592 unknown	Up	NotSig	NotSig	On-On	On-On	On-On	4	4	4	4	4	4	374	99	229	225	197	208		A_92_P007287	ambiguous	cDNA and EST results agree. B73 result agrees with cDNA result.	A	cDNA	59	2 of 2	9	149364382	149364323	9.07	yes	CDS	2	AGTTGGCGAAGGCTCAATGACTGGACGAGTGCTGGAACAGTTGTCCTTCCGACCTCTTTC	1	219	82	TC291360	GATTCGGCACGACTGCTTTCCATGATCGATCTAACTGTTATATCTCATCATCTGCAAATGCTTTCCATGATGGATCTGATTGTCATATCTCATCGTCTGCAAATGCTTTCCATGATCGATCTGACTGTCATATCTCATCATCTGCAAATGCTTTCCATGATAAATCTGACTGTCATATCCCATCAACTGCACAAAAAGACCGGGCAGCTGCCGATGGCCATGCAGGGCGTCTTGACAATGTTTCAGAGTCGTTTCAGTCATTAAGTATTGGATCCAGTTCTAGGGAAGCTGAAGTTGGCGAAGGCTCAATGACTGGACGAGTGCTGGAACAGTTGTCCTTCCGACCTCTTTCTGACCCGGATATTCCTGACAATAGTGTTGAAACCTCATTCCCTTCAT…	-	-	592 unknown	GRMZM2G152815_T01	CCGCCGCCAGGGGTTGATCCTCCCTGCCCGCCATCCATGGAGGACTTCTGCGCGGTGTGCGCAGATACGATGGATTGGGTGGCCTACGGGTTGTGCGGGCACCGCGAGGTGTGCTCCACATGCGTCGCCCGCCTACGTTTAGTGATGGACGACAAGAGGTGCTGTATCTGCAAGACGGTCTGCCCATCGGTCTTCGTCACTAAGGCCATGGGTAAATACACTAGAGTGGTCACTGATTTCTCTGTGTTCCCCAATGGGGCAAACGAGGGCAAAGCTGGGGATTTCTGGTACCATGGGGATACACAGGCATACTTTGATGATGCGGACCACTACCGGATGATACGGTCCATGTGTCAACTTTCCTGTAATGTTTGTGACAACGCAGAAGATCAGGATGCT…	est|omrna|protein	good
8079	7291	TC304626	863 homologue to UP:RS10_ORYSA (Q9AYP4) 40S ribosomal protein S10, partial (98%)	Up	NotSig	NC	On-On	On-On	On-On	4	4	4	4	4	4	7126	3166	6180	6013	2702	1973		A_92_P007329	gDNA	No valid cDNA / EST result. Allow B73 result.	C	gDNA	59	1 of 1	10	116863704	116863763	10.04	NA	NA	NA	CGCAAAACTCTTGGGTTTTCAAGTTGCTACTTTTTCACTGATATACGAGTAATCGTCCTG	1	219	163	TC304626	NA	NA	NA	863 homologue to UP:RS10_ORYSA (Q9AYP4) 40S ribosomal protein S10, partial (98%)	NA	NA	NA	NA
8202	7523	CD973746	402 similar to UP:TCPE1_AVESA (P40412) T-complex protein 1, epsilon subunit (TCP-1-epsilon) (CCT-epsilon) (TCP-K19), partial (21%)	Up	NotSig	NotSig	On-On	On-On	On-On	4	4	4	4	4	4	933	591	947	693	450	447		A_92_P007441	EST	EST result. No valid cDNA result. B73 result (EST vs genome) agrees with EST result.	E	EST	6e-149	1 of 1	2	236047611	236047066	2.1	no info	NA	3	GAACAGTATGCTATCAGGCTATTCGCCGATGCATTACATGCTGTGTCCACTAGCATTGGT	1	218	88	CD973746	TACCAGCGGCCGCCCCCCCAGGGACGGAGGCGGCTCACCCGAGATATGTTGCTCAATTGGTGCTGAAACTGCTGCCGATCGGCACCCAGCAGTTGAACAGTATGCTATCAGGCTATTCGCCGATGCATTACATGCTGTGTCCACTAGCATTGGTCCGAAAACAGTGGTTTGTCACCAACTGATACCTTAACTGCGGCAAAAGCTCATCAAGTCAAGGAGAGCAACCCCCACTGTGGCATAGACTGCAACGACGTTGGCACCACCGACATGAAAGAACAGAACGTCTTCGAGTACCCTGATTGGCAAGCAGCAACAGATCTTGCTTGCCACCCAGGGGGTGAAGATGATCCTGAAGATCGACGATGTCATCTCACCGTCCGAGTACCTCCGCCGTGACCA…	F2	QAE38d02.yg QAE Zea mays cDNA clone QAE38d02, mRNA sequence.	402 similar to UP:TCPE1_AVESA (P40412) T-complex protein 1, epsilon subunit (TCP-1-epsilon) (CCT-epsilon) (TCP-K19), partial (21%)	GRMZM2G070542_T02	ACTGGACTACTGGAGCCCTATAGGCTATAGCCACCACCGCACTCGCCTCCCTCTCTCCCTCCCACACTCCACCACCCGCGCCGCCGCCTCCTACTCCGCCCCGGCCCCTCTGATCCGGACCGAGCGCCGGCCATGGCGCTCGCCTTCGACGAGTTCGGGCGCCCCTTCATTATCCTGCGGGAGCAGGAGAAGAAGACGCGCCTTCGGGGGCTTGACGCGCAGAAGGCCAACATCGCCTCGGCCAAGGCCGTCGCGCGGATCCTCCGCACGTCGCTGGGACCCAAGGGCATGGACAAGATGCTCCAGTCCCCCGACGGCGACGTCATCATCACAAATGATGGAGCGACCATCCTGGAGCAGATGGATGTTGACAACCAGATAGCAAAGCTGATGGTGGAG…	cdna|est|omrna|protein	good
8262	7474	CO443266	821 similar to UP:Q93Y61_9POAL (Q93Y61) Copper:zinc superoxide dismutase, partial (89%)	Up	NotSig	NotSig	On-On	On-On	On-On	4	4	4	4	4	4	801	459	953	997	1057	942		A_92_P007498	sense gene model	cDNA and EST results agree. B73 result agrees with cDNA result.	A	cDNA	60	1 of 1	1	203590285	203589647	1.07	yes	CDS span intron (size=574)	2	GCTCACGCAGGACGACGATGGACCTACAACTGTGAATGTCCGTATCACTGGACTTACCCC	1	218	137	CO443266	CAAATCCCAAAGTCGCCGCCGCCCGCCAGCCCACCATGGCCGCGCAGTCCTTCCTCCTCGCCGCCACTGCCACCGCCAGGTCCCCCGCGGTCTTCGCCGCTCCCTATTCCTCCGCACGCCCTTTCCACTCGGTCCACTTCGTCGCCGGCCCGTGGGGCGCCGCCGCCGCCAGGGCGCTCGTCGTCGCGGACGCCACTAAGAAGGCCGTAGCCGTCCTCAAGGGCGCGTCTGAGGTCGAGGGCGTGGTCACGCTCACGCAGGACGACGATGGACCTACAACTGTGAATGTCCGTATCACTGGACTTACCCCTGGACTTCATGGCTTCCACCTCCACGAGTTTGGTGATACTACCAATGGGTGCATATCGACAGGACCACATTTTAATCCAAACAATCTGA…	F-352 near isogenic line	MZCCL10055B05.g Maize Endosperm cDNA Library Zea mays cDNA, mRNA sequence.	821 similar to UP:Q93Y61_9POAL (Q93Y61) Copper:zinc superoxide dismutase, partial (89%)	GRMZM2G106928_T02	GAAGTATAATAAACGCGAGCCCACCTTATCGCCAGTCAGTCACCCACCCCATCCAAGGCCCTCCCAAAGTCCCAAAGGCCGCCGCCGCCCGCCAGCCCACCATGGCCGCGCAGTCCTTCCTCCTCGCCGCCACTGCCGCCGCCAGGTCCCCCGCGGTCTTCGCCGCTCCCTATTCCTCCGCACGCCCTTTCCACTCGGTCCACTTCGTCGCCGGCCCGTGGGGCGCCGCCGCCGCCAGGGCGCTCGTCGTCGCGGACGCCACTAAGAAGGCCGTAGCCGTCCTCAAGGGCGCGTCTGAGGTCGAGGGCGTGGTCACGCTCACGCAGGACGACGATGGACCTACAACTGTGAATGTCCGTATCACTGGACTTACCCCTGGACTTCATGGCTTCCACCTCC…	est	good
8304	7556	TC286498	1086 homologue to UP:UCRIA_ORYSA (Q69S39) Cytochrome b6-f complex iron-sulfur subunit, chloroplast precursor (Rieske iron-sulfur protein) (Plastohydroquinone:plastocyanin oxidoreductase iron-sulfur protein) (ISP) (RISP) , partial (94%)	Up	Up	NotSig	On-On	On-On	On-On	4	4	4	4	4	4	342	164	1113	560	2097	1320		A_92_P007540	sense gene model	cDNA and EST results agree. B73 result agrees with cDNA result.	A	cDNA	60	1 of 2	4	226267251	226267192	4.09	no	UTR	1	CATGAGGAGGATCATCCGACACAAGCGGTGCTCAGTACTCATAGGCTTTCTCCGAGGGCG	1	218	53	TC286498	CGCCAGTGAGTGAACACCAGCCGTCTTGGCCCGCTCCTTCCCTGCTGCGGCCATGGCGACCTCCGCGGCGCTCTCGACCGCCGCCAACCCCACCCAGCTCTGCCGGTCCCGCGCTGCGTTGGGCAAGCCAGTGAAGGGGCTTGGCCTGGGGATGGGGCGGGAGCGCGCAAGCCAGCGGAGCATCACGTGCCAGGCGGCGAGCAGCATCCCCGCCGACCGCGTCCCCGACATGGAGAAGCGGAAGCTGATGAACCTCCTCCTCCTGGGCGCCATATCGCTGCCCACCGTCGGCATGGTCGTCCCCTACGGCGCCTTCTTCGTCCCCGCCGGCTCCGGGAACGGCGGCGGCGGGACCTACGCCAAGGACAAGCTGGGCAACGACATCACGGTGGAGGAGTG…	-	-	1086 homologue to UP:UCRIA_ORYSA (Q69S39) Cytochrome b6-f complex iron-sulfur subunit, chloroplast precursor (Rieske iron-sulfur protein) (Plastohydroquinone:plastocyanin oxidoreductase iron-sulfur protein) (ISP) (RISP) , partial (94%)	GRMZM2G038448_T01	GGCAGAGAAAGTCTATATTTGATTACAGCAGATTTCAGAGTGTTCAAAAGGTTATAGTGAAGAGATGACAAACAGCTGTGTTCTTGTTTCATGCAGTGTGTGTAATATATATAATTTGGAGGCAAGAGGCAAGTGAATTTGTAGCAACAACGCCCTCGGAGAAAGCCTATGAGTACTGAGCACCGCTTGTGTCGGATGATCCTCCTCATGCACTCCACCACGGGTCCTGGCCGGTCCTGAAGTCGGTCTCCACCCACGGGACGAAGAGGACCTTGCCGTCGTCGACGTCGGCGTGAACCAGGGCCAGCGACTAGGCGCCGGTCCGCGGACCACCTTGCCCTGGTTGTTGTACTGGGATCCATGGCAGGGGCAGATGAACTTGTTCTCGGCGCCGTTCCA…	omrna	good
8304	7556	TC286498	1086 homologue to UP:UCRIA_ORYSA (Q69S39) Cytochrome b6-f complex iron-sulfur subunit, chloroplast precursor (Rieske iron-sulfur protein) (Plastohydroquinone:plastocyanin oxidoreductase iron-sulfur protein) (ISP) (RISP) , partial (94%)	Up	Up	NotSig	On-On	On-On	On-On	4	4	4	4	4	4	342	164	1113	560	2097	1320		A_92_P007540	sense gene model	cDNA and EST results agree. B73 result agrees with cDNA result.	A	cDNA	60	2 of 2	4	226267251	226267192	4.09	yes	UTR	1	CATGAGGAGGATCATCCGACACAAGCGGTGCTCAGTACTCATAGGCTTTCTCCGAGGGCG	1	218	53	TC286498	CGCCAGTGAGTGAACACCAGCCGTCTTGGCCCGCTCCTTCCCTGCTGCGGCCATGGCGACCTCCGCGGCGCTCTCGACCGCCGCCAACCCCACCCAGCTCTGCCGGTCCCGCGCTGCGTTGGGCAAGCCAGTGAAGGGGCTTGGCCTGGGGATGGGGCGGGAGCGCGCAAGCCAGCGGAGCATCACGTGCCAGGCGGCGAGCAGCATCCCCGCCGACCGCGTCCCCGACATGGAGAAGCGGAAGCTGATGAACCTCCTCCTCCTGGGCGCCATATCGCTGCCCACCGTCGGCATGGTCGTCCCCTACGGCGCCTTCTTCGTCCCCGCCGGCTCCGGGAACGGCGGCGGCGGGACCTACGCCAAGGACAAGCTGGGCAACGACATCACGGTGGAGGAGTG…	-	-	1086 homologue to UP:UCRIA_ORYSA (Q69S39) Cytochrome b6-f complex iron-sulfur subunit, chloroplast precursor (Rieske iron-sulfur protein) (Plastohydroquinone:plastocyanin oxidoreductase iron-sulfur protein) (ISP) (RISP) , partial (94%)	GRMZM2G038365_T01	AGAACTGAATGAATAGTTTACCGATAAACACCGCGTCATAAGCAGAGCGCGGGCGCGTGCCACAGCCACTGCCCGCAGCTTCGACATGTGCATGTGGTGGACGCAGTCCGGTGGGCGGTGGCTGCGCATCAACCAATCACCGGCCGCCTTCCTCGCCACACGGGGCAGAGATATAGTTAGGCTAGGCCCCGGGCGGCTCATCCGCAAGCCAGTGGACGCCAGTGAGTGAACACCAGCCGTCTTGGCCCGCTCCTTCCCTGCTGCGGCCATGGCGACCTCCGCGGCGCTCTCGACCGCCGCCAACCCCACCCAGCTCTGCCGGTCCCGCGCTGCGTTGGGCAAGCCAGTGAAGGGGCTTGGCCTGGGGATGGGGCGGGAGCGCGCAAGCCAGCGGAGCAT…	cdna|est|omrna|protein	good
8381	7700	TC300721	730 similar to UP:Q8LR04_ORYSA (Q8LR04) LIN1 protein-like, partial (77%)	Up	NotSig	NotSig	On-On	On-On	On-On	4	4	4	4	4	4	5931	2860	6650	5700	4205	4218		A_92_P007612	sense gene model	No EST. cDNA result. B73 result agrees with cDNA result.	A	cDNA	55	1 of 1	8	139489242	139489298	8.05	yes	UTR	1	TTGGGTGGTTTCAGTCCTGGCCATCTGTAGGATATGCCCTCTTCCATTTTATTTTGCGAC	1	217	70	TC300721	NA	NA	NA	730 similar to UP:Q8LR04_ORYSA (Q8LR04) LIN1 protein-like, partial (77%)	GRMZM2G114895_T02	GAGGGAATAGTTTCTCCACCAAAAAAAAGTGCGGCAACGTAGCAGAGGAGGAGCAGGGGGAGGAGGAGGCTAGGGTTGCTCGGCGATGGCGTCGGCGGCGAAGACCCTTGCACGGGTTGGATCATCCCTCTTCGGCCGCATTCTCGCGTCTCCGTCCTCGTCCATACCCCGCGCCGGGCTGCCGCTAGCCAGGCTGCAGCCACACGTCCCGCCGCCGGCACCGGCGGGGGTGGACGCTTACGAGGCGGAGACCATCGCCAGGCTGAGCTCGCTCCCCGGCGAGATATCCTTCCCCTGCGGACTTCCCTCGCTCCGCTTCTTCATCGACGACGGTACAGCTTCTCTCACACACACGCACTCATGAATGGATTGGGCCGTGATTGAGTATTGAAGTTGGGC…	cdna|est|protein	good
8432	7635	CF063790	209 unknown	Up	NotSig	NotSig	On-On	On-On	On-On	4	4	4	4	4	4	689	297	683	533	831	562		A_92_P007657	sense gene model	cDNA and EST results agree. B73 result agrees with cDNA result.	A	cDNA	59	1 of 1	8	1145454	1145513	8	yes	UTR	1	GCTCTTGGTGAGTTTGAACCTGAGGTACCGCGAAGTCTTCTCTTCCGTTAGAGCGTCGAC	1	217	137	CF063790	GAGATGTCCCTTGCCAATTCGTTGCTATTAACTGGTAATGTGTCCACATCTGAGTAATTAAACTTCCGTCACGGCACGTACACATAACTCAACTGACTGAATGATGCTAGCACAAATGGGCGTCGACGCTCTAACGGAAGAGAAGACTTCGCGGTACCTCAGGTTCAAACTCACCAAGAGCATTTCGCTCGCTCAGCTGTCCCCCGCGTACCTCGGCCGCGACCACGC	f333 or f334	QCU3b01.yg QCU Zea mays cDNA clone QCU3b01, mRNA sequence.	209 unknown	GRMZM2G063244_T01	GTGCCGGCCTGCCGGCCATGCTCTGACTCCTCCAGGCCCAACGATAGCCCAACAACAATTAAGGGCCCTCTGCCACACCGCAGGCTACCCCAACATGCCAATCCTTGTTGCCTCCGGAGACCTGGCCTCAGCCCCTTCCCCGGCCATTCGAGCGCCGCCCTGCTCGCCTGCCCTTGCCCACTACGCCCTCTTGATTTCTCCCTCCATTCCGATATATTTAAGCGAAAAAAAATCCGATAAGCCAAGCCAAACCCAAACCCAACCATGGCGTGCATGCCGGCTGTGTCTGCCCCCTCCGTCCTCGCGCCGGCACCGGCGTCGACCCGCACCCACCTCTGCTACTCAACGGAAATGCGACGCGGCGCGCTCTCCCTCCGTCCCGCCCGCGCTATCCCCACG…	cdna|est|omrna|protein	good
8537	7836	TC298632	971 homologue to GB:AAP85547.1:32493112:AY323130 ribosomal protein large subunit 13 (Oryza sativa (japonica cultivar-group)), complete	Up	NotSig	NotSig	On-On	On-On	On-On	4	4	4	4	4	4	38480	25726	28114	29017	18610	19894		A_92_P007761	sense gene model	No EST. cDNA result. B73 result agrees with cDNA result.	A	cDNA	60	1 of 1	3	158523586	158523527	3.05	yes	UTR	2	TGTTTTGTTCTGTTCAGTCATAGCGAGATGCTACTTCCATCAAGTGCTTGTTCCAAGTTT	1	216	98	TC298632	NA	NA	NA	971 homologue to GB:AAP85547.1:32493112:AY323130 ribosomal protein large subunit 13 (Oryza sativa (japonica cultivar-group)), complete	GRMZM2G081102_T03	AGGGCTCGCGCCTCCTCTCCTCCGACCCCTATAAGCACCCAACCCTAGCGCAAAACCCCGCCTCCGCTGGACACCCCGCTCCGCCTCCACTCCTCGCGCCGCTGCCGCATCTCCTCTACAGAAGGAGAGAAAGAGGGCGAAATGGTGAAGCACAACAACGTCATCCCCAACGGGCACTTCAAGAAGCACTGGCAGAACTATGTCAAGACATGGTTCAACCAGCCCGCCCGCAAGCAGAGGCGCCGCATCGCACGTCAAAAGAAGGCTGTGAAGATATTCCCACGACCAACTGCTGGCCCTCTTCGTCCCATTGTTCAATGCCAGACTCTCAAGTACAACATGAAGTCAAGGGCTGGGAGAGGCTTTACCCTTGAGGAGTTGAAGGCTGCGGGCATTCCA…	est|protein	good
8839	8086	TC299161	758 homologue to UP:RL30_MAIZE (O48558) 60S ribosomal protein L30, partial (97%)	Up	NotSig	NotSig	On-On	On-On	On-On	4	4	4	4	4	4	17947	11349	11710	10843	6306	6237		A_92_P008046	sense gene model	No EST. cDNA result. B73 result agrees with cDNA result.	A	cDNA	59	1 of 1	6	155393943	155393995	6.06	yes	CDS	1	GATTGAGTACTACGCCATGCTGGCCAAAGTTAGCGTGCACCATTTCCACGGAAACAATGT	1	215	3	TC299161	NA	NA	NA	758 homologue to UP:RL30_MAIZE (O48558) 60S ribosomal protein L30, partial (97%)	GRMZM2G044137_T02	CCTAGTGAGCCGCCCATTTGCGCCGCCGCAGCCCGCAGTCGCTTGCGCGCAGCAGCACTTCGCACCGCCGCCCCATCCCATTGCCGCCAGTGTCTGCTCGATCCGATGGCTCCCACGAAGAAGTCGAAGAGCACAGAGAGCATCAACAACAAGCTGCAGCTGGTGATGAAGAGCGGCAAGTACACCCTGGGCTACAAGACCGTCCTCAAGACGCTGCGCAACTCCAAGGGAAAGCTGATCATCATCGCAAACAACTGCCCTCCACTTAGGAAGTCTGAGATTGAGTACTACGCCATGCTGGCCAAAGTTAGTGTGCACCATTTCCACGGAAACAATGTTGATCTTGGCACTGCCTGCGGCAAGTACTACAGGGTGTGCTGCCTCAGTATCATCGACCCA…	est	good
9180	8407	TC293031	1854 homologue to UP:Q9SBX3_MAIZE (Q9SBX3) Legumain-like protease precursor, complete	Up	NotSig	NotSig	On-On	On-On	On-On	4	4	4	4	4	4	1010	102	1507	1233	1707	1957		A_92_P008366	sense gene model	cDNA and EST results agree. B73 result agrees with cDNA result.	A	cDNA	60	1 of 2	8	137758934	137758993	8.05	no	UTR	1	GTGAAGCAGACTTATGTATACCCTGCCACATTGCGTACCTATGGCCAGTTTCCGGTGTAC	1	213	1	TC293031	CCAAAACCCCTTCTTGATCTTGACTTCTTCCCAACCGACTCCCAGTTCCACTCTCGCTTCCTTCCCTCCCTCCCTCCCACGCAAATGGTGGCCGCTCGCCTCCGCCTCTCGCTGCTACTCTCCGTCTGCCTCTCCTCCGCGTGGGCGCGCCCACGCCTCGAGCCGGCCATCCGCCTGCCGTCGCAGCGCGCCGCGGCGGCCGACGAAACGGACGACGGCGACGTCGGGACCCGCTGGGCTGTGCTCATCGCCGGCTCCAGCGGCTACTACAACTACCGCCACCAGGCGGACATCTGCCATGCATACCAGATCATGAAGAAGGGCGGACTCAAGGATGAGAACATCATTGTCTTTATGTACGATGACATCGCGCATAGCCCGGAGAATCCGAGGCCTGGT…	-	-	1854 homologue to UP:Q9SBX3_MAIZE (Q9SBX3) Legumain-like protease precursor, complete	GRMZM2G700682_T01	ATAAAGGATAACTCGGGGTCAGTTTTTGAGGCAAGAATCCCACTATGGATAGTCCATTCATCCATTGCCCAACAAGAATCAGGTAAAGTTCCGCATGAACATCATGCATTCTTCATTTATTACGGGATTACAAACAAACACATCTGCTAACAAACTATAGGGAATATATACACCAACGACCAATACAATTGCCGAATAAATTTCCGACTATATATGTACACCGGAAACTGGCCATAGGTACGCAATGTGGCAGGGTATACATAAGTCTGCTTCACCTATGGTCGTTCAAGAACTAAGACCTCCCTGAGAGCTGCAGCGTCATGGAGTTCGCCTCACCTATGGTTCTTAAGCGCTAAAACCCTTGTGGATAGAGCTCCAGGGGTTGGACGGAATGCTGCT…	cdna	good
9180	8407	TC293031	1854 homologue to UP:Q9SBX3_MAIZE (Q9SBX3) Legumain-like protease precursor, complete	Up	NotSig	NotSig	On-On	On-On	On-On	4	4	4	4	4	4	1010	102	1507	1233	1707	1957		A_92_P008366	sense gene model	cDNA and EST results agree. B73 result agrees with cDNA result.	A	cDNA	60	2 of 2	8	137758934	137758993	8.05	yes	UTR	1	GTGAAGCAGACTTATGTATACCCTGCCACATTGCGTACCTATGGCCAGTTTCCGGTGTAC	1	213	1	TC293031	CCAAAACCCCTTCTTGATCTTGACTTCTTCCCAACCGACTCCCAGTTCCACTCTCGCTTCCTTCCCTCCCTCCCTCCCACGCAAATGGTGGCCGCTCGCCTCCGCCTCTCGCTGCTACTCTCCGTCTGCCTCTCCTCCGCGTGGGCGCGCCCACGCCTCGAGCCGGCCATCCGCCTGCCGTCGCAGCGCGCCGCGGCGGCCGACGAAACGGACGACGGCGACGTCGGGACCCGCTGGGCTGTGCTCATCGCCGGCTCCAGCGGCTACTACAACTACCGCCACCAGGCGGACATCTGCCATGCATACCAGATCATGAAGAAGGGCGGACTCAAGGATGAGAACATCATTGTCTTTATGTACGATGACATCGCGCATAGCCCGGAGAATCCGAGGCCTGGT…	-	-	1854 homologue to UP:Q9SBX3_MAIZE (Q9SBX3) Legumain-like protease precursor, complete	GRMZM2G081626_T01	AAGCGTCACCTCCCGCCGGGCCCCACTTCGTGGGCCCAACGCGAACACTACGGCCCACGATAAAAGGAGACGTTGGATGCTTTCCTCCTCCCGGACCCCAACCAAAACCCCTTCTTGATCTTGACTTCTTCCCAACCGACTCCCAGTTCCACTCTCGCTTCCTTCCCTCCCTCCCTCCCACGCAAATGGTGGCCGCTCGCCTCCGCCTCTCGCTGCTACTCTCCGTCTGCCTCTCCTCCGCGTGGGCGCGCCCACGCCTCGAGCCGGCCATCCGCCTGCCGTCGCAGCGCGCCGCGGCGGCCGACGAAACGGACGACGGCGACGTCGGGACCCGCTGGGCTGTGCTCATCGCCGGCTCCAGCGGCTACTACAACTACCGCCACCAGGCGGACATCTGCC…	cdna|est|omrna|protein	good
9183	8411	TC298399	1465 homologue to UP:RSSA_SOYBN (O22518) 40S ribosomal protein SA (p40), partial (69%)	Up	NotSig	NotSig	On-On	On-On	On-On	4	4	4	4	4	4	986	285	809	1031	484	580		A_92_P008369	sense gene model	No EST. cDNA result. B73 result agrees with cDNA result.	A	cDNA	57	1 of 1	9	151669660	151669601	9.07	yes	UTR	3	TGTGCTATCTGCATCTGTTCAAACTAGTGGCAAACCTCACTTTTATCGTTATGTGACAGT	1	212	166	TC298399	NA	NA	NA	1465 homologue to UP:RSSA_SOYBN (O22518) 40S ribosomal protein SA (p40), partial (69%)	GRMZM2G126821_T02	GTTTTCGAGGCGTCGCAGATAAGAGATCCCTCCCGCACCTCCGAGCCGCCACTCCCAAGACACAGAGCGTCAGAGCCCGATCCCGATCCAGCGAGGCGGCGACCCTCCCTCCTCCCCTTGCTTCGCTCGTCCAGCCCTGACCACCCGCATCCCCGTCAGTCATGGCAGCGGCAGCAGGCGGAGGCGCGGTGCGTGCGCTGTCCCAGAAGGAGCAGGACATACAGATGATGCTCGCCGCCGACGTCCACCTTGGCACCAAGAACTGCGATTTCCAGATGGAGCGCTATGCCTTTAAGCGCCGCACCGACGGTATCTGCCTTCGCTCTCGCATCCGTGCCTTTTTCCTATCCGTATGCCAATACACGTAGATGTAGACTGAAAATAAACCAATCGCTCGTG…	cdna|est|omrna	good
9449	8591	TC310299	1673 Zea mays clone Contig103 mRNA sequence	Up	NotSig	NotSig	On-On	On-On	On-On	4	4	4	4	4	4	3989	2335	3717	3014	2066	2260		A_92_P008619	sense gene model	No EST. cDNA result. B73 result agrees with cDNA result.	A	cDNA	59	1 of 1	9	79713949	79713890	9.03	yes	UTR	1	TGGTCATGTTTTTGAAAGCCTGTTTGTATTCGCGTCGTAGTTGGGGCTATTTATGCAGAC	1	211	143	TC310299	NA	NA	NA	1673 Zea mays clone Contig103 mRNA sequence	GRMZM2G059580_T03	CAGTCTCTGGGATGTTGCTGCATTTGCATGTGCATTTTTTCTCTAATAGTGAAATACATGTGTTTTGTGGATTATGTTCTGGTTCTATCACTTAGGTATTGGTGTAGATGTCATTGCCTGTTTGCATGCGTACTATTGAATTACCATGCACAAACAGAGGTATTTCAGTTTGTAATACAATATGTCTATTTTTTTATTCCATAGGTATTGCATTCTGGGGCTGGAAACAAAAATGCCTTCAAGGCACTTATTGCTGCAGAATACAGTGGGGTCAAGGTTGAGTTGACCAAGGATTTTGAGATGGGTGTCTCCAACAAGACCCCTGAGTTTCTAAAGATGAACCCCCTTGGGAAGGTTCCTGTTCTGGAGACTCCTGATGGCCCTGTTTTTGAGAGTAAT…	cdna|omrna|protein	good
9637	8789	TC312914	1183 similar to PRF:NP_174275.1:15220573:NP_174275 expressed protein (Arabidopsis thaliana), partial (55%)	Up	NotSig	NotSig	On-On	On-On	On-On	4	4	4	4	4	4	342	200	643	538	554	519		A_92_P008798	sense gene model	cDNA and EST results agree. B73 result agrees with cDNA result.	A	cDNA	60	1 of 1	8	148905378	148905437	8.06	yes	CDS	4	GCCTCTGATGAAGGGTACATTCTTATCTCCTGAGATGGGAGATTTATTTGCTGACGTGCA	1	210	107	TC312914	CAACCTGCGAAGCTAGTTCACTGTACTCTTGCTTGCTTATAACGTAGCGTGCGGTGGACGGGGTTTGCCAGCGACTTCAAGAAAGAGGAGGAGGAGCCGCCTCACGTCAGCAGCATGCCCAAGACACAAGACGGTGTTACCAAGCCCAGTCTAGGGAAAGAGCCCATCCCAGGGAGCGAGCTCTGGACGGATGGGCTCATCTGTGCTTTTGAGCTGGTCAAGAGTCACAGGAAGCCTGTTCAGCACAAATCATGGCTGGCAACTGAGCAGATACAGGAGAAGGGCCCCACTATGTGCACGAGGAAGCACTCAAGAAGGAATGGGCACCAGATCACTGAGCCGAAAGTGGATGAGAGCATTGTGTTGGAAAACCCCCAGCAGACTGATTTCAGTAACGAT…	-	-	1183 similar to PRF:NP_174275.1:15220573:NP_174275 expressed protein (Arabidopsis thaliana), partial (55%)	GRMZM2G002297_T03	CACGGGAGGGAGTTTGGGTTGGGGACCGGATCCACCAATTTTTCTTCCGGCGATGGGAAAACGAAAGAGACCTGCATCTGATTCCATTCTGGAAGCACCCCACTCCAATCCACTCTACATGTCCCACGCTCAGACCCGGGTCCCTCACCGCCGTCTCTCGCGCTCCGGTAGATATAATTTGATGGGAAGATGAATGGTGCAGAGGAGGAGGAGCCGCCTCACGTCAGCAGCATGCCCAAGACACAAGACGGTGTTACCAAGCCCAGTCTAGGGAAAGAGCCCATCCCAGGGAGCGAGCTCTGGACGGATGGGCTCATCTGTGCTTTTGAGCTGGTCAAGAGTCACAGGAAGCCTGTTCAGCACAAATCATGGCTGGCAACTGAGCAGATACAGGAGAAG…	est|omrna|protein	good
9768	9036	TC315401	652 similar to UP:Q6Z8F8_ORYSA (Q6Z8F8) Selenium-binding protein-like, partial (54%)	Up	NotSig	NotSig	On-On	On-On	On-On	4	4	4	4	4	4	1197	258	2097	2514	6119	6255		A_92_P008925	sense gene model	cDNA and EST results agree. B73 result agrees with cDNA result.	A	cDNA	60	1 of 1	4	158195929	158195870	4.06	yes	CDS	1	GCGGCGTCTGCAGTTGCAGAGACTACTGGTAACGGTTTCGTTTTGTCAACAGTGGTCGAT	1	209	16	TC315401	CGCGTCGACCTACGTCATCGTCGCGGACATGCACGCCAGGGCCAAGGACTGGGCCGCTGCCGCCCAGCTCCGGACAGAGGCGGTGGACTGGGGCCTCGCGCAATCCCCCGGGGTCAGCGCCGTGGAGGTACGCGGCGAGCTGCACCGGTTCGTGTCGCAGGACAGGTCGCACCCGCGGACGAGCGACATCTACGAGATGCTCCACCAGATGGAGTGGCAGCTGCGGTTCGATGGCTACAAACCTGACACGTCGGAGGTGGCGCTGGACGTGGGCGAAGAGGAGAAGCGGCGTGTGGTCGCCGCGCACAGCCAGAAGCTGGCCATGGCATTCGGCCTGCTCAGCACGGCGGAGGGGGCACCGGTGAGGATCGTGACCAACCTCCGGATGAGCAAGGAATG…	-	-	652 similar to UP:Q6Z8F8_ORYSA (Q6Z8F8) Selenium-binding protein-like, partial (54%)	GRMZM2G156472_T02	GCTGCGCATGTACGTTGACATGCTGGAGGCGGGCGTCCGGCCTGACAGCTACACGTTCCCGTTCGCACTCAAGGCGTGCGCGCAGCTCGCGGCCTTGCAAGAAGGGAGACAGCAGTTGCAGGCGCACATCGTGAAGCTCGGGTTCCAGCACGACGAACACGTGCAGAACAGCCTGATCAGCTTCTACGGCAAGTGCGTCGAGCCGGCGATGGCTCGTCTGGCGTTTGACCGGGTGGAGGCGGAGGAGCGAACGGCGGCTTCCTGGAGCGCACTCCTCGCGGCGTACACGAAAGCCGGGCTGTGGGGCGAATGCCTCGAGTCGTTCGGCGCGATGGTGCTCGATGGGTGGCGTCCCGACGAGAGCTCCACGGTCAGCGCGCTCTCGGCGTGCGCGCACCT…	est	good
9844	9019	DN221009	607 similar to UP:SEC5_ARATH (Q8S3U9) Exocyst complex component Sec5, partial (18%)	Up	NotSig	NotSig	On-On	On-On	On-On	4	4	4	4	4	4	379	194	446	454	606	598		A_92_P008993	ambiguous	cDNA and EST results agree. B73 result agrees with cDNA result.	A	cDNA	60	1 of 4	2	54031467	54031526	2.04	yes	CDS	2	AGGAAGATCCTGAAGGTGCAGGTACTGCTCACTTGTATTCAGTGACACAAAAAATTAGTG	1	209	33	DN221009	TGATCTTGAGTACACTTTTCAAACAATCCATGAATCCTGCTATTCTGAATATTTAGATAATGCCACACTGGATCTGTTTCAGGTTCCAGCTCCAACAGTAGACGAACAATGTTCTCAAGCTCAGCAAAGTCAAGGTGAGGATCCTCCATGGACTTATAAAGCATGCCTCTGAATTCCTGCATCACCTTTTCGACCTCTTCGAGTACACGTTTTAGTATCCCCACATGGGAAGGAAGAACAATTGACTTTGCTTTTTGGTACTCTCTGACAGCAAGATCATATTCTCCTTTTCTAATGTTCCCACGGATTGCACTTGGGAGGTTAAATAGTGTCCGAAATCTTTGAAGCATTCCCTGAACAGATCTGATCTTTTCAGCTTGGGCCTGCCTCTCAAATAGA…	inbred B73	MEST1106_G03.T7-1 UGA-ZmSAM-XZ2 Zea mays cDNA, mRNA sequence.	607 similar to UP:SEC5_ARATH (Q8S3U9) Exocyst complex component Sec5, partial (18%)	GRMZM2G044681_T01	TGAAAAATCCGCTGTGGTCTGTGGGCTTGTTACAGCTCCGATCCACGCAATTTCAAGAATCAAGACCATCAAAATCGTGAAGTTTCTCTCTCTTCGTATACTGTACACACGCGCGCGCGCTCTCTCTCTCTCCTCCCCTTCTCCTTTCTCCCGCGCCCCAGATCCGAGCCCCGGCGCCTGAGGCCATGGCGAGCGACAGCGACGTCGACGAGGACGAGCTCCTCCAGATTGCGCTGCAGGAGCAGGCGGCGCGGGACCTCAGCCACCAGCGCCCGCCCGCCGCCAACAAGCCCGTCGTCAACCTCGTCCGCCCACCCGCCCCCAACGCCCGCGGCGGCAACGGCAGAGCCGGGGGCGCCGCAGCGAAGGCGCGCCAGCCCAGCCGCGGCGGAGACGAGG…	est|omrna|protein	good
9844	9019	DN221009	607 similar to UP:SEC5_ARATH (Q8S3U9) Exocyst complex component Sec5, partial (18%)	Up	NotSig	NotSig	On-On	On-On	On-On	4	4	4	4	4	4	379	194	446	454	606	598		A_92_P008993	ambiguous	cDNA and EST results agree. B73 result agrees with cDNA result.	A	cDNA	58	2 of 4	10	115927515	115927572	10.04	yes	CDS	3	AGGAAGATCCTGAAGGTGCAGGTACTGCTCACTTGTATTCAGTGACACAAAAAATTAGTG	1	209	33	DN221009	TGATCTTGAGTACACTTTTCAAACAATCCATGAATCCTGCTATTCTGAATATTTAGATAATGCCACACTGGATCTGTTTCAGGTTCCAGCTCCAACAGTAGACGAACAATGTTCTCAAGCTCAGCAAAGTCAAGGTGAGGATCCTCCATGGACTTATAAAGCATGCCTCTGAATTCCTGCATCACCTTTTCGACCTCTTCGAGTACACGTTTTAGTATCCCCACATGGGAAGGAAGAACAATTGACTTTGCTTTTTGGTACTCTCTGACAGCAAGATCATATTCTCCTTTTCTAATGTTCCCACGGATTGCACTTGGGAGGTTAAATAGTGTCCGAAATCTTTGAAGCATTCCCTGAACAGATCTGATCTTTTCAGCTTGGGCCTGCCTCTCAAATAGA…	inbred B73	MEST1106_G03.T7-1 UGA-ZmSAM-XZ2 Zea mays cDNA, mRNA sequence.	607 similar to UP:SEC5_ARATH (Q8S3U9) Exocyst complex component Sec5, partial (18%)	GRMZM2G050647_T01	TCTTCACCAAACACACGCTCTCTCTCCCCTTCCCATCTCCTTCCTCCCGCCCCAGATCCGAGCCCGGCGCCCGAGTTCATGGCGAGCGACAGCGACGTCGACGAGGACGAGCTCCTGCAGATTGCGCTGCAGGAGCAGGCGGCGCGGGACCTCAGCCACCAGCGCCCGCCCGCCGCCAACAAGCCCGTTGTCAACCTCGTCCGCCCACCCGCCCCCAATGCTCGCGGCGGCAACGCCAGGGCCGGGGGCGCCGCAGCGAAGGCGCGCCAGCCCAGCCGCGGCGGCGACGAGGACGACGACTCGGAGGTCGAGCTGCTCTCCATCTCCTCCGGCGACGAGGACGACAATCCCCGCGCCCGCGGCCCGCCGCCGCCCCGCGGGGGCGGGGGTGGACGCGCC…	cdna|est|omrna|protein	good
9844	9019	DN221009	607 similar to UP:SEC5_ARATH (Q8S3U9) Exocyst complex component Sec5, partial (18%)	Up	NotSig	NotSig	On-On	On-On	On-On	4	4	4	4	4	4	379	194	446	454	606	598		A_92_P008993	ambiguous	cDNA and EST results agree. B73 result agrees with cDNA result.	A	cDNA	59	3 of 4	4	209562466	209562407	4.09	yes	CDS	2	AGGAAGATCCTGAAGGTGCAGGTACTGCTCACTTGTATTCAGTGACACAAAAAATTAGTG	1	209	33	DN221009	TGATCTTGAGTACACTTTTCAAACAATCCATGAATCCTGCTATTCTGAATATTTAGATAATGCCACACTGGATCTGTTTCAGGTTCCAGCTCCAACAGTAGACGAACAATGTTCTCAAGCTCAGCAAAGTCAAGGTGAGGATCCTCCATGGACTTATAAAGCATGCCTCTGAATTCCTGCATCACCTTTTCGACCTCTTCGAGTACACGTTTTAGTATCCCCACATGGGAAGGAAGAACAATTGACTTTGCTTTTTGGTACTCTCTGACAGCAAGATCATATTCTCCTTTTCTAATGTTCCCACGGATTGCACTTGGGAGGTTAAATAGTGTCCGAAATCTTTGAAGCATTCCCTGAACAGATCTGATCTTTTCAGCTTGGGCCTGCCTCTCAAATAGA…	inbred B73	MEST1106_G03.T7-1 UGA-ZmSAM-XZ2 Zea mays cDNA, mRNA sequence.	607 similar to UP:SEC5_ARATH (Q8S3U9) Exocyst complex component Sec5, partial (18%)	GRMZM2G137145_T01	GGAAGGCGCGATCCACTCTCCTCGCCCCATCATCCGGCGTCCACTATCCATTTGAAGAGTCCCGCCTTCCCAGTCCCCTTCCCCACATATGGCCGGCGAACCCATCGCCACCGTGCCATCGGGGCCCGACTCCGCGGCGGAGGCCGACCACCTCCTGGCGCTGGCCGAGTCGGAGCTCTCCGCGGGCAGGCTCCGAGCCGCGCGCAGGCACACCCTCCGCGCTGCCCGCCTGTACCCGATCTCCCCGCGCGCCCCGGTGGTGGCCACCGCCGCCAACGTGCTCCTCGCCGACGCCTCCTCCCACCACGCCGTGCTGCTGCTGCCCGAGCCCGACGACCCCGACGCCTCGCCGCTCTCCACCTCCGAGCTCCGCCGCCACTTCAAGTCGCTCGTCAAGTC…	abinitio|est|protein	good
9844	9019	DN221009	607 similar to UP:SEC5_ARATH (Q8S3U9) Exocyst complex component Sec5, partial (18%)	Up	NotSig	NotSig	On-On	On-On	On-On	4	4	4	4	4	4	379	194	446	454	606	598		A_92_P008993	ambiguous	cDNA and EST results agree. B73 result agrees with cDNA result.	A	cDNA	59	4 of 4	3	1780418	1780359	3.01	yes	CDS	1	AGGAAGATCCTGAAGGTGCAGGTACTGCTCACTTGTATTCAGTGACACAAAAAATTAGTG	1	209	33	DN221009	TGATCTTGAGTACACTTTTCAAACAATCCATGAATCCTGCTATTCTGAATATTTAGATAATGCCACACTGGATCTGTTTCAGGTTCCAGCTCCAACAGTAGACGAACAATGTTCTCAAGCTCAGCAAAGTCAAGGTGAGGATCCTCCATGGACTTATAAAGCATGCCTCTGAATTCCTGCATCACCTTTTCGACCTCTTCGAGTACACGTTTTAGTATCCCCACATGGGAAGGAAGAACAATTGACTTTGCTTTTTGGTACTCTCTGACAGCAAGATCATATTCTCCTTTTCTAATGTTCCCACGGATTGCACTTGGGAGGTTAAATAGTGTCCGAAATCTTTGAAGCATTCCCTGAACAGATCTGATCTTTTCAGCTTGGGCCTGCCTCTCAAATAGA…	inbred B73	MEST1106_G03.T7-1 UGA-ZmSAM-XZ2 Zea mays cDNA, mRNA sequence.	607 similar to UP:SEC5_ARATH (Q8S3U9) Exocyst complex component Sec5, partial (18%)	GRMZM2G555985_T01	ATGGTTGTAAGGGTGTTGTGTGAGAATGCGAATGGGATTCTAATAGAGGAAAGAAATGTTCAGGATAGTTCTGACATCATTGCCATAGTGCTGGTTTACTGCATGGCTAATAACAACATTATTCGTTTCCATCCCACAAGAAGGAATATCAATGGTCTTCTACGAAGTTTTTTTGCAGACATTGAGTCGAAATTGAGACAGATAGAGGAAGATCCTGAAGGTGCAGGTACTGCTCACTTGTATTCAGTGACACTAAAAATTAGTGGTGTGGCAAATCGTGCATTTGAGCCTCTATTTGAGAGGCAGGCCCAAGCTGAAAAGATCAGATCTGTTCAGGGAATGCTTCAAAGATTCCGAACACTATTTAACCTGCCAAGTGCAATCCGTGGGAACATTAGA…	abinitio	good
9871	9070	AI444721	595 similar to UP:Q7XYD6_WHEAT (Q7XYD6) Cop8 (Fragment), partial (92%)	Up	NC	NotSig	On-On	On-On	On-On	4	4	4	4	4	4	669	418	877	624	430	332		A_92_P031074	EST	EST result. No valid cDNA result. B73 result (EST vs genome) agrees with EST result.	E	EST	0	1 of 1	1	23615725	23614269	1.02	no info	NA	5	AAACGGGAAGGCCCTTACGGGAATCATTCGGGGCGCTCTGAAAACAGTAGGGGCTACAGA	1	71	41	AI444721	TTTTTTTTCTCCCTTTTTTTTTTTTTTTTTTTTTTTAAACGGGAAGGCCCTTACGGGAATCATTCGGGGCGCTCTGAAAACAGTAGGGGCTACAGAGGTATCCAGGGGAGCGTTACTTAAACAAGCATCCTCCCCCCAAAATCACAAAATACACATTTGCAGCTGCAAACTATACAAAAGGTTGATTTTGGATTCCGGGGCATTTTTTTTTTTTCTGCCATGCACCATCGACCGACAGCATGAAATTTTTATTCACACCGGAATAGTTATTCCCTTGCTTGACATGCTGNAAAGGATGGCGTTCAGGGCTGGGCACAGTCCAGAAATCTGCTGATCCCATTGGTGGAGTTTTTCCGGGTAATCATAAAAAGGGATCACAGCCTCAACCTGATCAATGGA…	B73	486015F01.x5 486 - leaf primordia cDNA library from Hake lab Zea mays cDNA, mRNA sequence.	595 similar to UP:Q7XYD6_WHEAT (Q7XYD6) Cop8 (Fragment), partial (92%)	GRMZM2G153769_T02	GCGAGTCCACACCTTATCTACCGTGCTTGTCTCTTTTTCTTTATTTACACATGCATTTATTTTGCCTCTTATTGCATTATGCCCCTTTCAGGATGAAAGATGCTCGAAGTTGAAAATATACCCAATACTGCAGAAGGTTTACCTTGAAAGAATTTTGAGGAAACCAGAAATTGATGCATTTGCAGAGGAGCTGAGGCCGCATCAAAAAGCTTTATTACCAGATAAGTCGACTGTGCTTGACCGAGCAATGATCGAGCATAATCTCCTTAGTGCCAGTAAACTTTACACAAATATCAGCTTTGATGAGCTTGGGACATTACTGGGGATTGATCCAAGGAAGGCTGAGAAGATAGCATCTCGGATGATTTATGAGGATAGAATGCGGGGCTCAATTGATCA…	est	no_start
9871	9070	AI444721	595 similar to UP:Q7XYD6_WHEAT (Q7XYD6) Cop8 (Fragment), partial (92%)	Up	NC	NotSig	On-On	On-On	On-On	4	4	4	4	4	4	669	418	877	624	430	332		A_92_P009020	EST	EST result. No valid cDNA result. B73 result (EST vs genome) agrees with EST result.	E	EST	0	1 of 1	1	23615725	23614269	1.02	no info	NA	5	TTAAGTAACGCTCCCCTGGATACCTCTGTAGCCCCTACTGTTTTCAGAGCGCCCCGAATG	1	208	150	AI444721	TTTTTTTTCTCCCTTTTTTTTTTTTTTTTTTTTTTTAAACGGGAAGGCCCTTACGGGAATCATTCGGGGCGCTCTGAAAACAGTAGGGGCTACAGAGGTATCCAGGGGAGCGTTACTTAAACAAGCATCCTCCCCCCAAAATCACAAAATACACATTTGCAGCTGCAAACTATACAAAAGGTTGATTTTGGATTCCGGGGCATTTTTTTTTTTTCTGCCATGCACCATCGACCGACAGCATGAAATTTTTATTCACACCGGAATAGTTATTCCCTTGCTTGACATGCTGNAAAGGATGGCGTTCAGGGCTGGGCACAGTCCAGAAATCTGCTGATCCCATTGGTGGAGTTTTTCCGGGTAATCATAAAAAGGGATCACAGCCTCAACCTGATCAATGGA…	B73	486015F01.x5 486 - leaf primordia cDNA library from Hake lab Zea mays cDNA, mRNA sequence.	595 similar to UP:Q7XYD6_WHEAT (Q7XYD6) Cop8 (Fragment), partial (92%)	GRMZM2G153769_T02	GCGAGTCCACACCTTATCTACCGTGCTTGTCTCTTTTTCTTTATTTACACATGCATTTATTTTGCCTCTTATTGCATTATGCCCCTTTCAGGATGAAAGATGCTCGAAGTTGAAAATATACCCAATACTGCAGAAGGTTTACCTTGAAAGAATTTTGAGGAAACCAGAAATTGATGCATTTGCAGAGGAGCTGAGGCCGCATCAAAAAGCTTTATTACCAGATAAGTCGACTGTGCTTGACCGAGCAATGATCGAGCATAATCTCCTTAGTGCCAGTAAACTTTACACAAATATCAGCTTTGATGAGCTTGGGACATTACTGGGGATTGATCCAAGGAAGGCTGAGAAGATAGCATCTCGGATGATTTATGAGGATAGAATGCGGGGCTCAATTGATCA…	est	no_start
10001	9152	BG321145	608 similar to UP:Q4NPG7_9DEL (Q4NPG7) PE-PGRS family protein, partial (2%)	Up	NotSig	NotSig	On-On	On-On	On-On	4	4	4	4	4	4	1214	547	795	1087	2089	2414		A_92_P009135	sense gene model	cDNA and EST results agree. B73 result agrees with cDNA result.	A	cDNA	60	1 of 2	1	62676206	62676265	1.04	no	CDS	1	GAAGGAGACCACGGTGTGACGTGCGCATTGGTAGCGAGCGAGAGGCTCTTGCCTCTTGGT	1	208	59	BG321145	GGATGTGCCCGGMGCTGCTGTCCGTGTCCGCGGAGGCSGKGGAGGCSKGGSKCSGGTTCCTAACGGRGGAGGCGGGCGKGGSGGRGGCSGGCGKGACGGGGCGTGCTCCCGGCGGRGCCGGSGCCTGSTSGTGTSTCCCCGTGGCGGGGCGGCTGCGGCCSASGCTCTACTTCCTGRGSGCGCTCGGCGTGCCCGACCTGCACCGCCGCGCCGCCCTGCTGTCCTTCTCCGTGGRGGGCARGCTGCTGCCGCGGCTCGAGTTCCTCGAGTCGCTGGGCCTGCCCGGCGCGCTGCGYGCTCCTTGGCGCGCCGCTTCCCSGCGCTCTTCGGCTACGGCGTGGAGGGGWACATGCGGCCCAAGGCGGACTMCCTCCTGGGCGCCWTGGCCCGCCGCGCCGA…	CO328	Zm04_05e10_A Zm04_AAFC_ECORC_cold_stressed_maize_seedlings Zea mays cDNA clone Zm04_05e10, mRNA sequence.	608 similar to UP:Q4NPG7_9DEL (Q4NPG7) PE-PGRS family protein, partial (2%)	GRMZM2G468574_T01	TTTATATTTTTCTTTTATATGACATCAGTGTGTCTTTTGCGCCAGGACCCGAAAAGCATAGGTAGGGCCGTAGGGACCTGTATATATATAAGCATAAGCAAGTATAGCCAACAGTGCCATTGTTCACTGGGAGGAACCAACTAGATAATTCATCATGGCTATCATACTTTACAAGCAGCCAATGCAAATCCTTATGGACATATGTTACACCACCAAGAGGCAAGAGCCTCTCGCTCGCTACCAATGCGCACGTCACACCGTGGTCTCCTTCGCCGCCGCCGCCGCCGCCGCGTCGTCATCCACCCACGTGGCGTGCCACAGCGCCGACCGCCTCCGGGGCAGCATGGACCCGACGCAGCTGGTGAGAGTGGAGCGGAACTTGGCGTCCCCGGGGCGGAG…	cdna	good
10001	9152	BG321145	608 similar to UP:Q4NPG7_9DEL (Q4NPG7) PE-PGRS family protein, partial (2%)	Up	NotSig	NotSig	On-On	On-On	On-On	4	4	4	4	4	4	1214	547	795	1087	2089	2414		A_92_P009135	sense gene model	cDNA and EST results agree. B73 result agrees with cDNA result.	A	cDNA	60	2 of 2	1	62676206	62676265	1.04	yes	UTR	1	GAAGGAGACCACGGTGTGACGTGCGCATTGGTAGCGAGCGAGAGGCTCTTGCCTCTTGGT	1	208	59	BG321145	GGATGTGCCCGGMGCTGCTGTCCGTGTCCGCGGAGGCSGKGGAGGCSKGGSKCSGGTTCCTAACGGRGGAGGCGGGCGKGGSGGRGGCSGGCGKGACGGGGCGTGCTCCCGGCGGRGCCGGSGCCTGSTSGTGTSTCCCCGTGGCGGGGCGGCTGCGGCCSASGCTCTACTTCCTGRGSGCGCTCGGCGTGCCCGACCTGCACCGCCGCGCCGCCCTGCTGTCCTTCTCCGTGGRGGGCARGCTGCTGCCGCGGCTCGAGTTCCTCGAGTCGCTGGGCCTGCCCGGCGCGCTGCGYGCTCCTTGGCGCGCCGCTTCCCSGCGCTCTTCGGCTACGGCGTGGAGGGGWACATGCGGCCCAAGGCGGACTMCCTCCTGGGCGCCWTGGCCCGCCGCGCCGA…	CO328	Zm04_05e10_A Zm04_AAFC_ECORC_cold_stressed_maize_seedlings Zea mays cDNA clone Zm04_05e10, mRNA sequence.	608 similar to UP:Q4NPG7_9DEL (Q4NPG7) PE-PGRS family protein, partial (2%)	GRMZM2G168665_T01	GTGGTTCGACCAGATCCATCTCACACCCTTATCCTCTTTACGCCTCACCACTACAGAGAAAAAGAGAAACCTGCGAGCGACGGGGACTATGGCCGCCACCCGCACCGCCCTGGCCCTGCTAGGGCACGAGGGCATGGAATCTGGGCCCAGGCCGGCGGCGCCGCGCCGCAGCAGGCTACGCGTCGTCGCCGTCGCGCTGCGGACCAGGCCCACCAGCCTCGCGGCCCCGGGTCTCCCGCCCGCGGCGCCGGAGCCCGTGCTGCCGTCGCCGCCCGTGGCCGCGGGCGCCGCGGCGGTGCTGCTCGAGGCGGGCGTGCCGCCTGCCGACCTCCGGCGCGCGGCGGGGATGTGCCCGGAGCTGCTGTCCGTGTCCGCGGAAGCCGTCGAGGCCGCGCTCCG…	abinitio|cdna|est|omrna	good
10014	9176	TC287955	1635 similar to PRF:NP_027544.1:18395562:NP_027544 myb family transcription factor (Arabidopsis thaliana), partial (16%)	Up	NotSig	NotSig	On-On	On-On	On-On	4	4	4	4	4	4	708	334	388	287	684	601		A_92_P009147	sense gene model	No EST. cDNA result. B73 result agrees with cDNA result.	A	cDNA	60	1 of 2	5	6140599	6140540	5.01	no	CDS	2	CGAAGACGACGACAAGTCGGAGGATGGCTACAGCCTGAAATGCGTGTGAGGCTGAGGCAG	1	208	33	TC287955	NA	NA	NA	1635 similar to PRF:NP_027544.1:18395562:NP_027544 myb family transcription factor (Arabidopsis thaliana), partial (16%)	GRMZM2G171571_T01	CCACCGATGCATGCTCAAGCCGCGACAACGCTATCTCTCTACACTCTCATCCGATCTTCCGCAAACGCAGCCTGCCTCAGCCTCACACGCATTTCAGGCTGTAGCCATCCTCCGACTTGTCGTCGTCTTCGTCGTCGTCGCTGCTGCTGCTGTCGTCGCCGCCACCGACGGCCATACCTGCCCTGGAGAACTGGAGCGGGCCCTGCCGAGACCCGGACTGCGAGCCGCTGCTTTGCTCCTGAGCAGCCCAGACGCCATCCACCAGCATGATCGACTGGCTCACCGGAGCCGCCGCCGCGCCGGGGGAGGATCTTCTGTTGTGCAACCGGTACTTCTGAACACGAACGATCCAATAAGTTTCCAAACAAGATACCATATCACCCCGAAGGATGATGGAAA…	est	good
10014	9176	TC287955	1635 similar to PRF:NP_027544.1:18395562:NP_027544 myb family transcription factor (Arabidopsis thaliana), partial (16%)	Up	NotSig	NotSig	On-On	On-On	On-On	4	4	4	4	4	4	708	334	388	287	684	601		A_92_P009147	sense gene model	No EST. cDNA result. B73 result agrees with cDNA result.	A	cDNA	60	2 of 2	5	6140599	6140540	5.01	yes	CDS	1	CGAAGACGACGACAAGTCGGAGGATGGCTACAGCCTGAAATGCGTGTGAGGCTGAGGCAG	1	208	33	TC287955	NA	NA	NA	1635 similar to PRF:NP_027544.1:18395562:NP_027544 myb family transcription factor (Arabidopsis thaliana), partial (16%)	GRMZM2G171468_T03	AGATCCCCTCTGGCTCTCAGTCACCCACCCCCACCCCACCCCACCGGCACCCTCACCCTCAGGCCTCCGCCTCTTTCTCAGCTTCTCTCCGGTTCCTTCCTTCCGGTCGCCGATTCTTCTACGCGAAAGATTCCTGGCTGCCTCTCGTCTCTCGTCTCGTTTCTCGCGTGCATGGGGCTGGACGTCGGGGAGATCGGGATGGGCCTGGATCTGGGGCTGGACCTCAGGCTGTTCGCCGCGCGGAGCGCCGGAGGGATGGCCAAGGGCGCTGCGCCGGCGGGGATCCAGTCCTGCATCAGGAGCCTCGAGGTGGAGCGCAGGAAGATCGAGGTGTTCAGGCGCGAGCTCCCGCTCTGCCTTCGCCTCCTCGCCGACGGTGAGGACTAGAGGCCTCTCGTT…	cdna|omrna	good
10076	9284	TC280210	1296 similar to UP:Q6SQN4_ORYSA (Q6SQN4) Circadian oscillator component, partial (33%)	Up	NotSig	NotSig	On-On	On-On	On-On	4	4	4	4	4	4	223	120	227	193	159	241		A_92_P016715	antisense gene model	No EST. cDNA result. B73 result agrees with cDNA result.	A	cDNA	60	1 of 1	4	32530877	32530818	4.04	no	CDS	5	AATTATGTGGATGCTTCGCTATCAAGACGAATCCTCTTGGTACCAACCATGTCGCTAGCC	1	160	56	TC280210	NA	NA	NA	1296 similar to UP:Q6SQN4_ORYSA (Q6SQN4) Circadian oscillator component, partial (33%)	GRMZM2G014902_T01	AGCAAAGCACCTCCGACTCCAAGTCGCGAGAGCCTTCTCATTCGTCTTCCTCCTCTTCCACCCATCCTGCCTGCTCACTTCCGTTCCGTAGTCCAGCTAGATCCCCGGGCAACCGATCCACCGAGAAGCTTGTGGTTGTGGCGGCGGCGGAGAGGGAAGCGGGAGGTCGGAGGTAGGCGCGGATGCCACTGTTGTGCCGGCGCCGGCGGGGCCGGTGATGCCCGCTTGAGCTGGGCCACCGTGCGTCGGAGGTGGACGAGGGAGCGAGGCGGCGCCAGACCGAGGTTGCGTCGGGCTCGATTTCTACTGGGCTGCTGTCTGCTGAGTTTACGGAAGTGTTTGGCCCTAGAAGAGTTGAAGATAAGGAGTGGAGCTAGGTTTAAACTCTGGTGACTTGGT…	est|mrna	good
10076	9284	TC280210	1296 similar to UP:Q6SQN4_ORYSA (Q6SQN4) Circadian oscillator component, partial (33%)	Up	NotSig	NotSig	On-On	On-On	On-On	4	4	4	4	4	4	223	120	227	193	159	241		A_92_P009202	sense gene model	No EST. cDNA result. B73 result agrees with cDNA result.	A	cDNA	60	1 of 1	4	32529792	32529851	4.04	yes	CDS	5	CTCCTATTGATCCGAATCAAGAAAACCCTGCAGATGGCGTCCAAGGAAGGAACATAGGCT	1	207	80	TC280210	NA	NA	NA	1296 similar to UP:Q6SQN4_ORYSA (Q6SQN4) Circadian oscillator component, partial (33%)	GRMZM2G014902_T01	AGCAAAGCACCTCCGACTCCAAGTCGCGAGAGCCTTCTCATTCGTCTTCCTCCTCTTCCACCCATCCTGCCTGCTCACTTCCGTTCCGTAGTCCAGCTAGATCCCCGGGCAACCGATCCACCGAGAAGCTTGTGGTTGTGGCGGCGGCGGAGAGGGAAGCGGGAGGTCGGAGGTAGGCGCGGATGCCACTGTTGTGCCGGCGCCGGCGGGGCCGGTGATGCCCGCTTGAGCTGGGCCACCGTGCGTCGGAGGTGGACGAGGGAGCGAGGCGGCGCCAGACCGAGGTTGCGTCGGGCTCGATTTCTACTGGGCTGCTGTCTGCTGAGTTTACGGAAGTGTTTGGCCCTAGAAGAGTTGAAGATAAGGAGTGGAGCTAGGTTTAAACTCTGGTGACTTGGT…	est|mrna	good
10169	9299	TC292280	2206 unknown	Up	NotSig	NotSig	On-On	On-On	On-On	4	4	4	4	4	4	6242	2905	3650	3059	3325	2868		A_92_P009287	ambiguous	No EST. cDNA result. B73 result agrees with cDNA result.	A	cDNA	60	1 of 9	Pt	129907	129966	None	yes	UTR	2	TGATGCCATGTGAATCGCTAGAAACATGTGAAGTGTATGGCTAACCCAATAACGAAAGTT	1	207	63	TC292280	NA	NA	NA	2206 unknown	GRMZM5G806488_T01	TAGAACGCCCTTGTTGACGATTCTTTACTGCGACAGCATCTAGGGTTCCTCGAATAATGCGATATCTCACACCGGGTAAATCCTTAACCCTTCCTCCTCTTACTAATACTACAGAATGTTCTTGTAAATTATGGCCAATACCAGGTATATAAGCAGTGATTTCAAATCCAGAGGTTAATCGTACTCTGGCAACTTTACGTAAGGCAGAGTTGGGTTTTTTGGGGTTGATAGTGGAAAAGTCGACAGATAAGTCATCCTTACTGTCCCTCTACAGAACCGTACATGAGATTTTCACCTCATACGGCTCCTCGTTCAATTCTTTCGAAGGGATCCTTTTCCTCGTTCGAGAGTCTCCGCCCTTCTTCCACTCCGTCCCGAAGACTAACTAAGACCAATTGA…	mrna	good
10169	9299	TC292280	2206 unknown	Up	NotSig	NotSig	On-On	On-On	On-On	4	4	4	4	4	4	6242	2905	3650	3059	3325	2868		A_92_P009287	ambiguous	No EST. cDNA result. B73 result agrees with cDNA result.	A	cDNA	60	2 of 9	Pt	92830	92771	None	yes	UTR	2	TGATGCCATGTGAATCGCTAGAAACATGTGAAGTGTATGGCTAACCCAATAACGAAAGTT	1	207	63	TC292280	NA	NA	NA	2206 unknown	GRMZM5G844628_T01	ACTATCAACCCCAAAAAACCCAACTCTGCCTTACGTAAAGTTGCCAGAGTACGATTAACCTCTGGATTTGAAATCACTGCTTATATACCTGGTATTGGCCATAATTTACAAGAACATTCTGTAGTATTAGTAAGAGGAGGAAGGGTTAAGGATTTACCCGGTGTGAGATATCGCATTATTCGAGGAACCCTAGATGCTGTCGCAGTAAAGAATCGTCAACAAGGGCGTTCTAGTGCGTTGTAGATTCTTATCCAAGACTTGTATCATTTGATGATGCCATGTGAATCGCTAGAAACATGTGAAGTGTATGGCTAACCCAATAACGAAAGTTTCGTAAGGGGACTGGAGCAGGCTACCATGAGACAAAAGATCTTCTTTCTAAAGAGATTCGATTCGGAA…	mrna	good
10169	9299	TC292280	2206 unknown	Up	NotSig	NotSig	On-On	On-On	On-On	4	4	4	4	4	4	6242	2905	3650	3059	3325	2868		A_92_P009287	ambiguous	No EST. cDNA result. B73 result agrees with cDNA result.	A	cDNA	60	3 of 9	Mt	331850	331909	None	yes	UTR	2	TGATGCCATGTGAATCGCTAGAAACATGTGAAGTGTATGGCTAACCCAATAACGAAAGTT	1	207	63	TC292280	NA	NA	NA	2206 unknown	GRMZM5G800101_T01	TAGATATCTAGAAATAGAAACGAACTAATATATAGATAATCGAAATCGAAAAGAACTGTCTTTTCTGTATACTTTCCCCGTTCTATTGCTACCGCGGGTCTTATGCAATCGATCGGATCATATAGATATCCCTTCAACACAACATAGGTCATCGAAAGGATCTCGGACGACTCACCAAAGCACGAAAGCCAGTTAGAAAATGGATTCCTATTTGAAGAGTGCCTAACCGCATGGATAAGCTCACATTAACCCGTCAATTTTGGATCCAATTCGGGATTTTTCTTGGGAAGTTTCGGGAAGAAATTGGAATAATATCGATTCATACAGAGGAAAAAGTTCTCTATTGATGCAAACGCTGTACCTAGAGGATAGGGATAGAGGAAGAGGGAAAAATCGAAA…	est|mrna|protein	good
10169	9299	TC292280	2206 unknown	Up	NotSig	NotSig	On-On	On-On	On-On	4	4	4	4	4	4	6242	2905	3650	3059	3325	2868		A_92_P009287	ambiguous	No EST. cDNA result. B73 result agrees with cDNA result.	A	cDNA	60	4 of 9	7	90718700	90718641	7.02	no	UTR	2	TGATGCCATGTGAATCGCTAGAAACATGTGAAGTGTATGGCTAACCCAATAACGAAAGTT	1	207	63	TC292280	NA	NA	NA	2206 unknown	GRMZM2G383111_T01	TCTTGAACTAAGAAATAGACCTAGCAGCTAAAAGAGGGTATCCTGAGCAATTGCAAGAATGGGGTTCATTGATATTCCTGGTATAGTAGATGCTATCACACATACAGTCATACTCAATTCGATGGAATTGTTTGATCTTAAAGGGGATCTTCTATAATTTCGCACATAAGGGGTTATTTCTTGGTTTCGTCCAGTCATTAATAACTTGATTATTTTTAGATAATAGTAGATAGAAAGAACGCTCGTAAGGAGTCCTATTGAAACCAAGAAATATAGGCCTGCTTGCCATCCACACCAGAATAGATAGAGTTTTCCGAAGAAACCTGCTAGTGGAGGAAGGCCTCCTAGGGATAAGAGACATAGGGCTAAAGAGAGAGCCAAAAAAGGATCTTTCGTGTA…	protein	good
10169	9299	TC292280	2206 unknown	Up	NotSig	NotSig	On-On	On-On	On-On	4	4	4	4	4	4	6242	2905	3650	3059	3325	2868		A_92_P009287	ambiguous	No EST. cDNA result. B73 result agrees with cDNA result.	A	cDNA	60	5 of 9	7	90718700	90718641	7.02	yes	UTR	3	TGATGCCATGTGAATCGCTAGAAACATGTGAAGTGTATGGCTAACCCAATAACGAAAGTT	1	207	63	TC292280	NA	NA	NA	2206 unknown	GRMZM2G383052_T01	GCGGGTTGACCTCTGTGCTTCTCTCATGGTACAATCCTCTTCCTGCTGAGCCCCCTTTCTCCTCGGTCCACAGAGAAAAAATGTAGGACTGGTGCCGACAGTTCATCACGGGAAGAAAGAACTCACAGAGCCGGGATCGCTAACTAATAGAATAGTACTACTAACTAATACTAATATATAGATAACTAATACTAATATATAGATATTAATACTAATATATAGATATATAGAAATAGATATCTAGAAATAGAAACGAACTAATATATAGATAATCGAAATCGAAAAGAACTGTCTTTTCTGTATACTTTCCCCGTTCTATTGCTACCGCGGGTCTTATGCAATCGATCGGATCATATAGATATCCCTTCAACACAACATAGGTCATCGAAAGGATCTCGG…	cdna|est|omrna|protein	good
10169	9299	TC292280	2206 unknown	Up	NotSig	NotSig	On-On	On-On	On-On	4	4	4	4	4	4	6242	2905	3650	3059	3325	2868		A_92_P027667	antisense gene model	No EST. cDNA result. B73 result agrees with cDNA result.	A	cDNA	30	1 of 1	8	171333877	171333815	8.08	no	CDS	4	AAATTTCCAGATGGATCTTCGGCTCCAGCTAAATGAGACGACTTCGCAAACGGAGTTAGG	1	92	105	TC292280	NA	NA	NA	2206 unknown	GRMZM2G476009_T01	ACTGGTGCGGCGCGGAGCGAGGACGACGTCACCTTCTCCACCCCCCGCCCCTGCCCCTGTGTGGGAGTAGGTGTAGCCGCGTAAGCGGCAGCGGCGTAGGCCTCAGCTCGGCTCAGCTGCCGCCTCGCTCGAACCAGAGGAGCCAAGCAGAGGAAGCGAGGCGGAGATGTCGGCGGGGCTGGTGACCGACGAGGCCACCGTGGGGCGGCTGTACCGGATCCGGCGCACGGTGATGCAGATGCTGCGTGACCGTGGCTACCTGGTGGTGGACCACGAGCTCGCCACCAGCCGCCGCGACTTCCTCCGCAAGTTCGGCGAGTCCTTCCACCGCGAGGACCTCCTCATCAACAAGTACAAGAAGAACGACCCATCCGACCAGATATATGTCTTCTTCCCCAA…	cdna|est|omrna|protein	good
10276	9500	TC282388	977 similar to UP:Q8LC02_ARATH (Q8LC02) Lil3 protein, partial (56%)	Up	NotSig	NotSig	On-On	On-On	On-On	4	4	4	4	4	4	9912	6332	5778	6599	10496	11843		A_92_P009388	sense gene model	No EST. cDNA result. B73 result agrees with cDNA result.	A	cDNA	60	1 of 1	5	73132713	73132772	5.03	yes	UTR	3	CAGGCAGTGGCAGGCTACCTGGCAAGATGACCCAACCGAGGGGCCAAAGAATTAGTTCGG	1	206	20	TC282388	NA	NA	NA	977 similar to UP:Q8LC02_ARATH (Q8LC02) Lil3 protein, partial (56%)	GRMZM2G477236_T02	GTATAATCAAGCGGTAGTAGTGTGATGTGCTACCAAGAGGAGGATGACAGGGACAGGATACCGAGTATGTATGTACTGTCTCCATTTGCCAGATCAGATGCCACTAAACTGGTTAACATTTTGGAATGTCAGGGGCTCACGGCTAGCAATGCGTCTGGTAGCTGAGGAAATGTAAAAACTCCATGTGCTGATATACTGTTTCTTAGACCTGACGGCATGCGGTCCTGGTGCTGATAAAAAGCTATTGATATTCACCATCTTCATGTTAGCTTCTGTAGCTGCTGGAGAAGTACACGCTGGACAGGACCGGCCCTGCCGCCCTGGTGGCTACTTCTCCAGCTGGACCCCGGCCTGGCCCTGCTGGCCACACGCTATCGGCTATCCTCTCCCCTCTATCCT…	cdna|est|omrna	good
10289	9365	TC301506	807 similar to PRF:NP_566797.1:18405058:NP_566797 expressed protein (Arabidopsis thaliana), partial (61%)	Up	NotSig	NotSig	On-On	On-On	On-On	4	4	4	4	4	4	441	263	420	631	583	808		A_92_P029068	sense gene model	No EST. cDNA result. B73 result agrees with cDNA result.	A	cDNA	60	1 of 1	4	192816833	192816892	4.08	yes	CDS	2	AGGGCGATGACGTCCAGGTTGAGCAGATGAGGAAGGACCTCAAGTTCAGCGAGAAGGGGA	1	83	36	TC301506	NA	NA	NA	807 similar to PRF:NP_566797.1:18405058:NP_566797 expressed protein (Arabidopsis thaliana), partial (61%)	GRMZM2G059252_T01	ATGGACGCCACCACCGCCGTGGCTGCGAGGCGCCTCCTCCTCCTCCCGCTCCGCGCCCAGCCGCCAGCACCGCGGGGCGCAGCGCCGGCCACGGCGAACCCCTGGTGTCGATCCGTTCCGCGGAGACGACGAGTCCGTGCCGCCCCGGCGCGCGCGTCGCTGGACCGCGCCGCGGTCCTCCTCGACACCGCGGCCGCGGTGGCCAACGGCGGGACAGGTTACTCGCAGGCGAGCTACTACACGTCTCTGGGACTCTTCGTTCTCTCCGTTCCGGGGCTGTGGTCCCTCATCAAGCGCTCCGTCAAGTCCAAGATTGTGCAAAAGACATTTGTCAAAGACGAAGGGCAGTCGATGGCGCCAAATCAGGTGGCTGGAGAGATCCTGTCGTTCTTCACTCGC…	abinitio|est|protein	good
10289	9365	TC301506	807 similar to PRF:NP_566797.1:18405058:NP_566797 expressed protein (Arabidopsis thaliana), partial (61%)	Up	NotSig	NotSig	On-On	On-On	On-On	4	4	4	4	4	4	441	263	420	631	583	808		A_92_P009401	sense gene model	No EST. cDNA result. B73 result agrees with cDNA result.	A	cDNA	60	1 of 1	4	192816045	192816104	4.08	yes	CDS	2	GCTGGAGAGATCCTGTCGTTCTTCACTCGCAATAACTTCACCGTCTCAGACCGCGGGGAG	1	206	163	TC301506	NA	NA	NA	807 similar to PRF:NP_566797.1:18405058:NP_566797 expressed protein (Arabidopsis thaliana), partial (61%)	GRMZM2G059252_T01	ATGGACGCCACCACCGCCGTGGCTGCGAGGCGCCTCCTCCTCCTCCCGCTCCGCGCCCAGCCGCCAGCACCGCGGGGCGCAGCGCCGGCCACGGCGAACCCCTGGTGTCGATCCGTTCCGCGGAGACGACGAGTCCGTGCCGCCCCGGCGCGCGCGTCGCTGGACCGCGCCGCGGTCCTCCTCGACACCGCGGCCGCGGTGGCCAACGGCGGGACAGGTTACTCGCAGGCGAGCTACTACACGTCTCTGGGACTCTTCGTTCTCTCCGTTCCGGGGCTGTGGTCCCTCATCAAGCGCTCCGTCAAGTCCAAGATTGTGCAAAAGACATTTGTCAAAGACGAAGGGCAGTCGATGGCGCCAAATCAGGTGGCTGGAGAGATCCTGTCGTTCTTCACTCGC…	abinitio|est|protein	good
10323	9426	TC296826	1493 Zea mays clone EL01N0328H04.d mRNA sequence	Up	NotSig	NotSig	On-On	On-On	On-On	4	4	4	4	4	4	232	132	238	233	157	174		A_92_P009432	sense gene model	cDNA and EST results agree. B73 result agrees with cDNA result.	A	cDNA	57	1 of 1	8	169259339	169259287	8.07	yes	UTR	1	CGACAATGACGTCGAGGTCTACATGAGTGCCACCCACGATGAAGTTAGTTTGGCAAGTGC	1	206	95	TC296826	TGGATCCCCCGGGCTGCAGGCAAAACTGAACCCATTGTCGTTTCTTTGCTTGGACATTGTTGCATAACAAACCTTTAACTTCAGACAATCTGCAAAAATGGGGTTGGCCTTGCAACCAAATTTGTTCGCTTTGTAATGTGTCTCCCTTGACAGCGGCTCACCTTTGTAAGGATTGCCCCTTCGCCGAGGAAGCATGGAACATGATCCTGACTTGGGCTGATTTGCGGTTCCTGGACGGTATTTTCAAAACCGGATCACTACATAAGTGGTGGTTCAGACTGAGGATGCTCTGTAGTAAGCAATCAAGAAAAAAATTTGATGGCCTCATAATATATTTCTGGTGGAGTTTATGGCTGGAAAGAAACAACAGAATCTTTAAGGGTCAGCAGAGAACGAATG…	-	-	1493 Zea mays clone EL01N0328H04.d mRNA sequence	GRMZM2G143774_T01	CATTATCCAACTTCTCAAAAACCATAGGGAACCAAACATCACGTAACCTGGATTTTGCCACACCAAGGCAAACATCTATGGCATTCTATTTGCAGCATATATATTGTGGCCATGGGCACGCAGCCACTGCTTCAACTCCAGTACCGCCATCTCCATCGACTGGGGCAACTGCAACCGTCCCTGGTTTACTATTGTGTACCTCTGCTGTGGGGAAGAAGGCTCATAGCCATGGGGGCGGACCCACTGGCCCAACTCTAGTGCTGTTGTCTCCGTAGATTGGGGCAACTACAGGCTACAGCCATCCCTAGCAGCTAGCTTCCAGTCGGGTACTGCTGGCATGTCCGGTTGGCGGCCAGGTTCCTCCTTCTACAGCCTCGTCAGAACTTTGGTTCTTTCTCC…	est|protein	good
10343	9466	TC313520	1450 similar to PRF:NP_189369.1:15232143:NP_189369 zinc finger (C3HC4-type RING finger) family protein (Arabidopsis thaliana), partial (13%)	Up	Up	NotSig	On-On	On-On	On-On	4	4	4	4	4	4	944	389	567	366	423	325		A_92_P009452	sense gene model	cDNA and EST results agree. B73 result agrees with cDNA result.	A	cDNA	59	1 of 1	7	174510161	174510102	7.06	yes	UTR	1	TATTGCTTTGCTCTGCATGGAAGTTGAGACCTCTGAACATATAGGCATCGGTGGGGTTGA	1	206	55	TC313520	GTCGGAACAATGCGACTCCACTTCAGCAGTGCGCAGCAAGCCGCCGCCGCCATTTCGAAACTCCCGATCGCCGACCGTTGCTTTCTTTCCCCTCAGCCTCGCCACTTCAGAGAGAGAGAGAGAGAGAGAAGAGAGAGAGAGAGAGAGAGCTAACGATGGCGTCCAGAGACGCGGCCAGCAGCCCCAAATCAGCGCCGCGTCGCCATGGGCCGGCGGCGCCCAAGAATGGCGCCGACCTGCTCAGCCCACGGTTCCGGTCGGCTGCCGCGCTGGCCGGCTGGGACGAGGAGTCCGTCCTCCTTGCCGCGATGGTCGTCGACGACACCCCAGTCCGCGACTCCCGTCGCAAGAGGCGGGCCTCCACCTCCTCCGTCGGCGGCAGCGCCGGATCCAGCACCA…	-	-	1450 similar to PRF:NP_189369.1:15232143:NP_189369 zinc finger (C3HC4-type RING finger) family protein (Arabidopsis thaliana), partial (13%)	GRMZM2G113039_T02	CTACAAGATTATTTTGAAATTTCGACGAGATTTGTCGGAACAATGCGACTCCACTTCAGCAGTGCGCAGCAAGCCGCCGCCGCCATTTCGAAACTCCCGATCGCCGACCGTTGCTTTCTTTCCCCTCAGCCTCGCCACTTCAGAGAGAGAGAGAGAGAGAGAAGAGAGAGAGAGAGAGAGAGCTAACGATGGCGTCCAGAGACGCGGCCAGCAGCCCCAAATCAGCGCCGCGTCGCCATGGGCCGGCGGCGCCCAAGAATGGCGCCGACCTGCTCAGCCCACGGTTCCGGTCGGCTGCCGCGCTGGCCGGCTGGGACGAGGAGTCCGTCCTCCTTGCCGCGATGGTCGTCGACGACACCCCAGTCCGCGACTCCCGTCGCAAGAGGCGGGCCTCCACCT…	abinitio|est	good
10594	9786	DN830835	249 homologue to UP:BIOH_NEIG1 (Q5F641) Carboxylesterase bioH (Biotin synthesis protein bioH) , partial (5%)	Up	NotSig	Down	On-On	On-On	On-On	4	4	4	4	4	4	5558	92	7346	12019	952	6723		A_92_P009695	inconclusive	EST result. No valid cDNA result. B73 result (EST vs genome) agree with EST result, but score below cut-off.	E	EST	1e-13	1 of 1	8	12989848	12989745	8.02	no info	NA	2	ATGGAAATACTCAACCCCTGCAAAAGACTCACTTACTACTGTACTTGGGGGGACAAAAAT	1	204	64	DN830835	GGGGAAGGGATCCAGTCCCTCTACCTCTTCTATTGCTTTCACCTAGTCTGGAGGAATGGAAATACTCAACCCCTGCAAAAGACTCACTTACTACTGTACTTGGGGGGACAAAAATTTTCTCCATGACTACTAGTCTACTACCATGTAGATGTAGGAGCGTATATTATATTGTGCAATATATACTCCGTACTACCTATTATCTACAGTATTATTATGTATATTGTGGCGTGTCCGATTTCCTGAGCCATCAAAAAAAAAAAAAAAAAAAAAAAAAAA	A188	EST7048 Zea mays embryo sac cDNA library Zea mays cDNA clone ES15254 5' similar to calcium binding protein, mRNA sequence.	249 homologue to UP:BIOH_NEIG1 (Q5F641) Carboxylesterase bioH (Biotin synthesis protein bioH) , partial (5%)	GRMZM2G097900_T01	ATTAAGAAAGATATGACTAAATATATTTCTCTTAAATTTTCTCGTCCTCATAAATTCCAGAATAAGGACAAGACGTCAAGTCTTGTGATAATATTTCTAATTTATTCACTAAATTCTAATCGATGCGACCACGTGCCTTGCGGACCCATGAGGATATGAGTATGACGCTTTTGGTAGTACGTACTACGTACTGACGTGGGCGGTAAATTCAGGCTGCCCGCCTCCTCGACGCGCTTCTGCTTTTCCGGGAAGCTGCCGGCTGGAGCAAGGAGACACGCCGAGATCCGCACCGGCCGCGCGGCCTCTCCACCGGCCGTACATGTGGCTCGGCCGCGGCGCGATGCCTGGCAGATTCGCCGACCGAGGCAGGCGCCACGAGACCCCATCTGGCAGTCGTCA…	cdna|est|omrna|protein	good
10632	9698	TC295462	1348 similar to UP:Q9EXA7_NEIME (Q9EXA7) Transferrin binding protein B subunit (Fragment), partial (3%)	Up	NotSig	NotSig	On-On	On-On	On-On	4	4	4	4	4	4	224	147	188	188	123	141		A_92_P009733	sense gene model	cDNA and EST results agree. B73 result agrees with cDNA result.	A	cDNA	60	1 of 1	6	95632313	95632254	6.02	yes	UTR	1	TGTGTGTGTTTTTGGATGGGCTTTTTCCTTGTGATGTTTATGCGGCAGGGTGTGTTCCTC	1	204	157	TC295462	CCAAAGGGCAAAGGCCCAAAAACCCAGCCGGCCAGAGCCAGTCCCCCACCCCCCAGCAGCCATGGAGTTCGGCTTCCGCGCAGGAAACAGCACGCAGCGCCGCCCTTCCCCCGATCGACGCGTCACAGCACAGCAAGCCGGACCCTTCCACGGCGACCACCCGCCGCCCTCGCCGTTGCAGTGGGAGGCTGCGGCCCGGCGCGAGCGGATCAAACGCGAGGTGGAGCGCCGGCTCATCGAGGAGGAGGTCCGCCTGGAGCTCGCCCTTGAGCGCGCCCGCCTCCACGGTGGTTTTGGCCCCGCCCCGTTCCTCGGGACCGACGGCTCCGTCGTGCCGGTGCCGCCTCCACCTCCACCTCCAGGCCGGTTCTCCAGGGCCGACGGCCCATCGATGACGCC…	-	-	1348 similar to UP:Q9EXA7_NEIME (Q9EXA7) Transferrin binding protein B subunit (Fragment), partial (3%)	GRMZM2G318592_T01	CCAAAGGGCAAAGGCCCAAAAACCCAGCCGGCCAGAGCCAGTCCCCCACCCCCCAGCAGCCATGGAGTTCGGCTTCCGCGCAGGAAACAGCACGCAGCGCCGCCCTTCCCCCGATCGACGCGTCACAGCACAGCAAGCCGGACCCTTCCACGGCGACCACCCGCCGCCCTCGCCGTTGCAGTGGGAGGCTGCGGCCCGGCGCGAGCGGATCAAACGCGAGGTGGAGCGCCGGCTCATCGAGGAGGAGGTCCGCCTGGAGCTCGCCCTTGAGCGCGCCCGCCTCCACGGTGGTTTTGGCCCCGCCCCGTTCCTCGGGACCGACGGCTCCGTCGTGCCGGTGCCGCCTCCACCTCCACCTCCAGGCCGGTTCTCCAGGGCCGACGGCCCATCGATGACGCC…	abinitio|cdna|est|omrna	good
10730	9885	TC298759	1407 similar to PRF:NP_194681.1:15233608:NP_194681 expressed protein (Arabidopsis thaliana), partial (51%)	Up	NotSig	NotSig	On-On	On-On	On-On	4	4	4	4	4	4	1295	732	1865	2276	1005	687		A_92_P009825	sense gene model	No EST. cDNA result. B73 result agrees with cDNA result.	A	cDNA	60	1 of 1	9	19240960	19240901	9.02	yes	CDS	2	AGGTGATAGGATATGCTGATACCGATGTTGCTGAGTTTGTATACAAAAATAACCCCTCGG	1	203	132	TC298759	NA	NA	NA	1407 similar to PRF:NP_194681.1:15233608:NP_194681 expressed protein (Arabidopsis thaliana), partial (51%)	GRMZM2G103179_T01	CTCCGATCACGTGGCGTGGACAAACGGACGGCGCAGAACTTCCCCGCCACATAGGCACGCGCGCCAGCCCGAACCGAACCAAACCAGCCCTGACCATTTCAGTTCGGCTGCTGCAAGAACCGAACAGAGCAGCTGCGACGAGCCCAACCAGTGAGGGGGAGAGATGGCCCGTCGCGCCGTCGCCTTGCTCGTCGCCGTCGCGCTCGCGACCGTGCTCCTGCATACGGCGGAGGTTGCGGCGGGGCAGAAGAAGCCGGCGACGGCCGCGAGGCGGGAGGACATCCCCTACATCCGGTGCCAGGTGTGCGAGCGGATCGCGCGCGAGATCTCCGCGCAGGTCGCCAAGAAGCACCAGGCTCTCCCGCCCTCCAAGAAGGTACCGGAGATCGAGATCATCGA…	cdna|est|omrna|protein	good
10918	10087	TC305946	1445 Zea mays clone Contig188.F mRNA sequence	Up	NotSig	NotSig	On-On	On-On	On-On	4	4	4	4	4	4	12700	7489	15392	14529	7982	9309		A_92_P010010	sense gene model	No EST. cDNA result. B73 result agrees with cDNA result.	A	cDNA	60	1 of 1	1	197855001	197854942	1.06	yes	UTR	1	GGGTTTAAAAACATCTGTTATTCGAACGCTGCAATGTTGCTTGCTCCCGAAATGAGTCGA	1	202	96	TC305946	NA	NA	NA	1445 Zea mays clone Contig188.F mRNA sequence	GRMZM2G021816_T01	GAGTATTCCAATCCAGCACCGAACCATCCAGAAGCAGCCGCCTCCTGCTCTTAAAAAACTCTCGTCTCTGGTCATCCATTCCACACACCCAACATCACGAAACCACGCGCAGATCCAAACGAACCCGAGCCCTTCCAAACCCTAAGCTCGCCTCCCCTCCCCCCCAAACACCACCGCGCACCTATGGCGAAGTACGGCGAGGGCGACAAGCGGTGGATCGTGGAGGAGCGCGCCGACGGCACCAACGTCCACAACTGGCACTGGGCGGAGCGCGACTGCCTGGAGTGGTCCCGCGCGCGGCTCTCTTCCCTGCTCGCGGGCCTCACCATCCTCGACGGCGAGGGCGGCCTCAGTCTCCGCACCGTCGCGCTCGACAAGCTTGATGGCGAGGCCTACGTC…	cdna|est|omrna|protein	good
10941	10127	TC301701	2159 similar to UP:Q93ZJ4_ARATH (Q93ZJ4) At1g76160:T23E18_10, partial (93%)	Up	Up	Up	On-On	On-On	On-On	4	4	4	4	4	4	1661	458	2386	585	3689	595		A_92_P010030	sense gene model	No EST. cDNA result. B73 result agrees with cDNA result.	A	cDNA	60	1 of 1	7	152444154	152444213	7.03	yes	UTR	2	CACAAGTTTATATACCCTCAACTGAAGGGAGGTTCAGAGGAACGAAAGTGTTGCTTGCCG	1	202	50	TC301701	NA	NA	NA	2159 similar to UP:Q93ZJ4_ARATH (Q93ZJ4) At1g76160:T23E18_10, partial (93%)	GRMZM2G076225_T03	CATTCCCATCGCACCGGCACCGCTCCTCTCCCGGCCTCCCCTTTCCATCTCCTCCACGAAATCTGCGCAGCTCACGCTGACGACACCGACCGACCCCGCAGCTGCCCTCTATCTAGCTGCCCTCCCTCCCATCCAGCAGCCCACCCCCCACCCACCTCGGACCTGCTGCTCCCTCCACTCACCACCCCCGGCCGAGCGAATTGAAGAAGCTCCCCCTCTGAACTGAAGCAATGGCAGGCGGCAATGCCGGTGGCGCCGCTCGAGTCCTGTTCTCCATCCTCGGCCTGGCGCTGGCGCTGCCGCTGCTCGTGGCCGGCGACGACCCGTACCGGTTCTTCACGTGGACGGTGACCTACGGCGACATCTACCCGCTGGGCGTCAAGCAGCAGGGGATCCTGA…	cdna|est|omrna|protein	good
11306	10336	TC283979	466 unknown	Up	Up	Up	On-On	On-On	On-On	4	4	4	4	4	4	2095	361	2185	799	2686	500		A_92_P010376	sense gene model	cDNA and EST results agree. B73 result agrees with cDNA result.	A	cDNA	58	1 of 1	2	184717499	184717440	2.07	yes	CDS	1	TTTGAGATCGCGCCGAAAGCATGCCATCCCTGGAATCCTTCAGTTGGGAGTAACATTTAG	1	200	169	TC283979	GATCTATGCTTCAGTTACAAGATCAACACATCCACAAGCACCTATTGTTCAAGCTGAAATGCTGGAGTGGAGTCCACTGTCACGGCCAACATGTGACTAAATTTCCTCACTACAGTCTACACCCTGTAGTAGTATTCTTACGGACGAATCAAACTGAACATCAACCCGAGATCAGGCCGGCCGATGTACATAGAGAGGCCACGGAAGGTGTCCCAGAGTTTGAGAGAGCATTTAGGGAGAGGTTCTCTGCCTGCACATTAACTGCTAAGAGGCATATTGACTCCACTACCATCTTCGACATCCAAGGGGCTCACATGGATCATCCCCGAGCGCAAGCAAACTTTGAGATCGCGCCGAAAGCATGCCATCCCTGGAATCCTTCAGTTGGGAGTAACATTT…	-	-	466 unknown	GRMZM2G363377_T01	ATGGTTCTGCTGCCCCTGCCCCTTTCCCACGCGTACATCGTGGTTCTACTGCCCCTCTCCCACTCTTGTCACCGCGATCCTCGCCCCCTGCCCGCTCTCCCGATGCAAGGAAACATGATGGAATCCACGCCTGCCGCGGGGGAGAGGGAAGCAATCTCCACAATCATCACCCCCGCCTTGAATCGCGCTTGGATCCCCTTCCATCCTTGGCACCATTGGCCCTTCCATCCTTGGCGCCCTCCGTCCAACGGCAGCGATCCCATTCCATTGTGTACTGAGTTGGAGTGTAATGAGTTCAAGGGTATTGGTGGGCGGTGGTACATCTGCGGCGGGCACACCCTACACTGTAGCAAGCTCTGCCGCATCCTGGACGGACTCTTCCTACAGTACCCCATTGCG…	abinitio	good
11367	10452	TC311788	1246 homologue to UP:Q43638_SECCE (Q43638) Heat-shock protein precursor, partial (39%)	Up	NotSig	NotSig	On-On	On-On	On-On	4	4	4	4	4	4	472	267	356	413	343	407		A_92_P010433	sense gene model	No EST. cDNA result. B73 result agrees with cDNA result.	A	cDNA	60	1 of 1	4	197364967	197364908	4.08	yes	CDS	3	AAAGAAACCAAACAGGAGTTCACTCTCCTATGTGATTGGGTTAAACAACAGCTTGGCGAC	1	200	47	TC311788	NA	NA	NA	1246 homologue to UP:Q43638_SECCE (Q43638) Heat-shock protein precursor, partial (39%)	GRMZM2G002220_T01	CCACAGCTTACTACGAAAACCCTAACCCCTTCCCTTATCCTCTGCTCCCTCTCCACGTTTCCACGAACGTTGGCGCGCAAGCTCGTGGTGTGAGCGGTCACTGTCTCCCATCCCATGGCTCCGGCGCTGAGCGGGACTCTGGGCGCGTCGTCGGTGGCGGCGCTGCGGCCCTGCGCGGGGAGGAGGGCGCCGTCCGCCGCGAGCTCGGTTGCGCCGCGCGGGAGCGGGGTGGTGAGGTGCTCCAGAGGGCTCAGGTGGGACGCCCACAGAAGCAGGGGGAGGTTGCTCAGGGTGAGGTGCGATGCGGCCGTCGTGGAGAAGCCCGCCGGGGAGGAGGCGGCTGGGGAGAAGTTCGAGTACCAGGCGGAGGTGAGCCGCTTAATGGACTTGATCGTCCAT…	est	good
11506	10551	TC294067	1876 unknown	Up	Down	NotSig	On-On	On-On	On-On	4	4	4	4	4	4	1967	378	868	4635	2106	3421		A_92_P010559	sense gene model	No EST. cDNA result. B73 result agrees with cDNA result.	A	cDNA	60	1 of 1	2	206054561	206054502	2.08	yes	UTR	2	TGATTGGTGTGGGTGGCATACAGTGACATGCGTCTGGGTTTGTTGTTGTAAGTAGCTCTT	1	199	109	TC294067	NA	NA	NA	1876 unknown	GRMZM2G360517_T04	CGGTTCGTTTGGCTTACAGAATATAAGTTGGCCTTGTTATCTGTCACCAGGAAAATAAACAGAGCCCAGGTGACCATGCGTCGGAGTGGTAATCTGAGCTGGCGAGCTCAAGTGCTTATCCAGCGGAAGCCCCAAATGGAGGAGGAAAGATACAATGAGAAGAGAAAAGCAGGCCACAGCTCGAAGAACCTGCTTTTGGTTGCTGCTGTGGTGATCAGGAAGGGGGAGGAGGGGCACTGCGAGGACACGCCTTGCTAACTTAAAAGGTTGTTCGGGTCTGGGAATGGCTGATGTGAGTGAATACTTTTGTGTAGTTTTGGCTGGTTATCCATCCTCCCATCCCATGGTGTAAAGGTCGGAGGAGTGCATAGAATCTGTCTCGTAGCCCCGTTTTTTGTG…	est	good
11554	10636	TC298277	1581 similar to PIR:T51814:T51814 polypyrimidine tract-binding protein homolog [imported] (Arabidopsis thaliana), partial (50%)	Up	NC	Up	On-On	On-On	On-On	4	4	4	4	4	4	3548	847	2039	1433	2320	750		A_92_P010600	ambiguous	No EST. cDNA result. B73 result agrees with cDNA result.	A	cDNA	60	1 of 3	1	213655797	213655738	1.07	no	UTR	2	CAGTTCTAAGGTCTCCGGGAGTGGCATGGCAGAACACTGCATCAGTACCAGCTGCTCCTT	1	199	13	TC298277	NA	NA	NA	1581 similar to PIR:T51814:T51814 polypyrimidine tract-binding protein homolog [imported] (Arabidopsis thaliana), partial (50%)	GRMZM2G153645_T01	TAAGAGATTCTTGAGGCATCAAAACTACTCCAACATATCTCACCACCAATATACCATGCAAGCTAATAGGTAAACACTATCTTTGACAGTTTTACAGACACAGCAGACGCTGATGCATTCTTGCGAAGGGCGCTCGCAAGTTACAAGTGCTACAGCGCACTTGCAAAATTCGCAAGATTGCATTTGCGGACCACAATTGTCGCAGGTAACAATGCCTGATTGCTCTCTGATAATATTGAACCAAAACCGCTTACTTCGGGTAGTAAATCGATTGGCCAGCTGGTGGTGCGTGCGGCGGAGCACCAGGGGGCATGCTATACTGTGTCATCTGCTGCGAAGCCTGAAATGCTACTGGTGGGGCACCGGAACTCGATCCAATAGCAGGATAGTGAGGCATGG…	omrna	good
11554	10636	TC298277	1581 similar to PIR:T51814:T51814 polypyrimidine tract-binding protein homolog [imported] (Arabidopsis thaliana), partial (50%)	Up	NC	Up	On-On	On-On	On-On	4	4	4	4	4	4	3548	847	2039	1433	2320	750		A_92_P010600	ambiguous	No EST. cDNA result. B73 result agrees with cDNA result.	A	cDNA	60	2 of 3	1	213655797	213655738	1.07	yes	CDS	4	CAGTTCTAAGGTCTCCGGGAGTGGCATGGCAGAACACTGCATCAGTACCAGCTGCTCCTT	1	199	13	TC298277	NA	NA	NA	1581 similar to PIR:T51814:T51814 polypyrimidine tract-binding protein homolog [imported] (Arabidopsis thaliana), partial (50%)	GRMZM2G082174_T06	TTCAGCTGCCGCTGCCCCCGATTGAGCCGCCGCCGCCTCAGATTCGCCGTCGCCACCTCAGATTCGCCGCCGCCGCCGCCGATTTGGACGCTGTCGCCGGCGATTCAGCCTCCGCCGCCCTGGATTTGGCCTCCGCCGCTCCCGATTCGGCGCTGCCACCCTGAAACAGCGCCGCCCCTTTCCCTTCCCCTATGCCCTATGCCCTCTTGCTGCTTCTCACCTAGGCGACGGGGACGCCTTGGATCCTTCGGGCGCCTGGACGCCTAGGCGACGCCTTTAAAACAAGGGTCTTCTCTGTATTAAATATTTTCTGATGTTTTTTCGGCATTTGGGTTTGTTCACAAGATAGCTACTTTTGAGAAAGCAGCTGGTTTCCAGGCACTTATCCAGTATACTGAT…	cdna|est	good
11554	10636	TC298277	1581 similar to PIR:T51814:T51814 polypyrimidine tract-binding protein homolog [imported] (Arabidopsis thaliana), partial (50%)	Up	NC	Up	On-On	On-On	On-On	4	4	4	4	4	4	3548	847	2039	1433	2320	750		A_92_P010600	ambiguous	No EST. cDNA result. B73 result agrees with cDNA result.	A	cDNA	56	3 of 3	4	83033304	83033363	4.04	yes	CDS	2	CAGTTCTAAGGTCTCCGGGAGTGGCATGGCAGAACACTGCATCAGTACCAGCTGCTCCTT	1	199	13	TC298277	NA	NA	NA	1581 similar to PIR:T51814:T51814 polypyrimidine tract-binding protein homolog [imported] (Arabidopsis thaliana), partial (50%)	GRMZM2G178169_T02	ACGAAGCGCAGCCCAAGCCAGCCCCATCCCCCACCCCCCATTTCCCCAATAGGCCAACCCCGTCTCCCTCCTCAGCAACGTGCTCGGTTTCTTCCTCCCTCGAATCGGCTGCACCCCGTGCCGCGATACGAAAACCCACCAAACCCTAACCCTAGCTGCAGTGCCACTACCGCCCGCTTGCCCGGTCTCCGGAGAGGAAGCCGACCCAAGCAACGATGCCGTCCGGGTCAGCGACGCAATTTCGGTACACGCAGACGCCGTCCAAGGTGCTGCACCTGCGGAACATGCCGTGGGAATGCACCGAGGAGGAGCTCGTCGAGCTCTGCAAACCCTTCGGCAGGGTCGTAAACACCATGTGCAACGTCGGCGCCAACCGTAACCAGGCATTCGTCGAGTTTG…	cdna|omrna|protein	good
11554	10636	TC298277	1581 similar to PIR:T51814:T51814 polypyrimidine tract-binding protein homolog [imported] (Arabidopsis thaliana), partial (50%)	Up	NC	Up	On-On	On-On	On-On	4	4	4	4	4	4	3548	847	2039	1433	2320	750		A_92_P037411	sense gene model	No EST. cDNA result. B73 result agrees with cDNA result.	A	cDNA	60	1 of 2	1	213655482	213655423	1.07	no	CDS	2	AATCGATTTACTACCCGAAGTAAGCGGTTTTGGTTCAATATTATCAGAGAGCAATCAGGC	1	31	40	TC298277	NA	NA	NA	1581 similar to PIR:T51814:T51814 polypyrimidine tract-binding protein homolog [imported] (Arabidopsis thaliana), partial (50%)	GRMZM2G153645_T01	TAAGAGATTCTTGAGGCATCAAAACTACTCCAACATATCTCACCACCAATATACCATGCAAGCTAATAGGTAAACACTATCTTTGACAGTTTTACAGACACAGCAGACGCTGATGCATTCTTGCGAAGGGCGCTCGCAAGTTACAAGTGCTACAGCGCACTTGCAAAATTCGCAAGATTGCATTTGCGGACCACAATTGTCGCAGGTAACAATGCCTGATTGCTCTCTGATAATATTGAACCAAAACCGCTTACTTCGGGTAGTAAATCGATTGGCCAGCTGGTGGTGCGTGCGGCGGAGCACCAGGGGGCATGCTATACTGTGTCATCTGCTGCGAAGCCTGAAATGCTACTGGTGGGGCACCGGAACTCGATCCAATAGCAGGATAGTGAGGCATGG…	omrna	good
11554	10636	TC298277	1581 similar to PIR:T51814:T51814 polypyrimidine tract-binding protein homolog [imported] (Arabidopsis thaliana), partial (50%)	Up	NC	Up	On-On	On-On	On-On	4	4	4	4	4	4	3548	847	2039	1433	2320	750		A_92_P037411	sense gene model	No EST. cDNA result. B73 result agrees with cDNA result.	A	cDNA	60	2 of 2	1	213655482	213655423	1.07	yes	UTR	4	AATCGATTTACTACCCGAAGTAAGCGGTTTTGGTTCAATATTATCAGAGAGCAATCAGGC	1	31	40	TC298277	NA	NA	NA	1581 similar to PIR:T51814:T51814 polypyrimidine tract-binding protein homolog [imported] (Arabidopsis thaliana), partial (50%)	GRMZM2G082174_T06	TTCAGCTGCCGCTGCCCCCGATTGAGCCGCCGCCGCCTCAGATTCGCCGTCGCCACCTCAGATTCGCCGCCGCCGCCGCCGATTTGGACGCTGTCGCCGGCGATTCAGCCTCCGCCGCCCTGGATTTGGCCTCCGCCGCTCCCGATTCGGCGCTGCCACCCTGAAACAGCGCCGCCCCTTTCCCTTCCCCTATGCCCTATGCCCTCTTGCTGCTTCTCACCTAGGCGACGGGGACGCCTTGGATCCTTCGGGCGCCTGGACGCCTAGGCGACGCCTTTAAAACAAGGGTCTTCTCTGTATTAAATATTTTCTGATGTTTTTTCGGCATTTGGGTTTGTTCACAAGATAGCTACTTTTGAGAAAGCAGCTGGTTTCCAGGCACTTATCCAGTATACTGAT…	cdna|est	good
11608	10734	TC280197	802 similar to UP:TL215_ARATH (O23403) Thylakoid lumenal 21.5 kDa protein, chloroplast precursor, partial (62%)	Up	NotSig	NotSig	On-On	On-On	On-On	4	4	4	4	4	4	624	379	419	456	631	535		A_92_P010649	inconclusive	No valid cDNA / EST result. No valid B73 result.	D	no result	NA	NA	NA	NA	NA	NA	NA	NA	NA	GCAGAGACAACCGGTGGCGCATTCAGGGAGTATATCGACACGTTTGACGGCTACACCTTC	1	198	76	TC280197	NA	NA	NA	802 similar to UP:TL215_ARATH (O23403) Thylakoid lumenal 21.5 kDa protein, chloroplast precursor, partial (62%)	NA	NA	NA	NA
11740	10820	TC293946	366 unknown	Up	NotSig	NotSig	On-On	On-On	On-On	4	4	4	4	4	4	289	151	658	658	701	899		A_92_P010772	inconclusive	EST result. No valid cDNA result. B73 result (EST vs genome) agree with EST result, but score below cut-off.	E	EST	6e-90	1 of 1	6	133205685	133205938	6.05	no info	NA	2	CCTCCCCTTCCTGTTATGACTTTATTATGTTTATACCTCGACCACATGGCACTGTGTCAT	1	197	152	TC293946	TAACAATGCATAATACATGACACAGTGCCATGTGGTCGAGGTATAAACATAATAAAGTCATAACAGGAAGGGGAGGCACACGTCAGTGTTGGGACGAGCATATTAGCAAATCTCTCCTGATACGACGGAGAAATTCATGACTATTTTGTGTTCACTGGAAAGTTGTGCATATGATTTTACTGACAAAAACGGTTGCGCATCTATATAGATCTGCAAGGAAAATCTAATGCTCTATCAACTATCAATTGCGATGATGCCGTAGATTGGACGACCTATAAACAATCCTCAGTTTGAGGCTGTGGCTTTACAAAGATTTTGCAGATCATGCTTGGAACTCACGGGGTGCAACCGTATGGAGCTTGATGT	-	-	366 unknown	GRMZM2G076006_T03	AGGCACACTGATGGCCCCGCCAGATCCAAGCCGCGACCCAGACGGCAAGATAGAGCGAGCGACCTCTCGATTCTCCCCATCCCGCCGTGCTTCCCGTCTTCACCAAATCCTTCGCCACGATGGCGCGCCTGCTCATCCCCCTCCCCTTCGCCGCCGCCTCTGCCTCATCGCTCCACCTCGCCGTCTCCCGCCTTCCTCTCGCCGCGGTCTCCGCCGCGCGTCGCGAGTGTCTCTTTGGGGGAAGGGTGGTAGGAGGAGTGGTGAGGGCGCCCGCGAGGCTTTCTAAGCGCGGGTTGTGCGCCGGCGCAGAGGCTGGCGACTCGGCCGTCACGGTGGAGGCCATGGAATGGGTCAAGAAGGACAGGAGGCGCCTGCTCCACGTCGTCTACCGCGTCGGGG…	est	good
11761	10861	TC310598	1144 similar to UP:Q93YI3_CUCSA (Q93YI3) Calcium dependent calmodulin independent protein kinase (Fragment), partial (59%)	Up	Up	NotSig	On-On	On-On	On-On	4	4	4	4	4	4	796	259	463	247	233	270		A_92_P010793	sense gene model	No EST. cDNA result. B73 result agrees with cDNA result.	A	cDNA	60	1 of 1	3	217700358	217700299	3.09	yes	UTR	1	TGAATACTTTCAAGACCAATATGCACCCTTAGACATAATCCTGGCCCCATTTTCTTTTGG	1	197	110	TC310598	NA	NA	NA	1144 similar to UP:Q93YI3_CUCSA (Q93YI3) Calcium dependent calmodulin independent protein kinase (Fragment), partial (59%)	GRMZM5G856738_T03	AATTTCCACTTCAGTCGAGGCCACCTCCTCCCCCTTTCGGCACGCAGCCATGGGCAACCGTGCGTCGCGCCACCACCGCCACGCCACCGAGCAGCAGCCAGAGACGCCGACCCTTCCCAAGCCCCAGATCCAGCCGCCGCCGCCGCCGACGCAGACGCAGCAGTACCAGCAGGCCCCGCCGCCGCCGAAGCCGAAGCCGGCGGCGGACGCGAGGGCGGTGGGGCGCGTGCTGGGGCGGCCCATGGAGGACGTCAAGGCGACCTACACCTTCGGCCGCGAGCTCGGGCGGGGCCAGTTCGGGGTCACCTACCTCGTCACGCACCGGGAGACTGGGCAGCGCTTCGCCTGCAAGTCCATAGCCACGCGGAAGCTCGTCCACCGCGACGACATCGAGGACGT…	est|mrna	good
11783	10902	AW231890	328 similar to UP:Q94F39_ARATH (Q94F39) AT3g29575:MWE13_2, partial (30%)	Up	NotSig	Down	On-On	On-On	On-On	4	4	4	4	4	4	6559	2758	3445	4452	2701	5259		A_92_P010813	sense gene model	cDNA and EST results agree. B73 result agrees with cDNA result.	A	cDNA	60	1 of 1	1	73511936	73511995	1.04	yes	UTR	1	CTGTTGCTGCTGGTATCGATCGTGCTGTAACATGTTGTAGTAGGCTCCTTGTTTCCGGGA	1	197	66	AW231890	TAGAGACCTTCCATTGAACTCCCGGAAACAAGGAGCCTACTACAACATGTTACAGCACGATCGATACCAGCAGCAACAGCGTAACCCTCTCTCTTCACGAGAACGGCGCAGGGTTGACGACGATATGTCGAAGCGGGTTCGACACGTCACCGCCGCCAGCGTGCTTAACGAACTCCGCGGGGGTGAGGAAGCTGCCATGGCAGACGCACACTATCCTCACGTCCTCGCCCTTCTTGTACCTGTACAGGAAGCCGCCGATCCTCCTGGCGTTAGGCCCCTCTACCTTGGACGACACCATCGGCATGTCCTCCATCATGAGCTTCCTGAT	Illinois High Oil	687060H04.x3 687 - Early embryo from Delaware Zea mays cDNA, mRNA sequence.	328 similar to UP:Q94F39_ARATH (Q94F39) AT3g29575:MWE13_2, partial (30%)	GRMZM2G067371_T01	AATTCGGATTAGACGGCCACGTCCCCCGCCGAGCCTCACCAATCGCCCTCTGCAGGCAGGGAAGGACGGGGCGGGGCGGAGATCTGCTGATTGCTCTCTTTCTTATCTTCTCGCCTCCCCTCCCCTCCCGTTCTCCCAATTCCAACCTGCTGCTCGCGGTCGCGGTGGCCATTGCCTCGCTCGCGTCTCCTTGGCCGCGGGCGGATCCGGCCGCATCCTGCTGCTGTTCCCCATTCGTCGGTCGTTGCCAGTCCATGGATTCTTAACCAATTCTTCCCCAAGCTTCTTCCTTGCCTGGGAGCAGCTAGCTGCATCCTGTTAAATAATAGCTCTAGCGTGCGGGGGGAGGCCGCGATGGCGTCCAGGGACTTCCTGCGCGTCTTCGGGGCAGGGGCGGGC…	est|omrna|protein	good
11949	11055	TC294573	873 UP:Q4SPX3_TETNG (Q4SPX3) Chromosome 7 SCAF14536, whole genome shotgun sequence, partial (5%)	Up	NotSig	NotSig	On-On	On-On	On-On	4	4	4	4	4	4	688	372	466	383	441	327		A_92_P010966	sense gene model	No EST. cDNA result. B73 result agrees with cDNA result.	A	cDNA	60	1 of 1	3	146602080	146602139	3.05	yes	UTR	2	AGAACGTGATGCTTCACAGGATGTTGCACTCGAGCGGAAGAGTCTGTGTCGTGCTTTTCT	1	196	74	TC294573	NA	NA	NA	873 UP:Q4SPX3_TETNG (Q4SPX3) Chromosome 7 SCAF14536, whole genome shotgun sequence, partial (5%)	GRMZM2G171478_T01	AGTTAAACCCTAGTATCTCCCCGCGTCGCCGCACACATCGCCCGTTCGCACGCGCCGTCCCCCTGGAGGATCGAGCCACCCTCCTCACCTGGAATGGAGGACGGCCTGGAGGAGCCGCCGCCCGCGGGGAGCGCGGCCGCCAACGCCAGCTCCACCTCCGGCGGCGGCAGCGGCGGGAGCAAGGGGTCCCCGTGCGAGGAGTGTGGGGAGCAGCCGTGGAAGTACCGGTGCCCCGGGTGCGGCCGCCTCACCTGCAGCCTCCCCTGCGTGCAGGCCCACAAGCGCCGTACCGCCTGCACGGGCAAGCGCCCACGCACGGACCCCGTCCCGCTCGCCCGATTCGACGACAACCAGCTCATATCCGATTACAACTTGCTGGAGGAGGTGAAGCAGGCCCAC…	cdna|est|omrna|protein	good
12179	11169	TC287668	918 weakly similar to PRF:NP_568502.1:18421172:NP_568502 F-box family protein (Arabidopsis thaliana), partial (11%)	Up	NC	Up	On-On	On-On	On-On	4	4	4	4	4	4	483	305	456	313	705	472		A_92_P011185	inconclusive	No EST. cDNA result. No valid B73 result.	B	cDNA	43	1 of 1	3	None	None	3.05	yes	NA	2	ATGTATATGGTGTTCTGTTTCATGTTATGAGGTGTTCAAACAGCAGTGGGTCTATGTCTC	1	195	123	TC287668	NA	NA	NA	918 weakly similar to PRF:NP_568502.1:18421172:NP_568502 F-box family protein (Arabidopsis thaliana), partial (11%)	GRMZM2G022298_T01	CACGCCTCTCCTCACCTGTGGAGCTCCCCACAGCCCGTAACTACCTGCCCCCAGTCCCCGCCGCCCCGCCTCGCCTGACCCCAGTCCCCGCGGTTTATCCACCACGACACCACCACCTCTCCACCGCTGGGCCGGATCGATCGGGATCGCGCCGCCGCCGCCGCCCTCCGCACTCGCGGGATCCTGCTCCTACCATGCAGCAGCGCTGCGCCCTTGCCCGACCGCGCCGGCCCGCCGAACCGCGCGTCCCGCTCCCCGACGACCACCCCTTCGTCGCCGTCTTCTCCTTCCTTTTCATCCCCACCTAAACCAACCTCCTCGCAGCGTAATTCTGCCAGTATCTCCTCATCTTCTCTCGTCGCCGGGAGAGCGAACGGATCGCCGCGTGCTCGGCCGACG…	cdna|est|omrna|protein	good
12214	11236	TC280141	1510 similar to UP:RIR2_TOBAC (P49730) Ribonucleoside-diphosphate reductase small chain (Ribonucleotide reductase small subunit) (Ribonucleoside-diphosphate reductase R2 subunit) , partial (94%)	Up	Up	NotSig	On-On	On-On	On-On	4	4	4	4	4	4	4744	1510	6084	1838	1864	1513		A_92_P011219	sense gene model	cDNA and EST results agree. B73 result agrees with cDNA result.	A	cDNA	60	1 of 1	6	118074869	118074928	6.04	yes	UTR	1	CAATATAACGAGCTTCTGGAATACAACGGGATCAGCCTAAGCTGCGGCCATCGTGTTCAA	1	195	53	TC280141	CGCGCCTCCTGTCTTCTCCCTCCAGCCCGGCTTATCCGTTCGTCGCGCGCCCCGGCCTTCTTCTCTTGCAAGCTAGCGCCAACGGGAATGCCGTTCCAATTCAAAAACTGCGGTTGAATTCCCCACCAGCCCTATAAGTTCCCCGCCTCCTTGCTCACCTCCATAAACCAACCCAAAAGCCCCCCAATTTCACGCTAGATAAACCATACCCCAACCCTCTGACGATGCCTTCTACGCCGACGCTGGTCCCTCCGTGCGACGCGGTGGAGCCACTGCTGGCGGAGTCCTCCGACCGCTTCTCCATGTTCCCGATCCGCTTCCCGCAGATCTGGGAGTTCTACAAGAAGGCGGTGGCGTCCTTCTGGACGGCCGAGGAGGTTGACCTCTCTGCCGACGCCC…	-	-	1510 similar to UP:RIR2_TOBAC (P49730) Ribonucleoside-diphosphate reductase small chain (Ribonucleotide reductase small subunit) (Ribonucleoside-diphosphate reductase R2 subunit) , partial (94%)	GRMZM2G155546_T01	GCGATAGTAGAAAACCGTCAATTTATACATATTAAACCCAATAAACTCTTTTATCATCTTCTGCACATAATCTTCACCATATTCAGATTATAGCTAGATTATAAAAAAAATCTCCTAAAAAAACTGAACTGAACAGCCACTATAAAAGATTACCGAAATTTGGCAGCCCAGCGAGCCTAACCGCTTCAAGGAATTTCACACTCCCAGCCCATTTTACCGAAACGGTCCTTACTACCATCTGTCAGTCAAGCTGCGCTCCGCTGCCTCAGTGGCTCTAACTGTCTAGTAAAAATATTCCGCTGAAATTTTCAACCACTCCACAAAAAAAAAACTGATTTTTTCCCCCAATCTTCCGTCGCACGGCACGGCACGGCGCGCCTCCTGTCTTCTCCCTCCAGC…	cdna|est|omrna|protein	good
12226	11259	TC310884	2024 homologue to UP:Q03865_MAIZE (Q03865) Vicilin-like embryo storage protein, partial (98%)	Up	NotSig	NotSig	On-On	On-On	On-On	4	4	4	4	4	4	531	175	187	164	236	360		A_92_P011230	sense gene model	No EST. cDNA result. B73 result agrees with cDNA result.	A	cDNA	58	1 of 1	1	258365748	258365807	1.09	yes	UTR	3	GCAATAAGTGTGGCTCTGTAGTATGTACGTGCGGGTACGATGCTGTAAGCTACTGAGGCA	1	195	29	TC310884	NA	NA	NA	2024 homologue to UP:Q03865_MAIZE (Q03865) Vicilin-like embryo storage protein, partial (98%)	GRMZM2G067919_T02	AGTCAACCTAACACACCCGAGCATATCACAGTGACAGACACGATGGTGAGCGCCAGAATTGTTGTCCTCCTCGCCACCCTCCTATGCGCTGCCGCCGCAGTCGCGTCGTCCTGGGAGGACGACAACCACCACCACCACGGGGGCCACAAGTCCGGGCAATGCGTGCGGCGGTGCGAGGACCGGCCCTGGCACCAGCGCCCCCGGTGCCTGGAGCAGTGCAGGGAGGAGGAGCGGGAGAAGCGGCAAGAGCGGAGCAGGCACGAGGCCGACGACCGCAGCGGCGAGGGCTCGTCGGAGGATGAGCGAGAGCAGGAGAAGGAGAAACAGAAGGACCGGCGGCCGTACGTGTTCGACCGGCGCAGCTTTCGTCGCGTGGTCCGGAGCGAGCAGGGGTCCCTG…	omrna|protein	good
12367	11364	TC289467	674 unknown	Up	Up	Up	On-On	On-On	On-On	4	4	4	4	4	4	1137	198	1664	174	993	178		A_92_P011365	sense gene model	cDNA and EST results agree. B73 result agrees with cDNA result.	A	cDNA	60	1 of 1	1	130084043	130084102	1.05	yes	CDS	1	TCCTCCGGTTCTCCCTGCGACGGACAAATCTGCTGCTCGATTTCTCTGGTTGTCCCTGTG	1	194	87	TC289467	GGAACAATAGGAGACGGACAGACTTTGGCTTTGGGTGTGCGGCGGGCGGCGGCACCGTGGCAGTTGGCACTGCGGTCTACAGACTGCATCAGCCGGCAGGACTCTGCGTCTCCTCCCGTCCTCCGGTTCTCCCTGCGACGGACAAATCTGCTGCTCGATTTCTCTGGTTGTCCCTGTGGCGGACGGCACATCGGCAAGCCAGGCAGCCAGCTCGTCAGCTCTAAATCAGATTCAGTAATTATTCATTCTATTTTGACTGATCTAAATCCTTCGGAAACCTGCATGGATTTTGAGGAACAAGATGCTGATAGTGATCCCGATGTCATGAATGATTATGGTGAGCTTTAACTGCGAGTCTACCACTAGTTATGGTGCTTAATCCTTGGCAATATGTTTGTA…	-	-	674 unknown	GRMZM2G109985_T01	AATCAACAATAGGAGACGGACAGACTTTGGCTTTGGGTGTGCGGCGGGCGGCGGCACCGTGGCAGTTGGCACTGCGGTCTACAGACTGCATCAGCCGGCAGGACTCTGCGTCTCCTCCCGTCCTCCGGTTCTCCCTGCGACGGACAAATCTGCTGCTCGATTTCTCTGGTTGTCCCTGTGGCGGACGGCACATCGGCAAGCCAGGCAGCCAGCTCGTCAGCTCTAAATCAGATTCAGTAATTATTCATTCTATTTTGACTGATCTAAATCCTTCGGAAACCTGCATGGATTTTGAGGAACAAGATGCTGATAGTGATCCCGATGTCATGAATGATTATGGTGAGCTTTAACTGCGAGTCTACCACTAGTTATGGTGCTTAATCCTTGGCAATATGTTTG…	est	no_start
12473	11562	TC292587	2009 homologue to UP:DCAM_MAIZE (O24575) S-adenosylmethionine decarboxylase proenzyme (AdoMetDC) (SamDC) [Contains: S-adenosylmethionine decarboxylase alpha chain	Up	NotSig	NotSig	On-On	On-On	On-On	4	4	4	4	4	4	10806	3909	6798	6520	8418	10556		A_92_P011462	sense gene model	No EST. cDNA result. B73 result agrees with cDNA result.	A	cDNA	60	1 of 1	10	127989579	127989638	10.05	yes	UTR	2	CCAAGCCAGGCTATTAGTACGAAGAATGTCGTCTATAAACATGTGTTCCTACGTTGCCAC	1	193	46	TC292587	NA	NA	NA	2009 homologue to UP:DCAM_MAIZE (O24575) S-adenosylmethionine decarboxylase proenzyme (AdoMetDC) (SamDC) [Contains: S-adenosylmethionine decarboxylase alpha chain	GRMZM2G125635_T01	GAAGGCAAACGAGGGCATCTCTTCATCAGGCCCACGCTTTGTTAACAAAGAATTCCCTCATAGCCGCCGCCGCCGCCGCCGCCGCCGCTCATCTCGCCGAGAGGTGACGGGACCGAGGAACTCGCCGAGTTCTAAGATAGAGAATCGCTTTTCACAGCCTGGGGTCTGCTGCGTAGGGTGGTGTTGAAGGGGAGAAGTTTAAGATCTGTTCCACAGATCACGCGTGCGCGCTCGCGAATCGGGGGTTCCACACATAGCTTCGTCGTTTTGAATTTGATGTACTAATGGAGTCTAAGGGTGGCAAGAAGTCTAGCAGTAGTCGTTCCATGATGTATGAAGCTCCCCTTGGCTACAGCATTGAGGACGTTCGACCTGCCGGAGGCGCGAAGAAGTTCCAGT…	abinitio|cdna|est|omrna	good
12562	11571	TC301080	1868 similar to UP:Q5VQR7_ORYSA (Q5VQR7) F-box protein family-like, partial (98%)	Up	NotSig	NotSig	On-On	On-On	On-On	4	4	4	4	4	4	684	390	900	890	860	616		A_92_P011547	sense gene model	cDNA and EST results agree. B73 result agrees with cDNA result.	A	cDNA	60	1 of 1	3	186828740	186828681	3.06	yes	CDS	1	CTTGTCACCAAGCCTGCCAGCGATGGTCATGGCAATCGCAAGGAAGTTGAAGCCTTTGTT	1	193	37	TC301080	AACTAAAAAAAGGTAACCGTCCCCGAAGCCCAAAGCCAAAAATTCCCCCACCCCAAGGCCGCATCCTCCTGCAGCCTGCTCGAAACCCTCCTTCCTCCTCCTGAATTCGTCAACCGGTCTCCCAAATCGTAGCGGCAATCGGATTGTTTGGTCTCGAGACTGAGCTGTGCTCCAGTCCGTGAGCTATTCGTTGATTTTTCCAGCGTGAAGGCGCCGATTTTTGGGCCGTTGGCTGTGGTGGCCGGTTCGGCGTCTCTGGATCCGGCTGGCTTCCCGCGATAGATCGGGCCATTGGAGCAGCACAATACTTCGGATTCTTGATGTGTCCGTAGCTGCACTCGCGGTGACCTTTTTTGAGGAAGCCGGTTGAATTCGTAGACCTGAAGATTTATTAGCTGG…	-	-	1868 similar to UP:Q5VQR7_ORYSA (Q5VQR7) F-box protein family-like, partial (98%)	GRMZM2G024806_T01	CCCGAGAATCCTACCATTGCCCTCCACACCTCTACCTCTAGTACTGGTATTAAAGCCGCGTCCAGCGGCCGGCGCGTTTCTCCTCGCCCTAAACTAAAAAAAGGTAACCGTCCCCGAAGCCCAAAGCCAAAAATTCCCCCACCCCAAGGCCGCATCCTCCTGCAGCCTGCTCGAAACCCTCCTTCCTCCTCCTGAATTCGTCAACCGGTCTCCCAAATCGTAGCGGCAATCGGATTGTTTGGTCTCGAGACTGAGCTGTGCTCCAGTCCGTGAGCTATTCGTTGATTTTTCCAGCGTGAAGGCGCCGATTTTTGGGCCGTTGGCTGTGGTGGCCGGTTCGGCGTCTCTGGATCCGGCTGGCTTCCCGCGATAGATCGGGCCATTGGAGCAGCACAATAC…	est|omrna|protein	good
12641	11717	TC285654	749 homologue to UP:Q53QG2_ORYSA (Q53QG2) S25 ribosomal protein, complete	Up	NotSig	NotSig	On-On	On-On	On-On	4	4	4	4	3	3	172	88	159	156	128	109		A_92_P011621	ambiguous	No EST. cDNA result. B73 result agrees with cDNA result.	A	cDNA	60	1 of 2	3	189468552	189468493	3.06	yes	UTR	1	AGACGGTGGAGAGCAACACCAGCTCAAAACCCTAGCGTCCAACTCATATACCTGCTGCTC	1	192	50	TC285654	NA	NA	NA	749 homologue to UP:Q53QG2_ORYSA (Q53QG2) S25 ribosomal protein, complete	GRMZM5G867518_T01	ATCAGACGGTGGAGAGCAACACCAGCTCAAAACCCTAGCGTCCAACTCATATACCTGCTGCTCGCCCCGACGCGCATCAACTCCCGCCGCCGCCCCTTCCTCTCCGTCGCTCGCCTCGCGCCTACGCCACCACCTCTGCCATGGCCCCGAAGAAGGATAAGGCCCCGCCGCCGTCGTCCAAGCCGGCCAAGTCCGGAGGCGGGAAGCAGAAGAAGAAGAAGTGGAGCAAGGGTAAGCAAAAGGAGAAGGTCAACAACGCTGTGCTCTTCGACCAGGCCACCTATGACAAGTTGCTCTCCGAGGTGCCCAAGTACAAGCAGATCACCCCATCCGTCCTCTCCGAGCGTCTCAGGGTAATGTACATCGCCTTCTCAGCTTCACATGGAGGGAACTATGTAT…	cdna|est	good
12641	11717	TC285654	749 homologue to UP:Q53QG2_ORYSA (Q53QG2) S25 ribosomal protein, complete	Up	NotSig	NotSig	On-On	On-On	On-On	4	4	4	4	3	3	172	88	159	156	128	109		A_92_P011621	ambiguous	No EST. cDNA result. B73 result agrees with cDNA result.	A	cDNA	58	2 of 2	3	22568842	22568783	3.04	yes	UTR	1	AGACGGTGGAGAGCAACACCAGCTCAAAACCCTAGCGTCCAACTCATATACCTGCTGCTC	1	192	50	TC285654	NA	NA	NA	749 homologue to UP:Q53QG2_ORYSA (Q53QG2) S25 ribosomal protein, complete	GRMZM2G337815_T01	AGACGGTGGAGAGTAACACCAGCTCAAAACCCTAGCCTCCAACTCATATACCTGCTGCTCGCCCCGACGCGCATCAACTTCCGCCGCCGCCCCTTCCTCTTCGTCGCTCGCCTCACGCCTACGCCACCACCTCTGCCATGGCCCCGAAGAAGGATAAGGCCCCGCCGCCGTCGTCCAAGCCAGCCAAGTCCGGAGGCGGGAAGCAGCAAAAGAAGAAGTGGAGCAAGGGTAAGCAAAAGGAGAAGGTCAACAACGTTGTGCTCTTCGACCAGGCCACCTATGACAAGTTGCTCTCCGATGTGCCCAAGTACAAGCAGATCACCCCATCCGTCCTCTCCGAGCGTCTCAGGGTCCCTAGTACTGAAAATGGCAAGAGGAGGTCTATAATCACTTCTAAAG…	abinitio|est|omrna|protein	good
12662	11757	CN845497	607 unknown	Up	Up	Up	On-On	On-On	On-On	4	4	4	3	4	4	228	107	246	84	184	97		A_92_P011640	inconclusive	EST result. No valid cDNA result. B73 result doesn't agree.	D	no result	NA	NA	NA	NA	NA	NA	NA	NA	NA	AGCATTTCTTTGACCCTAGTTGTTCCTACACTCTCCAAGCAATTCCTGAAGCCCCCAAAT	1	192	8	CN845497	CGGCTGTGGATACAACATTCTTCTCTCCGGCGTCGATCTGCTCTGGCGGCCGCTTCTCACCGATTATCCCTGCACCAGTTCGAGTTGGAGAAGACGAACTTCCACCGTCTTGGGACCCTATATCCTCTCCTTTAGACAGAGGAGAGATGATGATGATGATGACATGATGTTGTTTTTTCTCCCTATGCTACATATATTGGGTTCTAGTTCAAACATAGTAACGGAAAAGAAGCGAAGGCATACATCAAAGTTAAGTGGCGAAGAACATGTTCAGGAGTTGCTCCAAGGTCATTTGAAGAACTGTCGGGTAGCGTTCAGAATGGAGCCTGAAATTTTCAAATCCTTGGCAAGTTATCTTAGAAGGGAGGGGTTGGTCCGTGATACAAGGATTAAGGTCGA…	A188	EST3448 Zea mays embryo sac cDNA library Zea mays cDNA clone ES7944 5' similar to Transposase, mRNA sequence.	607 unknown	NA	NA	NA	NA
12662	11757	CN845497	607 unknown	Up	Up	Up	On-On	On-On	On-On	4	4	4	3	4	4	228	107	246	84	184	97		A_92_P040162	inconclusive	EST result. No valid cDNA result. B73 result doesn't agree.	D	no result	NA	NA	NA	NA	NA	NA	NA	NA	NA	GGGTTCTAGTTCAAACATAGTAACGGAAAAGAAGCGAAGGCATACATCAAAGTTAAGTGG	1	14	145	CN845497	CGGCTGTGGATACAACATTCTTCTCTCCGGCGTCGATCTGCTCTGGCGGCCGCTTCTCACCGATTATCCCTGCACCAGTTCGAGTTGGAGAAGACGAACTTCCACCGTCTTGGGACCCTATATCCTCTCCTTTAGACAGAGGAGAGATGATGATGATGATGACATGATGTTGTTTTTTCTCCCTATGCTACATATATTGGGTTCTAGTTCAAACATAGTAACGGAAAAGAAGCGAAGGCATACATCAAAGTTAAGTGGCGAAGAACATGTTCAGGAGTTGCTCCAAGGTCATTTGAAGAACTGTCGGGTAGCGTTCAGAATGGAGCCTGAAATTTTCAAATCCTTGGCAAGTTATCTTAGAAGGGAGGGGTTGGTCCGTGATACAAGGATTAAGGTCGA…	A188	EST3448 Zea mays embryo sac cDNA library Zea mays cDNA clone ES7944 5' similar to Transposase, mRNA sequence.	607 unknown	NA	NA	NA	NA
12683	11637	TC291601	593 weakly similar to UP:Q4NPG7_9DELT (Q4NPG7) PE-PGRS family protein, partial (3%)	Up	Up	NotSig	On-On	On-On	On-On	4	4	4	4	4	3	272	115	563	150	164	110		A_92_P011659	inconclusive	EST result. No valid cDNA result. B73 result (EST vs genome) does not agree with EST result.	B	EST	4e-95	1 of 2	7	None	None	7.04	no info	NA	1	ACTGTACTGTACCCTCCGAGTACTTGTGCAAACGTTTTAAAACAACGCCGAACATGCCGC	1	192	135	TC291601	ATTGTGTTGGGGCTTCCCGCGCGCCGGGTGGCCGCGCTGGTCGCGGAGCTCGTGCGGCGTCTGCTCGCGGCGGCGGTGGCCGCTGCGGACTGCCCCGCCATCGTCTTCTCCTCCCAGTGGGGGCTCCCCGTGCTGTCGTCGCACTGCGGCAGCAGCAGCAGGAGCTCCAGGTCCCGGGGCTTCTACCTTGACAGGTGTCTCTCCGGCGCCGGCTCCCCGTGCTGATCTGATCGAGGATTCACGCCACGGCACAAGGCGTCGGCCGGCCACGTCGACGAACGTACGCACGCATGCGTGGCTCGTAGGTTCGCTCGCTCGTACGCATACGGCGTACTATGATTGTACCAATCACCACTACAATCCTCCCCACGCCGTGCCCTGTATGTATGACTTCTGCTA…	-	-	593 weakly similar to UP:Q4NPG7_9DELT (Q4NPG7) PE-PGRS family protein, partial (3%)	AC195147.3_FGT008	ATGGGCCTTCTCGAGGTGCTCACGGCGAGGGACCGCCTGCTGCCGCGCTCCGCGTGCCGGTACCAGCGGCTGCGCGGCGGCGAGCTCGGCGGCTCGTCGCCGTCGACGGGAGCAAGCGTCAGGGCGAGGCGGCCGCTGCGGCTGCGGCTGCGGCGGAGGGCGTGCAAGGCGGGAGGGAGATGGGGGGCCACCACCACGACTGCCAACGGCGGCGGCAAGCGGCTGCGGCTGCGCCTGGTTCGGCTGCTGCTCCTGCTTCCCGCGCGCCGGGTTGCCGCGCTGGTCGCGGAGGTCGTGCGGCGTCTGCTCGCGGCGGCGGTGGCCGCTGCGGACTGCCCCGCCATCGTCTTCTCCTCCCAGTGGGGGCTCCCCGTGCTGTCGCCGCACTGCGGCAGCAGC…	abinitio	good
12683	11637	TC291601	593 weakly similar to UP:Q4NPG7_9DELT (Q4NPG7) PE-PGRS family protein, partial (3%)	Up	Up	NotSig	On-On	On-On	On-On	4	4	4	4	4	3	272	115	563	150	164	110		A_92_P011659	inconclusive	EST result. No valid cDNA result. B73 result (EST vs genome) does not agree with EST result.	B	EST	4e-95	2 of 2	7	None	None	7.04	no info	NA	1	ACTGTACTGTACCCTCCGAGTACTTGTGCAAACGTTTTAAAACAACGCCGAACATGCCGC	1	192	135	TC291601	ATTGTGTTGGGGCTTCCCGCGCGCCGGGTGGCCGCGCTGGTCGCGGAGCTCGTGCGGCGTCTGCTCGCGGCGGCGGTGGCCGCTGCGGACTGCCCCGCCATCGTCTTCTCCTCCCAGTGGGGGCTCCCCGTGCTGTCGTCGCACTGCGGCAGCAGCAGCAGGAGCTCCAGGTCCCGGGGCTTCTACCTTGACAGGTGTCTCTCCGGCGCCGGCTCCCCGTGCTGATCTGATCGAGGATTCACGCCACGGCACAAGGCGTCGGCCGGCCACGTCGACGAACGTACGCACGCATGCGTGGCTCGTAGGTTCGCTCGCTCGTACGCATACGGCGTACTATGATTGTACCAATCACCACTACAATCCTCCCCACGCCGTGCCCTGTATGTATGACTTCTGCTA…	-	-	593 weakly similar to UP:Q4NPG7_9DELT (Q4NPG7) PE-PGRS family protein, partial (3%)	GRMZM2G335809_T01	GCCAGAGCCGGCGCCGGAGAGGCTCCTGTCAAGGTAGAAGCCCCGCGGCCTGGAGCTCCTGCTGCTGCTGCCGCAGTGCGGCGACAGCACGGGGAGCCCCCACTGGGAGGAGAAGACGATGGCGGGGCAGTCCGCAGCGGCCACCGCCGCCGCGAGCAGACGCCGCACGACCTCCGCGACCAGCGCGGCAACCCGGCGCGCGGGAAGCAGGAGCAGCAGCCGAACCAGGCGCAGCCGCAGCCGCTTGCCGCCGCCGTTGGCAGTCGTGGTGGTGGCCCCCCATCTCCCTCCCGCCTTGCACGCCCTCCGCCGCAGCCGCAGCCGCAGCGGCCGCCTCGCCCTGACGCTTGCTCCCGTCGACGGCGACGAGCCGCCGAGCTCGCCGCCGCGCAGCCGCTG…	est|omrna|protein	good
12731	11727	TC291308	201 unknown	Up	NotSig	NotSig	On-On	On-On	On-On	4	4	4	4	4	4	1085	580	1297	1468	1506	1576		A_92_P011704	inconclusive	No valid cDNA / EST result. No valid B73 result.	D	no result	NA	NA	NA	NA	NA	NA	NA	NA	NA	ATTTGTTTTAACATTTGTGTACTGAGGCGACCTCTTCATGGCATTGAACAAAGCCTACTC	1	192	39	TC291308	CCTTTTTTGGGGGGGNGGGGGGGGGGTCTGGTCTGAGGATACTGATTACCGATTATTTTAAACTGTACTGTACACCGTAAATTGGATTTTTATTTGTTTTAACATTTGTGTACTGAGGCGACCTCTTCATGGCATTGAACAAAGCCTACTCCTCTAAGATTTCATATACTTGTCACCATTGAAATAAATTTTTTTATCGGG	-	-	201 unknown	NA	NA	NA	NA
12737	11739	TC281380	831 weakly similar to PRF:NP_193839.3:30685297:NP_193839 BRCT domain-containing protein : zinc finger (C3HC4-type RING finger) family protein (BRCA1) (Arabidopsis thaliana), partial (7%)	Up	NotSig	NotSig	On-On	On-On	On-On	4	4	4	4	4	4	596	371	355	330	196	223		A_92_P011710	sense gene model	No EST. cDNA result. B73 result agrees with cDNA result.	A	cDNA	46	1 of 1	2	28674616	28674555	2.04	yes	CDS	2	GGGCATGTGCAAGGCACTCAAGGTCCTCATGGCTATTTTAGCTGGGAAGTGGGTTCTCAA	1	192	27	TC281380	NA	NA	NA	831 weakly similar to PRF:NP_193839.3:30685297:NP_193839 BRCT domain-containing protein : zinc finger (C3HC4-type RING finger) family protein (BRCA1) (Arabidopsis thaliana), partial (7%)	GRMZM2G052688_T01	CGAGGTGCTGCCGCCGCCCGCGCGCGGGACGCTCAAAACAGCCGCTTCCCCAACCAAAAGGCGCAAGAAAACTCGTCCCCGCCGCTCAAAAATCTCCCGCCTCCCGCGGATGGGATGGCATCCAGTTTCACAGACCACACGCCCACCCGCTCCGCCGCTCGCGCCCAAAAATTTTCGTTCAGCCGGCTGCCTGCCCCCCACCACCACTTCCCTCCCGTTCCGAAACCCCGATTAGCCGCCGACCCGCCGTCTCCCCACGTATTTGACTGGTGCTAGAGCCAGCGCCCAGATCAACCTTCCTGAGTCCATCGGCACCGCATCTGCCTCGCGATCCGTCTCTCTCTCTGTCCCCTCACGGCCGTAGACCTTTTCGAGGGCGGTATCGGAGGGAGGAGAGGG…	cdna|est|protein	good
12742	11749	CV072003	499 weakly similar to UP:GPX3_ARATH (Q9LYB4) Probable glutathione peroxidase At3g63080 , partial (21%)	Up	Down	Down	On-On	On-On	On-On	4	4	4	4	4	4	302	146	210	418	217	523		A_92_P011715	inconclusive	EST result. No valid cDNA result. B73 result doesn't agree.	D	no result	NA	NA	NA	NA	NA	NA	NA	NA	NA	GAATTCACCGTCAAGAAGGTGAGAACTGTTCGTCTAAAATTACGTCTGCCAAGCCTGGCC	1	192	17	CV072003	GGAGAAGAGGAAGAATCAAATCAAGAGACGGGGGGTTGAGAGAGCCCCGATCGGGTAGGGAAGAGGAAGAGGAGAGGCGGAGCGGAGCGGTGGCGAGATGGGGGCGGCCGATTCCGTGCCGGAGACCTCCATACACGAATTCACCGTCAAGAAGGTGAGAACTGTTCGTCTAAAATTACGTCTGCCAAGCCTGGCCTGTTCGGATCATCGAATGGAACTTTACCGAGTTTCTGGTGGACAAGAACGGGAAGGTCGTTGAGAGATACGGAACGTCGACAGCTCCAATGTCGATTCAGAAGGACATCCAGAAGGCCCTTGACGAATAAAGACCTCATGTCCTCATCTCATCCATCGTCACCCACTTGCAGAAATAGGCACTCGCGGATGTATTCCGTCGTA…	A188	EST4164 Zea mays embryo sac cDNA library Zea mays cDNA clone ES9163 5' similar to Phospholipid hydroperoxide glutathione peroxidase, mRNA sequence.	499 weakly similar to UP:GPX3_ARATH (Q9LYB4) Probable glutathione peroxidase At3g63080 , partial (21%)	NA	NA	NA	NA
12794	11843	TC302299	635 similar to UP:Q5JMR9_ORYSA (Q5JMR9) Thioredoxin M-like, partial (98%)	Up	NotSig	Up	On-On	On-On	On-On	4	4	4	4	4	4	665	162	373	260	736	327		A_92_P011766	sense gene model	cDNA and EST results agree. B73 result agrees with cDNA result.	A	cDNA	60	1 of 1	3	146439365	146439420	3.05	yes	CDS	1	TGAAGCATTGCCAACTTTTATCATATTCAAGGATGGGAAACCTTGTTATCGCTTTGAGGG	1	191	84	TC302299	GCACGAGGCGAAGCAGATAAGGAAGCCAGCCGGCAAGGGGAGCCACTCCGGCGTCGAGAAACCTAGGGCGAGCGCCTCGACGACTCCTATCACCCCATGGCGGCCTTCGCTACGGGCAGCACCACAGCGCGCGCGACGCTGGCATCGCCGACTTCGTGCCAGCCGGCCGCGCGCCGGGCGCCGGCCCGATGGATGCCGCTGCGCTGCTCGCCGCCGGCCCTGGGCCTCAGGGGAGGAGCGCGTTCTCGGCGGAGCGCCACGCTACGGGTGGAAGCTAAGAAGCAAACTTTTTCTTCATTTGATGAGTTGCTGGAGAAGTCTGAGAAGCCATTGTTAGTTGACTTCTATGCAACTTGGTGTGGTCCATGCCAATACATGGTTCCCATACTTCAAGAAGTG…	-	-	635 similar to UP:Q5JMR9_ORYSA (Q5JMR9) Thioredoxin M-like, partial (98%)	GRMZM5G843368_T01	GCTGCATCGGGAAAAGGGGAGCGAGAGGCGAAGCAGATAAGGAAGCCAGCCGGCAAGGGGAGCCACTCCGGCGTCGAGAAACCTAGGGCGAGCGCCTCGACGACTCCTATCACCCCATGGCGGCCTTCGCTACGGGCAGCACCACAGCGCGCGCGACGCTGGCATCGCCGACTTCGTGCCAGCCGGCCGCGCGCCGGGCGCCGGCCCGATGGATGCCGCTGCGCTGCTCGCCGCCGGCCCTGGGCCTCAGGGGAGGAGCGCGTTCTCGGCGGAGCGCCACGCTACGGGTGGAAGCTAAGAAGCAAACTTTTTCTTCATTTGATGAGTTGCTGGAGAAGTCTGAGAAGCCATTGTTAGTTGACTTCTATGCAACTTGGTGTGGTCCATGCCAATACATGG…	est	good
12803	11860	AI691305	455 similar to UP:Q9FZG6_ARATH (Q9FZG6) T2E6.3, partial (3%)	Up	Up	Up	On-On	On-On	On-On	4	4	4	4	4	4	530	303	549	267	904	419		A_92_P011775	sense gene model	cDNA and EST results agree. B73 result agrees with cDNA result.	A	cDNA	59	1 of 1	2	2115283	2115342	2.01	yes	UTR	3	TTGAGTTTCCAAACTGGCACTTAAGGACTGGTGAGATCCATTTGACCTAACAACCTTGGA	1	191	66	AI691305	CTCTCGAGTTTTTTTTTTTTTTTTTTTTTTTTTTTTAAGAAAATCCCATAAAAAGGAATAGACTTGCACTGATCAACTTGACAATAATTTCTGAATCCGAATGGATGGCAAAGGTCACAGCACAAAAGCCAGCTGTACCCTCCACAGCCCCAGTGAGTCAACTAACAACAACAAAGGCATCCATGAAGACTGCTGACAAGAAAATCTTCCAAGGTTGTTAGGTCAAATGGATCTCACCAGTCCTTAAGTGCCAGTTTGGAAACTCAAATCCCTAGCCCTAAGAGTGTGTTAAATTCCAATATATCTTGTATTAACAGCCAGCAGGTTAAAGAAAGAACATAGGCAAACCAACCAAATTTCTCTGCCAGTTCTCCAGGCAACACTTGACCAGGGACAAAT…	Ohio43	606014A11.x1 606 - Ear tissue cDNA library from Schmidt lab Zea mays cDNA, mRNA sequence.	455 similar to UP:Q9FZG6_ARATH (Q9FZG6) T2E6.3, partial (3%)	GRMZM2G145816_T03	GGCTGGGGACGGGGGCGTGGAGCGGCCAGCGCGGGCACGCCGTCGAGGCGGCGCGGCGTTGGCTGCGCTGGTGCGCCCTATACGCGTCGGCGTACGTGCCGCTCCCACTCGCTGTCGACTGTCGAGCTTTGCTGTCATCTCCCTCCCCTGATTCTCCGCCTTCCCCTCCTCGCCGCCCACAATGCTTCTCCCGGCCGTCGCCGCCAGCCGCCTGGTCCTGGTCCCGTTCCGGCTCTCCGCCGCCCGGCGCATATCCTCCCTGAAGGTCCCGTGGAAGCGAGACCCCGCCCTCGACGCTGCCATCGCCCGGGACCGCCGCTTCCTCCAAGCGTCCCGCCTCGTCCGCGAGGTGCTCCTCTCGCCGGGTCGCCGCCTCCTCTTCCGCTACCTCACCAAGCG…	est|omrna|protein	good
13068	12047	TC298198	898 Zea mays clone E04912703A02.c mRNA sequence	Up	NotSig	NotSig	On-On	On-On	On-On	4	4	4	4	4	4	343	217	302	282	208	211		A_92_P012026	ambiguous	cDNA and EST results agree. B73 result agrees with cDNA result.	A	cDNA	60	1 of 2	8	5680810	5680751	8.01	yes	UTR	3	AAATACAAAGGCTGTTATTGACCATGGGGCTGTTCCTATATTTGTGAAGCTTCTTGGGTC	1	190	45	TC298198	AGGTTCCGGTCCGNATTCCCGGCTCGACCCAGCGTCCGGTTCCAATATTTGTGCAGTCTCTCACCAGAGAGGATTTCCCCCAGCTGCAGTTTGAAGCCGCATGGGCTCTCACAAATATTGCTTCTGGCACTTCAGAAAATACAAAGGCTGTTATTGACCATGGGGCTGTTCCTATATTTGTGAAGCTTCTTGGGTCTGGTAGTGATGATGTTCGTGAGCAGGCTGTGTGGGATTTGGGTAATGTTGCTGGCGATTCTCCGAAGTGCCGCGACCTTGTTCTCGCCAATGGTGCGTTGATGCCTCTGCTAGCCCAGTTGAATGAGCATGTTAAGCTCTCCATGCTGCGGAATGCCACCTGGACTTTGTCTAACTTCTGCAGGGGAAAACCACAGCCATCAT…	-	-	898 Zea mays clone E04912703A02.c mRNA sequence	GRMZM2G088231_T01	CATTTCCCCCCTCCTCCCGCTCCCCTTGGCTCCCCAAGCCTCGACGCCCGGCTAGGGTTTTGCCTCCTTCCCGCCGCCGCTGTTTCAGCGAGCGAGACCGAGTGGTAGAGAAAGAGCGGTGCTTAGCCACCCATGTCGCTGCGTCCGAGCGAGCGGGTCGAGGTACGGCGGAACCGCTACAAGGTGGCGGTTGACGCGGAGGAGGGGCGGCGGCGGCGCGAGGACAATATGGTGGAGATCCGCAAGAGCCGCCGTGAGGAGAGCCTCCTCAAGAGGCGCCGTGAGGGGCTCCAGGCCCAGGTCCCTGCCCCTCCCTCCGGGGTTGAGAAGAAGCTTGAAAGCCTCCCAGCTATGGTTAGTGGGGTTTATTCGGATGATAATAACCTTCAGCTTGAGGCC…	est|mrna	good
13068	12047	TC298198	898 Zea mays clone E04912703A02.c mRNA sequence	Up	NotSig	NotSig	On-On	On-On	On-On	4	4	4	4	4	4	343	217	302	282	208	211		A_92_P012026	ambiguous	cDNA and EST results agree. B73 result agrees with cDNA result.	A	cDNA	58	2 of 2	3	35662171	35662230	3.04	yes	CDS	2	AAATACAAAGGCTGTTATTGACCATGGGGCTGTTCCTATATTTGTGAAGCTTCTTGGGTC	1	190	45	TC298198	AGGTTCCGGTCCGNATTCCCGGCTCGACCCAGCGTCCGGTTCCAATATTTGTGCAGTCTCTCACCAGAGAGGATTTCCCCCAGCTGCAGTTTGAAGCCGCATGGGCTCTCACAAATATTGCTTCTGGCACTTCAGAAAATACAAAGGCTGTTATTGACCATGGGGCTGTTCCTATATTTGTGAAGCTTCTTGGGTCTGGTAGTGATGATGTTCGTGAGCAGGCTGTGTGGGATTTGGGTAATGTTGCTGGCGATTCTCCGAAGTGCCGCGACCTTGTTCTCGCCAATGGTGCGTTGATGCCTCTGCTAGCCCAGTTGAATGAGCATGTTAAGCTCTCCATGCTGCGGAATGCCACCTGGACTTTGTCTAACTTCTGCAGGGGAAAACCACAGCCATCAT…	-	-	898 Zea mays clone E04912703A02.c mRNA sequence	GRMZM2G091119_T02	GCTAGGGTTTCTCCCCTCTTCTTTTCCCCTCCTCCCGCTGCCCTCGGCTCCCACGACGCCCGGCTAGGGTTTTGCCTCCTTCCCGCTGCCGCCGTCTCAGCGAGCGAGACTGAGCTGTGCTTAGTAAGCCATGTCGCTGCGCCCGAGCGAGCGGGTCGAGGTGCGGCGGAACCGCTACAAGGTGGCGGTTGACGCGGAGGAGGGGCGGCGGCGGCGCGAGGACAATATGGTGGAGATCCGCAAGAGCCGCCGCGAGGAGAGCCTTCTCAAGAGGCGCCGCGAGGGGCTCCAGGCCCAGGTCCCTGCCCCTCCCTCGGGGGTCGAGAAGAAGCTTGAAAGCCTCCCAGCTATGGTCAGTGGGGTTTATTCGGATGACAATAACCTTCAGCTTGAGGCCAC…	est	good
13331	12391	BE761733	156 unknown	Up	NotSig	NC	On-On	On-On	On-On	4	4	4	4	4	4	448	252	296	320	433	299		A_92_P012282	inconclusive	No valid cDNA / EST result. Allow B73 result.	C	gDNA	60	1 of 7	4	142949089	142949030	4.05	NA	NA	NA	CTGGAAACAAATGAAGGAAGGTCTGACTTACTTGAGAGGGAGCATGCAAAGGAAATGATG	1	188	30	BE761733	CCAAATGGTGCTTACATAGCAAGCAAATAAATAGTTCTCACAACACAACAATATAAATAAATAATTCGAAATCTTCTACATGTGCCTCATCATTTCCTTTGCATGCTCCCTCTCAAGTAAGTCAGACCTTCCTTCATTTGTTTCCAGCATGCAGAA	B73	947005G08.x1 947 - 2 week shoot from Barkan lab Zea mays cDNA, mRNA sequence.	156 unknown	NA	NA	NA	NA
13331	12391	BE761733	156 unknown	Up	NotSig	NC	On-On	On-On	On-On	4	4	4	4	4	4	448	252	296	320	433	299		A_92_P012282	inconclusive	No valid cDNA / EST result. Allow B73 result.	C	gDNA	60	2 of 7	1	263363808	263363867	1.09	NA	NA	NA	CTGGAAACAAATGAAGGAAGGTCTGACTTACTTGAGAGGGAGCATGCAAAGGAAATGATG	1	188	30	BE761733	CCAAATGGTGCTTACATAGCAAGCAAATAAATAGTTCTCACAACACAACAATATAAATAAATAATTCGAAATCTTCTACATGTGCCTCATCATTTCCTTTGCATGCTCCCTCTCAAGTAAGTCAGACCTTCCTTCATTTGTTTCCAGCATGCAGAA	B73	947005G08.x1 947 - 2 week shoot from Barkan lab Zea mays cDNA, mRNA sequence.	156 unknown	NA	NA	NA	NA
13331	12391	BE761733	156 unknown	Up	NotSig	NC	On-On	On-On	On-On	4	4	4	4	4	4	448	252	296	320	433	299		A_92_P012282	inconclusive	No valid cDNA / EST result. Allow B73 result.	C	gDNA	59	3 of 7	1	228757579	228757638	1.08	NA	NA	NA	CTGGAAACAAATGAAGGAAGGTCTGACTTACTTGAGAGGGAGCATGCAAAGGAAATGATG	1	188	30	BE761733	CCAAATGGTGCTTACATAGCAAGCAAATAAATAGTTCTCACAACACAACAATATAAATAAATAATTCGAAATCTTCTACATGTGCCTCATCATTTCCTTTGCATGCTCCCTCTCAAGTAAGTCAGACCTTCCTTCATTTGTTTCCAGCATGCAGAA	B73	947005G08.x1 947 - 2 week shoot from Barkan lab Zea mays cDNA, mRNA sequence.	156 unknown	NA	NA	NA	NA
13331	12391	BE761733	156 unknown	Up	NotSig	NC	On-On	On-On	On-On	4	4	4	4	4	4	448	252	296	320	433	299		A_92_P012282	inconclusive	No valid cDNA / EST result. Allow B73 result.	C	gDNA	59	4 of 7	8	159904073	159904132	8.06	NA	NA	NA	CTGGAAACAAATGAAGGAAGGTCTGACTTACTTGAGAGGGAGCATGCAAAGGAAATGATG	1	188	30	BE761733	CCAAATGGTGCTTACATAGCAAGCAAATAAATAGTTCTCACAACACAACAATATAAATAAATAATTCGAAATCTTCTACATGTGCCTCATCATTTCCTTTGCATGCTCCCTCTCAAGTAAGTCAGACCTTCCTTCATTTGTTTCCAGCATGCAGAA	B73	947005G08.x1 947 - 2 week shoot from Barkan lab Zea mays cDNA, mRNA sequence.	156 unknown	NA	NA	NA	NA
13331	12391	BE761733	156 unknown	Up	NotSig	NC	On-On	On-On	On-On	4	4	4	4	4	4	448	252	296	320	433	299		A_92_P012282	inconclusive	No valid cDNA / EST result. Allow B73 result.	C	gDNA	59	5 of 7	2	9814390	9814449	2.02	NA	NA	NA	CTGGAAACAAATGAAGGAAGGTCTGACTTACTTGAGAGGGAGCATGCAAAGGAAATGATG	1	188	30	BE761733	CCAAATGGTGCTTACATAGCAAGCAAATAAATAGTTCTCACAACACAACAATATAAATAAATAATTCGAAATCTTCTACATGTGCCTCATCATTTCCTTTGCATGCTCCCTCTCAAGTAAGTCAGACCTTCCTTCATTTGTTTCCAGCATGCAGAA	B73	947005G08.x1 947 - 2 week shoot from Barkan lab Zea mays cDNA, mRNA sequence.	156 unknown	NA	NA	NA	NA
13508	12564	TC294738	994 homologue to UP:Q762A0_ORYSA (Q762A0) BRI1-KD interacting protein 114 (Fragment), complete	Up	NotSig	NotSig	On-On	On-On	On-On	4	4	4	4	4	4	2796	1851	2436	2191	2646	2524		A_92_P012450	sense gene model	No EST. cDNA result. B73 result agrees with cDNA result.	A	cDNA	60	1 of 1	10	23246198	23246139	10.03	yes	UTR	1	CAAGGAGCCATGCAAGAGTGTATGAGTTTAGTTCGGCTAAGTAATTAGCTCATGAGGGCT	1	187	16	TC294738	NA	NA	NA	994 homologue to UP:Q762A0_ORYSA (Q762A0) BRI1-KD interacting protein 114 (Fragment), complete	GRMZM2G013478_T01	AAAAAAAAATAAAAACTTGGTGGGGACAGAGTAGTTGGAGTCGGAGAATTTTGGGGTAACAGGTGGGTTGGCTTCCTGGCTGTTAAAAGGAAGGACGCCTTTGTGCTGTTCTCCTAATCCAAAAGTCGCGTGCTGTGCTCTGCTCTGCTCTCGCCTCGCACGGACTCGTGGTAAAGGATGGAGACCATGTCGGCTCTCGCGAGGACGGCGCCGCCCCTTGCTGGGACCATTCGCCGGCCCTCATGCGCGCTGAGGCCGACGGCGTCCCTCTCCTTCGCCGCCGCTTCAACGACGCCCCGCGGCCGGCTCGGGCTGGGGCTGAGCACGGCGCCGGCGGGGAGCGGGAGGGCGGCCAGGGCTCGCGCCGTCCCGCGGCGCATCGTCGCCTCCTCGGAGGTT…	cdna|est|omrna|protein	good
13577	12534	TC313692	2809 UP:Q42419_MAIZE (Q42419) MudrA protein, complete	Up	Up	Up	On-On	On-On	On-On	4	3	4	4	4	4	3265	300	2892	106	3698	147		A_92_P012515	gDNA	No valid cDNA / EST result. Allow B73 result.	C	gDNA	53	1 of 1	1	265160466	265160409	1.09	NA	NA	NA	CAGAAGCAGTATTAACTGCTAAGAACAACCACTGTGCTCAGAACAACCACTGTATTTGTT	1	187	47	TC313692	NA	NA	NA	2809 UP:Q42419_MAIZE (Q42419) MudrA protein, complete	NA	NA	NA	NA
13577	12534	TC313692	2809 UP:Q42419_MAIZE (Q42419) MudrA protein, complete	Up	Up	Up	On-On	On-On	On-On	4	3	4	4	4	4	3265	300	2892	106	3698	147		A_92_P014505	inconclusive	No valid cDNA / EST result. Allow B73 result.	C	gDNA	60	1 of 2	6	161653028	161652969	6.07	NA	NA	NA	CGTTCGTTTTGGCCATCAGTTGATTTCGCCAGTGGAGTGTTTGCACCAATAGCTAGAAGA	1	174	169	TC313692	NA	NA	NA	2809 UP:Q42419_MAIZE (Q42419) MudrA protein, complete	NA	NA	NA	NA
13577	12534	TC313692	2809 UP:Q42419_MAIZE (Q42419) MudrA protein, complete	Up	Up	Up	On-On	On-On	On-On	4	3	4	4	4	4	3265	300	2892	106	3698	147		A_92_P014505	inconclusive	No valid cDNA / EST result. Allow B73 result.	C	gDNA	60	2 of 2	1	265161095	265161035	1.09	NA	NA	NA	CGTTCGTTTTGGCCATCAGTTGATTTCGCCAGTGGAGTGTTTGCACCAATAGCTAGAAGA	1	174	169	TC313692	NA	NA	NA	2809 UP:Q42419_MAIZE (Q42419) MudrA protein, complete	NA	NA	NA	NA
13750	12695	TC280906	2350 Zea mays clone EL01N0557A12.d mRNA sequence	Up	NotSig	NotSig	On-On	On-On	On-On	4	4	4	4	4	4	1563	934	784	716	546	455		A_92_P012673	sense gene model	No EST. cDNA result. B73 result agrees with cDNA result.	A	cDNA	60	1 of 1	1	295763138	295763079	1.11	yes	CDS	1	GTTCTGGATGGCCTCACCGATAGGATCCACATGTTGCACGATGCAATAGCGTCTGATGCG	1	186	41	TC280906	NA	NA	NA	2350 Zea mays clone EL01N0557A12.d mRNA sequence	GRMZM2G114692_T01	GATAGGGCATGTCGGGTCTGGTGGGAAACCCTTTCATCGTCCTCCTGCGTCGCCAGAGCGGAGCAACGAGGGGCGCGCGCGATGGCAGGCGGCGGTCTCCAGGGAGCGAAGAAGCGCAAGCGCGAGCACGCGGAAGGGAAGGCAAAGCCTCGGAAGCAAGTCAAGGGAGGCGGGGACGGAGCGAAGCGGAAGAGCCACTCGGCCGCCGGCGGCTACACGGCCCATGGCGGCGCCGGCGAAGTTGTCGCGAGGAAGAAGACCCCGGTTACCCCCAAGGAGAAGCGCCTCGCGGCCAAGGAAATGTCGGAGGCCAGGAAGATGAAGAGGAGGCAGCATTACAGCCTTGAGAAGGAACTAACGAAATTGTGGGAAAAGATGAGATGTCACGATGTGAGCAAA…	cdna|est|omrna|protein	good
13814	12817	TC308586	889 weakly similar to UP:ICS_CATRO (Q9ZPC0) Isochorismate synthase, chloroplast precursor , partial (16%)	Up	NotSig	NotSig	On-On	On-On	On-On	4	4	4	4	4	4	273	141	220	269	404	452		A_92_P012734	sense gene model	No EST. cDNA result. B73 result agrees with cDNA result.	A	cDNA	60	1 of 1	7	97625662	97625721	7.02	yes	CDS	1	GATGAGGTGGTTGTCCATCCCAGCAAGGCTCTGCGGAAACTTCCAAGAGTCCAGCATCTG	1	185	84	TC308586	NA	NA	NA	889 weakly similar to UP:ICS_CATRO (Q9ZPC0) Isochorismate synthase, chloroplast precursor , partial (16%)	GRMZM2G022837_T02	GACTCACGAAGGAGGCGCGACGTGCGCGTGCCGCTGTGCTGCACTGCTAGTGTTCCTGCGCGCCGTGCTGTCCGGCCCGCCCGCGCCGCGCACCGATGCCGCCACCGTCTTCCTCGCGCTACTCCCCGGGCCGGCTGCTCGCCGCGCGCCCGGCGTCCGCCACCACGGTGGGGAGATGGGCGCGCTTGTCGTGCTCGCTGTCCATGAACGGGTGCGCGCCGGGCGCCGGGGACCGCGGCGCGGTGTGCGTGCGCGAGACGCGGGCGCTGCCGGCCGCGCCGGCGCCGCACGACGCAGTGGGGCGGCTCAGGGCCGCCGTGGACGCGCTCTGGTCCAACGCAGCGCCACCGGCCGCGCCCTCCGGCATCATCCGCATCGAGGTGCCCATCACGCAGCGGG…	est	good
13830	12847	TC288582	1332 Zea mays clone EL01N0370G04.c mRNA sequence	Up	NotSig	NotSig	On-On	On-On	On-On	4	4	4	4	4	4	464	233	255	300	439	470		A_92_P012749	sense gene model	No EST. cDNA result. B73 result agrees with cDNA result.	A	cDNA	60	1 of 1	3	186926287	186926228	3.06	yes	UTR	1	CTTGCGACTAATGTCATGTTGGTGAGTTGCTCAAGAGTCGAGACTGAAGAATTGACTAAT	1	185	52	TC288582	NA	NA	NA	1332 Zea mays clone EL01N0370G04.c mRNA sequence	GRMZM2G069511_T02	GTAACTCCTGTCGTCTAGCGCGAGGAGGAGCCGTGTTGCCGTGCACCCAGCCCAGTGCCGATGGCTCCCAGATCAGTCCATGCCCGGTTCCTTCCGTTTTCCCTGACACGGTTCCAACTCTTCTTTCCCTGGAACTGGAACGCACCGCATCCGATGGGTCGGCGCCTGGGCCCCCGTGCCCGCGCATCGTATAAAGCCGCCCCTCCGCCACCCGACCTTGCCGCGTCTCCCGTGATCCCCGTCTCCAGCTCAGGAGCCAGCCACAGCCCACAGCTATTCATCAGCTTGACCTCCCCGTCCGCCCGCTTCTCGCGTCGAGGTCGGCCGCGCGCCACTCTGAATCCCCAGGGCACCACACCGCCGGACAACCTCGAGAAGAAGCACCGGCAACGACGACGA…	cdna|est|omrna|protein	good
14031	12908	TC311852	1741 similar to UP:FAD6C_BRANA (P48627) Omega-6 fatty acid desaturase, chloroplast precursor , partial (81%)	Up	NotSig	NotSig	On-On	On-On	On-On	4	4	4	4	4	4	192	126	257	233	306	254		A_92_P012939	sense gene model	No EST. cDNA result. B73 result agrees with cDNA result.	A	cDNA	60	1 of 1	1	211618813	211618856	1.07	yes	CDS	2	GCACAGCAGTGACTGGGTTTTTTGTGATAGGTCATGATTGTGCTCACAAATCATTTTCAA	1	184	159	TC311852	NA	NA	NA	1741 similar to UP:FAD6C_BRANA (P48627) Omega-6 fatty acid desaturase, chloroplast precursor , partial (81%)	GRMZM2G078569_T04	CGGTGGCGGCAGACCCGCCGGGCAGCTGGACCGAGCCGATCGGTCCGGTCCCATCTCAGCGGCCCGCGGCGCCTGCCCACCCTCTCAGCCAAAAGCCCCCTGCACCCAGTCCATCCAAACCTGTGTCCGCAGCTCTCGCCAGCCAGTCGCCGCCACGAGAGGGGATGTCGACGGCGAGCGGCGTATCCGCTGGCTCCGTGCTCCAGCTGCCCTCCTTTCGGGTAGGAGGACGCTCCGCTGTCTCGCATGTGCCGGCCAAGAGATTTCTGCCTCGGAGAACAGCCGCTGGTGCTCCGGCTGGTAACTTTTTTGTGAAGAGAGATATTATATATAATAGAAGCTACCACCAATTCTTACCATTGAAGCATATAGGAGGCTTGCAAGCAGCAGTACTTCCAG…	cdna|est|omrna|protein	good
14032	12910	TC291779	652 weakly similar to UP:SDR1_PICAB (Q08632) Short-chain type dehydrogenase:reductase , partial (65%)	Up	NotSig	NotSig	On-On	On-On	On-On	4	4	4	4	4	4	3852	2120	3421	2690	3258	2529		A_92_P012940	gDNA	No valid cDNA / EST result. Allow B73 result.	C	gDNA	60	1 of 1	7	8267001	8266942	7.01	NA	NA	NA	GTGATCTTTAGCTTTCACAGCTTCTTGGTGTCCATCGTCGTTTTCCTTTGCCACGCACTG	1	184	157	TC291779	CGCGGTCGCTCTTCGACGCGGCGGACGAGGCCTTCGGCGGCGCGCACATCCTGGTGGCCAGCGCCGGGGTGCTGGACGACACGTACCCCGCCGTGGCCGGCACCGCCACCGAGGCCTTCGACCGCGTGCTCGCCGTGAACCTGCGCGGCGCGTTCCTGTGCCTCCGGGAGGCGGCCAACCGCCTCCGCCGCGGCGGCGGCGGGCGCATCGTCGCCGTGACGTCGTCCGTGGTGGGGAGCCTCCCGCCGCGGTTCGGGGCCTACACGGCGTCCAAGGCGGCGGTGGAGGCGCTGGTGCGGACCATGGCCAAGGAGCTCGGGGGCACCCGCGTCACGGCCAACTGCGTCGCGCCCGGGGCCACGGCCACGGACATGTTCTTCAAGGGCAAGAGCGAGGCCA…	-	-	652 weakly similar to UP:SDR1_PICAB (Q08632) Short-chain type dehydrogenase:reductase , partial (65%)	NA	NA	NA	NA
14037	12919	TC286872	1166 similar to PRF:NP_195317.2:30690525:NP_195317 expressed protein (Arabidopsis thaliana), partial (38%)	Up	NotSig	NotSig	On-On	On-On	On-On	4	4	4	4	4	4	757	355	1154	1093	1458	1933		A_92_P012945	inconclusive	No EST. cDNA result. No valid B73 result.	B	cDNA	49	1 of 1	1	None	None	1.01	yes	NA	5	ACATCGGTTAACACCGTCAGTTATGGGCAAAAAAGTTCTTTGTGCGTGTGCCTGTACTAC	1	184	147	TC286872	NA	NA	NA	1166 similar to PRF:NP_195317.2:30690525:NP_195317 expressed protein (Arabidopsis thaliana), partial (38%)	GRMZM2G027821_T01	CGCCGAAGCAACCGGTGAGGAGGGAGGGGAGGGGCTGGCCGCATCCACTCTCCCCTTCCACTTGCAGGCATTGCCTGTTCTCCACTCCAGTTCCCAGCTCCGCAGCTCGAGGACGGAACGGAGGGAGATAGGGCCAGGGGAAGGGACGGAGAGCCCCGTCTCCAATTCACAACACTGCCACGGCCGGAGCCGGAGGAGGAAGGCGCCAGCCGTAGTCCACAGGCAACGCAAGGGAATGCCACTGTTCTAGTCTCGCTCTCGCAGATCTGCTCCGCCGCGCCCTGTTCACCGGGAATTCTGGAGCTGAGGGCGCAGGTTCGAGCAGAAGCTCGGAGCATGGCCATGGCCGAGGGGGAGAAGCACCATGCCCGGTGCCGGTGGTAGGTAGGGCTCTCTGAT…	cdna|est	good
14045	12935	TC280153	2086 weakly similar to PRF:NP_197433.1:15239712:NP_197433 RAN GTPase activating protein 2 (RanGAP2) (Arabidopsis thaliana), partial (86%)	Up	NotSig	NotSig	On-On	On-On	On-On	4	4	4	4	4	4	570	346	457	416	270	269		A_92_P012953	ambiguous	No EST. cDNA result. B73 result agrees with cDNA result.	A	cDNA	60	1 of 4	9	66126423	66126364	9.03	yes	CDS	1	TGAACATCTCTGACAATGCTTTGGGTGAGAAGGGTGTCAGGGCATTCAGTGAGCTCCTGA	1	184	131	TC280153	NA	NA	NA	2086 weakly similar to PRF:NP_197433.1:15239712:NP_197433 RAN GTPase activating protein 2 (RanGAP2) (Arabidopsis thaliana), partial (86%)	GRMZM2G114756_T01	AAAACAGAAAATAAGAGGAGGCGAGGCATCGAAATTCATGTTGGAAGTTCTGCTGTCCAGCTATATGCAAAGGAATCAAGCAAGATGATGTTGGAAGTTCTGAGAAAAGGCCCAAGGACTACTGCAGAATTGGAGGCACCTGTAGCTGATACATCTCTTGTGTCTGCTGATGCACCTCGTGTGCTTGCTGATACTGTACTGGATATATCTGGTGGGGAGCGTGCTTTTATTGAGGCAGATGAAGCAAAGGAACTGCTTAGTCCACTTACCAAACCAGGGAATTCATATAAAAGAATTTGCTTTAGCAACAGGAGCTTTGGTATTGGTGCTGCTAATGTTGCTGGTCCAATTCTTGATTCAGTTAAGAACCAGCTCACAGAGGTTGACATCTCAGATTTT…	abinitio|est|omrna|protein	good
14045	12935	TC280153	2086 weakly similar to PRF:NP_197433.1:15239712:NP_197433 RAN GTPase activating protein 2 (RanGAP2) (Arabidopsis thaliana), partial (86%)	Up	NotSig	NotSig	On-On	On-On	On-On	4	4	4	4	4	4	570	346	457	416	270	269		A_92_P012953	ambiguous	No EST. cDNA result. B73 result agrees with cDNA result.	A	cDNA	60	2 of 4	5	185400605	185400664	5.05	yes	CDS	1	TGAACATCTCTGACAATGCTTTGGGTGAGAAGGGTGTCAGGGCATTCAGTGAGCTCCTGA	1	184	131	TC280153	NA	NA	NA	2086 weakly similar to PRF:NP_197433.1:15239712:NP_197433 RAN GTPase activating protein 2 (RanGAP2) (Arabidopsis thaliana), partial (86%)	GRMZM2G148301_T01	ATGGCCGCAGGGAGCAGGAAGATGCGGGGCAGCAAGATCTGTGCAGATGCCGCAGGAGCTAGTGCAGGCAGGGGCGGCTGCTTGGGGCGCAAGAAGGTTGGTGGCGTTGCTTCCAGGGGCGCAGCAGGGGGATCGGTTGAGGGAACGAAGAAGATGGGGGCGCCGACGATGGGAACGAAGAAGATGGGATCGCAGCAGGGGAAACGCCGGCCTAGGGGGGATCAGAGCAGGGGGGATCGGGAGGGCACAAGGAAGGAGATGAAGGCCGGCAGAAGGAAGGAGATGGCTATATGCAAAGGAATCAAAGCAAAGATGATGTTGGAAGTTTTGAGAAAAGGCCCAAGGACTACTGCAGAATTGGAGGCACCTGTAGATGATACATCTCTTGTGTCTGCTGAT…	est	good
14045	12935	TC280153	2086 weakly similar to PRF:NP_197433.1:15239712:NP_197433 RAN GTPase activating protein 2 (RanGAP2) (Arabidopsis thaliana), partial (86%)	Up	NotSig	NotSig	On-On	On-On	On-On	4	4	4	4	4	4	570	346	457	416	270	269		A_92_P012953	ambiguous	No EST. cDNA result. B73 result agrees with cDNA result.	A	cDNA	59	3 of 4	4	140349213	140349272	4.05	yes	CDS	2	TGAACATCTCTGACAATGCTTTGGGTGAGAAGGGTGTCAGGGCATTCAGTGAGCTCCTGA	1	184	131	TC280153	NA	NA	NA	2086 weakly similar to PRF:NP_197433.1:15239712:NP_197433 RAN GTPase activating protein 2 (RanGAP2) (Arabidopsis thaliana), partial (86%)	GRMZM2G079817_T01	AAACCCTAACAACGCATTTCGCTCCCCACAGCGGCTCGGCCACAACCCACAGCCAGAAGGTCTCGAGCTGGATCTCTACCGTTCCAGCAGACAGCAGTGCGCGCTCTCTCTCTCCCTCGTGGCGACGACTGGGCGACCGCTGCCGCTGCCGCTGCCGCTGCCGCTGCCCTTGTGCCCCGGTCTCCGTCGGTCCGTTCGCCAGGTCTCCTGCGGGCTCTTCGTCGTCGACAAGCTCCGCCTGGTTGCTGTGTGAAGTCCAAGGTTGTCACATGGATTCAGCACAAGATTTCCAACCCAGGACATTCTCTATAAAGTTGTGGCCACCAAGTGAAAGCACACGGATCATGCTTGTTGACAGGATGACAAACAATCTGTCCACAGAGTCCATTTTCTCTCGCA…	cdna|est|omrna|protein	good
14045	12935	TC280153	2086 weakly similar to PRF:NP_197433.1:15239712:NP_197433 RAN GTPase activating protein 2 (RanGAP2) (Arabidopsis thaliana), partial (86%)	Up	NotSig	NotSig	On-On	On-On	On-On	4	4	4	4	4	4	570	346	457	416	270	269		A_92_P012953	ambiguous	No EST. cDNA result. B73 result agrees with cDNA result.	A	cDNA	58	4 of 4	3	201770766	201770825	3.07	yes	CDS	1	TGAACATCTCTGACAATGCTTTGGGTGAGAAGGGTGTCAGGGCATTCAGTGAGCTCCTGA	1	184	131	TC280153	NA	NA	NA	2086 weakly similar to PRF:NP_197433.1:15239712:NP_197433 RAN GTPase activating protein 2 (RanGAP2) (Arabidopsis thaliana), partial (86%)	GRMZM5G828603_T01	ATGAGGGAGATGATTTCGAGGAGCACCCAGGGAAATGGTGAGACACATGGTGAAGAAGTGTCAGGAATTAAGGATGTAGTCACCCAAAAGGACACAACGAAACCCACTAATATAGATCTCATGCCCCGTTGTGGCGTTACCGAGGACGACACTCGTCGTGGACCTGCAAAGCGGCATCTGCGACCACCGACACCGGGGACGGGAGCACAGGCGCACCGACGACATGAGCTATATGCAAAGGAATCAAGCAAGATGATGTTGGAAGTTCTGAGAAAAGGCCCAAGGACTACTGCAGAATTGGAGGCACCTGTAGCTGATACATCTCTTGTGTCTGCTGATGCACCTCGTGTGCTTGCTGATATTGTACTGGATATATCTGGTGGGGAGCATGCTTTTATT…	abinitio	good
14066	12974	TC309668	538 similar to UP:Q5JCT1_ORYSA (Q5JCT1) OSA15 protein, partial (36%)	Up	NC	NotSig	On-On	On-On	On-On	4	4	4	4	4	4	175	87	225	167	188	181		A_92_P012973	ambiguous	cDNA and EST results agree. B73 result agrees with cDNA result.	A	cDNA	60	1 of 2	4	2836178	2836237	4.01	yes	CDS	1	AGCAGTGGGAACTTGAAGAAGGTGACAGTCTGAGGTTTGTGATGAACCAGAATCTGGCCT	1	184	89	TC309668	ACAAATTCAACAGGGTTTATTACACTTGAGAAGAATGGGAAGGCTCTTGAACTGTTTCCTGGTGAAGTTTCTGCTGATCAGATTTATGCCATAGAGGAAGCATACCAGAGTATGGCATCTGCCTTTTCTGAAGCTGATGGTATTGACTACACAGATCCTGAGGAGCTTGAATTGTTGGTAGCAACTCTAATTGACCTGGATGCCATGGATGGGAAAAGGAGTGTTTCCTTGATTGCTGAATGTTCAAGCTCTCCAGATGTTAATACTAGGAAAGCCCTAGCTAATGCATTGGCTACAGCTCCATCTATGTGGACTCTTGGGAATGCTGGCATGGGTGCATTGCAGAGGCTGGCTCAAGATCCCAACTACGCCGTAGCTAGGGCTGCATCAAGAGCCATT…	-	-	538 similar to UP:Q5JCT1_ORYSA (Q5JCT1) OSA15 protein, partial (36%)	GRMZM2G062129_T01	CCCCTCCCCTCCGCCACCCATAACTTCCATCGCCATCGCTCCACCAAAGCTGGGGACGCCTCCCCGCCCGACCAGCGCCGACGCCGACGACGAGCATCCCATCCGCCAGTGACCGAAATTTCACACCAGGCGCTGCAAGCGACTGCAATGGCTATGTACCAGCGCTCCAAGCGGGCAGCCGGGAACTAGCTCATCAGTCATTACTGACGGCGTAATCTTCATCCGAGTGGTCAGTGGCGTCTACAGTCGCAGCAGCTTGTGCGCGCATGGCTAGCAACATGTACGGCACCACGGTGGCCTGTAGGATGTGCTACAGAGACCAGTACAGGCCGCCGCCGCGCGACTTCACTTGCGAGGCCAGGAAATCGGAGGCCAGGAGGTGGGGAAACGGGTACCACC…	cdna|est|omrna|protein	good
14066	12974	TC309668	538 similar to UP:Q5JCT1_ORYSA (Q5JCT1) OSA15 protein, partial (36%)	Up	NC	NotSig	On-On	On-On	On-On	4	4	4	4	4	4	175	87	225	167	188	181		A_92_P012973	ambiguous	cDNA and EST results agree. B73 result agrees with cDNA result.	A	cDNA	59	2 of 2	7	13963256	13963315	7.02	yes	CDS	1	AGCAGTGGGAACTTGAAGAAGGTGACAGTCTGAGGTTTGTGATGAACCAGAATCTGGCCT	1	184	89	TC309668	ACAAATTCAACAGGGTTTATTACACTTGAGAAGAATGGGAAGGCTCTTGAACTGTTTCCTGGTGAAGTTTCTGCTGATCAGATTTATGCCATAGAGGAAGCATACCAGAGTATGGCATCTGCCTTTTCTGAAGCTGATGGTATTGACTACACAGATCCTGAGGAGCTTGAATTGTTGGTAGCAACTCTAATTGACCTGGATGCCATGGATGGGAAAAGGAGTGTTTCCTTGATTGCTGAATGTTCAAGCTCTCCAGATGTTAATACTAGGAAAGCCCTAGCTAATGCATTGGCTACAGCTCCATCTATGTGGACTCTTGGGAATGCTGGCATGGGTGCATTGCAGAGGCTGGCTCAAGATCCCAACTACGCCGTAGCTAGGGCTGCATCAAGAGCCATT…	-	-	538 similar to UP:Q5JCT1_ORYSA (Q5JCT1) OSA15 protein, partial (36%)	GRMZM2G354257_T01	ATGGCCGTCTGGCCGGCAGGGAGGGTGGCGGCGAGGCTCTCTTCTTCGCGTTGGTGGCGCGCTCCGCAGCAGGCCGGCAAGACATCCCTCGTGCGGCTGCGTAGAGTTGTCTGGATGGCTACTGCGGCTGTGGCGGCGCCGGCTGGTGCCCGCGCAAGTGCAGGGGACGGCGGCTGGGGTCGCTGGCCCGTGGCCCAGGCGGTCGGCTCCGGTGCTCGGGGGCTAGATCTGGACCCTGTCGACCGGATCTGCCTCAACAGCTGGCAGTTGAGCCTTGGGCAGTTTACACCATTTTTGACTACCGAAAGTGATCTAAGACCTTGGCTTCTTCTCCTTGAAGAGTGCAAGCAGCGACACACCAGAAACCTTAACAACCTTGAACCTGACACCAGGAATGTC…	abinitio|omrna	good
14068	12978	TC305401	734 homologue to UP:Q5N797_ORYSA (Q5N797) UVB-resistance protein UVR8-like, partial (91%)	Up	NotSig	Down	On-On	On-On	On-On	4	4	4	4	4	4	790	260	1447	1379	703	1508		A_92_P012975	sense gene model	cDNA and EST results agree. B73 result agrees with cDNA result.	A	cDNA	60	1 of 1	3	179789562	179789503	3.06	yes	UTR	3	ATATGTGTATTCATTCTTTGGCGGTGCACTCTTCAACCTGTGCAACGTAGACAAAGCTTG	1	184	85	TC305401	CTGCAGTAACAGATTCAGGAGCTCTTCTTACATTTGGGTGGGGGCTGTATGGACAGGGGGGACAAGGGAATACAGATGATGTTTTAAGTCCAACGTGTGTATCGTCTATCCTGGGATCCAAGATGCAAGACGTTGCTGCGGGTCTGTGGCACACTGTATGTACATCCGTAGATGGTGATGTTTATTCCTTTGGAGGAAACCAGTTTGGGCAGCTTGGCACTGGTTCTGATCAGGCTGAGACTGTTCCAAAATTGGTAGATGCTACCAGCCTAGAGAATAAGAATGCCAGATCTGTTTCTTGTGGAGCTCGCCATAGTGCTATTATAACAGATGAAGGCGAGGTATTCTGCTGGGGATGGAACAAGTACGGCCAGCTTGGCCTTGGCGACTCAATGGACA…	-	-	734 homologue to UP:Q5N797_ORYSA (Q5N797) UVB-resistance protein UVR8-like, partial (91%)	GRMZM2G302245_T01	ATGGGCCAAAGTTATGTGACTGCTGGGAAGCACGAGGTGATAACATTGATGCTTTCATGCTTTCCTGCCCCATGTGAGAAAGTTCAGGACCTATTACTAAAGATAGAATATTATACCTCTCAGGAGACTCCAGAGGCTTTTCCACTTCCTAGAGGCGTCGCAATAGTGCGGGCAGATGCTGGATGGGCTCACTGTGTTGCAATAACAGATGAAGGTGATGTTTATACATGGGGTTGGAAAGAGTGTGTTCCAACTGGAAGGGTTATTGGAGACCAATCTTCAGTTGGAACCAAGGAGAAGGATGAAAGACAAATGGCAATGGCCACTGACCAAGGTGTGAGCCCCAGGTCGCAGGTGTCTAGGACAAGCAGCGGGGCAGCATCTGGTCCTTCTGAAAGC…	cdna	good
14305	13263	TC312357	1508 homologue to UP:Q9M6R3_ORYSA (Q9M6R3) Constitutive photomorphogenic 11, partial (86%)	Up	NotSig	NotSig	On-On	On-On	On-On	4	4	4	4	4	4	748	480	602	575	302	314		A_92_P013195	inconclusive	No EST. cDNA result. B73 result doesn't agree.	D	no result	NA	NA	NA	NA	NA	NA	NA	NA	NA	TGGTGCCCTTTGTGCACTTGCTTCTTTTGACCGTTCAGACCTGAAGAGCAAAGTCATTGA	1	182	122	TC312357	NA	NA	NA	1508 homologue to UP:Q9M6R3_ORYSA (Q9M6R3) Constitutive photomorphogenic 11, partial (86%)	NA	NA	NA	NA
14407	13293	TC310018	1014 homologue to UP:Q8GTE2_CICAR (Q8GTE2) Ribosomal protein RL5, complete	Up	NotSig	NC	On-On	On-On	On-On	4	4	4	4	4	4	6411	4097	4607	4465	3686	2951		A_92_P013289	sense gene model	No EST. cDNA result. B73 result agrees with cDNA result.	A	cDNA	60	1 of 1	3	5434896	5434837	3.02	yes	UTR	3	AAGGCCCAAGCCAACACCTCCTAAGCCTAAGCGTCACCATAAGATATTAGACCCTCTTGG	1	182	87	TC310018	NA	NA	NA	1014 homologue to UP:Q8GTE2_CICAR (Q8GTE2) Ribosomal protein RL5, complete	GRMZM2G435338_T04	GTACACAAGCAAGCATAGTACGATTTAGGGTTTCCTTACCTTACAAGCTTTTTCTTCCGCCGCCGCCTCAGCCCTCGCCCCGCGCTGCTGTACTCTCTCACCTCCTTCGCCGTTGTCTACCAGATCATCCCATGGCGTCGGAGAAGAAGCAGTCGAACCCGATGCGGGAGATGAAGGTCCAGAAGCTCGTGCTCAACATCTCCGTCGGCGAGAGCGGTGATCGCCTCACCCGCGCCGCCAAGGTACTGGAGCAGCTGAGTGGTCAGTCACCGGTATTCTCCAAGGGTAATTTTCTTATACCTGACGTTATCAATGTGTAGTGTGGTCCTGGATTTATGATGGTCGTAGCAACCATGTTGTGACATTGCAGCAAGGTACACTGTGAGGTCGTTTGGGATC…	est	good
14437	13349	TC310670	1778 similar to UP:Q9LJE2_ARATH (Q9LJE2) Lysyl-tRNA synthetase, partial (72%)	Up	NotSig	NotSig	On-On	On-On	On-On	4	4	4	4	4	4	871	573	386	388	598	547		A_92_P013317	sense gene model	No EST. cDNA result. B73 result agrees with cDNA result.	A	cDNA	60	1 of 1	1	296184590	296185036	1.11	yes	CDS span intron (size=382)	1	ACCATTGGCAAAACCACATCGGAGTCATGTTGGCCTTACTGAGCGATTCGAACTTTTCAT	1	182	27	TC310670	NA	NA	NA	1778 similar to UP:Q9LJE2_ARATH (Q9LJE2) Lysyl-tRNA synthetase, partial (72%)	GRMZM2G155899_T01	ATAGGTGGTTTCTGAAATCCGCAAGACAATGGAATCATTTGGTTTTATTGAAGTCGAAACTCCAGTTCTACAGGGAGCAGCAGGTGGTGCTGAAGCTAGACCTTTTATAACCTACCATAACTCACTTCAAAGAGATCTTTACTTGAGGATTGCAACAGAGCTGCATTTGAAAAGGATGTTGGTTGGAGGACTTGAGAAAGTCTATGAGATTGGGAGAATATTCCGGAATGAAGGCATTTCTACTCGTCATAATCCTGAATTTACCACTATTGAAATGTATGAAGCATATTCAGACTATGAAAGCATGATGAATATGGCCGAAGAAATTGTTACTCGATGTGCTATGGCTACTCATGGCAAGCTTAAGGTTGACTATGAGGGAACTGAAATCTCTCTCGA…	est|omrna|protein	good
14501	13465	TC299444	838 similar to UP:Q84LE7_TOBAC (Q84LE7) RelA-SpoT like protein RSH1, partial (13%)	Up	NotSig	NotSig	On-On	On-On	On-On	4	4	4	4	4	4	229	126	202	132	201	155		A_92_P013374	sense gene model	No EST. cDNA result. B73 result agrees with cDNA result.	A	cDNA	60	1 of 1	1	56972728	56972910	1.04	yes	CDS span intron (size=118)	3	GCTTGAACAACACAGACTTTGCTCTGAGGATTGGTTGGCTCAATGCAATCCGCGAGTGGC	1	181	70	TC299444	NA	NA	NA	838 similar to UP:Q84LE7_TOBAC (Q84LE7) RelA-SpoT like protein RSH1, partial (13%)	GRMZM2G353147_T01	AGACACATCTTTAGTATAGCCCCAGATGGAAAATATTCAGCGAAGGCAGCTTACAAGGGTCTCTTCCTGGGATCCTGTACATTTGGACACTATAAGCGGGTTTGGAAAAATTGGGCTCCATCAAAATGTCGTTTCTTCCTCTGGCTGGTGGCCCATAACAGGTGCTGGACTGCTGACAGATTAGCAAAAAGGGGGCTCAATCATCCTAGCAGCTGTCCACTGTGTGATCAAGAACCTGAAACTATTAACCACCTGCTGGTCTCATGTGTGTTTGCAAGGATTTTCTGGTATAATCTGCTCAGAAAGTTCGGGTTGGATAACTTGGCTCCCCAGCCGGGCCTGACTTCCTTCCTGGAATGGTGGGAGATAGCTTCTGAAACAGTTCAGGGAATGGTCAAG…	abinitio|cdna|est|omrna|protein	good
14524	13506	TC293564	1616 similar to PRF:NP_180459.2:42569425:NP_180459 protein kinase (APK1b) (Arabidopsis thaliana), partial (71%)	Up	NotSig	NotSig	On-On	On-On	On-On	4	4	4	4	4	4	638	387	549	422	472	455		A_92_P013395	sense gene model	No EST. cDNA result. B73 result agrees with cDNA result.	A	cDNA	30	1 of 1	1	40421961	40421901	1.03	yes	UTR	2	GAGCATCCTCCTGTAATACTTTAGGGGAGTAAAAAAACAGAGAACGGACGAGGGTTTGAA	1	181	24	TC293564	NA	NA	NA	1616 similar to PRF:NP_180459.2:42569425:NP_180459 protein kinase (APK1b) (Arabidopsis thaliana), partial (71%)	GRMZM2G087459_T03	CCTCCACCGCCCTCCCTCGCAGGCAGGCAGGCAGCCAGAGCCAGAGCCAGCCGGGCAAGCACTGCAGCAGCCATTGTACTCATCACCTCCTTCCCACGCAGCGAGAGGATGACACCACGAGGCAAATAAACCCAGACGTAGTTCAGCTAGCCGCTTCTACCTCCCTCTCCCCCCCCGCCTGCGCGCTGCCGCGAGAGCTCGTTCCTGATGGGGAACTGCGCCGGCGTGGAGGGGAACGCCGAGATCAACCCTTCCTTCAGTGCCCCCAATTCCTCAGGGACCGCCGGTTCTAAGAGCGTCAGCAAGAACGCGGCCGACACCAGCACCTTCGGCACCAAGACGTCCGGCTCGTCGTCGTCGGTGCCGCCAACCCCTCGTACGGAGGCGGAGATCCTGGAG…	abinitio|est	good
14576	13447	BM075124	430 similar to PRF:NP_176680.2:42562956:NP_176680 expressed protein (Arabidopsis thaliana), partial (61%)	Up	NotSig	NotSig	On-On	On-On	On-On	4	4	4	4	4	4	714	395	381	345	398	410		A_92_P013443	sense gene model	cDNA and EST results agree. B73 result agrees with cDNA result.	A	cDNA	60	1 of 1	5	755225	755284	5	yes	CDS	3	ACGACCAGAAGAGGTGCCTAGTCCCCACCCACCCTATCATCTCATCCGTCGTCTGGGTAG	1	181	89	BM075124	TTTTTTTTTTTTTTTTCGCTTAGATGAAGAGAGATATGTTTGATCAATTGCAAAAAAAAAGGAAAAAAAAAAGCTCCAGTAGGTAACATATCTGAAGCAAAATTTATTTAAGTGTACATAGATGGTTTAATTTGATAGCTGACTAGAGAGGATAAGGAGGGGATGCAAAAGCGAAACGGTAGATGAGACTTGAGATTAATATGAGGCCTGTGGAAGCAGCAAAGGTTTGCTAGTCTTGGGCGTCGTCGTAGGAACGGTGCAAGTCAGTGGTGCAGCCCGGAGCGTCGGGGTCCTCGGCGCCGCAGCAGTCGTAGAACTTGGCGGCGTAGGGAGGATCGCCGTCGCGGAGCTCGTAGTACCTAGATGGATCAGATCGTACTTACTACCCAGACGACGGAT…	B73	MEST350-F02.T3 ISUM5-RN Zea mays cDNA clone MEST350-F02 3', mRNA sequence.	430 similar to PRF:NP_176680.2:42562956:NP_176680 expressed protein (Arabidopsis thaliana), partial (61%)	GRMZM2G022054_T06	CGTACAAATTCTCAGTATACTCAAAGTATTGGACGCCCAGCCCAGCCCACCAGAAGAGGACAAACCAGATTCGATTCCTCCTCCTGTCCTCCATCTCCCCAATTCGCACGGCCATCGGACCATGGATTCCGGCGTGCCTGCCTCTGCGCCTGCCCCTCCCAAACACAAGACATGCCGGAAGTGCAAGGCGAGCTATGACCCCTCGGCCAACACGCGCCTCTCCTGCAGGTTCCACCCTTCCTTCTTCGTCTGCCGCCGCCACGACGACCAGAAGAGGTGCCTAGTCCCCACCCACCCTATCATCTCATCCGTCGTCTGGGTAGTAAGTACGATCTGATCCATCTAGGTACTACGAGCTCCGCGACGGCGATCCTCCCTACGCCGCCAAGTTCTACGACT…	est	no_start
14810	13723	TC311199	1826 Zea mays clone Contig625 mRNA sequence	Up	Up	Up	On-On	On-On	On-On	4	4	4	4	4	4	1722	983	1206	446	965	345		A_92_P013659	sense gene model	No EST. cDNA result. B73 result agrees with cDNA result.	A	cDNA	60	1 of 1	3	223089464	223089405	3.09	yes	UTR	1	TCTCGAGCGAGGAGAGAGAGAATTAATTAGCGAGTGATTAGCTGGTAATCAAGTGAGCCG	1	179	132	TC311199	NA	NA	NA	1826 Zea mays clone Contig625 mRNA sequence	GRMZM2G042008_T01	CCGAGTATAATCACCACTGGTAGTCCTAGCACCAGCCCACCGCAGCGCCGCTCACCGTCTCCATTTAATTAATCCCCCTCCTCCCTTCATATATGCCTTGCCACCAACTCCCTCTGCCAGTACACTCCACTTGCTAGCCATGACGACCCTCGCCGCGCTGCTCCTTCTGGTTGCCGCTTCCAATGTCGTCAAGGCCGTGGAGTACCACAGCTTTGTAGCCACCCCGCTGTCTCCCCACTTGTACACCGCTCCGTCCTTGGACGCGGACGAGGATGTCTTCGGCGGCAGCCTTGCCGTCGCGGAGGAGGCGGCCGCGGCGTCAGACTCGGCCGTGCACTTCCGCGTGGTCCACCGGGACACCTTCGCGGTGAACGCCACCGCGGGCGAGCTGCTGAAGCA…	cdna|est|omrna|protein	good
15112	13965	TC283439	1095 similar to UP:Q8VYJ7_ARATH (Q8VYJ7) At2g25140:F13D4.100, partial (27%)	Up	NotSig	NotSig	On-On	On-On	On-On	4	4	4	4	4	4	2068	1162	1411	1427	1525	1079		A_92_P013935	sense gene model	cDNA and EST results agree. B73 result agrees with cDNA result.	A	cDNA	58	1 of 1	5	93231005	93230946	5.04	yes	CDS	3	CCAGTACACTGAGGAAGCCGTTGAGCTTCTGGGGTCTCTTGGCTTTGACCCGAACTATGG	1	178	37	TC283439	TACATTGAGAAGGATGCTGCTCTTGAGCGTAGGTTCCAGCAGGTTTATTGTGGTGAGCCAGCAGTTGAGGATACCATCTCCATACTGCGCGGTTTGCGAGAACGATATGAACTGCATCATGGTGTTAAGATATCAGATGGGGCTCTTGTTGCTGCTGCAGTTCTATCCGATCGATACATCACTGGACGTTTTTTGCCTGACAAAGCCATTGATCTAGTTGATGAAGCAGCTGCCAAGCTCAAAATGGAGATAACATCAAAGCCTATTGAATTGGATGAGGTAGACAGAGAAATCATAAGGCTTGAAATGGAAAAGCTCTCATTGAAGAATGATACAGATAAGGCCTCCAAAGAACGGCTGGGCAAGCTTGAAGCTGAACTAGAATCTCTCAAGCAGAAG…	-	-	1095 similar to UP:Q8VYJ7_ARATH (Q8VYJ7) At2g25140:F13D4.100, partial (27%)	GRMZM2G060561_T02	CTGCCGGCACACCTTCTTTCCCCTTCTCCAAGCGTCGCCACTCCTCTCCGCTGTGCCCTCCCAACAACCGTCGCCGCCGCCACAAATAACCGAGCCAGCATCTTCGCGGCGTAACCGCTTGGCCAGTCCAGTGTCCGCAGCAAAGCGCTAAACCCAGACCCAAAACCCTCCGCCACGATGGCGCGCTCCGCCGCGTCCAGGCTAGCGCGCGCAGCCCGCGCGGTTGTGGTCGCCACCAAACGCCGCCAGGGCCCCGGCGTTAGCCGCGAGGTACTCCCGCGGTCCCTCGCGCCGCTCGCGGGTGATGCCTCCGCCTTCGGCGCCACCACGGGGAGGCCGGCGTGGTTTGCCGCGCCTTTGGGGCGGTTTCCCGTCGGGGCCGGCGGAGCTGGGCTCCAG…	est|omrna|protein	good
15312	14179	TC305891	1304 homologue to UP:Q8LRH2_ORYSA (Q8LRH2) Tetratricopeptide repeat(TPR)-containing protein-like, partial (72%)	Up	NotSig	NotSig	On-On	On-On	On-On	4	4	4	4	4	4	318	184	209	245	337	341		A_92_P014122	sense gene model	No EST. cDNA result. B73 result agrees with cDNA result.	A	cDNA	60	1 of 1	7	77307864	77307923	7.02	yes	CDS	1	AGACAGAGGAGAGGGGAGCTTGCACGTCTAAATGATCAATTGCGTCAGATAAATGCTGCA	1	176	148	TC305891	NA	NA	NA	1304 homologue to UP:Q8LRH2_ORYSA (Q8LRH2) Tetratricopeptide repeat(TPR)-containing protein-like, partial (72%)	GRMZM2G031761_T04	CGCAGATTTGGTTCCCTCCCTTATCCTATTCCCTCGTGTCATGGCGCTTCTCCTGCGCCTCGCTGCTCCGTCGGTGCCGCCCCGGCGGAGCTCCGGCCTCAGAGCATTGCCGCGCGTCGTCCTTCCGGAGGTCGTTTCCAAACAATCATTTCTTCGTTTACTAGTTGACAGCACTGCAAGTATGCCCTGTCCTATTAAGTGTTCTGCGGCTCGGTGTGCCCCATCATTGACTGAACACAACGATTCTAGGAATAATGGCATCCATGCATCTAGTGTATATGGACATGATCTCATGAAGTCCATGTCTGATCTCCAGGTATGATGGAAGTTGTATTTTCCTCCTTTAGCAAAGCATGTCTTCTCAGTAGTTGTATCATATATGGTCTACCACCCAGTTGT…	est|omrna	good
15326	14206	TC286706	849 homologue to UP:UBE11_WHEAT (P20973) Ubiquitin-activating enzyme E1 1 , partial (17%)	Up	NotSig	Down	On-On	On-On	On-On	4	4	4	4	4	4	748	256	742	1180	302	983		A_92_P014136	gDNA	No valid cDNA / EST result. Allow B73 result.	C	gDNA	60	1 of 1	2	153091859	153091918	2.07	NA	NA	NA	GCATGATACTGTCGTCGCTAAATGTTGTTATCTTGGTATTTCAATGCATGTACTGCTGTG	1	176	120	TC286706	NA	NA	NA	849 homologue to UP:UBE11_WHEAT (P20973) Ubiquitin-activating enzyme E1 1 , partial (17%)	NA	NA	NA	NA
15338	14229	TC281958	1283 homologue to UP:Q6Z8F7_ORYSA (Q6Z8F7) 26S proteosome regulatory subunit-like, partial (38%)	Up	Up	Up	On-On	On-On	On-On	4	4	4	4	4	4	1588	894	897	383	1557	577		A_92_P014147	sense gene model	No EST. cDNA result. B73 result agrees with cDNA result.	A	cDNA	60	1 of 1	4	158345065	158345124	4.06	yes	UTR	2	CGTCCTCACCCTCGTGCTCTGCTGACTGAAGACATACAGCAAAACCAATAAGGGAACAGT	1	176	96	TC281958	NA	NA	NA	1283 homologue to UP:Q6Z8F7_ORYSA (Q6Z8F7) 26S proteosome regulatory subunit-like, partial (38%)	GRMZM2G066615_T01	GATAGAGAGTTCGGTACGGACGTGCAGCCAACTTTAAACCCTACCCGCCCAAACCCACACGACTCACAAGTCACAGCCATGGCCGCCGCCGCTAAGGCAGCGGCCGTAGCCGTCTCCGCGGGGGCAGCCTTCGTGCTCTCTTCCGAGCGGGCCCACGCTGACGGTGGCAGCTCGACCTTCCGCTTCCCCGGATTCTACTCCTCCGCCCCGGCCCCGGCCCCGCCCCCCGCCGCGCCGCCGCATCAGCAGCCCCCACCGCCGTCAGGCGGCCAGCGCGAGGAAGCCCCGGAGGAGGCTCCGAAGGTTTCTACTCAGCACCCTCGCACGAGTGCCGCGGGCTTCGACCCCGCGCCGCTGGAGCGTGGGGTGGAGGCGATTGACAAGCTCAAACAGTCGTCG…	cdna|est|omrna|protein	good
15403	14191	TC310280	1838 homologue to UP:Q93VJ8_ARATH (Q93VJ8) AT5g11200:F2I11_90 (AT5g11170:F2I11_60), partial (98%)	Up	NotSig	NotSig	On-On	On-On	On-On	4	4	4	4	4	4	39992	25008	20544	19752	12571	15415		A_92_P014205	sense gene model	No EST. cDNA result. B73 result agrees with cDNA result.	A	cDNA	60	1 of 1	8	78648279	78648338	8.03	yes	UTR	1	AGAAGAGAGGAGGATAGGGGAGTGAGCAGCCGTCTGGAGATGGTTACCTTTGAACTATCC	1	176	135	TC310280	NA	NA	NA	1838 homologue to UP:Q93VJ8_ARATH (Q93VJ8) AT5g11200:F2I11_90 (AT5g11170:F2I11_60), partial (98%)	GRMZM5G892645_T02	AACTTGGCCCCAAATCGTGGAGTGGAAACCCTACTCGTCCCCTTCCGCAGCCGTCGCCGCCCAATTCCCCCACCCAATTCCCACTCTCCGCTCGACAGATCCATACATGATGGGAGAGGCCAAGGAGAACGACGTTTATGAGGAGGAGCTCCTGGACTACGAGGAGGACGACGACAAGACGGTCGATGGCTCCGCTGCTAAGCCCACCGGAGAGGTCGCAAAGAAGGGCTACGTCGGGATCCACAGTTCCGGTTTCAGAGACTTCCTGCTCAAGCCAGAGCTGCTCCGTGCTATCCAGGATTGTGGTTTTGAGCATCCTTCCGAAGTGCAACACGAGTGTATCCCTCAAGCCATTCTTGGAATGGATGTCATCTGTCAAGCTAAATCTGGGATGGGGAA…	est	good
15450	14279	TC282113	2171 UP:Q93XF8_MAIZE (Q93XF8) Kinesin heavy chain (Fragment), complete	Up	NotSig	NotSig	On-On	On-On	On-On	4	4	4	4	4	4	680	429	391	369	263	266		A_92_P014248	sense gene model	No EST. cDNA result. B73 result agrees with cDNA result.	A	cDNA	60	1 of 1	2	7624243	7623947	2.02	yes	CDS span intron (size=232)	2	AGAAAGCATCCCAGAGTAGGTCTGTGGGTAAGACTCAGATGAATGAACAGTCGTCCAGAA	1	176	41	TC282113	NA	NA	NA	2171 UP:Q93XF8_MAIZE (Q93XF8) Kinesin heavy chain (Fragment), complete	GRMZM2G114861_T01	GCGCCGGGAGATGGGTTACAACAAGGCGACGCCGCGCCGGAACGTGCTATCGGCTCTCAACAACGCCGAGGCCAACGGGGGGACGCCGTCCGTGCCGGCGGATGGCGGCGGCGGCGGCGGCGCGGCGGAGGCGGCGCCCGTGATCGAGTTCAGTGGGAGGGAGGATGTGGAGCGCTTGCTCGCCGAGAAAATGAAGGGCAAAAGCAAGAACGATTTCAAGGGGAGAGTCGATCAGATGAGCGACTACATCAAGAAGCTCAGGGCGTGCATCCGGTGGTACATGGAGCTGGAGGATGGCTATTTGGCTGAGCAGGAGAAGCTCCTAGGTGCTATGGATTCTGAGAACACCCGTCATACCGAGTTGGAGGCCCAGCTCAGCACTGCTATTGAAGAGCTGAA…	cdna|est|omrna|protein	good
15499	14365	TC302267	799 similar to UP:Q75LK9_ORYSA (Q75LK9) Expressed protein, partial (78%)	Up	Up	Up	On-On	On-On	On-On	4	4	4	4	4	4	3514	2047	1577	607	1587	433		A_92_P014290	sense gene model	No EST. cDNA result. B73 result agrees with cDNA result.	A	cDNA	60	1 of 1	9	125844000	125844047	9.04	yes	CDS	4	TGCTGCTGCTCACAGGGGAAGTTCGGATGGACCGGGCATTGGAGCTGCTGAATGTTCGTC	1	175	114	TC302267	NA	NA	NA	799 similar to UP:Q75LK9_ORYSA (Q75LK9) Expressed protein, partial (78%)	GRMZM2G043980_T03	ATGCCCGACTCTATTCTCCTCCCCGAAATCCCCGTGGCGCGCAGATCTAGCCCCGGCTCCTCGCCGGCACAAACCACGTGCGCGCCCTCGACCCATGGCATCCCCAAATCCCGCCCCCGGTTCCTCTCCCTTCCCGTTCGCGGACGACGCTTCCGCGCGTTGACGTACGCGTCCCCAAATCCCCGGTTCCCCTCCCTTCCTGTTCGCGGATGGCGCTTCCGAGCCCTCGACCCATGGCGTCCCCAAATCCCAGGTTCCTCTCCCTTCCCGTTCGCGGACGGCGCTTCCGCGCGTCGACGTTCGTGTCCCCAATTCCTGCCCCGGTTCGGCGCTTCCCCACATCGAGGCACCACACCATCGCCATGGGGTATCGACAACGTCGACAGCGTGTGGCCCCAT…	abinitio|cdna|est|omrna|protein	good
15615	14424	TC295285	939 weakly similar to PRF:NP_567210.1:18411555:NP_567210 expressed protein (Arabidopsis thaliana), partial (46%)	Up	NC	Up	On-On	On-On	On-On	4	4	4	4	4	4	1382	744	1063	833	1175	783		A_92_P014401	sense gene model	No EST. cDNA result. B73 result agrees with cDNA result.	A	cDNA	59	1 of 1	1	214924242	214924194	1.07	yes	CDS	1	TCTGTCCCGTTGCTCCCAGGCATATTGGAGCTAGTCGGGCTCAGCTACTCTGGATGGTTT	1	175	51	TC295285	NA	NA	NA	939 weakly similar to PRF:NP_567210.1:18411555:NP_567210 expressed protein (Arabidopsis thaliana), partial (46%)	GRMZM2G124203_T03	CTGGCTCGTTCAAACTTGACCGAACGGCAGCCATTACCTGGTGGCGCCTCCTCCTTGCCGGTCGGAGCCGGCTCGCCGGCGGGTGGCGACGCTCCCGCCGCTGTCACAGGGCTGCTCGCACCACGTGCACTCCTCTCCAGTACACCCACCGAGACGCGAGACCTCTAAGGCTCTAACCCAAGCAGATTCCATGAAGATTTGTCAACTCCAATTAACAGCTACACGATTTTCAAAACAGAATAATTCTGGCGAGGATGACGAGCTCCTTTCTGAACTAAAAGATAAGTGGGATGCAATGGAGAACAAGTCCTCTCTTGCCTTGTATGGTGCTGGAGCAATCCTCGCTGTCTGGATATCCTTGGTCGTAGTGAGATCTCTCGACTCTGTCCCATTGCTCCC…	cdna|est	good
15692	14569	TC287154	1494 similar to UP:Q9SXG0_ORYSA (Q9SXG0) F1F0-ATPase inhibitor protein, partial (93%)	Up	NotSig	NotSig	On-On	On-On	On-On	4	4	4	4	4	4	2698	1505	3489	3213	4085	4086		A_92_P014475	ambiguous	No EST. cDNA result. B73 result agrees with cDNA result.	A	cDNA	60	1 of 3	8	171768481	171768540	8.08	yes	UTR	2	TGGATAGTTTGGTTTAGAAGGTGAGGCACTAAACCAGGCCTCAATCTACTTCAATTCCTT	1	174	68	TC287154	NA	NA	NA	1494 similar to UP:Q9SXG0_ORYSA (Q9SXG0) F1F0-ATPase inhibitor protein, partial (93%)	GRMZM2G139296_T02	CAAACATATTAGACACTCCAAACTGATCTTATATTATATACTCCCTCCAAAGGTTTCATTACCCTGAGGCGCTCAGATAGGATGGATGGGGTGATCTGCTTGTACTTGGGCACCTCGGAGAGCAGCTTATCGTAGGTGGCCTGGTCGAAGAGCACAGCGTTGTTGACCTTCTCCTTCTGCTTACCCTTGCTCCACTTCTTCTTCTTCTGCTTCCCGCCTCCGGACTTGGCCGGCTTGGACGATGGCGGCGGGGCCTTCTCCTTCTTCGGGGCCTGAGAGAACAATCGAAACGGTCAGCAACAGACGGCCAGGCCGCAGGTGCGTGGAGAGGAGAGGCGAGATTGCGAGAAATGCACCATGGTGGAGGTGGCGCCGGAGGCGTGAGGCGAGCGACGGAGC…	cdna|est|omrna|protein	good
15692	14569	TC287154	1494 similar to UP:Q9SXG0_ORYSA (Q9SXG0) F1F0-ATPase inhibitor protein, partial (93%)	Up	NotSig	NotSig	On-On	On-On	On-On	4	4	4	4	4	4	2698	1505	3489	3213	4085	4086		A_92_P014475	ambiguous	No EST. cDNA result. B73 result agrees with cDNA result.	A	cDNA	57	2 of 3	8	67853154	67853213	8.03	yes	UTR	2	TGGATAGTTTGGTTTAGAAGGTGAGGCACTAAACCAGGCCTCAATCTACTTCAATTCCTT	1	174	68	TC287154	NA	NA	NA	1494 similar to UP:Q9SXG0_ORYSA (Q9SXG0) F1F0-ATPase inhibitor protein, partial (93%)	GRMZM2G394007_T01	ATGGACGCCCTGGATCCACCACCTCCTCTCCCCATAACTGTGCCGCCTGCCCCCGCCGCACACCTCCGCCGCGCCCTCGTCCCCGTCTCCGGCGCCGGTTGCGGGGCCCAGGCCGGCGGCAGTGAGGTCCGGGAGCGAGACCCCCACGGCATCCCCGTCCCCGTCTGCATCCCCGTCCCCATCCGTGCCCGGGACGCCCACGGCCGCGGTCGCGTCTCCGGCGCCGGTTGCGAGGCCCAGGCCGGCGGCGGGGTTTACGGAGAAATCGCCGCTTCACCTCGCCGCTTCCCCCACCGCGCGTCCGCAAGAGCCAAGAGTGGGCATCCAGATTCCTACACCATGCCCTCGCTCGCGCAATCCTCGCTCCCACGGAACCCTAACCAAGAATCCGACTCGACG…	abinitio|est|omrna|protein	good
15692	14569	TC287154	1494 similar to UP:Q9SXG0_ORYSA (Q9SXG0) F1F0-ATPase inhibitor protein, partial (93%)	Up	NotSig	NotSig	On-On	On-On	On-On	4	4	4	4	4	4	2698	1505	3489	3213	4085	4086		A_92_P014475	ambiguous	No EST. cDNA result. B73 result agrees with cDNA result.	A	cDNA	58	3 of 3	10	79412619	79412560	10.03	yes	UTR	1	TGGATAGTTTGGTTTAGAAGGTGAGGCACTAAACCAGGCCTCAATCTACTTCAATTCCTT	1	174	68	TC287154	NA	NA	NA	1494 similar to UP:Q9SXG0_ORYSA (Q9SXG0) F1F0-ATPase inhibitor protein, partial (93%)	GRMZM2G086117_T01	ATGTTCGTGTTGCTCGCTCTTAGTCCCCTCCCCCGACCGTGTGGCACCACTCCCCTGGTCGCATTCGCCCAACGCCCCTGCGCCGGAGACGCCGCCTGGCCGGTGCCTACTTCGGTCCAGCCCGTGCTCCGCGCCTCCCTGGGCGCCCTCGCCCTTCCACTCCCACCGCCACCGTGCTCGACCGTTCGCGCCCCCAGCCAGCGCACGGCCAACCCCCTACGACCGCCTTTGAACCCTGAGGAAATCCCGTGGGATGAGGCTGGTGCTGAGTATGTCGTGGAGTCCATCGGTGTATTCACTTACAAGGATAAGACTATTGCACATCTGAAGAAAGTGGAACAAGAGAAGCTGGAGAAGCTCGCACGCAAGGGCCCCAGCTTAGGTGAGCAACCCTCGTCA…	est	good
15958	14751	DT943387	548 similar to UP:Q4PKC7_ORYSA (Q4PKC7) Ca2+-ATPase (Fragment), partial (9%)	Up	NotSig	NotSig	On-On	On-On	On-On	4	4	4	4	4	4	150	93	129	136	126	122		A_92_P014723	EST	EST result. No valid cDNA result. B73 result (EST vs genome) agrees with EST result.	E	EST	2e-50	1 of 1	1	42848572	42849119	1.03	no info	NA	4	AAAAGCCTTGGGGGTATCCCCGGCAGGTTCCCAGCCCCAGCTTTTGTTACAACAAAAAAA	1	173	45	DT943387	CCCCAACAAAACAGAAGAAGCATATATAGCGCACCATCAAAGCAAAAAAGGGGCAAAAAGCCTTGGGGGTATCCCCGGCAGGTTCCCAGCCCCAGCTTTTGTTACAACAAAAAAAAGGGGGGGGGTTCAAGGGGATCGGATTATGAGCCCAAAAAAAAATCCTGGCCGGGCCGGGACGGGCATATTCCCAGTCAAAAAAAACTCAAAAAGGATCGAAAGACCTTACCAACCCAAAAACAGGGGGGGGGCACATCCAAAATCGATTCCCGGGGGGCTACAAATTCTAAAACCGAGGATCACTAGCATCTACCCCGCCTCCCCCTTCCCGGATTGTTTTCGGGCACGAGCTGGCGGGCCCCCCCCCCCAAATTTGAAAACCCCATCGATCAGCACCCCGGG…	B73	ZM_BFb0129E20.f ZM_BFb Zea mays cDNA 3', mRNA sequence.	548 similar to UP:Q4PKC7_ORYSA (Q4PKC7) Ca2+-ATPase (Fragment), partial (9%)	GRMZM2G141704_T02	CGCCTTGGATCCTGTTTCGCTATATGGTTATTGGCCTTTATGTTGGGGTTGCCACAGTGGGAATCTTCATCATCTGGTACACGCATGGCAGTTTCCTGGGAATTGACCTGGCTAGTGATGGCCATACCCTTGTGTCGTACTCCCAGCTCTCAAACTGGGGGCAGTGCTCCTCATGGGAGGGCTTCAAGGTGTCGCCATTCACTGCAGGAGCGAGGACATTCAGCTTTGATGCAAATCCATGCGATTACTTCCAGGGTGGCAAGATTAAAGCAACGACCCTCTCTTTGTCTGTCTTGGTGGCAATTGAGATGTTCAACTCACTGAATGCCCTGTCAGAGGATGGCAGCCTCCTGAGCATGCCGCCATGGGTTAATCCATGGCTTCTTCTGGCCATGTCCG…	est	good
16102	14864	TC301265	1583 similar to UP:Q8VX01_SINAL (Q8VX01) Casein kinase II alpha subunit precursor , partial (79%)	Up	NotSig	NC	On-On	On-On	On-On	4	4	4	4	4	4	782	489	413	311	698	505		A_92_P014860	sense gene model	No EST. cDNA result. B73 result agrees with cDNA result.	A	cDNA	53	1 of 1	1	279680610	279680670	1.1	yes	UTR	1	TTTTTTTCACCCCCAAGTTGCCTGCAAGGCAAATGTGGCATATTTGACGGTCTTTCCCTT	1	172	97	TC301265	NA	NA	NA	1583 similar to UP:Q8VX01_SINAL (Q8VX01) Casein kinase II alpha subunit precursor , partial (79%)	GRMZM2G007399_T01	GTTATTTACAGATGCTACAAGGGTCCTGAACTACTTGTGGATTTGTTAGATTATGATTACTCATTGGATTTGTGGAGTCTTGGTTGCATGTTCGCAGCAATGATATTCCGAGTGGACCCTTTCTTTAGTGGCCAGGATAATTATGATCAATTAGTGAAAATAGCTGAGGTTCTTGGCACAGGAGACCTGTATAACTACCTTGAAAAATATGGCCTCCAGCTTGACCCACAGCTTGAAAGACTTATTGGAAGACATAATAGGAAACCATGGCCCAAGTTTGTGAATGCTAGGAACAGACACCTTGCAACACCTGAGGCTATTGATTTGGTAGATAAACTCCTCCGGTATGATCACCAGAAAAGGCCTACAGCCAAGGAAACCATGGCTCACCCGTATTTC…	abinitio|est|omrna	good
16166	14985	TC284481	437 homologue to UP:Q84YF6_SORBI (Q84YF6) RPT2-like protein, partial (3%)	Up	NotSig	NotSig	On-On	On-On	On-On	4	4	4	4	4	4	658	348	1011	689	1196	1268		A_92_P014921	sense gene model	cDNA and EST results agree. B73 result agrees with cDNA result.	A	cDNA	60	1 of 1	2	151571170	151571229	2.07	yes	CDS	1	GTGGGCCAAGGACACGACCAGCATTGCCGATGGGCGTGACAGGACTTCCATGCATGTGGT	1	171	140	TC284481	CGGCACGAGGCGGGTGGGGGCCTTCGTAGTCATCGCTCCCACCCGGCCCAGCGACGGCGACGGGGAAGAAGGCAAGCTTCTTAGGGTCGGTGTCGCGGACGTTAAGCCGGCTGAACCCGTTTAAGGGCGGGTGGGCCAAGGACACGACCAGCATTGCCGATGGGCGTGACAGGACTTCCATGCATGTGGTGAAGCCCAAGAGGAGGAGGTTCTCCATCGGCTAATTCTTTTGTGATATATCGATATGATCGTGTCATCGTGTGTGTGACTTATATTAAATCACTGTGATTAGAGGCTAGAACAAGGGGTGTGGATGTTTGTACTTTCTCTGTCAATGAAAAAACAATATGCACTACAAAGGCAAAAGTGTAGGTTAAAATAGTGGACTAAGGAGTAAAT…	-	-	437 homologue to UP:Q84YF6_SORBI (Q84YF6) RPT2-like protein, partial (3%)	GRMZM2G353024_T01	TCTGAAGCCATGGCTGCTGCTTCTTCCTCCATGGACAGGATCGCCCAGTGGGTGTCGTCCCAGGAGGTCCCGACCGACCTCACCGTCCGCATCGCCGACTCCGTCTTCTCTCTCCACAAGGCGGTGATGGTGCCCAAGTGCGGCTACATCCGCCGGGCCGTGGCGGCGAGCCAGACGCAGGGCCCGGGGGGCGGCGCCGTCGAGCTGGACCTCTCCGCGCTGCCGGGCGGCGCTGACGCCTTCCAGAAGGCGGCGCGCTGCTGCTACGGCGACAGCCTCGAGATCACGGCGCGCGACGCGGCGGCACTCCGCTGCGCCGCGGAGTTCCTCGACGCGCCGGACCTGGCCCGCCGCGCCGACGACTTCCTCGCGCAGGCCGCGCTGCGCGCGCTCCCCGGC…	est|omrna|protein	good
16189	15027	TC301411	954 similar to UP:Q8H2V6_ORYSA (Q8H2V6) Thioredoxin-like, partial (68%)	Up	NotSig	NotSig	On-On	On-On	On-On	4	4	4	4	4	4	1600	377	1240	1086	1012	698		A_92_P014941	sense gene model	No EST. cDNA result. B73 result agrees with cDNA result.	A	cDNA	60	1 of 1	1	219807353	219807412	1.07	yes	CDS	2	GTAAGAGGGCTTCCGACCCTTTACTTCTTCAGTCCAGACCAAAACAAAGATGCCATACGC	1	171	94	TC301411	NA	NA	NA	954 similar to UP:Q8H2V6_ORYSA (Q8H2V6) Thioredoxin-like, partial (68%)	GRMZM2G141707_T03	GTACAGTACTATCATTTCCACGGAGCCTTCCGGATAGGATTTGTCTCCCCTCCACTGCGCCTCTCCGTTTCCGCCATGGCTCCGGCCGCCGCCTTCCTGTCGGCGTGCGCCGCTGGTTCCATTCCCCGTGCGCCCTTCCTGATCCCGAGGCCTCTTCTTCTCCCAATTCCGCTCTCCCCTGCGCGCTGGGACCGCTCCCGCAGCTGCAGCCTCTTTGGCGTAGGCGCCAACACTCGCCGCGCGCCAACCCTTCGACGGAACGCCTCCACGGAGACGGTGGTTCCCTACGTGCCGGGCTCTGGCAAGTACATAGCGCCGGACTACCTCCCGAGGAGGTGCAGGAGCTGGTGAGGGGGCAGAGGAAGGTGCCGCTCATCGTTGACTTCTACGCGACCTGGT…	abinitio|est|protein	no_start
16255	14993	CF007914	574 QBI5h07.pg QBI Zea mays cDNA clone QBI5h07, mRNA sequence.	Up	Up	NotSig	On-On	On-On	On-On	4	4	4	4	4	4	767	460	1073	708	471	456		A_92_P015002	EST	EST result. No valid cDNA result. B73 result (EST vs genome) agrees with EST result.	B	EST	4e-169	1 of 1	3	94598532	94598479	3.04	no info	CDS overlaps intron	2	GACCTAAGGAAGCAGGTAATGCAATGGCCTCCAAACATCTCTGTGTGTACATACCTGCAA	1	171	131	CF007914	GGAATAGAAAGCCTGGGCATGACAACAATTTATAAAGTTCCAAGCTTCGCACACAACACAACACAACACACACGAGGTCTTAGCTTCAATACATAGTCTCGCGTCCTGCAGGGTGAATCCCTGCTGTGCATCAACTTTATTTTGGGTCATCAGAGCATTTCATATCCATCCAGATCGACCATGCTCATTCGGGTCTACCAGGTCCTCGTTGTTCAGCTGATCCATGTAGGCTTGATGATGGTACCCGAATTGCAGGGAAGGATCGTTGTCCAGGTGCTGAAGGAGCCCCTGATAAGGATCAAGAACATTCCCACTTGCGCCACTGTGCCCACCTTCCTCCCAGGAGACACGGAGCGCGTTCTCTGGCCTTGTTTCTTGCAGGTATGTACACACAGAGAT…	F2	QBI5h07.pg QBI Zea mays cDNA clone QBI5h07, mRNA sequence.	574 QBI5h07.pg QBI Zea mays cDNA clone QBI5h07, mRNA sequence.	GRMZM2G032070_T01	GATTCTTTTTTTATATAAAAAAGTAGACGCTATCTTCTATTTTCTTTAGAACTAGGTTTGTCGGTTTGTTTGGCAAACACGATCTATGTACTGACCTGAACTTTGCGTATTCCCTTTTTCCAAGCAGGATCTCACGTTGACTTACTCTGTTTCGTTGCGCTCTTTCTTTTCAAAACTAGATTAAATACCAGGATTATCTCAAGTTGAGGACAAGGGTTGAATTCCTCCAAACTACACAAAGAAATATTCTTGGGGAGGATCTGGGTCCACTTAGCATGAAGGAGCTCGAGCAGCTGGAGGACCAAATAGAGATATCTCTGAAGCATATCAGCTCAAGAAAGAATCAAATGCTACTTGATCAGCTCTTTGACCTCAAAAGCAAGGAACAAGAATTGCTGG…	est|omrna|protein	good
16336	15136	MAGI4_30176	maize MAGI4 gss assembly	Up	NotSig	NotSig	On-On	On-On	On-On	4	4	4	4	4	4	55766	35567	25712	24454	27659	23588		A_92_P022469	sense gene model	No EST. cDNA result. B73 result agrees with cDNA result.	A	cDNA	60	1 of 1	6	90531296	90531237	6.02	yes	UTR	4	AGGGAAAATCTTGCTTCACTCTATTTGCCCACTCAAATAGTCATTTGTCCGCTCAAATAG	1	124	88	MAGI4_30176	NA	NA	NA	maize MAGI4 gss assembly	GRMZM2G016250_T01	AAAAAAACAGTAGGGGTTCAAGTTGGGCCTCCACCCAGATGACAGCCTCGGATCGGACCCAAATCCGACCCATCACCACGACCTCTGAAGCCCGAGCGCGGCACCACCGTCCGATCCTGGATCCAACAGCCGAAACCCAGCCTCCAGAAACCCTAGTGCCGCCATCCTATATAACGCTCCCCGCCTCCCGCGCGCTCCGATTTGACCCATCTCCCAACCCCTACACTCCCGGCGGCGGCGCAGGAGCAGCAGCACCAGCACCCGAGGATGGTGAAGTTCCTCAAGCCCGGCAAGGCCGTGATCCTCCTGCAGGGCCGGTTCGCCGGCAGGAAGGCGGTGATCGTGCGCGTGTTCGAGGAGGGCACCCGCGACCGCCCCTACGGCCACTGCCTCGTCGCC…	cdna|est|omrna|protein	good
16336	15136	MAGI4_30176	maize MAGI4 gss assembly	Up	NotSig	NotSig	On-On	On-On	On-On	4	4	4	4	4	4	55766	35567	25712	24454	27659	23588		A_92_P026382	sense gene model	No EST. cDNA result. B73 result agrees with cDNA result.	A	cDNA	60	1 of 1	6	90530962	90530903	6.02	yes	UTR	4	CTGCCTCATCCCACTGTTGAGAGCAATCCATCTGCATCCCAGAAACATGATCCAAGTCCA	1	100	97	MAGI4_30176	NA	NA	NA	maize MAGI4 gss assembly	GRMZM2G016250_T01	AAAAAAACAGTAGGGGTTCAAGTTGGGCCTCCACCCAGATGACAGCCTCGGATCGGACCCAAATCCGACCCATCACCACGACCTCTGAAGCCCGAGCGCGGCACCACCGTCCGATCCTGGATCCAACAGCCGAAACCCAGCCTCCAGAAACCCTAGTGCCGCCATCCTATATAACGCTCCCCGCCTCCCGCGCGCTCCGATTTGACCCATCTCCCAACCCCTACACTCCCGGCGGCGGCGCAGGAGCAGCAGCACCAGCACCCGAGGATGGTGAAGTTCCTCAAGCCCGGCAAGGCCGTGATCCTCCTGCAGGGCCGGTTCGCCGGCAGGAAGGCGGTGATCGTGCGCGTGTTCGAGGAGGGCACCCGCGACCGCCCCTACGGCCACTGCCTCGTCGCC…	cdna|est|omrna|protein	good
16336	15136	MAGI4_30176	maize MAGI4 gss assembly	Up	NotSig	NotSig	On-On	On-On	On-On	4	4	4	4	4	4	55766	35567	25712	24454	27659	23588		A_92_P015075	sense gene model	No EST. cDNA result. B73 result agrees with cDNA result.	A	cDNA	60	1 of 1	6	90531627	90531568	6.02	yes	UTR	4	AAGCTCCGCTTCTAGATGGTCGGCGTCCCGAATGGTGACCGTCGGTTTCTTGTATGGGAC	1	170	140	MAGI4_30176	NA	NA	NA	maize MAGI4 gss assembly	GRMZM2G016250_T01	AAAAAAACAGTAGGGGTTCAAGTTGGGCCTCCACCCAGATGACAGCCTCGGATCGGACCCAAATCCGACCCATCACCACGACCTCTGAAGCCCGAGCGCGGCACCACCGTCCGATCCTGGATCCAACAGCCGAAACCCAGCCTCCAGAAACCCTAGTGCCGCCATCCTATATAACGCTCCCCGCCTCCCGCGCGCTCCGATTTGACCCATCTCCCAACCCCTACACTCCCGGCGGCGGCGCAGGAGCAGCAGCACCAGCACCCGAGGATGGTGAAGTTCCTCAAGCCCGGCAAGGCCGTGATCCTCCTGCAGGGCCGGTTCGCCGGCAGGAAGGCGGTGATCGTGCGCGTGTTCGAGGAGGGCACCCGCGACCGCCCCTACGGCCACTGCCTCGTCGCC…	cdna|est|omrna|protein	good
16336	15136	MAGI4_30176	maize MAGI4 gss assembly	Up	NotSig	NotSig	On-On	On-On	On-On	4	4	4	4	4	4	55766	35567	25712	24454	27659	23588		A_92_P038473	sense gene model	No EST. cDNA result. B73 result agrees with cDNA result.	A	cDNA	60	1 of 1	6	90531495	90531436	6.02	yes	UTR	4	TATTGTGCGTGTGTACTTCGAATGTTTGGTCTTGGAGTCCTACTGAATTGATGAATGTTC	1	24	166	MAGI4_30176	NA	NA	NA	maize MAGI4 gss assembly	GRMZM2G016250_T01	AAAAAAACAGTAGGGGTTCAAGTTGGGCCTCCACCCAGATGACAGCCTCGGATCGGACCCAAATCCGACCCATCACCACGACCTCTGAAGCCCGAGCGCGGCACCACCGTCCGATCCTGGATCCAACAGCCGAAACCCAGCCTCCAGAAACCCTAGTGCCGCCATCCTATATAACGCTCCCCGCCTCCCGCGCGCTCCGATTTGACCCATCTCCCAACCCCTACACTCCCGGCGGCGGCGCAGGAGCAGCAGCACCAGCACCCGAGGATGGTGAAGTTCCTCAAGCCCGGCAAGGCCGTGATCCTCCTGCAGGGCCGGTTCGCCGGCAGGAAGGCGGTGATCGTGCGCGTGTTCGAGGAGGGCACCCGCGACCGCCCCTACGGCCACTGCCTCGTCGCC…	cdna|est|omrna|protein	good
16355	15172	TC295569	1078 similar to UP:Q69SJ5_ORYSA (Q69SJ5) NatC N(Alpha)-terminal acetyltransferase, Mak10 subunit-like, partial (32%)	Up	NC	Up	On-On	On-On	On-On	4	4	4	4	4	4	663	394	379	258	368	239		A_92_P015094	sense gene model	cDNA and EST results agree. B73 result agrees with cDNA result.	A	cDNA	59	1 of 1	4	173315127	173315068	4.07	yes	UTR	1	ATTCTTGTTCACGTGTTGCTCACGTGTTCATTGGTTCTCCAGAGCGCAAGCAACACCATG	1	170	102	TC295569	GAAACTAGAATGTCTTGCAAAAGAGAATTGTGCATGAGAGTATCAAAGCAACTTCTTATTTGGACTCAGGAACATGCATACTTTGCTTTTCGGTTTCTCACATTGGGTTTTGAACTTGACCTATATTCTCCGGGCGAATACTGTATGGTGTACTGGTACATGTATGTGGTGCTCACAAAGCTAATAGAAAAGATGCATTTACGAGTTCTGGCCAGTAGTGAAACCTCACGAAGAAAGGGGAAAAAGAAGAAGGATCATTTGAAGGATTCAGCTCGGGATATGGCATTTTCGTCGTCTTGTTTATTGCCTCAATGCTATCTTTTGCTATCAGAGGGACTCTCGATGATGCTAGCTGTCCTCAGAAACGAAAGTAGGTCATTCCAAGTACCAAGTATCTTC…	-	-	1078 similar to UP:Q69SJ5_ORYSA (Q69SJ5) NatC N(Alpha)-terminal acetyltransferase, Mak10 subunit-like, partial (32%)	GRMZM2G178919_T02	TATTTTTTTTGTTTAACTTAACACGCATTGTCAAATGTTCAGCACGAAGAAAGGGGAAAAAGAAGAAGGATCATTTGAAGGATTCAGCTCGGGATATGGCATTTTCGTCGTCTTGTTTATTGCCTCAATGCTATCTTTTGCTATCAGAGGGACTCTCGATGATGCTAGCTGTCCTCAGAAACGAAAGTAGGTCATTCCAATTACCAAGTATCTTCAACACTGAACAAGAGAGATTCATGCAGCACTTTGATCTTCTTCTGAAAGCTCGAGTCCCTGAGCACATTTCCTTCTACAGTTTCAAGGAATCATCTTCCCGGGCAGGCATGTCGGATTTGGTGAAGTACAACTTCTTCAAGGAAATTCAGAAGATAGTGCCCTCACTACGGGGCAGCTTTGCAA…	est|protein	good
16392	15241	TC289305	1472 similar to UP:Q69UE9_ORYSA (Q69UE9) Kelch repeat-containing F-box-like, partial (85%)	Up	NotSig	NotSig	On-On	On-On	On-On	4	4	4	4	4	4	1189	485	1018	1029	1498	1224		A_92_P015127	sense gene model	cDNA and EST results agree. B73 result agrees with cDNA result.	A	cDNA	60	1 of 1	6	103359745	103359686	6.03	yes	UTR	1	CTGAACTCTGAAGTGGAGGGTGTGTACCTACACGTACGTGGTGGCTGTGCATACATGACG	1	170	28	TC289305	CACGGTCCAAGCACATCGACACACACGAGCACAGAAGAGAAACGGGCACACGCAACTGATCAAGGCAACCAATATTCACCGTCGGCAATGGGCGACCTGATCCCTGGGCTGCCGGATGAAGTGGCCAGGGAGTGCCTCGTCCGGGTGGGCTTCGACCAGCTGCCGGTGGTGCGCCGCATCTCGCGCCAGTGGAAGTCGGAGGTGGAGTCGCCGGACTACCACCGCCAGCGCCGGGCGGAGGGGCTGGCGCGCCCGGTGCTCGCGCTGGTCCAGGCGCAGCCGACAGCGCCGCCGGATGACGACGACGACGCCGGCCCCGCGCACAAGCGCTCGACGGCGGCCAACTCGTACCGGCTGGTGCTGCTGGAACCGGCCGAGGGACGGTGGACGCCGCTGCCG…	-	-	1472 similar to UP:Q69UE9_ORYSA (Q69UE9) Kelch repeat-containing F-box-like, partial (85%)	GRMZM2G325650_T01	AAAATAAAAAAGCTCTGGAAGCGACTGGATCCACACAATGACACACAACCATATAGAAATATCACAGCCTTCCCCCGCTATCACACTCACACCCTGCTCTGTTTCCATATAAGTAGCCCACTCTGCTCCCGCCTCACACAAGCACATCGACAACACACGGTCCAAGCACATCGACACACACGAGCACAGAAGAGAAACGGGCACACGCAACTGATCAAGGCAACCAATATTCACCGTCGGCAATGGGCGACCTGATCCCTGGGCTGCCGGATGAAGTGGCCAGGGAGTGCCTCGTCCGGGTGGGCTTCGACCAGCTGCCGGTGGTGCGCCGCATCTCGCGCCAGTGGAAGTCGGAGGTGGAGTCGCCGGACTACCACCGCCAGCGCCGGGCGGAGGGGC…	cdna|est|omrna|protein	good
16896	15709	CV071591	555 weakly similar to UP:Y4844_ARATH (O49453) Protein At4g28440, partial (25%)	Up	Up	Up	On-On	On-On	On-On	4	4	4	4	4	4	1685	933	1493	903	2016	1053		A_92_P015596	sense gene model	cDNA and EST results agree. B73 result agrees with cDNA result.	A	cDNA	60	1 of 1	2	145717855	145717796	2.07	yes	UTR	2	GAGAACACCATGGAATTGAGTTGTGTTGTTGTGGTGCGGAGTAGGAGTGTCCAAGCAAGG	1	167	40	CV071591	GGGGGGCCAAGACCGTGCGCAAGCCGGTCTTCACCACCGTCGACCAGCTGCACCCCTAGATGCATGGCCACACTCTTACCATCCGCGTCATCTCTGCCTGCACCATCCTCGACAAATCCTCCATGCACATTGGTCGTACCCGCATCGCCCAGTGCCTCGTCGGATACAACACCGACACCGTCCTTGTCACGCCCGCAACAATCAGGATACACTCACGGTGTGCTGGTGTGTGAGTGGAGGAAGAGCTTGATGGAGGATGAGGGAGAGGAATCAGTAGAGCAAATGAGCAAGACGAGACAGATGTGTAGCTGTTGGTGTTTCTCCACTATCGCGACCTCAATGCGCAAGCATGGCCTATATAGAGTGACGAGAACACCATGGAATTGAGTTGTGTTGTTG…	A188	EST3742 Zea mays embryo sac cDNA library Zea mays cDNA clone ES8456 5' similar to unknown protein, mRNA sequence.	555 weakly similar to UP:Y4844_ARATH (O49453) Protein At4g28440, partial (25%)	GRMZM2G140839_T02	GGGGCCAAGACCGTGCGCAAGCCGGTCTTCACCACCGTCGACCAGCTGCACCCCTAGATGCATGGCCACACTCTTACCATCCGCGTCATCTCTGCCTGCACCATCCTCGACAAATCCTCCATGCACATTGGTCGTACCCGCATCGCCCAGTGCCTCGTCGGATACAACACCGACACCGTCCTTGTCACGCCCGCAACAATCAGGGTATGCAATGGTTCAAGGCTCCGATCTTAATTGTTGATCTCTAAATCATCGTATTCAGTTAATTTTCTATTTAATATTTAGCAAATTTGTCATAGATACACTCACGGTGTGCTGGTGTGTGAGTGGAGGAAGAGCTTGATGGAGGATGAGGGAGAGGAATCAGTAGAGCAAATGAGCAAGACGAGACAGATGTGT…	est|protein	good
17130	15832	AW066769	609 similar to UP:Q6ZIX9_ORYSA (Q6ZIX9) Cyclin-like protein, partial (16%)	Up	NotSig	NotSig	On-On	On-On	On-On	4	4	4	4	4	4	499	147	593	287	400	148		A_92_P015820	ambiguous	cDNA and EST results agree. B73 result agrees with cDNA result.	A	cDNA	60	1 of 3	6	86546168	86546227	6.02	yes	CDS	3	CCAGAATCTGTGTGCACAATATGGCCAAGCTTTCTAGGGAGGCAACCACATTCCGCCGCA	1	166	81	AW066769	CACACTCTTTTAGACCAAAAGAGGCAGGACGATTTGCGCATTGTTGGGTGTGAAACCTTGTTTGATTTTACTGTCAATCAGGTGGATGGTACATATCAGTTCAATTTGGAAGGGCTGGTCCCAAGACTGTGTGAAATAGCCCAAGAAGTAGGAGAAGATGAAAGGGCAAGTGCCCTACGAGCGGCAGCCCTGCAATCTCTTTCAGCTATGATCTGGTTTATGGGGGAGCTTTCTCATATCTCGTCAGAGTTTGACAATGTTGTTCAAGTTGTACTGGAAAACTACAAACCTCAGAAGATGCAAAATGATGATCAAAGTACCAATGATGCTGACAACCAGTTGGTGCAGGAAGACCAGAAGGCTGAGCACCCGCCTTCCCCTTTCATTATCACTCCGGCC…	B73	683008E03.x1 683 - 14 day immature embryo from Hake lab (HS) Zea mays cDNA, mRNA sequence.	609 similar to UP:Q6ZIX9_ORYSA (Q6ZIX9) Cyclin-like protein, partial (16%)	GRMZM2G168449_T03	TCACTGACAGACACGGCTCTTCAATTGTTAACGTAGAAGTATAGGATGGCTGTATCACTATGCTATTTCTGCCCCGGGCTCACAACACGGTCCCGGATGCCCGTGAAGCGGTACAAGAAGATCCTTGCTGAAATCTTCCCCAAAACACAGGATGAAGAGCCTAACGAGAGAAGGATTGGGAAGTTGTGCGAGTACGCTTCGAAAAACCCTCTTCGAGTGCCAAAGATCACAGTTTACTTGGAGCAGCACATTTACCGGGACTTAAGAAGTGAGCAGTACGGCTTTGCAAAAGTGGTGATGTTGATATATCGCAGACTGTCGGTTTCCTGTAAAGAACAGATGCCTCTGTTTGCAAGTAGCCTATTAAGCATTGTGCACACTCTTTTAGACCAAAAGAGG…	est|omrna|protein	good
17130	15832	AW066769	609 similar to UP:Q6ZIX9_ORYSA (Q6ZIX9) Cyclin-like protein, partial (16%)	Up	NotSig	NotSig	On-On	On-On	On-On	4	4	4	4	4	4	499	147	593	287	400	148		A_92_P015820	ambiguous	cDNA and EST results agree. B73 result agrees with cDNA result.	A	cDNA	59	2 of 3	6	136435033	136434974	6.05	yes	CDS	1	CCAGAATCTGTGTGCACAATATGGCCAAGCTTTCTAGGGAGGCAACCACATTCCGCCGCA	1	166	81	AW066769	CACACTCTTTTAGACCAAAAGAGGCAGGACGATTTGCGCATTGTTGGGTGTGAAACCTTGTTTGATTTTACTGTCAATCAGGTGGATGGTACATATCAGTTCAATTTGGAAGGGCTGGTCCCAAGACTGTGTGAAATAGCCCAAGAAGTAGGAGAAGATGAAAGGGCAAGTGCCCTACGAGCGGCAGCCCTGCAATCTCTTTCAGCTATGATCTGGTTTATGGGGGAGCTTTCTCATATCTCGTCAGAGTTTGACAATGTTGTTCAAGTTGTACTGGAAAACTACAAACCTCAGAAGATGCAAAATGATGATCAAAGTACCAATGATGCTGACAACCAGTTGGTGCAGGAAGACCAGAAGGCTGAGCACCCGCCTTCCCCTTTCATTATCACTCCGGCC…	B73	683008E03.x1 683 - 14 day immature embryo from Hake lab (HS) Zea mays cDNA, mRNA sequence.	609 similar to UP:Q6ZIX9_ORYSA (Q6ZIX9) Cyclin-like protein, partial (16%)	GRMZM2G176987_T01	AATTCTGATATGGTCCACATTAGACAGTTCTCGGGTGTTCCTGCTTGGCCCTTCTCAGCACTACTGTCTACTACACTCCAAAATGTGCTTTTAACCAGGGCCGCTGTCTATTGTACCTCAGTCTGGTTTATGGGGGAGCTTTCTCATATCTCGTCAGAGTTTGACAATGTTGTTCAAGTTGTACTGGAAAACTACAAACCTCAGAAGATGCAAAATGATGATCAGGGTACCAATGATGCTGACAACCAGTTGGTGCAGGAAGACCACAAGGCTGAGCACCCCCCTTCCCCTTTCATTATCACTGCGCCCCCCTCTTGGGAGAGCATAGTTAATGTTAAGGGAGAAGTTAGCCTACCAGAGGAAGATGCTAGAGATCCCAAATTTTGGTCCAGAATCTGT…	cdna	good
17130	15832	AW066769	609 similar to UP:Q6ZIX9_ORYSA (Q6ZIX9) Cyclin-like protein, partial (16%)	Up	NotSig	NotSig	On-On	On-On	On-On	4	4	4	4	4	4	499	147	593	287	400	148		A_92_P015820	ambiguous	cDNA and EST results agree. B73 result agrees with cDNA result.	A	cDNA	60	3 of 3	5	56995583	56995524	5.03	yes	CDS	3	CCAGAATCTGTGTGCACAATATGGCCAAGCTTTCTAGGGAGGCAACCACATTCCGCCGCA	1	166	81	AW066769	CACACTCTTTTAGACCAAAAGAGGCAGGACGATTTGCGCATTGTTGGGTGTGAAACCTTGTTTGATTTTACTGTCAATCAGGTGGATGGTACATATCAGTTCAATTTGGAAGGGCTGGTCCCAAGACTGTGTGAAATAGCCCAAGAAGTAGGAGAAGATGAAAGGGCAAGTGCCCTACGAGCGGCAGCCCTGCAATCTCTTTCAGCTATGATCTGGTTTATGGGGGAGCTTTCTCATATCTCGTCAGAGTTTGACAATGTTGTTCAAGTTGTACTGGAAAACTACAAACCTCAGAAGATGCAAAATGATGATCAAAGTACCAATGATGCTGACAACCAGTTGGTGCAGGAAGACCAGAAGGCTGAGCACCCGCCTTCCCCTTTCATTATCACTCCGGCC…	B73	683008E03.x1 683 - 14 day immature embryo from Hake lab (HS) Zea mays cDNA, mRNA sequence.	609 similar to UP:Q6ZIX9_ORYSA (Q6ZIX9) Cyclin-like protein, partial (16%)	GRMZM2G431573_T01	ATGGTATCACTCTGCTATTTCTGCCCCGGGCTCACAACGCGGTCCCGGATGCCCGTGAAGCGGTACAAGAAGATCCTTGCTGAAATCTTTCCCAAAACACAGGATGAAGAGCCTAACGAGAGAAGGATTGGGAAGCTGTGCGAGTACGCTTCGAAAAACCCTCTTCGAGTGCCAAAGATCACAGTTTACTTGGAGCAACATATTTATCGGGACTTAAGAAGTGAGCAATACGGCTTTGCAAAAGTTGTGATGTTGATATACCGCAGACTGTCAGTTTCCTGTAAAGAACAGATGCCTCTGTTTGCAAGTAGCCTATTAAGCATTGTCCACACCCTTTTAGACCAAAAGAGGCAGGATGATTTATGTATCGTTGGATGCGAAACCTTGTTTGATTTTGCT…	abinitio|est|omrna	good
17152	15875	TC282737	946 weakly similar to UP:O60585_HUMAN (O60585) Ser:Arg-related nuclear matrix protein, partial (3%)	Up	NotSig	Down	On-On	On-On	On-On	4	4	4	4	4	4	1444	944	737	960	506	910		A_92_P015842	sense gene model	No EST. cDNA result. B73 result agrees with cDNA result.	A	cDNA	60	1 of 1	2	187374228	187375341	2.07	yes	CDS span intron (size=1049)	1	TGGTTCACATCGAGATACCTGATATTTAAGGAGAACCGTGATGAACTTTTCACGAGAGTC	1	166	37	TC282737	NA	NA	NA	946 weakly similar to UP:O60585_HUMAN (O60585) Ser:Arg-related nuclear matrix protein, partial (3%)	GRMZM2G076017_T01	GAAACGTTCAGGCACACGCGGCGCTGCAGTATACAACGAAGCGAGTGTGGAAAAGCAAGGCAGCGCGACGAAGCGGCGCCGCCAGCTCCCCAAAACCTCCCCAGCTGCCACCTCCTCTGCCTCCCTGCGTCCCCCGAGCAAAGCAGAACAAGGGGGGAAAAAGTTGACATACGCTTGCAGCGATGGCCTTTGCCGCCCGCGCCGCGCTCGTGCGCGTCCTCCCTCCGCGACCATCGCCGACCTCCCAACCGAAGCAGCTCAAGCAAGGTCTAGGCGGCCGCGGCGGGTCCTCGCTCGCCGTTCGGGCGAAGGACTCCGATGACTTCGGGGCCCTTCTGTCGGAGAAGCTCGATGCGCAGGCGCCTGAGAAGCGGGATGGGCGGGATGGTTTTGGGAGGG…	cdna|est|omrna|protein	good
17351	16089	TC309838	2783 homologue to UP:Q5Z9N8_ORYSA (Q5Z9N8) Heat shock protein 90, partial (96%)	Up	NotSig	NotSig	On-On	On-On	On-On	4	4	4	4	4	4	18475	10334	10254	11122	18532	14493		A_92_P016027	sense gene model	No EST. cDNA result. B73 result agrees with cDNA result.	A	cDNA	59	1 of 1	5	61527764	61527706	5.03	yes	UTR	6	TTCAGTTCAGTGACTCGGTCTAATTACCGGCTCCGATTAGTGAACTGTTTCTGTCTGATT	1	164	150	TC309838	NA	NA	NA	2783 homologue to UP:Q5Z9N8_ORYSA (Q5Z9N8) Heat shock protein 90, partial (96%)	GRMZM2G399073_T03	TGGCCCCGGCCCATTTTAAGGCGTTTCCTCTCCGGCGCAGAGCGGGTAGCGGGACGAACTCGTCACTGGTGTGGGCCGTGGCTGTACGCCGCAGAGTGAAGCGAGACGAGACGACGATGCGCAAGTGGGCGCTCTCCTCCGCGCTCCTCCTTCTCTTCCTCCTCACCACCCTCCCCGACCCAGCTAAGAAGCTACAGGTGAATGCGGAAGAGAGCAGCGATGACTTAGCTAACCCACCCAAGGTAGAGGAGAAGCTTGGTGCTGTCCCTCATGGCCTGTCCACCGACTCTGAGGTTGCCCAGAGGGAAGCTGAGTCTATCTCTAGGAAGACTCTTAGGAGCTCCGCCGAGAAGTTTGAGTTCCAGGCTGAGGTGTCCAGACTCATGGACATCATCATCA…	cdna|est|omrna|protein	good
17378	16139	TC310468	957 similar to UP:Q40672_ORYSA (Q40672) Cyclophilin 1 , partial (97%)	Up	NotSig	NotSig	On-On	On-On	On-On	4	4	4	4	4	4	331	210	239	193	182	148		A_92_P016052	sense gene model	No EST. cDNA result. B73 result agrees with cDNA result.	A	cDNA	60	1 of 1	7	8219414	8219454	7.01	yes	CDS	2	GCGCTCTCTCCGTCGGACTAGTCAGAGGATCCGTCATGGCGAAGAACCCCAAGGTGTTCT	1	164	96	TC310468	NA	NA	NA	957 similar to UP:Q40672_ORYSA (Q40672) Cyclophilin 1 , partial (97%)	GRMZM2G170397_T02	ACAAATACACGAGGCTGGGAGACCACTGCACTTAACCACTACTCCGCATCTACTGACGCCGCCGCCGCCGCCGCCGCGCTCTCTCCGTCGGACTAGTCAGAGGATCCGTCATGGCGAAGAACCCCAAGGTGTTCTTCGACATCCTCATCGGCAAGTCCAAGGCCGGGCGGGTCGTGATGGAGCTCTTCGCCGACAAGGTGCCCAAGACGGCCGAGAACTTCCGCTGCCTGTGCACGGGCGAGAAGGGCCTGGGCTCCGCGGGGAAGCCGCTGCACTACAAGGGCTCGGCCTTCCACCGCGTCATCCCGGGCTTCATGTGCCAGGGCGGCGACTTCACCCGGGGCAACGGCACGGGCGGCGAGTCCATCTACGGCGCCAGGTTCGCCGACGAGAACTTCA…	abinitio|cdna|est	good
17437	16092	TC289448	740 similar to UP:Q5ZAF5_ORYSA (Q5ZAF5) Amino acid transporter-like, partial (30%)	Up	Up	NotSig	On-On	On-On	On-On	4	4	4	4	4	4	253	131	295	125	219	156		A_92_P016111	sense gene model	cDNA and EST results agree. B73 result agrees with cDNA result.	A	cDNA	60	1 of 1	3	222950058	222949999	3.09	yes	CDS	3	GGTGCTGTGCAGCGTCAACTACGGGCTGACCGCAGTCCTGGGCTACATGATCTATGGCGA	1	164	147	TC289448	GAGTCACGGCATCTAAAGCCATACCATACAATACAACCTCCTCTCCTCTCCATACACTGCTCCGCGTAGCAGCTACAGCTAGCGGGATCCGAAAAATGGAGAGCCAGAACACCTGCGAAGAAGTGTTGCCGGTGAGCACGCTGAGCGAGCCTCTCCTCCCGGGGAAAGCCGACGACGACGACGACCTGGAGGTGCAGCTCACACCGTACGACCGCCGCGCCACCGCCACCGCCACCGGCGCGTCGTCCTTCTCCAGGACGTGCCTCAACCTCACCAACGCCGTCTCGGGGATCGGGGTGCTGTCCATGCCGTACGCGGTGGCGCAGGGCGGCTGGCTCAGCCTGGCGCTCTTCGCCCTCGTCGGCGCCGTCTGCTACTACACCGGCACCCTCATCGAGC…	-	-	740 similar to UP:Q5ZAF5_ORYSA (Q5ZAF5) Amino acid transporter-like, partial (30%)	GRMZM2G066428_T01	AGAGGCTGCGGCGTGCAACCGTTGGAACTTGGAAGCTTCGTTTGCTCAGTCACTCAACAACATGCAGCAGCACGCGGCACGCCGGAGCTCTGGGCGACTATATAAATCTGACCACTCGGTGCTAGCTCCATCAAGCTCGAGAGTCACGGCATCTAAAGCCATACCATACAATACAACCTCCTCTCCTCTCCATACACTGCTCCGCGTAGCAGCTACAGCTAGCGGGATCCGAAAAATGGAGAGCCAGAACACCTGCGAAGAAGTGTTGCCGGTGAGCACGCTGAGCGAGCCTCTCCTCCCGGGGAAAGCCGACGACGACGACGACCTGGAGGTGCAGCTCACACCGTACGACCGCCGCGCCACCGCCACCGCCACCGGCGCGTCGTCCTTCTCCAGGAC…	cdna|est|omrna|protein	good
17559	16321	TC310975	832 similar to PRF:NP_565761.1:18403216:NP_565761 expressed protein (Arabidopsis thaliana), complete	Up	NC	Up	On-On	On-On	On-On	4	4	4	4	4	4	2714	1519	2229	1691	2084	1260		A_92_P016223	sense gene model	No EST. cDNA result. B73 result agrees with cDNA result.	A	cDNA	60	1 of 1	1	25372506	25372565	1.02	yes	UTR	1	CCTGTTGTAGGCATTGAGAATGCAATCATGTCATGAGGGCATGAATAAGGCTATCAGACA	1	163	74	TC310975	NA	NA	NA	832 similar to PRF:NP_565761.1:18403216:NP_565761 expressed protein (Arabidopsis thaliana), complete	GRMZM2G070716_T03	TGTTGCAGTGTTTATTAGTACTTGTGTGATTTTCCATCTATTACGTCTAATTGTGCTGCTATCCAAGTTTCTCCTGAAATGCTCATCTCCTTGTCATGCCTTATTGCTTTTGCAGTGTTTGTTAGTACTTATGTGATTTTCCATCTGTTGCGTCTAATTGTGCTGCTATCCAAGTTTCTCCTGAAATGCTCCTCCTTGTCATGCCTTATTGCTTTGCAGTGTTTATTAGTACTTGTGTGGTTTCCATCTGTTACGTGTTTGTGTTTTAGTATCACCAGCCTTAAGTGCTAATGATTACCCATTAGTTTATATGATTTCCATGCCGGTGCTGTATATACTTTTATCTCTTCGGTCTTAGCTTCATGGGTGTGAAATTACGTTTGCAGGGCACTCAAAGAA…	est|protein	good
17640	16314	TC311864	1594 Zea mays clone EL01T0403F03.c mRNA sequence	Up	NotSig	NotSig	On-On	On-On	On-On	4	4	4	4	4	4	6496	3334	2197	2834	2485	2716		A_92_P016301	gDNA	No valid cDNA / EST result. Allow B73 result.	C	gDNA	60	1 of 1	9	146818602	146818661	9.06	NA	NA	NA	TGTTCTGTAGACTCAGGACCTGAGCCTAGCGTCAGAGCAATGTCACCGTTAGACTGTGTG	1	163	81	TC311864	NA	NA	NA	1594 Zea mays clone EL01T0403F03.c mRNA sequence	NA	NA	NA	NA
17935	16710	TC309856	879 homologue to UP:Q43638_SECCE (Q43638) Heat-shock protein precursor, partial (25%)	Up	NotSig	NotSig	On-On	On-On	On-On	4	4	4	4	4	4	3845	1905	3408	3866	3633	3852		A_92_P016575	sense gene model	No EST. cDNA result. B73 result agrees with cDNA result.	A	cDNA	60	1 of 1	7	129966871	129966812	7.03	yes	UTR	3	ATGTAACGAAAGTACGAACCAGAGCCAGGATAGAGGAATGCAGCGTTTGATAAGAACACT	1	161	2	TC309856	NA	NA	NA	879 homologue to UP:Q43638_SECCE (Q43638) Heat-shock protein precursor, partial (25%)	GRMZM5G813217_T03	CTCCCAGTCCCTGTACCTCCGTATAAACCCTAGTACCTCTTATCCGTTCGTCACTCCCCAAGCGTCACACCGAATCACCACAGTCGAGCTCGAGCAGGAACAAGCCGTGAGCGCCTGCCCCCGGTGCTCAATATCTATTCCACACCTCATGGCGCCGGCGCTGAGCAGGACCCTGGGGCCGTCGTCGGTGGCCGCGCTGCGCCCGAGCCCGTCGTGCCGGGGTCTGTTACGGGCCGCGCTCGCGCCGCAGGGCAGGGGCGCCTCCGCGAGGTGCGCGGTAGGGGTGAGATGGGAGGCAGCCAGGCGGAGGAGGATGGCCGGGGTGAGGTGCGACGCCGCCGTCGCTGAGAAGCCTGCCGGCGAGGAGGAGACGGCCGGCGAGAAGTACGAGTACCAGGC…	est	good
17941	16558	CB885503	609 similar to UP:HD2B_MAIZE (Q9M4U5) Histone deacetylase 2b (HD2b) (Zm-HD2b), partial (33%)	Up	NotSig	BelowBG	On-On	On-On	Off-On	4	3	3	3	2	4	218	90	160	184	-	483		A_92_P016581	sense gene model	cDNA and EST results agree. B73 result agrees with cDNA result.	A	cDNA	60	1 of 1	2	153032139	153032198	2.07	yes	CDS	1	CATTGCTGTGTTTGATACCTGACTACTACTGCTGTTACTTTGAATCTCCGGGGTGCTCAT	1	161	159	CB885503	CCAACATGCTAAAGTTGTTATCTCTAGAAGTAGACGATGAAAAAAACTGACACCCTGCAAACATGAGCATATGCACCATGACTCCATGAGCACCCCGGAGATTCAAAGTAACAGCAGTAGTAGTCAGGTATCAAACACAGCAATGGTGAGCACGGGAGGTGGTAGGCTCCCGGTGCGTTCGCCCGTGCATTGTATGAAACTGTCATGACATGCATACAAAACTTTTCTGCACCATACCCTTCAAATCACAACATTGCCTTCTTCAGGAGATAATCACTCACCCTCATTAGAATCATCAGACTCATACTCATCCTTGCTTTTTTTCAAGCCCAAGACTTGATTTTGAAGCTGCAGCAACTGCCTTCTCTTCACTTCTCTGGTCCTCCTTCCCATCACCTT…	B73	3529_1_88_1_B05.x_1 3529 - 2 mm ear tissue from Schmidt and Hake labs Zea mays cDNA, mRNA sequence.	609 similar to UP:HD2B_MAIZE (Q9M4U5) Histone deacetylase 2b (HD2b) (Zm-HD2b), partial (33%)	GRMZM5G843237_T01	GGGAATCAAAGAAAAGTGAAAGTGCCATGTCAAAGTTGATGACCAGAAGCTTGCTATTGGAACCCTCTCTATTGAAAAATACCCCTAGATAGAAATTGATTTGGTTTTCAATAAAGAGTGTGAGCTGTCACACACATCGAAAACTACACGTGTATTTTTCTTTGGTTACAAGGTTGAGCAACCAATCGAGGAAGATGAATAATGGATCTTGATTCTGAAGATGAAGAGAAGGAGCTAAACATTCCAGTAATCAAGGAAAATGGCAAAGGTGATGGGAAGGAGGACCAGAGAAGTGAAGAGAAGGCAGTTGCTGCAGCTTCAAAATCAAGTCTTGGGCTTGAAAAAAAGCAAGGATGAGTATGAGTCTGATGATTCTAATGAGGGTGAGTGATTATCTCC…	est	good
17962	16600	TC309229	406 unknown	Up	NotSig	NotSig	On-On	On-On	On-On	4	4	4	4	4	4	1062	640	447	557	629	665		A_92_P016602	sense gene model	cDNA and EST results agree. B73 result agrees with cDNA result.	A	cDNA	60	1 of 1	3	179069191	179069146	3.06	yes	UTR	1	ATGCACTAATTGGTCAGGTCTATGGTTGCTTTAGTTAGGCGGCAGACAGGTAGGAGTTTG	1	161	117	TC309229	ATATGAATGGAAAGAAATCATTCTGTAAATTCATGTTAAAATGCAGTAACCACAAAAAACACAGCATAGTTACAAACCACAGGCTAAATCGTAGGGACAGGTGTTTCTCACAAATCACATTGACAAAAAGGGAAATACTTCACCTAAAGTACATCTCCGGTACAACCAGATGAATCATGCGTTCTTGGCAAATGAACCAGTACATTTGAGTGATTTTCCGCCATTTGTATCCTGGTTCTCCGTTGATTGAAAAGGCGTTGTACAAATGAGTCGTACGTACAGCGGAACCCTTCGCAGAACAACCAGATGATAGAAAGATTCCTTGTTCATCGGACAATATGAAGCACAAACTCCTACCTGTCTGCCGCCTAACTAAAGCAACCATAGACCTGACCAATT…	-	-	406 unknown	GRMZM2G466780_T01	GCTGCGCTCGTCGCCGCGCCCCTCACCTCGAGCAAAGAGGAGCGACAATGGCCATGGCCGCCCCCGCTTTCCTCCTGCCATCACTGTTCCCCAAGCCCACTCTCCTCGCCGCGTCCCTCCACTCCAGCTTCCCACGCGGCCTCTCCCTCCGCTGCTCGCCCAACGGCGCCGCCGTGCCGGAATTCCCTGAACCTGCCTCGCGCCGCGGCCGCAAAAAGTCACCGTCCCCGTCGGCGCCGAAGCCGAGGGCTACGAGGAGGAGAACCAAGAAGGCGGACCGGGATCCCGACTCGGAGGGCGAGGAGGAGCCGGTGAAGCGGACCAACCGCCGGACGAGGAAGTCCAAGGGAGAGGCTAAACAGGAGGAGGTGGCCCAGGCGGCGAATCACGGGACGGGGG…	cdna	good
18021	16712	TC282697	912 homologue to UP:Q9AYT6_ORYSA (Q9AYT6) Plastid ribosomal protein L11, partial (96%)	Up	NotSig	NotSig	On-On	On-On	On-On	4	4	4	4	4	4	851	456	776	848	1380	1381		A_92_P016659	sense gene model	No EST. cDNA result. B73 result agrees with cDNA result.	A	cDNA	60	1 of 1	1	4760176	4760125	1.01	yes	CDS	1	TTCGTCTTGAAGACCCCTCCGGCTTCAGTCCTGCTACTCAAGGCTGCAGGTGTCGAAAAA	1	160	170	TC282697	NA	NA	NA	912 homologue to UP:Q9AYT6_ORYSA (Q9AYT6) Plastid ribosomal protein L11, partial (96%)	GRMZM2G176820_T01	GTATCAACGAGGGGAGTGCCTTGCCCCTCGTCAGCGGATTAGATAGGGGGCAGGCAGCAGAGGTTCCCGGCTCCTTCGCGGCGCTGCTTATCTCCCGCTCCCGGCTCCCCTCCTCCCCCGCGCCGCGATGAACACAGCCATGGCCACCACCTCCTTATCCCTCCAAGGCCGCCCATCCCACGCTCCCACTAGGAAGCTCTCCTCCCCGTTCCTCGGAGCCCCCGCGTCCTTTCTCCGGCCGCTGGCTCCCACGCCCGCCGCCGGCCCCTCCTCGCGGCGGACGCTTGCCGTCAGGGCCATGGCGCCTCCCAAGCCGGGAGGCAAGCCCAAGAAAGTGGTGGGCCTTATAAAGCTGGCGCTCGAGGCCGGCAAGGCGACGCCGGCGCCGCCCGTCGGCCC…	cdna|est|omrna|protein	good
18283	16890	TC298232	812 similar to GB:AAT72926.1:50293119:AY656247 17.7 kDa low temperature induced protein (Oryza sativa (japonica cultivar-group)), partial (48%)	Up	NotSig	NotSig	On-On	On-On	On-On	4	4	4	4	4	4	612	329	495	419	493	639		A_92_P016911	inconclusive	EST result. No valid cDNA result. B73 result (EST vs genome) agree with EST result, but score below cut-off.	E	EST	0	1 of 2	9	148225829	148226344	9.07	no info	NA	3	ATCTGATTTGCTGTAACCATTCCGGCTCTGATCTGTTGTAGTAATCATCAGGAAAGGAAA	1	159	155	TC298232	CGCTGCTCGTTGCCGGCTGCCCCCGCCCACTCCACCGCTGATATTTGTCATCGTCTCGTTCCTGCCCTCGGCCCTCCCCAACTCCAGCAGGCAGATCAGATACATCCATTCGCGGACCGGAAGGTGAGCGCCGGGAACGAACCATCCGCCCTCCTAGCTGCGATCTGTAGCCTTGCGTCGCTTTCGCGCCTAGATCGTCACGTCACCTGTCACGATCCGTGCGGTTCTAGATCTGTGGTTTTTACTTCCCCTGGTGGTCGAATCCTTCCATCCACCACCAGACCACCACGGGACCTCGTGGATTCCTTTTGGTTTTCCTGTGCCGAGTGCCAAAATCGAGGGGGGGGCTTGTTTTTGATTGGCTCGGTCTCCCGCTGTCTCGTGATCTGATTTGCTGTA…	-	-	812 similar to GB:AAT72926.1:50293119:AY656247 17.7 kDa low temperature induced protein (Oryza sativa (japonica cultivar-group)), partial (48%)	GRMZM2G181551_T01	ACCGATGCACACCGACGCGCACGGACCGGACCAGCACAGCCCGGAAACTGCCCTACGCCGACACGTTTTCCGGTCCGGCCCAGCAGCAGCAGGGAGGAAGGTTCGCTCGGTCGCTGGGCCTGGCTCCGCGTGCCGTCCCTCCTATAAATGCGAGTCCTCGCCGAGTCCACTGGGCACCAGAAGCTCACTCACTGCTCGTTGCCGGCTGCCCCCGCGGCCCCGGCCAGTCCATCCCCTCGCTCGCTCCCCAACTCCAGCAGGCAGATCAGATACATCCATCCATTCGCGGACCGGAAGGTGAGCGCCGTGAACGAACCATCCGCCCTGCTAGCTGCGATCTGTAGCCTTGCGTCGCTTTCGCGCCTAGATCGTCACGTCACCTATCACGATCCGTGCGGT…	cdna|est|protein	good
18283	16890	TC298232	812 similar to GB:AAT72926.1:50293119:AY656247 17.7 kDa low temperature induced protein (Oryza sativa (japonica cultivar-group)), partial (48%)	Up	NotSig	NotSig	On-On	On-On	On-On	4	4	4	4	4	4	612	329	495	419	493	639		A_92_P016911	inconclusive	EST result. No valid cDNA result. B73 result (EST vs genome) agree with EST result, but score below cut-off.	E	EST	9e-162	2 of 2	9	148225829	148226344	9.07	no info	NA	2	ATCTGATTTGCTGTAACCATTCCGGCTCTGATCTGTTGTAGTAATCATCAGGAAAGGAAA	1	159	155	TC298232	CGCTGCTCGTTGCCGGCTGCCCCCGCCCACTCCACCGCTGATATTTGTCATCGTCTCGTTCCTGCCCTCGGCCCTCCCCAACTCCAGCAGGCAGATCAGATACATCCATTCGCGGACCGGAAGGTGAGCGCCGGGAACGAACCATCCGCCCTCCTAGCTGCGATCTGTAGCCTTGCGTCGCTTTCGCGCCTAGATCGTCACGTCACCTGTCACGATCCGTGCGGTTCTAGATCTGTGGTTTTTACTTCCCCTGGTGGTCGAATCCTTCCATCCACCACCAGACCACCACGGGACCTCGTGGATTCCTTTTGGTTTTCCTGTGCCGAGTGCCAAAATCGAGGGGGGGGCTTGTTTTTGATTGGCTCGGTCTCCCGCTGTCTCGTGATCTGATTTGCTGTA…	-	-	812 similar to GB:AAT72926.1:50293119:AY656247 17.7 kDa low temperature induced protein (Oryza sativa (japonica cultivar-group)), partial (48%)	GRMZM2G481886_T01	ATTCACCAAGAAGAGCTAGTTGTAACATTTAGACTGCCGGCCGGCCATTGTACATCATACATTTGCTTACAGAAGAAGTGCATCCTTAATTATGACACTGGGATGGGATTCCACCTTCACCATTTTTATGGGGTTTCCCTAGACTAGACACACTGGATGACTGAACACGACTTAGAGAGCAGCAGTAAACTTACAGCTGCATTTTGTTATATTTTTTGGTCATTTTTTTTTTTTACTTGCTTGCTATACAAAAGGAACTTCTACAGTTGAGCCACACTATCCACTAGCTCGAACCACCGTTACTTCGACTTGAAAGAGCAGACCACGACAGCGGCGGCAGCCAGGAGCAAGGCTGCAAGAGGGGCAGCAGCCTTCCTGATGAGTTCCCCCAGCGAACCT…	omrna	good
18335	16986	TC281254	1400 weakly similar to PRF:NP_680191.1:22326954:NP_680191 expressed protein (Arabidopsis thaliana), partial (25%)	Up	Up	Up	On-On	On-On	On-On	4	4	4	4	4	4	442	120	240	128	388	142		A_92_P016957	sense gene model	No EST. cDNA result. B73 result agrees with cDNA result.	A	cDNA	60	1 of 1	1	40415791	40415850	1.03	yes	CDS	1	CCCAGTTGCATCACTACCAGGCACAGCAAAGGGTACAGAAACACCCTGAGAATAGCTACA	1	159	51	TC281254	NA	NA	NA	1400 weakly similar to PRF:NP_680191.1:22326954:NP_680191 expressed protein (Arabidopsis thaliana), partial (25%)	GRMZM2G087600_T01	ATCCTTTCACCCTTCAGCCCGCGTGCCCTCTGTTTCTCTCCCGGTTCTTCCCCTCTCTTGCGACGACAGGGTTGGGTAACGCCGCTCGCCGCCGCCGCCGCCATACGCAGGTGCCGAGGCCTTCGTCGATCTCTTAGCCGTCGACAAGCACCCAAGAGATGCAGGATAGAATGAGACGGCAGGGGCAATATGGTGAAGCGGATATTAACTCTATGGTTGCTGCCCAGTTGCATCACTACCAGGCACAGCAAAGGGTACAGAAACACCCTGAGAATAGCTACACTGGAAGAGATCCTGCACAAGCTTCTGCGGAGCATCAGTACACTCCCCCTAAAGCAAGACAGAGTCAATGGGATCGAGGTGGACCAAATGCGCCAAGCCAGGTTCCATCATATGCAT…	cdna|est|omrna|protein	good
18382	17076	TC280366	2355 similar to UP:Q9LIR6_ARATH (Q9LIR6) Beta-amylase (AT3g23920:F14O13_11), partial (78%)	Up	NotSig	NotSig	On-On	On-On	On-On	4	4	4	4	4	4	10241	3382	14114	13879	5605	9702		A_92_P017004	sense gene model	No EST. cDNA result. B73 result agrees with cDNA result.	A	cDNA	60	1 of 2	1	9059847	9059906	1.01	no	UTR	1	GGTGGGTGACTGGGGTACGGTACGTAGGTGCCACGTTGGAGGCTTTGGCGTTTGCTCAGA	1	158	128	TC280366	NA	NA	NA	2355 similar to UP:Q9LIR6_ARATH (Q9LIR6) Beta-amylase (AT3g23920:F14O13_11), partial (78%)	GRMZM2G572658_T01	GCACGTTTTGTAGAAGTTTGTATCTTCGTTAAAAATTATAGCAGTACAAATCATAGCACATTCTGTAGGTGTAGGATACAGTAACACAGCAGCAGAACATCAAACCCATCTCCTGCCAGGCTCTGAGCAAACGCCAAAGCCTCCAACGTGGCACCTACGTACCGTACCCCAGTCACCCACCCCACACCCTACCTCGCTCGCAGTCGCAGCTTCCGCTGTACGCACACTACTGCGCGGTGCACGCACCGACGACACGGCGGCGCAGCTTATGTATGAGTAAGTATAGGGACTCGCCATACAGGTAGTCATCGCAGCGTGCCACCCCGTCTAGCGATCGAACACAGTCGACGGGGAACGCCGGCCGGTCCGGTCAGTTGGTGAGCGCGACGGCGGCCTCGT…	cdna	no_stop
18382	17076	TC280366	2355 similar to UP:Q9LIR6_ARATH (Q9LIR6) Beta-amylase (AT3g23920:F14O13_11), partial (78%)	Up	NotSig	NotSig	On-On	On-On	On-On	4	4	4	4	4	4	10241	3382	14114	13879	5605	9702		A_92_P017004	sense gene model	No EST. cDNA result. B73 result agrees with cDNA result.	A	cDNA	60	2 of 2	1	9059847	9059906	1.01	yes	UTR	1	GGTGGGTGACTGGGGTACGGTACGTAGGTGCCACGTTGGAGGCTTTGGCGTTTGCTCAGA	1	158	128	TC280366	NA	NA	NA	2355 similar to UP:Q9LIR6_ARATH (Q9LIR6) Beta-amylase (AT3g23920:F14O13_11), partial (78%)	GRMZM2G450125_T02	ACCGAATCCCCAGACCAAATCGCCGTCGCCGTCGCCGTCGCATCGCAGCAGCGGGAGTCCCAGGGTCCCGGACCGAATCCATTTCCAGACACCCAAGGCCAAGATCCATCGCTCGTTCCAACCAGCCTTCTTCTTCTTCTGCTTGGTCGTCTGATCTCGTTTTCCATTCGTGTCCAATCCGATCCAGCCAACCGCTGTGAATGATGGCGCTCAACCTGTCCCACCAGACCGGCGCGGCCGTGGCGGCGGCACCGGCGGCGCCACGCGCGGCCGTCGTCGCGGCGGCGGCCACGGCGCCACGCTCGGCCGTCGTCGCCGCGGCGGCCACCGTGGCGCCGCCGCCCGCGTCGGCGCCCGCCCCCGCTCCGGCGCTCCAGCTGCAGACGATGACGGTGGACC…	cdna|est	good
18395	17100	TC289356	871 similar to UP:Q67Y17_ARATH (Q67Y17) MRNA, complete cds, clone: RAFL25-18-P16, partial (28%)	Up	Up	Up	On-On	On-On	On-On	4	4	4	4	4	4	1069	604	772	492	1015	692		A_92_P017014	inconclusive	No valid cDNA / EST result. No valid B73 result.	D	no result	NA	NA	NA	NA	NA	NA	NA	NA	NA	TCAGATATTCAGATCCCTGTATGAGCAACAACTCTCTCATCGCGCAACCATGGCACAGGC	1	158	102	TC289356	AAGATGTTGTTTTTTATGTCACAAGAGCAGAATAGTCCGTTCTTTTTTGCATTAACTCAAGACACCCATGTGCTTCCGATTTTCATGGAAATCGGTCTCCTGTTCCTGATCCAAAATCCAAAGGAGTGATTTATGGCTTGACACTTGATACAAGTGAGAAGCATTTAGCTCTTCTATACCTAGCAACAATTCAGGGTATTGCTTATGGTACTCGTCATATTGTGGAGCATTGTAATGCTCATGGCCACAAGATAGACACACTTCTTGCTTGTGGGGGACTTGCAAAGAATTCTCTGTATATCCAAGAGCATGCAGATATTACAGGATGTCCTATAATACTTCCTAGAGAGAGCGAGTCAGTGCTTTTGGGTGCCGCTGTTCTTGGCGCTGTTGCTGGCA…	-	-	871 similar to UP:Q67Y17_ARATH (Q67Y17) MRNA, complete cds, clone: RAFL25-18-P16, partial (28%)	NA	NA	NA	NA
18621	17207	TC307310	717 similar to UP:Q69MJ7_ORYSA (Q69MJ7) Pentatricopeptide (PPR) repeat-containing protein : CBS domain-containing protein-like, partial (15%)	Up	NotSig	NotSig	On-On	On-On	On-On	4	4	4	4	4	4	495	273	408	536	473	674		A_92_P017227	sense gene model	cDNA and EST results agree. B73 result agrees with cDNA result.	A	cDNA	60	1 of 1	2	182873261	182873312	2.07	yes	CDS	1	GGATGATTGGGGAGGATGCATTGGCATAGTTCACCGCGATGATTGTACCAAGCTGGACGC	1	157	159	TC307310	TGAGAGTGAAAGCTGTTATTCCGACCAAAAAAAACCTCTTGTTTATGATGTGTACTAGATTTCTGTACTGATATGCTTTGAACCTTATTGGTGCTTATCGTAGGGGCCCTTTGCATTTTTGGTGATATAATAAAGCATGCTGGCAAGAACAATGATTTGAGACCTAAACCTCATCTTTATCTTTCAATCATGAGAGCTTTTGCTACCAGAGGTGATGTTGATATGGTCATGAGATTTAACAAGCGCATGTGGCTGGATTCAGTTGGATCAATTAGCCGTGCCGCCAAAGAAGAGACACATGAGCTATTAATGGAAGCTGCCATAAATAATAATCAGATAGATTTGGCTAGAGGGCTTCTAAGAAGAATAGTAAATGAGAAAGAATGTTTCTCTTGGACA…	-	-	717 similar to UP:Q69MJ7_ORYSA (Q69MJ7) Pentatricopeptide (PPR) repeat-containing protein : CBS domain-containing protein-like, partial (15%)	GRMZM2G019901_T02	TTCGCGCCGCAGACAGTGCTCGCGAAACGAGCGTTCGGCGGCAACGGCAGCGGCCAGCCGTGAGAGAAGAGATGATGCTGATAAGGCCGCCGCGGTTTCTCTCCCCTTCGCCCTCGCCAGGGACACGCGAGCCCCGCCTTCGCCGGCCTCTCGATGCCTCCAGAATCTTCTCCTCCCCTCGTCCTCCCGGTCGCCGTTCCCGCCCCCGCCCCCGGCTCGTCTCTCCGTCCACCGATCTCCGCCGCCTCACTGCCCGCATCGTCGACCTCACCCGCCGCAGGCAGCTCGCCCAAATCATGGAGGAGGTGGAAGCAGCGCGGCGTCGTGTGCGTGGGGGCGGGTTGCTCAACACCATCGTCATGAACGCGGTTCTCGAGGCATGTGTGCGCTGCGGCGACG…	cdna|est	good
18669	17301	TC299646	567 similar to UP:SEM11_ARATH (Q9XIR8) Probable 26 proteasome complex subunit sem1-1, partial (92%)	Up	NotSig	NotSig	On-On	On-On	On-On	4	4	4	4	3	3	40618	111	20517	3928	13142	8347		A_92_P017274	sense gene model	No EST. cDNA result. B73 result agrees with cDNA result.	A	cDNA	60	1 of 1	8	3163911	3163852	8.01	yes	UTR	3	GAACGGCAGGAAGTTGACGGACATCAGTCGGCTATTTAAAAAATATCTCAGTTGTGGTTA	1	157	63	TC299646	NA	NA	NA	567 similar to UP:SEM11_ARATH (Q9XIR8) Probable 26 proteasome complex subunit sem1-1, partial (92%)	GRMZM2G036070_T04	CAGTGTCACAGTATTTTTGATTTGGCTTTTGTTTTTGGCACGAGCCCCAGCCCAACTCCGATCGCACGAGCCCCAGCCCCCAAACAGCCTCCAGGTCTAGCTAGGGTTTCGTCTCCGCCGCTTGCTCTAATCCTCTCCCGGCACGCGACACGCGAGCGTTTATGGCGGCGACACCGGCGGACGCGAAGACCGAGGCCGCCAAGATGGACCTCCTCGAGGACGACGACGAGTTCGAAGAGTTCGAGATCGACCAAGAATGGGATGAGAAGGAAGAAGGCAATGAAGCTGTCCAGCAGTGGGAGGATGATTGGGATGACGATGATGTGAATGATGATTTCTCGCTGCAGCTGAGGAAAGAACTGGAGGGAAGCAACGCCCAGAAGAGCTGAAGTATTATTT…	cdna|est|omrna|protein	good
18669	17301	TC299646	567 similar to UP:SEM11_ARATH (Q9XIR8) Probable 26 proteasome complex subunit sem1-1, partial (92%)	Up	NotSig	NotSig	On-On	On-On	On-On	4	4	4	4	3	3	40618	111	20517	3928	13142	8347		A_92_P024605	antisense gene model	No EST. cDNA result. B73 result agrees with cDNA result.	A	cDNA	60	1 of 1	8	3163955	3164014	8.01	no	UTR	3	TCGATTGCTCCCAGCAGCACAAATCACATAAAGGTTCCGATTTCCAGAAGTAGCTGGCAT	1	111	157	TC299646	NA	NA	NA	567 similar to UP:SEM11_ARATH (Q9XIR8) Probable 26 proteasome complex subunit sem1-1, partial (92%)	GRMZM2G036070_T04	CAGTGTCACAGTATTTTTGATTTGGCTTTTGTTTTTGGCACGAGCCCCAGCCCAACTCCGATCGCACGAGCCCCAGCCCCCAAACAGCCTCCAGGTCTAGCTAGGGTTTCGTCTCCGCCGCTTGCTCTAATCCTCTCCCGGCACGCGACACGCGAGCGTTTATGGCGGCGACACCGGCGGACGCGAAGACCGAGGCCGCCAAGATGGACCTCCTCGAGGACGACGACGAGTTCGAAGAGTTCGAGATCGACCAAGAATGGGATGAGAAGGAAGAAGGCAATGAAGCTGTCCAGCAGTGGGAGGATGATTGGGATGACGATGATGTGAATGATGATTTCTCGCTGCAGCTGAGGAAAGAACTGGAGGGAAGCAACGCCCAGAAGAGCTGAAGTATTATTT…	cdna|est|omrna|protein	good
18827	17436	TC310006	963 homologue to UP:Q9FSF6_TOBAC (Q9FSF6) Ribosomal protein L11-like (Fragment), partial (97%)	Up	NotSig	NotSig	On-On	On-On	On-On	4	4	4	4	4	4	25692	16138	13195	11595	7003	5750		A_92_P017422	sense gene model	No EST. cDNA result. B73 result agrees with cDNA result.	A	cDNA	60	1 of 1	9	77026481	77026540	9.03	yes	UTR	1	TGTTTACCAGTAGCAACAGAGTTTTCACCTCTACTGAAGTTTTGTCGATCTCGGATGATA	1	156	87	TC310006	NA	NA	NA	963 homologue to UP:Q9FSF6_TOBAC (Q9FSF6) Ribosomal protein L11-like (Fragment), partial (97%)	GRMZM2G001816_T01	TAATTCCCCCGCCGCCGCCCCTCGCCACGCTCCGCCAGCCGCTGCCACTCGCCACGTTCCACCAGCCGGCGCCCCTTTTCCTTCTCACTCCGCTGGCGCCGGCGCCGCCTTATCCATGGCGTCGGAGAAGAAGCAATCCAACCCGATGAGGGAGATCAAGGTGCAGAAGCTGGTGCTCAACATCTCCGTCGGAGAGAGTGGGGATCGCCTCACCCGCGCCGCCAAGGTCCTGGAGCAACTGAGTGGCCAGTCACCAGTGTTCTCTAAGGCTAGGTACACTGTCCGTTCCTTTGGTATCAGGCGTAATGAGAAGATTGCCTGCTATGTTACTGTAAGGGGTGAGAAGGCAATGCAGCTTCTGGAGAGTGGACTTAAGGTCAAGGAATATGAACTGCTAAG…	est	good
18935	17639	TC279356	1995 UP:ATPB_MAIZE (P00827) ATP synthase beta chain , partial (86%)	Up	NotSig	NotSig	On-On	On-On	On-On	4	4	4	4	4	4	36026	25077	21378	24112	46509	57439		A_92_P017526	ambiguous	No EST. cDNA result. B73 result agrees with cDNA result.	A	cDNA	60	1 of 9	Pt	54489	54430	None	yes	UTR	1	GATATGGGTCCTTTGAGAATACGCCTCCTGAACGACCAATGGTTAACGGCGGTTCTGTGG	1	155	42	TC279356	NA	NA	NA	1995 UP:ATPB_MAIZE (P00827) ATP synthase beta chain , partial (86%)	GRMZM5G808402_T01	ATGAGAACCAATCCTACTACTTCGCGTCCCGGGATTTCCACAATTGAAGAAAAAAGCGTAGGGCGTATTGATCAAATTATTGGACCCGTGCTGGATATCACTTTTCCCCCGGGCAAGTTGCCTTATATTTATAATGCTTTGATAGTCAAGAGTCGAGACACTGCCGATAAGCAAATTAATGTGACTTGTGAGGTACAACAATTATTAGGAAATAATCGAGTTAGAGCTGTGGCTATGAGTGCTACAGAGGGGTTGATGAGAGGAATGGAAGTGATTGACACGGGAACTCCTCTCAGTGTTCCAGTCGGTGGAGCTACTCTCGGACGAATTTTTAACGTTCTTGGGGAGCCTATTGACAATTTGGGTCCTGTGGATACTAGTGCAACATTTCCTATTCAT…	mrna|protein	good
18935	17639	TC279356	1995 UP:ATPB_MAIZE (P00827) ATP synthase beta chain , partial (86%)	Up	NotSig	NotSig	On-On	On-On	On-On	4	4	4	4	4	4	36026	25077	21378	24112	46509	57439		A_92_P017526	ambiguous	No EST. cDNA result. B73 result agrees with cDNA result.	A	cDNA	60	2 of 9	8	45880956	45881015	8.03	no	UTR	1	GATATGGGTCCTTTGAGAATACGCCTCCTGAACGACCAATGGTTAACGGCGGTTCTGTGG	1	155	42	TC279356	NA	NA	NA	1995 UP:ATPB_MAIZE (P00827) ATP synthase beta chain , partial (86%)	GRMZM2G326945_T01	ACTCTTTAATTTCTTGTACTCACCTCGATACAGTATGCAGTAGTTAGGGCAGGCGTCAAACTTCTTAAGTTTTATTGTCACTCCACAGAACCGCCGTTAACCATTGGTCGTTCAGGAGGCGTATTCTCAAAGGACCCATATCTACAGCTGTGTTAATGGGGGCGTGGTTTGGCAAGACAAGAATATTTAATAATGAGATCATCATTTTAGGAAATGATGCAGAACTAGGTAGTGACATTGATCCAGAAGAAGCTCAACATGCACTTGAAATAGCCGAAGCTAACTTGAGTAAAGCTGAAGGTACGAAAGAATTGGTTGAAGCGAAGCTAGCTCTCAGACGAGCTAGGATACGAGTCGAGGCTGTCAATTGGATTCCCCCCATCCAATTGAAGACAATCC…	est|omrna|protein	good
18935	17639	TC279356	1995 UP:ATPB_MAIZE (P00827) ATP synthase beta chain , partial (86%)	Up	NotSig	NotSig	On-On	On-On	On-On	4	4	4	4	4	4	36026	25077	21378	24112	46509	57439		A_92_P017526	ambiguous	No EST. cDNA result. B73 result agrees with cDNA result.	A	cDNA	60	3 of 9	4	111659468	111659527	4.04	yes	UTR	1	GATATGGGTCCTTTGAGAATACGCCTCCTGAACGACCAATGGTTAACGGCGGTTCTGTGG	1	155	42	TC279356	NA	NA	NA	1995 UP:ATPB_MAIZE (P00827) ATP synthase beta chain , partial (86%)	GRMZM2G155238_T01	GATCTAGTGCACTGGAACTCATGGTTATGGACCCGAATCCTTTAGTATGGAACATTGTATTTTCCAAGTAAAAACCCCTAGTATATGAAAGAATGAAAAGGTGCTTTCGTTCTTGTGGAATAAGAAGCCCTCGTACCTTAATGAAAGGAAAATAGAAATTTTACTATAGGAATTCGATAGGAATTGAGTTGTTGTTATGGTAAGTTAACACGGTTCGTTATTAAACCGTGGATTTGATTCACCAAATCCATCATTATTGTATACTCTTTGATAGATATAACACAACCCAAACCCTAATCTTTATTTTACAATTTTTAAAGTTCTTCCCCTTTGATATTTTGAATCTAAATACCTAAATACTAAGAAAATTCTCTGTTGACAGCAATCTATGCTTCACAG…	est|omrna|protein	good
18935	17639	TC279356	1995 UP:ATPB_MAIZE (P00827) ATP synthase beta chain , partial (86%)	Up	NotSig	NotSig	On-On	On-On	On-On	4	4	4	4	4	4	36026	25077	21378	24112	46509	57439		A_92_P017526	ambiguous	No EST. cDNA result. B73 result agrees with cDNA result.	A	cDNA	59	4 of 9	4	111779288	111779347	4.04	yes	UTR	1	GATATGGGTCCTTTGAGAATACGCCTCCTGAACGACCAATGGTTAACGGCGGTTCTGTGG	1	155	42	TC279356	NA	NA	NA	1995 UP:ATPB_MAIZE (P00827) ATP synthase beta chain , partial (86%)	GRMZM2G478934_T01	ATGGATAGGGCCTCGTTGCTAAGTGCTACAAGATCTAGTGCACTGGAACTCGTGGTTATGGACCCGAATCCTTTAGTATGGAACATTGTCTTTTCCAAGTAAAAACCCCTAGTATATGAAAGAATGAAAAGGTGCTTTCGTTCTTGTGGAATAAGAAGCCCTCGTACCTTAATGAAAGGAAAATAGGAATTTTACTATAGGAATTCGATAGGAATTGAGTTGTTGTTATGGTAAGTTAACACGGTTCGTTATTAAACCGTGGATTTGATTCACCAAATCCATCATTATTGTATACTCTTTGATAGATATAGCGCAACCCAAACCCTAATCTTTATTTTACAATTTTTAAAGTTCTTCCCCTTTGATATTTTGAAATTAAATACCTAAATACTAAGAAAA…	est|omrna|protein	good
18935	17639	TC279356	1995 UP:ATPB_MAIZE (P00827) ATP synthase beta chain , partial (86%)	Up	NotSig	NotSig	On-On	On-On	On-On	4	4	4	4	4	4	36026	25077	21378	24112	46509	57439		A_92_P017526	ambiguous	No EST. cDNA result. B73 result agrees with cDNA result.	A	cDNA	60	5 of 9	2	200102937	200102996	2.07	yes	UTR	4	GATATGGGTCCTTTGAGAATACGCCTCCTGAACGACCAATGGTTAACGGCGGTTCTGTGG	1	155	42	TC279356	NA	NA	NA	1995 UP:ATPB_MAIZE (P00827) ATP synthase beta chain , partial (86%)	GRMZM2G385622_T01	TATATTTTGATTTATATTTGTTTATTGTATTATACCTTTCTATATTCTAGATATATAGAATAGAAGAATCTCGATTTGTCAAGTCTCATGATCGTATCAAGATCTATTTCAATTCGGCTCAGTCTTTTTTTTTAGAAAAGATTGAGCCGAATTGAATTGCAATCAATTAGAGGAATAAAGAAGAATTACTGCATTTCTTAACTTATTTTTTCTCTTTCTATTTTGCTTTTTTTTATTTTATATGGTATCCATCGCTTTGAAACCATCAAATTTGATCTCCTTCCATATTTCACAAGCTGCGGCTAGTTCAGCACTCCATTTGCAAGCTGCTTTGATAATTTCATTACCTTCACGAGCAAGATCGCGCCCTTCGTTACGAGCTTGTACACAGGCTTCTAA…	est|omrna|protein	good
19042	17683	TC289594	638 similar to UP:Q6AVH7_ORYSA (Q6AVH7) Expressed protein, complete	Up	NotSig	NotSig	On-On	On-On	On-On	4	4	4	4	4	4	2737	1683	1713	1660	992	941		A_92_P017627	sense gene model	No EST. cDNA result. B73 result agrees with cDNA result.	A	cDNA	58	1 of 1	5	8546872	8546931	5.02	yes	UTR	1	GTTTCCGTTTGAACATCGGCCTCTGTGGAACAGCTAGCTGAATGTTGGTATTATGTCGTG	1	154	168	TC289594	NA	NA	NA	638 similar to UP:Q6AVH7_ORYSA (Q6AVH7) Expressed protein, complete	GRMZM2G064042_T01	AATATTACACTGAGGAGTGAGGAGCACAATTCCTTCCAGGATCCCAGAAGATTCGACGTTCCACGGGCTCCGGCGGCGGCAGGAACGCCTCCCGATTTCGACGGCAGAACTAGAGAGCGATGGCGCTGACTAACTTCATCGTGACGGTGGCCGTGGTTGGCGCGGGGGTGCTTCTCTTTACCACCGACATCCGCAGGTCTGGCGCCCTCTTCCGCCGCAACGCGCGCCAGCTCCGGCTGTGGCTCGAGGAGGACACGGCCTCCGCCGCGTCCAAGTCTGCAAAAGAAGCAGCTCCAAAGAAACTCGACTCGACGGTCCCCAAGGAGAAGCCAAAGGAAGATAGTCACTGATTGGAGCTGTTTATATGAACGGTATAACCCCTATTTGAAGTATTGCAAG…	cdna|est|omrna|protein	good
19064	17726	TC297979	980 Zea mays clone Contig173 mRNA sequence	Up	NotSig	NotSig	On-On	On-On	On-On	4	4	4	4	4	4	29160	15091	14418	12035	10323	9229		A_92_P017649	sense gene model	No EST. cDNA result. B73 result agrees with cDNA result.	A	cDNA	60	1 of 1	9	119494892	119494951	9.04	yes	UTR	1	ACGAAGAGGAAGAGTGATCATGTGATGCTAGCTCCTTCGTTTTGTTAGGGACCTAATTTT	1	154	124	TC297979	NA	NA	NA	980 Zea mays clone Contig173 mRNA sequence	GRMZM5G832108_T01	GCCACACCCCTCACAAACCACAAACACATCTCGCGGCGGCGGCGGCGGCAGAGACAGGCGGCGGCCGCCGAGCGGCGTGGGCAGCGTCATCCATGGTGCACGTGAACTTCTATCGCAACTATGGTAAGACTTTCAAGAAGCCAAGGCGGCCTTATGAGAAGGAGCGCCTTGATGCTGAGTTGAAATTAGTGGGTGAATATGGCCTGAGGTGCAAGCGTGAGCTGTGGCGTGTGCAGTATGCCCTCAGCCGCATCCGAAATGCTGCAAGGGAGCTGCTCACCCTTGATGAGAAGAACCCCCGTCGTATCTTTGAGGGCGAGGCACTCCTGCGCCGCATGAACCGCTATGGTCTTCTCGGTGAGGGCCAGAACAAGCTTGACTATGTGCTTGCACTCACCG…	est	good
19073	17743	TC294363	1364 similar to UP:Q653W2_ORYSA (Q653W2) (2R)-phospho-3-sulfolactate synthase-like (Phosphosulfolactate synthase-related protein), partial (92%)	Up	NotSig	NotSig	On-On	On-On	On-On	4	4	4	4	4	4	233	153	194	210	179	147		A_92_P017658	sense gene model	No EST. cDNA result. B73 result agrees with cDNA result.	A	cDNA	60	1 of 1	5	48346407	48346466	5.03	yes	CDS	2	TAGTTTGATGGGAAAGGAGTTGGTTAGAGAGATCACTGATCTAGCACACAGGCATGACAT	1	154	106	TC294363	NA	NA	NA	1364 similar to UP:Q653W2_ORYSA (Q653W2) (2R)-phospho-3-sulfolactate synthase-like (Phosphosulfolactate synthase-related protein), partial (92%)	GRMZM2G043147_T03	ACGACACGTCATTGCCGTGGCCCAGCGCTAGTTTCCAGAAGCAGCCGCGAGCTTCCACCGCCTTCTTCCCGTGCATTTTCTCGAGCGACGGAGCGATCCGTTCGGGCCGTCCACCACAGCGAGAGAGAGCGGCAGAGGCGCAGAGCGCAACCGAGCGAGAGAGAGAGGACGGCGACGGCGGAGATGATGGGGTGGGGAGAGGAGGTGGTGGCTCTGTCCCTGCGAGGCTACGGCTATGGCAACGAGGAGGACGACCGGCCGGAGAAGCCGCGGCGGTACGGGGTGACGGAGATGCGGAGCCCCTTCTACTCCTTCCGCCCCGCAAACCAGGCGCTCCAGGAAATATTGGATTCTCTTAGTCCATTCGTTGATGGTTTGAAGTTCTCTGGCGGATGCCAT…	est	good
19225	17874	TC313836	1385 similar to UP:Q8LQQ4_ORYSA (Q8LQQ4) DNA cross-link repair 1B-like protein, partial (58%)	Up	NotSig	NotSig	On-On	On-On	On-On	4	4	4	4	4	4	350	131	381	330	345	362		A_92_P036776	inconclusive	No EST. cDNA result. No valid B73 result.	B	cDNA	37	1 of 1	8	None	None	8.08	no	NA	4	AAGCTGAAGTTTGGCTTGGAGCCTTGGAACAACATATCCCATCTCATCGCTTCAAGACTT	1	35	58	TC313836	NA	NA	NA	1385 similar to UP:Q8LQQ4_ORYSA (Q8LQQ4) DNA cross-link repair 1B-like protein, partial (58%)	GRMZM2G404056_T02	GTTCTGGAGACTTGGAGAGGCATTCCGCATCGGTATCCCGTATCCAGCAAAGGCGGCAAGCCATGGAGGAGGGTCTGGTATCAGTGGACAAGTTCTCCGGTGGCAGCCAGGCGTACTTTCTGACGCACCTCCACCAGGACCACACCCGTGGCCTCGGCGCGGTGGGCGGGTGGCGCCACGGCCCGCTCTACTGCTCTCCGACCACGGCGCGCCTCCTCCCCATCCGCTTCCCGGGAATCGACGCCTCCCTCCTCCGCCCGCTAGCCCCAGGTGCCTCTGCCTCCATCTATCTGTTCTCTCCCTCCTCGGGCCAGTCCCTCTCCCTTCACGTCACTGCCATCCCCGCGCTGCACTGCCCCGGATCGCTCATGTACCTCTTCCGCGGAGACCTCGGGTGCA…	cdna|est|protein	good
19225	17874	TC313836	1385 similar to UP:Q8LQQ4_ORYSA (Q8LQQ4) DNA cross-link repair 1B-like protein, partial (58%)	Up	NotSig	NotSig	On-On	On-On	On-On	4	4	4	4	4	4	350	131	381	330	345	362		A_92_P017806	sense gene model	No EST. cDNA result. B73 result agrees with cDNA result.	A	cDNA	53	1 of 1	8	171894132	171894188	8.08	yes	UTR	4	CAAGGCTCCAAGCCAAACTTCAGCTTGCTGGTATTCAGGAATCTGGACGTGGTGTTTGGC	1	153	142	TC313836	NA	NA	NA	1385 similar to UP:Q8LQQ4_ORYSA (Q8LQQ4) DNA cross-link repair 1B-like protein, partial (58%)	GRMZM2G404056_T02	GTTCTGGAGACTTGGAGAGGCATTCCGCATCGGTATCCCGTATCCAGCAAAGGCGGCAAGCCATGGAGGAGGGTCTGGTATCAGTGGACAAGTTCTCCGGTGGCAGCCAGGCGTACTTTCTGACGCACCTCCACCAGGACCACACCCGTGGCCTCGGCGCGGTGGGCGGGTGGCGCCACGGCCCGCTCTACTGCTCTCCGACCACGGCGCGCCTCCTCCCCATCCGCTTCCCGGGAATCGACGCCTCCCTCCTCCGCCCGCTAGCCCCAGGTGCCTCTGCCTCCATCTATCTGTTCTCTCCCTCCTCGGGCCAGTCCCTCTCCCTTCACGTCACTGCCATCCCCGCGCTGCACTGCCCCGGATCGCTCATGTACCTCTTCCGCGGAGACCTCGGGTGCA…	cdna|est|protein	good
19312	17878	TC308418	751 similar to UP:Q5JLP9_ORYSA (Q5JLP9) Pax transcription activation domain interacting protein PTIP-like, partial (23%)	Up	Up	NotSig	On-On	On-On	On-On	4	4	4	4	4	4	253	154	252	138	128	122		A_92_P017884	sense gene model	cDNA and EST results agree. B73 result agrees with cDNA result.	A	cDNA	60	1 of 1	8	159298200	159298259	8.06	yes	CDS	3	TTTTGAGGGGGCCTTTGTACTCTCTTGTGAACAAGATCACAGTGTTTGCATGCCATTAAT	1	153	137	TC308418	ATGCTTCAAGCAATAGCTATGGGAATACCTATAGTCACGCCATCATGGCTTGAATGCTGTAGAGAAGCAAGGTGCTTCGTTGATGAGAAGGCATACATTATGAGAGATATGAAGAAGGAAAAGGAGCTAGGTTTTAGCATGCCTGTCTCACTTAGCAGAGCCCGCAAAAAACCATTGCTTCAGGGTAGAAGAGTATTAATCACACCAAACGCCAAGCCTAGCAAGGAGCTTCTGAAGAGTTTAGTAGTTGCAGCTCACGGTCAGCCATTGGAGAGAATCACAGCCTCTACAATGAAGAAGAAAATTTTTGAGGGGGCCTTTGTACTCTCTTGTGAACAAGATCACAGTGTTTGCATGCCATTAATTGAGAGTGGTCTGGAAGTGTTTGACTCGGAGCTT…	-	-	751 similar to UP:Q5JLP9_ORYSA (Q5JLP9) Pax transcription activation domain interacting protein PTIP-like, partial (23%)	GRMZM2G028685_T02	CTCCGCCGTCGCATTGGCACCCCACCGGACCAAACCCGAATCTCATACGCTCTCTTGCTCGCTTCAATCAATGGCGGGCTAGTGCCGAAGCGAAGACGCGAGAACCTGCGATATTTCTGGTTCTGCTTGCCTGTCACTCTATCAGCAACCACAGCTTGGGTGCAATGAGCACCGCAAGAGTTCAGGGAAGATTAGATTACCTTAATTCACAGGAGCCTGGTGATGCATCACAGGCTACTGCCATTGACATTGTGGAAAGGCTGCTGGCAGAAGATGAGACAGAAACCTCTCAGAAGATAAGTGCCGAACCAATGAGTGGGACAAAGTCAGCTTCTATAATAGGCACAAAAGTAGCCCAGTGCCTGGCCAAAAGAGGTGACTGCAGTAGCTCACTCCAAA…	cdna|est|protein	good
19449	18130	TC305187	1148 Zea mays clone Contig367 mRNA sequence	Up	NotSig	Up	On-On	On-On	On-On	4	4	4	4	4	4	3012	139	1913	1454	2021	716		A_92_P018010	sense gene model	No EST. cDNA result. B73 result agrees with cDNA result.	A	cDNA	60	1 of 1	3	228252300	228252241	3.09	yes	CDS	2	GATCCTTCTAAGGCTAAGGCTCCTATACAGGCTCATTTCGGGGAGCATGACAGTTTTGTT	1	152	34	TC305187	NA	NA	NA	1148 Zea mays clone Contig367 mRNA sequence	GRMZM2G035620_T02	CGCGCCGCCACTCCACCGTCGTCCCCCAGACCTTGCTCCCTCCGCGAGACTACCCCGTCCTTCTCCTCGAGCGCCTCACAGACAGGCGGCCTCATGTCGCGGTGCCGATGCGCTCGACCGCGACCCGAGTTTCACTTCAACATCATCTCAAACGGATCGCGGACGTCGTCCTCCATTTTAACAGTATAACACACATTTGTACATACGTTATCTATGCTATTATATGTTTCCGTTGCAACGTACGAGCACTCACCTAGTCTATATATAAATCTTTAATTTATAACGTATAAAAAATGACATATATAAGATGTCGGTAGATAGAAAATGATGTAGAGGTCTTTTACTAACAGGGAAAGGGAAGGGATGGCCACAGCGCGCCTGCTCCGTTGCGCCTCCTCC…	cdna|est|omrna	good
19805	18483	CO525054	499 unknown	Up	NotSig	NotSig	On-On	On-On	On-On	4	4	4	4	4	4	499	336	337	384	333	336		A_92_P018346	sense gene model	cDNA and EST results agree. B73 result agrees with cDNA result.	A	cDNA	60	1 of 1	3	225833016	225832957	3.09	yes	UTR	2	ATGAGGCATGCTTGTTCCAGTAGCGGTACAGCTGGGAGTGGAGTATGACCATGCTTGCTA	1	150	2	CO525054	TATGAAAGCCCTAAACCGCTCCGGGTGGCGTATCAGCCAGGACATCTTTGGGAGAGCAATTAAGAGATACATCCAAAAGCCTGATAAGAAACAGTTGCTGCTGTGCCTCTTGGACTGGATGATTGGACAAGGCTATTCTGTAGACTCGTCATCAAGGAACTTACTTTTGAAGAATGCACAACTTTTTGGCGAAAAACAAGTTATAGCAGAAATCCTTTCTAAGCAGCAGATAGCATCAAGGACTATTGGCCTAAGACACAAAAAATGATAAAGGAAAGATTTTGTATATGTAAATTGTTCATATACATCCAGGATATGCCTAGGCTGATTGTTTGAGGATCAATTTATTGTGCTCTGAGGGGAATTTTCCAATGAGGCATGCTTGTTCCAGTAGCGGTA…	B73	3530_1_166_1_A05.y_1 3530 - Full length cDNA library created by Invitrogen from multiple tissues Zea mays cDNA, mRNA sequence.	499 unknown	GRMZM2G093098_T01	GGCTCCAATGCGAGTCGTGAACGCAAACAGATAGCATCCCGCGTCGCCGCGATGGAACTCTCGCCCTTGCCGATGCTCGCTGCCTCCCGCTTCCTGTCCCTGTCGCCGCTGCTGGCGCCAACATGCCCCCAGCGGACCGCTCCTTCAGTCCGCGTGGCCACGCAGACGCTGGAAGCGCCGGAGGCGCCCAAACCGCCGCGGCCGTCCCCCAGGCGCAGCGCCGTCGCTGAGGTCAAGGGGGCCCTTGACCCCATCGCCGCCCTCAACAGGTTTGAGGAGGTACTGCAGACACAAGACTGCAACATAATTCTGCGCCACTGCGGGGACATTAGGCGTTGGGATGACCTCTCTAAGGTCTTTGAGTGGATGCAGGAGCGCGAGATGACCAACGCTGCATCT…	est	good
19958	18611	TC294387	937 similar to UP:Q5JMU5_ORYSA (Q5JMU5) Rho-GTPase-activating protein-like, partial (80%)	Up	NotSig	NotSig	On-On	On-On	On-On	4	4	3	4	4	4	190	94	202	243	311	369		A_92_P018493	sense gene model	cDNA and EST results agree. B73 result agrees with cDNA result.	A	cDNA	60	1 of 1	8	159011759	159011700	8.06	yes	UTR	2	TGGCAAACTGTGTTTCCAACTTCATGATTCAAATTCTTTTGAGGGGAAAAGGCTATAGGG	1	149	36	TC294387	GAAACCGATGGCGTCGGGCTCCCGCGGCGGCGGCGGGAGCGACTTCTCCGTGGTCGTGGTGGGCTCCGACGCCGGCGCCGGCGCAGCGCTCCTCGTTCCCTCCGACCGCCACTCGTGGCACGACTGCCTCGCCGAGGCGGACGCCTGCTTCTCCGACCTCGAGGAGCGCCAGGTCGTGCGCGTCCAGGGCACCGATCGGGCCCGCCGAACCATCGTCCGTGTCGTCGGCAAGTTCTTCCCGGCTCCAGCAATTGACGGTGAACGTCTGAAAAAGTATGTGTTCTACAAACTCCGCACCGAATTGCCTGTGGGTCCATTCTGCATCTTGTACATGCACAGTACTGTGCAGTCTGATGATAACAACCCTGGAGTGTCAATCTTGAGGACAATTTATGAGGA…	-	-	937 similar to UP:Q5JMU5_ORYSA (Q5JMU5) Rho-GTPase-activating protein-like, partial (80%)	GRMZM2G129108_T02	GGGCCAAAACCCACTCGCTTCCGTTCACCATGGGGCCGCCGGTCCAAATTCGCGTCACGGCCCAAAACAGTGAAAGGCTTGCCGAGCCAGACAGACGGAGTGCTTCCAGTTGCAGCCAAGCCAACCGAAACCGATGGCGTCGGGCTCCCGCGGCGGCGGCGGGAGCGACTTCTCCGTGGTCGTGGTGGGCTCCGACGCCGGCGCCGGCGCAGCGCTCCTCGTTCCCTCCGACCGCCACTCGTGGCACGACTGCCTCGCCGAGGCGGACGCCTGCTTCTCCGACCTCGAGGAGCGCCAGGTCGTGCGCGTCCAGGGCACCGATCGGGCCCGCCGAACCATCGTCCGTGTCGTCGGCAAGTTCTTCCCGGGTGCGCGAATCGGCCACGTATTTGCTCCCCT…	cdna|est|omrna	good
20110	18736	TC279316	1519 similar to UP:Q9ZQW8_ORYSA (Q9ZQW8) U2 snRNP auxiliary factor, small subunit, partial (86%)	Up	NotSig	NC	On-On	On-On	On-On	4	4	4	4	4	4	318	211	352	422	364	268		A_92_P018634	sense gene model	No EST. cDNA result. B73 result agrees with cDNA result.	A	cDNA	60	1 of 1	7	133531125	133531184	7.03	yes	CDS	1	AGAGCCTCCACGTCTGCGACAACCTCGCGGACCACATGATCGGGAACGTGTACGTGGAGT	1	148	72	TC279316	NA	NA	NA	1519 similar to UP:Q9ZQW8_ORYSA (Q9ZQW8) U2 snRNP auxiliary factor, small subunit, partial (86%)	GRMZM2G177229_T08	AAGCATCCAGGCATCCAGCAAATCCAGCGGGTCCGTACTCATCTGCTTCACCTCCGGGCTCCGGCTACGGCGGCACTCTTCTCTGGCAACCGATGTTGGATCTTCCGCTTCAAATCGACGCATAAAGGATGCAGATTAGTTTTGTTCGCGTCAAATTTATTTTGCTCGGTGTAGTTCTGTCCATTAATTAATTATTTGTACTGGATTTAAGGTGCTGCTATTTTGAAGGTTTTTTCTCCCGGAAATTTTCACATCCCGAAACGACTGGAAATTGAAGTAGCCATTTGATGCTGTTACCTGGGTTCATAAGTTGTTAGACTTGTTGTTATTTGTTTGTTAATCCTATAGCTATTGCATATTGTGTGCCTGATCAGGACCACAGAAACCTCTAGGCGACGA…	est|protein	good
20131	18775	TC283613	821 similar to UP:Q8RZA2_ORYSA (Q8RZA2) Zinc finger protein-like, partial (51%)	Up	NotSig	NotSig	On-On	On-On	On-On	4	4	4	4	4	4	1017	538	664	901	1047	1164		A_92_P018654	sense gene model	cDNA and EST results agree. B73 result agrees with cDNA result.	A	cDNA	60	1 of 1	8	158118622	158118563	8.06	yes	UTR	6	TCTGTTTGTGATGACAGCCATCTGAACCGATGCAAATACTTATTGGGAATGACGATTCTG	1	148	30	TC283613	GCATAGTACTAGTTCAAGTCGACATGGTTTAGGCCATTCATTCAGGAACAGCTGGAGGAGAAAAGAGCACGAGGCCAAATCAACAAAGAAAACAATCGAGGTGGGCATGGTAGAGTTTGTCGGATTGATTAAGATCGACATCATAAGAGGCACAAATCTAGCTATCCGTGATGTCATGTCGAGTGATCCTTACGTTATCATTAACCTAGGACACCAGACAATGAAAACGAAAGTGGTAAAGAGCAGTCTAAATCCTGTATGGAATGAAAGGCTCATGCTTTCGATACCCGACCCAGTGCCGCTGCTTAAACTGCAAGTTTACGACAAGGACACGTTCACCACTGACGACCGGATGGGGGAGGCCGAGATCAACATCCAGCCACTGGTTGCTGCAGCCAA…	-	-	821 similar to UP:Q8RZA2_ORYSA (Q8RZA2) Zinc finger protein-like, partial (51%)	GRMZM2G109472_T04	ATGGAGGGGCGCAATCCCGTGCAGAGATTCGTTGATAGCCCAAAGCCATACAACAGAAGGAAAGCGCGCGGTATGCAAACAAGGATGGATTCGAGTGACCACGGCGACCGCCAAGGTCCGAGAGCCTGTGAAGAATTGCCAGGCAAGATGGATAACGACCGTGCCGATCGTCAACGCTTGAAAGCCTGCGAATTCCCAGCCAAGATGGACAACAACCATGCCGATCGTCAAGTTTCGAAAGCCTGCGAATCGAAAGGCAATGCCTGTGAATTGCCAGGCAAGATGGATAATGACCACCCCGTCCGTCAAGGTTTGAAAGCCCGTGGACTACTGCAACCTAAGTCGGATGCTAGTGAAGATGGCGTATGCGAAGGTTTGAAAGCTTGTGGATTGACAGCC…	abinitio|cdna|est|omrna|protein	good
20160	18673	TC308462	537 unknown	Up	NotSig	NotSig	On-On	On-On	On-On	4	4	4	4	4	4	892	510	511	558	1077	954		A_92_P018683	sense gene model	cDNA and EST results agree. B73 result agrees with cDNA result.	A	cDNA	60	1 of 2	2	217880742	217880683	2.08	yes	UTR	1	GTTGTTGTTGTCACATGTATGTGCATGATCCATTCTGAACCCGGTTTTAATCCGAAACAA	1	148	141	TC308462	GATGAACTTTGCTCTAGTGGCTGATTTGTTTCGGATTAAAACCGGGTTCAGAATGGATCATGCACATACATGTGACAACAACAACAACAACAACAACAAGAAGCTGGTAAATGGAAATGGATCCTGAACAGGTAAAAACACAATGCAATGCAATGCAAGCGCACAAGGAAAGGAACCGACGACATGCTCAGCTCAGCTCTGCTCTACTAGCTAGTTGTGAATGGCGGCGATGCGGTCGCACTTGGCCTTGACCCATCGGATGCCCCGGCGGATGGACGCCTTCACCTTGCCTTCCACCGCGTACGCCTTGTAGCTGGCCACCCGCCTCCGCCGCTTCATCTCCGCCGGGTCGCCGCCAACACCCAGCACGCTCCACGCGGCCAACCACTTCCCACCCGC…	-	-	537 unknown	GRMZM2G303530_T01	TGGATTGTGTGGTGATGGATGATGAATGGATTGTGTGCAAAGCATAGGATGCTCCTACTGCCGCTGCCGGACAAGAATCCCTGAGCTCCATTTATTCCTCCTTGCAGCAGCAAAGCAAGCATCGTCAGCCTGCCTCGCGTCTCGTCGACCATCCAAATCCACTCCCTTCTCTAGTCCAAGGAGCTCAGGAGGTCGAGGAAGAAGGAATGGCGCCGTCGTACCGGCCCTACCACGTCGCCGGCGAGGATCAGCAGCGTAAGGTGAAGGCGGGTGGGAAGTGGTTGGCCGCGTGGAGCGTGCTGGGTGTTGGCGGCGACCCGGCGGAGATGAAGCGGCGGAGGCGGGTGGCCAGCTACAAGGCGTACGCGGTGGAAGGCAAGGTGAAGGCGTCCATCCGCC…	cdna	good
20160	18673	TC308462	537 unknown	Up	NotSig	NotSig	On-On	On-On	On-On	4	4	4	4	4	4	892	510	511	558	1077	954		A_92_P018683	sense gene model	cDNA and EST results agree. B73 result agrees with cDNA result.	A	cDNA	60	2 of 2	2	217880742	217880683	2.08	no	UTR	1	GTTGTTGTTGTCACATGTATGTGCATGATCCATTCTGAACCCGGTTTTAATCCGAAACAA	1	148	141	TC308462	GATGAACTTTGCTCTAGTGGCTGATTTGTTTCGGATTAAAACCGGGTTCAGAATGGATCATGCACATACATGTGACAACAACAACAACAACAACAACAAGAAGCTGGTAAATGGAAATGGATCCTGAACAGGTAAAAACACAATGCAATGCAATGCAAGCGCACAAGGAAAGGAACCGACGACATGCTCAGCTCAGCTCTGCTCTACTAGCTAGTTGTGAATGGCGGCGATGCGGTCGCACTTGGCCTTGACCCATCGGATGCCCCGGCGGATGGACGCCTTCACCTTGCCTTCCACCGCGTACGCCTTGTAGCTGGCCACCCGCCTCCGCCGCTTCATCTCCGCCGGGTCGCCGCCAACACCCAGCACGCTCCACGCGGCCAACCACTTCCCACCCGC…	-	-	537 unknown	GRMZM5G808977_T01	TATGATGAACTTTGCTCTAGTGGCTGATTTGTTTCGGATTAAAACCGGGTTCAGAATGGATCATGCACATACATGTGACAACAACAACAACAACAACAACAAGAAGCTGGTAAATGGAAATGGATCCTGAACAGGTAAAAACACAATGCAATGCAATGCAAGCGCACAAGGAAAGGAACCGACGACATGCTCAGCTCAGCTCTGCTCTACTAGCTAGTTGTGAATGGCGGCGATGCGGTCGCACTTGGCCTTGACCCATCGGATGCCCCGGCGGATGGACGCCTTCACCTTGCCTTCCACCGCGTACGCCTTGTAGCTGGCCACCCGCCTCCGCCGCTTCATCTCCGCCGGGTCGCCGCCAACACCCAGCACGCTCCACGCGGCCAACCACTTCCCACC…	cdna|est|mrna	good
20194	18735	TC296483	847 similar to UP:O64430_ARATH (O64430) RNA helicase, DRH1, partial (24%)	Up	NotSig	NotSig	On-On	On-On	On-On	4	4	4	4	4	4	209	134	188	161	185	147		A_92_P018713	sense gene model	No EST. cDNA result. B73 result agrees with cDNA result.	A	cDNA	45	1 of 1	3	226478348	226478409	3.09	yes	CDS	3	AGCACTAGGAATGGCCCAACAGTGCTAGTTTTGGCCCCAACAAGGAACTTGGCACACAGA	1	148	73	TC296483	NA	NA	NA	847 similar to UP:O64430_ARATH (O64430) RNA helicase, DRH1, partial (24%)	GRMZM2G078826_T02	AATATTATTAGTGGGGCAAAAAGACACAAATCCGAAACCCTCGCATCGGCCTGTACCTAGCCGCCGTCGCCACAGAGCCCTCATCTCGTCCGTCCTCGGCGGCCTCCGCGGAGCAGCCGTCGCTGGAGCCTGGAGACCAAAGATCCGGCCAGATCTGATGTCAGGAGGGACTGGCTCATCCGGGCGCGCGGCCCCGCGGTACGCCCCGGATGACCCGACGCTGCCCAAGCCGTGGCGCGGCCTCGTCGACGGCACCACCGGCTACCTCTACTACTGGAACCCGGAGACGAACGTCACGCAGTACGAGCGGCCTGTGCCCCCCGAGAGCCAGCTCCTCCCGCCTCCGCCTCCGTTGCCACCCCCGCCTCCACGGAGCCGCGACCGCCGCGACAGGTCCAG…	est|omrna	good
20231	18803	TC292155	1062 similar to PDB:1XQ6_A:56554664:1XQ6_A Chain A, X-Ray Structure Of Gene Product From At5g02240. (Arabidopsis thaliana), partial (98%)	Up	NotSig	NotSig	On-On	On-On	On-On	4	4	4	4	4	4	750	470	661	672	836	755		A_92_P018746	sense gene model	No EST. cDNA result. B73 result agrees with cDNA result.	A	cDNA	60	1 of 1	1	293646391	293646333	1.11	yes	CDS	3	TAGCAAAGGTGGACGGCCCGAGTTCTACTACGAAGACGGAATGTACCCTGAACAGGTGGA	1	147	170	TC292155	NA	NA	NA	1062 similar to PDB:1XQ6_A:56554664:1XQ6_A Chain A, X-Ray Structure Of Gene Product From At5g02240. (Arabidopsis thaliana), partial (98%)	GRMZM2G068244_T01	GCGCCTCTTCTTGGCTTTTTTGCGGCCTGTCGGATCGGCACGACCTTCTAGATGATTCTCAAACCCACTTCCGGGCTGCCGCCGAGGTTATCTACAACACCGAGCAGCGAGAAGGGGTTGGTGTCCAGCACGAATTGAATCGTCGCCAGAAGTCATGGCGGATTCGGCCACTTCCCGTCCAACCGTTCTCGTCACCGGCGCCGGCGGCCGCACAGGCCAAATTGTCTACAACAAACTGAAAGAGAGGTCTGAGCAGTTCGTGGCAAGAGGGCTAGTCAGGACAGAGGAGAGCAAGCAGAAGATTGGGGCAGCCGGTGATGTTTACGTTGCTGACATAAGAGACGCGGATCGTCTAGCACCTGCTGTACAAGGTGTGGATGCGCTCATAATCCTCACCAG…	cdna|est|omrna|protein	good
20307	18950	TC283611	669 UP:Q6CDT4_YARLI (Q6CDT4) Similarities with DEHA0F16852g Debaryomyces hansenii IPF 7784.1, partial (7%)	Up	Up	NotSig	On-On	On-On	On-On	4	4	4	4	4	4	305	181	295	170	165	132		A_92_P018819	sense gene model	cDNA and EST results agree. B73 result agrees with cDNA result.	A	cDNA	59	1 of 1	9	12992035	12991976	9.02	yes	UTR	1	GAGATGGATAAATGACGCAATGCATGCTTTGTTGTGGTGAATCCCGCGTTGTCATCATGG	1	147	18	TC283611	ACGCGGGGGCTCCTCACCGCCGCGCCGCCTCGTCCACTGCCTCAGCCGCATCAATTGACCCCCGGACCACGCGAATGGCCGCTGAAGACTCAAAAGATATCCTAAAGAAGCGTCTCCCAAAGAAAATCAGAGAAGTCCCTGACTGCTATTTTCTCCCTCGTCGGTCATGGCCTTCTGCACTGGCAATCTACGGTGCTGTATGTGCTGCTAGCTTTGGTGCAGGGATGCTTATTGAGGTTTGGATAAACAAAAAGATCAAAGAGGACAGTGGCATTATCTGGGAGATGGATAAATGACGCAATGCATGCTTTGTTGTGGTGAATCCCGCGTTGTCATCATGGACACAGCTAGCTCTGAAGATTTCTGGTGGAAATTGACACAACCTTGTTTCTGTATCTG…	-	-	669 UP:Q6CDT4_YARLI (Q6CDT4) Similarities with DEHA0F16852g Debaryomyces hansenii IPF 7784.1, partial (7%)	GRMZM2G038640_T01	ATGGATGGCCCATGAAAGGCGAGCCTGCCTCGTCGGCCGTCGTTCCTTTTGGCATTTCACAAACGCAGAGACGTTTCTCCTCGACTCCGCCTCCCCCGCTCCTCACCGCCGCGCCGCCTCGTCCATTGCCGCCGCCGCATCAATTGACCCCCGGACCACGCGAATGGCCGCTGAAGACTCAAAAGATATCCTAAAGAAGCGTCTCCCAAAGAAAATCAGAGAAGTCCCTGACTGCTATTTTCTCCCTCGTCGATCATGGCCTTCTGCACTGGCAATCTACGGTGCTGTATGTGCTGCTAGCTTTGGTGCAGGGATGCTTCTTGAGGTTTGGATAAACAAAAAGATCAAAGAGGACAGTGGCATTGTCTGGGAGATGGATAAATGATGCAATGCATGCTT…	cdna|est|protein	good
20350	18868	CO453497	887 weakly similar to UP:Q5Z5P3_ORYSA (Q5Z5P3) Ribosomal protein-like, partial (21%)	Up	BelowBG	BelowBG	On-On	On-Off	On-Off	4	4	3	1	4	2	225	85	135	-	262	-		A_92_P018859	sense gene model	cDNA and EST results agree. B73 result agrees with cDNA result.	A	cDNA	60	1 of 2	3	119174642	119174583	3.04	no	CDS	1	TGGAGGCTCTGCAGTTCCTCGTTCTTTGGCTGAGAATGTTGCTGACACTGATGTACAAGC	1	147	101	CO453497	ACTGGTCGCCTGCGGTACGGTCCGGAATCTTCGAAGAGGGGCGCGTCCGCACGACCTTGCCAGTAACTGGCCCCGCACACCTGCGCTTCTTCCGTCCCTCCCGCTAAATCCTTTCGTCCCTCCCGCCAAATCGCGCCATTTAGTCTCCAAATCCATTCGCTGCGCGCCAAATCCAAGCCACCATCCTAAATCGCCCCCAAATCCCAAACCCTAGAAGCAAAACGTGTCGCCGGCCTGAGCAAGATGAGGCGTCAATCCAAGAGGACCTCTGCACCAACGCCTCTGGAGATCCCGCCGCAAGGGGCTCCGCCCGTTCAACCACCAAGGGCTCAGCCCATCCTCCCGCCTGGCTTCCCGTCCATGGTGAGCTCTTCTACACCATGCTGGGTCAACGAGATG…	F-352 near isogenic line	MZCCL10193D06.g Maize Endosperm cDNA Library Zea mays cDNA, mRNA sequence.	887 weakly similar to UP:Q5Z5P3_ORYSA (Q5Z5P3) Ribosomal protein-like, partial (21%)	GRMZM5G800764_T01	GCCCATTACAACAGTACTCTTTAAATAATAAAAGGCATAAAGCCATAGTTATTGATCTAAATGAAAACAACGATACAAGGCACAAAGCCATTGTTATTGAATTACATGAAAATGTTGAAAGAAGGCACGCAGCCATAATTGGAACTTTGGTAAATAGATGAAAATGATGAAAGAAGGCACACAACCATAATTAGAACTTTGGTAAATAGGAGTAGCCATCCGATTTGCATCAACCAGCAGTCACTCGATAAAAGGAAACAGAACCAAGGTTAAATAACTAATATGTAGCCAAGGATAATCATGAGATAAGTTATAATAAAATATAGTGGCTTTCAGAAGAGGTTCAAATTAAATAATTCATACCTGGAAGGATGGAAGTAGAACAGCAGCATCACCACA…	cdna|est	good
20350	18868	CO453497	887 weakly similar to UP:Q5Z5P3_ORYSA (Q5Z5P3) Ribosomal protein-like, partial (21%)	Up	BelowBG	BelowBG	On-On	On-Off	On-Off	4	4	3	1	4	2	225	85	135	-	262	-		A_92_P018859	sense gene model	cDNA and EST results agree. B73 result agrees with cDNA result.	A	cDNA	60	2 of 2	3	119174642	119174583	3.04	yes	CDS	1	TGGAGGCTCTGCAGTTCCTCGTTCTTTGGCTGAGAATGTTGCTGACACTGATGTACAAGC	1	147	101	CO453497	ACTGGTCGCCTGCGGTACGGTCCGGAATCTTCGAAGAGGGGCGCGTCCGCACGACCTTGCCAGTAACTGGCCCCGCACACCTGCGCTTCTTCCGTCCCTCCCGCTAAATCCTTTCGTCCCTCCCGCCAAATCGCGCCATTTAGTCTCCAAATCCATTCGCTGCGCGCCAAATCCAAGCCACCATCCTAAATCGCCCCCAAATCCCAAACCCTAGAAGCAAAACGTGTCGCCGGCCTGAGCAAGATGAGGCGTCAATCCAAGAGGACCTCTGCACCAACGCCTCTGGAGATCCCGCCGCAAGGGGCTCCGCCCGTTCAACCACCAAGGGCTCAGCCCATCCTCCCGCCTGGCTTCCCGTCCATGGTGAGCTCTTCTACACCATGCTGGGTCAACGAGATG…	F-352 near isogenic line	MZCCL10193D06.g Maize Endosperm cDNA Library Zea mays cDNA, mRNA sequence.	887 weakly similar to UP:Q5Z5P3_ORYSA (Q5Z5P3) Ribosomal protein-like, partial (21%)	GRMZM2G036976_T01	GTGCCGGCTCTTTCTCGCTCTTTCGACTCCATCCTGATCCCGTGCGTCTTCCTCGGCCCTCACGACCTCGCTCGTCGCTGCCCCCGCACACCCGCGCTTCTTCCGTCCCTCCCGCTAAATCCTTCCGTCCCTCCCGCCAAATCGCGCCATTTAGTCTCCAAATCCATTCGCTGCGCGCCAAATCCAAGCCACCATCCTAAATCGCCCCCAAATCCCAAACCCTAGAAGCAAAACGCGTTGAGGCGTCAATCCAAGAGGACCTCTGCACCAACGCCTCTGGAGATCCCGCCGCAAGGGGCTCCGCCCGTTCAACCACCAAGGGCTCAGCCCATCCTCCCGCCTGGCTTCCCGTCCATGGTTGGACCCGGCACTTGGTTTGCCCCACGTCCACCGCAGTCC…	cdna	good
20356	18879	TC294877	1388 similar to GB:AAO19648.1:27752307:AY157989 CAXIP1-like protein (Arabidopsis thaliana), partial (49%)	Up	NotSig	NotSig	On-On	On-On	On-On	4	4	4	4	4	4	489	199	317	382	317	684		A_92_P018865	sense gene model	No EST. cDNA result. B73 result agrees with cDNA result.	A	cDNA	59	1 of 1	2	153401829	153401888	2.07	yes	UTR	1	TGTTTTATTTATTTGTGGAGATCGGAGAGCGATCGAGCCTCTGTTTGGTTGGTTGGATGT	1	147	89	TC294877	NA	NA	NA	1388 similar to GB:AAO19648.1:27752307:AY157989 CAXIP1-like protein (Arabidopsis thaliana), partial (49%)	GRMZM2G117300_T01	CGGCAGGAACGGACCTCTTATCATAGGCCGTAACGAAGCCCACATCCTATCCGACGGGCAGAAGCAGAGCACCACCACCATACGCCGCCACCGCAAGCAGACGTCCCCATGGCCATGGCTTCCACCGCCACCGCTGCTGCTTCTCTCCGCCTCGCCTTCCCTCTCCTCTCCTCGCCGGCTTCCTCCTCCTCGTCCTCTAATACCCTTCGCTTCCCTCTCCGCCGCCGCAGCGCCGCCCGCCCCATCGCCGTCACCGCCTTCAAGAAGCTCTCCGAGGCGTCCCCCGTGCCCATCCCTCAGGAGCCCACCGAGCCCCTCCTGGTCGACGAGGACGCTCTGCCCCCAAAGGCCGGGGTCTACGGCGTCTACGACCCCGCCGGCGAGCTGCAGTTCGTCGGG…	cdna|est|omrna|protein	good
20403	18968	DN231945	728 homologue to UP:O22453_MAIZE (O22453) Ribsomal protein S4, partial (32%)	Up	NotSig	Down	On-On	On-On	On-On	4	4	4	4	4	4	635	155	316	548	150	384		A_92_P018909	ambiguous	cDNA and EST results agree. B73 result agrees with cDNA result.	A	cDNA	60	1 of 3	9	47794287	47794346	9.03	yes	CDS	1	CAGGCAGGATCTTCCAAAGCTTAATGAATATCTAGCTGTTCATCGGGAAGAATGTGCAGC	1	146	166	DN231945	TTTTTTTTTTTTTATATTGAACAACATTATAATTAATATAATATAAATAAGTACCATTCAATATATCATAAATAAGCATTGTCAAACAACGCATACATAAGTGTACTCTAAATCTAAACTAAAATACAACTGTTTGCACTAATGTTAAGCCTAACTTTATATATGAATTAAAGTCTCCACACTTTTGTGACCACCAAATTTGAATTCTATTCTAAGTTTTCCTGTACAACAAATAGGAGAAAACTAGACATAGCAAAAAGCTCCAAGCAGCAAAAGCTGCCCTTGTGCTTCTCCCTGTTCTTGATGACTCCTACACGCTCGGTGTTCCTCCCGCCAGTCACCATGACCATGTTGTCGACGTCAAACTTGATGAAGTCCATGATCTTGTTGGTCTCCAGA…	inbred B73	MEST1144_A09.T7-1 UGA-ZmSAM-XZ2 Zea mays cDNA, mRNA sequence.	728 homologue to UP:O22453_MAIZE (O22453) Ribsomal protein S4, partial (32%)	GRMZM2G021400_T01	ATGGATGAAGAAATGGATGAAGATGTCATAGTCAAGGCTGTGGACTGCTCGAACCAATCAGAGGTAGATATCGAGCTCAAACAGTTTATCAAAGGCTACTCAGATGCCTTACAACCTGAATTAGGGATGAAACTGCTAATTGCACATGGAAGTCACCAAGAACTTGGTAAAGGTGATTCAATGACAAATCTAATGATTAACATGTGCGATGTGGTTCACATGTTAATGCATGCAACTGAAGTGCATTACCAATGTCCCAAGAGCGTAAGGGTACAGTCTGATGTATCTGAAAGGATTGCTAATGGAACTAGTGTTCATGTAAATACTCCTGTTCAAAATTTGAATCTGGATATTGAAGAGCAATCACACAAACACTCGATTTCACACATCCAGGAGCCA…	abinitio|est|omrna	good
20403	18968	DN231945	728 homologue to UP:O22453_MAIZE (O22453) Ribsomal protein S4, partial (32%)	Up	NotSig	Down	On-On	On-On	On-On	4	4	4	4	4	4	635	155	316	548	150	384		A_92_P018909	ambiguous	cDNA and EST results agree. B73 result agrees with cDNA result.	A	cDNA	60	2 of 3	7	139509580	139509521	7.03	yes	CDS	1	CAGGCAGGATCTTCCAAAGCTTAATGAATATCTAGCTGTTCATCGGGAAGAATGTGCAGC	1	146	166	DN231945	TTTTTTTTTTTTTATATTGAACAACATTATAATTAATATAATATAAATAAGTACCATTCAATATATCATAAATAAGCATTGTCAAACAACGCATACATAAGTGTACTCTAAATCTAAACTAAAATACAACTGTTTGCACTAATGTTAAGCCTAACTTTATATATGAATTAAAGTCTCCACACTTTTGTGACCACCAAATTTGAATTCTATTCTAAGTTTTCCTGTACAACAAATAGGAGAAAACTAGACATAGCAAAAAGCTCCAAGCAGCAAAAGCTGCCCTTGTGCTTCTCCCTGTTCTTGATGACTCCTACACGCTCGGTGTTCCTCCCGCCAGTCACCATGACCATGTTGTCGACGTCAAACTTGATGAAGTCCATGATCTTGTTGGTCTCCAGA…	inbred B73	MEST1144_A09.T7-1 UGA-ZmSAM-XZ2 Zea mays cDNA, mRNA sequence.	728 homologue to UP:O22453_MAIZE (O22453) Ribsomal protein S4, partial (32%)	GRMZM2G170420_T01	CTGCTTGTTCGTAGATGTGCATGCTTGTCCCTCTTGCACTGCTTGTCTGTTACCTGCAGCAATCTTTGCCAAACGGACACAGGGAACCTATGCCCCCACAGGATTGCACAACACGTGGGATAGGTAATGCAGGTATTGCCCCCGCTGGCTGTGGCTGGCCGGTGTGCAATTCACTAGGCTGCCAAATGAGCCCTAAAGGCCCCAGCATGGGCGACCCTCTCCAGAGTGATTCTTATCAATCTTGCATTGGAAAAACACGGAGCCTATTATTATCAGGGAAGCATTTGAGCCAAAGTACTATGTACATCACCATGCTTTTATGTGACTATATATATAAATATAACAAATAAAGTTTTATTGGACCAGTTCTTTGACCATGCCATTGGTATCAACGTTCCA…	est|omrna	good
20403	18968	DN231945	728 homologue to UP:O22453_MAIZE (O22453) Ribsomal protein S4, partial (32%)	Up	NotSig	Down	On-On	On-On	On-On	4	4	4	4	4	4	635	155	316	548	150	384		A_92_P018909	ambiguous	cDNA and EST results agree. B73 result agrees with cDNA result.	A	cDNA	60	3 of 3	1	192705744	192705803	1.06	yes	UTR	1	CAGGCAGGATCTTCCAAAGCTTAATGAATATCTAGCTGTTCATCGGGAAGAATGTGCAGC	1	146	166	DN231945	TTTTTTTTTTTTTATATTGAACAACATTATAATTAATATAATATAAATAAGTACCATTCAATATATCATAAATAAGCATTGTCAAACAACGCATACATAAGTGTACTCTAAATCTAAACTAAAATACAACTGTTTGCACTAATGTTAAGCCTAACTTTATATATGAATTAAAGTCTCCACACTTTTGTGACCACCAAATTTGAATTCTATTCTAAGTTTTCCTGTACAACAAATAGGAGAAAACTAGACATAGCAAAAAGCTCCAAGCAGCAAAAGCTGCCCTTGTGCTTCTCCCTGTTCTTGATGACTCCTACACGCTCGGTGTTCCTCCCGCCAGTCACCATGACCATGTTGTCGACGTCAAACTTGATGAAGTCCATGATCTTGTTGGTCTCCAGA…	inbred B73	MEST1144_A09.T7-1 UGA-ZmSAM-XZ2 Zea mays cDNA, mRNA sequence.	728 homologue to UP:O22453_MAIZE (O22453) Ribsomal protein S4, partial (32%)	GRMZM2G025440_T01	TGTATTCCGCAGGCAGGATCTTCCAAAGCTTAATGAATATCTAGCTGTTCATCGGGAAGAATGTGCAGCTAGATGTCAAGCAGTGTCTTCTGTTAAATATCCTATTTATGATCAAACAGTGTACCTTAACGATTATCATAAGAAGATGTTGAAGGATCAATATGAGGGGCTGAAGACAATCGAGCAGATTACAATGGACTCAGCTTCGGTCGAGACCAATATGTTCAAGCTCTGCAAGGTGAGGTCTGTTCAGTTTGGCCAAAAAGGCATCCCCTACCTGAACACCTACAACGGCCGCACCATCCGCTACCCCGACCAGCTCATCAAGGCCAACGACACCATCAAGATCGATCTGGAGACCAACAAGATCATGGACTTCATAAAGTTTGACGTCGGCAA…	est|omrna	good
20523	19035	TC300651	899 weakly similar to PRF:NP_188405.1:15229521:NP_188405 expressed protein (Arabidopsis thaliana), complete	Up	NotSig	NotSig	On-On	On-On	On-On	4	4	4	4	4	4	1637	957	1114	1060	1169	686		A_92_P019020	sense gene model	No EST. cDNA result. B73 result agrees with cDNA result.	A	cDNA	60	1 of 1	1	32321319	32321274	1.03	yes	CDS	1	CCTTCCAGATCCTCGATCTCTACTGGAAGAAGGAGCACAGACTGATGTGCACCTCGGAGA	1	146	95	TC300651	NA	NA	NA	899 weakly similar to PRF:NP_188405.1:15229521:NP_188405 expressed protein (Arabidopsis thaliana), complete	GRMZM2G099528_T02	CCAAATTTGAGAGGAGGGGAGCCTGGTCCAAGTCGCCGCGAAAACGACCTCATCGAATCGCTTGGCGATGAGGCAAATCGCCGAGAGCCCGAGACGAATAAACCGATGCGACGCGTCTTCAATCCACCTGTCCGTGATCCGCTCACCTAGAACCTACTAGAAGGCGAACCAACCCGCACATTCACTTCTCTTCCCATCCGTACGAACTCGCAGATCAGAGAGACCGAGGCGCCCGCGGTTCTGCTTTCCTTCCTTGCCCCGTTCACGAGAGAATTTTCTGGAGTCTTCGACTCGAGCAGGGTTCCGATGGCGCTGCAATGGATGATCCTGGCGTGCGTGGTGGCGGTGGAAGCTGCGGTGGCTGCGCTGGTCACGCTCCCGGTGCCCCGCGCTGTGCGG…	est|mrna	good
20584	19144	TC306955	1721 similar to PRF:NP_187577.1:15232736:NP_187577 minichromosome maintenance family protein : MCM family protein (Arabidopsis thaliana), partial (42%)	Up	NotSig	NotSig	On-On	On-On	On-On	4	4	4	4	4	4	597	187	394	301	687	565		A_92_P019076	sense gene model	cDNA and EST results agree. B73 result agrees with cDNA result.	A	cDNA	60	1 of 1	8	117615781	117615727	8.04	yes	UTR	2	TGTATCAGCTGGTGACTGCGCCATATTAACAATGCAGCCAACGAGGTCAAGATGGAGAGT	1	145	144	TC306955	TTTTGGCGGTGTGCAGAAGAACTCAATGGATCAAAACATGGTCCCTGTTCGAGGAGATATTCATGTTATTGTAGTTGGTGATCCAGGGCTAGGCAAAAGCCAACTCCTCCAAGCTGCAGCAGCTGTTTCCCCACGAGGAATATATGTATGTGGGAATACGACAACAAAGGCTGGCCTAACTGTTGCTGTGGTTAAAGATTCTATGACAAATGATTATGCATTTGAGGCTGGTGCCATGGTCCTTGCTGATCGTGGAATATGCTGTATTGATGAGTTTGATAAAATGTTTACAGAGCATCAGGCTTTACTTGAAGCCATGGAGCAGCAATGTGTTTCTATTGCAAAGGCTGGTCTTGTAGCAAGTTTGTCAGCTCGAACTTCAGTGTTGGCAGCTGCAAA…	-	-	1721 similar to PRF:NP_187577.1:15232736:NP_187577 minichromosome maintenance family protein : MCM family protein (Arabidopsis thaliana), partial (42%)	GRMZM2G163658_T01	CTATATGCACAGGTTGAAGATGATGGCAACGACATCTTGTGTCTTCCAATTGATTTCCAGCAGCTTCAGGAGTTACGCATGTTTATTGAAGATAAACTCAATGAGTCCCCAAAAGAAGCCTTGCTTTGCATGGGAGTTGCAGCTCATCTGGCTCTGTGCTCGGACAAGGACAACAAAAGGAACAAGATAAATATCAGGCTTTACAACACGGGAGCAGCTATTGCATTAAAGAAACTAAAAGCAGCCTTTATTAAGAAACTTGTCACAGTGCGTGGTACTGTGCTCAAAGTCAGCACTGTAAAACCTCTTGTTTTGTGGTTGAAATTCCGATGCATGAAGTGCCGTAAAGAAATACCCCGTGTGTTTTGTGATGGAAAATTTTCTCCTCCAATGTCCTGT…	cdna|est|omrna|protein	good
20661	19130	TC285611	644 similar to UP:TIM13_ORYSA (Q9XGY5) Mitochondrial import inner membrane translocase subunit Tim13, complete	Up	NotSig	NotSig	On-On	On-On	On-On	4	4	4	4	4	4	8571	4922	4506	3800	2742	2342		A_92_P019147	sense gene model	No EST. cDNA result. B73 result agrees with cDNA result.	A	cDNA	60	1 of 1	5	196615310	196615251	5.06	yes	CDS	1	CGAGAGCAGCTGCATATCACGTTGTGTTGACCGCTACATTGAGGCCACTGGTATTGTCAG	1	145	159	TC285611	NA	NA	NA	644 similar to UP:TIM13_ORYSA (Q9XGY5) Mitochondrial import inner membrane translocase subunit Tim13, complete	GRMZM2G058432_T01	GGTTTTGCTCCGCTGCTCCCCCGCCGCCCCTGACAAGTATAACCAGCCGCGTCTCGGCAAAAAGTCCTCCGCGACAGAGAGCGTGCAGCCAGCCACCGACCACCCGCGCAGCGCAGGACTTGGGGAGCAAGCAAGGCGAAGCGGCCTGCCATGGATTCCTTCTCGTCCTCGCCGTCGTCGTCAGGTCCCGGCGCTAACCCGGACGTTGTTATGGAACAGATCAAGACGCAGCTCGCACAGGCTTACGCGCAGGAGTTTCTCGAGACCGTCGGGAACAAGTGCTTTGAAAAGTGCGTGACCAAGCCAGGATCAAGCTTGAGTGGAAGCGAGAGCAGCTGCATATCACGTTGTGTTGACCGCTACATTGAGGCCACTGGTATTGTCAGCCGCGCATTGTTC…	cdna|est|omrna|protein	good
20835	19298	TC293082	1747 Zea mays clone Contig414 mRNA sequence	Up	BelowBG	NotSig	On-On	Off-On	On-On	4	4	1	3	4	4	273	101	-	88	153	92		A_92_P039334	sense gene model	No EST. cDNA result. B73 result agrees with cDNA result.	A	cDNA	60	1 of 1	10	120282087	120282028	10.04	yes	CDS	4	CATCCCCGGTTCGTGATGAATCCTCTTTATATTGCTGGAGATTCATACAGTGGTCTCATC	1	19	48	TC293082	NA	NA	NA	1747 Zea mays clone Contig414 mRNA sequence	GRMZM2G075676_T08	GGACCGGAGTGGCATTTGACCAGCTGAAGTCAACAGGCATGCCGAACGGTGGCGGCAAGAGGTGGCTGCTGCTGCTGCCGCTGTCGCGGTGGGTTCTCCTCCTCGGCAGCCTCCAGCTCCCGGCGGTCGGCGGCAGCGGCCATGTCGTCACGCGCATGCGCGGGTTCGACGGGCCACTTCCGTTCTACCTCGAAACCGGGTAGTAAACTGCTTCCGTGCTTGACTGCAAACCGCCCAAGTTTTAATTTTCTTCTCACCGGCACCGCCGGTGCGGCGGCTTCGTATTGCGATGCAGGTACGTGGAGGTGGACGAGCAGCAAGGTGTGCAGCTCTTCTACTACTTCGTGCGCTCGGAGCGCGACCCCTACGAGGACCCGCTGCTGCTGTGGCTGTCCGGCG…	cdna	good
20835	19298	TC293082	1747 Zea mays clone Contig414 mRNA sequence	Up	BelowBG	NotSig	On-On	Off-On	On-On	4	4	1	3	4	4	273	101	-	88	153	92		A_92_P019311	sense gene model	No EST. cDNA result. B73 result agrees with cDNA result.	A	cDNA	60	1 of 1	10	120278551	120278492	10.04	yes	UTR	4	AACATGGATTTCAGGGAATCCTCTTTGATGCAAGTCTGATAGAATGACCCATCGGTTATC	1	144	151	TC293082	NA	NA	NA	1747 Zea mays clone Contig414 mRNA sequence	GRMZM2G075676_T08	GGACCGGAGTGGCATTTGACCAGCTGAAGTCAACAGGCATGCCGAACGGTGGCGGCAAGAGGTGGCTGCTGCTGCTGCCGCTGTCGCGGTGGGTTCTCCTCCTCGGCAGCCTCCAGCTCCCGGCGGTCGGCGGCAGCGGCCATGTCGTCACGCGCATGCGCGGGTTCGACGGGCCACTTCCGTTCTACCTCGAAACCGGGTAGTAAACTGCTTCCGTGCTTGACTGCAAACCGCCCAAGTTTTAATTTTCTTCTCACCGGCACCGCCGGTGCGGCGGCTTCGTATTGCGATGCAGGTACGTGGAGGTGGACGAGCAGCAAGGTGTGCAGCTCTTCTACTACTTCGTGCGCTCGGAGCGCGACCCCTACGAGGACCCGCTGCTGCTGTGGCTGTCCGGCG…	cdna	good
20914	19446	TC293030	1935 UP:Q9ZP28_MAIZE (Q9ZP28) C13 endopeptidase NP1 precursor, complete	Up	NotSig	NotSig	On-On	On-On	On-On	4	4	4	4	4	4	391	194	219	225	233	183		A_92_P019384	sense gene model	No EST. cDNA result. B73 result agrees with cDNA result.	A	cDNA	60	1 of 2	3	225823286	225823227	3.09	yes	UTR	1	GTGAAGCAGACTTATACCACTATTATAGCTGTTCCACCGTCGTTCCAGATTACATAGCTA	1	143	164	TC293030	NA	NA	NA	1935 UP:Q9ZP28_MAIZE (Q9ZP28) C13 endopeptidase NP1 precursor, complete	GRMZM2G093032_T01	CGTTGGAGAGGCTTTGCTCCCAGTCGTCCCCCCCGGCCCCGACCCCCCTCCGTTTGCCAACGACTCCGGGCTCCACTGTCGCTCGCTCTCGCTCCCTTCCCTCCCACGCAATGGTGGCCGATCGCCTCCGCCTCGCGCTGCTGCTCTCCGCGTGCCTCTGCTCCGCGTGGGCGCGCCCACGCCTCGAGCCGACCATCCGCCTGCCGTCCGAGCGCGCGGCGGCCGACGACGCCGTCGGGACCCGGTGGGCCGTGCTCATCGCCGGCTCCAACGGCTACTACAACTACCGCCACCAGGCGGACATCTGCCATGCATACCAGATCATGAAGAAGGGCGGACTTAAGGACGAGAACATCGTTGTCTTCATGTACGATGACATCGCGCATAGCCCGGAAAATC…	cdna|est|omrna	good
20914	19446	TC293030	1935 UP:Q9ZP28_MAIZE (Q9ZP28) C13 endopeptidase NP1 precursor, complete	Up	NotSig	NotSig	On-On	On-On	On-On	4	4	4	4	4	4	391	194	219	225	233	183		A_92_P019384	sense gene model	No EST. cDNA result. B73 result agrees with cDNA result.	A	cDNA	60	2 of 2	3	225823286	225823227	3.09	no	UTR	1	GTGAAGCAGACTTATACCACTATTATAGCTGTTCCACCGTCGTTCCAGATTACATAGCTA	1	143	164	TC293030	NA	NA	NA	1935 UP:Q9ZP28_MAIZE (Q9ZP28) C13 endopeptidase NP1 precursor, complete	GRMZM2G092997_T01	GGAATTCTTTCCATGGGTAGGTGCTGCAGGTATATAGTGCAAAAACAACGTAACAAAGAGAACGAAACAAATGAAACTGCCCATAGCACTTGTTTGGAAGCATAGTGGAACAGATGCCACCAGCCACAAGCCTACAAATGAAAATAATACGACCTCAAATGGAAATGGACAGACGGTTCACCTTGAATAAAGGATCACCCGGGAATTGTTTTCGATGCAAGAATTCCACCACGGATAGTACATTTCCCAACAAGAATGGGGTAAAGTTTCACATGAGCACCAGTCGGCTACATAGAAATAGCAGTAACGCGTCCTTCATTTTTATGGAATTACAAACTACACATCTGCTAACAAACTATAGGGAATATATACAGCAACGACCAATACAATTGCCAAATA…	omrna	good
20974	19559	TC309943	516 homologue to UP:Q5Z9N8_ORYSA (Q5Z9N8) Heat shock protein 90, partial (17%)	Up	NotSig	NotSig	On-On	On-On	On-On	4	4	4	4	4	4	2206	1112	1922	2133	1910	1198		A_92_P019440	sense gene model	cDNA and EST results agree. B73 result agrees with cDNA result.	A	cDNA	60	1 of 1	5	61531272	61531074	5.03	yes	CDS span intron (size=134)	6	CTTGGAACCATTGCTAAGTCTGGCACTTCAGCTTTTGTCGAAAAGATGCAGTCTGGAGGT	1	143	44	TC309943	AAGAGAAGAAAATCCTCTCCATTCGGGATAGGGGTATTGGTATGACCAAGGAGGATCTTATTAATAACCTTGGAACCATTGCTAAGTCTGGCACTTCAGCTTTTGTCGAAAAGATGCAGTCTGGAGGTGACCTCAATCTTATTGGACAGTTTGGTGTTGGCTTCTACTCGGTATACTTGGTTGCTGACTATGTCGAAGTGGTCAGCAAGCACAATGATGATAAACAATATGTTTGGGAATCAAAAGCTGATGGATCATTTGCTATCTCCGAGGATACATGGAATGAACCCCTTGGCCGTGGAACCGAGATAAGATTACATCTGCGAGATGAGGCCCAAGGAGTACTTGGAAGAGGATAAGCTAAAGGATTTGGTGAAGAAGTACTCTGAGTTCATCAAC…	-	-	516 homologue to UP:Q5Z9N8_ORYSA (Q5Z9N8) Heat shock protein 90, partial (17%)	GRMZM2G399073_T03	TGGCCCCGGCCCATTTTAAGGCGTTTCCTCTCCGGCGCAGAGCGGGTAGCGGGACGAACTCGTCACTGGTGTGGGCCGTGGCTGTACGCCGCAGAGTGAAGCGAGACGAGACGACGATGCGCAAGTGGGCGCTCTCCTCCGCGCTCCTCCTTCTCTTCCTCCTCACCACCCTCCCCGACCCAGCTAAGAAGCTACAGGTGAATGCGGAAGAGAGCAGCGATGACTTAGCTAACCCACCCAAGGTAGAGGAGAAGCTTGGTGCTGTCCCTCATGGCCTGTCCACCGACTCTGAGGTTGCCCAGAGGGAAGCTGAGTCTATCTCTAGGAAGACTCTTAGGAGCTCCGCCGAGAAGTTTGAGTTCCAGGCTGAGGTGTCCAGACTCATGGACATCATCATCA…	cdna|est|omrna|protein	good
21191	19652	TC300789	1038 Zea mays clone EL01N0519D06.c mRNA sequence	Up	Up	NC	On-On	On-On	On-On	4	4	4	4	4	4	1425	709	962	476	808	535		A_92_P019647	sense gene model	No EST. cDNA result. B73 result agrees with cDNA result.	A	cDNA	60	1 of 2	8	125007589	125007530	8.05	no	UTR	1	TATTTTGTCCGTGTTTATTTTCGCCGAGTCTGCGTTGTGGTCTGGTGGCATTTTGGATGA	1	142	119	TC300789	NA	NA	NA	1038 Zea mays clone EL01N0519D06.c mRNA sequence	GRMZM5G855375_T01	CTAATAGTTGCTCATACTTAGGAATTAGTTGATTTTGAATCTATTTCAGCAACCCTACATCCGATAAGATTGCATGATGACGTTATCGACATGGTAGCAGCAATCGTACAGCATACTAACAGCGTCGTGAATCAACCGAACATGAACTGAAGCAAGGTGTAATTAATAGGATTACAATGCATACATCACGTGCACCATTTCAACTACGATAAGCAAGGTGCAGCCATATGAGACGAAAAGGTGCTAGCATAGGCGAGCAGGGCAAGGACGGATGCGAGCCGGCGCCGTGAACCTCTTGGCCAGGATTTTGAAGCGGCGAAAGTATCTGGCTGAGAATGTAACATACGACGTCAATAAAGATTAGTGTATCGAAATCAGTTAACGGAAAGTATATAATAT…	est	good
21191	19652	TC300789	1038 Zea mays clone EL01N0519D06.c mRNA sequence	Up	Up	NC	On-On	On-On	On-On	4	4	4	4	4	4	1425	709	962	476	808	535		A_92_P019647	sense gene model	No EST. cDNA result. B73 result agrees with cDNA result.	A	cDNA	60	2 of 2	8	125007589	125007530	8.05	yes	CDS	1	TATTTTGTCCGTGTTTATTTTCGCCGAGTCTGCGTTGTGGTCTGGTGGCATTTTGGATGA	1	142	119	TC300789	NA	NA	NA	1038 Zea mays clone EL01N0519D06.c mRNA sequence	GRMZM2G353822_T01	ACCTCTCAGGCTCTCACGCCGCCGCCGCCGCCGCTCTCAACTACCCTTGCCCCTCGCCAGTTCTCCACAGCTTTTGTTTCCAGCATTTGAATTTGGATCGGCGGTGTCTTTGTTCTTTGTATCTTTCTTTTTTGGTCGCGGTTTTGGTTCTGATGGGGATTTGAGCTGCGCATCTGGCTGAGGACGATGAAGATTGTATCTATTGGTCTCGTTCGTCGTAACAGGCATTTGATTGCCTTTGCCGACCATCCTGATATATCACCACCCATATTCCGAGTCCGCTCCCAACGGTCGTCAGTTTCTATCAACTTTTTCATTCCCTTTAGATTTTGATGTTTGATTTATTATTATATTTCCTGGCCTATGATTAAATTTTCAAAAAAAGACAAGCATATGTCC…	cdna|est	good
21435	19949	TC305917	1349 similar to PRF:NP_179539.2:42569151:NP_179539 recA family protein (Arabidopsis thaliana), partial (36%)	Up	NotSig	NotSig	On-On	On-On	On-On	4	4	4	4	4	4	1344	908	801	620	442	337		A_92_P019877	sense gene model	cDNA and EST results agree. B73 result agrees with cDNA result.	A	cDNA	60	1 of 1	8	163894716	163894775	8.06	yes	CDS	2	ATCCTCAGAAGAGGATATGGGAGTCGTAATCGAGGCTTGACCAGTGATCTGACGTGCTGG	1	140	142	TC305917	AGCCCGATTGTGCTGAGCAGGCACTCAGTCTTGTGGACACACTGATTCGAAGTGGATCTGTTGATGTTGTTGTAGTAGACAGTGTAAGACCTAGGTCTATCTAGCTGCTTCACCGATCTGTTTTTCTCATCTTAAGCGGGGTTGCTTTCTATTTGTGCAATATTGCAGTTCCTTACGAGTTTTGAAGAACATTTTCCAACTGGCAGTTCGATCTTAATAACTTCAAAGACACCCTTTGTTACTGAAGTTAATTGCACAGTTCATATTATCTTATTCTACTATGCAGGTTGCTGCGCTTGTTCCAAAGACTGAGCTTGATGGTGAGATGGGTGATGCACATATTGCTCTTCAGGCTAGGTTGATGAGTCAAGCTCTTCGCAAGCTTAGCCACTCACTTTC…	-	-	1349 similar to PRF:NP_179539.2:42569151:NP_179539 recA family protein (Arabidopsis thaliana), partial (36%)	GRMZM2G700757_T01	ATTTCAGTAAACGGTCGATTCAAAATGGGGCGAGACGGAGTGCAGCAAAAACCCCAAGCCCCGCAAAACCCCTAAACCCTAGCTCCCCACCCCCAGCCTCCCCGCGGCTTCCAGCGATTGGAGGCGAAGCAGCCGCCATGGCGATCCTCCTTAGGCGCGCGTCGCTGCGGCGCGTCATCGCCTTCGCCGCCGCCTCCTCCTCCTCCTCTTCTTTGCACTCTGAGATTTATAAGCAAGGGGTTTGTGGATCCATGTTTCATTGCCGAGAGTTCGCATCAAAAGCCAAAAAAAAGAAGTCAAGTGGAACAGACTCCGATGAGGAGAGTATGTCAAAGAAAGACTTGGCTTTACACCAGGCTATCGATCAAATAACGTCTGCATTTGGGAAGGGGGCAATAA…	cdna	good
21654	20199	TC312649	939 similar to UP:P82277_SPIOL (P82277) Plastid-specific 30S ribosomal protein 2, chloroplast precursor (PSRP-2), partial (62%)	Up	NotSig	NotSig	On-On	On-On	On-On	4	4	4	4	4	4	636	326	486	599	829	722		A_92_P020080	sense gene model	No EST. cDNA result. B73 result agrees with cDNA result.	A	cDNA	60	1 of 1	7	71326301	71326360	7.02	yes	CDS	1	GTTTGGGTTTGTCACGATGAGCACAGCGGAAGAGGCCAATGCTGCAGTTGAGGCTCTCAA	1	139	44	TC312649	NA	NA	NA	939 similar to UP:P82277_SPIOL (P82277) Plastid-specific 30S ribosomal protein 2, chloroplast precursor (PSRP-2), partial (62%)	GRMZM2G143870_T02	ACCAAACCCACTCGCAACAACGGATAACGCTCTCTTCCTTCGGCTCCTCCCCTCTCGCTCCTATCCTCTCCCCTCCAATGGCGACCGCCATTTCCTCTCTAGTAACTCCTCCGACCCTCCACCGCCGCTGCCTGGGCCCTGCCTGCGTCTCCGTCTCCGTGTGCACCCCTATCCGCATCTCCTTCCGGCCCGCCGCCGCGCCTCAGGTGTCGCGCCGGGGCTCGGCGCTGCGGGTGTCCGCCTCCTCGGCGGTGCTCGAGGCGCCAGAGGCGGTGGCGGCGCGGAAGCTCTACGTGGGGAATATCCCCAGGACCGTTACAAACGACGAGCTCCGCGACATGTTCGCTGCGCACGGCACCGTCGAGCGGGCCGAGGTTATGTACGACAAGTATACGAATC…	cdna|est	good
21680	20085	TC297846	613 unknown	Up	NotSig	NotSig	On-On	On-On	On-On	4	4	4	4	4	4	512	310	271	258	451	345		A_92_P022700	inconclusive	EST result. No valid cDNA result. B73 result (EST vs genome) agree with EST result, but score below cut-off.	E	EST	4e-86	1 of 1	1	3139565	3139045	1.01	no info	NA	1	CTTCAGTACTCCTACCAGCGTATCCTAGTTTTCGATTGAACAATTACCGGACTTCTCCAG	1	123	113	TC297846	GCAGATGAAGGCGGGGAGGAAGAACCTGCGGCGGGCGTGCGACGAAGGCGCCGCCGTCACGCTCGCCGAGGGCGAGAGCATCATGCAGGTCCTCACGCTGCGTGGCTCCAACGTCATCGAGGTGATTGACGGCGAGGGCATCAAGTCCCTGGCCTTGTTCCCTGCCAAGTTCCAGAAGAGCTTCTGGATCAAGAACGCGGAAGGGATCAAGCTCTGGAATCAGGGAGCAAGATTGCGTGTGTTGTCTCGCAAGTCCTCTACCACGAACAAGTTCGGGCTCTGGAGAAGTCCGGTAATTGTTCAATCGAAAACTAGGATACGCTGGTAGGAGTACTGAAGAAGAAGGATCACCGGGGCCAGCTATTTTCAACTCAACTCCGAATGAAGCTTCAGAAGCGG…	-	-	613 unknown	GRMZM2G092165_T01	CACGAGCCCAACTTGCACCCGCACCACCAGGCTCACAGCCTTACCTGATCCTTGACAATTCTGCTCCCTCGCCGCCGCCGCCGCCGCCGCCGCCCGCCCGTCGTCGCTGCGCTTCGGTACCCGCGAAGCAAGGCCCCGCCTCCCGTGTACCCGCCGCCGAAGAAGGGAGAGGAGCAGATGAAAGCGGGGAGGAAGAACCTGCGGCGGGCGTGCGACGAGGGCGCCGCCGTCACGCTCGCCGAGGGAGAGAGCATCATGCAGGTCCTCACGCTGCGCGGCTCCAACGTCATCGAGGTGATGGACGGCGTGGGCGTCAGGTCCCTGGCCTTGTTCCCCGCCAAGTTCCAGAAGAGCTTCTGGATCAAGAACGGGAGTTTCGTGGTCGTGGATGCCAGCGGG…	cdna|est|protein	good
21680	20085	TC297846	613 unknown	Up	NotSig	NotSig	On-On	On-On	On-On	4	4	4	4	4	4	512	310	271	258	451	345		A_92_P020106	sense gene model	cDNA and EST results don't agree. B73 result agrees with cDNA result.	B	cDNA	56	1 of 1	7	31849707	31849648	7.02	yes	CDS	1	AGCTCTGGAATCAGGGAGCAAGATTGCGTGTGTTGTCTCGCAAGTCCTCTACCACGAACA	1	139	161	TC297846	GCAGATGAAGGCGGGGAGGAAGAACCTGCGGCGGGCGTGCGACGAAGGCGCCGCCGTCACGCTCGCCGAGGGCGAGAGCATCATGCAGGTCCTCACGCTGCGTGGCTCCAACGTCATCGAGGTGATTGACGGCGAGGGCATCAAGTCCCTGGCCTTGTTCCCTGCCAAGTTCCAGAAGAGCTTCTGGATCAAGAACGCGGAAGGGATCAAGCTCTGGAATCAGGGAGCAAGATTGCGTGTGTTGTCTCGCAAGTCCTCTACCACGAACAAGTTCGGGCTCTGGAGAAGTCCGGTAATTGTTCAATCGAAAACTAGGATACGCTGGTAGGAGTACTGAAGAAGAAGGATCACCGGGGCCAGCTATTTTCAACTCAACTCCGAATGAAGCTTCAGAAGCGG…	-	-	613 unknown	GRMZM2G030769_T01	ATGGCAAGAATGAGAAAGGTTCCAGTGTTTATCAACAAACGTTGTAGTCATGTGATTATGCTGTTGTATATGGCTTCAGTTTACCTGCTGCAGAAAGGTTCTCATTACTTGTATTATTTGTCAAGTGTTCCTAGAAAGCTCTCAGAGCGACTATATCATGGGCGTGGCAGCCTCCCATCAGAGTCCCGCCAGCGCCGAACCCTTCGCATCGACAGTGGCCACACTAGAGAAGAAGCCATACCCACCTGCCATGGTCGCGGAGGAGGGAGTTTCATGTTTGTGAATGCCATCGGAAGGGATCAGGCTCTGGAATCAGGGAGCAAGATTGTGTATGTTGTCTCGCAAGTCCTCTTCCACGAACAAGTTCAGGCTCTAGAGAAGTCTGGTGATTGCGTGGGC…	abinitio	good
22016	20403	TC286996	1004 Zea mays clone EL01N0531A03.c mRNA sequence	Up	NotSig	NotSig	On-On	On-On	On-On	4	4	4	4	4	4	1133	618	604	824	1228	1447		A_92_P020423	sense gene model	No EST. cDNA result. B73 result agrees with cDNA result.	A	cDNA	59	1 of 1	6	137859697	137859638	6.05	yes	UTR	1	CAGTCGTTGGTTCTATTCGATGAAGATAACTCGTCATTGCAGTCTTGCAGGAACCTCCTA	1	137	169	TC286996	NA	NA	NA	1004 Zea mays clone EL01N0531A03.c mRNA sequence	GRMZM2G035526_T02	GCTGACGTGGCGAAGGCTACTACCACAATATCGAGCATCGGCGGGGTCATCTCCGAAAAAAAACGCGAACGCAGAACGCCGCCGGCCCGTCGTGCACTCGTGTTTCCCTTCCTCCACTTGCCTTCGTGTTCGTGATTCGTGATTTCGCCGCCGGAAAGCCGAGGGAGAGGGAGCGATATGGGGTTCGTCGGAGACACGATGGAGTCGATCCGCTCCATGCAGATCCGCCAAGTGCTCATGCAGATCATCAGCCTCGGTATGATTGTTACCTCTGCATTAATCATATGGAAGGGTTTGATAGTTTTCACGGGGAGCGAGTCACCAGTTGTAGTGGTGCTCTCGGGTAGCATGGAGCCTGGATTTAAAAGGGTTTGTTTACTCTCTACATAACATGGAAAT…	cdna|est|omrna	good
22139	20636	TC281212	1305 similar to PRF:NP_565590.1:18400785:NP_565590 expressed protein (Arabidopsis thaliana), complete	Up	NotSig	NotSig	On-On	On-On	On-On	4	4	4	4	4	4	956	585	1106	842	890	651		A_92_P020541	sense gene model	No EST. cDNA result. B73 result agrees with cDNA result.	A	cDNA	60	1 of 1	8	157967926	157967872	8.06	yes	CDS	1	GACCCAAAAAACTTCTTTTCCGTGTCGTCAGACTTCTGCCATTGGGGATCCAGGTTTAGC	1	136	94	TC281212	NA	NA	NA	1305 similar to PRF:NP_565590.1:18400785:NP_565590 expressed protein (Arabidopsis thaliana), complete	GRMZM2G016827_T03	GCAGTTGCAGCTAGCTGCTCGCCACAACTGGCGCGCCGCACTCACCGCGCCAGTACGCCACGCTCGGGCTCGATCGGCATCGATTCCCCCAATCCCGCACCCGCACACCCGGCTCGCAATCCCTAGCACTAGCAGCGCCGCGGCGGCAGGCAGGCAGGGGGGGGGGGGGGGGGGGTGCCGGAGGCCGCTCGTAGCACGGAACGTCTCCGGATCGATCCATGGAGCGCGCGAGGAGGGCTTCGCACGCCGGCTCTTGGTACACCAACGATGCCAGGAAGCTGGAAGAGGAACTCAATGGTTGGCTGGGGGCAGCCGGTCTAACCAAGTCTCCTGATGTTAGGGCAGTAATTGCACCCCACGCTGGTTATTCATACTCGGGCCGATGTGCAGCTTATGCTT…	est	good
22238	20663	TC282215	1122 weakly similar to PRF:NP_566448.1:18399925:NP_566448 regulatory protein RecX family protein (Arabidopsis thaliana), partial (21%)	Up	NC	Up	On-On	On-On	On-On	4	4	4	4	4	3	378	219	245	177	242	139		A_92_P020634	sense gene model	No EST. cDNA result. B73 result agrees with cDNA result.	A	cDNA	60	1 of 1	10	147245060	147245092	10.07	yes	CDS	1	GAAGGCTGCAATTGAATTGCTTGCTGCCAGAGCTTTCACTGTCTCTGAGCTTAGGAAGAA	1	136	65	TC282215	NA	NA	NA	1122 weakly similar to PRF:NP_566448.1:18399925:NP_566448 regulatory protein RecX family protein (Arabidopsis thaliana), partial (21%)	GRMZM2G107620_T02	AGACCGTTTTGGTTTAACTTCGCTGATTTGGTTCTTGCCGCTTGCCGAGCAGCGAGGGATAAGGCCGTGCCGATTCCAGATAAAGTGCTCCGTCATTGCAAGTACGCCAATGGCAGGGCCCTAGACCTAGAGCCCATTGAAAAGAACTTCGCCAACGAGTCTATGCAATTTTCTTTCGAAGAGGAGACTGACGATATGGTGTGCGAAATTAGCGAAAGCGTGGTGCGGGATGTGGAGAAGGCTGCAATTGAATTGCTTGCTGCCAGAGCTTTCACTGTCTCTGAGCTTAGGAAGAAACTACGAAGTAAGAAGTATCCTTTTGATACAATTGATGCCGTGATTGCTAATTTCAAATCAAGGGGTTTGTTGAATGATGGTTTTTATGCTGAATCATTTTCG…	cdna|est	good
22327	20832	TC302650	849 homologue to UP:Q5ZBG5_ORYSA (Q5ZBG5) Cell division protein FtsH-like, partial (62%)	Up	NotSig	NotSig	On-On	On-On	On-On	4	4	4	4	4	4	479	197	391	284	445	367		A_92_P020720	sense gene model	No EST. cDNA result. B73 result agrees with cDNA result.	A	cDNA	57	1 of 1	8	144484755	144484696	8.05	yes	UTR	1	CAGATGCTCTCTTCTGTAAAACAGGGCGCAACACCTATGGTAAATTAGAAGATTGGTGTT	1	135	58	TC302650	NA	NA	NA	849 homologue to UP:Q5ZBG5_ORYSA (Q5ZBG5) Cell division protein FtsH-like, partial (62%)	GRMZM2G004040_T01	AACACAGCCCAGCTCTCCGACACCGGCCAGGCGAGTGGAGTCGTCATAGCATTCGAGAGCCAGCCGTCCGTTGCCAACGCCCAACGGTCTGAGTGAATCCTGCCGATCGCGAACGCCGCCGCGTCGTCGTCCTCCGTCGCCCCGCCTCGGCTTCCACCGTCAGCGGCCGCGCTCGCGATAAGGCTACTCGTGTCCTGTCCACTAAAACCAAGACCCACCGCCTCCAGAGTTAAAGGGAAAAGAAAAAGGGGAAGAAGCCCCTCGCTCCAAGTCACGCGCCTCCCGCCTCGCCGGCGCCGCCCGCCCGCCCGCCTCGCCCGCCATGAGCGCGCTCCAGGCCTCCCTCCTCCTCCGCCCGCTCTTTTCGCCACTGCCCCCACGCCGCCGGCAGCTGCTCTC…	cdna|est|omrna|protein	good
22372	20758	TC314318	834 weakly similar to UP:Q712G3_ARATH (Q712G3) Inositol 1,4,5-trisphosphate 5-phosphatase, partial (4%)	Up	Up	Up	On-On	On-On	On-On	4	4	4	4	4	4	1299	374	1200	266	1168	278		A_92_P020764	sense gene model	cDNA and EST results agree. B73 result agrees with cDNA result.	A	cDNA	45	1 of 1	1	191858765	191858825	1.06	yes	UTR	1	TGCTGTGGTTTTTTTGCTTTCTGTCCGAGTGTTTAGCCGGTGGAGTCTTGGATTTCTTGC	1	135	137	TC314318	ATCAATCAGAAAGCAAGATGGAACTAAATGTGAGCCAGTCATAAGGGCATCCTTTGGCTTTCCGCTTTGGCTTGAGGTCCAGCCATCATCCGGCCTCATCGGACCAGGAGACGCACCGGAAGTCTCCGTGCACCACGAAGACTTCTTCACGCAAGAAGAGTTCGTCGACGGGGTGCAGCAGAGCTGGTGGTGCGAGACCACCAGAGACATAGAGGTCGTCCTGTCGGTGAACGTCACGGGCGTCGCCTCGACCGAGGCCGCCACGCACAGGATCCCCGTCCGGCACTGCTGCCCGGCGCCTCCAGCCCCGCCGTCCGATAACCCACGCGGCCCCATTACCGACTCACCTAGCGACGCTGTGCCAGGTCCCAAGAGTAGCCAGTCGAATCACTTGCTGCG…	-	-	834 weakly similar to UP:Q712G3_ARATH (Q712G3) Inositol 1,4,5-trisphosphate 5-phosphatase, partial (4%)	GRMZM5G896294_T01	AAGGGCATCCTTTGGCTTTCCACTTTGGCTTGAGGTCCAGCCATCATCCGGCCTCATCGGACCAGGAGACACAACGGAAGTCGCCGTGCACCACGAAGACTTCTTCACGCAAGAAGAGTTCGTCGACGGGGTGCAGCAGAGCTGGTGGTGCGAGACCACCAGAGACATAGAGGTCGTCCTGTCGGTGAACGTCACGGGCGTCGCCTCGACCGAGGCCGCCACGCACAGGATCACCGTCCGGCACTGCTGCCCGGCGCCTCCAGCCCCGCCGTCCGCTAACCCACGCGGCCCCATTACCGACTCACCTAGCGACGCTGTGCCAGGTCCCAAGAGTAGCCAGTCGAATCACTTGCTGCGTTCTGACTTCGCAAACTTCGGCAGCTCCGAGGTGCGCGACCT…	est	no_start
22393	20799	TC288716	1639 similar to PRF:NP_179618.1:15225335:NP_179618 zinc finger (CCCH-type) family protein (Arabidopsis thaliana), partial (86%)	Up	NotSig	NotSig	On-On	On-On	On-On	4	4	4	4	4	4	1630	894	1163	1180	723	564		A_92_P020785	sense gene model	cDNA and EST results agree. B73 result agrees with cDNA result.	A	cDNA	60	1 of 1	3	182162897	182162838	3.06	yes	CDS	1	AAGAAAGAGAAGCTGGTCAGGCTGCCTTGAAAGCAGAGAGGGCTAAGAATGATCGCATGA	1	135	95	TC288716	GCACGAGCGCCTCCGTCTTTCCCTCCCCCAGCTCAGGCAGGACCGCAGGAGCCAGACCCAAACCCACGAAACCCTCCTGCCTCGCCGCCGCTTCCTCATCCTCCCGCCGCTTAGTCCCGGACCCGGACCAACCTTCGTGAGGACGGGAATTGGACTAAGGGGGTAGGATGCCGCCAAAGAAAGCGGCGCCATCGAAGGCGGAGCTGGCCAAGAAGCAGAAGGTCGTGGAGGACAAGACCTTCGGGCTGAAGAACAAGAATAAGAGCAAGAACGTCCAAAAGTACGTCCAGTCCCTGCACCAGGCCGTCCAGCCCAAGCCTGACTCGACCAAGACCGCCGCCAAGAAGAAGAAGGAGGAGGAGAAGGCGCGCGAGAAGGAGCTTAATGATCTGTTCAAGG…	-	-	1639 similar to PRF:NP_179618.1:15225335:NP_179618 zinc finger (CCCH-type) family protein (Arabidopsis thaliana), partial (86%)	GRMZM2G032258_T01	ACGAGACCACATACCAGGCCACCACCATCTCTAGAACCTTCCTCCTCGCCTCCGTCTTTCCCTCCCCCAGCTCAGGCAGGACCGCAGGAGCCAGACCCAAACCCACGAAACCCTCCTGCCTCGCCGCCGCTTCCTCATCCTCCCGCCGCTTAGTCCCGGACCCGGACCAACCTTCGTGAGGACGGGAATTGGACTAAGGGGGTAGGATGCCGCCAAAGAAAGCGGCGCCATCGAAGGCGGAGCTGGCCAAGAAGCAGAAGGTCGTGGAGGACAAGACCTTCGGGCTGAAGAACAAGAATAAGAGCAAGAACGTCCAAAAGTACGTCCAGTCCCTGCACCAGGCCGTCCAGCCCAAGCCTGACTCGACCAAGACCGCCGCCAAGAAGAAGAAGGAGGAGG…	cdna|est|omrna|protein	good
22451	20906	CF245122	191 unknown	Up	Up	NotSig	On-On	On-On	On-On	4	4	4	4	4	4	587	217	382	252	417	307		A_92_P020837	sense gene model	cDNA and EST results agree. B73 result agrees with cDNA result.	A	cDNA	51	1 of 1	3	166093758	166093808	3.05	yes	UTR	1	TTTTGGTGAAGTAGGGATAGGGGCTATCAAAGAACATGATATACGGACATTGCTGTGATG	1	134	150	CF245122	AGGCTTGAGCTGTTGGCTAATTCCGTTTCATACTTTCATCACAGCAATGTCCGTATATCATGTTCTTTGATAGCCCCTATCCCTACTTCACCAAAACAGCCTCCTGAGAAAACTTCTCTTTTGCTTTCTTGATTCTGAAGCGCTTTGTCTTCCTGCTTTCAACAATGCATCCTCAGCGATTGATCTCCAAT	B73	3530_1_7_1_H06.x_2 3530 - Full length cDNA library created by Invitrogen from multiple tissues Zea mays cDNA, mRNA sequence.	191 unknown	GRMZM2G113264_T01	CTTCTCGGCACGGCATGTGGCGTGCAGGTGTGCGGGCTGCCATGCTAGCGCACAAATGGCGTTCGGGCACCGTGTACCCTGGCCCCCACTCGAAAAAGGGGAAACCCGTCAGGCCTCGCTCCTCACCGTAGGCCGATAGCCAACCAGCCAGACAACACGTGGACACGGCAGCGGCAGCGGCAGCGCCCTCCGACCCCCGCCGGGCCACCAGGCAGAAAAGGAACGGAACGGCGCAGCCGCGGCGGCGGCGGCGGCGGCGGCGGCTGTAGGTTCCCGCACCAGCGACTGGCGGACACGTATATCCAATCATCCATCTTCTCTCGCACGGCCGCACCCGTCCTCGGACTCGTTCCGTCTGCTAGCAATGCCGCTGGCGCTCGCGCAGTTGCAGGACCTGCG…	cdna|est|protein	good
22483	20968	TC313090	754 similar to PRF:NP_201387.2:42568802:NP_201387 ankyrin repeat family protein (Arabidopsis thaliana), partial (50%)	Up	BelowBG	BelowBG	On-On	Off-Off	Off-Off	4	4	2	1	0	1	845	86	-	-	-	-		A_92_P020868	EST	EST result. No valid cDNA result. B73 result (EST vs genome) agrees with EST result.	E	EST	0	1 of 1	5	6428719	6433159	5.01	no info	NA	2	TTTCTAGTCTGCGTCTGAAGTTGGTTGTAGCTAAGTACATTTTTGTTCAGACATGCTGTG	1	134	86	TC313090	AGTTCCGGTCCGGNATTACCGCGTCGACCCAGCGTCCGCGGACGCTTGGGCGCTGATGGAGGCGCACGCGCGGGCGGTGTGCCAAGGCGGCGGCAAGGTGCTCAACGTGGGGTTCGGCATGGGGCTCGTGGACGAAGCGATACAGAGGTACGGGCCCGAGGAGCACACCATTGTCGAGGCCCACCCGGAGGTGTACGAGCGGATGCTCAAGCTCGGATGGGGCGAGAAGAAGAACGTCAGGATCGTGTTCGGGCGATGGCAGGACGTGATGCCGCAGCTCGGATCTTATGACGGAATATTCTTCGACACATACGGGGAATACTACGAGGACATGAGAGAGTTCCACCAGCACCTTCCTAAGCTGCTGAAGCCCGGAGGCATCTACTCGTACTTCAACGG…	-	-	754 similar to PRF:NP_201387.2:42568802:NP_201387 ankyrin repeat family protein (Arabidopsis thaliana), partial (50%)	GRMZM2G077404_T01	AAATTTAATTAGACATCTAGAGGCTATCAACAAACACCTTGCGTGCCTTCAACCAGGTGTGGTGGAAGTGGAAGTCACCAATTTCTCATCCGGCACCAATTAGCTCACGAGCGTTGCTAAGCTGATCGGCGGCGACTGAGCGACGTTACGCAGCTACCGCCAAATCAAAGAGAGGAACATGTGCGATTGTGCGAGTGCGATCCGGTCCCTTTCGTGGAGTGACCTCGACGAACTGGGCCATAACTAGTCAAGGCAGGGGCATAAGGGCTTTAACCCTGGTGCACTGACTGGGCCGACATAGGTTCAATGGAGAAATCATAAGGCCCAACGCTCGCGAGCTAAAACCTCAGAGAAAAAAAAGGGTGACTCACTGACTCCACTGCTCCACCCAAAAAAATG…	cdna|est|omrna|protein	good
22632	21087	TC287689	1225 similar to UP:Q75J20_ORYSA (Q75J20) Expressed protein, partial (59%)	Up	NotSig	NotSig	On-On	On-On	On-On	4	4	4	4	4	4	3491	1413	2511	1471	1885	1944		A_92_P021007	sense gene model	No EST. cDNA result. B73 result agrees with cDNA result.	A	cDNA	60	1 of 1	1	277843892	277843833	1.1	yes	UTR	1	TCATTGTTTCATCGGTCTTTGTTTAGGGTTGATGCGCTAAGCTTCGCACTGCCTGACTTG	1	133	128	TC287689	NA	NA	NA	1225 similar to UP:Q75J20_ORYSA (Q75J20) Expressed protein, partial (59%)	GRMZM2G123714_T01	GGCAGGCACTGGCCATGCGTTTTTTTGACCGTTCATGAAAAGCCACACTGCCTTCTGGCACTGGCGCTGGTCCGCTGGACAGGGTGCGCAGCGGCTGCGTTGGAACGGAGTGCACTGCGTCCCTCCCGTCCCGATGCTACGGGACACGCCACCCACAGAACTGGGCGCTGTCCAAGCTGCTGCATTTAAATCCTCCTCCTCGTCACTTGAGTTCAAGGCTTCAAGGGAAGCGAGACTGCGAGAGAGAGAGAGAGAGTTGTACAAGGCTCGTCGCCGGCCGCACTGTAGGGGTACCTTGAGCCTGTTCACCGCCGTCGCCTGCCGCCTCACATCCACAGCATCCATGGCCGACACAGCTCGCCTCTTCATGCTGGTGGCGGTGGCCACGGCGGCGCTCGC…	cdna|est|omrna|protein	good
22640	21102	BQ163444	593 similar to PRF:NP_196825.1:15240579:NP_196825 expressed protein (Arabidopsis thaliana), partial (13%)	Up	NotSig	NotSig	On-On	On-On	On-On	4	4	4	4	4	4	565	279	457	400	525	494		A_92_P021015	sense gene model	cDNA and EST results agree. B73 result agrees with cDNA result.	A	cDNA	46	1 of 1	4	234915331	234915286	4.09	yes	UTR	1	GCCGAAGAAGCACGCCATGAGACCGCACATCCAAGGCCGTGCCTGAGAAACAGGGGAAAA	1	133	112	BQ163444	ATTGCTAATCATTGATTAATTAGACTTAATAAATTATTTCGCGCTTAGTTTTTAACTATACTTATAATTAAAATATATTTAATATTTATAATAATCATTCAAATATCCAAGTCCATATACCCTCGTGTCTATATATATATAGACAGCTTAAAAGAGCCCATATGAGATTTCGTCTTTTCCCCTGTTTCTCAGGCACGGCCTTGGATGTGCGGTCTCATGGCGTGCTTCTTCGGCTTCAGTCAATGACGGTCAGCTTATTGTACTCCGGCCCCGCGATGGCCTTCTCCATGACAGTCCTTGGGGCGACGATGCCGCCGCCGTCGAGGAACACCTTGAGCAGGTTCTTGGAGAACCCACTGACAAGCGCCACCCCTTTCTGCCCGGCCTCCACCGGCATGG…	BMS (Black Mexican Sweet)	952078E07.x3 952 - BMS tissue from Walbot Lab (reduced rRNA) Zea mays cDNA, mRNA sequence.	593 similar to PRF:NP_196825.1:15240579:NP_196825 expressed protein (Arabidopsis thaliana), partial (13%)	GRMZM2G143457_T01	CCTGTCTCTTCAGTCTTCAGTTCACCACCAGCAGCCCTCAGAACATCCGATTACCCGAAGGCCCCCCTCAGTCCCCCTCAGCCCGCAGTAGCCGTACACCTCCCAGTTCCGCGGCCCAAGCTCTGCTCAAGCCGATCGAGCGAGGCTAAGGCCCAGATCCTACGATGGCGATCACCGTGGGAATTGCCGACGCCCCTTACATCCTCGTGGGCCCACCCGAGGCTCGCCAGAGCCACTCCGCCGCCCTGGCCACTGGGGCCGCGCTAGCGCCGACGCGGGAGGAGTTCCCAGACCTGACGGACGCGTTCTCCAACGAGTTCGCCGCGCTCGCGGCGGCGGCGGGGCCGGGCGGGAAGGCGCTCACCGAGAACTTCTCCCCCACGTTCGTGTCCTCGGGGG…	est|omrna|protein	good
22765	21179	TC280768	1756 homologue to UP:GSA_HORVU (P18492) Glutamate-1-semialdehyde 2,1-aminomutase, chloroplast precursor (GSA) (Glutamate-1-semialdehyde aminotransferase) (GSA-AT) , partial (95%)	Up	NotSig	NotSig	On-On	On-On	On-On	4	4	4	4	4	4	894	583	816	829	1017	836		A_92_P021135	sense gene model	No EST. cDNA result. B73 result agrees with cDNA result.	A	cDNA	60	1 of 2	6	155590452	155590393	6.06	yes	CDS	2	GGTTTCATCCCCCCACAGCCTGGTTTCCTTAACGCTCTCCGCGACTTGACCAGACAGGAT	1	133	31	TC280768	NA	NA	NA	1756 homologue to UP:GSA_HORVU (P18492) Glutamate-1-semialdehyde 2,1-aminomutase, chloroplast precursor (GSA) (Glutamate-1-semialdehyde aminotransferase) (GSA-AT) , partial (95%)	GRMZM2G116258_T01	TTTAAGACCCAATCGCCGCAAACCCCTCTGAAATTTCTTATCCCCCCTCATCTGCTCCACCTCCGACATCGCGCGAGACGAGCAAGCCCAAGTATGGCCGGAGCAGCAGCAGCCGCCGCCGTGGCGTCCGGGGTCTCGGCCCGGCCGGCCGCGCCGAGGAGGGCTTCTGCGGGACGCCGCGCTCGGCTGTCGGTGGTGCGGGCCGCGATATCCCTCGAGAAGGGCGAGAAGGCGTACACGGTGCAGAAGTCCGAGGAGATCTTCAACGCCGCCAAGGAGCTGATGCCTGGAGGTGTTAATTCGCCGGTCCGTGCCTTCAAATCTGTTGGTGGGCAGCCAGTAGTGTTCGACTCTGTAAAGGGTTCTCGTATGTGGGATGTTGATGGGAATGAGTACATT…	cdna|est|omrna|protein	good
22765	21179	TC280768	1756 homologue to UP:GSA_HORVU (P18492) Glutamate-1-semialdehyde 2,1-aminomutase, chloroplast precursor (GSA) (Glutamate-1-semialdehyde aminotransferase) (GSA-AT) , partial (95%)	Up	NotSig	NotSig	On-On	On-On	On-On	4	4	4	4	4	4	894	583	816	829	1017	836		A_92_P021135	sense gene model	No EST. cDNA result. B73 result agrees with cDNA result.	A	cDNA	60	2 of 2	6	155590452	155590393	6.06	no	UTR	2	GGTTTCATCCCCCCACAGCCTGGTTTCCTTAACGCTCTCCGCGACTTGACCAGACAGGAT	1	133	31	TC280768	NA	NA	NA	1756 homologue to UP:GSA_HORVU (P18492) Glutamate-1-semialdehyde 2,1-aminomutase, chloroplast precursor (GSA) (Glutamate-1-semialdehyde aminotransferase) (GSA-AT) , partial (95%)	GRMZM2G116223_T01	TGTTTGTTTTTTATCTATGGCTTATGCAAGTCCCGGGTCAGTGCATTACTAATGTGGATATTGTTTTTTTTTTCTAAAAAAAAAGGTTCTAGACAATCCTGTATCTGAACATCAGTACAACAACGAAACCGTAATCGTGGACCATAGATTTATTGGCACTGACAAAAACAAGACCCACTAATTCAGAAAGAGGAACTTACAGAAGCTGTCCTGCTGCTGCACAATACAAAACCTCGGTGGCATATAGAACTAAGAGTACAAGAACGTAAATACGAGGAAATGCTCTCTGCATGCTTGCTTGAAGCGGACCCCCTATATCCGCTTCAGAACCTTCTCAGCGGCCTCGACGGTCTTCTCGATGTCCTGGGAGGTGTGCGCCAAGCTGGTGAACCCCGCCTC…	est	good
22851	21339	TC310008	930 similar to PRF:NP_567643.1:18415817:NP_567643 expressed protein (Arabidopsis thaliana), partial (82%)	Up	NotSig	NC	On-On	On-On	On-On	4	4	4	4	4	4	24672	12448	17301	15879	15436	11177		A_92_P021217	sense gene model	No EST. cDNA result. B73 result agrees with cDNA result.	A	cDNA	60	1 of 1	8	133436201	133436142	8.05	yes	UTR	1	AGGAGGTTTGCAGGACGGCTAGATTCTGACGCGTCATTTCCTTGTGGATTCCTTCTCTCC	1	132	30	TC310008	NA	NA	NA	930 similar to PRF:NP_567643.1:18415817:NP_567643 expressed protein (Arabidopsis thaliana), partial (82%)	GRMZM2G084429_T01	ATTTACTAGTCTGCAGCAGCTTCTGGTGTCTAGAAGCTGGAAAAAAAAGCTGCGGACCTGGTCTCTCCCTCGCCCACTTATGTGCCATTAAAGCCCAATACATGAGCTACAATGTGGCCCAGCCTCAGAAGGCCCAATAGGTGGTCACTCTACTACCCGAAGCCGCGGGCTGAACCCTAACTGACCCAGAGCGATCGGAGCTGACGACGATGGCCGGGAAGGCGGCGGCCGCGACGGCGGCGAGGTGGGCGGAGGGGTACCCGTGGAAGGAGAAGCTGGCAAAGTACAAGGGTGAGCTCGGGAAGGGGGTGTGGGGATACTGGGAGCTCGGCGCGTGGAAGCCGCTCGGCATCAGCGCTCGCAAGCGCGCCCGCCTCCGCAAGGAGGTGCTCCTCGCCG…	cdna|est|omrna|protein	good
22889	21254	TC279369	1391 similar to UP:PSBO_WHEAT (P27665) Oxygen-evolving enhancer protein 1, chloroplast precursor (OEE1) (33 kDa subunit of oxygen evolving system of photosystem II) (OEC 33 kDa subunit) (33 kDa thylakoid membrane protein), partial (97%)	Up	NotSig	NotSig	On-On	On-On	On-On	4	4	4	4	4	4	5183	1729	3904	4449	17947	15633		A_92_P021255	sense gene model	No EST. cDNA result. B73 result agrees with cDNA result.	A	cDNA	60	1 of 1	5	51869895	51869954	5.03	yes	UTR	1	AGCTCGAGTGATTCGTTTTAACTGTTAGAGGCGTCGGACCGTCATGGAGAACTTTTGAGA	1	132	123	TC279369	NA	NA	NA	1391 similar to UP:PSBO_WHEAT (P27665) Oxygen-evolving enhancer protein 1, chloroplast precursor (OEE1) (33 kDa subunit of oxygen evolving system of photosystem II) (OEC 33 kDa subunit) (33 kDa thylakoid membrane protein), partial (97%)	GRMZM2G113349_T01	TCCTTATCCGATGCTCTTATCCTGCGTTCTGTGGCCTCTGCTCAGCTGCTCGTAGATGGCGACAAACTCACCCGCCCTCACAAAGCGCCCTTCACGACACGCACCCACCCACCAGACAGACAGAGGAGAGGAGAAAGGGCAAAAGGCAACACCGCCCGCGACGACCACGATGGCAGCCTCGCTCCAAGTCCAAGCCGCGGCCACCTTGATGCAACCGGCCAAGATCGGCGGCCGGGCGCCGTCCGCCTCGCTGCCGTCGTCCCGCCCGTCGTCGCAACTCGCCAGGGCGTTCGGCGTCGACGCCGGCGCCGCCAGGATCACGTGCTCCCTCCAGTCCGACGTCAGGGACGTCGCCAGCAAGTGCGTCGACGCCGCCAAGCTCGCCGGCTTCGCGCTCGC…	cdna|est|omrna|protein	good
23121	21532	TC280442	590 similar to UP:Q9AYP0_ORYSA (Q9AYP0) Mitochondrial ATP synthase 6 KD subunit, partial (90%)	Up	Up	Up	On-On	On-On	On-On	4	4	4	4	4	4	10114	4165	13099	4725	14559	4415		A_92_P021473	gDNA	No valid cDNA / EST result. Allow B73 result.	C	gDNA	60	1 of 1	8	133562507	133562566	8.05	NA	NA	NA	TTCTGATTTTGATCCGCTTCGCTGACATATGCATGCAGCAAACGAATATGTGCCTTTTTT	1	130	170	TC280442	NA	NA	NA	590 similar to UP:Q9AYP0_ORYSA (Q9AYP0) Mitochondrial ATP synthase 6 KD subunit, partial (90%)	NA	NA	NA	NA
23137	21563	TC284255	310 unknown	Up	Up	NotSig	On-On	On-On	On-On	4	4	4	4	4	4	1214	658	900	515	907	649		A_92_P021489	sense gene model	cDNA and EST results agree. B73 result agrees with cDNA result.	A	cDNA	60	1 of 1	10	139840516	139840457	10.06	yes	UTR	1	TGTCTGAACCTCTGAGGATTTCTCAGCTCTGGTAGGAAACTACAGAATGAGTGCTGTAGT	1	130	138	TC284255	GAGGAGATGAAGGGCGTGGGCGCGAGCATCCGGCGGTGGATGGGAGCTCCTCCTCGCCGAGCGGGAGGTAGTGACTAACCCTCGCACTGCAACTGTGGTCTGTCTGAACCTCTGAGGATTTCTCAGCTCTGGTAGGAAACTACAGAATGAGTGCTGTAGTGTGGGCTGCTTCACGTTTCAGAGCTATGAGAGAGTGTCATTCTGAATTCATAGCCAGAATGCAGGGCAGTAATAAGATTACTGTTGTAACCTGTATTGTATCACAAGCTTTTGATCCCTCAAAATTTATTTCCACAGAGCACATACTCCG	-	-	310 unknown	GRMZM2G007899_T01	TATTAGTTATATACGTGTTCAGGGCGTAATTCATTATCAAATCGTAGGATCAATATACATTTTTGATGATTTTTCTTGTTTTGTCTGCTCCCAGACACGCAACCCATTTAGTTCTAATCCTTCGCCACAGCCTCCAATTGACTGGATTCGGGGGTGACTGGCGTCGGCGAGTCCTGCAGCTCATACAGGCGCTTCGCTGTGGACCCTGTCCCACATGTCAGTGGTCTGGCGGTTGGACACTTCCATGTGGGCTCCGCATGTCGGTGAGATTTCGGGTTGTATAGAGTGCCAACTCCAGCAGCTGAATCGATCCCCGAATACCCTAGTGACGGCGGCGGAGATGGACGACCGAGGCGGCGGCGGGGACGCCAAGAGGTGGCCGTGGTGGGCTGCGGCGAG…	est|omrna|protein	good
23314	21734	TC301086	728 similar to UP:Q7XI43_ORYSA (Q7XI43) Metal-transporting P-type ATPase-like protein, partial (48%)	Up	BelowBG	BelowBG	On-On	On-Off	On-Off	3	3	4	2	4	2	191	90	227	-	228	-		A_92_P021653	sense gene model	No EST. cDNA result. B73 result agrees with cDNA result.	A	cDNA	60	1 of 1	7	166669157	166669216	7.04	yes	UTR	3	TGCTAGAAGCCAAAGGTAACGCTACAAGAAAGTGATCATTACAGCCGTAGAAAGAGAAAA	1	129	124	TC301086	NA	NA	NA	728 similar to UP:Q7XI43_ORYSA (Q7XI43) Metal-transporting P-type ATPase-like protein, partial (48%)	GRMZM2G102786_T02	AGAAAGCGAGCCTGTTGGATACGATTTTAACATGCTTTTCTATTTTTTACCGATTCTTATTAGTTTAGCGAGGTTGTTGGAGTTGTTCTAAACAAGACAGAGACATACCATGTTGCATGTATTTGTTTTGCTTAGTATGCACGATACAGTTGAAGATGATACAAAACTTTTGTGGTGCTCATATAGGAGAACTTTTTATTTATCTATTCATGGATTGTTTCCTATATTTGCATCCACATCGGTCTGTACTGATCTGATTAAATAAGTCAAGGTTTTTTTTCATTTCTTTTAGTGTTACTTTTAATTTGCTTTCACTTATAAATGGACGCTTTTGCAGCCCGAGGTTACTTCTGCTACCGTTGATTTTAAGGAAGCAAGCGCAGTCGTGTGGACAACAGA…	cdna|est|omrna|protein	no_start
23402	21741	TC280455	1431 similar to UP:Q94536_DROME (Q94536) CG1772-PA, isoform A (Dacapo), partial (7%)	Up	NotSig	NotSig	On-On	On-On	On-On	4	4	4	4	4	4	3916	2757	3221	2578	2744	2340		A_92_P021736	antisense gene model	No EST. cDNA result. B73 result agrees with cDNA result.	A	cDNA	60	1 of 1	6	163869595	163869536	6.07	no	UTR	1	AGAAGTTGAGGACCAAGGTTTATATGATGTAGGCTTCACTTGAGATGGCCACCAATCAAT	1	129	117	TC280455	NA	NA	NA	1431 similar to UP:Q94536_DROME (Q94536) CG1772-PA, isoform A (Dacapo), partial (7%)	GRMZM5G852370_T01	TGAGAGAAAATGCACAGCGCCAGTTTCATAATGCAAATAATGCAGCCTAAAATACCAGATAGAACCATCGTTATTTAGGAGACAGATCATGAGGGGTACTTCAGTGAGGGCAGGACAACATAAGCATATTCTTAGAAGATCAACAATTGATCGTTGAGAGTCGAGCAAAGCACATAGTCTTAACAAGAAACAGATTTGCCATACTAACAAGAAACAGTTTTGCCATACTTCTATAACCCATACATTTGAGCTACTAAGCTAACAAAACCTGAAGAAAAACCTGAGGGGCCAAGTTCTGCAGTATAATTGATTGGTGGCCATCTCAAGTGAAGCCTACATCATATAAACCTTGGTCCTCAACTTCTTGACATGTCATCTGATTTCTCCCCCTTGATCTTC…	est|protein	good
23422	21779	TC292158	934 similar to UP:Q84VJ1_WHEAT (Q84VJ1) Biostress-resistance-related protein (Fragment), partial (67%)	Up	NotSig	NotSig	On-On	On-On	On-On	4	4	4	4	4	4	578	377	364	412	300	211		A_92_P021755	inconclusive	No valid cDNA / EST result. No valid B73 result.	D	no result	NA	NA	NA	NA	NA	NA	NA	NA	NA	TGTGCTCTTCAGTCATACATAGTCTTGGCACTAACTGTTCCAGAGAGATGATGAATTTGC	1	129	77	TC292158	NA	NA	NA	934 similar to UP:Q84VJ1_WHEAT (Q84VJ1) Biostress-resistance-related protein (Fragment), partial (67%)	NA	NA	NA	NA
23456	21843	AW017929	530 weakly similar to PIR:T00507:T00507 indole-3-acetate beta-glucosyltransferase homolog T20D16.12 (Arabidopsis thaliana), partial (7%)	Up	Up	NotSig	On-On	On-On	On-On	4	4	3	4	4	3	276	106	431	362	172	145		A_92_P021788	sense gene model	cDNA and EST results agree. B73 result agrees with cDNA result.	A	cDNA	58	1 of 1	3	187483174	187483114	3.06	yes	UTR	3	AATTCTGAGCTCCTGGACTTGGGTAGGTTATGCACGTGATGAGCAAGCGTGTATATAGCC	1	129	9	AW017929	GGCCGCGATCTGCGATGCTGTAACGAAGCTCATGCATTTGACTGACGATGATAGCCTAGAGATGAGAAGAAGAGCTGCGGAGCTGAGAGAGGCTTCACGCCGCGCAGTTCAGGAAGGTGGATCTTCTCGGTGTTCTTTGAACAGTTTCGTTAGAGATGTCATCGAAGGAAGACTGAATGTTGCAGAAACTTCACGGTAGGTTTTTGCTTGAATTTGTAGTTTCAGGGGGACAGAACTGTTGCTCGTAGGCAGAAACGTTGTGCTCCTGCAAGTAAAGGTACGTGGCTCCTATCATGTTCACGCATATTCACCGCCACCCCACTCGCAACAATTATTACTGGCTTGAAATCACGATTGCCACAGTACAGGAGTATAGCTGCACATTTTCTGAAGCTGAAA…	W23	614020E04.y1 614 - root cDNA library from Walbot Lab Zea mays cDNA, mRNA sequence.	530 weakly similar to PIR:T00507:T00507 indole-3-acetate beta-glucosyltransferase homolog T20D16.12 (Arabidopsis thaliana), partial (7%)	GRMZM2G004858_T02	ATAATCGCTCCAGTCAAATCTCCTCTATGTACAGGAGGTGATAGTCTTCAGCCCAGCTCGCTCTGCAGTCTTCGCGTAGCAAAAACAATGGCCACAGCGGCGGCAGCTCGGCACGTGGTCGCAGTGCCGTACCCCGGCCGAGGTCACGTCAACCCCATGCTCGTCGTGTGCCGCCTGCTCGCCGCCGCGGACGCTGCCTTGAGCGTGACCGTCGTCGTCACAGAGGAGTGGCACGCGCTGCTGGCCGCAGCGGGGGTGCCCGGCACGCTCCCCGACCGCGTCCGCCTCGCCACCATCCCCAACGTCATCCCCTCCGAGAGGGTCCGCGGCGCCGACTTCGCAGGCTTCGTCGAGGCCGTGCATATCAAGATGGTGGCGCCCGTCGAGCGGCTGCTGGAC…	est|protein	good
23462	21854	TC310241	888 homologue to UP:Q5I7L1_WHEAT (Q5I7L1) Ribosomal protein L13a, complete	Up	NotSig	NotSig	On-On	On-On	On-On	4	4	4	4	3	4	663	127	154	148	104	114		A_92_P021794	sense gene model	No EST. cDNA result. B73 result agrees with cDNA result.	A	cDNA	60	1 of 1	5	6866247	6866188	5.01	yes	UTR	1	GTTTTATCAGATGTGGTTCGCATTCACATTCTTAGATTTTCGTAGCACTCTTTCCAACGC	1	128	168	TC310241	NA	NA	NA	888 homologue to UP:Q5I7L1_WHEAT (Q5I7L1) Ribosomal protein L13a, complete	GRMZM2G072315_T03	CGCCATTCTTCTATTCCACTCGCTTCCCCCAGCCGCACGAAACCCTAACGCCGCCGCCGCTTCACAGGTAAACCGCCGCCATGGTCTCGGGTTCCGGCGTATGCGCGAAGCGCATCGTGGTGGACGCGCGCCACCACATGCTGGGCCGCTTGTCGTCGATTATCGCCAAGGAACTGCTCAATGGGCAGAAGGTGGTCGTCGTCCGCTGCGAGGAGATCTGTATGTCCGGTGGGCTCGTACGCCAGAAGATGAAGTACCTCCGCTTTCTCCGCAAGCGGATGAACACCAAGCCATCCCATGGGCCCATCCACTTCCGCGCCCCGTCCAAGATCCTGTGGCGCACCATCCGCGGGTGTGATGATTCCGCACAAGACCAAGAGGGGGGAGGCGGCTCTGGCG…	est	good
23546	21853	TC292268	1525 weakly similar to UP:Q9FDV7_FAGSY (Q9FDV7) Protein kinase (PK) (Fragment), partial (66%)	Up	NotSig	NotSig	On-On	On-On	On-On	4	4	4	4	4	4	244	143	180	171	203	199		A_92_P021871	sense gene model	No EST. cDNA result. B73 result agrees with cDNA result.	A	cDNA	60	1 of 1	8	123845954	123845989	8.05	yes	CDS	2	ATTCTGGCAAGGCTCCAACATCGTAATGTCATTAAGCTTGTTGGGGCCTGTAATTGCCCG	1	128	169	TC292268	NA	NA	NA	1525 weakly similar to UP:Q9FDV7_FAGSY (Q9FDV7) Protein kinase (PK) (Fragment), partial (66%)	GRMZM2G104283_T01	CTTGTCGCGGCGCGGAACGAGCTTCCTTCCAGTCCCATGCGGGCCGGTAGCCGCCAGCAGAGCTCGCGTCTGCCTGGGACTGGGAGCGACGTCTCGCTCGCTTTCCCCCCTTTCCTGTACCCTGTGTGATGTGAGGAATGACGGTCTCCGCACTCATGGTCCTCCCCGGTCGCGGTCGCCCTCCACGGTTGCTCACCCTTGAGGAGGCGGAGGCGGCTCACGGGCTCTGATTGGCGGATGGCGCGTCGGATCGGAGCAGTCGAGCTTCGGGGATTTCCTGTCCCTCTGGAAGGGATGAAATGCGGCGACTACCTGGTGAACTGGGTGGAGCTCTAGTGCCAGCCAGTGTTCCTGCTGACGCCTGCCTCATCTAGTCCCCCCTTCGTTCAGTTCTTGTGG…	cdna|est	good
23650	22045	CA452749	553 weakly similar to UP:NADO2_ORYSA (Q7G765) Probable NAD(P)H-dependent oxidoreductase 2 , partial (23%)	Up	NotSig	Up	On-On	On-On	On-On	4	4	4	4	4	4	759	210	307	341	3142	1031		A_92_P021967	sense gene model	cDNA and EST results agree. B73 result agrees with cDNA result.	A	cDNA	60	1 of 2	10	120495273	120495332	10.04	no	CDS	1	ATGGATACATGAGCAGGGAGTGACGTGCATCGTCAAGAGCTACAACAGGGAGAGGCTGAA	1	127	132	CA452749	ACTGCGCCGACCGGGGCGTCCACGTCGCCGCCTACTCGCCGCTGGGAGGGCAGAACTGGGACGGGCGGGGCAACGCCGTGCTCGACTCGGAGGTGCTCGCGGAGATAGCCAGGGCGAGGGGGAAGACCGTGGCACAGGTGGCGCTGCGATGGATACATGAGCAGGGAGTGACGTGCATCGTCAAGAGCTACAACAGGGAGAGGCTGAAGCAGAACCTCGAGATATTCGACTGGGAGCTGACCGATGACGACCGGCTCAAGATCAGCCACATCCCGCAGAGGAAGGTTGTCGAGGCGAGCGGCTTGTTCTCGCAGGAGGGTGAGTTCACCTCTGTTGATCCCGCGGAACTGAATATTGTGGAGGAATAGGAACTGGACTGCAAAATGGCCCCGCCTGTCG…	inbred line H95-Rp3A	Rp3A#1_F03 subtracted cDNA library of maize inbred line H95-Rp3A inoculated with Puccinia sorghi isolate IN1 Zea mays cDNA clone Rp3A#1_F03, mRNA sequence.	553 weakly similar to UP:NADO2_ORYSA (Q7G765) Probable NAD(P)H-dependent oxidoreductase 2 , partial (23%)	GRMZM5G868816_T01	ATGTTCCTATACGGAGCAACACCGACAGGCGGGGGCCATTTTCCAGTCCAGTTCCTATTCCTCCACAATATTCAGTTCCGCTGGATCAACGGACGTGAACTCACCCTCCTGCGAGAACAAGCCGCTGGCCTCGACAACCTTCCTCTGCGGGATGTGGCTGATCTTGAGCCGGTCGTCATCGGTCAGCTCCCAGTCGAATATCTCGAGGTTCTGCTTCAGCCTCTCCCTGTTGTAGCTCTTGACGATGCACGTCACTCCCTGCTCATGTATCCATCGCAGCGCCACCTGTGCCACGGTCTTCCCCCTCGCCCTGGCTATCTCCGCGAGCACCTCCGAGTCGAGCACGGCGTTGCCCCGCCCGTCCCAGTTCTGCCCTCCCAGCGGCGAGTAGGCGGCGAC…	protein	good
23650	22045	CA452749	553 weakly similar to UP:NADO2_ORYSA (Q7G765) Probable NAD(P)H-dependent oxidoreductase 2 , partial (23%)	Up	NotSig	Up	On-On	On-On	On-On	4	4	4	4	4	4	759	210	307	341	3142	1031		A_92_P021967	sense gene model	cDNA and EST results agree. B73 result agrees with cDNA result.	A	cDNA	60	2 of 2	10	120495273	120495332	10.04	yes	CDS	1	ATGGATACATGAGCAGGGAGTGACGTGCATCGTCAAGAGCTACAACAGGGAGAGGCTGAA	1	127	132	CA452749	ACTGCGCCGACCGGGGCGTCCACGTCGCCGCCTACTCGCCGCTGGGAGGGCAGAACTGGGACGGGCGGGGCAACGCCGTGCTCGACTCGGAGGTGCTCGCGGAGATAGCCAGGGCGAGGGGGAAGACCGTGGCACAGGTGGCGCTGCGATGGATACATGAGCAGGGAGTGACGTGCATCGTCAAGAGCTACAACAGGGAGAGGCTGAAGCAGAACCTCGAGATATTCGACTGGGAGCTGACCGATGACGACCGGCTCAAGATCAGCCACATCCCGCAGAGGAAGGTTGTCGAGGCGAGCGGCTTGTTCTCGCAGGAGGGTGAGTTCACCTCTGTTGATCCCGCGGAACTGAATATTGTGGAGGAATAGGAACTGGACTGCAAAATGGCCCCGCCTGTCG…	inbred line H95-Rp3A	Rp3A#1_F03 subtracted cDNA library of maize inbred line H95-Rp3A inoculated with Puccinia sorghi isolate IN1 Zea mays cDNA clone Rp3A#1_F03, mRNA sequence.	553 weakly similar to UP:NADO2_ORYSA (Q7G765) Probable NAD(P)H-dependent oxidoreductase 2 , partial (23%)	GRMZM2G132875_T03	CACGTCGCCTGTCCACATACCAGCACGGGCTCAAGGCTCTGGCTCGCGCACCCCTGTCCCTCCCTGTTCCGCACCGCACACCTAGACTAGACGCACCTCCAACTGCAGCGCGCCATACTTGACCGCATCAGCATGGCATCCACGGGGACGACGGCGGCGGCGGTGCCGGAGGTGACCCTGCGGTCGGGCAACGGAAAGCCGATGCCGATGGTGGGCATGGGCACGGCGTCGTTCCCCGTGGTGCACGAGGCCGTCAGGGACGCCGTGCTGGCGGCCATCGAGGTGGGGTTCCGCCACTTCGACACGGCCTTCCTGTACGGCACCGAGAAGCCGCTCGGCGACGCCGTGGCCGAGGCGCTGCGGCGCGGCCTCCTGAGGTCCCGGGAGGAGCTCTTCGTC…	cdna|est|omrna	good
23755	22084	TC288340	660 unknown	Up	NotSig	NotSig	On-On	On-On	On-On	4	4	4	4	4	4	1438	889	1070	1167	914	889		A_92_P022067	sense gene model	No EST. cDNA result. B73 result agrees with cDNA result.	A	cDNA	50	1 of 1	3	179226359	179226310	3.06	yes	UTR	1	ATGGCACGATGACAGGAAAAAACGAGGTGTTGAAGTAGTGGTAGAAACTAAATCAGGATC	1	127	91	TC288340	NA	NA	NA	660 unknown	GRMZM2G004949_T01	GACTTAAAATTTTACATTTTCGAATAAGTATTTTGAATAAGACGAATGATCAAAGTTTTTGAAAAAAGTCAACGACGTCATATATTTAAGAACGGAGGTAGTATAACTGTTTTTCACTTTGCTTCATTTGATGAGCCAAGAGCATTGTAGACCTCACAGTAGAGACTGGCTTTTCTTTTGTGCACGGTTGGTAGAACTGGAAATTAGTGAGTTCTTTATTTCTATTGGTAAGCAACAAAGGAACAAATCAATTGTCTGCTAATATGAAGTTTTTCAGGTTGAGGCCGCAGAAACTTCCTATTATCTGAATCTTGTAGTTTTTGGCTTTTTGCATTGTCTTCTAAAAAAATACTTAACATATTTTTATCAGTTCAATAATAGATTATTTTGGAAATTTAT…	est|omrna|protein	good
23761	22095	TC294892	1581 similar to PRF:NP_194777.3:30688702:NP_194777 tetratricopeptide repeat (TPR)-containing protein (Arabidopsis thaliana), partial (56%)	Up	NC	NotSig	On-On	On-On	On-On	4	4	4	4	4	4	1047	675	987	671	665	733		A_92_P022073	sense gene model	No EST. cDNA result. B73 result agrees with cDNA result.	A	cDNA	53	1 of 1	1	287492659	287492711	1.11	yes	UTR	1	TTTTTTTGTTGTAACGATGCCTTCCAAAGACTGCATTTCCGTGCGGTTCAAACATCCCAG	1	127	79	TC294892	NA	NA	NA	1581 similar to PRF:NP_194777.3:30688702:NP_194777 tetratricopeptide repeat (TPR)-containing protein (Arabidopsis thaliana), partial (56%)	GRMZM2G073511_T01	TACTCCACTCTGGCATAACCGAACCTCACGTCCGCCCAAACCCCCGAACCTGCGAGACTCCTCGCGTCCACCTTTCGGTCTCCTCTTCTCTGCGAATCCCGTAATCCCATCTCTCTCGCCTCCACTGCCGCCTCTCCGTCTCCAGCTTACCACCGCCGCCGCTGGATGTCTACGCAGTAGATCCATAGACCCTGATCTCCTCGAGGTGATTCCCCTCGTCGCCAGAGGTATCCTCGGGCAGCAATATCCACTGGCGACGCAGCCGCCACAGCCGCTACGTTCCCTCCTCCACCGCCATCACCACGGCTAGGTGGAAGCGCTCGGCGAGGTAGCGGCTCGGGGGAAAGACATGGTGCTGATCGAGCTGGAGCCCGAGGAGGCGACGCGCCCCTCGTTGCC…	cdna|est|omrna|protein	good
23780	22131	TC310145	1753 Zea mays clone EL01N0432F07.c mRNA sequence	Up	NotSig	NotSig	On-On	On-On	On-On	4	4	4	4	4	4	818	525	501	431	486	384		A_92_P022091	sense gene model	No EST. cDNA result. B73 result agrees with cDNA result.	A	cDNA	60	1 of 1	4	239731020	239730961	4.11	yes	CDS	3	GAGGAGCTGGTGAATAAGTGCCGGGTTAATGTTTTTGACATCGAAGACCTGGCTAACGGT	1	127	41	TC310145	NA	NA	NA	1753 Zea mays clone EL01N0432F07.c mRNA sequence	GRMZM2G025356_T01	CAACTGCTGCAGCGAAGGCACACAGCCGCCACCGTTTCTTCATCTCCCAGCATCTTCTTCCTCGCAGACTCGCAGTGCCGGCGCTCCATCTTCCGCTCCCTCCCTTACACGTGCTCGGCACGCAGGCGACGGCGGCTACGTTCGGGCTCGGGCTCTCAGCAACCGCGTCAGCAGCTGCCCCTCCCGCTTCTCGCCAGTCGCACCGTGCCCTCGCCTCCGGTCCTCAGCACACCAGCCGTGACCCTGCGTCATAACAGCGGTACAAGGGTGAACAAAGAACATCGAGAGGAAGACAATATGCCGAAGAAGGGGACTAAATCTAAGAAGGAGAAGGTGGACGATGTGCCCAATGAACAAGAAAATAAGCTTCCAGACTACCTGGAGCTCCAGCGCACACGT…	cdna|est|protein	good
23789	22148	TC298353	714 UP:Q8W1C9_MAIZE (Q8W1C9) Ribosomal protein L35A, complete	Up	NotSig	NotSig	On-On	On-On	On-On	4	4	4	4	4	4	3889	2489	3640	3142	2129	2088		A_92_P022100	sense gene model	No EST. cDNA result. B73 result agrees with cDNA result.	A	cDNA	60	1 of 2	7	95904365	95904306	7.02	yes	UTR	1	GCAGTATCTTCAAATTGAAAGGAGTTCCGTTTGGTATGAATGTGTAATGTTCTACGCTGC	1	127	23	TC298353	NA	NA	NA	714 UP:Q8W1C9_MAIZE (Q8W1C9) Ribosomal protein L35A, complete	GRMZM2G172342_T02	GATCGCTCTTCTCTCCGTCCCCTGCTACATATAAGGTACCTCCGGCCCCAAACTGCACGAGCTCTCTCTAGCATTACCCGGCGGCGGAAGCGTAAGCGCAAAACGAAGCAAGCGGCCGCCATGGTGAAGGGACGCACGGGACAGCGCGTCAGGCTCTACGTCCGGGGCACCATCCTTGGATACAAGAGGTCCAAGTCGAACCAGTACGAGACCACGTCTCTCGTGCAGATCGAGGGGGTGAACACCAAGGAGGATGTCGCGTGGTACGCTGGCAAGCGCATGGCGTACATCTACAAGGCCAAGACCAAGAGCAATGAGACCCGCTACAGGTGCATCTGGGGCAAGGTCACCCGTCCGCACGGAAACTCGGGCGTCGTCCGTGCCAAGTTCATGTCCAAC…	cdna|est|omrna|protein	good
23789	22148	TC298353	714 UP:Q8W1C9_MAIZE (Q8W1C9) Ribosomal protein L35A, complete	Up	NotSig	NotSig	On-On	On-On	On-On	4	4	4	4	4	4	3889	2489	3640	3142	2129	2088		A_92_P022100	sense gene model	No EST. cDNA result. B73 result agrees with cDNA result.	A	cDNA	60	2 of 2	7	95904365	95904306	7.02	no	CDS	1	GCAGTATCTTCAAATTGAAAGGAGTTCCGTTTGGTATGAATGTGTAATGTTCTACGCTGC	1	127	23	TC298353	NA	NA	NA	714 UP:Q8W1C9_MAIZE (Q8W1C9) Ribosomal protein L35A, complete	AC187094.4_FGT002	ATGGAGAGGGCAGATGCTTTGAGGACAAAGATTGCTAACCAACTATTTGAGAAGGAGAGGGCAGATGCTTTGAGGACAAAGATTGCTAACCAACTATTTGAGAAGGCCGTCGAAATCTTTATCAAGGACGTTAAGGTATTTGCATCGTTCAATGGGGAGTTGTTTAAGGAGATCACAAAACTTTTGACCTTGGAGAACTTTAGTCTATATATATCTTTTAAGTTGACGACCCTTGTGATGCTGAAACTGATGAAGACCTCCGATGAAGAAAGAGACATGCTGCACATGCACGAGATAGATGTCGGCTCTATGGACAAACACTCGACCAAGTCAGATGAGGAGTATGAGGACCTAGCCATGCGTGACGTGATGGCTACTGGCGTCTGCTTCTATGCTTTG…	abinitio	good
23920	22234	TC307130	1235 similar to UP:Q75I59_ORYSA (Q75I59) Expressed protein, partial (88%)	Up	NotSig	Down	On-On	On-On	On-On	4	4	4	4	4	4	296	161	192	260	168	396		A_92_P022221	sense gene model	No EST. cDNA result. B73 result agrees with cDNA result.	A	cDNA	44	1 of 1	1	74770201	74770141	1.04	yes	UTR	1	TGTTCGGAAAAAAAAATCTCAATGCTGTTGTTGGGGTCTGTGTAACTGAATTCTCCCTAG	1	126	101	TC307130	NA	NA	NA	1235 similar to UP:Q75I59_ORYSA (Q75I59) Expressed protein, partial (88%)	GRMZM2G030955_T02	AGGCCCCTTCCATTTGCCACTGTCCATCCACGCGACCACACCCCCGCAACTGCAGATCCCCAATTCGTTTATTTCTTCCCACCGAGCCAAGCTGCGACGACGGCGGTCGCAGCGTCGCCTTCCCTCCCTCCGTACCGCCGACGCCGGTGAGTCTCCGACGCCGAGACCTCTCCCATTTCTGTGATTCCAGCGCTTCCCCTTACAACCATTGCGGCCCTGCCCCGCTTTGTTTCAGACGAGCATATTGGGCCGAGCGCCCGAGCACCTCTCCTGTCAGCAGCGGCACTCGCCATTCCAAGTACGAGGTCGACGCGCTGTGGGGCTTGCTGAAACGAGCAGGTCTACCCCCAAGTGAAATCAGGGTCTTCAAGATAGCTTACTGAGATGTGGGGTTTTGCA…	est|protein	good
24048	22476	TC310019	1011 homologue to UP:Q43638_SECCE (Q43638) Heat-shock protein precursor, partial (33%)	Up	NotSig	NotSig	On-On	On-On	On-On	4	4	4	4	4	4	421	268	446	482	532	606		A_92_P022343	sense gene model	cDNA and EST results agree. B73 result agrees with cDNA result.	A	cDNA	60	1 of 1	7	129970598	129970539	7.03	yes	CDS	3	ACTGATCCTTCTGTGTTGGCTGATGGCGGTGAGTTGGAGATAAGGATTAAACCCGACCTA	1	125	16	TC310019	TTCGGCACGACCGAATCACCACAGTCGAGCTCGAGCAGGAACAAGCCGTGAGCGCCTGCCCCCGGTGCTCAATATCTATTCCACACCTCATGGCGCCGGCGCTGAGCAGGACCCTGGGGCCGTCGTCGGTGGCCGCGCTGCGCCCGAGCCCGTCGTGCCGGGGTCTGTTACGGGCCGCGCTCGCGCCGCAGGGCAGGGGCGCCTCCGCGAGGTGCGCGGTAGGGGTGAGATGGGAGGCAGCCAGGCGGAGGAGGATGGCCGGGGTGAGGTGCGACGCCGCCGTCGCTGAGAAGCCTGCCGGCGAGGAGGAGACGGCCGGCGAGAAGTACGAGTACCAGGCTGAGGTTACCCGCTTGATGGACTTAATTGTACACAGTTTATACAGCCACAAGGAAGTAT…	-	-	1011 homologue to UP:Q43638_SECCE (Q43638) Heat-shock protein precursor, partial (33%)	GRMZM5G813217_T01	CTCCCAGTCCCTGTACCTCCGTATAAACCCTAGTACCTCTTATCCGTTCGTCACTCCCCAAGCGTCACACCGAATCACCACAGTCGAGCTCGAGCAGGAACAAGCCGTGAGCGCCTGCCCCCGGTGCTCAATATCTATTCCACACCTCATGGCGCCGGCGCTGAGCAGGACCCTGGGGCCGTCGTCGGTGGCCGCGCTGCGCCCGAGCCCGTCGTGCCGGGGTCTGTTACGGGCCGCGCTCGCGCCGCAGGGCAGGGGCGCCTCCGCGAGGTGCGCGGTAGGGGTGAGATGGGAGGCAGCCAGGCGGAGGAGGATGGCCGGGGTGAGGTGCGACGCCGCCGTCGCTGAGAAGCCTGCCGGCGAGGAGGAGACGGCCGGCGAGAAGTACGAGTACCAGGC…	est|mrna	good
24144	22496	TC307674	737 similar to PRF:NP_568085.2:30679163:NP_568085 UDP-sulfoquinovose:DAG sulfoquinovosyltransferase : sulfolipid synthase (SQD2) (Arabidopsis thaliana), partial (21%)	Up	Up	Up	On-On	On-On	On-On	4	4	4	4	4	4	1691	879	913	426	972	452		A_92_P022434	sense gene model	cDNA and EST results agree. B73 result agrees with cDNA result.	A	cDNA	60	1 of 1	7	570289	570230	7	yes	UTR	3	AAAAAAGAACGACGAGAGTATAAAATGGGCTAAGGAGGCCATGGCAGATGATTGGATATG	1	124	164	TC307674	GCACGAGAGACACTGGGGTTTGTGGTGCTGGAGGCCATGTCATCAGGAGTTCCGGTAGTCGGGGCTCGCGCCGGAGGAATACCTGATATCATACCTGAGGATCAGGAGGGGAGGACCAGCTTTTTGTACACACCAGGGGATGTGGATGACTGTGTTGGCAAGATCAAGCGGCTCCTGTCGAGCGAGGAACTGAGGGAGGCCATGGGGAGAGCTGCCAGGAAGGAGATGGAGAAGTTTGACTGGCGAGCGGCGACGAGGAAGATCCGCAACGAGCAGTACAGTGCTGCAATCTGGTTCTGGCGCAAGAAGAGGGCACAGGTGCTGCGGCCCCTCCAATGGGTGCTGCGGCTGCTGAGGCGGACAATGCCAGGAGCTGCCGATGCCGCAGCGAAGCAATCC…	-	-	737 similar to PRF:NP_568085.2:30679163:NP_568085 UDP-sulfoquinovose:DAG sulfoquinovosyltransferase : sulfolipid synthase (SQD2) (Arabidopsis thaliana), partial (21%)	GRMZM2G100652_T02	GCCTGACCGAGACAGACACACACCAGAGGGAGAGGGAGACGGAGAGAAGGGCGAGCGGCACTAGCAAGCATGGCGGCGGCCGTCCTAGCGCCCAAGCCGCCTCCTCCGCTGCCTACCAGGGCCTTTCCTTCCTCATCCCCCTCGCGGTTTGCCCCTGCCTTCATCTCCCCGCGTCATCCCCTGAGAAGATTGCTCCTCCGCCGGAGTCCAGGCCCCGCCGCATCGCCCTTTTCGTCGAGCCGTCTCCCTTCGCCTACGTCTCCGGCTACAAGAACCGCTTCCAGAACTTCATCAAGTACCTACGGGAGATGGGCGACGAGGTGATTGTGGTCACCACGCACGAGGGCGTGCCTCAGGAATTCCACGGAGCCAAGCTAATTGGCTCATGGAGGGTAAGGT…	cdna	good
24170	22547	TC305545	2230 Zea mays clone EL01N0308D02.d mRNA sequence	Up	NotSig	NotSig	On-On	On-On	On-On	4	4	4	4	4	4	388	252	379	322	250	222		A_92_P022459	sense gene model	No EST. cDNA result. B73 result agrees with cDNA result.	A	cDNA	60	1 of 1	4	193149954	193149996	4.08	yes	CDS	1	GCTTTTAAGGGCAACCAAAAGATGGTCCTGGAAGCATTGGAGGCTATGAGTGAGAAGGAA	1	124	112	TC305545	NA	NA	NA	2230 Zea mays clone EL01N0308D02.d mRNA sequence	GRMZM5G821551_T03	CCTCACTCTCCCGCTCCACTCCTAAACCCAGAACCCAGCCCGTCGCAACCCTAGCCGCCGCCGCCGCGCGCCGCCGGCACCACACCACTGCCGTCGCCACCCCCATGGCCGCGCCGTCAGAGGACGCGTTGCGGCGCGCGCTCGCGGCTCGCAAGGCCGCCGTGGACGCGCAAGCCGAGGCCGTGCGCGCGCTCAAGGCCGGCGGCGGCGCGTCCAAGGCCGACGTGGACGCTGCGGTCGAGGCGCTGAAGGCACTTAAGGTTGAGGCCGGCGCCGCCGCGCGCAGGTTGCAGCAGGCGGTCGGGGCGGGCGCGGGTGGCGCCGCGAGGGAGGAGCTGCGGCAGGCGGTGGTGAACACGCTGGAGCGGAAGCTGTTCTACATACCTTCCTTCAAGATCT…	est|mrna	good
24211	22625	AW091224	149 unknown	Up	Up	BelowBG	On-On	On-On	On-Off	4	4	4	3	4	1	451	99	589	255	267	-		A_92_P022498	EST	EST result. No valid cDNA result. B73 result (EST vs genome) agrees with EST result.	E	EST	1e-42	1 of 1	1	194677571	194677424	1.06	no info	NA	1	GGCAGGGGAATTGTCGTGTACTAGGTAAGCTAGCATTAGGAATCTCTGCATCTGCTAGAT	1	124	30	AW091224	TCTATCGTCCGCGTGAGCTTTGACATGCATGGATCGACCGACCAACGCGGCGTCGATGAGACTATGAGAGCATGGACTCCCCTTTTTTTATCTAGCAGATGCAGAGATTCCTAATGCTAGCTTACCTAGTACACGACAATTCCCCTGCC	B73	683026H06.x1 683 - 14 day immature embryo from Hake lab (HS) Zea mays cDNA, mRNA sequence.	149 unknown	GRMZM2G083538_T01	ACTGCCTGCCCACAAAGCCACACACATTCACTGTCGCTCACACACAGCACCCACCCAAAGAAGAGAGAGAGAGAAGAGGAGGAGAAAGATGCACTCATGCACATACTATACTCAAATCCACGAGTTGGCATGCTGTCATGCGGGTGCTGCTGGCTGCTGCTGCTGCTGTCCTCTCTCCTCCCAACCCCACGAGGCCAGAGCCCAGATGCCATGGCCAAGATATAGTATATAACTATAGGAGTAGCTGAGAGCTTTGCTTCTTCAGAGCTGTTCAGGGAACACAACACACTGGGGAACGGAGAGGGACACCGGCGCCATCGCAAGTACGCACTCGGATTGGGGAGCGACAGAGGAGGCGCATCCCTGTTGCCTCGCCAGCTCCGTGACTCTCTCTCTCTC…	cdna|est|omrna|protein	good
24277	22588	TC281878	1294 UP:Q5QJA2_MAIZE (Q5QJA2) Harpin binding protein 1, complete	Up	NotSig	NotSig	On-On	On-On	On-On	4	4	4	4	4	4	898	320	1465	1173	1547	1619		A_92_P022560	sense gene model	cDNA and EST results agree. B73 result agrees with cDNA result.	A	cDNA	60	1 of 1	2	228123066	228123125	2.09	yes	UTR	1	GAACTGAATCTGCGATTAACTTAGTAACTATCTTGTGTGGTTTACATGCTTGCTCCGTCC	1	124	67	TC281878	CCACCACAAATATTCTTCCCGCCACGATCCCTCTCATCCGGAAGAAAGGGGAAAAAAACTCGCCTTTTTCTCTCTGCTGGTTCAAGAACGCCATGGAAGATCTCGAGCGCTCGCTGTGATTCCTGCGAGTACCCAAGCCCAACCAAGCCCTGGCCCGGCAGCCATTCTCTTCGCGCCACATCGCACGACCTCCCCGAAGCAGACGTGCCCGCTGCCCGTCCGTCCCCCGTGGCCATGGCCGCGACGTGGTCTTCGTCTTGCTGCGCCGCGACCGCGTCGAGCAGCGCTCTGCTTCGTCATGCCCGCGTCAAGAGCGCGCCTTGGGTAGCCGGTGCCAGCCGGAGTAGCTACAGGCAGCGGCGGCGGCGGCGGGAGCTGTCCATCCGCGCCACGGCCGCG…	-	-	1294 UP:Q5QJA2_MAIZE (Q5QJA2) Harpin binding protein 1, complete	GRMZM2G015285_T01	CTCTCTCCCACCACAAATATTCTTCCCGCCACGATCCCTCTCATCCGGAAGAAAGGGGGGAAAAAACTCGCCTTTTTCTCTCTGCTGGTTCAAGAACGCCATGGAAAATCTCGAGCGCTCGCTGTGATTCCTGCGAATACCCAAGCCCAACCAAACCCTAGCCCGGCAGCCATTCTCTTCGTTCCCTCTTTGCTCTGCGCGCCACACCGCACGACCTCCCCGAAGCAGACGTGCCCGCTGCCCGTCCGTCCCCCGTGGCCATGGCCGCGACGTGGTCTTCGTCTTGCTGCGCCGCGACCGCGTCGAGCAGCGCTCTGCTTCGTCATGCCCGCGTCAAGAGCGCGCCTTGGGTAGCCGGTGCCAGCCGGAGTAGCTACAGGCAGCGGCGGCGGCGGCGGG…	cdna|est|omrna|protein	good
24349	22726	TC305144	1888 Zea mays clone EL01N0437A03.d mRNA sequence	Up	NotSig	NotSig	On-On	On-On	On-On	4	4	4	4	3	4	281	113	549	772	361	725		A_92_P022630	sense gene model	No EST. cDNA result. B73 result agrees with cDNA result.	A	cDNA	60	1 of 1	8	157294103	157294162	8.06	yes	CDS	2	TGTGATTTGTGTCCAACCATTGGTTCCTGATAGACAGTTTACCAAAAACAGGGTTCTTTC	1	123	94	TC305144	NA	NA	NA	1888 Zea mays clone EL01N0437A03.d mRNA sequence	GRMZM2G118265_T08	CCAGTTCTTACTCAGTTATTTGTGGTCCTGAATTAGTTTCTTGGCATTACTGCCATTTCTTTTTTCCATTTGCTGATCTTGTATGTATTGTCTTATCTGAACTAATCTCACAGAAAGCAAGCACAAAGGATTGGCTCTCCTAGGATTCTTCCTCCTCCAAATAAAGTTCTTGAAAATGATAATGCCGCCGCCGCTGCTTCGCACCCTCCTCAAACTGCAAGCTCGAAATCAACTGGTATTGGCAAAAGTGCTGCTGACGAGCAGGTATGCCCCATATGTCTAACCAATCCAAAGGACATGGCTTTTCAGTGTGGTCATCTGACATGTAAGGAATGTGGCCCAACACTATCAACGTGCCCATTGTGCCGCGCTCTAATCACCATGCGTGTGAGGCTCTAC…	est|protein	good
24427	22713	TC282684	732 similar to PRF:NP_568294.1:18417290:NP_568294 expressed protein (Arabidopsis thaliana), partial (64%)	Up	NotSig	NotSig	On-On	On-On	On-On	4	4	4	4	4	4	1231	670	1706	1482	1015	1434		A_92_P022703	sense gene model	No EST. cDNA result. B73 result agrees with cDNA result.	A	cDNA	60	1 of 2	6	159153208	159153267	6.06	no	UTR	1	ATTGTACCTGGAAAAAGGTGTACCATCCTCACTCTACATTAATCTGACAACCCGTTATAC	1	123	107	TC282684	NA	NA	NA	732 similar to PRF:NP_568294.1:18417290:NP_568294 expressed protein (Arabidopsis thaliana), partial (64%)	GRMZM2G582320_T01	ATACGCAATCAATGCTTATGTCATCAAATACTGAATACAAGGACCATTATCGGATTACATGTATAACGGGTTGTCAGATTAATGTAGAGTGAGGATGGTACACCTTTTTCCAGGTACAATTTAATCTGAAGCACAGGAAGACTCGACAAAGATTAGACATGATGTGCAGATATCCACCATCATAATCTCATTGAGATATAAGATCCCATTTCAGAACCTTGAACCTAAGATGTCTTCCATTATTCAGTAAAATTTCCAACAGAACTAAAGGTCCTACAACACATACATTTTTTTAAAGGACCAATTCAAAATCCTGGACCTCAAACTGCCAACGCATTACAAGAAACAGGGTGTAAGATCATCTAATGTTTGTCGTCCTTGGGCACAGCGTCTTTCTTG…	cdna|est	good
24427	22713	TC282684	732 similar to PRF:NP_568294.1:18417290:NP_568294 expressed protein (Arabidopsis thaliana), partial (64%)	Up	NotSig	NotSig	On-On	On-On	On-On	4	4	4	4	4	4	1231	670	1706	1482	1015	1434		A_92_P022703	sense gene model	No EST. cDNA result. B73 result agrees with cDNA result.	A	cDNA	60	2 of 2	6	159153208	159153267	6.06	yes	UTR	3	ATTGTACCTGGAAAAAGGTGTACCATCCTCACTCTACATTAATCTGACAACCCGTTATAC	1	123	107	TC282684	NA	NA	NA	732 similar to PRF:NP_568294.1:18417290:NP_568294 expressed protein (Arabidopsis thaliana), partial (64%)	GRMZM2G168909_T01	GGCGATACAACTTTGATTTTGTCCATGTCCATGTGCGGCACTAGTGCAGGACCAATGTAATTAGCCGTGGATGATTAGTCCAAATTGTAATTAGCCAGTGCATGGTGCTCATGGCACAGGGCCGCACCGACCCCAATGAGGACAGACATCACTTTGGCCATTTTACTTTAAATTATTCGGTGGGCTTATTTGGTCTGGAAGTGAAATTTTATTGGAATCAACCATTCTTATATGGATCCAGAATAAGCAATCTACTGTTACTATTTCGAATGAATTAGTGATGATGTGTTTGTACATCAAACTATCAAAGTTTACAGTAGTCGCATTGGTGCTTCAGCGATACCTATTTTTGTTTTGTTTATTACACACCTTTTGTTGTAGCCATTATAATGCTGCGTG…	est	good
24448	22754	TC308088	716 similar to PRF:NP_187627.2:42563939:NP_187627 dihydrofolate synthetase:folylpolyglutamate synthetase (DHFS:FPGS3) (Arabidopsis thaliana), partial (10%)	Up	NotSig	NotSig	On-On	On-On	On-On	4	4	4	4	4	4	391	255	211	190	189	160		A_92_P022724	sense gene model	No EST. cDNA result. B73 result agrees with cDNA result.	A	cDNA	60	1 of 1	1	226008633	226008692	1.07	yes	CDS	2	TTGATTTGTCATGGCAGTTGTCGCTTCAAAAGGTGTGGGGAAACCTGCCTCATCACAATA	1	123	65	TC308088	NA	NA	NA	716 similar to PRF:NP_187627.2:42563939:NP_187627 dihydrofolate synthetase:folylpolyglutamate synthetase (DHFS:FPGS3) (Arabidopsis thaliana), partial (10%)	GRMZM5G869779_T03	ATCGAACATCGGAGAGATGCGCGCGGGCGGCGGCGCGCCTCCCCGACACGCACCACTCTCCCCGACCGCCTCCGCCACTGCCACGCTAGTACCCGCTTCTGTCGCCATGCCCACGCCGCGCCTCGTACACCTCCGCCACCTCCTCTCATTCCGCTCCGCCCTTCCCCGCCCGCTGGGTCCCAACCAAAGCCACCCGCTCCCCGGGTCGGTTCACCCGTCCCTTCTCCTCCCCCGTGCCATGGCTGGTGTCGCATACGCAGGTCTGGCGACGGGGTCGGCGGAATACGAGGAGGTGCTCGGGTGCCTCGCGTCGCTGATAACGCAGAAGGTGCGCGCGGACACCGGCAACCGCGGCAACCAGTGGGAGCTCATGTCCAAGTACGTCCAGATACTGGAACT…	cdna	good
24480	22814	TC292338	1184 UP:Q6JBQ0_ZEAMP (Q6JBQ0) Chitinase, partial (98%)	Up	BelowBG	BelowBG	On-On	Off-Off	On-Off	4	4	2	2	3	2	145	89	-	-	102	-		A_92_P022755	sense gene model	No EST. cDNA result. B73 result agrees with cDNA result.	A	cDNA	60	1 of 1	10	127370423	127370364	10.04	yes	UTR	2	AGGCTGAATCAATAAACGGTGTGTAGGCGATCACTGTTTCACCGCACACGTATTCGGAGC	1	123	1	TC292338	NA	NA	NA	1184 UP:Q6JBQ0_ZEAMP (Q6JBQ0) Chitinase, partial (98%)	GRMZM2G005633_T02	AATGTGGAAAGAGTCATGCCACCGGTGCAACGGTGGACTGGACCGGAACAGCCACTCCACCAATGTCTTCCACGTCGCATGCCATGCATCGACAGGATGCACGCTCTGATCTCTATATAAGGGGCGGCAACCCTTGTGACACCTGACATCACCTCAGTATTTGTCAGAAGCTCAAATACTGATCTCACTGATCCAGTATGGCTATGGCAAAGGCAGGCGCGCCGAGGGTCTCGGCGGCCCAGCTGGTGACTCTCGGGCTATCACTCCTCTGCGCTGTCGCCGGCCCGGCCGCCGCGCAGAACTGCGGCTGCCAGCCAAACGTATGCTGCAGCAAGTTTGGCTACTGCGGCACGACCGACGAGTACTGCGGCGACGGGTGCCAGTCGGGCCCGTGCCGCT…	est|omrna|protein	good
24625	22929	TC298831	2449 Zea mays clone EL01N0413D09.c mRNA sequence	Up	NotSig	NotSig	On-On	On-On	On-On	4	4	4	4	4	4	26733	16371	10949	10856	8372	6378		A_92_P022894	sense gene model	No EST. cDNA result. B73 result agrees with cDNA result.	A	cDNA	60	1 of 2	7	8306251	8306192	7.01	yes	UTR	2	CATTGAGCTTGTTTCCTATAGTTCATAGGAGCTAGAGGCTTAGCTAGTTGCTTGTGTTTG	1	122	51	TC298831	NA	NA	NA	2449 Zea mays clone EL01N0413D09.c mRNA sequence	GRMZM2G144726_T01	CTCCCTTTCTGCTGCCCAGCCGCCGTCCGTCCGCGCTTCACTATCCTTCATTCCCTCCCCTGTCAGCGACGACTGGGTAGGCTACCGCCGCCGCCCTACGCTAGGTGCCCATCTCTTCGCCGGCGAAGAGCGCCCACCAAGCTCCGGCCAAGGGCGTGATGGCGGCTGTAGGCAGCTTGAAGCCGGGGATGGAGACTCTTCATGTGCAGGACTACAAGGACGCGCCTCCGGCCAAGGCCGCGGTAGAGAGCCTCCAGCCGGCGATGGAGAGTCTGCATGTGCAGGATTACAAGGACGCGCCTCCGGCCAAGGGCGTGGCCGCCGCCGCCGTAGGGAGCTTGCAGCCGGGGGCGGAGAACCTGCAGGTGCAGGACTACAAGGACGGTAACATGTATTATG…	cdna|est|omrna|protein	good
24625	22929	TC298831	2449 Zea mays clone EL01N0413D09.c mRNA sequence	Up	NotSig	NotSig	On-On	On-On	On-On	4	4	4	4	4	4	26733	16371	10949	10856	8372	6378		A_92_P022894	sense gene model	No EST. cDNA result. B73 result agrees with cDNA result.	A	cDNA	60	2 of 2	7	8306251	8306192	7.01	no	UTR	2	CATTGAGCTTGTTTCCTATAGTTCATAGGAGCTAGAGGCTTAGCTAGTTGCTTGTGTTTG	1	122	51	TC298831	NA	NA	NA	2449 Zea mays clone EL01N0413D09.c mRNA sequence	GRMZM2G144705_T01	AAGAACCAGTGGCTCTGCGCATTCTACCTCCCGCGCCCACACCCGCACGGCCGCACACTCCATTCCAACCGGCAAGCAAAGCAAGCAAACAAACAAAACGAAACAGCACAGCAGCAAAGATCACACGGCCTCCGCTCGCTCGACGGCCCACTCGGTTCCGATCGATCTCGCGATCGCACAACTAGACTCGAGTCGAGCGATCGAGCGCCCGACGACCAATGGCGGCCAAGGCGGTGGCTTCGCCGCTCGCGTTCCGCCGCGACGTGCGTGGCCCGCTCGGCCGTCCTGCCCCGGGCGGCTGCCGGAGCGGGACCGGGACCGGGACAGGGCTGCCGGGGGTGCTGTACTGGAGCGGTGGCGCCGGCGGCGGCAGCAGGCTGCTCGCGGCGCGGGCGCGCG…	cdna|est|omrna|protein	good
24707	23082	TC288210	1064 weakly similar to UP:Q6UFY8_HORVU (Q6UFY8) Caleosin 1, partial (52%)	Up	Up	Up	On-On	On-On	On-On	4	4	4	4	4	4	282	95	452	221	397	238		A_92_P022970	inconclusive	No valid cDNA / EST result. No valid B73 result.	D	no result	NA	NA	NA	NA	NA	NA	NA	NA	NA	GGACAGCAAAAAATCCTCCTGATGAATGGGCCAGAGAGGAGTTCCCACCTTAAGAAGACC	1	121	58	TC288210	NA	NA	NA	1064 weakly similar to UP:Q6UFY8_HORVU (Q6UFY8) Caleosin 1, partial (52%)	NA	NA	NA	NA
24827	23151	TC296859	286 unknown	Up	Up	NotSig	On-On	On-On	On-On	4	4	4	4	4	4	279	178	403	186	318	255		A_92_P034609	ambiguous	cDNA and EST results agree. B73 result agrees with cDNA result.	A	cDNA	60	1 of 2	4	7781138	7781197	4.02	no	UTR	2	ACTCTCAAAGAACTTGTGCAGAACGAAGGGAAGACACAACACTGCCTGTACATCCACGCC	1	49	41	TC296859	CATCGGTGGAGGGTACTTCTCAGAGATCATTGTCAAAGACTATGCGTACCCAAGGGCTATCGCGCTAGGAATAGCCCAAATCCTGATAGCGATCGGGCACTTCAACTTCGCCATGGCGTGGCCCGGGACAATGTACGTCGGCACGCTGCTCGTGGGGGTAGGCTACGGCGCGCACTGGGCCATCGTGCCAGCCGCGGCCTCTGAGCTGTTCGGGGTGAAGAACTTCGGGGCGTTGTACAACTTCCTCACGGTCGCGAACCCGGCCGGCTCGCTGGTGTTCTCGGGGGTCATCGCCAGCGGCATCTACGACGCCGAAGCAGCGAAGCAGGCCCAGCAGCGCCACAGCACCTCTAAGCTGCTGGCGACGAGTGGGAGAGTGGTGAGCGTAGTCTCTGAAGC…	-	-	286 unknown	GRMZM2G135056_T01	GTGGACTGTGTACTAAGTTTTTTCATTCTTCCCCAGATGTGCATTCTAATCTTCATCGGTAACAATGGTGAGACATACTTCAACACTGCTGCACTTGTCTCATGTGTTCAGAACTTCCCCAAGAGCCGTGGACCAATTGTTGGTATCCTCAAAGGATTCGCTGGATTAAGTGGAGCAATTCTAACACAGATTTATGCAATTGTGCACTCTCCTGATGATGCTGCGCTGATCTTCATGGTTGCAGTTGGCCCAACAATGATTGTTATAGCTTTAATGTTCATTGTAAGACCTGTTGGAGGCCACAGACAAGTGCGGCCTTCTGATAACACAAGTTTCACATTTGTATACAGTGTCTGCTTGCTCTTGGCCGCTTATCTTATGGGCGTCATGTTATTGGAA…	est|omrna|protein	good
24827	23151	TC296859	286 unknown	Up	Up	NotSig	On-On	On-On	On-On	4	4	4	4	4	4	279	178	403	186	318	255		A_92_P034609	ambiguous	cDNA and EST results agree. B73 result agrees with cDNA result.	A	cDNA	60	2 of 2	1	194566855	194566796	1.06	no	UTR	2	ACTCTCAAAGAACTTGTGCAGAACGAAGGGAAGACACAACACTGCCTGTACATCCACGCC	1	49	41	TC296859	CATCGGTGGAGGGTACTTCTCAGAGATCATTGTCAAAGACTATGCGTACCCAAGGGCTATCGCGCTAGGAATAGCCCAAATCCTGATAGCGATCGGGCACTTCAACTTCGCCATGGCGTGGCCCGGGACAATGTACGTCGGCACGCTGCTCGTGGGGGTAGGCTACGGCGCGCACTGGGCCATCGTGCCAGCCGCGGCCTCTGAGCTGTTCGGGGTGAAGAACTTCGGGGCGTTGTACAACTTCCTCACGGTCGCGAACCCGGCCGGCTCGCTGGTGTTCTCGGGGGTCATCGCCAGCGGCATCTACGACGCCGAAGCAGCGAAGCAGGCCCAGCAGCGCCACAGCACCTCTAAGCTGCTGGCGACGAGTGGGAGAGTGGTGAGCGTAGTCTCTGAAGC…	-	-	286 unknown	GRMZM2G136523_T01	GTGGACTGTGTACTAAGTTTTTTCATTCTTCCCCAGATGTGCATTCTAATCTTCATCGGTAACAATGGTGAGACATACTTCAACACTGCTGCACTTGTCTCATGTGTTCAGAACTTCCCCAAGAGCCGTGGACCAATTGTTGGTATCCTCAAAGGATTCGCTGGATTAAGTGGAGCAATTCTAACACAGATTTATGCAATTGTGCACTCTCCTGATGATGCTGCGCTGATCTTCATGGTTGCAGTTGGCCCAACAATGATTGTTATAGCTTTAATGTTCATTGTAAGACCTGTTGGAGGCCACAGACAAGTGCGGCCTTCTGATAACACAAGTTTCACATTTGTATACAGTGTCTGCTTGCTCTTGGCCGCTTATCTTATGGGCGTCATGTTATTGGAA…	est|omrna|protein	good
24827	23151	TC296859	286 unknown	Up	Up	NotSig	On-On	On-On	On-On	4	4	4	4	4	4	279	178	403	186	318	255		A_92_P023086	ambiguous	cDNA and EST results agree. B73 result agrees with cDNA result.	A	cDNA	60	1 of 2	4	7781128	7781069	4.02	yes	UTR	2	TGCTGAATGCTGATGCACCTGAGCCATAGAAGGTGCAGATGGGAGGTTCATTGTAAAGTT	1	120	158	TC296859	CATCGGTGGAGGGTACTTCTCAGAGATCATTGTCAAAGACTATGCGTACCCAAGGGCTATCGCGCTAGGAATAGCCCAAATCCTGATAGCGATCGGGCACTTCAACTTCGCCATGGCGTGGCCCGGGACAATGTACGTCGGCACGCTGCTCGTGGGGGTAGGCTACGGCGCGCACTGGGCCATCGTGCCAGCCGCGGCCTCTGAGCTGTTCGGGGTGAAGAACTTCGGGGCGTTGTACAACTTCCTCACGGTCGCGAACCCGGCCGGCTCGCTGGTGTTCTCGGGGGTCATCGCCAGCGGCATCTACGACGCCGAAGCAGCGAAGCAGGCCCAGCAGCGCCACAGCACCTCTAAGCTGCTGGCGACGAGTGGGAGAGTGGTGAGCGTAGTCTCTGAAGC…	-	-	286 unknown	GRMZM2G135056_T01	GTGGACTGTGTACTAAGTTTTTTCATTCTTCCCCAGATGTGCATTCTAATCTTCATCGGTAACAATGGTGAGACATACTTCAACACTGCTGCACTTGTCTCATGTGTTCAGAACTTCCCCAAGAGCCGTGGACCAATTGTTGGTATCCTCAAAGGATTCGCTGGATTAAGTGGAGCAATTCTAACACAGATTTATGCAATTGTGCACTCTCCTGATGATGCTGCGCTGATCTTCATGGTTGCAGTTGGCCCAACAATGATTGTTATAGCTTTAATGTTCATTGTAAGACCTGTTGGAGGCCACAGACAAGTGCGGCCTTCTGATAACACAAGTTTCACATTTGTATACAGTGTCTGCTTGCTCTTGGCCGCTTATCTTATGGGCGTCATGTTATTGGAA…	est|omrna|protein	good
24827	23151	TC296859	286 unknown	Up	Up	NotSig	On-On	On-On	On-On	4	4	4	4	4	4	279	178	403	186	318	255		A_92_P023086	ambiguous	cDNA and EST results agree. B73 result agrees with cDNA result.	A	cDNA	60	2 of 2	1	194566865	194566924	1.06	yes	UTR	2	TGCTGAATGCTGATGCACCTGAGCCATAGAAGGTGCAGATGGGAGGTTCATTGTAAAGTT	1	120	158	TC296859	CATCGGTGGAGGGTACTTCTCAGAGATCATTGTCAAAGACTATGCGTACCCAAGGGCTATCGCGCTAGGAATAGCCCAAATCCTGATAGCGATCGGGCACTTCAACTTCGCCATGGCGTGGCCCGGGACAATGTACGTCGGCACGCTGCTCGTGGGGGTAGGCTACGGCGCGCACTGGGCCATCGTGCCAGCCGCGGCCTCTGAGCTGTTCGGGGTGAAGAACTTCGGGGCGTTGTACAACTTCCTCACGGTCGCGAACCCGGCCGGCTCGCTGGTGTTCTCGGGGGTCATCGCCAGCGGCATCTACGACGCCGAAGCAGCGAAGCAGGCCCAGCAGCGCCACAGCACCTCTAAGCTGCTGGCGACGAGTGGGAGAGTGGTGAGCGTAGTCTCTGAAGC…	-	-	286 unknown	GRMZM2G136523_T01	GTGGACTGTGTACTAAGTTTTTTCATTCTTCCCCAGATGTGCATTCTAATCTTCATCGGTAACAATGGTGAGACATACTTCAACACTGCTGCACTTGTCTCATGTGTTCAGAACTTCCCCAAGAGCCGTGGACCAATTGTTGGTATCCTCAAAGGATTCGCTGGATTAAGTGGAGCAATTCTAACACAGATTTATGCAATTGTGCACTCTCCTGATGATGCTGCGCTGATCTTCATGGTTGCAGTTGGCCCAACAATGATTGTTATAGCTTTAATGTTCATTGTAAGACCTGTTGGAGGCCACAGACAAGTGCGGCCTTCTGATAACACAAGTTTCACATTTGTATACAGTGTCTGCTTGCTCTTGGCCGCTTATCTTATGGGCGTCATGTTATTGGAA…	est|omrna|protein	good
25046	23397	TC283172	1437 similar to UP:Q9LZU2_ARATH (Q9LZU2) Phospholipase-like protein, partial (55%)	Up	NotSig	NotSig	On-On	On-On	On-On	4	4	4	4	4	4	499	299	304	272	325	292		A_92_P023285	sense gene model	cDNA and EST results agree. B73 result agrees with cDNA result.	A	cDNA	60	1 of 1	7	132164798	132164739	7.03	yes	UTR	1	GGAGAAGAAAGATTGAGGTGGCGGACAGTGACTTTGATTACCCCTGGTTTCCGCTGAGCA	1	119	60	TC283172	CGCGCATCGTGCCGCGGTGCCGCCGCCGCCGTTGCCTGAATTGGCAAAACCAACGAGCAGTCAGAGCGGAAGCCGCCGCGGCGCCCGCCACCAAAGCCAATGGAGCCCGCGCTGCGCGAGCTGTGGGCGGAGTCCCGGGACCTGTTGGGCCTCCCTTCCTCTTCTCAGGACGCCACCGCCGTGCCGCGCGTCAGCCTGCCCCCGACGCCGCTCGCGTTCCTCCGCGACCACGTCTCCCCGGGCCGCCCGCTCCTCGTCTCCGCCGCGGCCACTCGCCACTGGCCCGCCGCGTCGCTCTGGCCCACCGCCTCCTACCTCACCGACGCACTCCGCTCCACCGCCGTCTCCCTCCACCTCACCCCCGACGGGCGCGCCGATGCGCTTGCCTCGCACCCGCAC…	-	-	1437 similar to UP:Q9LZU2_ARATH (Q9LZU2) Phospholipase-like protein, partial (55%)	GRMZM2G068789_T01	GCCGCGCATCGTGCCGCGGTGCCGCCGCCGCCGTTGCCTGAATTGGCAAAACCAACGAGCAGTCAGAGCGGAAGCCGCCGCGGCGCCCGCCACCAAAGCCAATGGAGCCCGCGCTGCGCGAGCTGTGGGCGGAGTCCCGGGACCTGTTGGGCCTCCCTTCCTCTTCTCAGGACGCCACCGCCGTGCCGCGCGTCAGCCTGCCCCCGACGCCGCTCGCGTTCCTCCGCGACCACGTCTCCCCGGGCCGCCCGCTCCTCGTCTCCGCCGCGGCCACTCGCCACTGGCCCGCCGCGTCGCTCTGGCCCACCGCCTCCTACCTCACCGACGCACTCCGCTCCACCGCCGTCTCCCTCCACCTCACCCCCGACGGGCGCGCCGATGCGCTTGCCTCGCACCCGC…	cdna|est|omrna|protein	good
25106	23352	TC313629	1125 UP:Q9ATL7_MAIZE (Q9ATL7) Tonoplast membrane integral protein ZmTIP3-1, complete	Up	NotSig	NotSig	On-On	On-On	On-On	4	4	4	4	4	4	351	172	156	155	250	222		A_92_P023344	sense gene model	cDNA and EST results agree. B73 result agrees with cDNA result.	A	cDNA	60	1 of 2	5	25512225	25512284	5.03	yes	UTR	1	AGAGGACTACTAGCTTGAAAATTGTATTGTGGGGTCGTGTAAGTGGTTAATAAGGGGGGC	1	119	109	TC313629	GCACGAGGTACACTCGTCTCCGCAGTTTGAAACGAAGCCCGCGGCTACTGCAAGCTACTCCGTCTCCGTAGCTAAAGGAGAGGTAGGTTTTTATTTGGCGACGACATGAGCACGGGCGTGCGACCGGGGCGGCGGTTCACGGTGGGGCGGAGCGAGGACGCCACGCACCCGGACACCATCCGCGCCGCCATCTCCGAGTTCATCGCCACCGCCATCTTCGTCTTCGCCGCCGAGGGATCCGTCCTCTCGCTCGGGAAGATGTACCACGACATGAGCACGGCGGGCGGCCTGGTGGCTGTGGCGCTGGCGCACGCGCTGGCCCTGGCCGTGGCCGTGGCAGTGGCCGTCAACATCTCGGGCGGGCACGTGAACCCGGCGGTCACCTTCGGCGCGCTCGTC…	-	-	1125 UP:Q9ATL7_MAIZE (Q9ATL7) Tonoplast membrane integral protein ZmTIP3-1, complete	GRMZM2G305446_T01	CCGCACAGGCAGGCACCAGCGCGAACGCATGGACGGGCGGCCCCTGAGACGTGCCGCCCAGCTGGCCCGCTGCGCCCACACGTGGCGCGGAGCTGCGCGCGGCTCGGCCACGTTATAAGCCACGCGCGCTGGCCGTCGCCGCACCTCCTGACTACTGCACACTCGTCTCCGCAGTTTGAAACGAAGCCCGCGGCTACTGCAAGCTACTCCGTCTCCGTAGCTAAAGGAGAGGTAGGTTTTTATTTGGCGACGACATGAGCACGGGCGTGCGACCGGGGCGGCGGTTCACGGTGGGGCGGAGCGAGGACGCCACGCACCCGGACACCATCCGCGCCGCCATCTCCGAGTTCATCGCCACCGCCATCTTCGTCTTCGCCGCCGAGGGATCCGTCCTCTCGC…	cdna|est|protein	good
25106	23352	TC313629	1125 UP:Q9ATL7_MAIZE (Q9ATL7) Tonoplast membrane integral protein ZmTIP3-1, complete	Up	NotSig	NotSig	On-On	On-On	On-On	4	4	4	4	4	4	351	172	156	155	250	222		A_92_P023344	sense gene model	cDNA and EST results agree. B73 result agrees with cDNA result.	A	cDNA	60	2 of 2	5	25512225	25512284	5.03	no	UTR	1	AGAGGACTACTAGCTTGAAAATTGTATTGTGGGGTCGTGTAAGTGGTTAATAAGGGGGGC	1	119	109	TC313629	GCACGAGGTACACTCGTCTCCGCAGTTTGAAACGAAGCCCGCGGCTACTGCAAGCTACTCCGTCTCCGTAGCTAAAGGAGAGGTAGGTTTTTATTTGGCGACGACATGAGCACGGGCGTGCGACCGGGGCGGCGGTTCACGGTGGGGCGGAGCGAGGACGCCACGCACCCGGACACCATCCGCGCCGCCATCTCCGAGTTCATCGCCACCGCCATCTTCGTCTTCGCCGCCGAGGGATCCGTCCTCTCGCTCGGGAAGATGTACCACGACATGAGCACGGCGGGCGGCCTGGTGGCTGTGGCGCTGGCGCACGCGCTGGCCCTGGCCGTGGCCGTGGCAGTGGCCGTCAACATCTCGGGCGGGCACGTGAACCCGGCGGTCACCTTCGGCGCGCTCGTC…	-	-	1125 UP:Q9ATL7_MAIZE (Q9ATL7) Tonoplast membrane integral protein ZmTIP3-1, complete	GRMZM2G305415_T01	TTCGAATCCTTCCCTTTAGATAATCAGAAGTCAGAACCAGATATGATACTACACAAGTCGTGCCTTATATACCTGGAATTATTTACTACATACACATACACATACACTACAGTGAAGCAGCATGTACACATCACCTGATTCACCGTCTCCAACACACGCTGGGGCGACAGACAAGTACGTACCTATGCCCCCCTTATTAACCACTTACACGACCCCACAATACAATTTTCAAGCTAGTAGTCCTCTGGCGCGAGCGGCTGGTGCGCGTGGGGCACGGCGGCGTCGGCGGACGGGATAACCAGGTACTCGTACACCAGCCCTGCAAGCCCGGCGCCGAGGAAAGGGCCCAGCCAGTACACCCAGTGGTGCCTCCACCGCCACCCGACGAGCGCCGGGCCG…	cdna|omrna	good
25201	23527	TC300887	1939 similar to UP:Q761Y3_ORYSA (Q761Y3) BRI1-KD interacting protein 132 (Fragment), partial (43%)	Up	NotSig	NotSig	On-On	On-On	On-On	4	4	4	4	4	4	520	306	460	376	334	430		A_92_P023434	sense gene model	No EST. cDNA result. B73 result agrees with cDNA result.	A	cDNA	60	1 of 1	3	123773729	123773788	3.04	yes	CDS	1	ATGGAGATTGAAGAAGGTAACCAAGGGAAGTCGTCAAATGAAAATGCAGTTGCTGGCAAA	1	118	90	TC300887	NA	NA	NA	1939 similar to UP:Q761Y3_ORYSA (Q761Y3) BRI1-KD interacting protein 132 (Fragment), partial (43%)	GRMZM2G164868_T02	CGCGGCTGCAAACCCTAGCCGCCCGATGCTCTTCGTCCCGCGCCAAGTCGTACTCGCCGCCTCATCACAGCCCCGCGCCGCCGCCTCTTCCGCCATGGCCAAGGAGGAATCCAAGAAGGAGAAGAAGAAGGCCAAGGCCAAGGTGGCCAATGGAGCCGCCGCCGCCGCCGCCGCCCCGGTCCCTGGCGCGAGGGCCGCGGTGGTCGCCTCCGTCGCCGCCTTCCTCGAGTCCGCTGGGCTCTCGCGCACGCTCGTCGCCCTCCAATCCGAGGCCGGCCTCGAGGCCGGTGCGTGGGGGTCGTCACAGGTGAACTTGGAGGAGCTGGTTGCCAGATTCTTAGAGTCGAGCAATTCAACTCGGGCGGCTGCCATTCTGGGAAGCGATGAGCAAGACAAGGA…	cdna|est|protein	good
25309	23571	TC287978	905 similar to UP:Q945T3_TILPL (Q945T3) Glutaredoxin, partial (97%)	Up	NotSig	NC	On-On	On-On	On-On	4	4	4	4	4	4	483	306	254	253	193	149		A_92_P023531	sense gene model	No EST. cDNA result. B73 result agrees with cDNA result.	A	cDNA	60	1 of 1	5	185407428	185407487	5.05	yes	UTR	1	TGTCCTTTCTGCACCCGAGTGAAACAATTGCTAGCAAAGTTGGGGGCAAGTTACAAGGCT	1	118	43	TC287978	NA	NA	NA	905 similar to UP:Q945T3_TILPL (Q945T3) Glutaredoxin, partial (97%)	GRMZM2G148387_T05	GCTGATGTGCCTTGTCCTGTTTTGCAGCGTGTTCATGTTCATCCTCCAACATATGGAGTGGTTGAACCATGGTTAGATTTTGTACAGGTGAGCACGCCTGTTCGTACCTTTTCTGGAATGTTCATTGAGACTTAGTGTTAGAGCCAATATGCTGGCGTACCAGCTCTCGTGATATCATTTGAACCACATAGTTGTGCCAAAGTCTACTTGTTATTAGTACAACCTCGTGAATTTTGATCTCGAGGGGATAGGTGCAACCCCGACCCCTAGATCTGGTGAGGTGGACTTACCGGTCGTGGTTTTGTACTGCGACTCCTCAGTCAGAGGTCGGACGAGATGGAGACCAAGGGTCAGGCGGTTGGGCGTCCTTCTCTTGGTCCCTTGGGGCCTTGGGTCATC…	est|protein	good
25314	23580	TC294115	746 similar to UP:Q9LDF8_ARATH (Q9LDF8) Gb:AAF35944.1 (At3g12950), partial (6%)	Up	Up	NotSig	On-On	On-On	On-On	4	4	4	4	4	4	4833	2273	4837	2680	2682	1872		A_92_P023535	ambiguous	cDNA and EST results agree. B73 result agrees with cDNA result.	A	cDNA	60	1 of 2	10	142362181	142362240	10.06	yes	UTR	2	TTCCCTTCAGTTTTGCTGTGCTCGTGAAGACTTTAATATGTACAATGCTGAGTCCCTGTA	1	118	33	TC294115	TGGCCCTCAAAATTGGACCAGTGGAGTTGATCTTGGCCGCCTTCTGGATCGTCTTGAACTTGATCTTATCATAACCAGCGAATCACTCAAAGATGCCGTGCAGCAGCAAAGGCGCGCGTTGGCGGCTGCAGCTAATTCTGCTGCTGGGGAGTCGTCGACAGCAGCAGCTCCCGTCCTAGAAGAGAAAGTGGAGGAGATCTTCGAGCCTCTGGGGATCAAGATTGAGCAGCTGCGTCGGCACGACGTTTCGGCCTCTGAAGCGGAGGAGGCAGCTGGGATCAATGTGGAAGAGCGCCAGTTCATCTCAAACTTTGTGGGCAGGTCCCCTGTGCGTGATGACCAGGGTGCTCCAAGGCAAATTGCGAACCTGAACAATCCGTCAGAGGAAGAGCTCGCCAT…	-	-	746 similar to UP:Q9LDF8_ARATH (Q9LDF8) Gb:AAF35944.1 (At3g12950), partial (6%)	GRMZM2G033724_T04	GACACATGACACGGGCGCAACAGTATTGACTGCTGTTCGTCTCATCCCTGACGCAGTGACCATGATCACCTATGACCTAGCCGAGCTCCGTGCCTCCGTCCCTCCATCTCCCTTTTGCATTCCGCCCCCAGATTCCCGAATCCTCCGGCTCGCCCCCTCTCCGAGACTCCGACTGCCTCCCCTGAAGCTAGCTAGCCTCCTAGCCCCTGGTCTGGTCCTCCCGCTGTGCCTGTGAGGCGCTGCTCTACCAAGGAGGCCGCTGGCTGCTCCGCTGCGCTGCAGTGAGGCTGCAAAAGCTGGCGGCTTCTTCTCACTGGGCGTCGCCATAAACAGTGGAGATTCCCATCCCCATTTTCCCAATTATGGATAGCCAGCGGCAACCGGGGGAGCACCGCTGAG…	cdna|omrna|protein	good
25314	23580	TC294115	746 similar to UP:Q9LDF8_ARATH (Q9LDF8) Gb:AAF35944.1 (At3g12950), partial (6%)	Up	Up	NotSig	On-On	On-On	On-On	4	4	4	4	4	4	4833	2273	4837	2680	2682	1872		A_92_P023535	ambiguous	cDNA and EST results agree. B73 result agrees with cDNA result.	A	cDNA	55	2 of 2	2	4327381	4327326	2.02	yes	UTR	2	TTCCCTTCAGTTTTGCTGTGCTCGTGAAGACTTTAATATGTACAATGCTGAGTCCCTGTA	1	118	33	TC294115	TGGCCCTCAAAATTGGACCAGTGGAGTTGATCTTGGCCGCCTTCTGGATCGTCTTGAACTTGATCTTATCATAACCAGCGAATCACTCAAAGATGCCGTGCAGCAGCAAAGGCGCGCGTTGGCGGCTGCAGCTAATTCTGCTGCTGGGGAGTCGTCGACAGCAGCAGCTCCCGTCCTAGAAGAGAAAGTGGAGGAGATCTTCGAGCCTCTGGGGATCAAGATTGAGCAGCTGCGTCGGCACGACGTTTCGGCCTCTGAAGCGGAGGAGGCAGCTGGGATCAATGTGGAAGAGCGCCAGTTCATCTCAAACTTTGTGGGCAGGTCCCCTGTGCGTGATGACCAGGGTGCTCCAAGGCAAATTGCGAACCTGAACAATCCGTCAGAGGAAGAGCTCGCCAT…	-	-	746 similar to UP:Q9LDF8_ARATH (Q9LDF8) Gb:AAF35944.1 (At3g12950), partial (6%)	GRMZM2G020210_T01	GGGAGGCGAGTATGCAAAATCGGCAGAAGTTCTGGCCACACGACTGGAACTGTGATGGCTTATGCCCTTGAGTACAATGACGAGAAAGGAATAAGCTTCTTCACTGACCTCCTTGTCGTCGGTGAGGACCGCCAAACATTTGATCTAGAAGGTGATAGTGGAAGCCTCATTATCCTGACTGGCCAGGACAGTGAGAAGCCGCGTCCCATCGGGATAATATGGGGTGCCACAGCAAACCGTGGGAGGCTAAAGCTTAGGTGTGACCATGGCCCTCAAAATTGGACCAGTGGAGTTGATCTTGGCCGCCTTCTGGATCGTCTTGAACTTGATCTTATCATAACCAGCGAATCACTCAAAGATGACCTGCAGCAGCAAAGGCACGCGTTGGTGGCTGCTGCT…	est|omrna	good
25349	23643	TC296285	579 similar to PRF:NP_564580.1:18403267:NP_564580 expressed protein (Arabidopsis thaliana), partial (40%)	Up	NotSig	NotSig	On-On	On-On	On-On	4	4	4	4	4	4	13109	5497	8061	6187	14518	13956		A_92_P023568	sense gene model	cDNA and EST results agree. B73 result agrees with cDNA result.	A	cDNA	60	1 of 1	7	153569578	153569637	7.03	yes	UTR	1	TCGTTTTCTGGAATCGGTGGAGTGTTCAACCGGGGGTGAACAAGCTGTTTGCAGAGGTAG	1	117	134	TC296285	GCTAAGCTGGCGATTGAGCGGGGGCTCTGATTTTCAGTAATTGGCAGCTCTTAACGAAGCATGACCTTATTGAGCAATTTGGCAGGTCGCAGTACACCCCTCAGTCTTCAGTAAGAATACAGCTGACTACGGAAAGCTACCTCTGCAAACAGCTTGTTCACCCCCGGTTGAACACTCCACCGATTCCAGAAAACGAAGAATTTAGTTACATGCAGCCAAATGTCCAGAAGAACCGGGCACGATTGACCTGCACATGGTCGTTCAGGCCTTCTTGGCGGCGAAGCCGAGGATGAACTCTCTGGTCTCGTCGGTGGCCCGGTCGAGCGCCGTCCGGCCGTCGACGTCCTTGACGTCGAACCTGGCGCCGGCGCGGAGCAGCTCCTCGATCTTGGGGCGGTC…	-	-	579 similar to PRF:NP_564580.1:18403267:NP_564580 expressed protein (Arabidopsis thaliana), partial (40%)	GRMZM2G150791_T01	GATTAAAAAGCAGCTGAGAGATTCATAATTCAGGCAGTGATCATCACCTAGTTTTGCCATACTCTTGAGGCGTCCATATAAAACAAGTGCAGGACCCAAACAGTTGAGTTCAGCAGCGGCGTGTTAACTTATCCACTCCCTCGGCACTGCAGCTCAGTGCCCTTCCCAGCCTCTCGCTCTCCCGCCGACGCGCACGTCCTCCGCGCCGAGCCCAGAGGCAGACAGAGGACGCGGCCATGGCGTCCATCCCGTGCACCTTCCAGCTGAGCACGGCGGCGTCGAGGAGGGTGTCGCCGCGGGTGGCGGCGCAGGGGAGAGGCCAAGGAGGAGGGGGAGCGGTGCTGAGGACGCCGCTGCTGGGCGCGGGGAGGCGGGGCCTGGGGTGGCTGCGGCCGTCGC…	cdna|est|omrna|protein	good
25431	23638	TC308736	564 unknown	Up	NotSig	NotSig	On-On	On-On	On-On	4	4	4	4	4	4	834	522	626	731	581	638		A_92_P023645	sense gene model	cDNA and EST results agree. B73 result agrees with cDNA result.	A	cDNA	60	1 of 1	5	212162538	212162479	5.08	yes	UTR	1	TGGCCCTTGGCTTTGATTGTGATCAAATAGAGGCAAATGGTTGAGGTTTGGAGATGCTGG	1	117	139	TC308736	ACCAGTTACAGATTAAACATAATTTCTTTACAGACTTTTTGAACATACTGATTGACCCCACATTTACAAATGTTCTCCATAGCAGACTTCACTGCAACACAGAGTCACAGACCATGGAGTCAGGTCCAATTCACCACATGTAAGCATTAATGAAACCACAACCAGACATTATTGGGATTCAGTTCACATCACACATACACCAGAGGTTGGAAGTTTAAGAAGCTAACCATAACCTAACAAACCAGCATCTCCAAACCTCAACCATTTGCCTCTATTTGATCACAATCAAAGCCAAGGGCCACCAACACTCTAATCAGTGACTTCGCCTCGTCAGTCTTCTTCCTCGGCAACAGTGGCGGATCCACGTGGGGGGCAAAGGGGGCCGTGGCCCCCCCTCAA…	-	-	564 unknown	GRMZM2G124374_T02	AGCAGTCAGCAGACATCAGCAGACCGCCGGCCGACCGCCCCACAGGCGACCTTTCCGGCAGAGAATCAACGCTCGCTGGTTTGCTAAACTCATTGTCTGTCAGAGATGGGACGTCCGGAAGGGGTCACGATCGGATGACAACACACGTCGAGAAGATGACAACGACGAGCAGCGTCAGGAACGGGACATCAGAGTAGATTGGTTCAAGTGATGTTGGAAAGAATGGGATCAGATAGATAGATGTAAGACTGGAATGAGAAGAAGGATGACAATTAGGAGAATTGAACTGATCCAACTAAGAGACCTAGGATAGAACTAGTTTGATCTATCTAAAACATTTTTTTTCTATACTTACATATAAGAGATACTAAAAATTGAGGGGGGGCCACGGCCCCCTTT…	cdna|est	no_start
25451	23677	TC307059	1355 homologue to UP:Q653U4_ORYSA (Q653U4) Zinc finger (C3HC4-type RING finger) protein-like, partial (52%)	Up	NotSig	NotSig	On-On	On-On	On-On	4	4	4	4	4	4	1077	695	628	720	580	615		A_92_P023664	sense gene model	No EST. cDNA result. B73 result agrees with cDNA result.	A	cDNA	60	1 of 1	5	42451909	42451850	5.03	yes	UTR	2	ATAACTGTATGCTGTCAAGTGACATTGGTAGTTGAATTTTTCTTAGGCGGAAAAGGCAGC	1	117	99	TC307059	NA	NA	NA	1355 homologue to UP:Q653U4_ORYSA (Q653U4) Zinc finger (C3HC4-type RING finger) protein-like, partial (52%)	GRMZM2G370015_T01	CCAGGGATGGGTTTCCCTGCAGGCCTCCGCACCCTTCCCTTCGGGGTTCTTGACAGATGATGGTTCTGGCCCGTGGTCCGCTGATGGGAGGCATGGGAAATGGGTGGCCCTGGACGGCCTAATCGTCCCATGGGTATGGCGCCCTTCATGCCCCCGCCACCTCCAAATAACCGTGCTGCGAAGCGGGAGCAGAGAAGGCCAGGGGGTGACCGAGGGGACAGGTTTGAAACAGCATCAGCATTAGACCAGGGCAGCAGGGGCCATGATAACACTGGAAACCCTGGAGCAGATGGAGCCAGAGCCCAGTCTGGAGACAGGTACGGTAGAAGCGCCCTTCGGGACGATGACAGCGAGAGCGAAGAGGAGGCCGCTCCCAGGCGATCAAGGAAACGATAGAGC…	abinitio|est|omrna	good
25457	23689	TC292855	2098 homologue to UP:SYK_ORYSA (Q6F2U9) Lysyl-tRNA synthetase (Lysine--tRNA ligase) (LysRS) , partial (39%)	Up	NotSig	NotSig	On-On	On-On	On-On	4	4	4	4	4	4	2963	1983	1591	1299	1190	1306		A_92_P023670	sense gene model	No EST. cDNA result. B73 result agrees with cDNA result.	A	cDNA	53	1 of 1	5	19449671	19449723	5.03	yes	UTR	3	TGATGCTACATAGGCGCTGGAGGGTATATCTTAGCTCTTGGATCTGTATTGAACGATACA	1	117	87	TC292855	NA	NA	NA	2098 homologue to UP:SYK_ORYSA (Q6F2U9) Lysyl-tRNA synthetase (Lysine--tRNA ligase) (LysRS) , partial (39%)	GRMZM2G386714_T01	ATCTGGCGATAGCATCTAGCAGGCCCTAAGCAAAGTTTCAGAAACATAAAGCTCAATTTTATCAACAGCATAATAGCAATGCACTGCAGTGATAAAATTATTCAGTGCAAACAGATATAAATCATTGAATTGATGCAAAACAGAGCATTATTTTCTACAAAATATACAACAGTGCTTTTATTAAGCAGGCAGAATGAGCAAATGAAGTGTAGACAGATTGGTCCTATAGTGTTGATTCATGGCATACAAACGAATACTAATACTAAATGCGTTATTCACAATGCCATGGAATATGACTAATACTCCCCTTTTTTGACAGATAAAGGTCTACACGGATTCTAAATTATGAGCGTGTTGACTTTATACACAGGAAATGTGAATATATGGTACCAAATCCCC…	cdna|est|omrna|protein	good
25513	23794	TC297453	829 weakly similar to UP:FRI1_BRANA (Q96540) Ferritin 1, chloroplast precursor , partial (10%)	Up	Up	NotSig	On-On	On-On	On-On	4	4	4	4	4	4	613	232	511	130	368	424		A_92_P023725	sense gene model	cDNA and EST results agree. B73 result agrees with cDNA result.	A	cDNA	60	1 of 1	7	38962783	38962724	7.02	yes	UTR	1	CCTTCCCTCTCTTGCCGTGCCTTCCCCATGGTCAGGATCAGCGGCAGAAGTCGTGTGCTA	1	116	146	TC297453	CTCCCAGCCATCTCCACTTCTTCTCCCCACGCCATCCTCCTTCCTGCTCCTCACGCACACCAGTGGAGGGCCTCCCATGGCGTCTCCTCCCCTTTCCTCAAGTCAGCCACCCTAGCTTCCACTCCTCTCGCCACCAGCCATTTTCCAGCAGCCTCTCTTCTCCCACACGGCAGCAGCTTCTCCCTCACGCCAACAGCAGGGAGCAGGAGCTTTTCCTCCCATGGCCGGCCTCCCTTCTCCCCCTCGGCTCCTTCCTCCAGGCCGAGCTCCTATGTCAGGAACGGCTGATCCACTTGACCGCTGCTCCATTTTTCCCTCGCCTCTGCTCTCTCGGCTGCTGTCAGCCATGGCGTGACGCCTCTGCTCCTTCTCTCTTCCCCACAAAACAACCAGCGCGCA…	-	-	829 weakly similar to UP:FRI1_BRANA (Q96540) Ferritin 1, chloroplast precursor , partial (10%)	GRMZM2G176834_T01	CTCCCAGCCATCTCCACTTCTTCTCCCCACGCCATCCTCCTTCCTGCTCCTCACGCACACCAGTGGAGGGCCTCCCATGGCGTCTCCTCCCCTTTCCTCAAGTCAGCCACCCTAGCTTCCACTCCTCTCGCCACCAGCCATTTTCCAGCAGCCTCTCTTCTCCCACACGGCAGCAGCTTCTCCCTCACGCCAACAGCAGGGAGCAGGAGCTTTTCCTCCCATGGCCGGCCTCCCTTCTCCCCCTCGGCTCCTTCCTCCAGGCCGAGCTCCTATGTCAGGAACGGCTGATCCACTTGACCGCTGCTCCATTTTTCCCTCGCCTCTGCTCTCTCGGCTGCTGTCAGCCATGGCGTGACGCCTCTGCTCCTTCTCTCTTCCCCACAAAACAACCAGCGCGCA…	cdna|est	good
25525	23818	TC283978	529 homologue to UP:Q9FZM9_ORYSA (Q9FZM9) Dihydroorotate dehydrogenase, partial (26%)	Up	NotSig	NotSig	On-On	On-On	On-On	4	4	4	4	4	4	350	210	241	225	170	154		A_92_P023737	sense gene model	cDNA and EST results agree. B73 result agrees with cDNA result.	A	cDNA	60	1 of 1	10	148109494	148109528	10.07	yes	CDS	2	CTCTTGCTCTTAGGTTGGATGGCCTGATTATATCAAACACCACAGTTTCCAGACCATCAC	1	116	122	TC283978	CTCTTGCTCTTAGGTTGGATGGCCTGATTATATCAAACACCACAGTTTCCAGACCATCACCTGCAGATAAACATCCATTGGCTCAGGAAACTGGTGGATTAAGTGGGAAGCCTTTGTTGGACTTATCTACTAACATTCTCAGGGACATGTATATGCTTACACGGGGCAAGATTCCCCTCATAGGCTGTGGTGGCGTGAGTAGCGGTGAGGATGCATACAAGAAGATCCGTTCCGGAGCTACACTTGTTCAACTTTATACTGCTCTTGCATATGGTGGTCCAGCTCTTATACCCAGAATAAAGGCTGAGCTAGCAGAATGTTTGGAAAGAGACGGTTTCAAATCTGTGCAGGAAGCAGTCGGCGCTGATTTCCGATGATCCCTGGCGGATCGCTGAGAAG…	-	-	529 homologue to UP:Q9FZM9_ORYSA (Q9FZM9) Dihydroorotate dehydrogenase, partial (26%)	GRMZM2G043776_T01	ATGAAAAACTGGGCCGATACACTGAGACACGCGCAATATCATAGAAATGGTTATGTGGGCCCTCTCCTTGTGCAGTTCTGCACTTCTGCTTGCTCCCCACGCGGCCACGCCGAACGGGAATCCGGCTCATCAGCCCCTGCACCAGCATCAGCATCAGCGCCGCCGCCGCCGCCGCCCTCCTCGCGCTCTTCACAGTCCTCCCGCCCTTCCCGCGCCTGGTCTCCCCTCGCGTTCCCGATGTCATCTTCCACCGCACTCGCGTGGCGACGCACCCTCCGCAACGCCCTACTTCGCGGCTTCCCGCGGCGCGGCGCGGCGCCCGAGCGGTACGCCAGCACGGCCTCCGCGTCCGGCGCGGCCGCCGATGCTGCAGCTGCAGCCGCGCCGAAGAAGGTGCCC…	abinitio|cdna|est|omrna|protein	good
25771	23964	TC284990	687 similar to UP:RS11_EUPES (Q9M5M1) 40S ribosomal protein S11, partial (97%)	Up	NotSig	NotSig	On-On	On-On	On-On	4	4	4	4	4	4	10550	4382	6496	5643	5297	5385		A_92_P023969	sense gene model	cDNA and EST results agree. B73 result agrees with cDNA result.	A	cDNA	59	1 of 1	2	31273405	31273464	2.04	yes	UTR	1	ACGAGTTCATCATCCATGGCCCGGAAAAGCTCAGTTATAACGTTTTGATGCTGCCTATTA	1	115	139	TC284990	GTCTAGTAGGGTTCTAAGCCTCGGCCGTTTCTTCGTCTCCACAGCTCCCGCCGCCGCGGACCAGCGCGTCACTCTACCGGGTTCCGGCGTCTCCCCGTAGCGCGGCATCCATGGCGGAGCAGACGGAAAGGGCTTTCTTGAAGCAGCCCAAGCTGTTTCTCTGTTCCAAGAAGGCCACCAAGGGGAACAAACCTGGCAAGGGAGGAAACAGATTCTGGAAGAACATTGGCCTTGGTTTCAAGACACCCAGGGAAGCCATTGAAGGAACCTACATTGATAAGAAATGTCCATTCACCGGCACTGTGTCTATCAGGGGTCGCATCATCGCCGGAACATGCCACAGTGCTAAGATGAATAGGACCATCATTGTTCGTAGGAATTATCTTCACTTCGTCAAGA…	-	-	687 similar to UP:RS11_EUPES (Q9M5M1) 40S ribosomal protein S11, partial (97%)	GRMZM2G086486_T02	ATGGAGGCCGCCCTGGAGCTGCGGGCGCGCGCGTTCCTCGCGCTGCGTCGCTACAGCGAGGTCGCGGAGATGCTCCGCGATTACATCCCCAGCCGCGGCAAGTCGTGCTCTGGCGAGGACACCTCCTCGTCCTCGTCGGCGTCCCTCTTGTCCACTGGCTCCGGTGATCTCGGCACGATCTCCCGCGCCAAACTCTTCTCGCCCGACCGCCACCGCTCCGACGACGCGGAACCTGACGCTCGCCCCGTCCGCTCCTTCTGCTGCTTCGACATCTCCGAGCTCAAGCGCCGCGTCCTTGCCGGCCTCTCCAAGAACCCGAGCACCGGTACCCAGTGGAGGTACTTGGTCCTCGGCCAAGCTTGCTTCCACCTCGGCCTCATCGAGGACGCTATGGTGCTG…	cdna	good
25799	24017	TC292461	471 UP:IF1C_MAIZE (P46618) Translation initiation factor IF-1, chloroplast, partial (83%)	Up	NotSig	NotSig	On-On	On-On	On-On	4	4	4	4	4	4	24182	15597	10221	9793	11671	13372		A_92_P023995	ambiguous	No EST. cDNA result. B73 result agrees with cDNA result.	A	cDNA	60	1 of 3	Pt	78351	78292	None	yes	CDS	1	TTCGAAGGTTTAGTTACGGAAGCCCTACCCAACGGAATGTTCCGCGTTCGCCTAGAGAAT	1	115	83	TC292461	NA	NA	NA	471 UP:IF1C_MAIZE (P46618) Translation initiation factor IF-1, chloroplast, partial (83%)	GRMZM5G830210_T01	ATGACAGAAAAAAAAAATAGTAGAGAAAAAAAAAACCCGAGAGAAGCAAAAGTCACTTTCGAAGGTTTAGTTACGGAAGCCCTACCCAACGGAATGTTCCGCGTTCGCCTAGAGAATGACACCATCATCCTGGGCTATATTTCAGGAAAGATCCGGTCTAGTTCTATACGAATACTGATGGGGGATAGGGTCAAAATTGAAATAAGTCGTTATGATTCCAGCAAAGGTCGTATAATTTATAGACTTCCCCATAAGGATTCGAAGCGTACCGAAGACTCGAAGGATACTGAAGATTTGAAGGATACCAAAGATTCAAAGGATTAG	protein	good
25799	24017	TC292461	471 UP:IF1C_MAIZE (P46618) Translation initiation factor IF-1, chloroplast, partial (83%)	Up	NotSig	NotSig	On-On	On-On	On-On	4	4	4	4	4	4	24182	15597	10221	9793	11671	13372		A_92_P023995	ambiguous	No EST. cDNA result. B73 result agrees with cDNA result.	A	cDNA	60	2 of 3	10	100011913	100011972	10.04	yes	UTR	1	TTCGAAGGTTTAGTTACGGAAGCCCTACCCAACGGAATGTTCCGCGTTCGCCTAGAGAAT	1	115	83	TC292461	NA	NA	NA	471 UP:IF1C_MAIZE (P46618) Translation initiation factor IF-1, chloroplast, partial (83%)	GRMZM2G154667_T01	GAATTCCTAAGGTTTTGGGCGGAATGGGAATGGCTATTCTTTCTACTTCTCGAGGTATAATGACAGATCGAGAAGCTCGACTAAACAGAATTGGGGGAGAAGTTTTATGTTATATATGGTAATGGCCCCACCTATAGTACCCAAATTCTATCTCGAACTTCCTATTTTGAAAATAAAAATAGAAAAATAGGAGAAAAATATATGACAGAAAAAAAATAGTAGAGAAAAAAAACCCGAGAGAAGCAAAAGTCACTTTCGAAGGTTTAGTTACGGAAGCCCTACCCAACGGAATGTTCCGCGTTCGCCTAGAGAATGACACGATCATCCTGGGCTATATTTCAGGAAAGATCCGGTCTAGTTCTATACGAATACTGATGGGGGATAGGGTCAAAATTGAAA…	cdna|est|omrna|protein	good
25799	24017	TC292461	471 UP:IF1C_MAIZE (P46618) Translation initiation factor IF-1, chloroplast, partial (83%)	Up	NotSig	NotSig	On-On	On-On	On-On	4	4	4	4	4	4	24182	15597	10221	9793	11671	13372		A_92_P023995	ambiguous	No EST. cDNA result. B73 result agrees with cDNA result.	A	cDNA	59	3 of 3	2	172116340	172116399	2.07	no	UTR	4	TTCGAAGGTTTAGTTACGGAAGCCCTACCCAACGGAATGTTCCGCGTTCGCCTAGAGAAT	1	115	83	TC292461	NA	NA	NA	471 UP:IF1C_MAIZE (P46618) Translation initiation factor IF-1, chloroplast, partial (83%)	GRMZM2G474459_T02	ACGCTTCGAATCCTTATGGGGAAGTCTATAAATTATACGACCTTTGCTGGAATCATAACGACTTATTTCAATTTTGACCCTATCCCCCATCAGTATTCGTATAGAACTAGACCGGATCTTTCCTGAAATATAGCCCAGGATGATCGTGTCATTCTCTAGGCGAACACGGAACATTCCGTTGGGTAGGGCTTCCGTAACTAAACCTTCGAAAGTGACTTTTGCTTCTCTCGGGTTTTTTTTCTCTACTATTTTTTTTCTGTCATATATTTTTCTCCTATTTTTCTATTTTTATTTTCAAAATAGGAAGTTCGAGATAGAATTTGGGTACTATAGGTGGGGCCATTACCATATATAACATAAAACTTCTCCCCCAATTCTGTTTAGTCGAGCTTCTCGATC…	est|omrna	good
25812	24040	TC281860	902 homologue to UP:Q7XAL7_ORYSA (Q7XAL7) Rac GTPase activating protein 3-like protein, partial (17%)	Up	NotSig	NotSig	On-On	On-On	On-On	4	4	4	4	4	4	469	299	322	312	181	195		A_92_P024008	inconclusive	No valid cDNA / EST result. No valid B73 result.	D	no result	NA	NA	NA	NA	NA	NA	NA	NA	NA	AACGCGAAGATGATGATGCAGGAGCCTATTCGTCATTTTCATCTTCGTTATCTTCATCCG	1	115	57	TC281860	NA	NA	NA	902 homologue to UP:Q7XAL7_ORYSA (Q7XAL7) Rac GTPase activating protein 3-like protein, partial (17%)	NA	NA	NA	NA
25914	24228	TC293761	1146 similar to UP:Q6L724_HORVU (Q6L724) ATP-dependent RNA helicase, partial (29%)	Up	NotSig	NotSig	On-On	On-On	On-On	4	4	4	4	4	4	1920	1253	1370	1807	2378	2663		A_92_P024103	sense gene model	cDNA and EST results agree. B73 result agrees with cDNA result.	A	cDNA	60	1 of 1	5	1946916	1946975	5	yes	UTR	2	TGCCCAAACAAGTAGATGGCGCATTCTTCCCTGCCCAAGCAAGTAGACAGCTCGAGCATC	1	114	24	TC293761	TGCGAGGGGTGCACCCAGAGTCAACTCAATACTTTCTTGGAGCAGCTGAGAAATTAACAGAAGAACTAGGACCTCATGCCCTTGCTTCTGCACTGGCACATCTGAGTGGATTTTCTCAGCCACCTTCTTCACGTTCTCTGATCAGTTATGAGCAGGGATGGGTGACATTGCAACTAACTAGAGAACCGGGATATGGCAGAGGCTTCTTTTCTCCTAGATCTGTTACTGGTTTTCTATCTGATGTTTGTTCAGCTGCTGCAGATGAAGTTGGCAAAATATGCATAACAGCAGATGAGAATGTCCAAGGAGCAGTCTTCGATTTACCTGAGGAAATTGCAAAGGACCTGCTTACTATGGAGGTCCCCCCGGGAAACACATTAACCAAAATTTCGAAGCTGC…	-	-	1146 similar to UP:Q6L724_HORVU (Q6L724) ATP-dependent RNA helicase, partial (29%)	GRMZM2G415491_T02	TGGAAATTCAATGCTTCTGGGGACTACTCTTCTAGTTCAGCCTACAAAGTTCTTCTCCTTGGAGCGGTTGATTTTGGCCCGGCTGAGCGGATTTGGAAGTCTTGGGCTCCGGGTTTATGCAAAGGGTGGGAAAACCATTGTTTTCACTCGCACAAAGAAAGATGCAGATGAGGTATCATTGGCACTGACAACCAGTATTGCTTCTGAGGCACTTCATGGTGATATTTCACAGCATCAGCGTGAAAGGACACTAAATGGATTTCGTCAAGGGAAATTTACTGTTCTAGTAGCTACAGATGTTGCGGCCCGCGGTCTTGATATACCAAATGTTGATTTGATTATCCATTACGAATTGCCAAACGATCCAGAAACTTTTGTCCATCGTTCTGGACGCACTGG…	cdna|omrna|protein	good
25925	24248	TC312797	384 unknown	Up	NotSig	NotSig	On-On	On-On	On-On	4	4	4	4	4	4	724	433	712	674	463	522		A_92_P024113	sense gene model	cDNA and EST results agree. B73 result agrees with cDNA result.	A	cDNA	54	1 of 1	Mt	22333	22386	None	yes	CDS	1	ACGCGGGTACCATCCATTGCGTTCTTAAAGAAAAGAATTAAAACAGTTCTAAGGTCCTGT	1	114	2	TC312797	ATGGGACAAACGCTGTTCGTTAGAACTAGCATTTTGTTTTGTCATGGAATCAAGTCTATTTGTTCGAATGTTCTTTTTTTCGTTTCGTTGGAAAAACCAACGCCGACGTCAAGAATGGATCAGTCTAGTCTCCTTTCTCTTTTGGGAGCAGAGCTGAAAAAGATGGAATTGTCAAGTACGATGATATTTTTATTAACGGATAGAAAAATGCTATTATCAAGTAGTAAACCCATTATGATTGCAACTCGTGGGATGCCTGGAATCCCACTAAATCGAGAATCGGAATCGGTGGAGGATGTGCATAGGGTACTCCGAGCCCTCCCCTTATTTAGAGAAATGGAAGGTATCTTGCGTGAGAGGAACCTGAATCTCCCGTCAGTACAGGAAATAAGCGCTTTC…	-	-	384 unknown	GRMZM5G892769_T01	GACGAAACATCGTTTTTTCGATTTTGACTGAATTGGTCGGAGCGTAGACGAGCGAGCAGAGCCCAGGAAAGAGGTCAGATCGTCATAGAGCAGTCGACTATAAGTATAAGACTGCTGGCCTGAGAGAAGGCAGTCTCTCTCGGGAAACATGGCCCAGGGTTCTATAGTATAGTATAGTAGCCAGACTATAGGAAAATCAAGTCTCATGTTGCTCCTCAGAAAACGCGTATAGTATATAGTATATAGTATATAGTATATAGTATATAGTATATAGTATATAGTAGTAGTAGTATCATTGGCCAAAGTAAAGTCGATGGGACAAACGCTGTTCGTTAGAACTAGCATTTTGTTTTGTCATGGAATCAAGTCTATTTGTTCGAATGTTCTTTTTTTCGTTTC…	est|protein	good
25939	24118	TC283746	1333 Zea mays clone EL01N0561D02.c mRNA sequence	Up	NC	NotSig	On-On	On-On	On-On	4	4	4	4	4	4	406	234	246	190	195	187		A_92_P024127	sense gene model	No EST. cDNA result. B73 result agrees with cDNA result.	A	cDNA	59	1 of 1	3	218348151	218348092	3.09	yes	CDS	3	AGAATTCCTGTCACCCAAACATGTAATTCTCGTTCATGGTGAAAAGCCTCAGATGGCTTT	1	114	143	TC283746	NA	NA	NA	1333 Zea mays clone EL01N0561D02.c mRNA sequence	GRMZM2G160151_T03	TGATCTTGGTTGGGGAAAAAAACCCCGGCCTGCCACCCTACTTCATCCTCGAGTCGACTTGTGCGCCGCCATTCTCCGTCGCCGCGGTCTCGCGGGCCCGCCGCCGTCCTAGCCGCCCTGTCCCCGCCCTCTCCGTCTCGCGCCCCACGCGGCCCTTGTCCATCTTTTCCGTCGCCGGCTCGTGCGGTCCGACGCCTGCCACCGGTTCCTCCTCTCGAGAAAGGCGGCGGCGCCCGAGAGAGCTTCTTTGAGGGAGGATAAGGCGGCGCGGAGCGTCTCTGAGCGGCTCAGGCCCCTCCGGCGCTGAGCTTTCCTCCGGCGTTGTGTGTGCCTGAGTTGTTGACTCCCAATTGAAGCGTGGTCAAATTACCTCGGCTCCGGTATGGGTTGGAGCTCTTT…	est	good
25965	24165	CD052296	628 similar to UP:Q6ZEY8_ORYSA (Q6ZEY8) DNA repair:transcription protein Mms19-like protein, partial (9%)	Up	NotSig	Down	On-On	On-On	On-On	4	4	4	4	4	4	377	93	233	342	115	303		A_92_P024148	inconclusive	EST result. No valid cDNA result. B73 result (EST vs genome) agree with EST result, but score below cut-off.	E	EST	4e-114	1 of 1	7	9535574	9537258	7.01	no info	NA	4	CAGAAAGAGGAAATGAATTCACATACGATGGTGATTCCGTCTCCCATCAGGTGACTCCTC	1	114	91	CD052296	CTCTTCCATTAGCAAAGATTGANCTCCTTAAAATATTTGGACAAATGCATTCGCTTCTATGGAGCTGATAGAATGGTTAGACATGCATCAGTTGTTTGGTACAAGTTGAAAGAAGTGATTTTTAACCTTTCTTCAGATCAATTATTAATATCAGAGGCTCTGAATTGTTTGAAGACTGCTATTATGTATACTGATTCTTCTGATAAAGATCTTTTCATTAATTTGATGTTAAGAGTTGCGAAATCACTTGAAGTCGTTGTTGTCACCAATATTTCTGAATCTGAGGCTAATGGAAGAATGGAATGTGCTGACCATGTGGCCCATTTATTTGAGTGTTACTCTAATCGGGTCCTTCCATGGATTATGCAAACTTAATTGTTAAAACCTAGAGGCAAAGAA…	A188	EST1555 Zea mays sperm cell cDNA library Zea mays cDNA clone Zmsp4984 5', mRNA sequence.	628 similar to UP:Q6ZEY8_ORYSA (Q6ZEY8) DNA repair:transcription protein Mms19-like protein, partial (9%)	AC214119.3_FGT009	ATGGTGGAAGTTGTCATGAAGCTGTTTCCAGATCCATCTGGTTTGGCAGCACAGTTTGCAGGGGACGTTTTTGAGATTCTGAGCAAGTATTTTCCTGTCTACTTCACACACGGAGTGGGTAATGGTTTGGACACTACACGGGAAGACCTCTCTAGAGCATTGATGCACGCTTTTTGTTCAACCCAATATTTTGAGCCTTTTGTCATCCCTTTGCTTCTTGACAAACTTTCTTCCTCTCTTCCATTGGCAAAGATTGATTCCTTAAAATATTTGGACAAATGCATTCGCTTCTATGGAGCTGATAGAATGGTTAGACATGCATCAGCTGTTTGGTACAAGTTGAAAGAAGTGATTTTTAACCTTTCTTCAGATCAATTATTAATATCAGAGGCTCTGAAT…	est	good
26158	24370	TC306792	1812 Zea mays clone EL01N0502A06.c mRNA sequence	Up	NotSig	NotSig	On-On	On-On	On-On	4	4	4	4	4	4	1730	1066	794	592	700	506		A_92_P024332	ambiguous	No EST. cDNA result. B73 result agrees with cDNA result.	A	cDNA	60	1 of 2	9	24700070	24700011	9.03	yes	CDS	1	GAAGGCACAAGGAAGAGTCGTCTAGCGACGATGAACCCAAGGGTGTCAAAAAGAGAGCTG	1	113	45	TC306792	NA	NA	NA	1812 Zea mays clone EL01N0502A06.c mRNA sequence	GRMZM2G348921_T01	GGATTTTGAAATTGATGAAGAATCAAAAGAATACCTCGCACTTCATCCTCAGGCAGCCACAAAGGAGCCTCGCCTGATTGAAGAACATTTTGATAGTGTTAGCGAGGACGATCAACAATCTGATGGTAACATATCTGACACTCTAGCGGAATCTGACAGTGATGATGTCATGCATAATTCAAAGCGTATAAGGTTATACGAGGTCAAGGATGAACACCATGCGGAAGCATTTTTGAACAGCGTCTCTTTATCAAACGAGGATGCTGTTCCCCTTGAGGATAGGATAGCTGCCCTGGAAAGGAAACAGAACTCCAAAGCACTTGATGCGGTCAAGTACGGGCCTGGTGGCTCACGAGAGATTTCGTTTTTCTCTAAAAGCCGTAGAAGGCACAAGGAAGA…	cdna|est|omrna	good
26158	24370	TC306792	1812 Zea mays clone EL01N0502A06.c mRNA sequence	Up	NotSig	NotSig	On-On	On-On	On-On	4	4	4	4	4	4	1730	1066	794	592	700	506		A_92_P024332	ambiguous	No EST. cDNA result. B73 result agrees with cDNA result.	A	cDNA	59	2 of 2	9	10325400	10325341	9.01	yes	CDS	2	GAAGGCACAAGGAAGAGTCGTCTAGCGACGATGAACCCAAGGGTGTCAAAAAGAGAGCTG	1	113	45	TC306792	NA	NA	NA	1812 Zea mays clone EL01N0502A06.c mRNA sequence	GRMZM2G087196_T01	AGTCTGTGGGGGGATCCTAGTGTGTGATGTACTTCTTCTTTTTGGATCCAGTCTGTAAACTCCGCTGCGACGGATGTTCAGACTGCGGGGGGGTGTTAGATTATATGTGGTTAGGCCCATGGTTAGCCCTAATGATATACAATTATTTACCTCTAACACTTTTTCTTTTATATAAACATGACAGCTATCCCTTTAAAATTTTCTATATTTATTTCATTAATTTTTTAATCTCAGTATGCATCAACATTTTTGGGATTTTCTGCAGATATCAATATATGATTTACGCATGTCTTCTCCTCTGAGAGTTAAGGATCACATGTATGGTAGCCCAATATTAAATATCAAATGGCACCAGACACTTAATTCTACTGAACCTAAACTGATCACTGCTGATAAGCA…	cdna|est|omrna|protein	good
26196	24440	CF632232	556 similar to UP:Q9T8W6_9SAUR (Q9T8W6) NADH dehydrogenase subunit 2, partial (5%)	Up	NC	NC	On-On	On-On	On-On	4	4	4	4	4	4	1048	519	686	457	915	641		A_92_P027211	inconclusive	EST result. No valid cDNA result. B73 result (EST vs genome) agree with EST result, but score below cut-off.	E	EST	1e-101	1 of 2	6	156415261	156415703	6.06	no info	NA	5	ATTCTTCAGTAGTGGGTACTTGATTTGGCTCAATCGAGCCCATAACCTTCTCGACAGATT	1	95	45	CF632232	GAAAAGAGCATCATTGTTTAATGCATTCGATAAATATGCATGCAGTTGGCTCCATTAGACGCCATCACATTTAACATGCAAACATAAACTAAAAAACTACCATCTCCAGTTACTCTAAGGGAGTTCAGACTGAAGTCTGCAAAACCAACCAGGTTTAAGCTACAAAAGATATTATTATTTAGATTTTAGAAACAACCGCCATACCATGGGCCTACAAATGAGAGTTAACCAGATTGGTAGGACGGAAGGTTCAACCTCCCATCTAAGTGCTGCTGTACTTGAAGGTTGGATGACATGCTATATTGTGCCTATCAACATATGCCTTCACAAGTTTTTCGATCTTTGGTCCACATGTGGCTATGTACTTGGTAATCAATTCTTCAGTAGTGGGTACTTGAT…	unknown	zmrws48_0B20-001-g10.s3 zmrws48 Zea mays cDNA 3', mRNA sequence.	556 similar to UP:Q9T8W6_9SAUR (Q9T8W6) NADH dehydrogenase subunit 2, partial (5%)	AC226373.2_FGT010	ATGGAGCAGAGGTTGGGGGCAACGTATCAGTGGTGGTCATGGAGTCACAGTAAGAGCTGTGAATCGGTGGAGCGGAAGGGGCGGGAGTGGCTGGATGAGGCAGGACTTGCCTCTGGATTACAGCTTGTATTGGATATGTTGGTGACTGTGGGAGAACCTGAGCTTGGTTCAAGCCGCGGACCTGTGTCATGGGGCGTGGCAGGTTTTTGTGGAGTGACTGTTGCTGAGAAGAGACCAATGATGCAATCTCGTGATGTTGATAAATATTTGAACAAAGCTGACAACATTAACCATGTGCTCATGAACTCTGGCGACATTTCTAAAATTGGTGGTCACTGCCTGCATGGTACACATGGTTTGGGGACTCGGCTAGATTCTGATGCTCAGAGCTCATCCCCT…	abinitio	good
26196	24440	CF632232	556 similar to UP:Q9T8W6_9SAUR (Q9T8W6) NADH dehydrogenase subunit 2, partial (5%)	Up	NC	NC	On-On	On-On	On-On	4	4	4	4	4	4	1048	519	686	457	915	641		A_92_P027211	inconclusive	EST result. No valid cDNA result. B73 result (EST vs genome) agree with EST result, but score below cut-off.	E	EST	1e-92	2 of 2	6	156415261	156415703	6.06	no info	NA	3	ATTCTTCAGTAGTGGGTACTTGATTTGGCTCAATCGAGCCCATAACCTTCTCGACAGATT	1	95	45	CF632232	GAAAAGAGCATCATTGTTTAATGCATTCGATAAATATGCATGCAGTTGGCTCCATTAGACGCCATCACATTTAACATGCAAACATAAACTAAAAAACTACCATCTCCAGTTACTCTAAGGGAGTTCAGACTGAAGTCTGCAAAACCAACCAGGTTTAAGCTACAAAAGATATTATTATTTAGATTTTAGAAACAACCGCCATACCATGGGCCTACAAATGAGAGTTAACCAGATTGGTAGGACGGAAGGTTCAACCTCCCATCTAAGTGCTGCTGTACTTGAAGGTTGGATGACATGCTATATTGTGCCTATCAACATATGCCTTCACAAGTTTTTCGATCTTTGGTCCACATGTGGCTATGTACTTGGTAATCAATTCTTCAGTAGTGGGTACTTGAT…	unknown	zmrws48_0B20-001-g10.s3 zmrws48 Zea mays cDNA 3', mRNA sequence.	556 similar to UP:Q9T8W6_9SAUR (Q9T8W6) NADH dehydrogenase subunit 2, partial (5%)	GRMZM5G832962_T01	ATGACATGTACTGTGCCTATCAACATATGCCTTCACAAGTTTTTCTATCTTTGGTCCACATGTGGCTATGTACTTCGTAATCAACTCTTCAGTAGTTGGTACTTGATTTGGCTCAATGGAGTCCACAACCTTCTCGACAGATTTTCTCACTACCAGTTTATGAGCATCTTTACTCAGATTACCTTTTTTCCATATTGGTTTGACCAACTCCTTTATATGTTCTGCCAAATGAAAACGGAAATCCCTTGTTTTCTCATTGTAATCAACTGCATCCTTTTTTCTGTCACAAGCTTTCACCTTGATAGTATCATCCAGGCTAGAGCTGCATCCTCTATCAGGAGCAATAAAGTAAGCAGGTTCATTTGA	protein	good
26196	24440	CF632232	556 similar to UP:Q9T8W6_9SAUR (Q9T8W6) NADH dehydrogenase subunit 2, partial (5%)	Up	NC	NC	On-On	On-On	On-On	4	4	4	4	4	4	1048	519	686	457	915	641		A_92_P024367	inconclusive	EST result. No valid cDNA result. B73 result (EST vs genome) does not agree with EST result.	B	EST	1e-101	1 of 2	6	None	None	6.06	no info	NA	5	TGTAGCTTAAACCTGGTTGGTTTTGCAGACTTCAGTCTGAACTCCCTTAGAGTAACTGGA	1	112	140	CF632232	GAAAAGAGCATCATTGTTTAATGCATTCGATAAATATGCATGCAGTTGGCTCCATTAGACGCCATCACATTTAACATGCAAACATAAACTAAAAAACTACCATCTCCAGTTACTCTAAGGGAGTTCAGACTGAAGTCTGCAAAACCAACCAGGTTTAAGCTACAAAAGATATTATTATTTAGATTTTAGAAACAACCGCCATACCATGGGCCTACAAATGAGAGTTAACCAGATTGGTAGGACGGAAGGTTCAACCTCCCATCTAAGTGCTGCTGTACTTGAAGGTTGGATGACATGCTATATTGTGCCTATCAACATATGCCTTCACAAGTTTTTCGATCTTTGGTCCACATGTGGCTATGTACTTGGTAATCAATTCTTCAGTAGTGGGTACTTGAT…	unknown	zmrws48_0B20-001-g10.s3 zmrws48 Zea mays cDNA 3', mRNA sequence.	556 similar to UP:Q9T8W6_9SAUR (Q9T8W6) NADH dehydrogenase subunit 2, partial (5%)	AC226373.2_FGT010	ATGGAGCAGAGGTTGGGGGCAACGTATCAGTGGTGGTCATGGAGTCACAGTAAGAGCTGTGAATCGGTGGAGCGGAAGGGGCGGGAGTGGCTGGATGAGGCAGGACTTGCCTCTGGATTACAGCTTGTATTGGATATGTTGGTGACTGTGGGAGAACCTGAGCTTGGTTCAAGCCGCGGACCTGTGTCATGGGGCGTGGCAGGTTTTTGTGGAGTGACTGTTGCTGAGAAGAGACCAATGATGCAATCTCGTGATGTTGATAAATATTTGAACAAAGCTGACAACATTAACCATGTGCTCATGAACTCTGGCGACATTTCTAAAATTGGTGGTCACTGCCTGCATGGTACACATGGTTTGGGGACTCGGCTAGATTCTGATGCTCAGAGCTCATCCCCT…	abinitio	good
26196	24440	CF632232	556 similar to UP:Q9T8W6_9SAUR (Q9T8W6) NADH dehydrogenase subunit 2, partial (5%)	Up	NC	NC	On-On	On-On	On-On	4	4	4	4	4	4	1048	519	686	457	915	641		A_92_P024367	inconclusive	EST result. No valid cDNA result. B73 result (EST vs genome) does not agree with EST result.	B	EST	1e-92	2 of 2	6	None	None	6.06	no info	NA	3	TGTAGCTTAAACCTGGTTGGTTTTGCAGACTTCAGTCTGAACTCCCTTAGAGTAACTGGA	1	112	140	CF632232	GAAAAGAGCATCATTGTTTAATGCATTCGATAAATATGCATGCAGTTGGCTCCATTAGACGCCATCACATTTAACATGCAAACATAAACTAAAAAACTACCATCTCCAGTTACTCTAAGGGAGTTCAGACTGAAGTCTGCAAAACCAACCAGGTTTAAGCTACAAAAGATATTATTATTTAGATTTTAGAAACAACCGCCATACCATGGGCCTACAAATGAGAGTTAACCAGATTGGTAGGACGGAAGGTTCAACCTCCCATCTAAGTGCTGCTGTACTTGAAGGTTGGATGACATGCTATATTGTGCCTATCAACATATGCCTTCACAAGTTTTTCGATCTTTGGTCCACATGTGGCTATGTACTTGGTAATCAATTCTTCAGTAGTGGGTACTTGAT…	unknown	zmrws48_0B20-001-g10.s3 zmrws48 Zea mays cDNA 3', mRNA sequence.	556 similar to UP:Q9T8W6_9SAUR (Q9T8W6) NADH dehydrogenase subunit 2, partial (5%)	GRMZM5G832962_T01	ATGACATGTACTGTGCCTATCAACATATGCCTTCACAAGTTTTTCTATCTTTGGTCCACATGTGGCTATGTACTTCGTAATCAACTCTTCAGTAGTTGGTACTTGATTTGGCTCAATGGAGTCCACAACCTTCTCGACAGATTTTCTCACTACCAGTTTATGAGCATCTTTACTCAGATTACCTTTTTTCCATATTGGTTTGACCAACTCCTTTATATGTTCTGCCAAATGAAAACGGAAATCCCTTGTTTTCTCATTGTAATCAACTGCATCCTTTTTTCTGTCACAAGCTTTCACCTTGATAGTATCATCCAGGCTAGAGCTGCATCCTCTATCAGGAGCAATAAAGTAAGCAGGTTCATTTGA	protein	good
26223	24492	TC290351	945 similar to UP:Q5JK69_ORYSA (Q5JK69) Nodulin-like, partial (5%)	Up	NC	NC	On-On	On-On	On-On	4	4	4	4	4	4	1280	821	691	523	562	442		A_92_P024393	inconclusive	No valid cDNA / EST result. No valid B73 result.	D	no result	NA	NA	NA	NA	NA	NA	NA	NA	NA	AGGGAGAGGTAACAACCCTCATGCTGCAAAAAGGAGGCATCTAAGCAGAGGTTCAGGTGG	1	112	86	TC290351	NA	NA	NA	945 similar to UP:Q5JK69_ORYSA (Q5JK69) Nodulin-like, partial (5%)	NA	NA	NA	NA
26230	24505	TC301977	1100 homologue to UP:Q8L8G5_MAIZE (Q8L8G5) Nucleosome:chromatin assembly factor group A, partial (28%)	Up	NotSig	NotSig	On-On	On-On	On-On	4	4	4	4	4	4	19065	7862	10181	8311	9189	6585		A_92_P024399	sense gene model	No EST. cDNA result. B73 result agrees with cDNA result.	A	cDNA	60	1 of 2	8	135954169	135954228	8.05	no	CDS	1	GCACAATGAATGTTGGCAGGCATTGTTTGTGGAGCAATTAGTTTGGTTCTGCTTGATGCT	1	112	72	TC301977	NA	NA	NA	1100 homologue to UP:Q8L8G5_MAIZE (Q8L8G5) Nucleosome:chromatin assembly factor group A, partial (28%)	GRMZM5G858285_T01	GAAAAATTCCCCAACCAATTCCATAAAACCAACAAGCGCCCCCTCGAAGGTTCCACAAACCAACTCAATGACCTTGAGCATCAAGCAGAACCAAACTAATTGCTCCACAAACAATGCCTGCCAACATTCATTGTGCAGCACCTCACTGCTGCTTGCACTCTGCAGGTCGTTCGCCCTGCTGCCCTTCCCCTCCGGCAGTTCCCTTGGTCTTCTGTTCCAAAGAAAAAAGGAAAATAAAATGGCAAAACATACTCAGAACTCAGAAGCTGGAAAGGGTGAAGTGATATTCCCCATTAGGCCTTGTTTGGTTATTCCAATTACACATGGATTGGATGGGATTGGAAAAAATTAAAAAGAAGTTTGACTTGCTTGGGATTTAAACACACCCAATCCCACTCA…	est	good
26230	24505	TC301977	1100 homologue to UP:Q8L8G5_MAIZE (Q8L8G5) Nucleosome:chromatin assembly factor group A, partial (28%)	Up	NotSig	NotSig	On-On	On-On	On-On	4	4	4	4	4	4	19065	7862	10181	8311	9189	6585		A_92_P024399	sense gene model	No EST. cDNA result. B73 result agrees with cDNA result.	A	cDNA	60	2 of 2	8	135954169	135954228	8.05	yes	UTR	2	GCACAATGAATGTTGGCAGGCATTGTTTGTGGAGCAATTAGTTTGGTTCTGCTTGATGCT	1	112	72	TC301977	NA	NA	NA	1100 homologue to UP:Q8L8G5_MAIZE (Q8L8G5) Nucleosome:chromatin assembly factor group A, partial (28%)	GRMZM2G176707_T01	GGAGTCCAAACTCCAAACCAAACCGGCGCTTCTCCCACGTCTTCTCGAGTTCCCACGCGCCCGCCTGCTATAAATCGCATCCCTCAATCCCCACTCTTTATCCCCTCCTCAGCCATCGCCTCCCTCTCCCCTCAACCCAGCGCCCCCCTCCCGCCGCCGCTAGGGTTTCTCCTCCCTCCCCGCCCACCCCTAAATCATTTCCGAAGCTTCCAGTGCGCCGCAGCCATGAGCGACGGCAAGGACTCCCTCGACCTCTCCGCCCTCGGCGCTGCCATCCCCAACTCGGCCGAGCTCAGCGCGGAGGACAAGGCTAACCTTGTGGCGTCGATCAAGAACACGCTCGAGGGATTGGCGTCGCGGCATACCGACGTGCTCGAGAGCCTCGAGCCCAAGGTCAGG…	cdna|est|omrna|protein	good
[truncated: 220 more rows]
[truncated: 23 more columns]
