# Supplementary material for: Maize microarray annotation database
Source: Plant Methods. 2011 Oct 1;7:31. doi: 10.1186/1746-4811-7-31 (PMC3198759; doi:10.1186/1746-4811-7-31)
Supplement: Additional file 12 — Down-regulated genes between Mu-active versus inactive lines (Mitotic stage). Skibbe et al. [31]; Table S1. [file 1746-4811-7-31-S12.XLS]

## Sheet: AgbaseRollupAllL3 subset
Table S1. Down-regulated genes between Mu-active vs inactive lines (Mitotic stage)
										# Arrays Above Background (out of 4)						Average Intensity on Array (Relative Fluorescence Units)
				Differential expression when expressed in both active and inactive--See comment			Expression status for active and Inactive anther samples at each stage (A-I)			Mitotic anthers		Pre-meiotic anthers		Meiotic anthers		Mitotic anthers		Pre-meiotic anthers		Meiotic anthers			Agilent probe	Evidence					Position on genome					Probe match WGS transcript			Agilent probe				EST information					Zm WGS transcript information
Feature	ProbeUID	GeneName	Description of closest BLASTX hit	Mitotic anthers	Pre-meiotic anthers	Meiotic anthers	Mitotic anthers	Pre-meiotic anthers	Meiotic anthers	Active	Inactive	Active	Inactive	Active	Inactive	Active	Inactive	Active	Inactive	Active	Inactive		ID	Annotation group	Comment	Category	Position type	Identity score (or e-value)	Result number	Chr	Start bp (probe)	End bp (probe)	Core bin	Sense direction	Gene feature	Probes per gene model	Sequence	Block	Column	Row	EST AccNr	Sequence	Origin	GenBank Description	Walbot lab annotation	WGS transcript ID	Sequence	Evidence type	CDS status
70	114	TC306708	1412 homologue to UP:Q8C1I0_MOUSE (Q8C1I0) Mus musculus adult male thymus cDNA, RIKEN full-length enriched library, clone:5830469M23 product:EDAR-ASSOCIATED DEATH DOMAIN PROTEIN, full insert sequence, partial (17%)	Down	BelowBG	Up	On-On	On-Off	On-On	4	4	4	2	4	4	3027	6851	3203	-	3487	106		A_92_P000055	ambiguous	No EST. cDNA result. B73 result agrees with cDNA result.	A	cDNA	60	1 of 3	6	100440327	100440268	6.03	yes	UTR	2	ACGCGCGCGTATATACATATAGGATCCGTCGGAGAATGTTGAAGACTTGAAGTCGCCCTA	1	266	32	TC306708	NA	NA	NA	1412 homologue to UP:Q8C1I0_MOUSE (Q8C1I0) Mus musculus adult male thymus cDNA, RIKEN full-length enriched library, clone:5830469M23 product:EDAR-ASSOCIATED DEATH DOMAIN PROTEIN, full insert sequence, partial (17%)	GRMZM2G300077_T02	CGCACGCCCTTCGTCCGTCAAGCCCAGTAGCCCACACCTGCACCTCTATGGCACTATTAGCACCTCTATCTAGTTCTTCTCTCTTCAGCCTCGGATCCAGGCGAGCACCATACCCCTGCAAATAATAAGGTTACCAGCTTGCAGGCAGCCACAGGCACGGCTTCAACTACAACTTGGCTAGAGAAATTTTAAAAGAAGGTATGTAGCTGGTTTGTTTAATTTATTTATCCTCCCAAATATGGTTACTGTCGAGACACAAAGATGTGTTTTGTAGGATAAATAAATTAAGGAAATCTACTATATATATAACTTTCTTTGGAATTTGTCTCGCATAAGTTATAGTTAAGCCGTGTGATAAATCTTATGGAACTCATGAGCTGAATTATAAGATATCCCCTG…	est	no_stop
70	114	TC306708	1412 homologue to UP:Q8C1I0_MOUSE (Q8C1I0) Mus musculus adult male thymus cDNA, RIKEN full-length enriched library, clone:5830469M23 product:EDAR-ASSOCIATED DEATH DOMAIN PROTEIN, full insert sequence, partial (17%)	Down	BelowBG	Up	On-On	On-Off	On-On	4	4	4	2	4	4	3027	6851	3203	-	3487	106		A_92_P000055	ambiguous	No EST. cDNA result. B73 result agrees with cDNA result.	A	cDNA	60	2 of 3	6	100513391	100513332	6.03	yes	UTR	2	ACGCGCGCGTATATACATATAGGATCCGTCGGAGAATGTTGAAGACTTGAAGTCGCCCTA	1	266	32	TC306708	NA	NA	NA	1412 homologue to UP:Q8C1I0_MOUSE (Q8C1I0) Mus musculus adult male thymus cDNA, RIKEN full-length enriched library, clone:5830469M23 product:EDAR-ASSOCIATED DEATH DOMAIN PROTEIN, full insert sequence, partial (17%)	GRMZM2G325623_T02	CGCACGCCCTTCGTCCGTCAAGCCCAGTAGCCCACACCTGCACCTCTATGGCACTATTAGCACCTCTATCTAGTTCTTCTCTCTTCAGCCTCGGATCCAGGCGAGCACCATACCCCTGCAAATAATAAGGTTACCAGCTTGCAGGCAGCCACAGGCACGGCTTCAACTACAACTTGGCTAGAGAAATTTTAAAAGAAGGTATGTAGCTGGTTTGTTTAATTTATTTATCCTCCCAAATATGGTTACTGTCCAGACACAAAGATGTGTTTTGTAGGATAAATAAATTAAGGAAATCTACTATATATAACTTTCTTTGGAATTTGTCTCGCATAAGTTATAGTTAAGCCGTGTGATAAATCTTATGGAACTCATGAGCTGAATTATAAGATATCCCCTGTT…	est	no_stop
70	114	TC306708	1412 homologue to UP:Q8C1I0_MOUSE (Q8C1I0) Mus musculus adult male thymus cDNA, RIKEN full-length enriched library, clone:5830469M23 product:EDAR-ASSOCIATED DEATH DOMAIN PROTEIN, full insert sequence, partial (17%)	Down	BelowBG	Up	On-On	On-Off	On-On	4	4	4	2	4	4	3027	6851	3203	-	3487	106		A_92_P000055	ambiguous	No EST. cDNA result. B73 result agrees with cDNA result.	A	cDNA	60	3 of 3	6	100576323	100576264	6.03	yes	UTR	1	ACGCGCGCGTATATACATATAGGATCCGTCGGAGAATGTTGAAGACTTGAAGTCGCCCTA	1	266	32	TC306708	NA	NA	NA	1412 homologue to UP:Q8C1I0_MOUSE (Q8C1I0) Mus musculus adult male thymus cDNA, RIKEN full-length enriched library, clone:5830469M23 product:EDAR-ASSOCIATED DEATH DOMAIN PROTEIN, full insert sequence, partial (17%)	GRMZM2G303865_T02	CGCACGCCCTTCGTCCGTCAAGCCCAGTAGCCCACACCTGCACCTCTATGGCACTATTAGCACCTCTATCTAGTTCTTCTCTCTTCAGCCTCGGATCCAGGCGAGCACCATACCCCTGCAAATAATAAGGTTACCAGCTTGCAGGCAGCCACAGGCACGGCTTCAACTACAACTTGGCTAGAGAAATTTTAAAAGAAGGTATGTAGCTGGTTTGTTTAATTTATTTATCCTCCCAAATATGGTTACTGTCCAGACACAAAGATGTGTTTTGTAGGATAAATAAATTAAGGAAATCTACTATATATATATAACTTTCTTTGGAATTTGTCTCGCATATGTTATAGTTAAGCCGTGTGATAAATCTTATGGAACTCATGAGCTGAATTATAAGATATACCC…	cdna	no_stop
366	284	TC305810	667 similar to PIR:T52030:T52030 gamma-glutamyl hydrolase [imported] (Arabidopsis thaliana), partial (31%)	Down	Down	Down	On-On	On-On	On-On	4	4	4	4	4	4	466	716	297	540	250	480		A_92_P000261	inconclusive	No EST. cDNA result. No valid B73 result.	B	cDNA	44	1 of 1	7	None	None	7.03	no	NA	1	TACCGGGAAAAAATCATTATCTGGCGTGTTTCTGTTGGACGGTGGGCTTCTCCGATCCGA	1	264	120	TC305810	NA	NA	NA	667 similar to PIR:T52030:T52030 gamma-glutamyl hydrolase [imported] (Arabidopsis thaliana), partial (31%)	GRMZM2G340447_T01	CCCACTTCCCCACTACCCTTTCAAGTTTCCTAGAAATTACCCACCATTGCCATTATAATCTACCGAATCGTTTTTGCGCCTATCGGATCGGAGAAGCCCGCCGTCCAACAGAAACACGCCAGATAATCTGGGTAAACAAACATGACTACTCAGATTATATAATCCAAATTATATAATCCAGATTATATAATCCTCCAAAAATAATCCAGATTATATAATCTATTGGGGTAAACAAACAGGCCCTTAGCTTAGTTTTAACTGGTGGGTTTAAGGGGTAGGGATATTGCGTGCGTGCGTGCATGCATGCCGCATGCAGCGTCGGCTTGCTACGGGTACCAGTACATGGGCACGATGATCGCGGCGGCGAGCGATGTCTTCTGGAACGGCGGCGCGGCCTGC…	est|protein	no_stop
405	359	TC305186	2750 similar to GB:AAR87229.1:40538972:AC133860 putaive subtilisin-like proteinase (Oryza sativa (japonica cultivar-group)), partial (79%)	Down	Down	NotSig	On-On	On-On	On-On	4	4	4	4	4	4	12438	41807	18564	39424	11879	18721		A_92_P000299	sense gene model	No EST. cDNA result. B73 result agrees with cDNA result.	A	cDNA	58	1 of 1	1	279185155	279185096	1.1	yes	UTR	2	TTGTAGCGATGCAGCAATTAAATCTCAAAAGGGTTGCAGACTTGAGCCCTTTTTCGAAAA	1	264	42	TC305186	NA	NA	NA	2750 similar to GB:AAR87229.1:40538972:AC133860 putaive subtilisin-like proteinase (Oryza sativa (japonica cultivar-group)), partial (79%)	GRMZM2G091578_T01	GTCTATCTCTCTCTCTCTCCACCCGGCTCCTCACTCACGCAGTCACGCCTTCCCGTCCGATCGATGCCGCTGAAGCAGCGGTCCATCTGTTCCCCTTTGTCCTGTTGCAATCATTCGAGGCCCCGTTCTCGATTCTATAAAACCACTGCCCCGATCTACCTCTCTCACACGCTCAATTCCACTGCCAAGATTCGCCACTCCGTCCGTTACCTTCACTCGCTCACTCACAATGCGGCGCCATGGCGAGGTACGCGTGATCTTAGCTATGGCCGCCGCCGCCGCCGCCGCGCTCTTGGCGTCGGCGGCCGTGGCCGGACGAGACGGCCGGCAGACCTACATCGTCCACATGTCCCATTCCGCCATGCCGGACGAGTTCGCGGAGCATGAGGAATGGTACGC…	cdna|est|omrna|protein	good
500	378	TC284616	882 weakly similar to UP:HXB4_HUMAN (P17483) Homeobox protein Hox-B4 (Hox-2F) (Hox-2.6), partial (11%)	Down	NotSig	NotSig	On-On	On-On	On-On	4	4	4	4	4	4	44768	72690	134548	119801	148647	123455		A_92_P000372	sense gene model	No EST. cDNA result. B73 result agrees with cDNA result.	A	cDNA	60	1 of 1	9	17397869	17397810	9.02	yes	UTR	2	GCGCTGCTTCTTCCTAAGTCCGTGTAGCGTAGCCCGCGTGTTCGAGCTAGTTTGTGTTAA	1	264	21	TC284616	NA	NA	NA	882 weakly similar to UP:HXB4_HUMAN (P17483) Homeobox protein Hox-B4 (Hox-2F) (Hox-2.6), partial (11%)	GRMZM2G063550_T01	GCTCAAGTCAATTCATAAACTCACAATGGCGGCAACGGCATACCCCACTGTGGTGCTCATCCCACTATGCGTCCCAGGCCACCTCGCGTCCATGATCGAAGCCGGCAAGCGGCTGCTCGGCAGAAGCCGCTGCCCCATGTCCCTCACCGTGCTCATCACGCAGATGACCATGTCCGCCAACCTGATGTCCGACGTCGACGACATCATGCGACGGGAAGCCGACTCCGGCCTGGACATCCGCTTCGTCCACCTCCCCGCCGTGGAGCTCCCCACCGTCCACCACGGCCTCGAGGACTTCATGATGCGCTTCATACAGCTCCACGCGACGCACGTCAAGGAGGCCGTCTCCGGCATGTCGTCCCCGGTCGCCGCGGTCGTGGTGGACTACTTCTGCACCAC…	cdna|est|omrna|protein	good
739	619	TC290866	906 unknown	Down	NotSig	NotSig	On-On	On-On	On-On	4	4	4	4	4	4	300	508	381	424	245	323		A_92_P000560	gDNA	No valid cDNA / EST result. Allow B73 result.	C	gDNA	47	1 of 1	3	188246150	188246104	3.06	NA	NA	NA	GGGGGGACACTCACACGCATAGCTCTGCCCTGAACCAAGATCTCACAGAAAACTGAAACA	1	262	54	TC290866	NA	NA	NA	906 unknown	NA	NA	NA	NA
752	644	TC299108	2250 homologue to UP:Q84TT8_COLES (Q84TT8) UDP-glucose dehydrogenase , complete	Down	NotSig	NotSig	On-On	On-On	On-On	4	4	4	4	4	4	231	428	528	671	553	712		A_92_P000573	sense gene model	No EST. cDNA result. B73 result agrees with cDNA result.	A	cDNA	60	1 of 1	1	278132624	278132683	1.1	yes	UTR	4	TCTCTATTTCCCCCTTCCACTGTTTCACATGAATCGTGAACGGCTCACGTGTATATGGTT	1	262	28	TC299108	NA	NA	NA	2250 homologue to UP:Q84TT8_COLES (Q84TT8) UDP-glucose dehydrogenase , complete	GRMZM2G328500_T01	GGGGCCAACCCAATCTTGACCAGCAGAAAGCCTGCGATATGCCGTGCCTTCTTTAATAAATATGAGATCTGACTTGGTAGGTAGACGTTGCCAATTACTGTACCTAATAATTTATCCGATCTCCTATTTGTTCAGATCAGATCACTTAAGTAACCTTCACAGAACATGTCTGGCTATGCTCTGTTGTCTCAGTCGTGCACTAGTAGTGTTCAGGATCTGGTGCATTTGCCAGTGAATTCTGACTGCTTCTGTTAACATGTTTGGCTATGTTCTGTTGTTTCAGTCGTGCACTAGTAGTGTTCAAGATCTGGTGCTTTTGCTTGTGAATTCTGACTGTTTTTGTTAGTTTGGGAAAGTTGGTCGACTTGTCTCATCTGTCAGATGCTCAGGGTATGTGTT…	cdna|est	good
978	730	TC286320	2318 homologue to UP:Q6ENK8_ORYSA (Q6ENK8) Splicing factor 4-like protein, complete	Down	Down	Down	On-On	On-On	On-On	4	4	4	4	4	4	513	1033	940	1884	709	1564		A_92_P000750	antisense gene model	No EST. cDNA result. B73 result agrees with cDNA result.	A	cDNA	59	1 of 1	7	160028632	160028691	7.04	no	UTR	1	GTGGTGTTTGGTAGAGGTTGGGGTGACTCTAGATCCTGTGTGCATCTTAACGATGAGATG	1	261	85	TC286320	NA	NA	NA	2318 homologue to UP:Q6ENK8_ORYSA (Q6ENK8) Splicing factor 4-like protein, complete	GRMZM5G889067_T01	CCAAACTTTGTTTCATACTTTCGTTGCCACTAAATGCATGTGTTTCATACTTTGATTGCCACTAAATACATGGTGCAGACTTCACACCCGTACAGAGGATGTCCGAACCTTGCCTGCCAGGTGAGGTTAACCTTACCTACTCCAGTGTGCGGATTTGGTCCTCTTGAGCTAACAAAAAACAGCTCACAGAACATAAAACCAAGGCAACAACAGAACAAGACATCCGAAAACATTTTTTCTAACAGAACTAAACACGGCCTATTTGGTATGGCTCCAAAGGATTTTGGCTTATTGCTACAGTACCTGAAAGAGCTGAAGCCGGTGAAACAAAAAAGTGAATTCACCAGTTTCTAATTCATTTTGATAAAGAAAAGCATCTCATCGTTAAGATGCACACAG…	est	good
987	748	TC291944	604 unknown	Down	NotSig	NotSig	On-On	On-On	On-On	4	4	4	4	4	4	224	469	616	486	620	644		A_92_P013559	antisense gene model	cDNA and EST results agree. B73 result agrees with cDNA result.	A	cDNA	60	1 of 1	7	136142869	136142810	7.03	no	UTR	2	GTGCTCGACAAAAAGAACTCATCCATTACTACGGTGCACCAACCAGCTGTGGTGGTGTAT	1	180	6	TC291944	AGAATAACTGATTATAGGAGCTATATTCTTGATCCTAGAAAAGGGAAAACTGTAATTACATCATGTGAGCGGTGACCTGTGAGGGCAAATATACATACCACTCCTAAAGCACAATGACACTTCTGTCTGTCTGACAATAAAAATAATATGCTCAAGTGCTCGACAAAAAGAACTCATCCATTACTACGGTGCACCAACCAGCTGTGGTGGTGTATACATGGTTTGCACACACGAGTATTCACTATTCAGTAGACACACACGACTAATCTTGGAGGTGCAAATCGGGGTGAGATCAAGAGCACCGTCGTCACCTGATCTCCCGGGCTATGACCGGCCGACGAGGAGAGGGCGTGCGGGGACGAACAGTCGGTACGCGGAGTGGCCCCGGACAAGGCCGCA…	-	-	604 unknown	GRMZM2G430052_T01	CGCCTCTATAGTCTTGCCAAGCGCCCAAGTCCTGTGTTTGCCGCGTGCCCATGGTGGAGAAGGAGCTCACGGGCACGGCCATGGCGGAGAGAGGGAGGAAGCCGGGGCTCATCACGAAGACGCTGGGCCGGTGCCGCAGCGGCGCGCGGAGGAGCAGGCCGGCGCCGGAGGGGTGCTTCACGGTGTGCGTCGGCGCGGGGCGGCAGCGCTTCGTGGTGCGGACGGAGTGCGTGAACCACCCGCTGTTCCGGGCGCTGCTGGAGGAGGCCGAGGAGGCGTTCGGGTACGCGGCGGCCGGCCCGCTCGCGCTGCCGTGCGACGCCGACGCCTTCGTGCGGGTGCTGGAGCAGATCGAGGACGCTGGCCGGGCCGCGGCCGTGGCGAGGTGCGGCCTTGTCC…	est|omrna|protein	good
987	748	TC291944	604 unknown	Down	NotSig	NotSig	On-On	On-On	On-On	4	4	4	4	4	4	224	469	616	486	620	644		A_92_P000759	sense gene model	cDNA and EST results agree. B73 result agrees with cDNA result.	A	cDNA	60	1 of 1	7	136142687	136142746	7.03	yes	UTR	2	TCGGCCGGTCATAGCCCGGGAGATCAGGTGACGACGGTGCTCTTGATCTCACCCCGATTT	1	261	67	TC291944	AGAATAACTGATTATAGGAGCTATATTCTTGATCCTAGAAAAGGGAAAACTGTAATTACATCATGTGAGCGGTGACCTGTGAGGGCAAATATACATACCACTCCTAAAGCACAATGACACTTCTGTCTGTCTGACAATAAAAATAATATGCTCAAGTGCTCGACAAAAAGAACTCATCCATTACTACGGTGCACCAACCAGCTGTGGTGGTGTATACATGGTTTGCACACACGAGTATTCACTATTCAGTAGACACACACGACTAATCTTGGAGGTGCAAATCGGGGTGAGATCAAGAGCACCGTCGTCACCTGATCTCCCGGGCTATGACCGGCCGACGAGGAGAGGGCGTGCGGGGACGAACAGTCGGTACGCGGAGTGGCCCCGGACAAGGCCGCA…	-	-	604 unknown	GRMZM2G430052_T01	CGCCTCTATAGTCTTGCCAAGCGCCCAAGTCCTGTGTTTGCCGCGTGCCCATGGTGGAGAAGGAGCTCACGGGCACGGCCATGGCGGAGAGAGGGAGGAAGCCGGGGCTCATCACGAAGACGCTGGGCCGGTGCCGCAGCGGCGCGCGGAGGAGCAGGCCGGCGCCGGAGGGGTGCTTCACGGTGTGCGTCGGCGCGGGGCGGCAGCGCTTCGTGGTGCGGACGGAGTGCGTGAACCACCCGCTGTTCCGGGCGCTGCTGGAGGAGGCCGAGGAGGCGTTCGGGTACGCGGCGGCCGGCCCGCTCGCGCTGCCGTGCGACGCCGACGCCTTCGTGCGGGTGCTGGAGCAGATCGAGGACGCTGGCCGGGCCGCGGCCGTGGCGAGGTGCGGCCTTGTCC…	est|omrna|protein	good
1164	902	TC282284	1559 weakly similar to PRF:NP_564629.1:18404427:NP_564629 expressed protein (Arabidopsis thaliana), partial (63%)	Down	NotSig	Down	On-On	On-On	On-On	4	4	4	4	4	4	604	910	588	901	337	619		A_92_P000909	sense gene model	No EST. cDNA result. B73 result agrees with cDNA result.	A	cDNA	60	1 of 1	5	197582435	197582494	5.06	yes	UTR	1	AACAATCCTGGACCATCATAAGACCGCTTTTGAAAGTTTGTGTGTGAATGCCACACTTGG	1	260	53	TC282284	NA	NA	NA	1559 weakly similar to PRF:NP_564629.1:18404427:NP_564629 expressed protein (Arabidopsis thaliana), partial (63%)	GRMZM2G057829_T02	TTCATCGATTCGGCGAGTTCAACCGTGTCCTCCGCGCTCCGTGCCTGCCAGCCTGCCACTGCTCGGTTCTAGAATCCACTCCCTGACCTGTGCGGCGCTCCGTGCCTGGCTGCCAGCCTGCCACTGCTCGGTTCTAGAATCCACTCCCTGACCTGTGCGGCGTTCCCGTGCCCGGCCGGAGTATCGATCGCATGGCCTGCGCCGGCGCCGCGCAGAAGGTCTCAGCGGTGCTCTACCACTACCCGTGCCCGGACGGCGCGTTCGCAGCGCTCGCCGCTCACCTCTATTTTTCCGGCGCCGCCCACCCGGTCCGATTCTTCCCCAATACCGTCTACGACCCCATCAGATGTTCAATTCTCTAATTCCAAAGGTGCGGTGATCTAAGTTAATGGTGCTGTG…	est	good
1202	956	DN226334	722 weakly similar to UP:Q39086_ARATH (Q39086) Receptor kinase , partial (6%)	Down	Down	BelowBG	On-On	On-On	Off-On	4	4	3	4	2	4	296	558	236	591	-	1098		A_92_P000936	gDNA	No valid cDNA / EST result. Allow B73 result.	C	gDNA	58	1 of 1	9	141085357	141085416	9.06	NA	NA	NA	AATGAGCTCTACTCATCTATTTTCCCCTTGCGTAGGCGAGATAATATGTGCGTTCTCATG	1	259	148	DN226334	GGGCCTCGAGCTCTACTACAACTGACCCGCCGCCCCTCTCTCCCTCACGTCAGTGGCTATGCAGATCCTGAATATATTGCTACTGGAAAAATCTCGAAGAAGGCAGACATATATGGATTTGGCATAGTACTTTTTGAGATAATAAGTGGAAGGTTGATCCATTCTTATATGAAGGAAGAGGGCACTCGAGAGCTACCATACCCTGCTTATGGCAGCATTGTTTCCGTGCGCAGGGCCGTATAGTATAACCTCCTTTGTCTGTCCGTCCGCTTCCTTCAATTATTTATGTCTCTTTCATTATGTCATTGATGAGTGGTTTTCTTACAATCTCCAAAGTCACTAATGCTAACAATATGGAATTCCTGCTATTTCTTTTTTTTTGTTTCAGGCACACAAATA…	inbred B73	MEST1187_F03.T7-1 UGA-ZmSAM-XZ2 Zea mays cDNA, mRNA sequence.	722 weakly similar to UP:Q39086_ARATH (Q39086) Receptor kinase , partial (6%)	NA	NA	NA	NA
1213	977	TC298521	2155 homologue to GB:CAA83914.1:551288:ZMPHMU1 phosphoglycerate mutase (Zea mays), complete	Down	NotSig	NotSig	On-On	On-On	On-On	4	4	4	4	4	4	3117	4655	5087	5043	4272	5215		A_92_P000947	sense gene model	No EST. cDNA result. B73 result agrees with cDNA result.	A	cDNA	57	1 of 1	3	185834856	185834800	3.06	yes	UTR	2	TGTTTGTGTGGGTCATCACGTGTGATTACCTTCGCACGCATTGACGCATGAATTGTGATC	1	259	126	TC298521	NA	NA	NA	2155 homologue to GB:CAA83914.1:551288:ZMPHMU1 phosphoglycerate mutase (Zea mays), complete	GRMZM2G003385_T02	AATTCCATTTTTTATTCGCTCCTCACACGTCGCCGTCGCTTCTCGTTATTAATATCGCCGTCGCCTCGCACCTCCCTTTGTTCCGTCGCCCCGCATTGCTCGCCCAGAGTTCTTGTTTAGGCAAAGGCAAAAGCAGGAGCAAAAAGGTTTCGTTGGCGATGGCGAGCTCGTGGACGCTTCCTGACCACCCGAAGCTCCCCAAGGGGAAGCCGGTGGCTGTCGTCGTGCTGGACGGATGGGGCGAGGCCAACCCCGACCAGTACAACTGCATCCATGTCGCTCAGACTCCTGTCATGGACTCGTTAAAGAATGGTGCTCCTGAGAAATGGAGACTAGTGAAGGCTCATGGAACAGCTGTGGGTCTCCCATCTGATGATGACATGGGCAACAGTGAAGTTG…	cdna|est|omrna|protein	good
1984	1593	TC305909	1131 unknown	Down	Down	Down	On-On	On-On	On-On	4	4	4	4	4	4	402	1790	614	1885	629	1497		A_92_P001620	inconclusive	No valid cDNA / EST result. Allow B73 result.	C	gDNA	60	1 of 8	7	44136739	44136798	7.02	NA	NA	NA	GTTCAGATGACCTACCACCTGACTTGCTTCAAACATTGCAAAGTATTCCAGGTTTTGATG	1	255	113	TC305909	NA	NA	NA	1131 unknown	NA	NA	NA	NA
1984	1593	TC305909	1131 unknown	Down	Down	Down	On-On	On-On	On-On	4	4	4	4	4	4	402	1790	614	1885	629	1497		A_92_P001620	inconclusive	No valid cDNA / EST result. Allow B73 result.	C	gDNA	60	2 of 8	6	72471797	72471738	6.01	NA	NA	NA	GTTCAGATGACCTACCACCTGACTTGCTTCAAACATTGCAAAGTATTCCAGGTTTTGATG	1	255	113	TC305909	NA	NA	NA	1131 unknown	NA	NA	NA	NA
1984	1593	TC305909	1131 unknown	Down	Down	Down	On-On	On-On	On-On	4	4	4	4	4	4	402	1790	614	1885	629	1497		A_92_P001620	inconclusive	No valid cDNA / EST result. Allow B73 result.	C	gDNA	60	3 of 8	5	101301453	101301394	5.04	NA	NA	NA	GTTCAGATGACCTACCACCTGACTTGCTTCAAACATTGCAAAGTATTCCAGGTTTTGATG	1	255	113	TC305909	NA	NA	NA	1131 unknown	NA	NA	NA	NA
1984	1593	TC305909	1131 unknown	Down	Down	Down	On-On	On-On	On-On	4	4	4	4	4	4	402	1790	614	1885	629	1497		A_92_P001620	inconclusive	No valid cDNA / EST result. Allow B73 result.	C	gDNA	60	4 of 8	5	147699425	147699366	5.05	NA	NA	NA	GTTCAGATGACCTACCACCTGACTTGCTTCAAACATTGCAAAGTATTCCAGGTTTTGATG	1	255	113	TC305909	NA	NA	NA	1131 unknown	NA	NA	NA	NA
1984	1593	TC305909	1131 unknown	Down	Down	Down	On-On	On-On	On-On	4	4	4	4	4	4	402	1790	614	1885	629	1497		A_92_P001620	inconclusive	No valid cDNA / EST result. Allow B73 result.	C	gDNA	60	5 of 8	5	202342540	202342599	5.06	NA	NA	NA	GTTCAGATGACCTACCACCTGACTTGCTTCAAACATTGCAAAGTATTCCAGGTTTTGATG	1	255	113	TC305909	NA	NA	NA	1131 unknown	NA	NA	NA	NA
2057	1716	TC308665	660 weakly similar to UP:Q9M9U5_ARATH (Q9M9U5) F6A14.15 protein (At1g18740:F6A14_15), partial (16%)	Down	NotSig	NotSig	On-On	On-On	On-On	4	4	4	4	4	4	639	999	686	760	649	751		A_92_P001680	sense gene model	cDNA and EST results agree. B73 result agrees with cDNA result.	A	cDNA	60	1 of 1	10	8761062	8761003	10.02	yes	UTR	2	AGAAGGGATTTGGATGTGGCCATCGCGATGTAAGATGGCTGCTTAGCTCCCATGTTTTTG	1	254	138	TC308665	CGCGGCAGCTGCTGGCCATCGGGGCCGGCCTCGCGGCGCCGCGCGCCCACGAGGCGGGCCTCGCCGCCCCCGTCTACGCCATGGGCTGCGTGCTCCACCTCACCGCGTGGGCGCTGGTGGCCGCCGTCCCGTGCCCGGACCGCGGCAACGCGCTGCAGGCGCACCACCTGCCGGCCGCGCCGCCGCGCGCCGCGTTCCCGTGGGCGCCGCCCCTCCTCGCCTTACAAGAACGCCTCGCCGAGGAGGGCAAGCGCAAGGACAGGCGCCACTCGTGCGGCCTGCTCAAGGAGATCCACTCGCTCGAGAAGTCCACGCAGAAGCTCGCCGAGGCGATCGACGCGGCCCCCATCCCGCTCTTCGGCGACCGGGAGGCCGACGTGCGGGATGCTGCCGCGGAGC…	-	-	660 weakly similar to UP:Q9M9U5_ARATH (Q9M9U5) F6A14.15 protein (At1g18740:F6A14_15), partial (16%)	GRMZM2G031278_T01	CCCCTGATCTCGCGGGCTCGTATAAAATCGGCCCATCACGAACCCCTCGCATCGCCCTCGCGCACCCGACAGAGTCCGCGAAGCCCGCCCGCCCGCCCGCCCGCTCGCGCAAACGAGAGAGAGGCGAGATCCGGCCCCGGGCCGGCGGCGAGAGAGAGAGGGATCGGTGACGGTCTGACGGACTACCAGGGACCATCCTCCTCGCCCTTCTCCTTCGGCCGCTCGCTGCTCTCGCTGCGTAGGCACCCCGCCGCCATGCCGTCAGGCGAGGAGGCCGACCTCGAGGCGTTCCAACGCCACGTGGCGTCGGCTCTCGCGGAGCTGCTGCCCGCGGCTGAGGCCGGGGCCGGTGGCGACGCCGCGGCGGAGGGGGCGGGCGAGGAGTTCCTCTGCGCCGCG…	est|omrna|protein	good
2057	1716	TC308665	660 weakly similar to UP:Q9M9U5_ARATH (Q9M9U5) F6A14.15 protein (At1g18740:F6A14_15), partial (16%)	Down	NotSig	NotSig	On-On	On-On	On-On	4	4	4	4	4	4	639	999	686	760	649	751		A_92_P014512	antisense gene model	cDNA and EST results agree. B73 result agrees with cDNA result.	A	cDNA	60	1 of 1	10	8760993	8761052	10.02	no	UTR	2	AATGCAGCATCAAAAACATGGGAGCTAAGCAGCCATCTTACATCGCGATGGCCACATCCA	1	174	153	TC308665	CGCGGCAGCTGCTGGCCATCGGGGCCGGCCTCGCGGCGCCGCGCGCCCACGAGGCGGGCCTCGCCGCCCCCGTCTACGCCATGGGCTGCGTGCTCCACCTCACCGCGTGGGCGCTGGTGGCCGCCGTCCCGTGCCCGGACCGCGGCAACGCGCTGCAGGCGCACCACCTGCCGGCCGCGCCGCCGCGCGCCGCGTTCCCGTGGGCGCCGCCCCTCCTCGCCTTACAAGAACGCCTCGCCGAGGAGGGCAAGCGCAAGGACAGGCGCCACTCGTGCGGCCTGCTCAAGGAGATCCACTCGCTCGAGAAGTCCACGCAGAAGCTCGCCGAGGCGATCGACGCGGCCCCCATCCCGCTCTTCGGCGACCGGGAGGCCGACGTGCGGGATGCTGCCGCGGAGC…	-	-	660 weakly similar to UP:Q9M9U5_ARATH (Q9M9U5) F6A14.15 protein (At1g18740:F6A14_15), partial (16%)	GRMZM2G031278_T01	CCCCTGATCTCGCGGGCTCGTATAAAATCGGCCCATCACGAACCCCTCGCATCGCCCTCGCGCACCCGACAGAGTCCGCGAAGCCCGCCCGCCCGCCCGCCCGCTCGCGCAAACGAGAGAGAGGCGAGATCCGGCCCCGGGCCGGCGGCGAGAGAGAGAGGGATCGGTGACGGTCTGACGGACTACCAGGGACCATCCTCCTCGCCCTTCTCCTTCGGCCGCTCGCTGCTCTCGCTGCGTAGGCACCCCGCCGCCATGCCGTCAGGCGAGGAGGCCGACCTCGAGGCGTTCCAACGCCACGTGGCGTCGGCTCTCGCGGAGCTGCTGCCCGCGGCTGAGGCCGGGGCCGGTGGCGACGCCGCGGCGGAGGGGGCGGGCGAGGAGTTCCTCTGCGCCGCG…	est|omrna|protein	good
2103	1802	BM073689	511 similar to GB:AAH56604.1:33989474:BC056604 zgc:85696 protein (Danio rerio), partial (4%)	Down	NotSig	NotSig	On-On	On-On	On-On	4	4	4	4	4	4	338	814	323	282	280	337		A_92_P001722	sense gene model	cDNA and EST results agree. B73 result agrees with cDNA result.	A	cDNA	60	1 of 1	3	182127315	182127374	3.06	yes	UTR	2	CTGCTACCTGACCAAGCCACATCCAGATGTCTGGTGTGTGGTGCTTCACGCAGGGAATAT	1	254	46	BM073689	TTTTTTTTTTTTTTTTTTTTNNNNNNNNNNNNNNNAAATTAGCCGCCAAATTACCAGCCAAATCACGANTAGAGCAACAGGCTCTCCACGACATAGCTCTAAGCTGCAAATAAAAGGGGGAGTACAAAGGGGCAAAACTTGGACCCTACAACTACCAAACTAAACAAAGGGGAAGACACACATCAGTCTGCACAATATTCCCTGCGTGAAGCACCACACACCAGACATCTGGATGTGGCTTGGTCAGGTAGCAGAAGCAGAGAAGCTTGCTCATCTCCCGAAGCTGCGCTCCCTGTTGGCTGCGCCGGCTCCGGCGGGCACCGCGAGGCTGCCCAGCAGAGTCTTGACTATCTGCACCTTGAGCTGCCCCCTCTTGAGCGGCGGCCTCTTCTCCTTGTT…	B73	MEST72-C10.T3 ISUM4-TN Zea mays cDNA clone MEST72-C10 3', mRNA sequence.	511 similar to GB:AAH56604.1:33989474:BC056604 zgc:85696 protein (Danio rerio), partial (4%)	GRMZM2G326933_T01	CCAACGCAACAACATGCCCGGCTATAAAAACACACGCTGACCTGCACGGCTGCACACTCAAGCTCAAGGTAGCTCGCCAGACGACCAGAAGTAGCTCTCGCCTTCATCAGCAGCGGCAGCGCAGCCGCGCAGGCCACCGGTAGCTGCCAGAAGCTCACGTACAGAGCGAAGCGAAGAAGCTAGCAATGGAGCACGGGTACCCCTGCAACGGCTGCGGCGGCAACAAGGAGAAGAGGCCGCCGCTCAAGAGGGGGCAGCTCAAGGTGCAGATAGTCAAGACTCTGCTGGGCAGCCTCGCGGTGCCCGCCGGAGCCGGCGCAGCCAACAGGGAGCGCAGCTTCGGGAGATGAGCAAGCTTCTCTGCTTCTGCTACCTGACCAAGCCACATCCAGATGTCTG…	abinitio|cdna|est|omrna	good
2103	1802	BM073689	511 similar to GB:AAH56604.1:33989474:BC056604 zgc:85696 protein (Danio rerio), partial (4%)	Down	NotSig	NotSig	On-On	On-On	On-On	4	4	4	4	4	4	338	814	323	282	280	337		A_92_P039701	antisense gene model	cDNA and EST results agree. B73 result agrees with cDNA result.	A	cDNA	33	1 of 1	3	182127532	182127473	3.06	no	UTR	2	AAATTAGCCGCCAAATTACCAGCCAAATCACGAGTAGAGCAACAGGCTCTCCACGACATA	1	17	115	BM073689	TTTTTTTTTTTTTTTTTTTTNNNNNNNNNNNNNNNAAATTAGCCGCCAAATTACCAGCCAAATCACGANTAGAGCAACAGGCTCTCCACGACATAGCTCTAAGCTGCAAATAAAAGGGGGAGTACAAAGGGGCAAAACTTGGACCCTACAACTACCAAACTAAACAAAGGGGAAGACACACATCAGTCTGCACAATATTCCCTGCGTGAAGCACCACACACCAGACATCTGGATGTGGCTTGGTCAGGTAGCAGAAGCAGAGAAGCTTGCTCATCTCCCGAAGCTGCGCTCCCTGTTGGCTGCGCCGGCTCCGGCGGGCACCGCGAGGCTGCCCAGCAGAGTCTTGACTATCTGCACCTTGAGCTGCCCCCTCTTGAGCGGCGGCCTCTTCTCCTTGTT…	B73	MEST72-C10.T3 ISUM4-TN Zea mays cDNA clone MEST72-C10 3', mRNA sequence.	511 similar to GB:AAH56604.1:33989474:BC056604 zgc:85696 protein (Danio rerio), partial (4%)	GRMZM2G326933_T01	CCAACGCAACAACATGCCCGGCTATAAAAACACACGCTGACCTGCACGGCTGCACACTCAAGCTCAAGGTAGCTCGCCAGACGACCAGAAGTAGCTCTCGCCTTCATCAGCAGCGGCAGCGCAGCCGCGCAGGCCACCGGTAGCTGCCAGAAGCTCACGTACAGAGCGAAGCGAAGAAGCTAGCAATGGAGCACGGGTACCCCTGCAACGGCTGCGGCGGCAACAAGGAGAAGAGGCCGCCGCTCAAGAGGGGGCAGCTCAAGGTGCAGATAGTCAAGACTCTGCTGGGCAGCCTCGCGGTGCCCGCCGGAGCCGGCGCAGCCAACAGGGAGCGCAGCTTCGGGAGATGAGCAAGCTTCTCTGCTTCTGCTACCTGACCAAGCCACATCCAGATGTCTG…	abinitio|cdna|est|omrna	good
2156	1743	AI065639	488 similar to UP:YIPL5_ARATH (Q9T096) Yippee-like protein At4g27740, partial (21%)	Down	Down	Down	On-On	On-On	On-On	4	4	4	4	3	4	144	406	222	453	163	434		A_92_P001768	sense gene model	cDNA and EST results agree. B73 result agrees with cDNA result.	A	cDNA	59	1 of 1	7	93547844	93547902	7.02	yes	UTR	1	CAAGGCTTTTCAGGTCCAAACTCCGTGAATCACCTTTCCTCCACTTCCGGACGTGTCGTT	1	254	109	AI065639	ATTTACCTTATACAAGTTTTGGCTTTAAACCCCTTTCCCCTCGCTTGCCGCTGCTCCGCCGTCGCCGCGCCCCGACCAGCATCGGCGAATACCTCCCGCGCACTCAACCGCTGGTCTCACTACCTACGACTGTTCCCATTCCCGAGCTCCGATTCGGGGCTCGACGGTTCCTGGCCCCTTTGTTTCTTGGATAACCGATGCAATTTTCGGTTCTGGATAGGTTGTAGTTGAATGTAATCGATTGGTGTTCCCTGGCACCATCTTTGTCTGAGTTCCGATTCTGGAATTGCGGGATTGGTTGGTCGGGTCCGGTGAGCACGCTCGGGGCGGCGCCGGCCGATGGCGGAACTGGTGGGGCCGCGCGTCTACAGTTGCTGCAACTGCCGGAACAACGTCTGC…	B73	ag91a05.x1 maize inflorescence immature ear library Zea mays cDNA clone ag91a05 3', mRNA sequence.	488 similar to UP:YIPL5_ARATH (Q9T096) Yippee-like protein At4g27740, partial (21%)	GRMZM2G069085_T01	TTTACCTTATACAAGTTTTGGCTTTAAACCCCTTTCCCCTCGCTTGCCGCTGCTCCGCCGTCGCCGCGCCCCGACCAGCATCGGCGAATACCTCCCGCGCACTCAACCGATGGTCTCACTACCTACGACTGTTCCCATTCCCGAGCTCCGATTCGGGGCTCGACGGTTCCTGGCCCCTTTGTTTCTTGGATAACCGATGCAATTTTTGGTTCTGGATAGGTTGTAGTTGAATGTAATCGATTGGTGTTCCCTGGCACCATCTTTGTCTGAGTTCCGATTCTGGAATTGCGGGATTGGTTGGTCGGGTCCGGTGAGCACGCTCGGGGCGGCGCCGGCCGATGGCGGAGCTGGTGGGGCCGCGCGTCTACAGTTGCTGCAACTGCCGGAACAACGTCTGCC…	cdna|est|omrna|protein	good
2200	1827	DN221004	724 similar to UP:CDC48_CAPAN (Q96372) Cell division cycle protein 48 homolog, partial (10%)	Down	BelowBG	BelowBG	On-On	Off-On	On-Off	3	3	1	3	3	2	98	269	-	108	95	-		A_92_P001810	sense gene model	cDNA and EST results agree. B73 result agrees with cDNA result.	A	cDNA	56	1 of 1	2	235332604	235332543	2.1	yes	UTR	1	GTGATGGCTATTGTTAGCTTTTGTTTACAATGGTCGCCACCCAAAAAAGTTGTAACTGCT	1	254	21	DN221004	TTTTTTTTTTTTTTTTTTTTAAAAAAAGGAACACATATAATAAATGGCAAAATAATCTAAAGTTGTTGTGACAATCAACAAGCATGCAAACATACTGGTTATGTCTAGATCTTACATTACATAGCGCGACAACAGTTCACGACCAAGCAACATTACAAGCATTAGGTAGTGTCACTGCAAAAGCAAACATAGTGCTAACAACATTATTCACAAGTCTAGAAATGAGCAGTTACAACTTTTTTGGGTGGCGACCATTGTAAACAAAAGCTAACAATAGCCATCACCTGGATCTACACATATATACATACAAAATTTGCTTCTTTTCTGGATCCAAAAACGTTCGACTTTAAAGTGCACAGAACTACTCTGGAATAAGGTTGGAATAATGGAATGCTCTGT…	inbred B73	MEST1107_B03.T7-1 UGA-ZmSAM-XZ2 Zea mays cDNA, mRNA sequence.	724 similar to UP:CDC48_CAPAN (Q96372) Cell division cycle protein 48 homolog, partial (10%)	GRMZM5G856071_T01	TCCGCTTTGTCTCAGCCTCTCTCTTCCGTACTGCTTCTCCTCTACCTCCGTCGCCAGCCAGCCACTACCTCGATTCGCTCCCCTCCGGCCCTCCTGTCGCGCGCGCTCTGCCTCACTGGCGCCACGGTCGCCCGCGCCGGCAGGCTCGAGTCCCTCGACGCCATCGCCTAGATTGTCTACTAGCTGGCCCCCGCTCGCCGCGAGGTGGTGCTTGCGGAGGTGGCGGCGATCGTGCCTGCATGGTGCTCGACAAAAAGGTGCTCTACGAGACGACATCTGCTTCCGCGCGCACAAGCTCACCATGCGCAGCTTCGGTGACGTTTAGCCACGTCATCTCCGCCACCATGAGCGGCGTCACCTGCTGCCTTTGCTTCTCCGGTCAGCTCAACTCCGATCTCC…	cdna	good
2235	1887	DT641632	711 weakly similar to UP:Q9LT95_ARATH (Q9LT95) Receptor protein kinase-like, partial (4%)	Down	NotSig	NC	On-On	On-On	On-On	4	4	4	4	4	4	933	1536	2169	2629	1117	1548		A_92_P001838	sense gene model	cDNA and EST results agree. B73 result agrees with cDNA result.	A	cDNA	60	1 of 1	3	217671123	217671182	3.09	yes	UTR	1	TGTAATTGTAAGTAGGCCAAGTGGTGATTCCGGGACCTGAACAGTGTGGTTGTAAAGAGA	1	253	122	DT641632	AAAACAAAATTCTTATTCCCTTCTTACTGTCCTCTTCATAAAACAATGCACTGAGCTCTCTTTACAACCACACTGTTCAGGTCCCGGAATCACCACTTGGCCTACTTACAATTACAGGCTACGAACCATGCAAGGGGCAAACACACGAACACAAGCCAAGTCTCCACACGAGTACCGCCACCGGAGTTACGGCTGGCGGAAGCAGCCGATGAGGTCACGGTGTACACGCCGCCGCCGCGGCTAACTACAGTACTATTGCTCCAAACCAAGTGCTGCGTCGTGCGACTCCTCACGCTGTCACAGTCCGCGACGCCGGCGAGCGCAACGACGCCCTCGAGGCCTTGTTGCTTGGTGTCATAGCACAGCCCCTCGTTGGAGCCGACGCGCAGCTTCTTGCCC…	B73	ZM_BFb0099M09.f ZM_BFb Zea mays cDNA 3', mRNA sequence.	711 weakly similar to UP:Q9LT95_ARATH (Q9LT95) Receptor protein kinase-like, partial (4%)	GRMZM2G011401_T01	GGCTGCAACTTTTTACGCACGTTTGGCGATGGCTCCGGTGCTTCCTGCGTCTGCGTGGTGGTCGTGGATCGCGGTCCTGGCGGTGGTGCTGGCCGTCGGCGTCCGGCCGCCTCCGCGCTGCCGCGGCGAGTTCACGGTGGTGGTGCCGGACACGTCGGCAGCGGCGCTGGTGGACGCGCCGCAGACGGGGTTCTCGGACCGGGCGCGCACCGACCCGGCCGAGCAGCGCGCCGTGCAGGAGGTGATGGCGGCCACGGGCAACGGCTGGGCGTGGGCCATCCCGGACGTGTGCCGGGGCCGCTGGCACGGCATCGAGTGCGTGCCCGACCGCCGCGACACCTACCACGTCGTGTCGCTGGCCTTCGGCGCGCTCTCCGACGACACGGCCTTCCCCGCGTG…	est|omrna|protein	good
2280	1975	TC289214	960 similar to UP:Q53UK3_LOTJA (Q53UK3) Ser:Thr protein kinase, partial (36%)	Down	NotSig	NotSig	On-On	On-On	On-On	4	4	4	4	4	4	751	1178	834	520	769	648		A_92_P001882	sense gene model	cDNA and EST results agree. B73 result agrees with cDNA result.	A	cDNA	60	1 of 1	6	102226714	102226773	6.03	yes	UTR	1	GAGGATTTCTGCATCTCGCTTTCTCAGGTGATGCATGTACCATAGCTGTCTTCGTTAGAT	1	253	32	TC289214	CACCGCCGCGGGGGACCAGGCGGACGAGCAGGAATGGCGTACGCGGCGAGGCGGAAGAAGCGGGTGGGCCGCTACGAGGTGGGCCGGACCATCGGCCAGGGCACCTTCGCCAAGGTCAAGTTCGCCGTCGACGCCGACACCGGCGCGCCCGTCGCCATGAAGGTGCTCGACAAGGAGACCATCTTCGCCCACCGCATGCTCCACCAGATCAAAAGGGAAATATCAATCATGAAGATCGTAAGACATCCCAACATAGTCAGGCTTAATGAGGTGTTGGCAGGGAAGACGAAGATATACATAATCTTGGAACTTGTCAATGGAGGCGAACTGTTTGATAAAATAGCCCGATATGGGAAGCTACGTGAGAATGAAGCCAGGAAGTATTTCCAGCAGCTTATT…	-	-	960 similar to UP:Q53UK3_LOTJA (Q53UK3) Ser:Thr protein kinase, partial (36%)	GRMZM2G137569_T03	CGCACACAGTAATCCTATCCCAGTCCCAGCAGCAGCAACTTGCGCTTTGGTCCGGCAAATGGGCTGTGAATTCTGCGCCGCCTGACCGTCGCCCGCCCCCGCCCCCCACAAACAAGGGGTGGAAGTGTTTGGTTTCTGTGTCTTCAAGTGTATCTACCCTGCTAGTATCTTGTGTGGCAGCGTTGACCTGGTTGATTAAGCCATTTTTGGCATTTCGCAGGCTCTGTTTACACGAGTCTGGTCCTCCGCTATTCCCACATAAATGATTAGGAAGAGAAGAGTCCAGCCTGACCACCGTCGCTTTCTTTTTCCCAAAGCTTTTTAGACCGTATTCCAATGACAGCACCGGAGATCTGCATTCTAGGTTTAACACATGTTGTGCTACCGACAATTACTACT…	cdna|est	good
2355	1956	TC312406	1749 Zea mays clone EL01N0422G04.d mRNA sequence	Down	NotSig	NotSig	On-On	On-On	On-On	4	4	4	4	4	4	302	457	338	265	290	337		A_92_P001953	sense gene model	cDNA and EST results agree. B73 result agrees with cDNA result.	A	cDNA	50	1 of 1	4	1149453	1149404	4.01	yes	UTR	1	TTCTTTTTTTGTTTGGCCTATGGTCCTGTGACCATGCCAAATTTGAGTCAGTGATTGGAT	1	253	51	TC312406	CTCTCACTCAGCACCACATCCCCCCAGCCCCATGTGATGTGAAGCCGCGTGCCCGCGTCCCCAACCTCTCTCTCTCTCCTCTTCTCCGTTGGACGCAGAGCCATCGCCTTATCACCTCCAACTCACCTACTGCCGCATCTGTTTTAGTGCACTCTGTCCCTCCCTCCCTGCCTGCTTTGGATGAATGCCTTGAGGGTTCAGTCCTCTGTCTCCCTCCTCCTTCCCTGAACTGAGCTGCAAGCTGCAGCCGCAGGCTTGGCTGGTTGGGTCAACTGTGCCGCGCCCTTCCTCTTGTTCCTGCTCAATCTCACCTCTTTGATGGCTTCATCCCACTGCTGCCAGTGCAGCCTCTTCTTCACTGGCAGGCAGGTTCCTCTAGTCTGTAGTCTCTTCTGACCG…	-	-	1749 Zea mays clone EL01N0422G04.d mRNA sequence	GRMZM2G082544_T02	CTCCCTCCCTGCCTGCTTTGGATGAATGCCTTGAGGGTTCAGTCCTCTGTCTCCCTCCTCCTTCCCTGAACTGAGCTGCAAGCTGCAGCCGCAGGCTTGGCTGGTTGGGTCAACTGTGCCGCGCCCTTCCTCTTGTTCCTGCTCAATCTCACCTCTTTGATGGCTTCATCCCACTGCTGCCAGTGCAGCCTCTTCTTCACTGGCAGGCATAGGTGGCAAAATCCAGCGCCCTGTAGATTCAGCTCCATTCCCTGCTGCCTGCAGCTCCCTGTCAATCTTTGGAAGCCGGCCGCAGAGCTTTCAGTTCTTGCCGCTCTCCTCTGCTCTCTCGCTCGCTCTTCCGCTCACCTCTGCATTCCCCCCTCCCTCTGTCTCTAGTTTCCTTGCTGGCAAACGGAC…	est|protein	good
2388	2011	TC291973	551 similar to UP:Q8L8A0_MEDTR (Q8L8A0) Type IIB calcium ATPase MCA5, partial (6%)	Down	NotSig	NotSig	On-On	On-On	On-On	4	4	4	4	4	4	188	321	280	317	294	408		A_92_P001978	EST	EST result. No valid cDNA result. B73 result (EST vs genome) agrees with EST result.	B	EST	1e-110	1 of 1	1	22384651	22384592	1.02	no info	CDS overlaps intron	6	ACTGCTGCAGCAATCTGAATGTACATGCCAATGTTAGCGCTCCCGTAGCTAAATTTCATC	1	252	156	TC291973	GGTCGAATCCGGCAGCCGAGCGAGATGGAGAGCTATCTCAAGGAGAACTTCGGGGGCGTGCAGGCCAAGCACTCGTCGGACGAGGCGCTGAGACGATGGCGCAAGGTCGTCGGCCTCGTCAAGAACCCCAAGCGCCGCTTCCGCTTCACGGCCAACCTCGACAAGCGCAACGAGGCCACCGCCATGAAGCGAAATAACCATGTAGGCCTCCGCTTTCCTGATCTGTGCTCCCTGCGTTTCCCCTGCTTCAGCGCCGGTTCCCGGTCCTGCTCTGCAGACTGCTGCAGCAATCTGAATGTACATGCCAATGTTAGCGCTCCCGTAGCTAAATTTCATCCTATCCTTTCTTAAGATTTAGTTGATGCCAGTAGGTAATGGGACTGCTTATAGTCTCGAAAA…	-	-	551 similar to UP:Q8L8A0_MEDTR (Q8L8A0) Type IIB calcium ATPase MCA5, partial (6%)	GRMZM2G006977_T01	CGCGTCCTCCTGTCGTGTCGGATCCGAGCAAACCACTGCGCACCTTCCCTTCACTTCCCCCACAGCGCGCGAGGCGCAACTTCCGGCTATGTGCTTGCCCACGCCTGAAGTCGCCGTCACGTCCTTACGCGTCAACGGCACGGCCCCACGCGGGTGAGAGAGGAGAGCCCCCCACGCACCCGCGTGAATATATACTCGCGCGGCCACGGCAGGGTTGGTGGGAGAGCGAATTCGAGCTGGTCGAATCCGGCAGCCGAGCGAGATGGAGAGCTATCTCAAGGAGAACTTCGGGGGCGTGCAGGCCAAGCACTCGTCGGACGAGGCGCTGAGACGATGGCGCAAGGTCGTCGGCCTCGTCAAGAACCCCAAGCGCCGCTTCCGCTTCACGGCCAACCTCGA…	cdna|est|omrna|protein	good
2508	2077	TC310895	1602 weakly similar to UP:Q6J5M7_SOLTU (Q6J5M7) Purple acid phosphatase 1, partial (82%)	Down	NotSig	NotSig	On-On	On-On	On-On	4	4	4	4	4	4	522	1007	439	645	841	985		A_92_P002089	sense gene model	No EST. cDNA result. B73 result agrees with cDNA result.	A	cDNA	60	1 of 1	1	32054181	32054240	1.03	yes	CDS	2	CATGTCCCTCCAGCTAGACCGTAGCCAAGCCAAGTTCACCTTTTACGATGTCGACGGGAA	1	252	85	TC310895	NA	NA	NA	1602 weakly similar to UP:Q6J5M7_SOLTU (Q6J5M7) Purple acid phosphatase 1, partial (82%)	GRMZM2G152477_T03	GCTGTAACCTGCAAACCGCGAAGCAGCAAAAGCCATCGATTGGCCGGCGCGCATTCCCTAGCTTTTCTCTTTCTAAAAGATTATATATAGATCTCTAGCTAGCTGTATCTGCCACTATCTATATCCCCGAAGAGAGCTGTTTGACAAAAAATCTAGCTATTTGCTCTATCATATATCATACGATTTTAGCCGCTATCTGCCGTTGCAGTAGTAGCCTAATTTAACTGACTATTAGCTGTTTCAAGAGATAGATCCATAATCACTTGGTTTGGCCACAGATTTAAAACACTACCAAAAGTCCAAAAGAATACATATGTTCCTGCTGGTGGTGCCGTGTGGTGGTGCACACGTACTGCACACACAGCGCATGCACTCGGCTGTACCACCACCCAAGCAAAA…	est	good
2569	2182	TC289195	1346 weakly similar to UP:Q9CYG3_MOUSE (Q9CYG3) Mus musculus 8 days embryo whole body cDNA, RIKEN full-length enriched library, clone:5730484H24 product:actin-crosslinking protein 7, full insert sequence, partial (6%)	Down	NotSig	Down	On-On	On-On	On-On	4	4	4	4	4	4	826	1373	1538	2116	1267	3188		A_92_P002140	sense gene model	No EST. cDNA result. B73 result agrees with cDNA result.	A	cDNA	60	1 of 1	9	99670912	99670865	9.03	yes	CDS	1	CGCTGCTCAAGGACTGGTACCCTGCCTACAGTCATGCTGCCACCAAGTTCGTGCAGGTGA	1	251	134	TC289195	NA	NA	NA	1346 weakly similar to UP:Q9CYG3_MOUSE (Q9CYG3) Mus musculus 8 days embryo whole body cDNA, RIKEN full-length enriched library, clone:5730484H24 product:actin-crosslinking protein 7, full insert sequence, partial (6%)	GRMZM2G468439_T02	CTTGTCTTCTTGCTCCCGGCCGGTGAACTGGCGCGTGCGTGCGTGCGGCGTGCCGACATGTGGATAACGTGCGTGGCGTGGCGCGCAGGCGACGCCAAGAACGCGCACCTGGCGGCGATGGACGGCGCCGCGGACCGGCTGCGCCTGTTCAGGGCCGAATTGCTCGACTACGGCAGCGTGGCGGCGGCCATCGCCGGCTGCGACGGCGTCTTCCACGTCGCGTCCCCAGTCCCCATGACCTATCCAATCGGTGACCCCGAGGCACCACACCTCAGCTCCCGCTGCTGCCCTCTTAATTTCTTCCTTCGGCTTCGCCATGCGTCCGTTCAGACGTTCAGTCTTTATTGGCCGACACCAACATCTTGCTGCAGGTAGAGCTGCTCGCTCCGGCCGTGACGG…	est	good
2642	2161	TC291353	448 weakly similar to GB:AAK74112.1:14971095:AF274027 phospholipid hydroperoxide glutathione peroxidase (Mus musculus), partial (8%)	Down	NotSig	NotSig	On-On	On-On	On-On	4	4	4	4	4	4	6171	9863	6703	9124	17633	12939		A_92_P016916	antisense gene model	cDNA and EST results agree. B73 result agrees with cDNA result.	A	cDNA	34	1 of 1	3	116898569	116898511	3.04	no	UTR	2	CAGTTTTGAAGGTGACTTAGAGGAACCAAACGTGGGCTTTACACAGAACCCAACACCATG	1	159	145	TC291353	GGGTCTCTCAGTTTTGAAGGTGACTTAGAGGAACCAAACGTGGGCTTTACACAGAACCCAACACCATGCCATTGTGAGCCGGAGAGCCCAACCAACGGCATTGTACATTGTACAGGCTACTTACGACGCAACCAAACACACACAAACAAGAAATCAGTGGTTGATTGCACTATTGACCCGACACAAGAAACATCAGTTTCCACATGATCGTCACCGCAGTACGCATGCCAGTATGCCACGGAGGGGCGCAGGAGTGCCATAGCGCGGCGCCGGATCTAGGCGAGCTTATTGAGGAGCGCCGTGGCCATGGTGGAGAGCTGGTCGAACTCGCGGTTGGCGGCGGCCATCCGGGCCTTGGCCGGCGCGGAGCCCGTGAGCGCGGCGTCGCACCCGATCCCG…	-	-	448 weakly similar to GB:AAK74112.1:14971095:AF274027 phospholipid hydroperoxide glutathione peroxidase (Mus musculus), partial (8%)	GRMZM2G157873_T01	CACCGTTCGTGCATTGATAAAACCACGCTTGCGGATCGCTCAGACGCACAGCAAATGCCCACCAGAAAGCAAGCCATGGGCAGGAGGATCACCACCACCACGCTCCTCGCCGTGGCCGCTTCCGCGCTCTGCTTCTCATCCTGCTGCGGCGTCGACGTCAACGGCGCGGCGGACACCGTGGCCGGCTCGTGCGACGCGATCCGCGACTTCGTCGACGTGGCCTTCTGCGCGTCGCGGCTGGGGTCCGTGCCGGGCGCCGCCTCCGCGGACCTGCACGGCCACCTCCTGATGGCGGCGGACCTGGCGGCCGCGAGCGGGGTCTCGGCGCGTGACGCCGCGGCGGGGATGGCGCGGCGCGAGGGCGACGGCGGGCACCCGGCCGCGCGGGACGCGCTGGAG…	cdna|est|omrna|protein	good
2642	2161	TC291353	448 weakly similar to GB:AAK74112.1:14971095:AF274027 phospholipid hydroperoxide glutathione peroxidase (Mus musculus), partial (8%)	Down	NotSig	NotSig	On-On	On-On	On-On	4	4	4	4	4	4	6171	9863	6703	9124	17633	12939		A_92_P002206	sense gene model	cDNA and EST results agree. B73 result agrees with cDNA result.	A	cDNA	60	1 of 1	3	116898464	116898523	3.04	yes	UTR	2	CCTGTACAATGTACAATGCCGTTGGTTGGGCTCTCCGGCTCACAATGGCATGGTGTTGGG	1	251	157	TC291353	GGGTCTCTCAGTTTTGAAGGTGACTTAGAGGAACCAAACGTGGGCTTTACACAGAACCCAACACCATGCCATTGTGAGCCGGAGAGCCCAACCAACGGCATTGTACATTGTACAGGCTACTTACGACGCAACCAAACACACACAAACAAGAAATCAGTGGTTGATTGCACTATTGACCCGACACAAGAAACATCAGTTTCCACATGATCGTCACCGCAGTACGCATGCCAGTATGCCACGGAGGGGCGCAGGAGTGCCATAGCGCGGCGCCGGATCTAGGCGAGCTTATTGAGGAGCGCCGTGGCCATGGTGGAGAGCTGGTCGAACTCGCGGTTGGCGGCGGCCATCCGGGCCTTGGCCGGCGCGGAGCCCGTGAGCGCGGCGTCGCACCCGATCCCG…	-	-	448 weakly similar to GB:AAK74112.1:14971095:AF274027 phospholipid hydroperoxide glutathione peroxidase (Mus musculus), partial (8%)	GRMZM2G157873_T01	CACCGTTCGTGCATTGATAAAACCACGCTTGCGGATCGCTCAGACGCACAGCAAATGCCCACCAGAAAGCAAGCCATGGGCAGGAGGATCACCACCACCACGCTCCTCGCCGTGGCCGCTTCCGCGCTCTGCTTCTCATCCTGCTGCGGCGTCGACGTCAACGGCGCGGCGGACACCGTGGCCGGCTCGTGCGACGCGATCCGCGACTTCGTCGACGTGGCCTTCTGCGCGTCGCGGCTGGGGTCCGTGCCGGGCGCCGCCTCCGCGGACCTGCACGGCCACCTCCTGATGGCGGCGGACCTGGCGGCCGCGAGCGGGGTCTCGGCGCGTGACGCCGCGGCGGGGATGGCGCGGCGCGAGGGCGACGGCGGGCACCCGGCCGCGCGGGACGCGCTGGAG…	cdna|est|omrna|protein	good
2711	2294	CD998472	688 similar to UP:Q52QX4_MANES (Q52QX4) Auxin-repressed protein-like protein ARP1, partial (61%)	Down	NotSig	NotSig	On-On	On-On	On-On	4	4	4	4	4	4	231	494	148	144	212	159		A_92_P002274	antisense gene model	cDNA and EST results agree. B73 result agrees with cDNA result.	A	cDNA	59	1 of 1	1	222591276	222591218	1.07	no	UTR	4	TTGTCCAGCATCTTCTAATTCGCTCGCCGCTTTCGACCTCACAAAACCACCAGGATGAAA	1	251	19	CD998472	GGGAGCAGTACACACTCCATTATGGAGAAAAGCTAGTACAGTACTACACATACCAACTAGTTACTACTATATACTAGGAGTGACGGCATATATATCACTCACTCCATAACATAGACATAGGTCACTTAAAAGGCGGGAGTCTTTATCCTCAAACACCAGCAGAACAAGAACAACAATACACAAACACAAGTATATATATAGGGATGACTAGCTATAATAGAGCATGCGTGTGTTTTAGATAACCACAAGGACCAGCAAACATGGCCTCTTCACTGTCCATCCATCTCGCCCGATCTAGCGGTGGTTGCTCCTGGTCTCGTCGCTGTAGAGCCAGTCGTAGACGGTGGGGGAGTTGGGCTGCGGCCGGTCGAAGAGGTTGGCGCCCATGCCCTCGGTGGC…	F2	QBF13a03.pg QBF Zea mays cDNA clone QBF13a03, mRNA sequence.	688 similar to UP:Q52QX4_MANES (Q52QX4) Auxin-repressed protein-like protein ARP1, partial (61%)	GRMZM2G123896_T05	TCTTGTGCCCGCGGTGCTACTGACGGTTGCTCTAGATCCGTTCATCCTGGTGGTTTTGTGAGGTCGAAAGCGGCGAGCGAATTAGAAGATGCTGGACAAGCTGTGGGACGACGTGGTGGCCGGGCCTCGCCCGGAGACGGGCCTCGAGAAGCTCCGCAAGGCCACCACCGCCCGCCCGCTCGTCATCAACAAAGACGCGGACGGCGGCAGCTACAAGCGGGCGCAGTCGATGCCGTCGACCCCGACGACGCCGGTGACGCCGTCGTCGTCGTCGTCGTCGACGACGCCGCGCGGCGCCGGCAACGTGTGGCGCAGCGTCTTCCACCCGGGGAGCAACCTGGCCACCAAGGGCATGGGCGCCAACCTCTTCGACCGGCCGCAGCCCAACTCCCCCACCGT…	abinitio|cdna|omrna	good
2712	2296	AW216150	299 unknown	Down	Down	Down	On-On	On-On	On-On	4	4	4	4	4	4	316	530	451	1085	418	1349		A_92_P002275	sense gene model	cDNA and EST results agree. B73 result agrees with cDNA result.	A	cDNA	60	1 of 1	10	142929256	142929315	10.06	yes	UTR	2	ATTCTGCTCGCAAAAACTGATACATATTATCACAAGAGAAAACAGGCTCAGTTTGCCCAG	1	251	17	AW216150	TACACATGCATGTAACGGCAGTAACGTACAACGGGTGACATTCTCTAACTATACACTCTGTGTTGCATCGTTGGACCTTGGACGGCGGTCATGCACAACCACAAGGCCAATCAGTACTCTTTTTCTTCCCAGTGTGCAAATTGAATTTGCACAGAGGCCTGAGAGGCTGAGATGCTCATAAACTGGGCAAACTGAGCCTGTTTTCTCTTGTGATAATATGTATCAGTTTTTGCGAGCAGAATGGTACAACTCCATGTAGTCTAGTGCAGGTCTATTCCATGACCAATCTTGCTCCATTA	Illinois High Oil	687042A06.x2 687 - Early embryo from Delaware Zea mays cDNA, mRNA sequence.	299 unknown	GRMZM2G121612_T02	GAGGGGCGACTGGGCGAGCGCTTCGTCTAGACAGCCCAGCTGCGCATTTGGATGCAAATTACGTGTGGAGGATGGAGTAAAATACTGAGCAAGGGAGAGGGAAGAGGAGACGGTCTTTTCTTTTCTTGAGCCGAGGAGGGGGATCAGGTGGAGTGAGCGAGGGGGAGGTTTTGCCGCCGGCAATGGAGATGAATCTCCGGGCGGAGAGCCCACTCTGCTCCCGGGGCCGCCCCGCCCTCGTCGTGCGCCCGGCCGCTGCAGCCACTGGCCTCGCGCTGTCTGTCGTAAGGTGCAGCAGATTTACGAGAGGCGGGCTCGTTCGATGCATGGTATCAAGTTCAGATTATCCCAAGAGGAATCCGAGGAGGGCATCGACTTCTAAGAGCAAGGGCGTTGCCT…	est|omrna|protein	good
2715	2301	TC309575	505 similar to PRF:NP_194094.1:15236556:NP_194094 reticulon family protein (RTNLB1) (Arabidopsis thaliana), partial (32%)	Down	NotSig	NotSig	On-On	On-On	On-On	4	4	4	4	4	4	338	518	346	313	337	246		A_92_P002278	inconclusive	EST result. No valid cDNA result. B73 result (EST vs genome) agree with EST result, but score below cut-off.	E	EST	1e-51	1 of 1	6	159996546	159997466	6.06	no info	NA	3	TTTGGGACTTATTAGGGGAACCCTGGAATAACCTAGGAACCTTGGTGTTGAGTTGGAGAT	1	251	11	TC309575	GAGGTCATGGATTACCACCTCCTCACCCTGCTATGCCACTGCCTCATCCTCACCCTGGCCACCCTGGTCCTCTGGTCAAATGCCACGATTTTCATCAACAAGCGATTGCAGGACTATGGATCCTTTCTGTGTCTTGGGAGCTGCTGCAATTTCCTCACCTTGGCTTACATAGTGGTGGACTGTAGAAGCATGAGGATAAGGGTGATGCTTTTGGTGAGAAGGCTATGGGCGAGCTGAAGAAGTACTATGCCATCTTTGACGAGAAATGCCTATCAAAGATACCAAAGGGCCCATTAAAAGACAAGAAGCAACATTAGAAGAGTGGACTCAGATAATTATCTACGGGGATTTATCATCCCTTTGGCAACTCAATGGGGGTGAGCATCAGGACCTTTGGAT…	-	-	505 similar to PRF:NP_194094.1:15236556:NP_194094 reticulon family protein (RTNLB1) (Arabidopsis thaliana), partial (32%)	GRMZM2G004349_T02	TGGCCCGCACAACCGTTTCCGCGTGGGACACGAACGCAGCGGGAAAGAGAAAAAAGTAGAAAAAGCGAAAAGCCTAGTAGCACAAGGCTACAAGCCTACAAGCAACCGCGTCCGCGTGTGGAGCAAGGAAGGCGAGGGGAGCCGAGCGGGCAACCGGCGGCGACAGACATGGCGGAGCAGCACAAGGAGGAGTCGGGCGTGACAGTGCTGGACAAGATCTCCGACAAGCTCCACGGGCGCGGGGGCGGCTCGTCTTCGTCGTCGGACTCGGACGACGAGCGCTCGTCGGCGACGGCCGCCGTGAAGGCCAAGATCTACCGCATCTTCGGGCGCGAGAAGCCCGTGCACTCCGTCCTCGGCGGCGGCAAGCCGGCCGATCTGTTTCTATGGAGGAACAAG…	est|omrna	good
2717	2305	TC279892	1332 similar to UP:Q4TYX9_ARATH (Q4TYX9) Ubiquitinating enzyme, partial (62%)	Down	NotSig	NotSig	On-On	On-On	On-On	4	4	4	4	4	4	352	554	663	541	1037	631		A_92_P002280	sense gene model	No EST. cDNA result. B73 result agrees with cDNA result.	A	cDNA	60	1 of 1	1	49617218	49617277	1.03	yes	UTR	2	TGCCAAACGAGGAGTCTAACGAATTACCCGCATCTGACCCTTCTGGCGAGCATGCAGACA	1	251	7	TC279892	NA	NA	NA	1332 similar to UP:Q4TYX9_ARATH (Q4TYX9) Ubiquitinating enzyme, partial (62%)	GRMZM5G824629_T02	GTTCGGCTGTGGGCCAGTGGCTGTCGCCACTCGCTACCTCACGCGCTTCCGCTACCTCTCGTTGTGTCTCGTCCTCTCTCTCTTCTATTCCATTCCCAACTTGGCTGCCCAACCCTTGCGTCGGTAGACGGCGGCCGCGGCGAGGATAGAGGGTTCCCTGAGGAGGCAGTGATGGAGACCATGGCTAAGTACAACCGAAGCAACCCGGCAGTGAAGCGGATCCTGCAGGAGGTTAAGGAGATGCAGTCCAACCCCTCACCCGACTTCATGGCCCTCCCCCTCGAGGAAGACATCTTCGAGTGGCAATTTGCTATCCTTGGCCCGAGAGACAGCGAGTTTGAGGGTGGAATCTATCATGGCAGGATCCAGCTTCCCTCGGATTATCCATTCAAGCCGCCG…	cdna|est	good
2717	2305	TC279892	1332 similar to UP:Q4TYX9_ARATH (Q4TYX9) Ubiquitinating enzyme, partial (62%)	Down	NotSig	NotSig	On-On	On-On	On-On	4	4	4	4	4	4	352	554	663	541	1037	631		A_92_P035786	sense gene model	No EST. cDNA result. B73 result agrees with cDNA result.	A	cDNA	60	1 of 1	1	49614976	49615035	1.03	yes	CDS	2	AGGCAGTGATGGAGACCATGGCTAAGTACAACCGAAGCAACCCGGCAGTGAAGCGGATCC	1	41	116	TC279892	NA	NA	NA	1332 similar to UP:Q4TYX9_ARATH (Q4TYX9) Ubiquitinating enzyme, partial (62%)	GRMZM5G824629_T02	GTTCGGCTGTGGGCCAGTGGCTGTCGCCACTCGCTACCTCACGCGCTTCCGCTACCTCTCGTTGTGTCTCGTCCTCTCTCTCTTCTATTCCATTCCCAACTTGGCTGCCCAACCCTTGCGTCGGTAGACGGCGGCCGCGGCGAGGATAGAGGGTTCCCTGAGGAGGCAGTGATGGAGACCATGGCTAAGTACAACCGAAGCAACCCGGCAGTGAAGCGGATCCTGCAGGAGGTTAAGGAGATGCAGTCCAACCCCTCACCCGACTTCATGGCCCTCCCCCTCGAGGAAGACATCTTCGAGTGGCAATTTGCTATCCTTGGCCCGAGAGACAGCGAGTTTGAGGGTGGAATCTATCATGGCAGGATCCAGCTTCCCTCGGATTATCCATTCAAGCCGCCG…	cdna|est	good
2860	2414	TC302181	1306 weakly similar to UP:Q6ZHB2_ORYSA (Q6ZHB2) S-ribonuclease binding protein SBP1-like, partial (32%)	Down	NotSig	NotSig	On-On	On-On	On-On	4	4	4	4	4	4	2811	4392	3344	2221	4185	3774		A_92_P002413	sense gene model	No EST. cDNA result. B73 result agrees with cDNA result.	A	cDNA	60	1 of 1	9	113849760	113849819	9.04	yes	UTR	2	CTGCCAAAAGGAATGGCAGGTGAAAATGGGGAATGAACGATGGCAAATTGTGTAGTGGAG	1	250	61	TC302181	NA	NA	NA	1306 weakly similar to UP:Q6ZHB2_ORYSA (Q6ZHB2) S-ribonuclease binding protein SBP1-like, partial (32%)	GRMZM2G110988_T01	GTTCGCGTTGCCCGCGACTCTCTCCGTCCTCCTACTCTCACACGCTTGGCGCGCGCGTGCTTCCACACGTCCGTCGCCTCGCCTGGCTGATTGGTTTGGGACCTGGCTCCAGCAATGGCGGTGCAGGCGCATTATCACCACCACCACCACCACCACCACCGCGAGTCCCCTTTCCTCGTCAGCGGCGGCGCGCCGGAGGGCAGCCGGTTGGCGGCGGCGATGGAGCTGCATCAGGCGCAGAAGGAGGCTACTACGGCGCAGCAGCACGCTCCGCCCGACTTCTCGCATGGAGGTTGCGGCGGCGGGAAGAAGCGGCAGCGCGAGGCGGACCCCGTGTCCCGGCAGCTCTTGTCGTTGCAGCAGCAGCAACCACAGGCGCAGGGGCCCAAGTTCATCAAC…	cdna|est|protein	good
2873	2439	TC307608	1521 Zea mays clone EL01N0427E10.d mRNA sequence	Down	NotSig	NotSig	On-On	On-On	On-On	4	4	4	4	4	4	603	1322	514	606	598	1264		A_92_P002426	sense gene model	cDNA and EST results agree. B73 result agrees with cDNA result.	A	cDNA	60	1 of 1	4	195121171	195121112	4.08	yes	UTR	1	TCCAACGACTCGAGGTGACGGGAGCAATCGTCGATCTGCCCTCAGTAAATTAGTATTACA	1	250	35	TC307608	GCACGAGGGCGAGGCGGGTCGCCCTCGCCATATTAGCGCCTCCCTCCTCCTCCTCCTGCTCCTGCGCGCCCCTGCTCGTAATCCTAACCGCCCTGGTTTCTCTACACGCTACGGGACCGGTAACTTCTAGAACCCACCACCTTCCATCCTTCCTTCCTTTCCTCTCTCTCTGTCTCTCCTCGCGCCCACGGTGCCCGCCAGCCAGATCCGCGCGTTCACCGGCGCCATGGCCGCCGAGCATGCCACCGCCGCGGTGGGTGAGCCGCCTCCCGCCACGTCGCANCCGGCGGAGGGCGTGACGGCGGCGGCGGGCCAGAGGTCCGTGCCCACGCCGTTCCTCAGCAAGACGTACCAGCTGGTGGACGACCCGGCGGTGGACGACATCATCTCGTGGAACGA…	-	-	1521 Zea mays clone EL01N0427E10.d mRNA sequence	GRMZM2G098696_T02	GCACGAGTGGCTGGCGAGGCGGGTCGCCCTCGCCATATTAGCGCCTCCCTCCTCCTCCTCCTGCTCCTGCGCGCCCCTGCTCGTAATCCTAACCGCCCTGGTTTCTCTACACGCTACGGGACCGGTAACTTCTAGAACCCACCACCTTCCATCCTTCCTTCCTTTCCTCTCTCTCTCTCTCTCTCCTCGCGCCCACGGTGCCCGCCAGCCAGATCCGCGCGTTCACCGGCGCCATGGCCGCCGAGCATGCCACCGCCGCGGTGGGTGAGCCGCCTCCCGCCACGTCGCAGCCGGCGGAGGGCGTGACGGCGGCGGCGGGCCAGAGGTCCGTGCCCACGCCGTTCCTCAGCAAGACGTACCAGCTGGTGGACGACCCGGCGGTGGACGACATCATCTCGT…	est|omrna|protein	good
3079	2658	TC292954	653 unknown	Down	NotSig	BelowBG	On-On	On-On	Off-Off	4	4	4	4	1	2	169	954	189	362	-	-		A_92_P027260	inconclusive	EST result. No valid cDNA result. B73 result (EST vs genome) agree with EST result, but score below cut-off.	E	EST	2e-63	1 of 1	7	3885408	3884690	7	no info	NA	3	AAAGCATCCATGGATGGATGCCTTGAAACATGCATCACTTGAACAGAAGCTCACGAGGCA	1	94	114	TC292954	GAATAAAATCCAGGTATAAGATCTTGGATTTTTTTTTTGCGTGATGACTTTTGTTACTCGCACATATATAGAGGCATAGATCAGCAACCCTCATGCAGATCGAGCAATAAAATTCTATGCATTGCACACATCCAACATGTATTTCCCCTTTATTTGATCACCAGAAGACGTAAATAAAACAGCACCCCCTTCTGCCCGGTTCCCTGACACACGGCTAATTAATACGCATAAACATAAAGCATCCATGGATGGATGCCTTGAAACATGCATCACTTGAACAGAAGCTCACGAGGCAGCGTCGTCGCATGCATGTGAGAGTTGTGGCTTCGCGGAATGGCCTCAAGCAACAGGAGTAAATATGATGTAGCATAGACGATCACTATAGTTGCAGGAGCAAGA…	-	-	653 unknown	GRMZM2G450866_T01	ATGGCCGCCCGCTCGCCGCGCGGAGCCGTGCCGGATGGCTCCCTCGCCACGACGCCCAAGGTGACGATGCTGTCAGCCACGCTGTGCTACACGGGGGAGACATGCAAATACATTACCTGCCTCACTCCTGCTTGCTCCTTGCACCCCAGAACAATCCCGCTCCTTCTTCTCCGACGCCTCCTGGGTCTCCCTGACCTAGACAGGAGCGTGAAGATACCACCGGCAGTTAAGGCGTGCATCCTCGACGATGCTGTGGCACGCGACATCGGCGTGGGGCAACCGCTCAGTAATGGCAGAAGTTCTCTGCTCCGAAGCCGAGTCGGCGGCGAGAGGTTCCTGTGGGCTTGTTGCAGTGGTAGTAGCAGCACTACTGCTGGTACCTCTGGCATCATACTCACA…	abinitio|est|omrna|protein	good
3079	2658	TC292954	653 unknown	Down	NotSig	BelowBG	On-On	On-On	Off-Off	4	4	4	4	1	2	169	954	189	362	-	-		A_92_P002614	inconclusive	EST result. No valid cDNA result. B73 result (EST vs genome) agree with EST result, but score below cut-off.	E	EST	2e-63	1 of 1	7	3885408	3884690	7	no info	NA	3	TCATATTTACTCCTGTTGCTTGAGGCCATTCCGCGAAGCCACAACTCTCACATGCATGCG	1	248	134	TC292954	GAATAAAATCCAGGTATAAGATCTTGGATTTTTTTTTTGCGTGATGACTTTTGTTACTCGCACATATATAGAGGCATAGATCAGCAACCCTCATGCAGATCGAGCAATAAAATTCTATGCATTGCACACATCCAACATGTATTTCCCCTTTATTTGATCACCAGAAGACGTAAATAAAACAGCACCCCCTTCTGCCCGGTTCCCTGACACACGGCTAATTAATACGCATAAACATAAAGCATCCATGGATGGATGCCTTGAAACATGCATCACTTGAACAGAAGCTCACGAGGCAGCGTCGTCGCATGCATGTGAGAGTTGTGGCTTCGCGGAATGGCCTCAAGCAACAGGAGTAAATATGATGTAGCATAGACGATCACTATAGTTGCAGGAGCAAGA…	-	-	653 unknown	GRMZM2G450866_T01	ATGGCCGCCCGCTCGCCGCGCGGAGCCGTGCCGGATGGCTCCCTCGCCACGACGCCCAAGGTGACGATGCTGTCAGCCACGCTGTGCTACACGGGGGAGACATGCAAATACATTACCTGCCTCACTCCTGCTTGCTCCTTGCACCCCAGAACAATCCCGCTCCTTCTTCTCCGACGCCTCCTGGGTCTCCCTGACCTAGACAGGAGCGTGAAGATACCACCGGCAGTTAAGGCGTGCATCCTCGACGATGCTGTGGCACGCGACATCGGCGTGGGGCAACCGCTCAGTAATGGCAGAAGTTCTCTGCTCCGAAGCCGAGTCGGCGGCGAGAGGTTCCTGTGGGCTTGTTGCAGTGGTAGTAGCAGCACTACTGCTGGTACCTCTGGCATCATACTCACA…	abinitio|est|omrna|protein	good
3202	2733	TC281152	1053 homologue to UP:Q8IRZ6_DROME (Q8IRZ6) CG32821-PA, partial (15%)	Down	NotSig	NotSig	On-On	On-On	On-On	4	4	4	4	4	4	3230	4894	3231	3588	4725	5114		A_92_P002732	sense gene model	No EST. cDNA result. B73 result agrees with cDNA result.	A	cDNA	60	1 of 1	5	205156369	205156428	5.07	yes	CDS	3	GGAGGAGGAACAGGAACTAAGCGTGATCCGGGAGAGCTGAACCGAGAGGTACAAGCAAAG	1	248	57	TC281152	NA	NA	NA	1053 homologue to UP:Q8IRZ6_DROME (Q8IRZ6) CG32821-PA, partial (15%)	GRMZM2G090609_T02	GATCGAACCGTTTGGCTGGTGGGGCGCGAGCGCGAGGTGACGACGGCGACGCTTCAGTTGAGTGCGGGTGTAGTGCTCCTGCGACTTCGGCCTGTCCACTTTTTAGGGGGTGCCGAGGGGCGTGGGGGTACGGCCGTCCGCACAATAATCTGCGCTGCGCGGAAGAAGGGAAGGGGAAAAGCAGTTAAGCTTGAGCGCGCGCGACAGGGTCAAGTCGAGGGCCGGGGAATCGCCGGAGAATGGAGGTGGGCAGGGCTCCGCGACGACGGGTGTCCCCAGCGGCGGCGGCGGCGGCTGTGCCTTCGCTGCTTCTGTTCGCCGTTCTATTCGGTTAGTCGCTCTGCCTCCGCCGGTGGCGGTGCATCTGCTTTGCGCTGTCGCATCTGACCATCTTGGCTT…	cdna|est|omrna|protein	good
3202	2733	TC281152	1053 homologue to UP:Q8IRZ6_DROME (Q8IRZ6) CG32821-PA, partial (15%)	Down	NotSig	NotSig	On-On	On-On	On-On	4	4	4	4	4	4	3230	4894	3231	3588	4725	5114		A_92_P021605	antisense gene model	No EST. cDNA result. B73 result agrees with cDNA result.	A	cDNA	60	1 of 1	5	205155885	205155826	5.07	no	UTR	3	TCCTTCGGCGTCGTATGACCCTGAATCGCTTCCATGTTTCCCTTTCTGGATGTCCTCTAT	1	130	61	TC281152	NA	NA	NA	1053 homologue to UP:Q8IRZ6_DROME (Q8IRZ6) CG32821-PA, partial (15%)	GRMZM2G090609_T02	GATCGAACCGTTTGGCTGGTGGGGCGCGAGCGCGAGGTGACGACGGCGACGCTTCAGTTGAGTGCGGGTGTAGTGCTCCTGCGACTTCGGCCTGTCCACTTTTTAGGGGGTGCCGAGGGGCGTGGGGGTACGGCCGTCCGCACAATAATCTGCGCTGCGCGGAAGAAGGGAAGGGGAAAAGCAGTTAAGCTTGAGCGCGCGCGACAGGGTCAAGTCGAGGGCCGGGGAATCGCCGGAGAATGGAGGTGGGCAGGGCTCCGCGACGACGGGTGTCCCCAGCGGCGGCGGCGGCGGCTGTGCCTTCGCTGCTTCTGTTCGCCGTTCTATTCGGTTAGTCGCTCTGCCTCCGCCGGTGGCGGTGCATCTGCTTTGCGCTGTCGCATCTGACCATCTTGGCTT…	cdna|est|omrna|protein	good
3463	3067	TC280378	963 homologue to UP:Q6W5F3_GOSHI (Q6W5F3) Microtubule-associated protein 1 light chain 3, partial (96%)	Down	Down	Down	On-On	On-On	On-On	4	4	4	4	4	4	217	444	292	633	259	773		A_92_P002974	gDNA	No valid cDNA / EST result. Allow B73 result.	C	gDNA	57	1 of 1	10	142968899	142968958	10.06	NA	NA	NA	TGTCGTTTACGGTTAAGAGCCATTGTACTCCAGAGGTCAAGCTGGGTCGCAGTGTGCCAT	1	246	46	TC280378	NA	NA	NA	963 homologue to UP:Q6W5F3_GOSHI (Q6W5F3) Microtubule-associated protein 1 light chain 3, partial (96%)	NA	NA	NA	NA
3543	3058	TC292614	771 similar to UP:Q5N7P7_ORYSA (Q5N7P7) Microtubule-associated protein-like, partial (25%)	Down	Down	Down	On-On	On-On	On-On	4	4	4	4	4	4	212	376	117	391	116	505		A_92_P003052	sense gene model	cDNA and EST results don't agree. B73 result agrees with cDNA result.	B	cDNA	60	1 of 1	1	128987944	128988078	1.05	yes	CDS span intron (size=70)	2	CTGGAGGTGGTCAAGGACAATATGGATCACTGAGAAAGCATGGAGTAAGCGTCAATGCCA	1	246	55	TC292614	ATTCCTACTCACTTGCTACTGGAAACTAGGGACAGGCTAACCAAGCTGGAACCAGAGCAGGGGTTTCTCAGTCAAATCAGAAGTTACAAGGTTTAAGGGAAGAATTGAATGCGATTGTCCCATACTTGGAGGAGATGAGAAAGAAGAAAGTTGAAAGATGGGACCAATTTGTTGATGTCATAGAGCAAATTAAGAAGGTTGCATCTGAAATCAGGCCTGCAGATTTTGTACCCTTTAGAATTCCTGTGGATCAGTCTGATCTGTCTTTAAGAAAGCTGGAGGAGCTAACGAAAGAGCTGCAATCCCTTCAGAAGGAGAAGAGTGATCGGCTGAAGCAAGTCATGGAACATCTTAACACTTTGCATTCATTATGCGAGGTGCTTGGTGTAGACTTCAAAC…	-	-	771 similar to UP:Q5N7P7_ORYSA (Q5N7P7) Microtubule-associated protein-like, partial (25%)	GRMZM2G126913_T02	ATGGGGCACACCGCCGCCGCTGCGGCCGCGGCCGCCGAACCCGCTCTCGGACTCACCAAGCCCAACGCCGTCGAGCCGCCTCAGGTCACCTTTTTTGCGAAAGACATCAAATTCTCTGAGTGGAAGGGCGATATTCTCGCTGTCACCGTCACGGAGAAGGATCTGTCCAAAGACGCTTACTCCAAATTTGAGAATGCCGTCTTGAAGAAGCTGGACGGCCAGCTCGGCGGCCTCCTGTCGGAGGCTGCGGTGGAGGAAGATTTCACTGGAACCGTGCTGGGGTTGTATGAGGACAACAGATACAAGTCTGAATCGAAAAAGGTGCACCTGAAACAGGTTGATATTATTGGACTAGGTTCTGGTGCGGAGGTGGATCAGAAAATTAAGTATGCTAATGAT…	abinitio	good
3974	3560	TC297815	479 weakly similar to PDB:1XKL_A:56967124:1XKL_A Chain A, Crystal Structure Of Salicylic Acid-Binding Protein 2 (Sabp2) From , Nesg Target Ar2241. (Nicotiana tabacum), partial (14%)	Down	NotSig	NotSig	On-On	On-On	On-On	4	4	4	4	4	4	4316	15555	1089	913	2249	1432		A_92_P003464	sense gene model	cDNA and EST results agree. B73 result agrees with cDNA result.	A	cDNA	60	1 of 2	3	189820713	189820654	3.06	no	UTR	1	TTTTTTCCCTGCTGTTCTCGAATCGGGATGGACCAGAATTCTCGCCGCGTGGTGTGAATC	1	243	44	TC297815	TGCGGGAGGTGCCCACGTTCCGGGACTACACCAGGCCGCTGCTGGACCTCCTCGCGTCGCTGCCAGACGGGGACCGCGTCGTGCTTGTCGGCCACAGCCTCGGCGGCGTGAACGTCGCGCTGGCCGCCGAGACGTTCCCGGACAAGGTCTCCGCCGTGGTGTTCCTCTGCGCCTTCATGCCGGACTGCACGGCGCGGCCGTCGCACGTGCTGGAAAAGTTCATTGAGGGGAAGTGGCTGGACTGGATGGACACGGAGATGAAACCCCAGGACCAGGATGGCGAGGGCAAGCTCCCCACCTCCATGCTGTTCGGACCCCGGATCATCCGAGAAAAGTTCTTCCAGCTCTGCTCGCCCGAGGACCTGACGCTGTCGGCGTCTCTGATGAGGGTGAGCTCCA…	-	-	479 weakly similar to PDB:1XKL_A:56967124:1XKL_A Chain A, Crystal Structure Of Salicylic Acid-Binding Protein 2 (Sabp2) From , Nesg Target Ar2241. (Nicotiana tabacum), partial (14%)	GRMZM5G854134_T01	GCCCCCGGCGAACACAGATTATTAGCAAGCCTCAATAGCATTATTAATTATACAAGATTCACACCACGCGGCGAGAATTCTGGTCCATCCCGATTCGAGAACAGCAGGGAAAAAACAAACCGAATGCAACAAATTAAAAACACCACGATCGGCGATCGACATGCATGCTGAGGCTCGAGCTCGACCGACCGAGAGGCAGCACACACACACGTGCTAGAACAGCGGCGCCGTCAAGCGTACTTGTCGGCGATGTCAGTGAGGCAGCGCACCAGCTCGTCGGGCCGGGAGAGCATCACGACGTGGTCCGCCGCGATCTCCTTCACCTCGTCCACGGGGCTGTTATCCACCATCCAGCGCTGGAACCCCTCCACGATGGCGTAGTCCTCCGTGCACACGACG…	cdna	good
3974	3560	TC297815	479 weakly similar to PDB:1XKL_A:56967124:1XKL_A Chain A, Crystal Structure Of Salicylic Acid-Binding Protein 2 (Sabp2) From , Nesg Target Ar2241. (Nicotiana tabacum), partial (14%)	Down	NotSig	NotSig	On-On	On-On	On-On	4	4	4	4	4	4	4316	15555	1089	913	2249	1432		A_92_P003464	sense gene model	cDNA and EST results agree. B73 result agrees with cDNA result.	A	cDNA	60	2 of 2	3	189820713	189820654	3.06	yes	UTR	1	TTTTTTCCCTGCTGTTCTCGAATCGGGATGGACCAGAATTCTCGCCGCGTGGTGTGAATC	1	243	44	TC297815	TGCGGGAGGTGCCCACGTTCCGGGACTACACCAGGCCGCTGCTGGACCTCCTCGCGTCGCTGCCAGACGGGGACCGCGTCGTGCTTGTCGGCCACAGCCTCGGCGGCGTGAACGTCGCGCTGGCCGCCGAGACGTTCCCGGACAAGGTCTCCGCCGTGGTGTTCCTCTGCGCCTTCATGCCGGACTGCACGGCGCGGCCGTCGCACGTGCTGGAAAAGTTCATTGAGGGGAAGTGGCTGGACTGGATGGACACGGAGATGAAACCCCAGGACCAGGATGGCGAGGGCAAGCTCCCCACCTCCATGCTGTTCGGACCCCGGATCATCCGAGAAAAGTTCTTCCAGCTCTGCTCGCCCGAGGACCTGACGCTGTCGGCGTCTCTGATGAGGGTGAGCTCCA…	-	-	479 weakly similar to PDB:1XKL_A:56967124:1XKL_A Chain A, Crystal Structure Of Salicylic Acid-Binding Protein 2 (Sabp2) From , Nesg Target Ar2241. (Nicotiana tabacum), partial (14%)	GRMZM2G022934_T01	ATGCTCAACCTCAAGGGCCTGGCGTACGAGTACGCGGAGGAGGACCTCGGCAACAAGAGTGCGCTCCTGCTCAGCTCCAACCCGGTGCACAAGACCGTGCTTGTGCTGCTCCACGCGGGTCGCCCCGTAAACAAGTCCCAGATCATCCTGCAGTACATCGACAAGGTCTGGGCGGGGACTAGGCCGACCGTGCTGCGGGATAACCTCCCACGGGTGACACCATGGCGGAGAAGGGAAAGCAGATCTGAGCCAGCAGATGCTGTTGGCCAAACCACCCGGCTCTCTGCCTCAGGGAAGGAGGCTTCAGCTCAGCCTCTGTCCATGCCTGTCTTCATGGGACCGAGGACGAGGCACCAAGGAAGAAGGCACGCCTTGGATAGGGGCAAGTTACCGGGCCGC…	abinitio|est|omrna|protein	good
3975	3562	TC291454	1101 weakly similar to PRF:NP_191007.1:15232501:NP_191007 expressed protein (Arabidopsis thaliana), partial (15%)	Down	NotSig	NotSig	On-On	On-On	On-On	4	4	4	4	4	4	1488	2055	2336	1801	2443	1873		A_92_P003465	ambiguous	cDNA and EST results agree. B73 result agrees with cDNA result.	A	cDNA	56	1 of 2	7	145740809	145740753	7.03	yes	CDS	3	CAGGCCAGGATGGAGATGTACAGGGAGACAGAAAGGATGAGGGTTGAGGCTGAGATTAAG	1	243	42	TC291454	TTCGGCACGAGGCGCGCGCCGGCCCGGCCGCCGCCGGCCCGTCGTGGAGGTTCTTCGCCCGCATGGACGGCCTGCTCAAGGGACCGCCCGTCGGCCCTGACCAGGTGCAGCAGCAGCAGGCGCTGACTAACAGCAGAATAGACTTGCGAGCTCCGGCGAAACCGGAGGCCGAGGCAGAAGCTGACTTTGCCGCGCAGCTGCGGGATGCGGTTCCAGGTGCATTCACTGATCTGATGAACATGGACGCGAATGGCGCCGTCCCGGATAAAGCGGAGAAGGCTGACAACAGCATGCAGAAGGAGAGCGGGCCTGCTGATAGCGATGCCAACGTCAGTTCTCCGAGGAGTAAGGTGGCGAACGAGGACGTGGAGGAGGTGGAGGACAAGGTCTGGGACCGGC…	-	-	1101 weakly similar to PRF:NP_191007.1:15232501:NP_191007 expressed protein (Arabidopsis thaliana), partial (15%)	GRMZM2G375307_T02	AATTTTAAGCTTCAGTCCCCTTTTTCGGAAAATCCAGTCTCTGACAAAGCTGTTCGGCGGCTCATGCACCAGTAGCTTCAGCTAAGATCTCCCCATGCCACAGACTCCTCCTCCTCCAGGACCGTCAGCCATGGTATAGAGCTATAGCGCTGCTCCGGCCGGCCTGCCTGCCTAAGCTGCGGAATTCGGGCCCCCTCCCCGGCTTCCCGCGCCATGGACGGCCTCCCCGACGCCGACACGGCGCCGGTTGCGGCCGCGCCGGCGCAGAAGCGCGACGAGTGGAGCGAGAGCGGCATCCTGCGCCTGCTCGAGGCCTACGAGGCCAAGTGGCTGCTGCGGAACCGCGCCAAGCTCAAGTGGAGCGATTGGGTCGACATCGCCCGCGAGGTGTCCGTGCAT…	est|protein	good
3975	3562	TC291454	1101 weakly similar to PRF:NP_191007.1:15232501:NP_191007 expressed protein (Arabidopsis thaliana), partial (15%)	Down	NotSig	NotSig	On-On	On-On	On-On	4	4	4	4	4	4	1488	2055	2336	1801	2443	1873		A_92_P003465	ambiguous	cDNA and EST results agree. B73 result agrees with cDNA result.	A	cDNA	55	2 of 2	2	198404738	198404793	2.07	yes	CDS	1	CAGGCCAGGATGGAGATGTACAGGGAGACAGAAAGGATGAGGGTTGAGGCTGAGATTAAG	1	243	42	TC291454	TTCGGCACGAGGCGCGCGCCGGCCCGGCCGCCGCCGGCCCGTCGTGGAGGTTCTTCGCCCGCATGGACGGCCTGCTCAAGGGACCGCCCGTCGGCCCTGACCAGGTGCAGCAGCAGCAGGCGCTGACTAACAGCAGAATAGACTTGCGAGCTCCGGCGAAACCGGAGGCCGAGGCAGAAGCTGACTTTGCCGCGCAGCTGCGGGATGCGGTTCCAGGTGCATTCACTGATCTGATGAACATGGACGCGAATGGCGCCGTCCCGGATAAAGCGGAGAAGGCTGACAACAGCATGCAGAAGGAGAGCGGGCCTGCTGATAGCGATGCCAACGTCAGTTCTCCGAGGAGTAAGGTGGCGAACGAGGACGTGGAGGAGGTGGAGGACAAGGTCTGGGACCGGC…	-	-	1101 weakly similar to PRF:NP_191007.1:15232501:NP_191007 expressed protein (Arabidopsis thaliana), partial (15%)	GRMZM2G153575_T01	ATGGAGGGTGCTGCCGTTTCTAGTCTGACGATTGCACTCGAGAAGCAGTCCAGGCTCCTGCGCGCGATCTGTGACCGGTTGTCGGCACAGGATGCGCCTTGGGCTTCGCTCGAGTCCGCCACCACCGAGCACCTCGATGCCGTGGAGGCTGCTGCGGCAACTCGCGTCGGCGCGCCGGAATCGTGGCGACCGCACGTCGAGCTGCGCTACGAGGAGCCCGTCACCGCCGACAACTGGGGTGGCCTGTTCGAGCACTCGGGTGTCATTACCGCGGAGGTTGGGAGCTCACCGGAGGAGGTGATCACCGACGACTGGGGCGACCTCTTCTGCAGAGGCGTCGACTCCGACGAGCAGCTCTGCGATTCGCTCCATTCCGCGTCGATTCGCTCTTTGGAGGAG…	abinitio	good
4063	3569	TC279370	2152 Zea mays clone Contig910.F mRNA sequence	Down	NotSig	NotSig	On-On	On-On	On-On	4	4	4	4	4	4	604	1015	370	428	399	410		A_92_P003551	sense gene model	No EST. cDNA result. B73 result agrees with cDNA result.	A	cDNA	60	1 of 1	9	77549269	77549328	9.03	yes	UTR	1	TTTTTTCCGTTTATTGAGACGTGAACCTAGAGTGTTTGTGCTTGGCTAACCATCCCATCT	1	243	35	TC279370	NA	NA	NA	2152 Zea mays clone Contig910.F mRNA sequence	GRMZM2G141376_T01	CCCCCAAGCGCTGCTCAGGTCATCTATCTCCCTCTTTGCCATCCGGCCCATCCCCAGCCTGTGTTTGCATCCCATTTGCTTCCCCCCCTCTTGCCCATCCCCTGTGCTGTGCTGTGAACTGCGGCCGGGGGCATCCTTGTTGGGGGGTGGCGTAGGAGGCTGCTGACACTACTGCAGAGCAGGGCAGCCATGAGGCTTCCTCTCCCTCTGCTGGCCCTGGTGTGCTGCGCCCTGATGGCGCGCCAGCATTGCGCTGCGGCGGGCAAGGCCCGGCACTTGAGGTGGGAGATCAGCAACATGTTCTGGTCTCCCGACTGCGAGGAGAAGGTGGTGATCGGCATCAACGGGCAGTTCCCGGGCCCGACGATCCGCGCCCGGGCCGGCGACACCGTCCACGTC…	cdna|est|omrna|protein	good
4142	3717	TC301438	830 similar to UP:Q94DI0_ORYSA (Q94DI0) Pentatricopeptide (PPR) repeat-containing protein-like, partial (39%)	Down	NotSig	NotSig	On-On	On-On	On-On	4	4	4	4	4	4	173	272	157	198	131	173		A_92_P003625	sense gene model	cDNA and EST results agree. B73 result agrees with cDNA result.	A	cDNA	60	1 of 1	8	156768921	156768980	8.06	yes	UTR	3	AGCAAGCAATAGTTGGTGAGATTATGATGAACCCTTAGGTTTGCATGCTAGCTAGCTTTA	1	242	48	TC301438	AATGTTACATATAGCCAGTTGGTGTATGGTCTTTGCAAGGCTGACAAGCTGGAGGATGCTCGCAAGGTGCTCGATGAAATGGAGGCTGAAGGGTGTGTCCCAGATTTGAAGACTTGGACCCTGTTGATCCATGGTTGCTGTTTAGCTGGGGATGTGGATAGAGCTGTGCAATACTTAACCGAGATGATCGAAAAGGGCTTGGACGCAGATGCCAATTTGCTGGATGTGATATTGAAAGGTCTATGTAGCCATGAAAAGGTCGAAGAGGCTTACTCTTTCTTTATTGAGATGGTGGATAAGACTGAGTTGAGGCCTTGGCAAGGCACTTGCCAGCATCTAATTAATGACTTGCTGAGGGTAAACAAACTTGAGGAGGCACTGTCTCTTCTGAAGACAATG…	-	-	830 similar to UP:Q94DI0_ORYSA (Q94DI0) Pentatricopeptide (PPR) repeat-containing protein-like, partial (39%)	GRMZM5G838388_T01	ATGAATAAAAAAAACTCGTTTATTCCCCAACCATCCTCTCTTCCTCGCCGCAAAGCCCCTAAACCTCCACCTCCAACGGCGGCGCTTCCCCCTCTCCGCCGTCTCCTGGCCCTCCGCGGCCACCGACGCCTCCTCTCCACACCCGCCGCCTCATCCAACAACCGCCTTTCCCCAGAGGCCGTGCTCTACAACATCCACAGCCTCTCCAAGGACCCCTCCCAAGCGCTCGCCGTCTTCCGCCGCTCCGTCGCCGCCGGCCAGCCAGTTGGCTCCGCGGCATACAACCTCATGCTCCGCACCCTCGCCTCCCACCCCTCTGCGCAGCGCCATTTCTGGCCCTTCCTCCGCGAGATGCAGGAGGCTGGCCACTCCGTCGACCAGGGCACCTACCTCGCTGCT…	cdna	good
4610	4120	TC294587	2813 similar to UP:Q6RFI0_HORVD (Q6RFI0) RNA-directed RNA polymerase 1, partial (72%)	Down	NC	NotSig	On-On	On-On	On-On	4	4	4	4	4	4	392	574	352	512	244	246		A_92_P004067	sense gene model	cDNA and EST results agree. B73 result agrees with cDNA result.	A	cDNA	60	1 of 1	5	205332160	205332219	5.07	yes	CDS	1	AAGAAGCTAGGTCGTGGTTCAATGAGATGAGCACAGGAGAGGATGGCCAAGATGCCATGG	1	239	132	TC294587	ACCAATTGTGAAATCTCCTGATTACATAGAGGTCCCTTATGAGATACTCTTCAAAATCAACCATTTGGTTCAGAATGGGACACTCAGTTGTCCTTCACAGTTGATCATAGTTTCTTCCGTCATGTTAGCCCAAAATTTGAACCTATTGATCATATAAAACGAGCACTTTTAAAGATGACATATTTGAAAAGCACCTGCTTGAACCCAACAGATTGGTTATCTGTGCAATACTCCAGAATACGGAAATCACGCCATGCATCACAAAAGTTATCTAATATATCTCTGGATGATGGCTTGGTCTATGTCCACAGGGTGCAAGTTACCCCTGCTAAAGTGTATTTTTATGGACCTGAGATAAATGTCTCCAATCGCGTTGTGCGGCATTTCTCTGCAGACATA…	-	-	2813 similar to UP:Q6RFI0_HORVD (Q6RFI0) RNA-directed RNA polymerase 1, partial (72%)	GRMZM2G481730_T01	AAGCCTGCACAGTTGGGAACGCCTGATTTCCCTGTGCCCGCGTATGCAGGCAAGAGGCCGCTTTTTCACTATTTGGGGCCAGCATATGAGAGCTATTCGAGCATCCAAACAACCTTGTTTGCACTACCAGAGACTGTTCACGGAGTTGTGCAGCGTACCAAACGCACCCATAAACTCGGTTTTTCCATGTTCCAGGTTCAGGCAGCTCCTAAAATTTATAAACTGCTCCCAGGCCGTCCAGGTCTTATGTTTGAGGATCCTTTCTTCAACTGGTTTAGGGATGACACAGATGAACAATGGACCAGGACAATTGATTTTACTCCATCAGCTAGCATCGGGCAATCATCTATTTTATGTCTGGAGGTGCCACAACAGTGTGAGCTTCCAAGAATTGGCGAC…	cdna|est|omrna|protein	good
4619	4135	TC293983	3396 Zea mays clone EL01N0561A02.c mRNA sequence	Down	NotSig	NotSig	On-On	On-On	On-On	4	4	4	4	4	4	2851	4502	3223	3861	3036	2839		A_92_P004073	sense gene model	No EST. cDNA result. B73 result agrees with cDNA result.	A	cDNA	60	1 of 1	1	278184348	278184289	1.1	yes	UTR	2	GCCATCCTTCCCTAGACCAGGTGGATATCAGGTTCTTTCGCCTATATTTCTGTGAACCCT	1	239	114	TC293983	NA	NA	NA	3396 Zea mays clone EL01N0561A02.c mRNA sequence	GRMZM2G074158_T01	CGGCAACAGGGAGGAGAGAAGAGTGAGGAACTGAGGATAGAGATATTTTAAGCGCCCCTCGATTTCCTTCGCCTTGTCAACTAGCCCTCGCTCATCGCATCGCACGCATCGCACAGACACTCCACTGCACGCGCAGCAATGGCGACGACCACCTCGCCGCCGCTGCAGCTCGCCAGCGCCTCCCGCCCGCACGCCTCCGCCTCCGGTGGTGGCGGCGGAGGTGGGGTTCTCCTCGCTGGCGGTTCCGGAGGTGGGGTCGCGCCAGGTTGGGGTCGAGGGCGATTGCAGCGGCGGGTGTCAGCGCGCAGCGTGGCGAGCGATCGGGACGTGCAAGGCCCCGTCTCGCCCGCGGAAGGGCTTCCAAGTGTGCTAAACTCCATCGGCTCATCTGCCATTGCA…	cdna|est|omrna|protein	good
4696	4122	TC297408	912 weakly similar to UP:Q9XEI4_MAIZE (Q9XEI4) Unconventional myosin heavy chain, partial (8%)	Down	NC	NotSig	On-On	On-On	On-On	4	4	4	4	4	4	284	422	250	335	331	365		A_92_P004141	sense gene model	cDNA and EST results agree. B73 result agrees with cDNA result.	A	cDNA	60	1 of 1	8	154701417	154701358	8.06	yes	UTR	1	TGTACATGTGTTGTAACGGATTATAAAAGGGGGAAAGTAGTGCGTAGTGATGGCTTTGTG	1	239	129	TC297408	GGAATATATCAGAGCTGGACTGCTGACTAACACATTGGTCCGACAATGCTACAAGAGAGTTTGCAGGTTCAGCGTGGGAGGCATTGAGGCATATTAGACAAGCTGTTGATTTCCTGGTGATTTCTCTTAAGCCAATGAGGACATTAAGAGAGATACGCACTGATGTGTGCCCTGCCCTCAGTATACAACAGCTAGAGCGAATAGTTAGTATGTACTGGGATGATGTGAATGGTACAAACACTATTTCAGCAGAGTTTACATCAAGCTTGAAATCTGCCATACGTGATGAATCCAATATGGCCACAAATTTCTCTATACTGCTAGATGATGATTCCAGTATACCTTTTTCACTTGATGATATTACAAAGACATTGCCGGTCATTGAGCTGGCTGATGACG…	-	-	912 weakly similar to UP:Q9XEI4_MAIZE (Q9XEI4) Unconventional myosin heavy chain, partial (8%)	GRMZM2G306703_T01	ATGGAATCGGACTCTGCCGATCGTGGGGAGGCATCCCGCCACCGCTCAAAGAGGGAGCGACCGCCCGACCCAGAGGGTGATGCCTGCCCCGACGTCGGCAGGCGAAGGGTGGCCGCCGGGCCCGGAGTGGACGCCGGTGCTAATGTTCCTGACTTGGGCGACCAAAAGGAGTTTGAACATGGAGAAAAACTGCAAAGAATACCAAAACAGAAATATCAGGTATGTTTTTTATTCTTTTTAAAGCCTTCCCATAACCAGCAGCCCCAAGACGATCAGCAGTGGCTAGTCACTTGTATTTCACAATATCTTGGATTTTCTGGGAGCAAACCTGTTGCAGCTCTCCTTATATACCAATGTCTTCTCCATTGGAAATCATTTGAAGCCATGAAGACGGGTGTC…	est|oprotein	good
5026	4412	BM660566	588 weakly similar to GB:BAB92153.1:20804457:AP003052 AB013982_1(AB013982:pid:g3219237) Antirrhinum majus transposon Tam3 gene for transposase. (Oryza sativa (japonica cultivar-group)), partial (16%)	Down	NotSig	NotSig	On-On	On-On	On-On	4	4	4	4	4	4	368	613	184	119	217	253		A_92_P004443	inconclusive	No valid cDNA / EST result. Allow B73 result.	C	gDNA	60	1 of 2	8	146059066	146059125	8.05	NA	NA	NA	CTTGCAGCTGGAACATCAGCATCTGCTTTGCTTCAACAAGCACACTCTAGTGCTGGCCTT	1	237	149	BM660566	ATGCAGATTCTGAGGAAATTGTTGAGACAGGAACAGAAATAACATCTTTAGCTAAGATAGAGAGAATAGGATAGGACAACTTATGTTCATGCCACCAGTTTAGGATATTGAAGTCCTCATCAAACTTCTGTAAAGTGTCACTGTCCAGGTAGGAGGACAGTTCTGTGTCAAGTGAACTAAGGCCAGCACTAGAGTGTGCTTGTTGAAGCAAAGCAGATGCTGATGTTCCAGCTGCAAGGTTAGGAGTACTAGAATCAGATCCATAAATCAATCCCCAATTTTGTTTCCTTTTACCTGTGACAGGAGGAGGAGGAGGCACTTGTTGCCTAATTGCACCAAACTTAACATCATATTTATTAAACATGGTAAACAATTCATTTTTCACACAAGTAAAATAAA…	BMS (Black Mexican Sweet)	952039E12.x1 952 - BMS tissue from Walbot Lab (reduced rRNA) Zea mays cDNA, mRNA sequence.	588 weakly similar to GB:BAB92153.1:20804457:AP003052 AB013982_1(AB013982:pid:g3219237) Antirrhinum majus transposon Tam3 gene for transposase. (Oryza sativa (japonica cultivar-group)), partial (16%)	NA	NA	NA	NA
5026	4412	BM660566	588 weakly similar to GB:BAB92153.1:20804457:AP003052 AB013982_1(AB013982:pid:g3219237) Antirrhinum majus transposon Tam3 gene for transposase. (Oryza sativa (japonica cultivar-group)), partial (16%)	Down	NotSig	NotSig	On-On	On-On	On-On	4	4	4	4	4	4	368	613	184	119	217	253		A_92_P004443	inconclusive	No valid cDNA / EST result. Allow B73 result.	C	gDNA	60	2 of 2	1	160668839	160668780	1.05	NA	NA	NA	CTTGCAGCTGGAACATCAGCATCTGCTTTGCTTCAACAAGCACACTCTAGTGCTGGCCTT	1	237	149	BM660566	ATGCAGATTCTGAGGAAATTGTTGAGACAGGAACAGAAATAACATCTTTAGCTAAGATAGAGAGAATAGGATAGGACAACTTATGTTCATGCCACCAGTTTAGGATATTGAAGTCCTCATCAAACTTCTGTAAAGTGTCACTGTCCAGGTAGGAGGACAGTTCTGTGTCAAGTGAACTAAGGCCAGCACTAGAGTGTGCTTGTTGAAGCAAAGCAGATGCTGATGTTCCAGCTGCAAGGTTAGGAGTACTAGAATCAGATCCATAAATCAATCCCCAATTTTGTTTCCTTTTACCTGTGACAGGAGGAGGAGGAGGCACTTGTTGCCTAATTGCACCAAACTTAACATCATATTTATTAAACATGGTAAACAATTCATTTTTCACACAAGTAAAATAAA…	BMS (Black Mexican Sweet)	952039E12.x1 952 - BMS tissue from Walbot Lab (reduced rRNA) Zea mays cDNA, mRNA sequence.	588 weakly similar to GB:BAB92153.1:20804457:AP003052 AB013982_1(AB013982:pid:g3219237) Antirrhinum majus transposon Tam3 gene for transposase. (Oryza sativa (japonica cultivar-group)), partial (16%)	NA	NA	NA	NA
5388	4774	CF675061	717 weakly similar to UP:Q6Z698_ORYSA (Q6Z698) Cyst nematode resistance protein-like, partial (63%)	Down	NotSig	NotSig	On-On	On-On	On-On	4	4	4	4	4	4	256	560	169	220	126	177		A_92_P004783	inconclusive	EST result. No valid cDNA result. B73 result doesn't agree.	D	no result	NA	NA	NA	NA	NA	NA	NA	NA	NA	TCAAGGTGTCCTGGAATCAGGTCTGCATCTTTTTGTGGAATGTCGGTTCACTAAACGGAT	1	235	105	CF675061	AAATTTGGAAACGCCTTGCACTAATGTTGATTGTCTGCTTTTTGCGGCATCAACAGAAATTAAGATTGGAGATGGCTCCAAGATATCTTTTTGGGACAGCGCTTGGGCGGGGGGAAGGAGGCCAAAAGACTTGGCACCTAGTCTATTCTCCATGTCAAGACATAAGGGTAAATCACTGGCAGGGGCGGTTAGGGACAATGCGTGGATCACAGATCTTGCACTGCTAGGCAGTGTAATTACAACCCACCACCTTCATGAGTTTTTTTATTCTTTGGTCTGAGGTTCAAAAGATCCAGCTTGACCCAGGGGCTCAGGATAACATCACCTGGAAATTCACTGCAGACCATCACTACTCAGTGAAATCAGCATATTTGGCGCAGTTTTTAGGCTCAGTTCGCA…	A188	EST3987 Zea mays sperm cell cDNA library Zea mays cDNA clone Zmsp9694 5', mRNA sequence.	717 weakly similar to UP:Q6Z698_ORYSA (Q6Z698) Cyst nematode resistance protein-like, partial (63%)	NA	NA	NA	NA
5444	4879	CF632950	674 similar to PIR:S59941:S59941 serine:threonine-specific protein kinase BKIN2 - barley (fragment) (Hordeum vulgare) , partial (19%)	Down	Down	NotSig	On-On	On-On	On-On	4	4	4	4	4	4	339	467	306	484	221	177		A_92_P031263	inconclusive	EST result. No valid cDNA result. B73 result doesn't agree.	D	no result	NA	NA	NA	NA	NA	NA	NA	NA	NA	AGCCAAGAAAAGCAAGGCAGAGGGAGGCATCCAAATGTGCTCTCTGTAAACACATGCTGC	1	69	140	CF632950	AGTGTCCAATCCTTTTCTAGTAAATATTCAGTTCTTACAGAACTATAAGCATTTCTATTATTATTTCTAATGGATGTGCCTGAGACTGTTAGACAATTACAGATAAATGAATCAGAATAATTCAGGGAAAAATCATAAGATGTTATTACTTAACGTGAAAATTGCCTGAAGACCAAGGGCCCATTTCCTTTCAACTGCAAAATGCAGCCTCAAGCTGGACCCTGGAGATTCTAGGCACGTTTGGTTGGTTTATGTGGCCAGCTTGCCTCGTCTCGCTCGGCAAGACCAGGCTTACCAGCTGCGGAGAGCGGTTTCAGGTCGCCTGGGCTGGCAATGAAAATTCTGGAAAGCGCAAGAACCGAGACTGGAAACAAACCAACCAAACGGTGTATCTTGATG…	unknown	zmrws48_0B20-009-g12.s3 zmrws48 Zea mays cDNA 3', mRNA sequence.	674 similar to PIR:S59941:S59941 serine:threonine-specific protein kinase BKIN2 - barley (fragment) (Hordeum vulgare) , partial (19%)	NA	NA	NA	NA
5444	4879	CF632950	674 similar to PIR:S59941:S59941 serine:threonine-specific protein kinase BKIN2 - barley (fragment) (Hordeum vulgare) , partial (19%)	Down	Down	NotSig	On-On	On-On	On-On	4	4	4	4	4	4	339	467	306	484	221	177		A_92_P004837	inconclusive	EST result. No valid cDNA result. B73 result doesn't agree.	D	no result	NA	NA	NA	NA	NA	NA	NA	NA	NA	CTGCCTTGCTTTTCTTGGCTCGGCATCAAGATACACCGTTTGGTTGGTTTGTTTCCAGTC	1	234	164	CF632950	AGTGTCCAATCCTTTTCTAGTAAATATTCAGTTCTTACAGAACTATAAGCATTTCTATTATTATTTCTAATGGATGTGCCTGAGACTGTTAGACAATTACAGATAAATGAATCAGAATAATTCAGGGAAAAATCATAAGATGTTATTACTTAACGTGAAAATTGCCTGAAGACCAAGGGCCCATTTCCTTTCAACTGCAAAATGCAGCCTCAAGCTGGACCCTGGAGATTCTAGGCACGTTTGGTTGGTTTATGTGGCCAGCTTGCCTCGTCTCGCTCGGCAAGACCAGGCTTACCAGCTGCGGAGAGCGGTTTCAGGTCGCCTGGGCTGGCAATGAAAATTCTGGAAAGCGCAAGAACCGAGACTGGAAACAAACCAACCAAACGGTGTATCTTGATG…	unknown	zmrws48_0B20-009-g12.s3 zmrws48 Zea mays cDNA 3', mRNA sequence.	674 similar to PIR:S59941:S59941 serine:threonine-specific protein kinase BKIN2 - barley (fragment) (Hordeum vulgare) , partial (19%)	NA	NA	NA	NA
5453	4897	TC301774	1317 similar to GB:BAB89657.1:20160715:AP003262 enoyl CoA hydratase-like protein (Oryza sativa (japonica cultivar-group)), partial (98%)	Down	NotSig	NotSig	On-On	On-On	On-On	4	4	4	4	4	4	1203	1690	812	936	829	841		A_92_P004846	sense gene model	No EST. cDNA result. B73 result agrees with cDNA result.	A	cDNA	60	1 of 1	8	160449276	160449217	8.06	yes	CDS	2	GGCATGGGCGGTGATTGGAACCAAGGCCGTTCTGCTGAGAAGCAGGGATGCGACCATAGA	1	234	146	TC301774	NA	NA	NA	1317 similar to GB:BAB89657.1:20160715:AP003262 enoyl CoA hydratase-like protein (Oryza sativa (japonica cultivar-group)), partial (98%)	GRMZM2G146885_T01	AGGAGCGATATAAGTCAGAAGATGATTATCCCTATCCGCCTCCGCTTACCTTAGATGTCTCCGAGATCCAAAAACAAGAACAAGAGCGAGCAGAGCGTGGCGACAAATCACCCGCTGCCTTTTATCCCGCAACCAGCAGCAGCGAAGGCCGCGAGAGGCAGGTAGTAGCCGCACGCCACATCAACCCACCACGGATGGCCGGCGGCGGCGACCGTGACGCATCCGACGCGGAGCTCCGCGCGGGGTTCGAGACCCTGGCCGTGACGCGGCCGGACCCTTCCGCGGGGGTCTACGAGGTCCGCCTCAACCGCCCGGCGCAGCGCAACGCGCTGAGCCCGGCCGCGTTCGCGGAGATCCCGCGCGCCATGTCTCTGCTGGACCGCGCCCCCTCGGCGCGCG…	cdna|est|omrna|protein	good
5518	5024	TC280105	499 similar to UP:Q4BTP2_BURVI (Q4BTP2) Amino acid:peptide transporter, partial (3%)	Down	NotSig	NotSig	On-On	On-On	On-On	4	4	4	4	4	4	1638	3019	2605	2063	1748	2445		A_92_P004910	sense gene model	No EST. cDNA result. B73 result agrees with cDNA result.	A	cDNA	53	1 of 1	5	197706756	197706704	5.06	yes	UTR	1	TTTTTTTAGCCTGGTAGGTTTCACCTTTTTTAGGTGTGTGTAGTGATTAGCTCAACGGTG	1	234	16	TC280105	NA	NA	NA	499 similar to UP:Q4BTP2_BURVI (Q4BTP2) Amino acid:peptide transporter, partial (3%)	GRMZM2G057789_T01	AACCAAACCAACCCCTTCAACACACTTCTCACGCCGCCTGCCCAGAGCCTCTGCATCAGCCAACAACAGCGCCACCACGGGACTCGCGCATCTTCAGGCAGCGCAAACACATGGCGAGGATACTCGTCGAAGCGCCCGCAGGCTCGGGCTCGCCGGAGGACTCCATCAACTCGGACATGATCCTCATCCTCGCCGGCCTGCTCTGCGCGCTGGTCTGCGTCCTCGGCCTGGGCCTCGTCGCCCGCTGCGCGTGCTCGTGGCGCTGGGCCACCGAGTCCGGCCGGGCGCAGCCGGGCGCCGCCAAAGCCGCGAACAGGGGCGTCAAGAAGGAGGTGCTGCGCTCGCTCCCGACCGTCACGTACGTCTCCGACAGCGGCAAGGCGGAGGGAGGGGCCGACG…	est|omrna|protein	good
5563	4948	TC298363	1931 weakly similar to UP:SUT21_ARATH (O04722) Sulfate transporter 2.1 (AST68), partial (65%)	Down	NotSig	Down	On-On	On-On	On-On	4	4	4	4	4	4	344	591	452	553	289	565		A_92_P006600	sense gene model	No EST. cDNA result. B73 result agrees with cDNA result.	A	cDNA	60	1 of 1	1	24585825	24585984	1.02	yes	CDS span intron (size=95)	2	TCCAACGTTGCTGGTTCTCTGTCCTCGTGCTATGTGGCAACAGGTTCGTTCTCCCGAACG	1	224	21	TC298363	NA	NA	NA	1931 weakly similar to UP:SUT21_ARATH (O04722) Sulfate transporter 2.1 (AST68), partial (65%)	GRMZM2G042171_T02	CGACTACCTCTCTTTTTTTTTCTCTCCCTGGTGGTGGTGAAAAGACACGAGCGTCGTGCCACCGCTGATCTACGCTGTGATGGGGACATCGAGGGAGATCGCCATCGGGCCAGTCGCCGTCGTCTCGCTGCTGCTGTCCTCGATGATCCAGAAGGTCGTCGACCCGGCCGCCGACCCGGCGACCTACAGGTCGCTCGTCTTCACGGTGACTTTCCTCGCCGGGGTCTTCCAGGTCTCCTTCGGCCTCTTCAGGCTGGGGTTTCTCGTGGATTTCCTGTCGCACGCTGCCATCGTGGGGTTCATGGGCGGGGCGGCCATCGTGATCGGGATGCAGCAGCTCAAGGGGCTGCTTGGCCTCGCCCATTTCACCAACAGCACCGATGTTGTTTCTGTCCTCAA…	cdna|est	good
5563	4948	TC298363	1931 weakly similar to UP:SUT21_ARATH (O04722) Sulfate transporter 2.1 (AST68), partial (65%)	Down	NotSig	Down	On-On	On-On	On-On	4	4	4	4	4	4	344	591	452	553	289	565		A_92_P004955	sense gene model	No EST. cDNA result. B73 result agrees with cDNA result.	A	cDNA	60	1 of 1	1	24587218	24587277	1.02	yes	UTR	2	ACTATTAGTACTCCTAAGGATAATCCCATAAGCGATGCGGTTATTTGCATCCTATGAAGG	1	234	95	TC298363	NA	NA	NA	1931 weakly similar to UP:SUT21_ARATH (O04722) Sulfate transporter 2.1 (AST68), partial (65%)	GRMZM2G042171_T02	CGACTACCTCTCTTTTTTTTTCTCTCCCTGGTGGTGGTGAAAAGACACGAGCGTCGTGCCACCGCTGATCTACGCTGTGATGGGGACATCGAGGGAGATCGCCATCGGGCCAGTCGCCGTCGTCTCGCTGCTGCTGTCCTCGATGATCCAGAAGGTCGTCGACCCGGCCGCCGACCCGGCGACCTACAGGTCGCTCGTCTTCACGGTGACTTTCCTCGCCGGGGTCTTCCAGGTCTCCTTCGGCCTCTTCAGGCTGGGGTTTCTCGTGGATTTCCTGTCGCACGCTGCCATCGTGGGGTTCATGGGCGGGGCGGCCATCGTGATCGGGATGCAGCAGCTCAAGGGGCTGCTTGGCCTCGCCCATTTCACCAACAGCACCGATGTTGTTTCTGTCCTCAA…	cdna|est	good
5681	5169	DR969664	767 similar to UP:Q5VNM1_ORYSA (Q5VNM1) Cinnamoyl CoA reductase-like, partial (69%)	Down	NotSig	NotSig	On-On	On-On	On-On	4	4	4	4	4	4	288	510	563	544	685	511		A_92_P005065	sense gene model	cDNA and EST results agree. B73 result agrees with cDNA result.	A	cDNA	60	1 of 1	8	146194022	146193978	8.05	yes	CDS	2	CATGTCCGGCTACACGAAGCACATGGCAGCGTTAGAAGCCCAAGCAGCGGAGCGGGTGAT	1	233	30	DR969664	CGCAGCAGCGCGGGAGCAGGCCCGGCAGGCATGGGCGTGCTTCGGAGCACGCAGAGCCTTGAGGCGGAGGTGGACGAGCTGCGCGCCGCGCTCCTGGCGGGCGGGTGGCGCCGCTCGGCGGGCCACGCGGACGCTAAGCGCGCTCCCCGGGGTGACGCCGGAGGGGCCGCGGCGCGCGCCGTGTGCGTAACTGGCGGCATCTCCTTCGTCGGGTTCGCCGTCGTCGACCGCCTCCTCCGGCACGGGTACACCGTCCGCCTCGCGCTGGAGACGCAAGAGGACATGGACAAGCTGCGGGAGATGGAGATGTTCGGCGAGGACGGCCGGGATGGGGGGGTGTCGACGGTGATGGCGAACGTGATGGACCCGGACGGCCTGCGCCGCGCCTTCGACGGGTGC…	B73	ZM_BFb0091I02.r ZM_BFb Zea mays cDNA 5', mRNA sequence.	767 similar to UP:Q5VNM1_ORYSA (Q5VNM1) Cinnamoyl CoA reductase-like, partial (69%)	GRMZM2G179685_T05	CGCCCTAGTAGTGTAGTACGTGGCTATTTTACCCACCCCACTCGCCGTGAATACCCTCTCCACCAACACCGAGAGGCACTACCGCAGCAGCGCGGGAGCAGGCCCGGCAGGCATGGGCGTGCTTCGGAGCACGCAGAGCCTTGAGGCGGAGGTGGACGAGCTGCGCGCCGCGCTCCTGGCGGGCGGGTGGCGCCGCTCGGCGGGCCACGCGGACGCTAAGCGCGCTCCCCGGGGTGACGCCGGAGGGGCCGCGGCGCGCGCCGTGTGCGTAACTGGCGGCATCTCCTTCGTCGGGTTCGCCGTCGTCGACCGCCTCCTCCGGCACGGGTACACCGTCCGCCTCGCGCTGGAGACGCAAGGTACCAGCCGTCCCGTCCGTCCTCCCCCACACCAACCTAC…	est	good
5696	5039	TC282175	1330 similar to PRF:NP_191822.1:15228815:NP_191822 expressed protein (Arabidopsis thaliana), partial (13%)	Down	Down	Down	On-On	On-On	On-On	4	4	4	4	3	3	100	674	106	645	82	336		A_92_P005078	sense gene model	No EST. cDNA result. B73 result agrees with cDNA result.	A	cDNA	51	1 of 1	4	2514144	2514085	4.01	yes	UTR	1	AAAAAGGGCTTGTTCCAGTGAACCAACGATCTTCGCTTCTGTGTTTTAGTTGATAAACTG	1	233	169	TC282175	NA	NA	NA	1330 similar to PRF:NP_191822.1:15228815:NP_191822 expressed protein (Arabidopsis thaliana), partial (13%)	GRMZM2G001169_T01	GCCGCTCGCTATTCAGCCAAACCACGGGGGTTCCGCCCGCGAAACAACCCCGCGAGTTAAAAACTCCCACCACCTCCACGCACGCTCTCCCACGCTTCCCGTTCCTTCTCCCAGACAGACAGACTCCCCAGTCCCCACACACCACCATTTCCCCCCACTCCGCCCATCCGTCCGTCTCCGTGGCTCGCCTCCACGCCCCGTACCGGCGATGGCCGCCGAGGCAGCGTGCTGCGACGACAGCGCCTGCTCGACGCCCTTCGTGAGCGCGCCGTCCAGCCCCGCCCGGGACAGGGACAGGGAAAGGGACACCTACCCGTCCCACTTCTTCTTCAGCGCGCCGACCAGCCCCACCCGCGGCAAGGACGCCGCCGTCCCGGACCTGGACTTCGACTTCGACTT…	cdna|est|omrna|protein	good
5845	5319	TC299223	1273 similar to UP:ARF5_ARATH (Q9ZPX1) Probable ADP-ribosylation factor At2g18390, complete	Down	Down	Down	On-On	On-On	On-On	4	4	4	4	4	4	248	409	337	701	244	448		A_92_P005219	sense gene model	No EST. cDNA result. B73 result agrees with cDNA result.	A	cDNA	60	1 of 1	1	257808439	257808490	1.09	yes	CDS	2	CCTCATGGTTGGCCTGGACAACTCGGGGAAGACAACCATCGTTCTCAAGATCAATGGGGA	1	232	42	TC299223	NA	NA	NA	1273 similar to UP:ARF5_ARATH (Q9ZPX1) Probable ADP-ribosylation factor At2g18390, complete	GRMZM2G154890_T02	TAACTGCAAAAATCGGGGGACAGAGAAGCGTTCGCCTGACTCGCCCCCACTCCCGAGTGGCCGAAGCCCCGACCGGCGACCCCGCAGATCTGTCCAAGCGTTCGCCTGACTCGCCCCCACTCCCGAGTGGCCGAAGCCCCGACCGGCGACCCCGCAGATCTGTCCCATTGTTCTCCGTCCTCCCCGTCGTGTCCTCCTTGATCCTTCTTCGAGTGGCAAGTGCTGACCTCGCCTCCTATTCCTCCGGTAGCCCTACTGGGGCGCCGGGCGCACAGATCTGCTCACCCCTGGACGCTAGGCGCTGCCCAGCTCTTCCCTGCCAGCCGGTCGCGGCGGCTGCAAGCCAGCACGGCAGGGCTGCTGGTGCCTGCTCTTGTCCTCCGGCACAGCGCAGGGTGT…	est|protein	good
5930	5320	TC302601	894 weakly similar to UP:Q69DS5_ORYSA (Q69DS5) Ent-kaurene synthase like-6, partial (9%)	Down	NotSig	NotSig	On-On	On-On	On-On	4	4	4	4	3	4	187	400	262	356	120	158		A_92_P005300	sense gene model	cDNA and EST results agree. B73 result agrees with cDNA result.	A	cDNA	60	1 of 1	3	110185825	110185766	3.04	yes	CDS	3	CATGTCCAAGGTGCTCCACCTGTTCTACATGGACAGGGACGGCTACTCATCTCCGCTCAC	1	232	41	TC302601	GCGGAGTGGAGGATGAGCGGCCGGGTGCCGTCCATGGAGGAGTACCTGCCGATCGGGGAGGTGTCGTTCGCGATCGGCCCCATCGTCCCCATGGCCGCCTACCTGGTTGGGCCAGAGCTCCCGGAGGACGTGGTGGGGAGCGCCGAGTACGAGGAGATGCTCAGCCTCGTCAACCTCTCGGGGCGCCTCCTCAACGACCTCCAGACGTACGAGAGGGAGAGGAAGCAAGGGAAGATCAACAGCGTCCTGCTGCTCGCCGATCCGTCCTACTGCGGCTCCGTCGAGGCGGCAACCCGGGAGGTGAGGAGCGTCATCGAGGCCTCCAGGAGGAAGCTGCTGAGGCTGGTGCTCAGAGACGGGGCCGCGGTGCCCCGCCCTGCGAGGCAGCTGTTCTGGAAC…	-	-	894 weakly similar to UP:Q69DS5_ORYSA (Q69DS5) Ent-kaurene synthase like-6, partial (9%)	AC214360.3_FGT001	GAGAGCCTCCTCCCAGGAGCAGGAGAAGCTATGACGCCGTTGAGGTACGCCGCCTCACCTCACCTGCAGCCGCCCTTCCTGGGCTACAAATCCTCCAACGTTGATGGCCGATCAAGAACGCGGCAGCAGGCCATGATCGCCGAGCGCAGCAGCAGCAGCAGCACAAGTGGGCGAGGAGGACAGCTGGAGGACAGGATCAGGGAGCAGCTCCTCAACGCCGAGCTCTCGCCGTCGTCGTACGACACGGCCTGGGCCGCCATGGTTCCGGCGCCGGGGTCCCTTGCGGCGTCGCGGTACCCGCAGTGCGTGGATTGGATCTTGCGGAACCAGCGCAGCGACGGGTCGTGGGGGTTGGACCCTTCGCTGCGCAAGGACGCGCTCTCGTCCACGTTGGCGTGC…	cdna|est	good
6234	5576	AI855169	509 603009C07.x1 603 - stressed root cDNA library from Wang:Bohnert lab Zea mays cDNA, mRNA sequence.	Down	NotSig	NotSig	On-On	On-On	On-On	4	4	4	4	4	4	414	1391	1029	891	1165	749		A_92_P005590	sense gene model	cDNA and EST results agree. B73 result agrees with cDNA result.	A	cDNA	59	1 of 1	9	149519521	149519580	9.07	yes	UTR	4	TGTTCTCTGCAACTCTGCCCCAGCGAAATAATTTCGGCCTTGCCCAATTTCTGTTGACAA	1	230	113	AI855169	TGTCAAATACATCAACGACAAAGTATGAAAAAAATTGTCAACAGAAATTGGGCAAGGCCGAAATTATTTCGCTGGGGCAGAGTTGCAGAGAACAATCTTCTACTAAGCCACTGAATTAGGTCTTGAATATATCCTCGTGTACAATTTGGTCAACTAGGGGGAAAAGCCTCAGCTGAACAATGTTTTACGGTACCAACCTGAAGCTACCCTCAGCATCAGGAGCTTTCGTCAAACAAGTCTACGAGAAAATTTCACAAGTTAGGGCTAGTTGGGAAATCCCATTTTCCCTAAATCCCTTAAAAAATAGAGTTTCCAAACTAGCCCTTACATACTTTTTTTTCGGCAATTTTATCAAGGTATGGGATCCCCATTTGAACGGGGTTCGTAGGCTCACCAATT…	B73	603009C07.x1 603 - stressed root cDNA library from Wang/Bohnert lab Zea mays cDNA, mRNA sequence.	509 603009C07.x1 603 - stressed root cDNA library from Wang:Bohnert lab Zea mays cDNA, mRNA sequence.	GRMZM2G061428_T01	GCTGTCCGTTGTCCTCTCCCTGCCCCAAGGGTCCTGGCGCGGCAAGATCAAAGCCTCCCAACAGCCAACAAGTCGATCGCAAATCGCAAGAACAAGAGAAGAACCAATCCGACAACGTCTCCATTCTCCCTCACATCTCCTTGCTCGCCCAGCAGCTGGCACTCCCCGTCTCCCCTCGCATCCGCATCGAATCGAGGCATATCGCCCTATATATCCCATTCCGCTCGGTTGGATTCAGCTTCCCCTCCCTCTCCCCCATCGATAAAACCGATGCGTCGCCCGGCCTCGCGTACCCTACCGGCGACGGGACGAGGGGAAGGTTACAGGCACGGCGCGTGAAGGGTCCTGCCCAGTCCTGCCCGGTCCGCCGCGATGCCGTGGTTTGAGATGTGGCTGCCT…	est|protein	good
6671	6079	NP1386772	821 GB:BT019078.1:BT019078.1 Zea mays clone Contig660.F mRNA sequence	Down	Down	Down	On-On	On-On	On-On	4	4	4	4	4	4	259	594	229	652	252	695		A_92_P006004	inconclusive	No valid cDNA / EST result. Allow B73 result.	C	gDNA	60	1 of 51	9	135895515	135895574	9.05	NA	NA	NA	CTCTGGTGGCGTGACCACAAGCTAACATATCCAGTTTTATCCATAATGGCAAGGGATATT	1	227	90	NP1386772	NA	NA	NA	821 GB:BT019078.1:BT019078.1 Zea mays clone Contig660.F mRNA sequence	NA	NA	NA	NA
6671	6079	NP1386772	821 GB:BT019078.1:BT019078.1 Zea mays clone Contig660.F mRNA sequence	Down	Down	Down	On-On	On-On	On-On	4	4	4	4	4	4	259	594	229	652	252	695		A_92_P006004	inconclusive	No valid cDNA / EST result. Allow B73 result.	C	gDNA	60	2 of 51	9	141336603	141336662	9.06	NA	NA	NA	CTCTGGTGGCGTGACCACAAGCTAACATATCCAGTTTTATCCATAATGGCAAGGGATATT	1	227	90	NP1386772	NA	NA	NA	821 GB:BT019078.1:BT019078.1 Zea mays clone Contig660.F mRNA sequence	NA	NA	NA	NA
6671	6079	NP1386772	821 GB:BT019078.1:BT019078.1 Zea mays clone Contig660.F mRNA sequence	Down	Down	Down	On-On	On-On	On-On	4	4	4	4	4	4	259	594	229	652	252	695		A_92_P006004	inconclusive	No valid cDNA / EST result. Allow B73 result.	C	gDNA	59	3 of 51	9	99975786	99975727	9.03	NA	NA	NA	CTCTGGTGGCGTGACCACAAGCTAACATATCCAGTTTTATCCATAATGGCAAGGGATATT	1	227	90	NP1386772	NA	NA	NA	821 GB:BT019078.1:BT019078.1 Zea mays clone Contig660.F mRNA sequence	NA	NA	NA	NA
6671	6079	NP1386772	821 GB:BT019078.1:BT019078.1 Zea mays clone Contig660.F mRNA sequence	Down	Down	Down	On-On	On-On	On-On	4	4	4	4	4	4	259	594	229	652	252	695		A_92_P006004	inconclusive	No valid cDNA / EST result. Allow B73 result.	C	gDNA	59	4 of 51	9	150849371	150849312	9.07	NA	NA	NA	CTCTGGTGGCGTGACCACAAGCTAACATATCCAGTTTTATCCATAATGGCAAGGGATATT	1	227	90	NP1386772	NA	NA	NA	821 GB:BT019078.1:BT019078.1 Zea mays clone Contig660.F mRNA sequence	NA	NA	NA	NA
6671	6079	NP1386772	821 GB:BT019078.1:BT019078.1 Zea mays clone Contig660.F mRNA sequence	Down	Down	Down	On-On	On-On	On-On	4	4	4	4	4	4	259	594	229	652	252	695		A_92_P006004	inconclusive	No valid cDNA / EST result. Allow B73 result.	C	gDNA	60	5 of 51	8	100758761	100758702	8.03	NA	NA	NA	CTCTGGTGGCGTGACCACAAGCTAACATATCCAGTTTTATCCATAATGGCAAGGGATATT	1	227	90	NP1386772	NA	NA	NA	821 GB:BT019078.1:BT019078.1 Zea mays clone Contig660.F mRNA sequence	NA	NA	NA	NA
6780	6126	TC287028	899 homologue to UP:Q8S3Z4_MAIZE (Q8S3Z4) Typical P-type R2R3 Myb protein (Fragment), partial (98%)	Down	NotSig	NotSig	On-On	On-On	On-On	4	4	4	4	4	4	348	726	1420	1781	2282	1772		A_92_P006105	sense gene model	No EST. cDNA result. B73 result agrees with cDNA result.	A	cDNA	60	1 of 1	3	140125298	140125357	3.05	yes	UTR	1	CCTCCTCCTCGTCTTATGTTCTTCCATGCAGGCCGGAAGATCCTAAAGAGAACGTGTGCG	1	227	41	TC287028	NA	NA	NA	899 homologue to UP:Q8S3Z4_MAIZE (Q8S3Z4) Typical P-type R2R3 Myb protein (Fragment), partial (98%)	GRMZM2G041415_T01	CCACCACATCTAATCCTTCCTCCCAGCTGGTCCCTGCGGCCGCTGCTGCTCGTCCCTACAAGTATATCAACCAACAGTGCTCACATCATGCACTCTGTGGTGTCTTGGTAGTAGTTGTTGGGGTAGCTAGCTAGAGAGAGCAGCAGGCCAGCACAGCAGCATGGGGAGGTCGCCGTGCTGCGAGAAGGCGCACACGAACAAGGGCGCCTGGACCAAGGAGGAGGACCAGCGGCTCGTCGCCTACATCAAGGCCCACGGCGAAGGCTGCTGGAGGTCGCTCCCCAAGGCCGCGGGCCTGCTGCGCTGCGGCAAGAGCTGCCGCCTCCGGTGGATCAACTACCTGCGCCCCGACCTCAAGCGCGGCAACTTCACCCAGGAGGAGGACGACGTCATCATCAA…	cdna|est|omrna|protein	good
6831	6225	TC294156	759 unknown	Down	NotSig	NC	On-On	On-On	On-On	4	4	4	4	4	4	113	210	172	229	120	180		A_92_P006155	sense gene model	No EST. cDNA result. B73 result agrees with cDNA result.	A	cDNA	60	1 of 1	10	147899155	147899214	10.07	yes	UTR	3	TGAAGCCGTTTTAGGATGCAGCACTCATGACAACCCGTGTTCGATCTGGAGGAAGGATTA	1	226	110	TC294156	NA	NA	NA	759 unknown	GRMZM2G092571_T04	AAAAAAACATTCTTGTCCGCCCCGGCTCCAGGCTGCTAGTCTGCAACCCCCCATCCACCCGCGAAGTCTCCCACCACCGCGCCGATCCGGGGGCGGGCGGCGGGGGGGCCTCTTGCTCTCTACTCCACCCACTCGCGGCCTCACCCGTGGATCTACGCGGTGGCCGGCGGGCGCGATGGCGGAGGCGGAGCGGGAGCAGCGCCCGCTGCCGGAGGTGGAGCAATCTGTCACGTCCATACCGGAAGATCATGAAGCAACATGTTGGGGCTGTGGGCTTCGGCTTGTCTTTGCGAGCTACTCACCTATCTACAAGTGTGGGTGGTGTGGAGCCGTCACGCAGAGCAACAACCAGACTGCAAGGAAACCTGATAGTATATGGTTTTCCCACTGGAGGCGCCT…	cdna|omrna|protein	good
6851	6261	TC287484	2405 similar to UP:O04693_ORYSA (O04693) Glossy1 homolog (Fragment), partial (94%)	Down	NotSig	NotSig	On-On	On-On	On-On	4	4	4	4	4	4	652	1552	1192	2605	11635	6428		A_92_P006173	sense gene model	No EST. cDNA result. B73 result agrees with cDNA result.	A	cDNA	60	1 of 1	9	105197166	105197225	9.04	yes	UTR	2	GTCTGTACTGTTCATTGGGCTCTAAACTGGATTGAAAGTCTGGGCCGGACCAACTGGGCC	1	226	70	TC287484	NA	NA	NA	2405 similar to UP:O04693_ORYSA (O04693) Glossy1 homolog (Fragment), partial (94%)	GRMZM2G029912_T05	ATAGGCGCTGGGCCTACGTACGCATACTGACATAGTACTAGTACGTATTTGAGCCTGCACCACAGGGAGAAGGACTGCAACTTCTGCCTGTTCATGCCTTTGTACGACGCCCTCGGAGGGACCCTCAGCTCCAGATCGTGGGGGCTGCAGAGAGAGGTCGACCAAGGCATGAACGACCGGGTGCCGGACTTCGTGTTCCTGGCGCACGTGGTGGACGTGGTGTCGTCGATGCACGTGCCGTTCGCCTTCCGCTCCTGCAGCTCGCTGCCGTGGGCCATGCGCCCGGTGCTGCTCCCGCTCTGGCCCGTCGCCTTCGCCTTCATGCTCCTCCAGTGGTTCTTCTCCAAGACCTTCACCGTCAGCTTCTACTTCCTCCGCGGCCGGCTCCACCAGACGTGG…	est	good
7047	6467	TC308286	714 similar to UP:Q8H4U7_ORYSA (Q8H4U7) MutT-like protein, partial (64%)	Down	Down	Down	On-On	On-On	On-On	4	4	4	4	4	4	629	1239	506	1495	432	1464		A_92_P006356	EST	cDNA and EST results agree. B73 result (EST vs genome) agrees with EST result.	E	EST	0	1 of 1	7	19584868	19593770	7.02	no info	NA	3	CGTGTTTGCCTTGCTTTGGAAGTGTGTTTGTATCGGGAGTCCTCTTGTTGTCACAGTTGC	1	225	18	TC308286	TGATCAGCTCCCAAAGTGGACCGGGTCTTCTATTTCCAAAGGGAGGCTGGGAGAATGATGAAACTGTTGAAGAGGCAGCTGCAAGGGAAGCTATCGAAGAAGCTGGAGTGCGAGGAGATTTAGTGCAACTGCTGGGGTTCTACGATTTCAAGAGCAAGCAGCCCGAAGCAACGTGCAGAGCCGCAATCTTCGCCCTGCACGTGAAGGAAGAGCTAGCATCCTGGCCAGAACAGAGCACCCGGCAGAGGAGCTGGCTCACCGTTCCCGAGGCGGCGGAGCGGAGCCGCTACCCGTGGATGCAGGAGGCCCTCGTGACAGGCTTCTCCGCCTGGCTCGAGAACTGGAGAAACGGTGGTGGCGGCGGCGGCGGCGGCGGCTGCGTGGACCGAACTGAGAGAT…	-	-	714 similar to UP:Q8H4U7_ORYSA (Q8H4U7) MutT-like protein, partial (64%)	GRMZM2G043275_T01	AAAAAGAAAAGAGAGGGAGAGGAAGCGAGCGGCTGGGCGCCCCAAGCCCCACATGGTGCAGCGAGGTCCACGCTAACAACTTCTCGACCTTGGCCTCCCACGGCTCTGCCGCATTGCCGCGCGCCGCCGGCCGGCACTCGCCGTCCTGACGCGAGAAGGAAGATGCTCTAGGAAGTTGGGGGCCTGGCTAGGGACAGCCTGTGTCCCGCCGTGGGATCGGTGGGAGAGGGGGAGGCAGGCATGTGTGATCTGGTGGCCCGCACGGGCCGGCACCTGCAGCGCTACGAGAACGGCCGTCGCCTTGTGGCCGGGTGCATACCATTCAGATATAGGGATATTAATGATGGAGCTTCTGATGATGAACAAAAGAAACTTGTTGAAGTTCTCATGATCAGCTCC…	cdna|est|omrna|protein	good
7190	6581	TC282935	909 similar to PRF:NP_197092.1:15237209:NP_197092 expressed protein (Arabidopsis thaliana), partial (14%)	Down	NotSig	NotSig	On-On	On-On	On-On	4	4	4	4	4	4	573	786	774	941	874	542		A_92_P006492	sense gene model	cDNA and EST results agree. B73 result agrees with cDNA result.	A	cDNA	60	1 of 1	4	239123666	239123517	4.1	yes	CDS span intron (size=85)	3	TGCATAGCCTCATCGAGCAGTTGACAGCTAAGCAAGCTCAAGCTGAAATTCTGGCCACTG	1	224	72	TC282935	CAGCTTGAAATTATGCTCTGTTACTTCCATTTCCTCCAGATTACTCAGAAGCTGAGTGGCCTCAATCTGGAGGAAATGGAAGTAACAGAGCATAATTTAAAGACACAGCTTGAAAATGCTCTGAAGGAGCTAGAGGCTGCTCAACATAAAGCATCAACAGCAACCTCTGGAACAGCTGAAAATGCTCTACTGGAAGCTAAGTCAGTGACTGACCTTAAATCTAAAGATTTGGAGGAGAAGAAAAGGGAGCTTGAACTATTGGATAACAAGGTGCAAACATTAGAGAAAGAGTGGTCTGTGGTTGAAGAAGAATCTTTAAAGAAACCCACTCCTGCACAAAGGGAGAAGGTCCTGGAGAGGCAACTGCATAGCCTCATCGAGCAGTTGACAGCTAAGCAA…	-	-	909 similar to PRF:NP_197092.1:15237209:NP_197092 expressed protein (Arabidopsis thaliana), partial (14%)	GRMZM2G373914_T03	CGCCGGCAGAGGCTGCCGGCGACGGTGGGGGGTGACTTCCTCTCCCCCTACCCTTCCGATCTCTTTCCCTCTGCGAATTGTTCTATTAGGTTTGGTACATTCTGTTCCCTTGCTCAAATCTCTGTCTCTGGCCCCGCGGGGATTAAAACGTGAACCACCAGCCACCATTTCATACGATCTCATCACACTTCTTAGTTACCATCTCCAGCGACCTTCCTCGGGGGTGCTAGCCGGATCCGCGATCGTCGAAATCCCAAGCTCCTCCACAGGCCCGAGGGTCGGTCGTCCTCATGGCGGGGATCCTGGCGTGGGCGGCTGACGTGGTCGGCGGGGCCGGCGGCAGCGACGACGAGGCGGACGACGACGCGCGCGCCGCGGCGTCGGCCGCCATGACCCCGG…	est	good
7267	6566	TC296247	922 unknown	Down	Down	Down	On-On	On-On	On-On	4	4	4	4	4	4	1492	1831	2245	4261	1299	2292		A_92_P006568	sense gene model	cDNA and EST results agree. B73 result agrees with cDNA result.	A	cDNA	60	1 of 2	3	205015167	205015226	3.07	no	UTR	1	ACAAGACTGGGACATAAACGGCTCGTAGTCTTACGGCTTCTTTGGCTAATCTCTTCTCCG	1	224	87	TC296247	TGGTGCAAAAACTTCCAATCCGGCTGCGACGAATCTCGTCTGGGCAGCCCGGCCACCTTTTGCACATAAGGATGGGCTACGTGTGTTGAACATTAGTGGCGAAGCGCCCGATTCACTCTGCTTGGGGGCCTGGAGTTCCATCTGCCTTCCAGTCCTCTCAGTGAAGCGGGCGCACATCAGTTGGTTTTTCTTTACCCCCCCTCGCCTCCCCTTTTGTTTTCCTGCGATGGCTTCTGTTTTCGTGTTCAAACAGAAGGTCGTCGTCTCTTGGATCTGCTTGAGTTTTGTCATGGTTTATGTGGCCTGCGCAATGCAAAGGGTCTGGAACTAAAAGGTTTTCTGTGGCGAAATTGATGCCCGTGCCAAGTACATGAACAGAGTTGGAATGCAATGAACTCC…	-	-	922 unknown	GRMZM5G837754_T01	TGAGCTGAAGCCGGGTGAGCCACTTTTTTGGCTCATGCCCTCTAGTTTATTTTGGAAAAACACTTCACTGATGAAGCCATTTGAAAAAGAGGTGTTTGATACAACTTTTGCATGAGTCAGAGCCGAAACTGAAAAATAAGCCTACCAAAGGGACCTTACTCTTCTTTTTTTTTTGCTACGTTGGGCTAGTATAATGTCTTCATTTCATACATGGAGAGGACGTTCTTGGAGGACTTGCATGTGGCGACACATAAGAACGGAATATTCTGCGAATATACTTCCAAGATATTTGAGATCGTTCTGTTCGTTGGAAACATGCATAATTTCAATTATGTCAATCAACTGTTTTCGTCCGGTTTCTCCATGCAGGGCTTCTTCGGTTCGAGATAGATAGATTTT…	cdna|est	good
7267	6566	TC296247	922 unknown	Down	Down	Down	On-On	On-On	On-On	4	4	4	4	4	4	1492	1831	2245	4261	1299	2292		A_92_P006568	sense gene model	cDNA and EST results agree. B73 result agrees with cDNA result.	A	cDNA	60	2 of 2	3	205015167	205015226	3.07	yes	UTR	1	ACAAGACTGGGACATAAACGGCTCGTAGTCTTACGGCTTCTTTGGCTAATCTCTTCTCCG	1	224	87	TC296247	TGGTGCAAAAACTTCCAATCCGGCTGCGACGAATCTCGTCTGGGCAGCCCGGCCACCTTTTGCACATAAGGATGGGCTACGTGTGTTGAACATTAGTGGCGAAGCGCCCGATTCACTCTGCTTGGGGGCCTGGAGTTCCATCTGCCTTCCAGTCCTCTCAGTGAAGCGGGCGCACATCAGTTGGTTTTTCTTTACCCCCCCTCGCCTCCCCTTTTGTTTTCCTGCGATGGCTTCTGTTTTCGTGTTCAAACAGAAGGTCGTCGTCTCTTGGATCTGCTTGAGTTTTGTCATGGTTTATGTGGCCTGCGCAATGCAAAGGGTCTGGAACTAAAAGGTTTTCTGTGGCGAAATTGATGCCCGTGCCAAGTACATGAACAGAGTTGGAATGCAATGAACTCC…	-	-	922 unknown	GRMZM2G035198_T01	ATCCACACCTTCAGGGCGCCGTTCTTGGTACTATAGCAACTATATAGGAGTAGTGTTTGGGTTTCACTTTGATCTCTTGTGTTCTTTCTCGCAGCGTGTCCGGGTGGTGTTGTGCTTTCTTGCAGTGAGCCTGCTCTGTTTTTACCAATGGTTTCTTTGTTCATGTGGTGGTTTTGAGCTCCATTTTTCTTCTTCTTCTTCTTCTCTCTCCCTGGGACTGTTGTTTTTTTGGTGTGGTGCAAAAACTTCCAATCCGGCTGCGACGAATCTCGTCTGGGCAGCCCGGCCACCTTTTGCACATAAGGATGGGCTACGTGTGTTGAACATTAGTGGCGAAGCGCCCGATTCACTCTGCTTGGGGGCCTGGAGTTCCATCTGCCTTCCAGTCCTCTCAGTGAA…	cdna|est|omrna	no_start
7654	6970	TC294958	1762 similar to GB:AAH82559.1:52221169:BC082559 lung cancer metastasis-related protein 1 homolog (Mus musculus), partial (7%)	Down	NotSig	NotSig	On-On	On-On	On-On	4	4	4	4	4	4	291	494	503	672	267	334		A_92_P006927	sense gene model	No EST. cDNA result. B73 result agrees with cDNA result.	A	cDNA	60	1 of 1	3	184154071	184154012	3.06	yes	UTR	1	TAGGGGCGATCGATGGTAGTCACTTCCCTGCAAGTGTCCCAATGTCAGAGCAAGCAAAAT	1	221	164	TC294958	NA	NA	NA	1762 similar to GB:AAH82559.1:52221169:BC082559 lung cancer metastasis-related protein 1 homolog (Mus musculus), partial (7%)	GRMZM2G014979_T03	GTTTTTCTCCCCCACCCCGCTCGCCGCCGCAGGCGACTCGCCACTCTAACTCGCTGCCCGCCGACCATGAAGGCACTCCTCTCCCACAGTTCGACTCCATCTGGACCCCCCTCGACGTCACCGGTGTCCGCACCCTTACCATCTCGTTCGTCGTCTTTCAGGTCGACGTGAGGTGAGACGCTATTGCCGTCGAGCCAGAGCTGAAGGTGGTGGTTCAGGCGACGGTTGTGCGGGTTGCTGAACTCGTTGTACATATGTGCAACTCATTTGAAGTGGCTCGGTTTAGGGTTTAGGGTTTCCACCATAGATGCTTGGTTTGTTGATTCGATTTGATATGATTGGCGACGTCGTTCTTTGATACAACCCCATTATTCTTTCCTTTACTGCCTCGTTTTAGAG…	cdna|est	good
7975	7253	CF059625	597 similar to PRF:NP_176853.1:15219751:NP_176853 zinc finger (CCCH-type) family protein (Arabidopsis thaliana), partial (14%)	Down	NotSig	NotSig	On-On	On-On	On-On	4	4	4	4	4	4	200	447	812	1111	521	487		A_92_P007228	sense gene model	cDNA and EST results agree. B73 result agrees with cDNA result.	A	cDNA	60	1 of 1	6	165862220	165862279	6.07	yes	UTR	1	CACCCTCTCCAGCTCTACTTCATTGTGCGGTTATACCATCGTCAGTCTTCAGAACCCAAA	1	220	31	CF059625	GCACGGCATCGCCGAGCTCCGCCCTGTTATCCGCCATCCGCGCTACAAGACCGAGGTCTGCCGCATGGTTCTCGCTGGCGTTGTCTGCCCCTATGGCCACCGCTGCCACTTCCGCCACTCCATCACCCCTGCCGATCTCTTCCTCCCGCGCCCTTAATATGTCAGTCCACCACCCACTGCCACTCTCTCGTCCGCTTCCACCCTCTCCAGCTCTACTTCATTGTGCGGTTATACCATCGTCAGTCTTCAGAACCCAAAAAATGTCTGATTAGTTGTGATTCAGAAAATGATAGCCGTAAATAAGCTATAGATAGATACACGAGATGGAAAATGAAAATTGTTCTACGTAATTAGCACACAGGCAAGATGTGAATATGTAGTTCTAGACACCGAAGGTAT…	F2	QCS14f05.yg QCS Zea mays cDNA clone QCS14f05, mRNA sequence.	597 similar to PRF:NP_176853.1:15219751:NP_176853 zinc finger (CCCH-type) family protein (Arabidopsis thaliana), partial (14%)	GRMZM2G149347_T02	ATTCATCAACGCAGCGCGGCGCCTACCGCTCAAACTCCCTATGCTTCCTCCCCCTCTCTAGCGGAGCTGCAGGAGCACCACCCCTCCAAGTCGGCGTCTAGAATCCAGTGGACGTTCAAGTACGGGAAGCTAGTCTAAGAGGGGCAGGTCTCAGGTGGTTTGCGCGGGGGCGCCATGGAAGTTGTGCTCGCTCCGGCCCAGCACGACGGCCTGCACGCGGCGTTTGGGCCCAATCCCTTCGACATCGGCGTTGGCGGAGATGGGCGGTTCTCCTCGAGCCTCTCCTCGCTCGGCGGCGATCGCTTCTGCGGCTACTCCACCACCGCCTCCCTCTTCGTCAATAGCCCCGGGCTGTCCTCGCCGTCGCCGCGCGCCGACTCGCTGTCCCGCGGTTCCTCC…	abinitio	good
8185	7489	BI542529	645 similar to UP:Q94FY4_MAIZE (Q94FY4) C2H2 zinc-finger protein (Fragment), partial (13%)	Down	NotSig	NotSig	On-On	On-On	On-On	4	4	4	4	4	4	326	618	331	411	201	231		A_92_P007425	inconclusive	EST result. No valid cDNA result. B73 result doesn't agree.	D	no result	NA	NA	NA	NA	NA	NA	NA	NA	NA	TCTATCTCAAGAATTGCTGCTATGATTAGTCAGCGGTTAGTGACACTTGTTTTTTTCCCC	1	218	122	BI542529	ATAAGTTCTGTTGCTTCAAATTCAGTTCTGCCAGCTGTAGGAATAGGTGATTATCTTTTTTATATGGCTGACAATGATAGTATACTCAGTATCAAAGAATATAGTTTTTTAATTGTGTTTTCTGCTAGGTACGACATCTATTAATTTTTTTGTTTGTTATATATGTTTTTTCTCCACATACATTCTTTAGATTTGATAGCCTTTTAAGCGACTAGTTATATGGGACCTGGAAGTCTTTTTATGTCTTCTAGTGTACTTCACTATGCACTTATTTCTATCTCAAGAATTGCTGCTATGATTAGTCAGCGGTTAGTGACACTTGTTTTTTTCCCCGCTATTGCTTTTTTAGAGGTGATGCTGATGTGCAAGCATCTTCACCTTGAGTTCTGCCTTGCCAGA…	W64A	949020H05.y1 949 - Juvenile leaf and shoot cDNA from Steve Moose Zea mays cDNA, mRNA sequence.	645 similar to UP:Q94FY4_MAIZE (Q94FY4) C2H2 zinc-finger protein (Fragment), partial (13%)	NA	NA	NA	NA
8343	7626	TC283222	1106 weakly similar to UP:Q5BQ31_WHEAT (Q5BQ31) Serine:threonine protein kinase, partial (43%)	Down	NotSig	NotSig	On-On	On-On	On-On	4	4	4	4	4	4	327	524	416	481	387	392		A_92_P007576	sense gene model	No EST. cDNA result. B73 result agrees with cDNA result.	A	cDNA	60	1 of 1	4	203706245	203706304	4.08	yes	CDS	3	AAATTATCAAGCAGCTTAACGGAAGCAGCTTTCCATCTCGCAACTAGATGCTTAGGGCCT	1	217	146	TC283222	NA	NA	NA	1106 weakly similar to UP:Q5BQ31_WHEAT (Q5BQ31) Serine:threonine protein kinase, partial (43%)	GRMZM2G321153_T03	ATGGATCTAGGGTTAGAGGATCGGAGGAAGGAGGAGTCGGCGGGTCAGGGAGGCGCGCTGACAGAGAGGCGCGCGGCGGCGCGGGACAGGGAGGCGCAAGGCGGCGGCGGGGGCAGGGAGTCTTGGATCTGTGCGCGAGGCGGCGACGGGGGACACGAAGTCTTGGATGAATCTTCTGGAATTGATTGGACCATGCGCTTCAAAATAATCTTGGGGATATGCAATGGGTTACATTTTCTGCATGAGGAGCGAAGTGAAGCCATAGTTCATTTGAACCTTAAACCTAGCAACATAATGTTGGGTGACGACATGGTGCCGAAAATTGCAGATTTTGGGCTTTCAAGGTTGTTTGGTGAAGAACAAACCAGAACTCTCACCAAAAACGTTGTGGGATGGATA…	abinitio|est|protein	good
8406	7747	TC281540	1396 similar to UP:Q9SNJ3_ORYSA (Q9SNJ3) ESTs AU031435(E61570), partial (72%)	Down	BelowBG	NotSig	On-On	Off-On	On-On	4	4	2	4	4	4	172	263	-	155	168	143		A_92_P007634	sense gene model	No EST. cDNA result. B73 result agrees with cDNA result.	A	cDNA	60	1 of 1	1	6841161	6841102	1.01	yes	UTR	5	TGATATGGTATAGCAGCAGGAAATGCTGTACTTACGTTGCTATGGTCAAAGATATTAGGG	1	217	20	TC281540	NA	NA	NA	1396 similar to UP:Q9SNJ3_ORYSA (Q9SNJ3) ESTs AU031435(E61570), partial (72%)	GRMZM2G392956_T01	GGAACTGATAACTCGAAGGGGACGATTGAGAAATTTGTCCGCTCACCATCTCGGTCGGCGACAGCGGGAAACCACTGGGCCTCCTGCACCTGCAGCCAGCAGCCCCGCCGCGACACGCTCCCCCGAGATCTCCAGCGCCCGACTTGGCAGATCCAGCAAGCTGCACCCACCGCAGGCGTGATCTCCTCTCTTGGATCCCGAAGATGGCGGCGGGAACGGAGGCCTTTGAGGCATACTTCCGCCGCGCGGATTTGGACCAGGACGGCCGCATCAGCGGCCAGGAAGCTGTCGCCTTCTTCCAGGGCGCCAACCTGCCGCAGCCAGTCCTCGCCCAGGTATGGATGCACGCCGATCAGAACAAGACTGGTTTCCTCGGCCGCCCGGAATTCTTCAACGCGC…	cdna	good
8484	7735	TC279338	611 similar to PRF:NP_565714.1:18402553:NP_565714 expressed protein (Arabidopsis thaliana), partial (97%)	Down	NotSig	NotSig	On-On	On-On	On-On	4	4	4	4	4	4	1244	2727	949	757	783	867		A_92_P007709	sense gene model	cDNA and EST results agree. B73 result agrees with cDNA result.	A	cDNA	60	1 of 1	8	24530706	24530765	8.03	yes	CDS	1	CTTTCTGCTGTGCGGATCATACATACATCTTGCTTTAGCCGGAGAGGTTGCTGTACTGTA	1	217	33	TC279338	CAGAACAAGCTAGTCTGAAAAATCAATCGCAGAAACCCAAAGTAGCACTAGGACGAACGGACCAAGCGACGACGAAACGAAACAACAGTACAGTACAGTACAGCAACCTCTCCGGCTAAAGCAAGATGTATGTATGATCCGCACAGCAGAAAGCAGGGGACAGCTAGCAGGGGATCTTGGAGGTAAACCAGGTCATGACATGGAGCGGCGCCTTGACGAGCTCCACGGCCACCTCCAGCAGCACCGTCACGCAGAGGCAGCAGGGGCATAAACGAGATGGGCAGCCCGATGATCCAGATGACGGCGCCGACGAAGGAGACGAGGACGGCGAGCAGCGCGAAGGGCAGGCCCAGGAGCCACCCGAGCGGCCGGCACTCCCCGTCGCCGCCGCAGCACATC…	-	-	611 similar to PRF:NP_565714.1:18402553:NP_565714 expressed protein (Arabidopsis thaliana), partial (97%)	GRMZM2G467370_T01	CTGCCAGACTGCCCACCCGGCCCCGTCTATCCCTTGGAAAGTCAGACGAGAAAGCGTGCTGGGCACCGCAAGGAAAGCGACCACGAAACCGCGCGCCTCCTGCCTCTCCATCTTCTCCATATATACTACCTATCGACCGTGTCCGGCGGGCCGGACCTCTTGTCGTCTTGGTGCGCGCGCTCGGTTTCCCTTCCTTTTTCCCTCGCGCGCGGCCAACCTAGAAAGCGACGGCGGAGCCGGAGAGGGAAGGGGAGGCGGGCCGGCTGGTCAAGGGCGGACGATGTGCTGCGGCGGCGACGGGGAGTGCCGGCCGCTCGGGTGGCTCCTGGGCCTGCCCTTCGCGCTGCTCGCCGTCCTCGTCTCCTTCGTCGGCGCCGTCATCTGGATCATCGGGCTGCC…	cdna|est|omrna|protein	good
8609	7812	TC281689	1623 homologue to UP:Q4NPG7_9DELT (Q4NPG7) PE-PGRS family protein, partial (3%)	Down	NotSig	NotSig	On-On	On-On	On-On	4	4	4	4	4	4	511	896	390	492	614	622		A_92_P007829	sense gene model	No EST. cDNA result. B73 result agrees with cDNA result.	A	cDNA	60	1 of 1	5	4919194	4919253	5.01	yes	UTR	2	TTCTTCTTCTTGAGGCTTTGTTTGTCCTCGCTGCGTTTGTTGGGGTTCGCCATTGCCTCG	1	216	123	TC281689	NA	NA	NA	1623 homologue to UP:Q4NPG7_9DELT (Q4NPG7) PE-PGRS family protein, partial (3%)	GRMZM2G089448_T01	CCCAGCGCCACCACTGTTTGCAAAAATATATGTTAAAAAGGCACTAGCAGCAGTAGTACCTGAAGCTCCAAAAAAAATGATGCGCTGTTGTGCTGTGCTGTTGGCCTCCGCCTGGCCTAGTCCGCGTTTCCATATATAGAAAACCCACAGCTCTAGCTAGAGTGACCACCACCAGACCAGACTAGACCGCACTTCCCCTCACCTCTCATCAGCTCACCCTCACCAGCTCTCCCGTGTCGGCGTGCAACAGAACAGCCTCCTCCCAGCCTCGGTCAAGGAGTTTCATTTCCTCCTCCCAGGCTCCCACAGATATCCGGACATGGACGACGACTCCAGGTCTCAGGCGGCGGCGGCGGCTGACCTGTCGCTGTCCCTGGCGCCGACGCCAGCGCCTCCCGC…	est|omrna|protein	good
8635	7861	TC281637	931 weakly similar to UP:Q45TD8_ORYSA (Q45TD8) CIA (Fragment), partial (61%)	Down	NotSig	NotSig	On-On	On-On	On-On	4	4	4	4	4	4	505	1364	627	609	986	785		A_92_P007852	sense gene model	No EST. cDNA result. B73 result agrees with cDNA result.	A	cDNA	60	1 of 1	1	122163545	122163604	1.05	yes	UTR	1	CTGTCTCATGTCCAACATGCAGACTACAGCGGTCGATCTCACCACGTACTCGATCGCGTC	1	216	71	TC281637	NA	NA	NA	931 weakly similar to UP:Q45TD8_ORYSA (Q45TD8) CIA (Fragment), partial (61%)	AC202185.4_FGT004	CTGATTCATGGACCAAGCAAAGGTAACCTCTTGTCAGTTGTCTCCCACTGCAGTACCCTCTCCAATCTATAAATTTCTTCACAATATCTTCTGCACCTCTCACACAAGACATCCTTACATTTTCTTGCTGATCACAGCTAGTAGGGAGCGAGAGTTACCTTGAAATCAAGGCAGTACGTACGAGTACGATCGACAATGTCGACGGTCACTTCTTGCACCTTTCTGAGCCTCGGGTCCCCAGTGCGGCCGGCAGTCTCCTCCGCGAGACCGGCGGCGGCGGCGGTGGCTTCCCGACGGAGGCCCCGGTCCCTTTCTGTGTGCTGCGAGGCCGGCCGGAAAGGGGATCACAACCCAAAGACGGATCTGCATCCATTTAACATCCCTGCCTTCGTTCTGGTG…	est	good
8653	7896	TC281351	1225 similar to UP:Q9AVV6_HORVU (Q9AVV6) MCB1 protein, partial (44%)	Down	NotSig	NotSig	On-On	On-On	On-On	4	4	4	4	4	4	1686	2977	2742	3110	2140	1768		A_92_P007870	sense gene model	No EST. cDNA result. B73 result agrees with cDNA result.	A	cDNA	60	1 of 1	1	94368790	94368849	1.05	yes	UTR	2	TTGTGGAATGGAATTAGGGGAGAGGGATCAGCTGGGATTTGGGGGTTGATGGGTCCCTGT	1	216	35	TC281351	NA	NA	NA	1225 similar to UP:Q9AVV6_HORVU (Q9AVV6) MCB1 protein, partial (44%)	GRMZM2G088524_T01	GTAAGCAAGACCAACGGAGCAAGGCCCCCCCAGGGGGGCGGGGCACCACAGGTACTCTTCTCCTGCTTGGCCTCTTGTGCCGCAACCGCGAGTGCGGCCTACGGTAGCCTCCAAAGCAGCACATCCAAAGCAGGGACCGAATGGACATGGACCGGCCGGAGGAGGAGGGGCAGCAGCGGAGGGAGACGATGACGCCGGTGCTCCTCAGGCTGTTCGGCGTGGACGTCCACCGGGGTGGCGGCAGCGGGGAGCCGGAGGAGTCGCCGATGGACCTGAGGAAGAGCTCCAGCATGCCCGACCTCACCATCAACCCGCTGCTGTCGCCGGAGGAGAAAGAGGGCTGCAAGGGGTACGCCTCCGACGACGCGGAGCTGGCGTCCGGCCAGCAGAAGCGCCGCC…	cdna|est|protein	good
8813	8035	TC302223	991 similar to UP:Q6Z387_ORYSA (Q6Z387) Lipid transfer protein-like, partial (64%)	Down	Down	Down	On-On	On-On	On-On	4	4	4	4	4	4	1649	3022	4819	9628	7499	15301		A_92_P008020	sense gene model	No EST. cDNA result. B73 result agrees with cDNA result.	A	cDNA	60	1 of 1	7	16098824	16098883	7.02	yes	UTR	1	CGTGCGTGTGTGGTGGGGTACTTTTCACACTATATTGGAAAAAGAAGCTATTATCTTTGG	1	215	55	TC302223	NA	NA	NA	991 similar to UP:Q6Z387_ORYSA (Q6Z387) Lipid transfer protein-like, partial (64%)	GRMZM2G170044_T01	GTTCGTCACGCGCCGGCGGCATATGACAGAGGCAAATAAGCAGCGAATCGGCACCCTCAACGGCCGCCGCCGATGCACGCACGTCACAGCCGCTACATGGCTACATCACGCCGCACCCGGCCCAACGGCACCCGTAGGGCCGGCCGTGGCCCATAGGCGGCAGCCACGTTCGCGTCCGGGCCGGTCCGCGGCCACAACTAATTCCCGGAATCCCGGGTCCCGCGCGCGCTAGCTCTCTCTATCTCTCCACCACCTCACCTGCCGCCATGACACCACCCCGCGCGCACGCTGCCGCAGCGACACCGGCGCGCTCACACCGCCACAGCCCACACCCCCTCCGTCTATATATTCCGCTCCCCGCCCGCCTCTAGCCATAGCCTTATAGCCACATACCGGCCA…	cdna|est|omrna	good
8854	8114	TC294211	1426 similar to UP:Q942F3_ORYSA (Q942F3) Extra sporogenous cells-like, partial (29%)	Down	NotSig	NotSig	On-On	On-On	On-On	4	4	4	4	4	4	290	493	341	337	276	311		A_92_P008060	sense gene model	No EST. cDNA result. B73 result agrees with cDNA result.	A	cDNA	60	1 of 2	8	155078045	155077986	8.06	no	CDS	2	TTCGGCGAGGACAACAATCTCGTAGGATGGGTCAAACAACACTCAAAGTCGAAGCTGGCA	1	214	144	TC294211	NA	NA	NA	1426 similar to UP:Q942F3_ORYSA (Q942F3) Extra sporogenous cells-like, partial (29%)	GRMZM5G837898_T01	CCCCTTGGTTGCCTTTTGCTGTTCATCTTGCTTGACCAGTCCAGTGTACTCTTGCACTTCCTCCCCCTCATCCCTTGGTGCCTCACACTGCCTGCATCTCAGATTTGGACGCCCCATTTCCATCATGCTTGCTGCACCTGCAACCATGTATTCTATCTACATTCATGGTATGATTTGCAACATCGTTGGTCAAAAGCAAGGTAAAATTTGACAAACAAGGAATGAAACGAAAATGGATTTGGCACCGAGGAAAAACCACCATTTATATATGTACATACACAGCTCTTACTAAAGTGTGACGAGAAGAGATGATTAAGGATTAAAAGAAAAGAAAAGAAAATCGACCTACTCCCATAGGTACATAACATCTTCAGCTTTGCGAAGCTACAAGGGAAAAAA…	est	good
8854	8114	TC294211	1426 similar to UP:Q942F3_ORYSA (Q942F3) Extra sporogenous cells-like, partial (29%)	Down	NotSig	NotSig	On-On	On-On	On-On	4	4	4	4	4	4	290	493	341	337	276	311		A_92_P008060	sense gene model	No EST. cDNA result. B73 result agrees with cDNA result.	A	cDNA	60	2 of 2	8	155078045	155077986	8.06	yes	CDS	4	TTCGGCGAGGACAACAATCTCGTAGGATGGGTCAAACAACACTCAAAGTCGAAGCTGGCA	1	214	144	TC294211	NA	NA	NA	1426 similar to UP:Q942F3_ORYSA (Q942F3) Extra sporogenous cells-like, partial (29%)	GRMZM2G048294_T01	GCACTCACCATCTCCTCCCCACCTCTCCCTCCCTCCCGTACCATCTCGTCGGCTCCTCCCCCGTCGCCGTCCCGCTTCTTTAATGGTTTTATAAGGTAGCGCGCTAGCTCATGGAATCTCCGGGGCTGGTGCTGGTCGCTGTAGTGGCACTCTTCGTCGTCGTCGTGGCGGCCACCGCCTCCGACGGCGACGATGCCCAGCTGCTGGAGCAGTTCAAGGAGGCCGTGCCTAGCCAGGCCCCGGACCTGCGCGGGTGGAGCGCCAGCGATGGCGCCTGCAGGTTCCCAGGCGCCGGCTGCAGGGGCGGTCGCCTCACGTCGCTGTCGCTCGCCGCCGTCCCGCTCAATGCCGACTTCCGGGCCGTCGCGGCCACCCTGCTGCAGCTGAGCAGCCTCGAGA…	cdna|est|omrna|protein	good
9001	8231	TC313350	1601 similar to PRF:NP_191883.2:30695756:NP_191883 endonuclease:exonuclease:phosphatase family protein (Arabidopsis thaliana), partial (44%)	Down	NotSig	NotSig	On-On	On-On	On-On	4	4	4	4	4	4	1297	1923	931	968	209	215		A_92_P008198	inconclusive	No valid cDNA / EST result. No valid B73 result.	D	no result	NA	NA	NA	NA	NA	NA	NA	NA	NA	CAAGTGCAAGTGCAGTTGATGGAAAGATCCGAAATTTGTTGGGCCAAAGCTTCAGCTTCT	1	214	19	TC313350	NA	NA	NA	1601 similar to PRF:NP_191883.2:30695756:NP_191883 endonuclease:exonuclease:phosphatase family protein (Arabidopsis thaliana), partial (44%)	NA	NA	NA	NA
9069	8357	TC296444	795 similar to PRF:NP_974587.1:42572981:NP_974587 MATE efflux family protein (Arabidopsis thaliana), partial (30%)	Down	NotSig	NotSig	On-On	On-On	On-On	4	4	4	4	4	4	2048	4349	8001	13249	10306	16429		A_92_P008263	sense gene model	No EST. cDNA result. B73 result agrees with cDNA result.	A	cDNA	60	1 of 1	1	245310413	245310354	1.08	yes	UTR	2	AAATTGATGCAATTCACCCTGATGCAGATTCGGCAATTGATGCAAGGTTGCAATTCAGTG	1	213	54	TC296444	NA	NA	NA	795 similar to PRF:NP_974587.1:42572981:NP_974587 MATE efflux family protein (Arabidopsis thaliana), partial (30%)	GRMZM5G842695_T03	GCCTCGACGAGCGAGTCGAGGACTCATCCTAGCTAGCTAAGCTGTCCGACAGCGCAGCAGACCGATACGAGTACGACGATGATGAGTAGCACCGGCGGCGAGAGCAAGCTGGAGAGCCCGCTGCTGGGCCTGCCCGCGCCGGGCTCGTCGGCCGGCAGCGGGCACAGCCACGGCGAGGCGGTGAGCGGGCAGCTGGAGAGCATCCTCAGCGACGCCTCCCTGCCGTGGAGGCGGCGGATGCTGTCGGCGTCCATGGTGGAGATGCGGCTGCTCGTGCGCCTGGCCGCGCCCGCCGTGCTCGTCTACATGATCAACTACCTCATGTCCATGTCCACGCAGATCTTCTCGGGACACCTCGGCACGCTCGAGCTGGCCGCCGCGTCGCTCGGCAACACCGGC…	est	good
9085	8388	TC304576	422 similar to UP:Q8VCQ2_MOUSE (Q8VCQ2) Gatad1 protein, partial (8%)	Down	NotSig	NotSig	On-On	On-On	On-On	4	4	4	4	4	4	1537	2345	3631	3597	5812	3642		A_92_P008279	sense gene model	cDNA and EST results agree. B73 result agrees with cDNA result.	A	cDNA	60	1 of 1	1	179870639	179870580	1.06	yes	UTR	1	TTTTCTCTTCTTCTTTCGGTGTCAAGCTTGAATTAGCGAGGGCTAGCTATGCGTGGTGAT	1	213	22	TC304576	GAATTCCATTGTGTTGGGAGAGGAGGAGGAGGGCGCGGGGACGCCGGTGGCACCGGCGCGCCGAGGCAGAGGCAGGGCTGGAGCCGGTTCGCGTGGGCGCGCCTCGGCCTCTCCTGCAAGAGCTCCGCCGGCGCCGTCGAGCGGAGCATGGTGAAGCTGGCCAAACGGCCGGAGGCGGTGGACCCTAGAGATGCTTGAAATCCACTCACTGCCCGCGGCATGTTGGCCTGCTCGTCTTCTCTGCTTCGATCTTCTAGTGCGTCTTGTCATGTTCACTTCTAGCTGCTGCTCTTCCTCTTCTTCTTTTTTTCTCTTCTTCTTTCGGTGTCAAGCTTGAATTAGCGAGGGCTAGCTATGCGTGGTGATGGAATTTGAGAATCACTTTGTGAATGAATGAAA…	-	-	422 similar to UP:Q8VCQ2_MOUSE (Q8VCQ2) Gatad1 protein, partial (8%)	GRMZM2G430623_T01	ATCGCCATCACTTGTTGCACTAGCCCTAAATGCCAGTGCTCTGCCGATAACCTCCTCTCCCTTGAGCGCCAACCACCGTTTTTCCCCCCTTCCTCCACCTCCGTCTGGGTCTCCTCACACCAAGAAACACACACGCGGCAGAGAGACAATCCATTCCAATATACAAACAGGACGGCAGGACACAGCCTTCGCGTGCCAACGATGGGGCAGCAGGAGGAAGTAGCGGCCGTGCAGAAGCCGCCGGCCGCCGCCGTGGTCTTCACGTGGGAGCCTGTCGTCACCGTCACCGCCAAAAGGCCGGAAGGCGGCGTCGGGGACACCACCGCCGTCATCACGCCGGCGGGGAGCCCGACGACGAAGGCGGCGCGGCGGCTCGCGGTGCCGCCGCCGCCGGGCCGG…	cdna|est|omrna|protein	good
9261	8557	TC296066	634 similar to PRF:NP_181906.1:15224357:NP_181906 expressed protein (Arabidopsis thaliana), partial (70%)	Down	Down	Down	On-On	On-On	On-On	4	4	4	4	4	4	6594	11497	3928	8595	2189	7702		A_92_P008442	inconclusive	No EST. cDNA result. B73 result doesn't agree.	D	no result	NA	NA	NA	NA	NA	NA	NA	NA	NA	GCTTGTGCTTTGAGGGATGTAATAGTGGCCCCAGATGTTTGTATTTTCATGGCGAGCCGG	1	212	10	TC296066	NA	NA	NA	634 similar to PRF:NP_181906.1:15224357:NP_181906 expressed protein (Arabidopsis thaliana), partial (70%)	NA	NA	NA	NA
9340	8546	TC296303	1000 unknown	Down	Down	Down	On-On	On-On	On-On	4	4	4	4	4	4	127	309	184	590	143	621		A_92_P008515	inconclusive	EST result. No valid cDNA result. B73 result doesn't agree.	D	no result	NA	NA	NA	NA	NA	NA	NA	NA	NA	TCAATGATGATGAGCCAGAAGTCACTCTCCTTTGGCTAAGGGGGAAGATGGATAAACTCT	1	212	21	TC296303	CGCCTCACGCGGCTGAGCACGCCGCCCCCGCCGCCTCGTCCCTGTCTCGCCGTCGCCGCCTCGTTCCCGTCCTGCCATCATCGTCTCGTCCCTGCTTCTCGATCGTACGCCGTGAGCAATAGGAGTTCCGTCCGGCGCTGGAGCTGAGCCTGGAGATTGTCCCTACTCTTGTGAGAGTCGCGAGGACAAGCTTTCCCCCTCTTGAGATCCGGTGTCTAATCCATTTTTCAAGATAAGATGTTTAGAGGTTCTCCTAAGATAGTAGCTTTACCTAAAGCTGCTCAAAAGAAGGCTTCTCCTAAAGCTGCAAAATCAAAGAAATGTGGCGGTGGTGTTGAGAGAGCTGCATGGAATGTTGAATTAGAGAAGAGTCTTGTTGACTTGTTGTTTGAACACAAT…	-	-	1000 unknown	NA	NA	NA	NA
9460	8613	TC283957	1581 similar to UP:Q69QJ5_ORYSA (Q69QJ5) WRINKLED1-like protein, partial (51%)	Down	NotSig	NotSig	On-On	On-On	On-On	4	4	4	4	4	4	343	538	767	721	1313	1322		A_92_P008630	sense gene model	No EST. cDNA result. B73 result agrees with cDNA result.	A	cDNA	60	1 of 1	7	117848541	117848600	7.02	yes	UTR	2	ATGGAGCTCTCTCGCCATTTGAGAACCAAGAAAATGGTGAGACACACAAAACAAGAGAGG	1	211	121	TC283957	NA	NA	NA	1581 similar to UP:Q69QJ5_ORYSA (Q69QJ5) WRINKLED1-like protein, partial (51%)	GRMZM2G141219_T04	GCTCTCCGGTAGAGGAAGGGTGGGTGGACACGACGGCGGTGTGCTTCAACTGTCGCAACACTGGAATGCGGTTGCACGGCGTCCAAAATCCTCCACACGCCGTGTTCCGGGCAGTCACTTTTGGATGGAACGAGGGGGAAAAATTAGCAATTTTACCTGCAGAATTTTCATATAAGATATATATACGTAGTTCCTATCGGGGAAAAAGAAAATCATTCCATGCAAAGAAAAATTCAAATTCCTGCGAAAGATGGCGTGTTTTTTTGGTGCTGATCAGCCTGTTGCGTTTGCGTGTGGACCGTGCTGTGCGCGCCAGGGACGCAGGAGGAGGCGGCGATGGCGTACGACATGGCGGCGATCGAGTACCGGGGCCTGAACGCCGTCACTAACTTCGACCTC…	abinitio|est	good
9499	8688	TC303435	438 homologue to UP:Q69L19_ORYSA (Q69L19) CSLC2, partial (5%)	Down	NotSig	NotSig	On-On	On-On	On-On	4	4	4	4	4	4	863	1792	901	764	1373	1338		A_92_P008667	sense gene model	cDNA and EST results agree. B73 result agrees with cDNA result.	A	cDNA	60	1 of 1	6	158226070	158226129	6.06	yes	UTR	3	TCAAAGGGCTCTTTGTGAAGGGAAGAGCGTCGCCTTCTTGGATGCGGAAACCTTGGGTCC	1	211	43	TC303435	GCACACAAGTATTATCTTCATTTGAAGGTAAAGTCTGTCAAAAAAAGAAAAAAACAAAAGAGCCCTTGCATGTAGGGGCACAAATATTCTTACAAAAGAATCGAAACCTGGAAGAACAAAAGCATCTCGCAGGCTAAACCCCAAGCTATACCTATCTACACAGCTCCCCACGTTTCAGTATCTTCCGACCCCTCCTGGAACAGGAACAGGGACCCAAGGTTTCCGCATCCAAGAAGGCGACGCTCTTCCCTTCACAAAGAGCCCTTTGAATTTGATGATGCCTGCGAGGATTTCTTCAAGCGAAAAAATATATATATATATATAACCCATTATTCAACTGCTATCAATCCACCTGCTCGCCGATCAGGTCGAGCCCGACGACCAAGAACGAAACCCCCT…	-	-	438 homologue to UP:Q69L19_ORYSA (Q69L19) CSLC2, partial (5%)	GRMZM2G074792_T02	CGGGACGGGAGGCACAGCCGCGGATAAATAAAGCGGGGGAGGCGAGCTCCCCTGCTAGACCGACGACGTGAGCGTCGACCGCCTCGTGCTCTGCCTCGGCTGCTTCTGGATCAAGCTCAAGGGCGTCAGGCCCGTGCCGCCGCTGCCCGCCGACAAGGAGGACGTCGAGGCCGGTCCCGACGGCGTCCCCATGGTGCTCGTGCAGATGCCCATGTGCAATGAGAGAGAGGTGTACCAGCAATCCATCGGTGCGGTTTGCAGCCTGGACTGGCCAAGGTCAAATTTCCTGGTCCAGGTGTTGGATGACTCTGATGATGCTACCACTTCGGCACTTATCAAGGAGGAGGTGGAGAAATGGCAGCGAGAGGGTGTGCGCATAGTATACCGGCACCGGGTGAT…	cdna|est|omrna|protein	good
9499	8688	TC303435	438 homologue to UP:Q69L19_ORYSA (Q69L19) CSLC2, partial (5%)	Down	NotSig	NotSig	On-On	On-On	On-On	4	4	4	4	4	4	863	1792	901	764	1373	1338		A_92_P015559	antisense gene model	cDNA and EST results agree. B73 result agrees with cDNA result.	A	cDNA	59	1 of 1	6	158226274	158226216	6.06	no	UTR	3	TAAAAGAGCCCTTGCATGTAGGGGCACAAATATTCTTACAAAAGAATCGAAACCTGGAAG	1	167	114	TC303435	GCACACAAGTATTATCTTCATTTGAAGGTAAAGTCTGTCAAAAAAAGAAAAAAACAAAAGAGCCCTTGCATGTAGGGGCACAAATATTCTTACAAAAGAATCGAAACCTGGAAGAACAAAAGCATCTCGCAGGCTAAACCCCAAGCTATACCTATCTACACAGCTCCCCACGTTTCAGTATCTTCCGACCCCTCCTGGAACAGGAACAGGGACCCAAGGTTTCCGCATCCAAGAAGGCGACGCTCTTCCCTTCACAAAGAGCCCTTTGAATTTGATGATGCCTGCGAGGATTTCTTCAAGCGAAAAAATATATATATATATATAACCCATTATTCAACTGCTATCAATCCACCTGCTCGCCGATCAGGTCGAGCCCGACGACCAAGAACGAAACCCCCT…	-	-	438 homologue to UP:Q69L19_ORYSA (Q69L19) CSLC2, partial (5%)	GRMZM2G074792_T02	CGGGACGGGAGGCACAGCCGCGGATAAATAAAGCGGGGGAGGCGAGCTCCCCTGCTAGACCGACGACGTGAGCGTCGACCGCCTCGTGCTCTGCCTCGGCTGCTTCTGGATCAAGCTCAAGGGCGTCAGGCCCGTGCCGCCGCTGCCCGCCGACAAGGAGGACGTCGAGGCCGGTCCCGACGGCGTCCCCATGGTGCTCGTGCAGATGCCCATGTGCAATGAGAGAGAGGTGTACCAGCAATCCATCGGTGCGGTTTGCAGCCTGGACTGGCCAAGGTCAAATTTCCTGGTCCAGGTGTTGGATGACTCTGATGATGCTACCACTTCGGCACTTATCAAGGAGGAGGTGGAGAAATGGCAGCGAGAGGGTGTGCGCATAGTATACCGGCACCGGGTGAT…	cdna|est|omrna|protein	good
9571	8824	TC299415	1750 UP:TBB6_MAIZE (Q41783) Tubulin beta-6 chain (Beta-6 tubulin), complete	Down	NotSig	NotSig	On-On	On-On	On-On	4	4	4	4	4	4	3011	5609	4404	4456	3315	4948		A_92_P008734	sense gene model	No EST. cDNA result. B73 result agrees with cDNA result.	A	cDNA	60	1 of 1	3	187441657	187441598	3.06	yes	UTR	2	TTGCTTTTGGTACGGTACTATCCTGCTAGTATGCTTGGCGTTTGAGGTTCCTGGCGTGAA	1	210	70	TC299415	NA	NA	NA	1750 UP:TBB6_MAIZE (Q41783) Tubulin beta-6 chain (Beta-6 tubulin), complete	GRMZM2G071790_T05	GTTGTTCCCGCGATGTAACCGGAAATGCGATTGGATCCGCTGATTTGCCACCTAGGAATGTCCTGGCCCATGCTTGTCTCTCTCTCTCTCTCTTTTGACGAAGGTTATTCGATTGGTTTTGTGATTGATTCTCTTGTTTGTAGGGCGAAGATGAGGGAGATCCTGCACATCCAGGGAGGGCAATGTGGCAACCAGATTGGCGCCAAGTTCTGGGAGGTGGTGTGCGATGAACATGGCATTGACCCTACCGGGCGGTACACTGGCAATTCCGACCTTCAGTTGGAGCGTGTTAATGTCTACTACAATGAAGCCTCCTGCGGACGCTTTGTTCCCCGCGCTGTTCTCATGGATCTTGAGCCTGGGACAATGGACAGTGTCCGGACCGGACCCTATGGGCAG…	abinitio|omrna	good
9571	8824	TC299415	1750 UP:TBB6_MAIZE (Q41783) Tubulin beta-6 chain (Beta-6 tubulin), complete	Down	NotSig	NotSig	On-On	On-On	On-On	4	4	4	4	4	4	3011	5609	4404	4456	3315	4948		A_92_P025666	ambiguous	No EST. cDNA result. B73 result agrees with cDNA result.	A	cDNA	60	1 of 2	3	187443490	187443549	3.06	no	CDS	2	CACAGTTCTCAGCTTCCTTCCTCACAACATCCAGAACAGAGTCAATGAGCTCAGCACCCT	1	104	96	TC299415	NA	NA	NA	1750 UP:TBB6_MAIZE (Q41783) Tubulin beta-6 chain (Beta-6 tubulin), complete	GRMZM2G071790_T05	GTTGTTCCCGCGATGTAACCGGAAATGCGATTGGATCCGCTGATTTGCCACCTAGGAATGTCCTGGCCCATGCTTGTCTCTCTCTCTCTCTCTTTTGACGAAGGTTATTCGATTGGTTTTGTGATTGATTCTCTTGTTTGTAGGGCGAAGATGAGGGAGATCCTGCACATCCAGGGAGGGCAATGTGGCAACCAGATTGGCGCCAAGTTCTGGGAGGTGGTGTGCGATGAACATGGCATTGACCCTACCGGGCGGTACACTGGCAATTCCGACCTTCAGTTGGAGCGTGTTAATGTCTACTACAATGAAGCCTCCTGCGGACGCTTTGTTCCCCGCGCTGTTCTCATGGATCTTGAGCCTGGGACAATGGACAGTGTCCGGACCGGACCCTATGGGCAG…	abinitio|omrna	good
9571	8824	TC299415	1750 UP:TBB6_MAIZE (Q41783) Tubulin beta-6 chain (Beta-6 tubulin), complete	Down	NotSig	NotSig	On-On	On-On	On-On	4	4	4	4	4	4	3011	5609	4404	4456	3315	4948		A_92_P025666	ambiguous	No EST. cDNA result. B73 result agrees with cDNA result.	A	cDNA	57	2 of 2	8	171330258	171330317	8.08	no	CDS	1	CACAGTTCTCAGCTTCCTTCCTCACAACATCCAGAACAGAGTCAATGAGCTCAGCACCCT	1	104	96	TC299415	NA	NA	NA	1750 UP:TBB6_MAIZE (Q41783) Tubulin beta-6 chain (Beta-6 tubulin), complete	GRMZM2G172932_T03	CCGTGCGTCGCGAGGAAAGGCTCGGAACGGGAGGGCGCGGGCCGTCGGATGCTCGCAGTCGCAGCTGCCACCGCCGCCTACGGCTATTTAACCCCGCGCTGCCGACGCCGCACTCGCCCCCGGCCTCCTCCGCCCGCATACCCGATCCCGCTCGCTCGCCGCCAGTTGTCCCGCAGCTCGGATCGTCTCATACCTCGGCGAAAATGAGAGAGATCTTGCACATCCAGGGAGGGCAATGTGGCAACCAGATCGGTGCCAAGTTCTGGGAGGTCGTGTGTGACGAACACGGCATTGACACTACAGGTCGGTACACTGGCACTTCTGACCTTCAGTTGGAGCGCGTCAATGTCTACTACAATGAGGCCTCCTGTGGCCGCTTTGTGCCCCGTGCTGTTCTCA…	cdna|est|omrna|protein	no_stop
9588	8856	TC281385	864 similar to UP:Q5QMQ4_ORYSA (Q5QMQ4) Homeobox transcription factor-like, partial (17%)	Down	Down	NotSig	On-On	On-On	On-On	4	4	4	4	4	4	870	1702	542	1772	871	1142		A_92_P008749	sense gene model	No EST. cDNA result. B73 result agrees with cDNA result.	A	cDNA	60	1 of 1	6	164471454	164471395	6.07	yes	CDS	2	ATGACGTTGAGATGGATTGGGATGATGACATTCGGGACAACGATGATGGTAATGGAGCAG	1	210	36	TC281385	NA	NA	NA	864 similar to UP:Q5QMQ4_ORYSA (Q5QMQ4) Homeobox transcription factor-like, partial (17%)	GRMZM2G122750_T01	ATGGAGTCCTCCGACGACGGGGGCTCCGGGCCGCTGCTGCTGGCGGCGGGGATGGGGAGTCCCGGCCATTCGTTGGTCCCCGCGGCCGTCGGCGGTGCGAGTAGCGCACCTGGCGCCTCCGGATCCGGGGGGAAGCCGCCGGTGAAGCGCGTCATGAAGACGCCCTACCAGCTGGAGGTTCTGGAGAGGACGTATGCAGAGGATTCGTACCCAAACGAGACGAAGCGGGCGGAGCTATCGGTGCAGTTAAACCTCACGGACAGGCAGCTGCAGATGTGGTTCTGCCACCGCCGGCTCAAGGACCGGAAACCGCTGGCCAAGAGGCAACTGAGGGACGACGAGGTTAGCGCCCCAGTCATAGCGCCATCACCTGTGCTTCCGCCTCCATCGCCGCCCAGC…	est	good
10306	9397	TC294882	1254 similar to UP:Q9XGV6_GOSHI (Q9XGV6) Bacterial-induced peroxidase precursor , partial (88%)	Down	NotSig	NotSig	On-On	On-On	On-On	4	4	4	4	4	4	156	370	242	269	383	321		A_92_P009418	sense gene model	cDNA and EST results agree. B73 result agrees with cDNA result.	A	cDNA	59	1 of 1	9	59831221	59831280	9.03	yes	UTR	1	GCCGGAAGGTGAACTGAGAATGGCTTGCATTCAGAGACGGGATGACAGGGGGAGTTGTCT	1	206	129	TC294882	GTACGTAGTGGGCTGAGCCAGAAATGGGCACGTCGTTGGCTAGAAGCGTTGCTCTGTTTACTCTGCTGCTCTGCCTGCTTCTTCCGTCCCATGGCCATGGGAAGCTCTCGACCAAGTTCTACGCCAAGTCGTGCCCCAGCGTGGCCGCCATCGTGCGGTCGGTGATGGAGCAGGCGGTCGCCAAGGAGCCCAGGATGGGCGCCTCCATCATCCGCCTCTTCTTCCACGACTGTTTCGTCAATGGTTGTGACGCGTCCATCCTCCTGGATGACACTTCGACGTTCACCGGCGAGAAGAACGCCGGAGCGAACACCAACTCCGTCCGCGGGTACGAGGTGATCGACGCCATCAAGACGCAGGTCGAAGCAGCCTGCAAGGGCACCGTGTCGTGCGCCGACA…	-	-	1254 similar to UP:Q9XGV6_GOSHI (Q9XGV6) Bacterial-induced peroxidase precursor , partial (88%)	GRMZM2G080689_T01	GGTGCGCCGCGCACAACCGCAACCAAGGCCACCATGAGCGTCCAGCCGTCCACCAATCACTGCCGTCAATAGCGGCGTACACCACGAGCAACAGATTGTAGCGTGTACGGGCGGTCCAGCGCTATAAATCCACAAAAATGGGCAGTGTCACTTCCTGCTCTGCTTCAGTACGTAGTGGGCTGAGCCAGAAATGGGCACGTCGTTGGCTAGAAGCGTTGCTCTGTTTACTCTGCTGCTCTGCCTGCTTCTTCCGTCCCATGGCCATGGGAAGCTCTCGACCAAGTTCTACGCCAAGTCGTGCCCCAGCGTGGCCGCCATCGTGCGGTCGGTGATGGAGCAGGCGGTCGCCAAGGAGCCCAGGATGGGCGCCTCCATCATCCGCCTCTTCTTCCACGACTG…	cdna|est|omrna|protein	good
10399	9574	TC290320	792 similar to UP:SYC_STRA3 (Q8E7F2) Cysteinyl-tRNA synthetase (Cysteine--tRNA ligase) (CysRS) , partial (5%)	Down	NC	NC	On-On	On-On	On-On	4	4	4	4	4	4	253	423	217	303	159	222		A_92_P009507	sense gene model	cDNA and EST results agree. B73 result agrees with cDNA result.	A	cDNA	60	1 of 1	10	142469096	142469141	10.06	yes	UTR	2	TATCAGATCCTGAATACTTCCTTTGTCAAAGCTTTCACTTGTCTGAAGGAAGACGTCGGC	1	205	114	TC290320	GAGTTTCAATGATTATAATTCCATGCTTGGATCATAGAATTGTTCAGTATCTTTCTCATCGCTCGCTAGTGCCGACTGGGTATAATGTATATGGAAATGGAGATATGAAACAATGTTAACTGATACTATCTTCAGAGCTGGTGAAAGAAAACTTTTTCCCCCTGAGTGTAATTAATTGGCGAGAGAAACTAATGCAGCGTCCTATTTTGTTTCACCTTCTTGTAGTTGTAGGGCTTGGCAGGGAACACAGGGGCACCTTGAACAGATCATCGTCGTCGTCCTTCTCTGCCGGCGGCACAACGATGAAGAAGTCCCTGCTTGCAAGTATTGGGTGACGGGCATGTCGTCCTGTAGGTTCCAGTCGTCGAACGTCGGGATCCGGCGCCACTTGCTATCATC…	-	-	792 similar to UP:SYC_STRA3 (Q8E7F2) Cysteinyl-tRNA synthetase (Cysteine--tRNA ligase) (CysRS) , partial (5%)	GRMZM2G126957_T01	TTATAAATAGCTTGCATTAAATTCTGTGAAAATTATATAAAAATAAGAGTGTTGATAAAAAACTAAGAACGTTGATAAAAGGCTATTTATGATCTCTAGATAAAAGATCTAAGGAGTACAAAACCATAATGCATAGGCTCCTTCAAATCCAAAAACATTTTTGTTGCCAAACAAATGAGCCTGCATTAATACCGTCATTCCTGTAATGTGCATTTAGGTCCATCCCCAGCAAAATGATACAACGAACACTCCGGGTATGTTACCTGTGGAACCTGCAGAAGAACCAATATATGTTAATGCAAAACAATACCATGCAATCCTTAGGAGGAGGCAAACACGTGCTAAATTGGAGGCCCAAAACAAGATGGTGAAAAATCGGAAGGCTGCAAAGGAGGGCGA…	est	good
10429	9633	TC289945	566 similar to UP:Q6YYB7_ORYSA (Q6YYB7) Auxin transport protein-like protein, partial (11%)	Down	NotSig	NotSig	On-On	On-On	On-On	4	4	4	4	4	4	130	257	123	112	220	177		A_92_P009536	sense gene model	cDNA and EST results agree. B73 result agrees with cDNA result.	A	cDNA	60	1 of 1	1	60755347	60755288	1.04	yes	CDS	2	GCCGGCAGACCTCCTGGTGAGCCGTATCTGCATCAGATCCGCCCGTGTGGGGAGTATTAT	1	205	54	TC289945	CCGGACAAGGTAAGGCGACGTACGGCGGCGATGGCGCCGGTGGTCATGATGAGCATGTGCGTCGTCGTGTCGCTGGTGGCGGTGCAGCTGCAGGCGACGAGCAGCGACGGCGCCACGGCCGCCACACCGTCCGTGGTGCTGCCGCCGGTGACGGTGCCCCGTGTGCGCGGCCGGTTGGAGGCCGGTCGTAAGCTGCAGGCCGTCGACGCCGTCGGGATGGGCATGGACTCCGTGGTGCGTCGGACGGTGGTGCTCACCACGATGCAGACGAGCAACTCGCCCTCCCTGGGCTACGGCTCGCTCCGCCCGAACAACGCTGTGTGCGGGTCCAGCTGCGCCGGCAGACCTCCTGGTGAGCCGTATCTGCATCAGATCCGCCCGTGTGGGGAGTATTATCAG…	-	-	566 similar to UP:Q6YYB7_ORYSA (Q6YYB7) Auxin transport protein-like protein, partial (11%)	GRMZM2G091648_T02	CGCGCGATGAAATGTCATGTCTGTGTTCAATTATCATCCGAGGGGAGCGAGTCGACGGCAACAACAGCTCGAGGAGACGCGCCACCGCCCACCAGCTAGCGCACCACGCCACCACCCCCGCCCCCGATCAACGCAGCAGCAGGGACGCCTATAAATGCCTAGGTGCGTGCGGGCATCGTCTGACGCCCCGGCGCCTTCCTGCTAGCACTACGCCACTACCAGTCAGGGCAAGACTCGCAGCCCGGACAAGGTAAGGCGACGTACGGCGGCGATGGCGCCGGTGGTCATGATGAGCATGTGCGTCGTCGTGTCGCTGGTGGCGGTGCAGCTGCAGGCGACGAGCAGCGACGGCGCCACGGCCGCCACACCGTCCGTGGTGCTGCCGCCGGTGACGGTGCC…	abinitio|cdna|est|omrna	good
10697	9821	TC291934	559 similar to GB:AAC99772.1:4093155:AF088281 phytochrome-associated protein 1 (Arabidopsis thaliana), partial (28%)	Down	NotSig	NotSig	On-On	On-On	On-On	4	4	4	4	4	4	1324	2234	1750	1412	232	288		A_92_P009793	sense gene model	cDNA and EST results agree. B73 result agrees with cDNA result.	A	cDNA	59	1 of 1	6	130005069	130004921	6.05	yes	CDS span intron (size=84)	1	GGAGCTCCGATCTCAACCCCTCGTCGCTAAGGGCAGAGACCAGGAAGAGAGCTGCAGCTT	1	204	27	TC291934	GAGAGCGTCGGCGCCGGCGGCAAGGCACGTCGAGGGCGGCAACAAGGGCCTGTTCGTCAAGGTCAACATGGACGGCGTGCCCATCGGCCGGAAGCTCGACCTGGGCGGGCACGCCGGCTACGACACGCTAACCGCCGCCGTCGACCACCTCTTCCGCGGGCTCCTCGCCGCTCAAACGTCGGGACCAGGCGGCGAGCGGTAGGCGGTCGCGGGGATCCTGAACGGTGGCGGCGAGTACACGCTGGTGTACGAGGACGACGAGGGAGACCAGATGCTGGTCGGGGACGTGCCGTGGCCGATGTTCGCCGCCACCGCCAGGCGTCTGCGCGTGCTGCGGAGCTCCGATCTCAACCCCTCGTTGCTAAGGGCAGCGACCAGTAAGAGAGCTGCAGCTTAGTG…	-	-	559 similar to GB:AAC99772.1:4093155:AF088281 phytochrome-associated protein 1 (Arabidopsis thaliana), partial (28%)	GRMZM5G864847_T01	ATGGCTTGGAATGGCCGCTTCGGCGACGACGAGGAGGGGAGCGGCCTTGAGCTCAGCCTTAGCCTCCCGGGCTACTTCTCCGGATCGCCAACCCAAGCTGCAGCAGGTTTCGAGGACAAAGCAGACGGCGGCTCTGCTGCTGCTGCTGCTGCTGGGCGAGCAAAGGGAAGCAATGGCTTCAAGGCCAGGCCGGCGGCAGCTGCTCCGGTCGTGGGATGGCCGCCAGTGCGCGCGTTCCGGCGGAACCTCGCCTCGGCGTCCTCCAAGCCGTCCCGCGATCCGCCACCAAGCCACAGAGGAAACGAGTCCGCGAGCGTCGGCGCCGGCGGCAAGGCCGTCGAGGGCGGCAACAAGGGCCTGTTCGTCAAGGTCAACATGGACGGCGTGCCCATCGGCCGG…	est	good
10850	9953	TC293937	1188 unknown	Down	NC	NotSig	On-On	On-On	On-On	3	4	4	4	4	4	145	247	132	171	139	176		A_92_P009942	sense gene model	No EST. cDNA result. B73 result agrees with cDNA result.	A	cDNA	60	1 of 1	3	225099995	225100055	3.09	yes	UTR	2	ACTCAAGCTGAAAGGTTTCTGTTGGGATTTTGTGTCAAGGCAAAAGATTGCCGTTTCAAC	1	203	61	TC293937	NA	NA	NA	1188 unknown	GRMZM2G002578_T02	ATCGGAAAGATTTCCACTGGGCCGTCTAGATAACAAGCGGCCCCACCACACCGCTGCAGTCGCCGTGCTCGCGCATGGAGCTTGGAGGCGGAGGGCGAGGCGGCGGCGACCGGGTCCGGCGGCAGTTGCAGTCGGTGGGGCGGCTGGCAGCGTATCTCGGCGGCGGTTTCCTCCTCCTCTCCGCCACCTCTTCCGTCGCCGTCCGCGCCCTCCGCGCCATCTCCGACGCCAACCAGAGGAAGTTCGCGAAGCCGTGCGGTGCCTGCGAGGGGAAGGGCAGCTACTCGTGCAGGCTCTGCAGGGGCAGCGCCACCATCGAGTGGTCTCCGATGCACGACCCGGTGTTCGTGAATCCGTGCCTCTGCCCTACCTGCGATGGGACTCGGGTGCAGCGCTGCT…	cdna|est|protein	good
10958	10161	CD956657	235 unknown	Down	NotSig	Down	On-On	On-On	On-On	4	3	3	4	4	4	105	142	125	182	130	218		A_92_P010047	ambiguous	cDNA and EST results agree. B73 result agrees with cDNA result.	A	cDNA	60	1 of 4	UNKNOWN	2334971	2335026	None	yes	CDS	2	GTTCAGGTGATCCTTTGTCCGCAACAACAAATGCTCAAAATGCTTCGATTCGAAAACGAG	1	202	16	CD956657	GATCCAACGTCAAGTGATGATGTAGTATCTCTCAGACTCCAGGTGGAAAAACTTGTAAATCATGTCCAGAACTTGGAGCAGAAGACTAAAGCTTTAGAACAACAGCAAAACCAGCATGGAGGTTCAGGTGATCCTTTGTCCGCAACAACAAATGCTCAAAATGCTTCGATTCGAAAACGAGTATATGTCGAACCACCAAGTCAAGAGTACGGGATGCATGATGGTGATACACTTA	mixture	SCE_246 GeneTag2 Zea mays cDNA, mRNA sequence.	235 unknown	GRMZM2G066865_T02	ATGTCAAGGGGTACAAGAAGGAACATCATTCGAAGCCATGAGGAGTATTTGTCAGAGGAGCTTGTTGTGCAAAGAAGTAATCACAAAACATATGCCCCTTATCATGTTGATCCAAGTTCTGAAGAAGACCAATTAGATATGGAAAATAATGATGAGATTATTGCCCCAGATCATCATCAACATGCTGCAGCTTCTGATTTTGATCCTACCTCTACTGGGCACCCTTGTGATATAGATGGTGATGCTGAGCCTAATATCGAAGAGGAAACTGTGGGAACAAGACGTGGGAAGACAAAACTTAAACATGTTTGGAACATTCCAAAAGGGCATAGGATTGTAGTAAAATGTAATGAGTTTGACCAGCCGATTGGAGAAGAAGCAGGAGTGCTTGGAAAATTC…	abinitio	good
10958	10161	CD956657	235 unknown	Down	NotSig	Down	On-On	On-On	On-On	4	3	3	4	4	4	105	142	125	182	130	218		A_92_P010047	ambiguous	cDNA and EST results agree. B73 result agrees with cDNA result.	A	cDNA	60	2 of 4	9	101893573	101893518	9.04	yes	CDS	1	GTTCAGGTGATCCTTTGTCCGCAACAACAAATGCTCAAAATGCTTCGATTCGAAAACGAG	1	202	16	CD956657	GATCCAACGTCAAGTGATGATGTAGTATCTCTCAGACTCCAGGTGGAAAAACTTGTAAATCATGTCCAGAACTTGGAGCAGAAGACTAAAGCTTTAGAACAACAGCAAAACCAGCATGGAGGTTCAGGTGATCCTTTGTCCGCAACAACAAATGCTCAAAATGCTTCGATTCGAAAACGAGTATATGTCGAACCACCAAGTCAAGAGTACGGGATGCATGATGGTGATACACTTA	mixture	SCE_246 GeneTag2 Zea mays cDNA, mRNA sequence.	235 unknown	GRMZM2G416535_T01	ATGGCGGATGCCTCTTTTCCAAATTTTTTAGCAGCCCGCAATTCCCTCGGTAAAACAAATGAGATTTCCCTCCATTTTTTTGGAGGCACATATTTCCCTCCAGAGACTGCCAGACCGGAGGTAAAGCGGCAGCGTCATTATCTCCCATCCATATCTTTTTCCCTTCATTATTCTCTCAACTTCCCAAGGAACGCGCAGCCGCCGGAGGCAGTTCTGGACCGATCTACTCAGGATTGCAGCCGGAGCCGCGCGTCTTCTCCACATCCTCTTCCATCATCAAATCTGTTGGCGATCGACACCTGCATGCGGCTGCTACCATCTCGCGATCTGCACTCTGCTTCCTCGTCTGCCGCGGCCGAAGTGCATGAGATGTCAAGGGGTACAAGAAGGAACATCATT…	abinitio|est	good
10958	10161	CD956657	235 unknown	Down	NotSig	Down	On-On	On-On	On-On	4	3	3	4	4	4	105	142	125	182	130	218		A_92_P010047	ambiguous	cDNA and EST results agree. B73 result agrees with cDNA result.	A	cDNA	60	3 of 4	8	49496902	49496847	8.03	yes	CDS	2	GTTCAGGTGATCCTTTGTCCGCAACAACAAATGCTCAAAATGCTTCGATTCGAAAACGAG	1	202	16	CD956657	GATCCAACGTCAAGTGATGATGTAGTATCTCTCAGACTCCAGGTGGAAAAACTTGTAAATCATGTCCAGAACTTGGAGCAGAAGACTAAAGCTTTAGAACAACAGCAAAACCAGCATGGAGGTTCAGGTGATCCTTTGTCCGCAACAACAAATGCTCAAAATGCTTCGATTCGAAAACGAGTATATGTCGAACCACCAAGTCAAGAGTACGGGATGCATGATGGTGATACACTTA	mixture	SCE_246 GeneTag2 Zea mays cDNA, mRNA sequence.	235 unknown	GRMZM2G006290_T02	ATGGATGTTGGAAAGGTCAAACGTCTCTTGCGTTATCCTAAAGGTTCCGATCAATATGTAGCTGGTGTTAAAGGATTTATTGAATTTGCATTTAAAGATAAGTCTGAAGGTACCAAGATATATTGCCCATGTCAAACATGTGTTCACACTACTACACAACCAAGGGATGAGATGTATGGACATCTGGTGTGCAATGGGATACTTGAGAATTATGATGAATGGGTTTTTCAAGGTGATCATTCAGTGAAAGACACCGGTAGTGAAGAAGCTAATTCACATAGCGAGGAAATGCACGTTAATATAGATCAACTGATTGAAGATGTTGTAGGGCATTTGTATGATGACACAACAATGGTCGATAGTCAAATACCACTAAAAGGGCCTAATTTAGAAGCACAA…	est	no_stop
10958	10161	CD956657	235 unknown	Down	NotSig	Down	On-On	On-On	On-On	4	3	3	4	4	4	105	142	125	182	130	218		A_92_P010047	ambiguous	cDNA and EST results agree. B73 result agrees with cDNA result.	A	cDNA	60	4 of 4	7	78189397	78189342	7.02	yes	CDS	1	GTTCAGGTGATCCTTTGTCCGCAACAACAAATGCTCAAAATGCTTCGATTCGAAAACGAG	1	202	16	CD956657	GATCCAACGTCAAGTGATGATGTAGTATCTCTCAGACTCCAGGTGGAAAAACTTGTAAATCATGTCCAGAACTTGGAGCAGAAGACTAAAGCTTTAGAACAACAGCAAAACCAGCATGGAGGTTCAGGTGATCCTTTGTCCGCAACAACAAATGCTCAAAATGCTTCGATTCGAAAACGAGTATATGTCGAACCACCAAGTCAAGAGTACGGGATGCATGATGGTGATACACTTA	mixture	SCE_246 GeneTag2 Zea mays cDNA, mRNA sequence.	235 unknown	GRMZM2G096868_T01	ATGTCAAGGGGTACAAGAAGGAACATCATTCGAAGCCATGAGGAGTATTTGTCAGAGGAGCTTGTTGTGCAAAGAAGTAATCACAAAACATATGCCCCTTATCACGTTGATCCAAGTTCTGAAGAAGACCAATTAGATATGGAAAATAATGATGAGATTATTGCCCCAGATCATCATCAACATGCTGCAGCTTCTGATTTTGATCCTACCTCTACTGGGCACCCTTGTGATATAGATGGTGATGCTGAGCCTAATATCGAAGAGGAAACTGTGGGAACAAGACGTGGGAAGACAAAACTTAAACATGTTTGGAACATTCCAAAAGGGCATAGGATTGTAGTAAAATGTAATGAGTTTGACCAGCCGATTGGAGAAGAAGCAGGAGTGCTTGGAAAATTC…	abinitio|est|omrna	good
11035	10146	TC306967	1432 GB:BAA03432.1:699621:MZEGS1C glutamine synthetase (Zea mays), complete	Down	NotSig	NotSig	On-On	On-On	On-On	4	4	4	4	3	4	255	595	426	260	481	776		A_92_P010120	sense gene model	cDNA and EST results agree. B73 result agrees with cDNA result.	A	cDNA	58	1 of 1	9	146070215	146070274	9.06	yes	UTR	1	AATTTCGATTCCCGTCCTAAAGTTTGTTAGCACTTATTATTACGGTCTCCAGTGTACTGC	1	202	31	TC306967	CTGCGATACTTCAGACAGCTCTTCTTGCGTTGCCTACTAAGATCTCTCTCTCTCTCTCTCTCTTTTGTGTTCTTGCCTTCTGCCTACTACGAGTGATGGCCAGCCTCACTGACCTCGTCAACCTCGACCTGAGTGACTGCACCGACAGGATCATCGCCGAGTACATCTGGGTTGGAGGATCCGGCATAGACCTCAGGAGCAAAGCAAGGACGGTGAAAGGCCCCATCACCGATCCGAGCCAGCTGCCAAAATGGAACTACGACGGCTCCAGCACCGGGCAGGCTCCCGGAGAGGACAGCGAAGTCATCCTCTACCCTCAAGCCATTTTCAAGGACCCGTTCAGGAAGGGTAACAACATCCTTGTGATGTGTGACTGCTACACGCCACAAGGCGAGCCAA…	-	-	1432 GB:BAA03432.1:699621:MZEGS1C glutamine synthetase (Zea mays), complete	GRMZM2G046601_T04	AAAGTTATCAACTGTTCGGTGTATTTTTTATTTAATTTTTTTGGCAGGGACCATACTACTGTGCTGCCGGTGCCGATAAGGCCTTTGGGCGCGACGTGGTTGACGCCCACTACAAAGCCTGCCTCTACGCCGGCATCAACATCAGCGGCATCAACGGCGAAGTCATGCCTGGACAGTGGGAGTTCCAAGTCGGGCCGTCCGTTGGGATCTCTGCCGGCGACGAGATATGGGTCGCCCGCTACATTCTCGAGAGGATCACTGAGATGGCCGGAATCGTTCTCTCCCTCGACCCGAAGCCGATCAAGGGTGACTGGAACGGCGCCGGCGCTCACACCAACTACAGCACCAAGTCGATGAGGGAGGCCGGTGGCTACGAGGTGATCAAGGAGGCGATCGAGA…	est	good
11098	10264	TC298197	1220 similar to PRF:NP_568654.1:18422622:NP_568654 expressed protein (Arabidopsis thaliana), partial (72%)	Down	NotSig	NotSig	On-On	On-On	On-On	4	4	4	4	4	4	6440	11543	6022	6971	7410	7785		A_92_P010177	sense gene model	No EST. cDNA result. B73 result agrees with cDNA result.	A	cDNA	60	1 of 1	4	163015256	163015315	4.06	yes	UTR	1	TGGGTTGTCTTTGTGCCTGTGGTCTCTGCCAGGAGGGTGTTCTTCGAAGTTTGAAGTACA	1	201	76	TC298197	NA	NA	NA	1220 similar to PRF:NP_568654.1:18422622:NP_568654 expressed protein (Arabidopsis thaliana), partial (72%)	GRMZM2G036905_T02	GGGTGCCCAAGGTTGTTTAGGAGACTTAATTACTGTAATTTGGGTTGGTTTGAAGGAAGAAAAGAAGCTGAACCATGGGGAAGAGAAAGTCAGCTGCTAAGCCACCTCCTAAGAAGCGGATGGACAAGCTTGACACTGTCTTTTCCTGCCCATTCTGCAACCACGGGAGTAGTGTTGAGTGCCGAATTGACATGAAGAATCTGATTGGCGAAGCATCTTGTAGAATCTGTCAGGAAAACTTCAGCACAACTGTTAATGGTATGCCAAACCTATGTATAAAACTGTACCGGTTGCTCCTAATTTCACTTCTATGAACTGTACTAATTTGCATCGAAGAAAGTTTGGTCCCAAACAACTCGTGAACTCGTTTTCTTATTATTGGGCTGATGGACAAGGCAA…	est|omrna|protein	good
11278	10443	TC281907	1553 weakly similar to UP:Q5VNV0_ORYSA (Q5VNV0) Glycine-rich protein-like, partial (49%)	Down	NotSig	BelowBG	On-On	On-On	On-Off	4	4	4	3	4	2	621	943	825	640	640	-		A_92_P010349	sense gene model	No EST. cDNA result. B73 result agrees with cDNA result.	A	cDNA	60	1 of 1	6	5158404	5158463	6	yes	UTR	3	TGCAGAAAAATGTTGCAACCCGAGCGCTCATTCGAAAGACTACTGTATAGCTTATGACAG	1	200	56	TC281907	NA	NA	NA	1553 weakly similar to UP:Q5VNV0_ORYSA (Q5VNV0) Glycine-rich protein-like, partial (49%)	GRMZM2G125138_T01	TAGTAGCCCTTCTAGAACTCTCCCATCCGGTTCCTACCGAGTTTTCCTTCCCCACCTCCCCGCCCCACCCATCGCCGAATCGGAGTCCCGCTCGCGTCCACCCTTGCCAGAGCTCGAGAGCTACCTTCTGGTCCGGTTGGACAGATCCCTTCGGGCGCAGCGTCCCCCCGAGATTATTCAGGCAAGGTGCTGTAACATAAGATGCAAGGGGGAAGAGGTGGGAGGCAGGGTTTGTTCGGTTTTGGGGACCCTTTTGTTGGTTTCGGCAGCTTTGGACAGCCAGGGAACATAATGTCCGGTTTCTTTGGTGGCGCAAATCCCTTTGATGACCCTTTCTTCACAAACCCCTTTGGTGGCATGATGCAACCTAGTTTCTCAACCCCTTTCAGCGGCATGATG…	cdna|est|omrna|protein	good
11434	10572	TC303467	995 similar to UP:Q9LD60_ARATH (Q9LD60) Spliceosomal-like protein, partial (27%)	Down	NotSig	Down	On-On	On-On	On-On	4	4	4	4	4	4	298	814	355	516	259	907		A_92_P010495	ambiguous	No EST. cDNA result. B73 result agrees with cDNA result.	A	cDNA	60	1 of 2	5	77098326	77098385	5.03	yes	CDS	2	TTGCAGAATGGTGTTCTTTTCCGTACCAACGTCGACATGGTTACGGGTCAGCTATCTGAC	1	199	84	TC303467	NA	NA	NA	995 similar to UP:Q9LD60_ARATH (Q9LD60) Spliceosomal-like protein, partial (27%)	GRMZM2G096972_T01	CCGTTCTAAAACCCTAGATCTCTCTCCCCTCACCCCCGTCCCTCGACCCGCCGCCGAGTCGCCGGAGGAGGCGGGGGCCTCGCCGCAGAAGCCATGTACCTCTACAGCCTGACGCTACAGCGCGCGACGGGCGCGGTGTGCGCCGTCATCGGCAGCTTCAGCGGGCGGGACTCGAAGAAGTCCGCCGCCTCCGGGTCCGGCTCCACGCAAGAGATCGCCGTGGCCCGGGGCAGCACGCTCGACCTCCTCCGCCCGGACCCGGAGACGGGCCGCCTCCGCACGCTCCTCTCCGTCGACGTCTTCGGCGCCATCCGCTCGCTCGCGCAGTTCCGCCTCACCGGCGCCAACAAGGATTACCTCGTCGTCGGCTCCGACTCGGGCCGCCTCGTCATCCTCGAG…	cdna|est|omrna|protein	good
11434	10572	TC303467	995 similar to UP:Q9LD60_ARATH (Q9LD60) Spliceosomal-like protein, partial (27%)	Down	NotSig	Down	On-On	On-On	On-On	4	4	4	4	4	4	298	814	355	516	259	907		A_92_P010495	ambiguous	No EST. cDNA result. B73 result agrees with cDNA result.	A	cDNA	59	2 of 2	3	229848827	229848886	3.09	yes	CDS	1	TTGCAGAATGGTGTTCTTTTCCGTACCAACGTCGACATGGTTACGGGTCAGCTATCTGAC	1	199	84	TC303467	NA	NA	NA	995 similar to UP:Q9LD60_ARATH (Q9LD60) Spliceosomal-like protein, partial (27%)	GRMZM2G078592_T01	ATGCCCGATCTAATCTCCATGGAAGGTCGTCCCCGCGTTCTGCTCTCCATGGAAGCCCAGCGCCGTCCTTTAGAAATCTCTGCGCCCACCTGCGCAACCACGCGATCCACTCCCCACACTCTGCTCTTCAATGACATGGCCACCGCCGCGCTCCTCCTCTCGCCGCGGAGTGTCTCTTTCCCACCTCATCCGAGCCTCGCCCCAGGCTTCACCAAGAGACCACCGCCCTACCTCCTCGGCGGTCATGGCGCCGACGCGAGGTTCCGGGCCGTCGGGGACGGGCCCGGCGCGGGGCTACCACCCGAGCAGGCCACGATCTACCACCCGGCGCGGGGCTACCACCCTGCGCAGGGCATCATCCTCACAGTTGAGGGTCTGGCGCGACAGCAGCGGATGAGC…	abinitio|est|omrna|protein	good
11493	10529	TC288201	1609 weakly similar to UP:Q6J5M7_SOLTU (Q6J5M7) Purple acid phosphatase 1, partial (84%)	Down	Down	NotSig	On-On	On-On	On-On	4	4	4	4	4	4	378	1163	178	368	218	245		A_92_P010548	sense gene model	No EST. cDNA result. B73 result agrees with cDNA result.	A	cDNA	60	1 of 1	2	72133451	72133502	2.05	yes	CDS	1	AGGAAGATCGACGACCGATTCATTTGCATGAGATCGTTCATCGTTAACGCAGAACTTGTG	1	199	135	TC288201	NA	NA	NA	1609 weakly similar to UP:Q6J5M7_SOLTU (Q6J5M7) Purple acid phosphatase 1, partial (84%)	AC202435.3_FGT003	ATGGGCAATTCATTGGTTACTGCTACGTACTGTGATCTGAACCCAATGGCAATGCAAGTAGTGCAAGGGAAATGGCCTCCTCCTGTCAGCTACACAGTAATAGTTGCACGTCTCACTCAGCATGCTTTAGCCAAAAGCCAGCCAGCAAGAGAGCAACCACCGTACCAAGCAGGAAAAAGAAACTGCGTTAAAGAAATTCCTCACTTGCTCACTAAGGAATACATCACCTGCTTGGCATTAATTTGTCTGGTATATCTACTGCCAGTTGTGCCATACCAACATTTTTCTCAGGAGTTGAAACAGAAACATAACGACAGAACAGAAAATGAAGTTGCTGAATCAAATGACTGGATGAGCCCTGGATATGCTAATGCTGGCAGCAGCCCAGTTCCTACACCC…	cdna	good
11700	10749	TC306035	1806 similar to UP:Q5VS56_ORYSA (Q5VS56) Nodulin MtN21-like, partial (73%)	Down	NotSig	NotSig	On-On	On-On	On-On	4	4	4	4	4	4	222	395	262	244	472	535		A_92_P010737	sense gene model	No EST. cDNA result. B73 result agrees with cDNA result.	A	cDNA	60	1 of 1	9	27017410	27017351	9.03	yes	UTR	2	ACTGATGATAGCAACACCACTACCAACTAGGCCTCTGGAGAAATACAGAGTAGAGTGTGT	1	198	61	TC306035	NA	NA	NA	1806 similar to UP:Q5VS56_ORYSA (Q5VS56) Nodulin MtN21-like, partial (73%)	GRMZM2G168214_T04	CTTTCCTTCGTCGGAGAAGGGGAGAAAAGCGTACCTGAAACGATTCCCTGCATTCCATTCCGCTGCATACTTGCATTGCATCTCATCCCTCCTGCTCCTGCGTCCTCCTCCTCTATTTCTCTCCTGCTGCTTGCTACTACCTCATCGATCCATTCCATCCATCGCCGAGGGGGGAGGGCCGCCGCCCGCCCGGGTCGCATCGCATCGCCTGGTCGGCCGGGGACTCGGGGCAGGCGAGCGACACTAGCTATAAAAGACCTCCCGCCGCCTGCGACTGGGCCGTGTGCAAGCAAATTAAAGCGCAAGGCCGATCCGAGGGTGGACTGTGGAGGGCCGGCCATGGTGATGATGATGCGGTCGTGCCTCGGCGGTGGCCTGCTGCCGGTGGCGGTCATGCTC…	est	good
11709	10765	CN845117	730 unknown	Down	NotSig	NotSig	On-On	On-On	On-On	4	4	4	4	4	4	284	505	269	347	228	219		A_92_P010744	EST	EST result. No valid cDNA result. B73 result (EST vs genome) agrees with EST result.	B	EST	5e-46	1 of 1	1	12105891	12105950	1.01	no info	CDS overlaps intron	2	TGCTGTCAAGCTGCTTGCTACGTGTCACTGTTGTCAGTCTTCTTTTCCTCAGGTTGTTGA	1	198	43	CN845117	GGGGAGATATCAAGGTCACTGAGAAAGTCATATCCAGAGCCGAGTACAAGGACGCCTTCTTACACAAAAGAGAGGGAAAGAGAGAAGCTGGCGGCAGGAAGTTGGTGCATCAAAAAAATGGCTAAAGAAATCTTCAGTCGTGACTTGGGCTGGCGCCGTTGGACAGGCGTATTTGTTGATCTGGTTGCTGTCAAGCTGCTTGCTACGTGTCACTGTTGTCAGTCTTCTTTTCCTCAGGTTGTTGATACTGTGGCTAAAGGGTTGGCGATTCAGTGCTGTTTCCCAGCATCTGTAATAATATACGCTGTGGCTGTGTGTTCGTGGTTGGCTGGACGACTATGTCGTGGTTGCTACATCTTAGTTGAAGGTCTAGGGCTCTAGGTTTCCATTAGCAGTGTT…	A188	EST3068 Zea mays embryo sac cDNA library Zea mays cDNA clone ES7072 5', mRNA sequence.	730 unknown	GRMZM2G000749_T03	GCTGGCTTGCCATCAGTTATATATAAGTGGATTTACTTCTGCCTAGGTATGCTAGAGAAGATACACATTATCTGCTGTACATATATGACTTAATGAGACAGGCCATATTCTGAATTTCTTTTTTGTTGTGTTTGGTGTTGGATATTTTTTTGTTTGCTGCTTTTCTTTATTTCTGACTTGCCATCAGTTATATATAAGTGGCTTTACTTCTGCCCAGGTATGCTAGAGAAGATACAAACTATCTGCTGTACATATATGACTTATTTCTTTTTTATTGTGTTTGGTGTTGGATATTTTTTGTTTGCTTCTTTTCTTTATTTCTGACTTGCCATCAGTTATATATAAGTGGCTTTACTTCTGCCCAGGTATGCTAGAGAAGATACACACTATCTGTTGTAC…	cdna|est|omrna	good
11793	10921	TC311213	1269 homologue to UP:Q41797_MAIZE (Q41797) Calmodulin-binding protein (Fragment), partial (98%)	Down	NotSig	NotSig	On-On	On-On	On-On	4	4	4	4	4	4	704	1051	514	485	489	631		A_92_P010822	sense gene model	No EST. cDNA result. B73 result agrees with cDNA result.	A	cDNA	60	1 of 1	4	235275434	235275493	4.09	yes	UTR	2	CTTCAGTGCAGAATGTACCGCAACGATGCGAATTAATCCAAAGATTATGTGTACATGTTG	1	197	46	TC311213	NA	NA	NA	1269 homologue to UP:Q41797_MAIZE (Q41797) Calmodulin-binding protein (Fragment), partial (98%)	GRMZM2G018837_T04	CTGCGCGGTCGGTCGCTCCCCTCCTCTGTCCGCGATCTCGGCTGGCCGCCTGGGCTTGGCCCTCGCCACCGCTCCCGTCTCCGGTTCCGGCGGCCGAGCCAGGTGAACGATCTCTCCAGTCCGCGACGATGAAGGACAAGCGTGGGCTCGAGGACGCCGGCGACGGGCGCCCTGATGCCAAGAGGCCGCGGCCTCCGGCTCTGGCCAGTGTTATTGTTGAAGCGTTAAAGGTGGATAGTCTGCAGAGGCTCTGCTCATCATTGGAACCAATTCTTCGTAGAGTAGTCAGTGAAGAAGTGGAGCGCGCACTGGGCAAACTTGGCCCTGCAACAATCGGTGGAAGGCCTTCCCCAAAGCGAATTGAAGGTCCAAATGGAAGAACTCTGCAACTCGAATTCC…	cdna|omrna	good
11811	10953	TC289943	879 weakly similar to PRF:NP_191814.1:15228790:NP_191814 universal stress protein (USP) family protein (Arabidopsis thaliana), partial (48%)	Down	NotSig	NotSig	On-On	On-On	On-On	4	4	4	4	4	4	346	713	376	486	390	410		A_92_P010838	sense gene model	No EST. cDNA result. B73 result agrees with cDNA result.	A	cDNA	60	1 of 1	3	210065967	210066026	3.08	yes	UTR	2	GTGAAGAACCAAGGCTGATGAAGGATTCAACTCCCAGCTGCTAGTCCTAATCATGTTCGG	1	197	10	TC289943	NA	NA	NA	879 weakly similar to PRF:NP_191814.1:15228790:NP_191814 universal stress protein (USP) family protein (Arabidopsis thaliana), partial (48%)	GRMZM2G059799_T03	TGTATGGGCTGAATTGAACGGGATGGTCCGGTTGGTTTGCTAGTGGGCACCGTCCCTCCGGTGGCTCCGGAGCTCATCAGGTCGATGCAGGAGCAGCAGAGGGAGCTCACGCAGGAGCTCCTCGACAAGGCCAGGGCCATCTGCGCCGAGCACGGGGTTTTAGCTAGAAGCCTACAACTAGCTGTTCCTTAGCTAGAGCCATAGAGGGATTGAGGTTACCACTCGACCCCTGTTTGAACTGCACTGCAGGTTGCTGTAGAGGCAATTGTCGAGGTCGGAGATGCAAAGGAGGTGATATGTGAAGTGGCTGAGAAGAAAAATGTCGATCTGCTGGTTCTTGGAAGCCACAGTCGTGGGCCAATACAGAGGTTGTTCCTTGGGAGCGTCAGTAACTACTGT…	cdna|est|omrna|protein	good
12355	11340	TC289398	934 similar to UP:Q4NR00_9DELT (Q4NR00) LigA, partial (4%)	Down	NotSig	NotSig	On-On	On-On	On-On	4	4	4	4	4	4	1709	2586	3401	2249	2013	1401		A_92_P011353	sense gene model	No EST. cDNA result. B73 result agrees with cDNA result.	A	cDNA	60	1 of 1	2	212235819	212235760	2.08	yes	UTR	1	CCCCTTGCCGTTCCTCATTGTGAGCAGATGCGATAGATGGAGTATATTGCCTGGCTAATA	1	194	111	TC289398	NA	NA	NA	934 similar to UP:Q4NR00_9DELT (Q4NR00) LigA, partial (4%)	GRMZM2G117993_T01	AGAAGCCTACGCGCAGTCGCAGAGAGACCATCCCGCCACGGCAGCAAGCGAAGCGAGCCTAGCCAGCCAAACCGGGGCCAGGCCAGGCCGCCAGGGGGACGGGACGGGAAGGAAACCGAGGCAGGCGGCGGCAGCGGCAGCGGCAGCGGTAGCAGCAGCGCAGGGCGCACGCGCTTCTCGTTTCGTGTCGCCAGGGGAAGGAGGAGGAGCGAGTGGGTTGGGGGATCGGCTGGCGGCCGAGGGTCCGGGAGCTGCGGGCGGCATGGGGAGGGACGAGATGCTACGGCGTAGCCTCGTGGCGCTGGCGGCGGCCGTGGCGCTCACGGGGCTGGCCACGGCGTCGCTGCGCAAGGCGGCGGTCACGTACGGCTTCGGCATCCTCGCCATCGCCGGCGTCCT…	cdna|est|omrna|protein	good
12390	11408	TC315228	733 similar to UP:Q8S9E2_ORYSA (Q8S9E2) PolI-like DNA polymerase, partial (4%)	Down	NotSig	Up	On-On	On-On	On-On	4	4	4	4	4	4	217	330	199	187	262	154		A_92_P011387	sense gene model	cDNA and EST results agree. B73 result agrees with cDNA result.	A	cDNA	60	1 of 1	1	81586952	81587011	1.04	yes	CDS	1	GAAGTACGAGTGCCATGGATAAGTGCCTCCTCCAACTCACCAAAGTAATAAGGAGCAGCT	1	194	41	TC315228	AGGGAGGGCAGCAAAGAAAGCAAGCAAGAAAGAAGCCGATTCCACTGGTGGTTAAGGTTTTGGATTAAAGGAGAGAGGTGCAGAGAAAAAAAAGGCAATCTTACTCTTAATCTCTGTGTCCACATCACTTCCAATCATGCTGTGATCGACAGAAGTACGAGTGCCATGGATAAGTGCCTCCTCCAACTCACCAAAGTAATAAGGAGCAGCTGCTGCAGGTTGCAACTCCCTGGGCCAAGTAGTAGCGCAACAAGTTCAGCACCAATGGCAGCCATATGAAATATAAGGCAAAGCAGATAAAAAGCTTATTTTTTTTTCAAGAAGGTAAAGGCAATGACAGAAAAGTGAGGAGGGTCAGAGGTGTACAGATATGGATGAGGGCTGAAAAGAGGAGCAGGA…	-	-	733 similar to UP:Q8S9E2_ORYSA (Q8S9E2) PolI-like DNA polymerase, partial (4%)	GRMZM2G492473_T01	TCTACTGTGGTGTTGTAGTTGTAGGGAGGGAGGGCAGCAAAGAAAGCAAGCAAGAAAGAAGCCGATTCCACTGGTGGTTAAGGTTTTGGATTAAAGGAGAGAGGTGCAGAGAAAAAAAAGGCAATCTTACTCTTAATCTCTGTGTCCACATCACTTCCAATCATGCTGTGATCGACAGAAGTACGAGTGCCATGGATAAGTGCCTCCTCCAACTCACCAAAGTAATAAGGAGCAGCTGCTGCAGGTTGCAACTCCCTGGGCCAAGTAGTAGCGCAACAAGTTCAGCACCAATGGCAG	est	no_start|no_stop
12541	11530	TC309861	807 weakly similar to PRF:NP_565912.1:18405143:NP_565912 complex 1 family protein : LVR family protein (Arabidopsis thaliana), partial (81%)	Down	NotSig	Up	On-On	On-On	On-On	4	4	4	4	4	4	741	1086	787	718	1057	674		A_92_P011526	sense gene model	cDNA and EST results agree. B73 result agrees with cDNA result.	A	cDNA	59	1 of 1	1	81430785	81430844	1.04	yes	UTR	1	ATCTTGTAGCCCCTGTCCAGTGACTCAGAGTAATATTGTTTTACTGTGTTTTGGTGTAAG	1	193	79	TC309861	TTCGGCACGACGAACTACGAAGACCCGACAGGCCGACACCCGCTCGTCTCCCCTGGCACGTAGGCGGGGGCGGCGCAACCGGACCCCCTCCCCCTCCAGATCGGTGCTCCGCTGGGAGATCTCCTCGTGCAGGCGCCGAATCTCTTCGTCGTCTCTTCCAAGCACGGTTGGCAGCACAATAGATCTGTTTGCAAGCATTCTTTGGTACTACTTCAAGCGACGATATGGCCTCCCGCCCAAAGCTGTCTGGTATTCAGAAGCAGGTTTTGGCGCTGTACAGGGGATTCCTTCGGACAGCACGTCTTAAGGCCCCTGAAGAGCGCCACAGGATCGAGTCTGTTGTCTTGGCAGAGTTCCGTGACAAGGCAAGGAGGGTTGACCGTAGGAACTTTATACATA…	-	-	807 weakly similar to PRF:NP_565912.1:18405143:NP_565912 complex 1 family protein : LVR family protein (Arabidopsis thaliana), partial (81%)	GRMZM2G137561_T01	CCCATTCTCTCACCAGAGTACGAACTACGAAGACCCGACAGGCCGACACCCGCTCGTCTCCCCTCGCACGTAGGCGGCGCAACCGGACCCCCTCCCCCTCCAGATCGGTGCTCCGCTGGGAGATCTCCTCGTGCAGGCGCCGAATCTCTTCGTCGTCTCTTCCAAGCACGGTTGGCAGCACAATAGATCTGTTTGCAAGCATTCTTTGGTACTACTTCAAGGCTTTGATGATTGCTTTACAGCGCCGATATGGCCTCCCGCCCAAAGCTGTCTGGTATTCAGAAGCAGGTTTTGGCGCTGTACAGGGGATTCCTTCGAACAGCACGTCTTAAGGCCCCTGAAGAGCGCCACAGGATCGAGTCCGTTGTCTTGGCAGAGTTCCGTGACAAGGCAAAGAGT…	cdna|est|protein	good
12570	11585	TC292592	1672 similar to SP:Q05319:STUB_DROME Serine proteinase stubble (Stubble-stubbloid protein). (Drosophila melanogaster) , partial (3%)	Down	NotSig	NotSig	On-On	On-On	On-On	4	4	4	4	4	4	1033	1708	1176	956	364	465		A_92_P011554	sense gene model	cDNA and EST results agree. B73 result agrees with cDNA result.	A	cDNA	59	1 of 1	6	134848801	134848860	6.05	yes	UTR	1	CTCCAGCTGTTTTTGATGATTGGTTTAGGCGGACTTGCAAGCAGTCGAGCCTGCTTATGT	1	193	21	TC292592	GCACGAGCATAGCAGCAGCCCTTGCCTGCCTTTCGCCTTACCCTCTCTCTCTCTCTCTTTCACACAACCACTCACACTGCCGGTTGGTTTCCCTTCCGTTGTGGTTGGTGCGTACTTAGTGGCGGCCGGCCATGGCGCGGAGGAGGGGCTTCTCGGCGGTGGTGCCGCCGGCGTGGCTGCCGGCGGTGCTCCTGTTCCTGGCAGGCGCGGCGTCGGGCGAGCCGCTGCAGCAGTACTACAATGCCATCTTCAGCTTCGGCGACTCCTTCTCCGACACGGGCAACTTCGTCATCATCAACTCGGGCAAGCTGCCCAACATGCCCAAGTTCCCGCCGCCGTACGCGAGGTGCTCCAACGGCCGCCTCGTGATCGACTTCCTGGCCGAGGCGTTCGGTCTCC…	-	-	1672 similar to SP:Q05319:STUB_DROME Serine proteinase stubble (Stubble-stubbloid protein). (Drosophila melanogaster) , partial (3%)	GRMZM2G170646_T01	TTTATTATTTATTTTTTTTAAAAGAAAAGAAGTATAAAGGGCCTACCCCAGAATAAACAAACACAGCAATCAAGCAAGCAAACAGAGGCATAATTAGCACCACCGTGTAGCAAGTTGCAATCCATGTGCCCCTGCTATATAACAATCCAACCCCTCTCCTCAGCATTGTCGTGCGTAGCATAGCAGCAGCCCTTGCCTGCCTTTCGCCTTACCCTCTCTCTCTCTCTCTTTCACACAACCACTCACACTGCCGGTTGGTTTCCCTTCCGTTGTGGTTGGTGCGTACTTAGTGGCGGCCGGCCATGGCGCGGAGGAGGGGCTTCTCGGCGGTGGTGCCGCCGGCGTGGCTGCCGGCGGTGCTCCTGTTCCTGGCAGGCGCGGCGTCGGGCGAGCCGCTGC…	cdna|est|omrna|protein	good
12911	11906	TC296188	699 similar to UP:Q4NX38_9DELT (Q4NX38) LigA, partial (6%)	Down	NotSig	NotSig	On-On	On-On	On-On	4	4	4	4	4	4	2071	3205	2005	1838	1951	1565		A_92_P011874	sense gene model	No EST. cDNA result. B73 result agrees with cDNA result.	A	cDNA	50	1 of 1	1	51170401	51170341	1.03	yes	UTR	1	TTTTTTTTTTACTGCGTGTTGGTTGTGGTGGATCAGCTGTGGCTAGGTGGAGTTACTGTC	1	191	19	TC296188	NA	NA	NA	699 similar to UP:Q4NX38_9DELT (Q4NX38) LigA, partial (6%)	GRMZM2G030794_T01	GTCAAGACGAAACAAAGTGTCAAAACCCAAACCAACCAAGCAACACAGCACAAGGCGCCTCGAGCCACTTAAACAGAGCAAGCCGCCGCGGCGGCGACCGGGCGACCGACGCCGAGGCTGCGCGCCCTGCGCCGGGATCGAGAGGGGAAAGGGAAGGGGACCAGCCGGCTCGCTTGGAGGCTGGAGCTCGGCCCGGCGGGCCCATGGGGGGACGCCTGGTGTCCATGCTCCGGTGGCCGCCGGACCTGGGCCTGCCCAGCCTGGCCGCGCTGCTCCCCGCGCCGCCCGCGCACCTCCGGGTCCAGGTCCAGGAGTGGTGGCAGTGGCAGTGGCAGCGGTCGCGGCCCGAGCAGCTGGGCGCGGCGGCGCGGCGGTGGCCCGAGCTCGTGCGGGACGTCC…	cdna|est|omrna|protein	good
12983	12046	TC293891	764 unknown	Down	NotSig	NotSig	On-On	On-On	On-On	4	4	4	4	4	4	310	547	450	529	464	671		A_92_P011944	sense gene model	No EST. cDNA result. B73 result agrees with cDNA result.	A	cDNA	57	1 of 1	10	13469773	13469716	10.02	yes	UTR	3	GAGCCAAACGAGCCAAGCCACAACACAAGTTTGTTTAGTCGTTAGTGTCGTCCCATCTTT	1	190	46	TC293891	NA	NA	NA	764 unknown	GRMZM2G035839_T02	GCGTGCCACCTCCCCGCGGCCGCGGATGCGCATGTCCCGTCCCCCGCCACCGCCATGGCCGACGTCGGCGAGCCTCCTCCCTCGCTCTGCCCCTTATGCGGCCACCCCGCTGCCTTCTCCGTTTCACCGTCGACGTCTGCGGCGGCCAGCGTGTCCCCCGCAAGGCCGCCGCTGAAGCGAAGGACCCCACCCGAGGCGCCACCTGCGGTCGTGAGGGTGGAGATCGGGGATGAGGCCGCGGCGCTGCGCGAGGCATTGGCGCGGCAGCAAGCGGCGCTCGCCGACGTCCAGGCGGAGCTCGACGCGGAACGCGGGGCCGCGGCCGGCGCCGCCAGCGAGGCCATGACCATGATCCTCCGCCTGCAGCGCGAGAAGGCCGAGGCCATGATGGAGGCACGC…	cdna|est|omrna|protein	good
13446	12447	TC311041	1675 UP:Q84TL6_MAIZE (Q84TL6) Legumin-like protein, complete	Down	Down	NotSig	On-On	On-On	On-On	4	4	4	4	4	4	1969	3620	3283	7787	36262	27366		A_92_P012392	sense gene model	No EST. cDNA result. B73 result agrees with cDNA result.	A	cDNA	60	1 of 1	6	34440234	34440293	6.01	yes	UTR	3	CTTAAGTTAGCGTCGTCGAAGTCAGGGTAGAGCGAGAGGTAGAGGTCGTCTGTCATCCGC	1	187	140	TC311041	NA	NA	NA	1675 UP:Q84TL6_MAIZE (Q84TL6) Legumin-like protein, complete	GRMZM2G034724_T04	ACCCCTATCCTCTCACCAGCTACAGCTACAAATAGCCGCCCTGAGCCCTCCGCCGCATCACAAACACCTCCGATCCGTCCCCGATCATCGCACCACCTGTAGCCCACCTCGCTCTCGAGTCTCGACCCAGCGACGAGATGGCCGCGGTGGATCTGACCCCAAGGACGCCCAAGAAGGCCTACGGCGGCGACGGCGGCGCCTACTACGAGTGGAGCCCCGCCGACCTGCCCATGCTCGCCGTCGCCTCCATCGGCGCCGCCAAGCTCTCGCTCGCCGCCGGCGGCCTCTCCCTCCCCAGCTACTCCGACTCCGCCAAGGTCGCCTACGTCCTACAAGGCGTCGGTACCTGCGGCCTCGTCCTCCCCGAGGCGACGAAGGAGAAGGTGGTGGCGGTGAAGG…	cdna|est|omrna	good
13489	12528	TC308491	679 unknown	Down	NotSig	NotSig	On-On	On-On	On-On	4	4	4	4	4	4	122	292	141	126	215	147		A_92_P012432	sense gene model	cDNA and EST results agree. B73 result agrees with cDNA result.	A	cDNA	59	1 of 1	5	51518707	51518766	5.03	yes	UTR	1	GCGTGGAACACCATGCCAAAGGTTTGCTGTGTAGATCGACCATCTACCCAGATCGACAAT	1	187	54	TC308491	ATTCATCCGCACAGACCGGCACCCAGCTCAAGTCACCCCCGAAACGCAAGCTAAGCGCGCAGCCATGGCGGCGGCTCCAGAGCGGCCGCTGGCGGTGGACTTCGAGGCGCTGAGCTACATCAGCAGCCTGGTGGAGGCGTTCCAGGCGTTCGACTCCGACAACGACGGGCTGGTGACGGCGCCCGAGCTCCGGGGCCTGCTGGCGTCGCTGGGCCTGGCCAAGTCGGAGGCCGAGGCGCGCGACATGCTGGCGCGCGCCGACGCCGACCGCGACGGCCGTCTCAGCGTCGAGGAGTTCCTGGACGTGATGAACGCCGGGGAGCTCGGACTGGGCGCGCTCGGGGCGGTGCTGCAGTCGGCGCTCCCCACGCTGGAGGCCGCGGGAGGCGCGCTGGTCGG…	-	-	679 unknown	GRMZM2G084935_T01	GCAAGCTGGCCATCGAGCAGGGGGCTCATTCATCCGCACAGACCGGCACCCAGCTCAAGTCACCCCCGAAACGCAAGCTAAGCGCGCAGCCATGGCGGCGGCTCCAGAGCGGCCGCTGGCGGTGGACTTCGAGGCGCTGAGCTACATCAGCAGCCTGGTGGAGGCGTTCCAGGCGTTCGACTCCGACAACGACGGGCTGGTGACGGCGCCCGAGCTCCGGGGCCTGCTGGCGTCGCTGGGCCTGGCCAAGTCGGAGGCCGAGGCGCGCGACATGCTGGCGCGCGCCGACGCCGACCGCGACGGCCGTCTCAGCGTCGAGGAGTTCCTGGACGTGATGAACGCCGGGGAGCTCGGACTGGGCGCGCTCGGGGCGGTGCTGCAGTCGGCGCTCCCCACGCT…	abinitio|cdna|est|omrna	good
13494	12537	TC290928	1254 weakly similar to UP:Q53J15_LYCES (Q53J15) Expressed protein, 3 -partial (Fragment), partial (57%)	Down	NotSig	NotSig	On-On	On-On	On-On	4	4	4	4	4	4	258	394	293	321	204	179		A_92_P012437	sense gene model	cDNA and EST results agree. B73 result agrees with cDNA result.	A	cDNA	60	1 of 1	2	40496607	40496548	2.04	yes	UTR	2	GGCAACCCCCTCAACCTGCCATAGGTGAAGAAGCTGATCTCGGAGTGATAATATTTCTTG	1	187	44	TC290928	GACATCATCACTTTATAGCATATACCAACTAGTGCCAAATGAAAAATATAGTCATGTGTGCCTTGAATACAAATCCATATGATCCACCTCTGCGACCAATGAAAAAGATGAAATTCTTTTTCACCAGAAGTCAGCACCATCCATACAGCTTTGTTCCACAATAATATATGCTTCCAGAATTACAGGGCTATACATAAGTGCACTAGTAATCATTCAGGTAGTAACTAAATCTAATTACAACATAATGCAGAAACCAGACTGTTACCAAACTGATATTCTGCACAGACTGGAAGAAAAATGAATAATAACGACACGCATTATTGAAGTGGCAATTCATTCAGTGCATCTGTATAATCCTTTTGATTCATCGAAAGGGCGCACAGGCCATGTGGGAGAAAA…	-	-	1254 weakly similar to UP:Q53J15_LYCES (Q53J15) Expressed protein, 3 -partial (Fragment), partial (57%)	GRMZM2G179253_T02	GCAGAAAATCGTGTCCCGAGTCCGCCGCCCTACGCCTACTGCTCCTCCCACCACCACCAAACAAACACCACACCGCGCGCCACGCCTCCGTCTGCCGGCGGTGACCGAGCCAGCTCATCAGCGGCCAAGGAGCGGGATGCCGGGGCCAGGAGCGCACCTGCTGTACGCTCTGTCGGGCGGTGCGGCGCTGTCTCGGCTCGCCGGCCCGGACCGCCGCTTCGGGCCGCACCACTGCGCCGTCTACGCAGCGAACGCGTTCCTCGGCCCGGACCTCGGCTCCTTCGCCGAGTGGCTCTGCTCCTTCCTCCCCTCGGCCTCCGCCGCGGGGGACCTCGCCATGGCCGCCGTGCACCACCCCTTCTACTACCCGCTCCTCCTCGGCCTCCCGCTCGCCTGGGC…	est	good
13840	12866	DN220462	418 weakly similar to GB:AAG27951.1:11055093:AF187534 protamine P1 (Thylogale stigmatica), partial (44%)	Down	NotSig	NotSig	On-On	On-On	On-On	4	4	4	4	4	4	762	1236	908	790	898	1006		A_92_P012759	sense gene model	cDNA and EST results agree. B73 result agrees with cDNA result.	A	cDNA	57	1 of 1	1	220941595	220941654	1.07	yes	CDS	2	GTGCTGGTGGCAATACCGGAGGGAGACGGCAACAAGATCGAGCTCGGAGCCATCGAGGAA	1	185	32	DN220462	TTTTTTTTTTTTTTTTTTCAGTAAGTAACATGGGTGTTTCATTGCATCGTATTCACAGAGGCAGTCGCCTACGGGAAGGGGAAGCCAACAACAACGAAGAGGAAAACGGCGGAAGAAGAACAGAGCTACTGTACGAGGGATAGAAGGCGGCGGAAGAATTCCCCCAGCCGTTTCCACTCTTTCTGTTTATTCCTCGATGGCTCCGAGCTCGATCTTGTTGCCGTCTCCCTCCGGTATTGCCACCAGCACCGGCCGCCAGCTCCGTCGCATGAGCAAGCTCCGCAGCCCGCCGGAGCCGAACCTCCGGCCCACTCGCCACGCGCCGGCGCCGGCGCCGGCGCCGGGATCCGCGCTGGCACCGCCCGCCCTTCCGTCCTCGTCGTCGTCTTCGTCTTCGCC…	inbred B73	MEST1103_G07.T7-1 UGA-ZmSAM-XZ2 Zea mays cDNA, mRNA sequence.	418 weakly similar to GB:AAG27951.1:11055093:AF187534 protamine P1 (Thylogale stigmatica), partial (44%)	GRMZM2G078401_T01	AAATCACTCACGCAGACGCACACACCACTGACACGCACAGAAGAGCAGACAGGGAGAGAGTCGAGGGAGGCGGTCCCAATGGCGACGCTGCCGCAGCGGTTCAAGCTGCTGGCGACGCGGTGCGCGGCGGGGGCGCCGAGCCCGTCGCGCAGCCCCGCGCCGGCTTACGCGGGGGCCGCCAGCCCTGGGTACCGCCTGCGGCGCCGGGTCCGGGGCACCGGGGCCACCACCAGCGCCAGGCGTCGCGGCCGCCTTCGCCGCTTCCTATGCCGCGGCCGCGAGGCCGGGGCAGAGACGCTAGCGGCCACGCGGCAGGAGGACGACAGGAAGCCGCTTTTCGGCGGCCGACCGGGCGGCGGGGGCCGCACGCTGCGAGATCTGTTCGTCGCGTCCCCGGAA…	cdna|est|omrna|protein	good
13840	12866	DN220462	418 weakly similar to GB:AAG27951.1:11055093:AF187534 protamine P1 (Thylogale stigmatica), partial (44%)	Down	NotSig	NotSig	On-On	On-On	On-On	4	4	4	4	4	4	762	1236	908	790	898	1006		A_92_P035468	antisense gene model	cDNA and EST results agree. B73 result agrees with cDNA result.	A	cDNA	52	1 of 1	1	220941746	220941694	1.07	no	UTR	2	AAGCCAACAACAACGAAGAGGAAAACGGCGGAAGAAGAACAGAGCTACTGTACGAGGGAT	1	43	120	DN220462	TTTTTTTTTTTTTTTTTTCAGTAAGTAACATGGGTGTTTCATTGCATCGTATTCACAGAGGCAGTCGCCTACGGGAAGGGGAAGCCAACAACAACGAAGAGGAAAACGGCGGAAGAAGAACAGAGCTACTGTACGAGGGATAGAAGGCGGCGGAAGAATTCCCCCAGCCGTTTCCACTCTTTCTGTTTATTCCTCGATGGCTCCGAGCTCGATCTTGTTGCCGTCTCCCTCCGGTATTGCCACCAGCACCGGCCGCCAGCTCCGTCGCATGAGCAAGCTCCGCAGCCCGCCGGAGCCGAACCTCCGGCCCACTCGCCACGCGCCGGCGCCGGCGCCGGCGCCGGGATCCGCGCTGGCACCGCCCGCCCTTCCGTCCTCGTCGTCGTCTTCGTCTTCGCC…	inbred B73	MEST1103_G07.T7-1 UGA-ZmSAM-XZ2 Zea mays cDNA, mRNA sequence.	418 weakly similar to GB:AAG27951.1:11055093:AF187534 protamine P1 (Thylogale stigmatica), partial (44%)	GRMZM2G078401_T01	AAATCACTCACGCAGACGCACACACCACTGACACGCACAGAAGAGCAGACAGGGAGAGAGTCGAGGGAGGCGGTCCCAATGGCGACGCTGCCGCAGCGGTTCAAGCTGCTGGCGACGCGGTGCGCGGCGGGGGCGCCGAGCCCGTCGCGCAGCCCCGCGCCGGCTTACGCGGGGGCCGCCAGCCCTGGGTACCGCCTGCGGCGCCGGGTCCGGGGCACCGGGGCCACCACCAGCGCCAGGCGTCGCGGCCGCCTTCGCCGCTTCCTATGCCGCGGCCGCGAGGCCGGGGCAGAGACGCTAGCGGCCACGCGGCAGGAGGACGACAGGAAGCCGCTTTTCGGCGGCCGACCGGGCGGCGGGGGCCGCACGCTGCGAGATCTGTTCGTCGCGTCCCCGGAA…	cdna|est|omrna|protein	good
14362	13367	TC313621	581 unknown	Down	Down	Down	On-On	On-On	On-On	4	4	4	4	4	4	1097	1907	1627	2668	1234	2035		A_92_P013246	inconclusive	No valid cDNA / EST result. No valid B73 result.	D	no result	NA	NA	NA	NA	NA	NA	NA	NA	NA	TCAGACAGACGCTGATGTGTACATTTTTGTGTTCTTAAAGGTTGAGAATTTTTGCGGTGG	1	182	8	TC313621	NA	NA	NA	581 unknown	NA	NA	NA	NA
14468	13405	TC315673	725 similar to PRF:NP_175748.1:15220789:NP_175748 leucine-rich repeat family protein : protein kinase family protein (Arabidopsis thaliana), partial (12%)	Down	NotSig	NotSig	On-On	On-On	On-On	4	4	4	4	4	4	147	236	120	152	158	196		A_92_P013344	sense gene model	cDNA and EST results agree. B73 result agrees with cDNA result.	A	cDNA	60	1 of 1	7	94238206	94238265	7.02	yes	CDS	3	AAGTGGTGTACGCAGGAACTTCTGGCAAAACCCAGGTGAGAGTCAGAGCCTGACAGCACA	1	181	136	TC315673	ACAAAAGTAGCTGGAACTATCGGTTACATGGCTCCTGAGTATGCTATGCGTGGTTATTTAACAGATAAAGCTGATGTATACAGTTTTGGTGTTGTTGTTTTGGAAATTGTCAGTGGAAAAAGTAACACAAACTACAGGCCGAAGGAAGACTTTGTTTATCTTTTAGATTGGGCTTGTGTTCTACATGAGAGAGGAACTCTACTGGAATTGGTTGATCCAGATCTAGGATCCCATTACTCGACAGAAGAGGCGCTCCTCATGCTGAATGTTGCCCTGCTATGCACAACTGCGGCGCCTACACTCAGACCAAAGATGTCAAAAGTTGTTAGCCTGCTTGAAGGCAGTGCCCCATTGCAGCCTTTGCTGTCAGACCTCAGCCTTGCAGCAAATAGCCTGAGC…	-	-	725 similar to PRF:NP_175748.1:15220789:NP_175748 leucine-rich repeat family protein : protein kinase family protein (Arabidopsis thaliana), partial (12%)	GRMZM2G011526_T01	GTGGAATGACATACATGAACAAATTGGTACTAAGGAACTGTTCCATCAGTGGAAGCATACCCCCATACATTGGCACATGGACATCTCTTAAGCATCTGTAATAAATCACAATTTATCTAAGTGCTAAAATGTTTTTATAATTAACATATTTTGTTATAACATTGTTTATTCAGGGATCTCAGCTTTAATAAACTGAGTGGAGAAATACCACCTTCTTTTGCTAGCATGGGAGCTGTAGATTACATATATCTATCTGGAAATTCACTCACCGGGAACATACCTGGATGGTTATTAAGAAGAAACAAGATCGCGGACATATCTTTTAATAACTTCACGATGGGGAGTTCAGGTCCGAGCCAATGCCTTCAAGGGAGTGTCAATCTGGTGGAGAGCTATTCA…	cdna|est	good
14681	13640	TC283368	783 weakly similar to UP:Q8S9L3_ARATH (Q8S9L3) AT4g38220:F20D10_340, partial (14%)	Down	NotSig	NotSig	On-On	On-On	On-On	4	4	4	4	4	4	204	304	210	266	212	229		A_92_P013538	sense gene model	cDNA and EST results agree. B73 result agrees with cDNA result.	A	cDNA	60	1 of 1	3	181217083	181217024	3.06	yes	UTR	1	TCAATCCTGTGGTTCACTGCCCGATTACCCAGATCATGTTTCTATAAACTGGGTACTCTG	1	180	50	TC283368	CTGCGCTACACCACGCGCCTAATGTCGCCACCGCTGCGCTCTAGGTCTATCCTCACCGCCCACCGCTGCCGTAGCAGCAAGCGCCACCACCTCCGCGTACTATGTCTGGATCTCCGAGCCCACCTCCATCGAGGAGCGCCGCCGCCTCGTGCTCCAACGGCTTCACCTCCGACCCGTCGCCTCCCCCGCCTCGCGGCTGGCCTCTGCCTCCTGCTCCAGCGGCATTCAGCGCCGCCGGTATGGGCGATATTCGTCGCTCTGGTGGACCGCGCGACGGCAGTGGCGGAGAGCAACTTAACTAGGAAGTACTTCGCCACGGCGGTGATGGACTTGCAGCAACGGTTCACGTCGGAGTTCGTTGCTGGCATCTCGCGAGATGCCCCCGACCCATCATCCATT…	-	-	783 weakly similar to UP:Q8S9L3_ARATH (Q8S9L3) AT4g38220:F20D10_340, partial (14%)	GRMZM2G161670_T01	CTGCGCTACACCACGCGCCTAATGTCGCCACCGCTGCGCTCTAGGTCTATCCTCACCGCCCACCGCTGCCGTAGCAGCAAGCGCCACCACCTCCGCGTACTATGTCTGGATCTCCGAGCCCACCTCCATCGAGGAGCGCCGCCGCCTCGTGCTCCAACGGCTTCACCTCCGACCCGTCGCCTCCCCCGCCTCGCGGCTGGCCTCTGCCTCCTGCTCCAGCGGCATTCAGCGCCGCCGGTATGGGCGATATTCGTCGCTCTGGTGGACCGCGCGACGGCAGTGGCGGAGAGCAACTTAACTAGGAAGTACTTCGCCACGGCGGTGATGGACTTGCAGCAACGGTTCACGTCGGAGTTCGTTGCTGGCATCTCGCGAGATGCCCCCGACCCATCATCCATT…	cdna|est	good
14688	13653	TC289376	1903 UP:Q8S529_MAIZE (Q8S529) Cytosolic aldehyde dehydrogenase RF2D, complete	Down	NotSig	Down	On-On	On-On	On-On	4	4	4	4	4	4	858	1701	1255	1257	623	1204		A_92_P013544	sense gene model	No EST. cDNA result. B73 result agrees with cDNA result.	A	cDNA	60	1 of 2	3	221707257	221707316	3.09	no	CDS	2	CTTGTGTTCGTCTCTGGTTTGTGGCTCATGTGTGTTAGTCTGCACCCTATCCTTCTGTAC	1	180	36	TC289376	NA	NA	NA	1903 UP:Q8S529_MAIZE (Q8S529) Cytosolic aldehyde dehydrogenase RF2D, complete	GRMZM2G097699_T01	CTCTTAAAAGGCTTGTCTTTTTCCATAGACATGAATCTTTTTTTAACCATCTCCATGGTTTAAAGCGTTGTGTTAATTATTTGTGTACCAGTGATAATGGCAAGCCGTGACCAGAAAAAAAAGACTAATGTCACTAAGATATTTTGTTCAAGGCTGAAGGAGTGAAGGCTCCAAGCTAAACTTGAATTTATAAAACAAGAGTTTATATGGTGTACTTAACATACTATTTGCATGTCCGGCAGCTACGTACAGAAGGATAGGGTGCAGACTAACACACATGAGCCACAAACCAGAGACGAACACAAGCACAAAGCAGCAACCCAGCTGTGTGAGCACGCACGCATGACGCATGTACACTGCACAAGAAGAGATCGATGGGGTTCCATCGGTCCCTGGCTC…	cdna|est	good
14688	13653	TC289376	1903 UP:Q8S529_MAIZE (Q8S529) Cytosolic aldehyde dehydrogenase RF2D, complete	Down	NotSig	Down	On-On	On-On	On-On	4	4	4	4	4	4	858	1701	1255	1257	623	1204		A_92_P013544	sense gene model	No EST. cDNA result. B73 result agrees with cDNA result.	A	cDNA	60	2 of 2	3	221707257	221707316	3.09	yes	UTR	2	CTTGTGTTCGTCTCTGGTTTGTGGCTCATGTGTGTTAGTCTGCACCCTATCCTTCTGTAC	1	180	36	TC289376	NA	NA	NA	1903 UP:Q8S529_MAIZE (Q8S529) Cytosolic aldehyde dehydrogenase RF2D, complete	GRMZM2G097706_T03	ATAGAGACAGGGAGGGGGAGTGGTCCGAGGTCAATAGGATATAACTCCAGGACTCCTCTCCATCAGAATCAGAGACGAGTCGAGTGAGGGGGCAGAGGCCACAAAACAGAGAGTACCCAAACGATCGATCTGTGCATCTCCCCGTCCGTCCCGCAACCATCTAATTCAGAAGCAGACATCAATGGCGAGCAACGGCTGCAACGGCAACGGCAACGGCAACGGCAACGGCAAGGCGGCTCCGGCGGGTGTGGTGGTACCGGAGATCAAGTTCACCAAGCTCTTCATCAACGGCGAGTTCGTCGACGCCGCCTCCGGCAAGACATTCGATACCAGGGACCCACGGACCGGCGACGTGCTGGCCCACGTAGCAGAGGCAGACAAAGCTGATGTGGACCTGGC…	cdna	good
14872	13837	CF002826	322 unknown	Down	NotSig	NotSig	On-On	On-On	On-On	4	4	4	4	4	4	241	474	421	524	408	499		A_92_P013714	sense gene model	cDNA and EST results agree. B73 result agrees with cDNA result.	A	cDNA	60	1 of 2	3	3915356	3915297	3.02	yes	UTR	1	CTGATGAATTTGTGTGTCCTATGACTGCCAAGTCGTTTCAATTATTCCAATGTGTGTCAC	1	179	8	CF002826	CGAGAAGATGACCAAGACCGCCGTGGACGCCTGGAAGGAGTTCAAGAACAAGAGCGAGCTAGCCAAGGGGTCGGCAGATTCCACCACCTGATAGCTCATGTAAATACACCGTGTGCTTGCAGTTTCTGTCGAGTGCTGATTGATCCAGGGATGACTGATGAATTTGTGTGTCCTATGACTGCCAAGTCGTTTCAATTATTCCAATGTGTGTCACTTAATTTTCTAATTATTATTTTTACACTTGTTCACTTCATCATTTACAAGAAAAAAGGTTCTAGTTTGTCAATTATTACCCTGCAGCATGGTCCTGCATTTAATAAAT	F2	QBH16c07.xg QBH Zea mays cDNA clone QBH16c07, mRNA sequence.	322 unknown	GRMZM2G146130_T01	ATGGATAAAAGCAAAAGATGGAAAAAGAAGCGGAGAAGAGAAGATCGCCCGCCATCTGACCAACTCCAGACCTCAGACAGACAGACAGAGCTGAACGATCCAGCCAAGCGCATGGAACCGTCTCTGTGCACGCCGCACGCCACGGTGACCGCAGCAAATGCCGCCCCGCTATCCGTGCGCGCCCACCGCGGCGCGCGCAGGGCTCGTGCCGCCGTGCGCGCCCACAGCCACCACCAGGGGGCGGGGGCGCGGGAGCCGGAGCCGGAGCCGGCCGACCCCCAGGGCGCGGTCCCTGCCAAGGGACGAGGCCCGCCGGCGCTGCCCAACGCCGCGCTGCGGGTGGGCGCCGGCGTGGCGCTGGCGCTCGCGCTGGGAGGCGTGTCGTGGACGGCGCGCGGC…	abinitio|est|omrna|protein	good
14872	13837	CF002826	322 unknown	Down	NotSig	NotSig	On-On	On-On	On-On	4	4	4	4	4	4	241	474	421	524	408	499		A_92_P013714	sense gene model	cDNA and EST results agree. B73 result agrees with cDNA result.	A	cDNA	60	2 of 2	3	3915356	3915297	3.02	no	UTR	1	CTGATGAATTTGTGTGTCCTATGACTGCCAAGTCGTTTCAATTATTCCAATGTGTGTCAC	1	179	8	CF002826	CGAGAAGATGACCAAGACCGCCGTGGACGCCTGGAAGGAGTTCAAGAACAAGAGCGAGCTAGCCAAGGGGTCGGCAGATTCCACCACCTGATAGCTCATGTAAATACACCGTGTGCTTGCAGTTTCTGTCGAGTGCTGATTGATCCAGGGATGACTGATGAATTTGTGTGTCCTATGACTGCCAAGTCGTTTCAATTATTCCAATGTGTGTCACTTAATTTTCTAATTATTATTTTTACACTTGTTCACTTCATCATTTACAAGAAAAAAGGTTCTAGTTTGTCAATTATTACCCTGCAGCATGGTCCTGCATTTAATAAAT	F2	QBH16c07.xg QBH Zea mays cDNA clone QBH16c07, mRNA sequence.	322 unknown	GRMZM2G146089_T01	GCCCGGTCCTCGCGCGCCCTGATCAGGAGGAGTGGTCGAGCGGAGCAAGTGGCGGCGTCCGGCAGAGCCAAGCGTCGCGGCAGCCAAGGAACTCCTGCATCTGCATGGGTTGGCCGGTGCGCGTGCGGAGCCCCTCGGTGCTGCAGTCCAAGCTGCTGTGCCTGTCCCTGCTCTACCTCCTCACCACGCTGCCGCTCGCGCTCTACGTCTCCTTCACCGACTCCGGCCGCCGCCGCCGCTGCCTCCAGCCCGTCCCCTCCCCGCCCAAGCCGCTCTTCCAGTACCCGGCCGGGTACGGCGAGCACAGGCACGCCCTGCCCACCTCGCGCGCGCTCTGCTCCAACCCCGTCGCCTTCGCAGACTACAAGACTGCTTTGGAAGAGATCCATGGCCTCTGCC…	omrna|protein	good
15054	13859	TC295449	1235 similar to UP:Q6H5L8_ORYSA (Q6H5L8) DRE binding factor 2, partial (33%)	Down	NotSig	NotSig	On-On	On-On	On-On	4	4	4	4	4	4	522	1162	912	570	392	253		A_92_P013880	sense gene model	No EST. cDNA result. B73 result agrees with cDNA result.	A	cDNA	60	1 of 1	9	149382759	149382818	9.07	yes	UTR	1	ACCCTGCTCTGCTTGGTTTTTTAACGGCATTGCCAGGACACATGTCTCACTCATCTGTAT	1	178	153	TC295449	NA	NA	NA	1235 similar to UP:Q6H5L8_ORYSA (Q6H5L8) DRE binding factor 2, partial (33%)	GRMZM2G113060_T01	GAGCTGCTCGCTTCAGTCCTCATTCCTCAATCTCCGCGGTGCGCCCCCGCGAATTGCTGACGTCGACGCCCTCGAAATCTCGCTCTCTCCGTTTCTAGACCTTCTCGGCTTCCCTCCTCTGTTTCGTGCAAGAATCCATGGCGGCTACGACGATAGATTGGCACGGCCGCAACGCCGCCTTGTATGGCGTGCCGGACAGCAAGGAGCTGGTGCGCGCGCTGGCTCCGCCCATGCAGCAGGCCCCGACCATCTCGTTCGCGTACCCCTGCCCAGGCGTGGAGCAGCAGAGCCAGTGCGCGGCGGCGGGCTCGTTTCTGGGCGCCGGCGGCCTGACCCCGGCGCAGCTTCTCCAGGTGCAGTCGCGGCTCCGGTTCCTGCGCCGGCCGGCGGCAGCGGGCG…	cdna|est|omrna|protein	good
15179	14090	CO462424	702 similar to UP:H2B1_MAIZE (P30755) Histone H2B.1, partial (72%)	Down	NotSig	BelowBG	On-On	On-On	Off-On	4	4	3	4	1	4	247	398	193	355	-	190		A_92_P013998	inconclusive	EST result. No valid cDNA result. B73 result (EST vs genome) agree with EST result, but score below cut-off.	E	EST	2e-94	1 of 1	8	139940204	139939571	8.05	no info	NA	2	TCCCTTTGGTATGATATGCCCTGTTCTATGGGTCATGCAAAGATTGTGTTGTATATGGGT	1	177	74	CO462424	ATATTCTCCGCATCTGTGGTGCCTCTCGCGGACAAAATGCCGGCGGCGTACAAAGGCCGTGTGATGACGATCCCTCTGACTCGATATTGCTTGAGAAGGCTCCGGCACGGAAGAAGCTGATGGCGGTATATCGCCTCCCCATGGGCAATTTCTGCTCCGGCGAGGGCAAGAAGGTCAAGAAAAAATTCGAGAAGAGCTTGGAGACCTTCGAGATCTACATCTTCTTGGTGCTCAAGCTGGTGGACCCCGACATCGTTATCTCGTCGCCTGCCATGTCCATCATGAATTCCTTCTTCAACGACATCTTCGAGATTCTCGCCTTTGATGTCGCCATGCTCGTCCTCTACAACAAGAAGCCCTCCATCTCCTCCTCGCGAGATCCAGACCTCCGTCCTCCTC…	F-352 near isogenic line	MZCCS15025H07.g Maize Endosperm cDNA Library Zea mays cDNA, mRNA sequence.	702 similar to UP:H2B1_MAIZE (P30755) Histone H2B.1, partial (72%)	GRMZM2G304575_T02	ACCAATCAGCGCCCGTCTCTTCAAACACCGCGAAGCCGCCCCCGCTCCCAAACCCGACCGAGCAAAGCGCAAAGCCCCCCAACCGCGGATCAATCCGCAGCATCGATGGCGCCCAAGGCGGAGAAAAAGCCGGCGGCGAAGAAGCCCGCGGAGGAGGAGCCCGCGACCGAGAAGGCGGAGAAGGCTCCGGCAGGGAAGAAGCCGAAGGCGGAGAAACGCCTCCCCGCGGGCAAGTCCGGCGCCGGCGAGGGCAAGAAGGGCAAGAAGAAAGCCAAGAAGAGCGTGGAGACCTACAAGATCTACATCTTCAAGGTGCTCAAGCAGGTGCACCCCGACATCGGCATCTCGTCCAAGGCCATGTCCATCATGAATTCCTTCATCAACGACATCTTCGAGAAG…	abinitio|cdna|est|omrna	good
15229	14025	TC291518	481 similar to UP:Q8S0N2_ORYSA (Q8S0N2) BHLH transcription factor-like, partial (17%)	Down	NotSig	NotSig	On-On	On-On	On-On	4	4	4	4	4	4	185	293	320	288	362	309		A_92_P035880	antisense gene model	cDNA and EST results agree. B73 result agrees with cDNA result.	A	cDNA	60	1 of 1	6	161864938	161864879	6.07	no	CDS	2	ATCAATGGTTACATTATTGCATCGCTACCGGTGCATGTTCCTACCGGGTTTTACGTAGCC	1	41	73	TC291518	TTCCTCCGAAATACAGTAAATCTTTATTAACCTCAAAATCCAGTAGCAGTACTGCAGTACTTCTCTCATATATCGCTCACTCACATCAATGGTTACATTATTGCATCGCTACCGGTGCATGTTCCTACCGGGTTTTACGTAGCCGTAGCCCCCAATGGCGCCATCGCTTCCAAAGGCAACACTGGTGCCACCGTCGACACAGAGGCACCCCGTGTAACTCTGCGGCAGGAAGCTGCTGTCGTTGTAGCCACCATTACTACTAGGGTTTGCCCTCTCCAGTGCCTTGACCTGCGACTTGAGGAACTTGAGATAGCCGGCCGCCTCGTCGAGCATGGACGCAGTGTCCATCCGGCTACCGCCCGGCACGAGCCGCTGCAGCACGCGCAGGCGCTCGCTCAC…	-	-	481 similar to UP:Q8S0N2_ORYSA (Q8S0N2) BHLH transcription factor-like, partial (17%)	GRMZM2G094892_T01	GGGAGTAGATCGAGGACCATCCTCGCTACCCTGCAGGCCGGCACTGCACTGCAGTCTTCAGAACTCGTCAGTCACAGATCGGTGCAGGCGGTCTGCACCTGCATCACCTAACCAATTCCTCGATTAGTCTGCTGTTGCGATTTGCGAGGCAGGTCAGCTGCAATCTTTTTGCAGCAGCCACTAAACCTGTACCAAGTCTTCTTGCCTGAGGGCAGAGGCAGGCTCCGTCAGTCACGCCGGCGGCGTACAGATCATGGAGGACTTTGGCGGCTGGAATATGCAGTATGCAGCAGAGCTATGCCTGCCAAGCCGCCGGGACGACGACGACGACGGCCTCCTCGGTGATTTCCTAGGCGGCGGCGGTTTGGACATCCGTTCTGACCATGGCGGCCTCAACCT…	est|omrna|protein	good
15229	14025	TC291518	481 similar to UP:Q8S0N2_ORYSA (Q8S0N2) BHLH transcription factor-like, partial (17%)	Down	NotSig	NotSig	On-On	On-On	On-On	4	4	4	4	4	4	185	293	320	288	362	309		A_92_P014045	sense gene model	cDNA and EST results agree. B73 result agrees with cDNA result.	A	cDNA	60	1 of 1	6	161864721	161864780	6.07	yes	CDS	2	TCCTCAAGTCGCAGGTCAAGGCACTGGAGAGGGCAAACCCTAGTAGTAATGGTGGCTACA	1	177	143	TC291518	TTCCTCCGAAATACAGTAAATCTTTATTAACCTCAAAATCCAGTAGCAGTACTGCAGTACTTCTCTCATATATCGCTCACTCACATCAATGGTTACATTATTGCATCGCTACCGGTGCATGTTCCTACCGGGTTTTACGTAGCCGTAGCCCCCAATGGCGCCATCGCTTCCAAAGGCAACACTGGTGCCACCGTCGACACAGAGGCACCCCGTGTAACTCTGCGGCAGGAAGCTGCTGTCGTTGTAGCCACCATTACTACTAGGGTTTGCCCTCTCCAGTGCCTTGACCTGCGACTTGAGGAACTTGAGATAGCCGGCCGCCTCGTCGAGCATGGACGCAGTGTCCATCCGGCTACCGCCCGGCACGAGCCGCTGCAGCACGCGCAGGCGCTCGCTCAC…	-	-	481 similar to UP:Q8S0N2_ORYSA (Q8S0N2) BHLH transcription factor-like, partial (17%)	GRMZM2G094892_T02	GGGAGTAGATCGAGGACCATCCTCGCTACCCTGCAGGCCGGCACTGCACTGCAGTCTTCAGAACTCGTCAGTCACAGATCGGTGCAGGCGGTCTGCACCTGCATCACCTAACCAATTCCTCGATTAGTCTGCTGTTGCGATTTGCGAGGCAGGTCAGGTACTGACGTATTGCATTTGCATGCCTAGCTAGCTGATAGATGATCTTGTTTCTTCTCTGCTTTGCTCTGTGTATGTGTTCACTGCAGGAGAATTTGTAATTGCAAACCGCCTCACAAATTGGTACTGACTGAAAGATGATCTTGTGTTTCTTCATTCTGTTTGCACGAAGCTGCAATCTTTTTGCAGCAGCCACTAAACCTGTACCAAGTCTTCTTGCCTGAGGGCAGAGGCAGGCTCCGT…	est|omrna|protein	good
15437	14256	TC305828	728 homologue to UP:Q94F47_ARATH (Q94F47) At1g64230:F22C12_17 (Ubiquitin conjugating enzyme UBC9A) (Ubiquitinating enzyme), complete	Down	NotSig	NotSig	On-On	On-On	On-On	4	4	4	4	4	4	322	489	325	409	325	341		A_92_P014237	inconclusive	No EST. cDNA result. No valid B73 result.	B	cDNA	46	1 of 1	6	None	None	6.04	yes	NA	4	GCACGAGAATACACCCCAGTCCCTACCCGCTTGTTCCTTCTTGCTTCTCCATCGAGTTGG	1	176	67	TC305828	NA	NA	NA	728 homologue to UP:Q94F47_ARATH (Q94F47) At1g64230:F22C12_17 (Ubiquitin conjugating enzyme UBC9A) (Ubiquitinating enzyme), complete	GRMZM2G156517_T02	ACCGTGCGTCCGTGTGCGACTGCGACGAGAAGCTTCCAGAACCCACCAGCTAACTACGTCCGTCCTCCACCAATCCCATCTTCGGACGCCACGACAACTCCCCTCCCTCTTCCCCGTCCGTATTTATTTATACACCCCCAGTCCCTACCCACTTGTTCCTTCTTGCTTCTCCATCGAGTTGGATTGGGTTCAAAGTTGGGCTTTTGGACAGCTGTGGTGTGCACGGCAGCTCTGTGACTTGTGAGGAGGAAGGGAGGAAGAAAGCGGATCCATGGCGTCGAAGCGGATCCTCAAGGAGCTCAAGGACCTGCAGAAGGATCCTCCCACCTCTTGCAGCGCAGGTGATTCAGATTCCGCCCGCACTGCTACTTCTTTTAATTTTCCATGATGGGATACGAC…	cdna|est|omrna|protein	good
15498	14363	TC315012	572 similar to PRF:NP_195839.1:15241713:NP_195839 aspartyl protease family protein (Arabidopsis thaliana), partial (6%)	Down	NotSig	NotSig	On-On	On-On	On-On	4	4	4	4	4	4	1298	2271	1227	951	1962	1896		A_92_P014289	sense gene model	cDNA and EST results agree. B73 result agrees with cDNA result.	A	cDNA	60	1 of 1	1	6921271	6921212	1.01	yes	UTR	1	GGACGAGCTGCTCGAAGAGACGGTGTGGGACGTGCTCCTCAATGTGGGGGACTCATGATC	1	175	116	TC315012	TCGTGTCCCCGTCCTCAGCCCCGGCGGGCAGCGGCGCGGCAGCCGTCATGGACCACCGGCTCCTCTTCGACCTCGTCAACGAGGCGCTGCCGGGAGCCGTCCGGGCCTCCACGACGCTGTGCGCGTTCGACAAGTGCCACGCCATGGCGCCAAGGAGAGCCTCCGGTGGCAAGGCGCTGCTAGAGGCGCTGTGGAAGTCCATGCAGGTGTGGATAGAGCCGCCGAGCGACCGCAGGACGGCGAGCTCTGCCTCCGTGGACGTGCTGATCGGCCGTGACCTGAGCGTGTCGGCGTGGCACGGCGCGTTCCGCGAGGACGCGGACGCGCTGGCTGGGGACGTGGAGGCGGAGATGCTGGACGAGCTGCTCGAAGAGACGGTGTGGGACGTGCTCCTCAATG…	-	-	572 similar to PRF:NP_195839.1:15241713:NP_195839 aspartyl protease family protein (Arabidopsis thaliana), partial (6%)	GRMZM2G089056_T01	CGTCGTGCCACCATAAGCGCGGCCTCGCGCCAACAAGAACCTCGGCCTCGGGAGGCAGCAGTAGCACCGCCGGGGGAGGCGCAGCGCAGCGCAACGGCCGGCGCCGGGACGAGAGATCCTCGAATGTACATGACAAGGAAACTTTTCCGTCCAGCTGACCCCTCTCTGATCTCGCCACCGAAGCGCACGCTGGACACCCGTGGTTGGTGGCACCATGCTGCAGTACCTGGACTTCTCGCACGCCAGCACCTCAAGGAAGTGGGCGCACAGGAGACAGGGCGACGGACTTGAAGCTCCAAGGAACAGCATGGAGTTCGCTTTGGAGGCTTCCCACAGCTATGGCGTGTTTCAGGAAGATGTTCCGCACTATCCCTGCAATATGAGGCAGTACCCAAAATC…	est|omrna|protein	good
15629	14451	TC283511	897 weakly similar to UP:Q9JGS2_9VIRU (Q9JGS2) PORF1, partial (5%)	Down	NotSig	NotSig	On-On	On-On	On-On	4	4	4	4	4	4	1109	1728	984	1177	1087	934		A_92_P014414	sense gene model	No EST. cDNA result. B73 result agrees with cDNA result.	A	cDNA	60	1 of 1	6	144596495	144596436	6.05	yes	UTR	3	GTGTTGATTACGTGCGATCGTTATGTGTGCATATGTAATTCTCCTGTGCATTCTTGTTTC	1	175	23	TC283511	NA	NA	NA	897 weakly similar to UP:Q9JGS2_9VIRU (Q9JGS2) PORF1, partial (5%)	GRMZM2G042797_T01	CTGTTCTCCCTCCTCCCCTGTTCGAGCCCAAGGGAAACAGGAGTACAGGACTAGCTTGCACGCATCTCGCCTCGCCATCGCCAGTCGCCACAACAGCGCAAGATGCAGCGCCGCGCGCCGCGTCTCCGCGTCCTCCTCCATCTCCTAATCCTCGTCCCGGCCCTCTCCGAGGTTCCTGACCACTATGCCTCCCCGCGTGTGGGCTCGGGCACCAGAACGGGCCTCAGTAATTCGCCGGCGCAAGAGTATCTTGACCCCACCTATCCGGTCCCGCGGTCCCCGCCGGGGGCGTCGACCTGCGTCTTGCCGGTGCTCTCCTACTCCTTCGCCAACACCTACGGCACTCCCCCCGCCAAGGCGGCGTACGCGCCGCCAGCCGAGTGCCCTGCGCCCTGGTCC…	est	good
15810	14629	TC295730	656 similar to GB:AAC37235.1:609620:TOXGRA6AA dense granule antigen (Toxoplasma gondii), partial (10%)	Down	NotSig	NotSig	On-On	On-On	On-On	4	4	3	4	3	4	182	401	145	186	114	167		A_92_P014580	sense gene model	cDNA and EST results agree. B73 result agrees with cDNA result.	A	cDNA	60	1 of 1	1	217280479	217280538	1.07	yes	CDS	1	CGCGGGCAGAGTCCTTCATCCGGAAGTTCCGGGAGGATCTCAAGCTGGAGCGTCTCAACT	1	174	1	TC295730	AGCCGTCGTGGAGCCCGCAAGGTCACCTGTTGCGGCAGTAGCAGCTGCTGCAGACGGTGCATCGTCCGAGATCGCCAAGGAAGAGGCGGCGGAAGCGGGAAAAGACCTGCCCACCAGCTCGAACGAGGCCCACGGTCTGCTGTTGCAGTTGCAGCAGGGTCACGGCGGCCGGCAGCAGCCACCGTCGTCAGTACATGTCGTCGTCACAGCCGCCGATGCAACTGCGGCGGTGGAGATAAAGGAGGAGGAAGAGAAGAAGGCAGAGCAGGAAGCAACCATGCAGCGCGCACCTGCGAGTAGGCGGGGAACGACGGAGGAAGCAGCGGAGGGGAAGGCGGCGCTGAACGCGCGGGCAGAGTCCTTCATCCGGAAGTTCCGGGAGGATCTCAAGCTGGAGCG…	-	-	656 similar to GB:AAC37235.1:609620:TOXGRA6AA dense granule antigen (Toxoplasma gondii), partial (10%)	AC217910.3_FGT004	ATGGCGACGGAGTACTTGTCCGGGTGGCCGCTGTCGTCCTGGATCAGCCCCGGCGCGGCGTTCTTCCTCTTCGTCAACGTGCTCATCGGCGCCATCGTGGTCACGTCCCGCGGGCACCAAGCTGGCCGTGGCCGCGCGGCGGCGTCCACGCGGAGGCTCTGCCGCAGCGCGTCGTCCATGGTCCTCGACCGGCTCCGCTCCTTCTCCATGTTCTCCGTCCATCCCGACCCCACGGAAATGGAAGAGCGCTATAGCACGTCGTCCCCCCTCGAGCTGGAAGCAGAGGAGGAGCAGCAGCCCCAACCCCAACCAGCCGTCGTGGAGCCCGCAAGGTCACCTGTTGCGGCAGTAGCAGCTGCTGCAGACGGTGCATCGTCCGAGATCGCCAAGGAAGAGGCG…	abinitio	good
15944	14725	TC283485	729 weakly similar to UP:Q9FHG4_ARATH (Q9FHG4) Serine:threonine-specific kinase like protein, partial (17%)	Down	NotSig	Up	On-On	On-On	On-On	4	4	4	4	4	3	652	1548	716	624	870	383		A_92_P014711	sense gene model	cDNA and EST results agree. B73 result agrees with cDNA result.	A	cDNA	60	1 of 1	6	27118765	27118706	6.01	yes	UTR	1	TGAGTACATAGGATTGTTTGTTTAGTAGCAGCAATGCAGTCCAGATCACATCATCAAAGC	1	173	73	TC283485	AATCGAAGGAATCATGCGAGCTCTGTATTATTATCGAGACAAATGTGTGTAATAATGTAACGAATGGAGGCTGGCTTTGATGATGTGATCTGGACTGCATTGCTGCTACTAAACAAACAATCCTATGTACTCAATACCCCCCCGGTCAGGCTCAGGCAGTCACCTGGCTTCGCCGGCGGTGCTGCTGACCCGGATGTCGTGGCCGCCCCTGCGCAGCGTGCTGGTGAGCGAGGACGAGCTGAGCGAGCCGGACGACGACGAGTCCGACAGCGGGAGCCCCAGCATGGCGTGGTAGTCCGACACGCTGTCCTGCAGGCTCAGCAGCAGCTGCTGGTTGGCGCTGCCGAGGCTCATGGACGGCCGCGCCGCCGGCACGAACGGCGGGTCCGCCTCGCCGCC…	-	-	729 weakly similar to UP:Q9FHG4_ARATH (Q9FHG4) Serine:threonine-specific kinase like protein, partial (17%)	GRMZM2G381086_T01	GGGCCGGCGGGGCGCACGTGTCCCACCCTCCTCCCCTTTCCTTCCCTCTCTCTCTATCTGTCTGCCCAGTCCAGTCCCCCGCCCCGCCTCACAGTCACACTTCACCAATCTCGCGCACACTCTCCAATGACCCAATCTCCCCGAGCCTGCCACTGCCAGCGCCAGCTCCTCCCTGGCATTCCAGTCCCAGCTCCGGATCGCTTCACGGGCCGGGAAGCAGCACCCGCGCTGCGCGCCTGATGCGCGCAGCCAATGCCGGCGCTCGCGTCCACCGCCATGGCCCGAGCCGCCGCGCCCATCCTCCTCCACCTCCTCCTCCTTCTGCTCCTCCTCACTGACCACGGCCCCGGCCCCGCCGCCGCGGTGCGCTTCGACTACGCCTCGCTCACCCTCGGCAGC…	cdna|est|omrna|protein	good
15971	14777	TC279595	705 UP:Q5NSW2_FRAAN (Q5NSW2) Histone H4 (Fragment), complete	Down	NotSig	NotSig	On-On	On-On	On-On	4	4	4	4	4	4	9462	38573	5335	3363	3269	2392		A_92_P014736	gDNA	No valid cDNA / EST result. Allow B73 result.	C	gDNA	53	1 of 1	8	16165962	16165905	8.02	NA	NA	NA	GTTGGGGGAAAAATGCTAGCTAATGTAGAACTGCAGTGCGGTATGCTGCACATGCTGTGT	1	173	19	TC279595	NA	NA	NA	705 UP:Q5NSW2_FRAAN (Q5NSW2) Histone H4 (Fragment), complete	NA	NA	NA	NA
16163	14979	TC281066	924 weakly similar to PRF:NP_566677.1:18402919:NP_566677 expressed protein (Arabidopsis thaliana), partial (6%)	Down	NotSig	NotSig	On-On	On-On	On-On	4	4	4	4	4	4	740	1352	712	680	1025	1088		A_92_P014918	ambiguous	No EST. cDNA result. B73 result agrees with cDNA result.	A	cDNA	60	1 of 2	7	135208230	135208171	7.03	yes	UTR	4	ATGCTGTAAAATGAACCCGAGGTTAGGCGTGTGAAAAGAGTTTGCTTCATGTACCTTGAT	1	171	146	TC281066	NA	NA	NA	924 weakly similar to PRF:NP_566677.1:18402919:NP_566677 expressed protein (Arabidopsis thaliana), partial (6%)	GRMZM2G044968_T01	GTAGAAGAAGAAGCAGAAGTACTCAATCCCGAGACTAACGCCGAGCCGTGTTGCGGTCTGCGGAGCGTGCTTGCCACACTCACAGTCGCTCACTCCCTGTGCAGCTGTGCTCCTGTCGGTTGTCGCCCCGCTTCATCTGTCGTCTCCTCCAGTGCAGTCCCTCCTCCCCCTGTCTCCGCCCCAACTCTCTCCAGTCTCCTCGCGTCGGCAGTCGGCCTGGCAGGGCTGAATCAATGGCGGTCGACCCGCGGCAGGTCGTGGCGGGCTTCCTCACCCTCTCCATGTTCGTCATGCTGGGCAACATGATCAAGCACGACCACTTCTCTCCCGTCACCGAGGAGATGGGCTTGAAGGCAACAGGTGCGCGATCCAACACAATGAAGCTTGATAACAATGCTG…	cdna|est|omrna|protein	good
16163	14979	TC281066	924 weakly similar to PRF:NP_566677.1:18402919:NP_566677 expressed protein (Arabidopsis thaliana), partial (6%)	Down	NotSig	NotSig	On-On	On-On	On-On	4	4	4	4	4	4	740	1352	712	680	1025	1088		A_92_P014918	ambiguous	No EST. cDNA result. B73 result agrees with cDNA result.	A	cDNA	57	2 of 2	9	5589684	5589625	9.01	yes	UTR	3	ATGCTGTAAAATGAACCCGAGGTTAGGCGTGTGAAAAGAGTTTGCTTCATGTACCTTGAT	1	171	146	TC281066	NA	NA	NA	924 weakly similar to PRF:NP_566677.1:18402919:NP_566677 expressed protein (Arabidopsis thaliana), partial (6%)	GRMZM2G053852_T01	ATGGAGCCCATGAGCAAAAGGCACGGCCAGCATACATCATACAAGCAAAGTTTCATTTTTCCAACTGGTTCAGGCATGCCAAAACCAAAATCCATGTTTGCAGGAGATGGGCTTGAAGGCAACAGGTGAGCGATCGAACACAATTAAGCTTGATAATAATGCTGAAATGAACAGTGTCGATACTGCTGGAGTGGAGGACCTGATGGACACTATCGAGGAAGTTAAACCTTGCTGGACCAAACCAAGTCCAAAAATTCAGCCATCTAATGGTTTTGTTACATTCTCCTTGACTATGGACCCTGAATATCACATCTCACAGATCACAGATGTTGTGGTTGTTGCGAGGTATCTAGGTGCAACATTTGTACTCCCAGACATCAGAGGAAATGAATTAGGAAA…	abinitio|cdna|est|omrna|protein	good
16509	15300	TC287724	1666 PIR:T02767:T02767 cinnamyl-alcohol dehydrogenase - maize (Zea mays) , complete	Down	NotSig	NotSig	On-On	On-On	On-On	4	4	4	4	4	4	1915	2973	3250	3372	3453	5277		A_92_P015234	sense gene model	No EST. cDNA result. B73 result agrees with cDNA result.	A	cDNA	60	1 of 1	5	98993166	98993107	5.04	yes	UTR	2	TTTTTCTTCGGTTTGCCCGAGTGTTTGTGATTGTTAAGAACTACGTTATTACGGATCGTC	1	169	134	TC287724	NA	NA	NA	1666 PIR:T02767:T02767 cinnamyl-alcohol dehydrogenase - maize (Zea mays) , complete	GRMZM5G844562_T03	CAACGTACAACTGTGGCGCGATTCATATATGCATAATTCTACATGGTGCTAGTCTTCGGCAAGAAAAAAAAACTAACACTTGTCTCTTTTTCATATGGGATGTGTTGTGGTGGTGACAACAGGAACACAGGCCCTGAAGATGTGGTGGTGAAGGTGCTCTACTGCGGGATCTGCCACACGGACATCCACCAGGCCAAGAACCACCTCGGGGCTTCAAAGTATCCTATGGTCCCTGGGCACGAGGTGGTCGGCGAGGTGGTGGAGGTCGGGCCCGAGGTGGCCAAGTACGGCGTCGGCGACGTGGTAGGCGTCGGGGTGATCGTTGGGTGCTGCCGCGAGTGCAGCCCCTGCAAGGCCAACGTTGAGCAGTACTGCAACAAGAAGATCTGGTCATACAAC…	est	good
16716	15530	TC281770	777 similar to UP:Q54377_STRLN (Q54377) LmrB protein, partial (6%)	Down	Down	Down	On-On	On-On	On-On	4	4	4	4	4	4	437	866	168	311	200	362		A_92_P015427	sense gene model	No EST. cDNA result. B73 result agrees with cDNA result.	A	cDNA	60	1 of 1	4	203129911	203129970	4.08	yes	UTR	3	ATCCTTGTGCATCCATACCACTGTCGCGTAGTGCGAATTGGTCCAACCAGCTGATTTTTG	1	168	60	TC281770	NA	NA	NA	777 similar to UP:Q54377_STRLN (Q54377) LmrB protein, partial (6%)	GRMZM2G076810_T02	CGACCTATCATGGACCGCCCTCTATATCGCAGAGCCGAACCATGATTCTGCTGTCCAAGCCTCTAGCTCTTTGTCTTGGCCATCTCAAGTTCACAACAGCAGGGCTAGTAGTAGTAGTTTTGACGGCCAGGCTGGGCCGCTGGGGCCGTGGTTGGGTAATTGTTTTTTTTGAGCCAAGGTTGCTTCGGAGGATAATTGAACTTGTGCCGGAGCTGTGAATCATCGCCAGTCTGGTGACAGCTCTGTCCCTCTTTGAAAAAAAAATACTCCCTCCGTCTTCTTGACTTGTAGCCGTCTGGGTCGTCTCCTATGTCCTTGTCGCATTCCTGAGAGTTGCTACCACCGGCGCTAGGGGGGAAGAGGCTGCCGGAAGATCCGCCATGAGCAGCGATCAGCAGA…	est	good
16875	15668	TC280191	1785 UP:Q43712_MAIZE (Q43712) Calcium-binding protein precursor (Calreticulin), complete	Down	Down	Down	On-On	On-On	On-On	4	4	4	4	4	4	4215	7817	1836	7593	2181	9938		A_92_P015575	sense gene model	No EST. cDNA result. B73 result agrees with cDNA result.	A	cDNA	58	1 of 1	7	24410271	24410212	7.02	yes	UTR	7	CCTTTCTGATGTTAAATGTGAGCCTTTGCGAAAGCACTGGTTCCGTCACGCATGCGGACT	1	167	82	TC280191	NA	NA	NA	1785 UP:Q43712_MAIZE (Q43712) Calcium-binding protein precursor (Calreticulin), complete	GRMZM2G358059_T01	CCGTAAACCCACCCACACCCCCTGCTCCTTTTAAGCAGCCCCGCTCGCTCTCCGCAGTGACCGATAGAACACGACCTGGGGGGTTCAGATCGGATCGGAAGCTTCCATAAGTTTCCATCGGGCTTCGCCGGTATGGCGATCCGCAAGGGGTCTTCGTACGCCGTCGCGGCACTTCTCGCGCTCGCCTCTGTCGCCGCCGTTGCAGGGGAGGTCTTCTTCCAGGAGAAGTTCGAAGATGGCTGGGAAAGTCGGTGGGTCAAGTCCGAGTGGAAGAAGGATGAGAACATGGCTGGTGAATGGAACCACACCTCGGGAAAATGGAATGGAGATGCCGAGGACAAAGGTATTCAAACCTCCGAGGATTACAGGTTCTATGCCATTTCAGCCGAATACCCTGAG…	cdna|est|omrna|protein	good
16911	15738	TC300843	738 unknown	Down	Down	Down	On-On	On-On	On-On	4	4	4	4	3	4	696	1108	565	1224	374	1221		A_92_P015611	sense gene model	cDNA and EST results agree. B73 result agrees with cDNA result.	A	cDNA	60	1 of 1	10	142091735	142091676	10.06	yes	UTR	4	TTGGTAGACTTTCAACGTGCATCGTGGCATCGGACTAAGTTGTACCAATGTGTTTGTTTC	1	167	10	TC300843	TTTAGAAAGATGATGGACTACCTTATTTCGAAACAAACACATTGGTACAACTTAGTCCGATGCCACGATGCACGTTGAAAGTCTACCAAGTTACAAGTAGTAATACACAAGTGGATGCTCATAGACAAAGTACAGCCCAGATCACTTCCTGGGATATTGACTATTGAGGCTGCTCTAACACGTAACAATGCAACAAGTGAATGCATGATCAAGTTGGTACTACAAAAACACAAACAACAGAAAGTATTGCCAAGTCTACCACCAGACAGCTTCCTGTGAATTAGACTGATGCTGATGGCGCACGGTAGCATGTGATAGCTACATTAGACTATTAGTTATGGATCGTCTACACAATTACAACGAGCTGCAGTCTTGCTTGCAACATGCATCCTTGCTTCT…	-	-	738 unknown	GRMZM2G119802_T01	CGCACGCAGAGAGAGAGATAGGACAGTGTCACAGTCGGCATATGACACCACGCCCACGCAGCACCTCATCGTATGATTGATGATTCTGAGGAGAGCGGACAAAAGTCGCGGGCTCGCGGCGGCATCAGCACCAGGGCGCTGGCCACAGGTAAAAGAAAGCTGCGGCCTTTTCTGCTACTCCTGCCTGCCAGCGGCCTGCCTGCCTGCCTACTAGTGCGGCGTGGAGGTGGAGCAGTGGGCGCTACAGCCTCCATCAGCTAGCTGCCTTGCCGTGTCCTCCTCTTCCTCCTGTCGGTGGCGATCTCTGCGGAAACCCGAGCTTCGTCCAAGCCGGGCAGTAGTGCGCGCCGCCTGGGCGTAATTATGGATTCTTTTGAGGGCTCTGATCATATAACTCAA…	est|omrna|protein	good
16993	15733	AI901437	237 similar to UP:Q9DUC7_9VIRU (Q9DUC7) ORF1, partial (3%)	Down	NotSig	NotSig	On-On	On-On	On-On	4	4	4	4	4	4	1980	3769	2886	3471	685	649		A_92_P015688	sense gene model	cDNA and EST results agree. B73 result agrees with cDNA result.	A	cDNA	60	1 of 1	9	11627838	11627779	9.01	yes	CDS	1	CCACCTCCTTCCCCTACGATGACGACGTCTGATTCGGCGCAAACCTTGCTCTGCAAATCT	1	167	15	AI901437	TTTGCCCACACAACCCTAACTAGGGTTACTTAACAATTCCAACTTGAACATACTAAAACACAAGCCAAACTCACTGACGGCTGATGATGGGTATGCATAGCTTTACACGGTCACTTGTGCGGCCTTTGTATTCTTGAGATTTGCAGAGCAAGGTTTGCGCCGAATCAGACGTCGTCATCGTAGGGGAAGGAGGTGGCGCCGAGCCACTCGTCGCCGTAGATGAAGTTCTCGACGGCG	Ohio43	618004B11.x1 618 - Inbred Tassel cDNA Library Zea mays cDNA, mRNA sequence.	237 similar to UP:Q9DUC7_9VIRU (Q9DUC7) ORF1, partial (3%)	GRMZM2G046618_T01	ACAACCATGGCGGCCGTCACGTTCTCACCGCCGCTCCTCCTGGCCATCCTTCTCATCCTCACCACCGCCAGCACAACTCAATGCCACGGTCACAAGAGCCAGCGCCACCACACCGGCGGAACTAGAGTGGCCCAAAAGACCGCCGCGGCGGGAGCCAGCCCGCCGGCCGACACTGTCCACCACGCCATCTGCCACACGACGCCGCATCCGGTCTCCTGCCTGTTGGCCGTGGCCTCGCACCTCGGCGCCGTCGCCGGCGCGAAGGCGGCCGAGGCGTCCGCTGTCTCTGTGCAGCTCCTCCCGCCGAACGTGCTGTCCGTCGCGCTGGCGTCCCTCAACGGGGCGGAGTCGGCGCTGTCCTCGCTCTCGCCGGCGCTCTCCGCCCTCTCCGCGCCGGCC…	est|omrna|protein	good
17011	15766	TC304311	679 weakly similar to UP:Q4NZF2_9DELT (Q4NZF2) PE-PGRS family protein, partial (8%)	Down	NotSig	NotSig	On-On	On-On	On-On	4	4	4	4	4	4	2076	3057	2469	2874	4225	3894		A_92_P015705	sense gene model	cDNA and EST results agree. B73 result agrees with cDNA result.	A	cDNA	59	1 of 1	2	222649560	222649619	2.08	yes	UTR	1	TCCTCTTCCTCTAGAGTGCTGCCTCTACTCAACTGTATGTATCAACGTGTGCTGCTGCTG	1	166	150	TC304311	GAATTCCATTGTGTTGGGGGAGATCGCCGCGGCGTCGGGCGGCTTCGCGGCGCACGTGGCCGCCGCGCTGGGCAGCGACCGGTCCGCCACCCGCACGGAGGCGGCCCTGGCGCTCGCGGAGCTGTTCGGCAACGCCGGCGGCGTAAAGGCCGGGCGGCACCAGCACGAGGCCGTCGCCGCCGACTGCGTCCCGCGGCTGGTGTGGATGATGGAGGCGAAGGCCGCGGCCGAGCGCGACGCCGCGGCGCGCGCGCTGGCGGCGCTCCTGGCCGCGTCGGGCGGGTGCCGGAGGGCGTTCCGGAAGGACGAGCGCGGCGTGGTGAACGCGGTGCAGCTGCTGGACCCGGGCGCGCGCGCCGTGGACAGGCGGTTCCCCGTGTCGGTGCTGCTGGCCGTGGC…	-	-	679 weakly similar to UP:Q4NZF2_9DELT (Q4NZF2) PE-PGRS family protein, partial (8%)	GRMZM2G319947_T01	GGCGGCGCTCCTCGCCGCGTGCGCCGGCGGCACGCCGGCGGCGCAGGCCGCGGCGGCCGGCGTGCTCCGGAACCTGGCCGCGTTCCCGGACCTCCGCCCGGCGCTGCGCGACGAGGGCGCGCTGCCGATGCTCCTGCAGCTGGTCTCGCTGGGCACGCCGCGCGCGCGGGAGCTGGCGCTGGGATGCCTCCAGAGCCTGACCGCGGGAGACGACGACGGCGACGAGGAGGGCCAGCGGCTCAAGGTCGAGGCCTTCCAGGCGGGCGCGCTGGGGTGCGTGAGGGACTTCCTCGACGGCAGCCGCGGCGACGAGGCGGGCCTTGCGCCCGCGCTCGGCCTCCTCCGCAACATGGCCTCGTTCCGGTACATCGCGGAGATCGCCGCGGCGTCGGGCGGCTT…	abinitio|est|omrna|protein	good
17026	15794	TC287757	1424 similar to UP:ASPRX_ORYSA (P42211) Aspartic proteinase precursor , partial (67%)	Down	NotSig	NotSig	On-On	On-On	On-On	4	4	4	4	4	4	6099	10363	12096	14321	15516	13688		A_92_P026055	sense gene model	No EST. cDNA result. B73 result agrees with cDNA result.	A	cDNA	60	1 of 1	10	87091646	87091694	10.04	yes	CDS	4	GCTCGATCTGTCAGCGAGGGGATTGAATCTGTCGTCGGGAAAGAAAACCTGGGCTCAGAT	1	102	113	TC287757	NA	NA	NA	1424 similar to UP:ASPRX_ORYSA (P42211) Aspartic proteinase precursor , partial (67%)	GRMZM2G123029_T01	CTCCTGCCTGCCTTCAGTGTCGTTGACACATTGCAGAAGTTCATCGAGACAACGCGCGAAAGCAGCATAACGTTCATAATCGGCAAGTTCGACGGCATCCTCGGTCTCGGATACCCCGAGATCTCCGTCGGCAAGGCTCCTCCGATCTGGTAGGTATCTATCTCATTGCTCTTGCACCCGCCGGCGGGCGGCGGCCGGCCCATCACATGTAGGTTGCCAGGCAGAGCATGCAGGAGCAGGAGCTGCTGGCGGAGGACGTCTTCTCCTTCTGGCTGAACCGGAGCCCGGACGCGGCGGCGGCCGGCGGCGAGCTCGTCTTCGGCGGCGTCGACCCTGCGCACTTCAGCGGGAACCACACCTACGTCCCCGTCTCCCGCAAGGGATACTGGCAGTTCGACA…	est|mrna	good
17026	15794	TC287757	1424 similar to UP:ASPRX_ORYSA (P42211) Aspartic proteinase precursor , partial (67%)	Down	NotSig	NotSig	On-On	On-On	On-On	4	4	4	4	4	4	6099	10363	12096	14321	15516	13688		A_92_P015719	sense gene model	No EST. cDNA result. B73 result agrees with cDNA result.	A	cDNA	60	1 of 1	10	87092470	87092529	10.04	yes	UTR	4	TGTCTATCCACTACATGCCAACAGTACGCTGCAAATAAATCGGTGGCCAAAATTGCTGAA	1	166	120	TC287757	NA	NA	NA	1424 similar to UP:ASPRX_ORYSA (P42211) Aspartic proteinase precursor , partial (67%)	GRMZM2G123029_T01	CTCCTGCCTGCCTTCAGTGTCGTTGACACATTGCAGAAGTTCATCGAGACAACGCGCGAAAGCAGCATAACGTTCATAATCGGCAAGTTCGACGGCATCCTCGGTCTCGGATACCCCGAGATCTCCGTCGGCAAGGCTCCTCCGATCTGGTAGGTATCTATCTCATTGCTCTTGCACCCGCCGGCGGGCGGCGGCCGGCCCATCACATGTAGGTTGCCAGGCAGAGCATGCAGGAGCAGGAGCTGCTGGCGGAGGACGTCTTCTCCTTCTGGCTGAACCGGAGCCCGGACGCGGCGGCGGCCGGCGGCGAGCTCGTCTTCGGCGGCGTCGACCCTGCGCACTTCAGCGGGAACCACACCTACGTCCCCGTCTCCCGCAAGGGATACTGGCAGTTCGACA…	est|mrna	good
17076	15891	CO444817	841 weakly similar to UP:Q7M9T4_WOLSU (Q7M9T4) MCP-DOMAIN SIGNAL TRANSDUCTION PROTEIN, partial (6%)	Down	Down	NotSig	On-On	On-On	On-On	4	4	4	4	4	4	239	528	249	426	154	226		A_92_P015768	inconclusive	EST result. No valid cDNA result. B73 result doesn't agree.	D	no result	NA	NA	NA	NA	NA	NA	NA	NA	NA	GCAGTTTTGGAGGCATCGCCACAGAGATAGGACTTTGCAGCTGAACTTGTCGGTGAATGA	1	166	20	CO444817	AATCTGTAGTTTTGGGAGAGGTCGGTTGAAGGGTGAAGGGTGGAGTTTGGTTGAAGGGTCGAGCTATGCTTACGTTCGTCGATTGAAGGGTGGAGGTTGTTTTTTTTCCAGCAACTGGATTGTATATGGATGGATTGGGGCCTAAGTTCGATTCTGCATTCTGCATGAGCAATAATAAGTCTGAGCTATTCCTGTCAAATGTTCTTGTTTCCTGTGTTTGTTCAATAATAACCATATCCTGTCAAATGTTCTTGGAAAATTTAGTTCCCTACTTCCCTCATAGGCTACCTAGTACCTACTCTTTTATTGGCACTCCTAAATTTCTTGTTTCTTATTATATTTGGGCTGGTGTTCTTCTCCAGCAACTGGATTATAGCAGCTGGTTTATATACGGATGGA…	F-352 near isogenic line	MZCCL10076F03.g Maize Endosperm cDNA Library Zea mays cDNA, mRNA sequence.	841 weakly similar to UP:Q7M9T4_WOLSU (Q7M9T4) MCP-DOMAIN SIGNAL TRANSDUCTION PROTEIN, partial (6%)	NA	NA	NA	NA
17221	16006	TC282095	1223 similar to PRF:NP_201105.1:15242587:NP_201105 expressed protein (Arabidopsis thaliana), partial (82%)	Down	NC	NotSig	On-On	On-On	On-On	4	4	4	4	4	4	1977	3131	1324	1968	1331	1765		A_92_P015908	sense gene model	No EST. cDNA result. B73 result agrees with cDNA result.	A	cDNA	60	1 of 1	8	3240792	3240733	8.01	yes	UTR	2	TCTGAAGAAGTGAGTGAAGCCTACGCATCGATGGCATTTTTCTCGTTGTCTTGGTTCCAT	1	165	70	TC282095	NA	NA	NA	1223 similar to PRF:NP_201105.1:15242587:NP_201105 expressed protein (Arabidopsis thaliana), partial (82%)	GRMZM5G806649_T04	AACTAGAATCACTCAACACGCACGGGCCAGGCCCAGCTCAGAGGCAAAAACCCACACCACACTTCGTTCCCCTTGTCCCAATTGCTCCTCCACTTCCCCCACCGCCCACCAGTGATCTCGCCGCCGCGACGCGAGGCACCACGGCCGGCGCCGGCCGCCTTCCTCCAGAAAGTATCCCCCGTGCGCCCGAATCACCTCTTAATTTCGTTCTTAGCCGCTGCGTTTCACAGAGGTCGCGACATGCCCGCCTCGGCGGCTCCTCCTGCCCAGCCCGCGGCACCGCCCCCTCCTCCTCCTCCCGCTTCTCCTGCCCCTCCGGAGGATGTGGAGGCGACTGCCGGTTCACCTTCGAGGGCTTCAGCAGTGGGGACGGTGAACTGGGGAACGGCCACCCTCGTT…	cdna	good
17416	16212	TC306942	976 weakly similar to UP:Q9SDZ2_SOYBN (Q9SDZ2) 2 -hydroxy isoflavone:dihydroflavonol reductase homolog (Fragment), partial (10%)	Down	NotSig	NotSig	On-On	On-On	On-On	4	4	4	4	4	4	687	1956	3949	4605	10316	10215		A_92_P016090	sense gene model	cDNA and EST results agree. B73 result agrees with cDNA result.	A	cDNA	59	1 of 1	7	133624264	133624433	7.03	yes	CDS span intron (size=105)	2	TGAAGACCATGTACCCTGACTACCCTTGCATTGCCAACGAGAGCATACTTGACAGAGACC	1	164	20	TC306942	CAGAGCTACAAATGCTGGGTCCTGCTGTACCGGGCACCACGAATGTGCTCAAGGCTGCTTCCAGCGCGGACGTCCAGCGAGTGGTGGTGGTGTCGTCCATGGTTGCCGTCGAGATCAGCCCCAAAGATTGGCCTGAAGGTAAGGTCCGAGATGAGAGGTGCTGGTCAGACCGAGAGTTCTGCAGGAGCATTGAGAGCTGGTACCCGGTGGCTAAGATCATCTCAGAGGAGGCGGCGCTGGCGTACGGGCAGCAAACCGGGCTCGATGTGGTGACTATCAATCCAGGGTTGGTGTTCGGCCCCATGCTGCAGCCGACGGTCAACACGACCATCCAGTTCCTCATCTACTTCCTCAAAGGAGGCCCCGACCCGGTGAAGAACAAGCTCTGGCACATCGTCG…	-	-	976 weakly similar to UP:Q9SDZ2_SOYBN (Q9SDZ2) 2 -hydroxy isoflavone:dihydroflavonol reductase homolog (Fragment), partial (10%)	GRMZM2G016836_T02	GACGAGCAGCTTAGCAGTGGCTGTGACACGGGAAAGGAGTACGGAGTACCGGAGACATCGTCAACGCCATGGCCGGAGGAGGTGCAACGGTGTGCGTGACCGGAGCCGGCGGGTTCATCGCCTCGTGGGTAGTGAAGCTCCTGCTCTCCCGCGGGTACACCGTGCACGGCACCGTCCGCCACCTCAGTGACGAGAAGACAGGCCACCTGAAGCGCCTGGAGAATGCTGCCGGAAACCTTAGGATCTTCAAGGCTGACCTGCTGGACTACGACGCCATGGCAGCTGCGGTCGTCGGGTGCCAGGGGGTTTTCCATGTGGCCACTCCTGTGCCTTCGGAGGACCTGACTGACCCAGAGCTACAAATGCTGGGTCCTGCTGTTACCGGCACCACGAATGTGC…	est	good
17427	16072	TC282587	1186 similar to UP:Q4VDM7_HORVD (Q4VDM7) Cyclic nucleotide-gated ion channel 4 (Fragment), partial (68%)	Down	NotSig	NotSig	On-On	On-On	On-On	4	4	4	4	4	4	228	430	228	305	290	267		A_92_P016101	sense gene model	No EST. cDNA result. B73 result agrees with cDNA result.	A	cDNA	60	1 of 1	6	156881954	156882001	6.06	yes	CDS	4	AACATCTGCGACAGGGTGAAATCCCTCATCTTTCCCAAGGGAGAAACCATCGTGAGGGAG	1	164	167	TC282587	NA	NA	NA	1186 similar to UP:Q4VDM7_HORVD (Q4VDM7) Cyclic nucleotide-gated ion channel 4 (Fragment), partial (68%)	GRMZM2G078781_T01	CCATGCGCATCGTCCAGCCGGGTGCGAGCACGGACGACACGGCCCACGGCGTCTTCATCTCGCCACCAAGGCACCAATCCGGTCACCAGACCGCCTTGGAATTTTTTTTTACTCGTCGGTAGATTCAACGAAAGCAGCAGCGTGTTCGGTCCTGAGTCCTGACGGTGTGTAGTGTATATGGCGCATGCGTGCAATACAGGTGGTGGTGTGGGTTGCGGCGCCGGCGATGATCCGCGCGGGGCTGACGACGCCGGTGATGACGGTGCTGCTGGTGTCGTTCCTGCTGGAGTACCTGCCCAAGATCTACCACGCGGCGCGCCTGCTCCGGCGGATGCAGAGGCAGTCTGGCTACATCTTCGGCACCATCTGGTGGGGCATCGCGCTCAACCTCATGGCCTA…	est	good
17514	16236	TC315061	182 homologue to UP:Q851S6_ORYSA (Q851S6) Lethal(2)denticleless-like protein, partial (11%)	Down	NotSig	NotSig	On-On	On-On	On-On	4	4	4	4	4	4	366	639	447	470	770	1016		A_92_P016182	sense gene model	cDNA and EST results agree. B73 result agrees with cDNA result.	A	cDNA	60	1 of 1	5	12398155	12398209	5.02	yes	CDS	1	TTGTCAGGGCATACTGGGAGCGTGAAGTCGCTGTCTTGTCATTCTTCCAATCCTGAGCTC	1	163	164	TC315061	GATCTCAAATACTGACTGCATCCGGCGATCAAACTGTCAAAATATGGAGTGTAGGTAACAGGAAATGCATTGGTGTCTTGTCAGGGCATACTGGGAGCGTGAAGTCGCTGTCTTGTCATTCTTCCAATCCTGAGCTCATTGTTTCCGGTTCAAGGGATGGTTCATTTGCTCTTTGGGATTTA	-	-	182 homologue to UP:Q851S6_ORYSA (Q851S6) Lethal(2)denticleless-like protein, partial (11%)	GRMZM2G300945_T01	TTTCCTTTCCCTCCCTCAGCCCGCGCCTGTGCCCATATCTCTCTGACTGTCATGGCGACGCGGCGGCGCCTCTCTCCGACTTTCTTCGGCGGGCTCCGGGCCCGTGAGCTCGGCGGCGCCAGTGTCTCCTCCCGCGCCACGGCGGGGCTCCCGTATCTCGCTGACCTCTCCTCCGACCCCGGCGGCCGCGGCGGCGGGGTCATAGCCGTCGAGCACTCCGGCGATCCCGCCATCCCCTTCGCCATCTCCTTCGGCAAGACTGCACAGACCTGTAACCTCTTGGCGGTCGCCGACGAAGACGGGTACGTTGGCCTCTACGACACCCGCCGGCGCCTCCCTTCCGCCTCCTCGTCACTAGAGAAGTCAGCTGAAACGAGGGTGTGCGACTGGGTTGCTCAC…	cdna|est|omrna|protein	good
17591	16382	TC302850	1012 weakly similar to GB:CAD70577.1:32698459:MMU549317 solute carrier family 2 (facilitated glucose transporter), member 12 (Mus musculus), partial (4%)	Down	NotSig	NotSig	On-On	On-On	On-On	4	4	3	4	3	3	158	284	100	96	111	106		A_92_P016254	antisense gene model	cDNA and EST results agree. B73 result agrees with cDNA result.	A	cDNA	52	1 of 1	7	160810015	160810066	7.04	no	UTR	1	CTAGCTAGCTGCCATTGTTGCCATATGAGCTAAGCTAGGCTGAAGCAACGTGCGAAAGAT	1	163	10	TC302850	CTGCCACAGAGAAACGAACTCTCTTGAGTACCACAAAAAAAAAACATTGGCATTCTTTGTAGTAGAGCACAGAGCGAAGCCGTCAACGATGGCTTCCGCTCCGCTGCCGGCGGCCATCGAGCCCGGGAAGAAAGGCAACGTCAAGTTCGCCTTCGCCTGCGCCATCCTCGCCTCAATGACCTCCATCCTTCTCGGCTATGATATCGGAGTGATGAGCGGCGCGTCGTTGTACATCAAGAAGGACCTGAAAATCAGCGACGTGAAGCTGGAGATCCTGATGGGCATCCTCAACGTGTACTCGCTCATCGGCTCGTTCGCGGCAGGGCGGACGTCCGACTGGATCGGGCGCCGCTACACCATCGTGTTCGCGGCGGTGATCTTCTTCGCGGGCGCCTTCCT…	-	-	1012 weakly similar to GB:CAD70577.1:32698459:MMU549317 solute carrier family 2 (facilitated glucose transporter), member 12 (Mus musculus), partial (4%)	GRMZM5G894980_T01	GCAACCTGGGCACCTGCCATTGGCGGCCTCGGCGACTTCATCAACAACTTGCGGGCAAAACAAAGTGTGAAATACAGTCCACGAACTTAGAGACATGATTTAAAAAACTTTAAGAGCCACGAGCTGGCCGGCCTGAGCTTGCTGGCCGTCGCTCTCCAGCTGCGCCGGACCAGCGAGCGAATCTTCCCACGTTGCTTCAGCCTAGCTTAGCTCATATGGCAACAATGGCAGCTAGCTAGCTAGCTGCCTACTGCACAAGTTCTTCGCACGACCACCCTCAACAAGACCCTCTAATAATGTGAAGTTAGTTGGTGCCGGTGGCGGCCAGTTCGAGCTTCTGCTTGTCTTTCGTGGCCCCGTCCTGGGGTTTCAGCTCGTCGTCGGTGGCGCCGAACAGCT…	mrna|protein	no_stop
17607	16252	TC281973	1904 similar to PRF:NP_176226.3:42562828:NP_176226 splicing factor PWI domain-containing protein : RNA recognition motif (RRM)-containing protein (Arabidopsis thaliana), partial (20%)	Down	NC	Down	On-On	On-On	On-On	4	4	4	4	4	4	311	555	254	377	303	536		A_92_P016269	gDNA	No valid cDNA / EST result. Allow B73 result.	C	gDNA	60	1 of 1	1	218981600	218981541	1.07	NA	NA	NA	TTCTCTGGTGAACGAAGAATGTCAATGCTGGCAGTAGCCACAAGTGATCCCTAATCATAC	1	163	147	TC281973	NA	NA	NA	1904 similar to PRF:NP_176226.3:42562828:NP_176226 splicing factor PWI domain-containing protein : RNA recognition motif (RRM)-containing protein (Arabidopsis thaliana), partial (20%)	NA	NA	NA	NA
17618	16272	TC307687	1195 similar to GB:AAD35009.1:4973264:AF144391 thioredoxin-like 5 (Arabidopsis thaliana), partial (46%)	Down	NotSig	NotSig	On-On	On-On	On-On	4	4	4	4	4	4	599	986	253	435	414	436		A_92_P033900	antisense gene model	cDNA and EST results agree. B73 result agrees with cDNA result.	A	cDNA	60	1 of 1	5	211351339	211351295	5.07	no	CDS	2	AAGTAAAACCTGACTCCAGGATATTCTCCTGCTATCTTCTCCATTCTGGGCACCAGGTAT	1	53	16	TC307687	CAGCGGATAAGCCACCCGCTTCCGCTTCCGATCCGATTCCACAGCTCGACCAACTCTCCGCCTCCCGTCACCACCTCGCGGCTCGCGCTCTCCGATCCCGCGCATATTCTCCATCCCGTCCTCTGCTCCGCCCCATCAGTACATCACCACTACTAGGACGCCGCGCCGCAGCCCCACCATCTCCGAGACCGAGTTCTGATCGCCGCCGGAACCGGTACACGGAAAGCCGGAAACCAATGGCGCTCCTCGCGCCGAGCCCGCGCGCGCTCTGCGTGCGGGAGGCCGCGGCGGCGTCGCCGCACCCGCACTCGTTGGCGACCGCCGCCTGCTCGACCGTTGGCGGTGGGGTGGCTGGGCGGGCGCTGTGGCTGTGGAACGGCGGCGGAACGGGGAGGAGGA…	-	-	1195 similar to GB:AAD35009.1:4973264:AF144391 thioredoxin-like 5 (Arabidopsis thaliana), partial (46%)	GRMZM2G023711_T01	CAGCGGATAAGCCACCCGCTTCCGATCCGATTCCACAGCTCGACCAACTCTCCGCCTCCCGTCACCACCTCGCGGCTCGCGCTCTCCGATCCCGCGCATATTCTCCACCCCGTCCTCTGCTCCGCCCCATCAGTACATCACCACGCACTACTAGGACGCCGCGCCGCAGCCCCACCATCTCCGAGACCGAGTTCTGATCGCCGCCGGAACCGGTACACGGAAAGCCGTAAACCAATGGCGCTCCTCGCGCCGAGCCCGCGCGCGCTCTGCGTGCGGGAGGCCGCGGCGGCGTCGCCGCACCCGCACTCGTTGGCGACCGCCGCCTGCTCGACCGTTGGCGGCGGGGTGGCTGGGCGGGCGCTGTGGCTGTGGAACGGCGGCGGGACGGGGAGGAGGAGG…	est|omrna|protein	good
17618	16272	TC307687	1195 similar to GB:AAD35009.1:4973264:AF144391 thioredoxin-like 5 (Arabidopsis thaliana), partial (46%)	Down	NotSig	NotSig	On-On	On-On	On-On	4	4	4	4	4	4	599	986	253	435	414	436		A_92_P016279	sense gene model	cDNA and EST results agree. B73 result agrees with cDNA result.	A	cDNA	60	1 of 1	5	211351563	211351878	5.07	yes	CDS span intron (size=123)	2	AAAGAGGAAATGTAACTAAAATGCCCACTATTCAGCTCTGGAAGGACGGAGAGTGGAAAG	1	163	125	TC307687	CAGCGGATAAGCCACCCGCTTCCGCTTCCGATCCGATTCCACAGCTCGACCAACTCTCCGCCTCCCGTCACCACCTCGCGGCTCGCGCTCTCCGATCCCGCGCATATTCTCCATCCCGTCCTCTGCTCCGCCCCATCAGTACATCACCACTACTAGGACGCCGCGCCGCAGCCCCACCATCTCCGAGACCGAGTTCTGATCGCCGCCGGAACCGGTACACGGAAAGCCGGAAACCAATGGCGCTCCTCGCGCCGAGCCCGCGCGCGCTCTGCGTGCGGGAGGCCGCGGCGGCGTCGCCGCACCCGCACTCGTTGGCGACCGCCGCCTGCTCGACCGTTGGCGGTGGGGTGGCTGGGCGGGCGCTGTGGCTGTGGAACGGCGGCGGAACGGGGAGGAGGA…	-	-	1195 similar to GB:AAD35009.1:4973264:AF144391 thioredoxin-like 5 (Arabidopsis thaliana), partial (46%)	GRMZM2G023711_T01	CAGCGGATAAGCCACCCGCTTCCGATCCGATTCCACAGCTCGACCAACTCTCCGCCTCCCGTCACCACCTCGCGGCTCGCGCTCTCCGATCCCGCGCATATTCTCCACCCCGTCCTCTGCTCCGCCCCATCAGTACATCACCACGCACTACTAGGACGCCGCGCCGCAGCCCCACCATCTCCGAGACCGAGTTCTGATCGCCGCCGGAACCGGTACACGGAAAGCCGTAAACCAATGGCGCTCCTCGCGCCGAGCCCGCGCGCGCTCTGCGTGCGGGAGGCCGCGGCGGCGTCGCCGCACCCGCACTCGTTGGCGACCGCCGCCTGCTCGACCGTTGGCGGCGGGGTGGCTGGGCGGGCGCTGTGGCTGTGGAACGGCGGCGGGACGGGGAGGAGGAGG…	est|omrna|protein	good
17700	16429	TC293625	1972 similar to PRF:NP_194825.1:15235768:NP_194825 CBL-interacting protein kinase 6 (CIPK6) (Arabidopsis thaliana), partial (72%)	Down	Down	NotSig	On-On	On-On	On-On	4	4	4	4	4	4	2090	3959	1614	3156	2445	3116		A_92_P016358	sense gene model	No EST. cDNA result. B73 result agrees with cDNA result.	A	cDNA	60	1 of 1	7	115724550	115724609	7.02	yes	UTR	2	TGTTTGGTGACGAAGTGATGTTTGTTTGTCGTTTGCCACTCTCGTAGTTGGTTTCTGCTG	1	162	132	TC293625	NA	NA	NA	1972 similar to PRF:NP_194825.1:15235768:NP_194825 CBL-interacting protein kinase 6 (CIPK6) (Arabidopsis thaliana), partial (72%)	GRMZM2G412601_T02	TGGCGCTACCCAAGATACCCATGCGCCACCATAAAGCCCGGCGCCTGTGTCGTGTGAGGGAGCGTCTGAGCTCGCCAGAAAAGACCCTGACAGTCCGACACCCGCAAGCCACAAAGTGCAGCCTCGTTGCTACAGGAATGCTGAGAAATGTCTGACCTTGCCGGAAAGCGCAACCTGCGCAGTGGCCGCAACTGCCACCGCAAGCACGTCGAGGACGGGTAGGTTCATCGGTCTCGTCGCCGGGTTTTCAGGTAAAGTCAGGTCAGGCCAACTCTGTCGAAGAAGGAACATCGAAGAAAGGAAGGAGGTGGGCGGCAATGGAGGATGCGATGGCGGCGGACTTTGGGCTCAGCGCGCTCGCCGGGCACGCGCGCTCCGACGGGCTGCTCCATACCGCCT…	est|omrna	good
17869	16583	TC302063	1945 homologue to UP:O24209_ORYSA (O24209) Integral membrane protein, complete	Down	NotSig	Down	On-On	On-On	On-On	4	4	4	4	4	4	336	584	391	635	269	459		A_92_P037351	sense gene model	cDNA and EST results agree. B73 result agrees with cDNA result.	A	cDNA	60	1 of 1	9	147512061	147512116	9.06	yes	CDS	2	GATCGGTTTGGTGGTTCCAAAATTGAGTTCAAAGACAATTAAGCAAGCGGTTGGAATTGT	1	32	3	TC302063	TTCTAGAGCAACTCTCATCCTCACTCCCCCCACTCGCCCGCATCTTCCGGTCTTCCTCATGGCGTCGAGCGACCTCGCCGAGAGCCTCCTCCCCGGCGGCGGGGGCGGAGCCTCCGCCTCACATGACGAATACGAGGAGCGCGCGTACGACTCCGAGGACAAGATCTCCATCGCCGTGTCGGATTCCGACGGCGAAGACGACGGCACGCCGGCGTCGCGCCCGCCCTTCTCGTGGCGGAAGCTCTGGCGCTTCACGGGCCCGGGTTTTCTCATGTGCATCGCGTTCCTGGACCCGGGCAATCTGGAGGGGGACCTACAGGCGGGCGCCGCGGCGGGGTACCAGCTGCTGTGGCTGCTCTTGTGGGCAACGATCATGGGCGCGCTGATGCAGCTGCTCTC…	-	-	1945 homologue to UP:O24209_ORYSA (O24209) Integral membrane protein, complete	GRMZM2G178190_T01	TATAAATCGTTGCAGAAACCATCCAACCAATCAGCCCTGGTTCTAGAGCAACTCTCATCCTCACTCCCCCCACTCGCCCGCATCTTCCGGTCTTCCTCATGGCGTCGAGCGACCTCGCCGAGAGCCTCCTCCCCGGCGGCGGGGGCGGAGCCTCCGCCTCACATGACGAATACGAGGAGCGCGCGTACGACTCCGAGGACAAGATCTCCATCGCCGTGTCGGATTCCGACGGCGAAGACGACGGCACGCCGGCGTCGCGCCCGCCCTTCTCGTGGCGGAAGCTCTGGCGCTTCACGGGCCCGGGTTTTCTCATGTGCATCGCGTTCCTGGACCCGGGCAATCTGGAGGGGGACCTACAGGCGGGCGCCGCGGCGGGGTACCAGCTGCTGTGGCTGCTCT…	cdna|est|omrna|protein	good
17869	16583	TC302063	1945 homologue to UP:O24209_ORYSA (O24209) Integral membrane protein, complete	Down	NotSig	Down	On-On	On-On	On-On	4	4	4	4	4	4	336	584	391	635	269	459		A_92_P016512	sense gene model	cDNA and EST results agree. B73 result agrees with cDNA result.	A	cDNA	60	1 of 1	9	147512669	147512716	9.06	yes	CDS	2	AAAGGAGCAAATCATGGGGTCGTTCGTAATTGGTCCCATCACCAAAGTGATTAGCTGGAT	1	161	134	TC302063	TTCTAGAGCAACTCTCATCCTCACTCCCCCCACTCGCCCGCATCTTCCGGTCTTCCTCATGGCGTCGAGCGACCTCGCCGAGAGCCTCCTCCCCGGCGGCGGGGGCGGAGCCTCCGCCTCACATGACGAATACGAGGAGCGCGCGTACGACTCCGAGGACAAGATCTCCATCGCCGTGTCGGATTCCGACGGCGAAGACGACGGCACGCCGGCGTCGCGCCCGCCCTTCTCGTGGCGGAAGCTCTGGCGCTTCACGGGCCCGGGTTTTCTCATGTGCATCGCGTTCCTGGACCCGGGCAATCTGGAGGGGGACCTACAGGCGGGCGCCGCGGCGGGGTACCAGCTGCTGTGGCTGCTCTTGTGGGCAACGATCATGGGCGCGCTGATGCAGCTGCTCTC…	-	-	1945 homologue to UP:O24209_ORYSA (O24209) Integral membrane protein, complete	GRMZM2G178190_T01	TATAAATCGTTGCAGAAACCATCCAACCAATCAGCCCTGGTTCTAGAGCAACTCTCATCCTCACTCCCCCCACTCGCCCGCATCTTCCGGTCTTCCTCATGGCGTCGAGCGACCTCGCCGAGAGCCTCCTCCCCGGCGGCGGGGGCGGAGCCTCCGCCTCACATGACGAATACGAGGAGCGCGCGTACGACTCCGAGGACAAGATCTCCATCGCCGTGTCGGATTCCGACGGCGAAGACGACGGCACGCCGGCGTCGCGCCCGCCCTTCTCGTGGCGGAAGCTCTGGCGCTTCACGGGCCCGGGTTTTCTCATGTGCATCGCGTTCCTGGACCCGGGCAATCTGGAGGGGGACCTACAGGCGGGCGCCGCGGCGGGGTACCAGCTGCTGTGGCTGCTCT…	cdna|est|omrna|protein	good
18005	16683	TC304435	600 similar to UP:Q66PX5_SACOF (Q66PX5) Mitochondrial uncoupling protein 3, partial (25%)	Down	Down	Down	On-On	On-On	On-On	4	4	3	4	4	4	318	479	193	470	347	628		A_92_P016644	ambiguous	cDNA and EST results agree. B73 result agrees with cDNA result.	A	cDNA	60	1 of 2	7	116775	116716	7	yes	UTR	1	TCAAGTGCTAAAGGATCCAATTTTCACAACCGAATCTCGAGACAGATTTGTAGATGTACG	1	161	31	TC304435	CGGCCGAGATAGCGGGGTTTAACGGGGCTTAACCCCCTCCGTTCTCCGCCACCTGATGTACACCCGCTTTNGCATCGTGGGGTTCCAGCATCTTCGGTCCACCCTCGCTAGCAACTGGGGGAGGATGGCCTTTTTGGGAAGGCGCTCGCCGGTGGACTTTCAGGTGTTGCTGCACAGTCACTGATAGGGCAGCCGTTCTGGGTTTCCTATGAGAAACTGCACCAAACATCAGGTGCAATGGGCTGGCTTTTGATAAACTCGAATGTGGAGGTGGCTTGCTACTGCAAGCCTTGTTACTGGCTTATAAATCTGGCTTCCAAGTGTGGGATGTGGAACATGTTTATGATGTAAGATAGCTAGATACAGACATGATGGCTCTATTTCATTTATTCAAGTGCT…	-	-	600 similar to UP:Q66PX5_SACOF (Q66PX5) Mitochondrial uncoupling protein 3, partial (25%)	GRMZM2G000874_T01	GCTCCAACCGCTCGCAGCCCTAAATCTAATCCGTCGTCTTCCGGGTCGCCATCCGCCCTCATCCCCTCACGCTCAAACCAAACCCTAGCAAACCCTAGCAGATGTCAGCCCACGACGAGGACGGCGGCCGCCGCCGCAGGACCCTTGCCAAGGTTTCACTCTCGTTGGTCTCGAGCACCATGGCGGAGGCCTCCACCTACTCCTTAGACGCAGTTAAGACGCGCCACCTCTAGCTCCACCACAGCCCCGGCGGCGCGGGCGTGCGCGGCGTAATCCGGGTCGCGGCCGAGCTCGTCCGAGATAGCGGGGTTTAACGGGGCTTAACCCCCTCCGTTCTCCGCCACCTGATGTACACCCGCTTTGCATCGTGGGGTTCCAGCATCTTCGGTCCACCCTCGC…	cdna|est|omrna|protein	good
18005	16683	TC304435	600 similar to UP:Q66PX5_SACOF (Q66PX5) Mitochondrial uncoupling protein 3, partial (25%)	Down	Down	Down	On-On	On-On	On-On	4	4	3	4	4	4	318	479	193	470	347	628		A_92_P016644	ambiguous	cDNA and EST results agree. B73 result agrees with cDNA result.	A	cDNA	58	2 of 2	10	82727749	82727808	10.03	yes	UTR	1	TCAAGTGCTAAAGGATCCAATTTTCACAACCGAATCTCGAGACAGATTTGTAGATGTACG	1	161	31	TC304435	CGGCCGAGATAGCGGGGTTTAACGGGGCTTAACCCCCTCCGTTCTCCGCCACCTGATGTACACCCGCTTTNGCATCGTGGGGTTCCAGCATCTTCGGTCCACCCTCGCTAGCAACTGGGGGAGGATGGCCTTTTTGGGAAGGCGCTCGCCGGTGGACTTTCAGGTGTTGCTGCACAGTCACTGATAGGGCAGCCGTTCTGGGTTTCCTATGAGAAACTGCACCAAACATCAGGTGCAATGGGCTGGCTTTTGATAAACTCGAATGTGGAGGTGGCTTGCTACTGCAAGCCTTGTTACTGGCTTATAAATCTGGCTTCCAAGTGTGGGATGTGGAACATGTTTATGATGTAAGATAGCTAGATACAGACATGATGGCTCTATTTCATTTATTCAAGTGCT…	-	-	600 similar to UP:Q66PX5_SACOF (Q66PX5) Mitochondrial uncoupling protein 3, partial (25%)	GRMZM2G359438_T01	AAATCTGATCTGTCGTCTTCCGGATCACCATCCGCCCTCATTCCCTCACGCTCAAACCAAACCCTAGCAGATGTCAGCCCACGACGAGGATGGCGGCCGCCACCACAGGACCCTTGCCAAGGTTTCACTCTCGTTGGTCTCGACCACCATGGCGGAGGCCTCCACCTACTCCTTAGACGCAGTCAAGACGCGCCACCTCCAGCTCCACCGCAGCCCCGACGGCGCGGGTGGGCGCGGCGTAATCCGAGTCGCGGTCGAGCTCGTTCGCGATGGCGGGGTTTAACGGGGCTTATCCCCCCCCCTCCGTTCTTTGCCACCTGATGTACACCCGCTTTGCATCGTGGGGTTCCAGCATCTTCGGTCTACCCTCGCTAGCAACAGGGGGAGGATGGCCTTTTT…	cdna	good
18039	16748	TC282167	1915 Zea mays clone EL01N0448D09.d mRNA sequence	Down	Down	Down	On-On	On-On	On-On	4	4	4	4	4	4	163	390	105	246	233	437		A_92_P016677	sense gene model	No EST. cDNA result. B73 result agrees with cDNA result.	A	cDNA	59	1 of 1	1	25704789	25704730	1.02	yes	UTR	2	TGCTGAGCTCCAGCTGAAGGCGTCACACGGGCTGTGATTTGACTGACCATTTACCCGACA	1	160	134	TC282167	NA	NA	NA	1915 Zea mays clone EL01N0448D09.d mRNA sequence	GRMZM2G015804_T03	ACACAAAAACCTACGCGCACCCGGCCGCTCTCCAGTGGGCAGGCAGTTGGCCTCCTTTCCTCGCCGCGCTTTGGAGCCCACCTCGGTCTCGGTGCAGTGTCTCGCTCGCGCGTGCCGGCGTGCGTGCCCTGGTGGCCCATGGGGAGGAGGATAATGAAGAGTGGGCGACGCACGACGATGCAGCCGCGGCCGGCGCTTCTTCTCCTCGTCCTCGTCCTCGGCGTGTCGCTGCGTGGATGCATTGCGCAGGGCGGGGGCGGAGGAGGAGGGCTCACGCGGGGGAGCTTCCCCAAGGGCTTCGTCTTCGGCACCGCCGCCGCCGCTTACCAGTACGAGGGAGCCGTGAAGACGGATGGCAGAGGGCAAACGATCTGGGACACGTTTGCACACACTTTTGGC…	cdna|est|omrna|protein	good
18056	16780	TC307313	698 similar to PRF:NP_568079.1:18420587:NP_568079 expressed protein (Arabidopsis thaliana), partial (6%)	Down	NC	NotSig	On-On	On-On	On-On	4	4	4	4	4	4	1830	2772	1222	1598	1383	1401		A_92_P016693	sense gene model	cDNA and EST results agree. B73 result agrees with cDNA result.	A	cDNA	60	1 of 1	7	129350849	129350908	7.03	yes	UTR	2	AGAAATGATGACCAGCAGCAATAACCATAACTCATGCCTTCTGTAGATACCTCTGTGGTA	1	160	100	TC307313	GCACGAGCTGATGCGGACTCATATGCAGAGAACATACTTTTCTCTGCTTTGGAAGAATATGAAGGAATACTCTGCACTTCTGTTGGATTAAACAATGTCTGGGGGCAAATTTTACCAGACCCATTTCTCAGACGGCTGATTCTCAGGTTTATTTTCTGCCGGGCAGTGCTTTTCTATTTCCACTCAGATGAGCACGAATATCTACCGACCTGCTTACCTAGTCTTCCAGAGTCAGTCTCCCCGCATGCAGAGGCCATAAGAACTCCTATCCTTTCGCTTGCAGAAAACCTTGTCGTCAGCGACCGGTTTGACTTCCGAGACTCCACACGCAACAAGAAATGATGACCAGCAGCAATAACCATAACTCATGCCTTCTGTAGATACCTCTGTGGTAAATAT…	-	-	698 similar to PRF:NP_568079.1:18420587:NP_568079 expressed protein (Arabidopsis thaliana), partial (6%)	GRMZM2G115304_T03	TAGATGAATTTTATGCCTCCTGTTATCCTGTACAGGGGGGAAAATCTAACTTGCTTCTTAGCTTATCACGGATTCAAAGCAGTCTCTCTGCATTTGCAGAGGGGAAGTTTGCCTCGGTTTATCCCAGACCCCACTTGTGTAGGAGCCTCGGGCAATAGATCTGCCCTTCTTAGCATGATAAATTGAGAACCAATCCTTAAGTTAACTATTTTTTTTTGTTAAAGGTGGCACTGAATTTCATGGGCTATTCGTCTTCTTGTTTTTTGTTTGTGATTTTTTTGGGTCCAATCTATCTGTAGCAGTACTGCCTACCTTTTTTTTTTTTTTTGCAAATTATCATTTGGTCGTGTAACTTGCCAGGTCATACATAATTCAGAGAAGGGAGAACCAGCTGCTTTA…	cdna|omrna|protein	good
18193	16880	TC280614	1412 UP:Q71RX2_MAIZE (Q71RX2) Isopentenyl pyrophosphate isomerase , complete	Down	NotSig	Down	On-On	On-On	On-On	4	4	4	4	4	4	241	367	272	337	278	431		A_92_P016825	gDNA	No valid cDNA / EST result. Allow B73 result.	C	gDNA	31	1 of 1	7	155562931	155562962	7.03	NA	NA	NA	GCTGCTACTGCAGTTCCATTTCTGTATATTTTTGGCAGAAGATCCTTGTGCAGCCTAGGC	1	159	166	TC280614	NA	NA	NA	1412 UP:Q71RX2_MAIZE (Q71RX2) Isopentenyl pyrophosphate isomerase , complete	NA	NA	NA	NA
18326	16970	TC305340	928 weakly similar to UP:Q93VQ6_ARATH (Q93VQ6) At1g07080:F10K1_15, partial (61%)	Down	NotSig	NotSig	On-On	On-On	On-On	4	4	4	4	4	4	2266	5405	6267	8717	6771	8909		A_92_P016949	sense gene model	cDNA and EST results agree. B73 result agrees with cDNA result.	A	cDNA	60	1 of 1	1	45930173	45930114	1.03	yes	CDS	2	GTCAGCAAGCTTGCGACTGCTGAAGATGAGGGTGGGGAGCATAAGGTGGGAGAATACTAG	1	159	69	TC305340	AAGAAAGCAAAGGGTGAAAGGGGAAGGGGGAGAATAATCTCGGTTTTTAGCACGCAAACACACGGCACGAGCAGCTGAGCGCCCATGGCAGGTCCCCGGCGTCTCCTACTCCTCGTCCCGCTGCTCGTGCTCCTCGGCGCGCACCCGCCGCAGTGCGGGTCCGCGGAGGAGGGGACGAAGGTCTCCCTGGAGCTCTACTACGAGTCGTTGTGCCCGTACTGCTCGCGGTTCATCGTCAACCGCCTCGCGGGGATCTTCGAGGACGGGCTGATCGACGCCGTCCACCTCCGGCTCGTCCCATACGGCAACGCGCGCGTCGCATCCAACAGCGAGATCTCTTGCCAGCATGGTCCGTACGAGTGTCTGCTCAACACCGTGGAAGCTTGCGCCATCGACGCC…	-	-	928 weakly similar to UP:Q93VQ6_ARATH (Q93VQ6) At1g07080:F10K1_15, partial (61%)	GRMZM2G307992_T02	AAGAAAGCAAAGGGTGAAAGGGGAAGGGGGAGAATAATCTCGGTTTTTAGCACGCAAACACACGGCACGAGCAGCTGAGCGCCCATGGCAGGTCCCCGGCGTCTCCTACTCCTCGTCCCGCTGCTCGTGCTCCTCGGCGCGCACCCGCCGCAGTGCGGGTCCGCGGAGGAGGGGACGAAGGTCTCCCTGGAGCTCTACTACGAGTCGTTGTGCCCGTACTGCTCGCGGTTCATCGTCAACCGCCTCGCGGGGATCTTCGAGGACGGGCTGATCGACGCCGTCCACCTCCGGCTCGTCCCCTACGGCAACGCGCGCGTCGCATCCAACAGCGAGATCTCTTGCCAGCATGGTCCGTACGAGTGTCTGCTCAACACCGTGGAAGCTTGCGCCATCGACGCC…	cdna	good
18474	17090	TC292707	1182 similar to UP:Q9ZVV2_ARATH (Q9ZVV2) T5A14.3 protein, partial (30%)	Down	NotSig	NotSig	On-On	On-On	On-On	4	4	4	4	3	4	353	500	323	533	142	235		A_92_P017090	sense gene model	No EST. cDNA result. B73 result agrees with cDNA result.	A	cDNA	60	1 of 1	3	37771445	37771386	3.04	yes	CDS	2	AAATGAGGATGATTTGTGTGAGAGCATCTGTACCTTGGGTTTTGCGACAAGAGTCAGAAG	1	158	113	TC292707	NA	NA	NA	1182 similar to UP:Q9ZVV2_ARATH (Q9ZVV2) T5A14.3 protein, partial (30%)	GRMZM2G018951_T02	CAGTAAGTTCCATGACCAGTTATTCCAACTATTCTACGTATAGCTGAAGCAGCCAGAAGAGTTCCTGAGGGTAGCATGATGCCATCCATGGCGGATCCTACTGTCGAGGCTCCGAATGCTGAAGCCAACAGGAGGCAATAACCTGCAGGTTGCATACTCTCATGTGCTTTGCTCTCAGCCCCTTCAGTTCACTGCTTTTGTGTGGGTTGGGGACTGTTTCCTCTGACGGGGACACGGCCGCGGCGATGGATATGAGGCACAGAATCCGCAGTCTTTGAAGGTGATAGGGACCTGGGAACTCCAAGCTGCTCTTAAGCAATGTATGGGGGTGCTCTCCGGAGGCAGCTCCCGCATCCAGCGTTTCCCTTCGTATTATGCTCTGCGAACATTTGACCGAGC…	est|omrna	good
18507	17153	TC287925	969 similar to UP:Q5QLQ3_ORYSA (Q5QLQ3) 60S ribosomal protein L18A-like, partial (92%)	Down	NotSig	Up	On-On	On-On	On-On	4	4	4	4	4	4	2158	3285	2270	1811	3998	2445		A_92_P017122	sense gene model	No EST. cDNA result. B73 result agrees with cDNA result.	A	cDNA	60	1 of 2	8	149258082	149258023	8.06	no	CDS	1	TCAATTACCAGCAGTCCGGTTAATGTAAATGTCCGTTGCTCGGCTACTTTGTTACCTGTG	1	158	47	TC287925	NA	NA	NA	969 similar to UP:Q5QLQ3_ORYSA (Q5QLQ3) 60S ribosomal protein L18A-like, partial (92%)	GRMZM2G345759_T01	CATGGTGGCATTCCAGTAAATTTTACATCAAATGATTAATGAGGGTGTGCATTCATGCTACTCCGTTTGTCAAATGTATATGTCCAACTACAAATAGGAGCATACATCATTTTCGTTACACCCTATCCTTTGTACGCACAACACATGTACAACACAGGTAACAAAGTAGCCGAGCAACGGACATTTACATTAACCGGACTGCTGGTAATTGAAGGCATAATGCTCACCACACCTCCGCTCCTTTTGTGGCGCCAAGCAGCACAGCAATTGCAGCAAGCGAGGCCTCAATAGTGCAAGCAACATATCCTGGTTTCTCCCTGTAATCACGTACTCGGACACAAATCAGCACAAAAGCTCCAAGATACCATGGAATGGCAGCAAAGAAGAACCCAATTATAA…	omrna	good
18507	17153	TC287925	969 similar to UP:Q5QLQ3_ORYSA (Q5QLQ3) 60S ribosomal protein L18A-like, partial (92%)	Down	NotSig	Up	On-On	On-On	On-On	4	4	4	4	4	4	2158	3285	2270	1811	3998	2445		A_92_P017122	sense gene model	No EST. cDNA result. B73 result agrees with cDNA result.	A	cDNA	60	2 of 2	8	149258082	149258023	8.06	yes	UTR	2	TCAATTACCAGCAGTCCGGTTAATGTAAATGTCCGTTGCTCGGCTACTTTGTTACCTGTG	1	158	47	TC287925	NA	NA	NA	969 similar to UP:Q5QLQ3_ORYSA (Q5QLQ3) 60S ribosomal protein L18A-like, partial (92%)	GRMZM2G045270_T01	ATCAACAAACAAACAAACAACGCGCAATTCCCTAGTTCTCTCGTGACCGCCTTCCCTCCTCTCCTGCGTCCCAACTGGGCAATTCCCCAAACCTAACTAACCTTTGCCACCGCGGGAGCCACCATGGGTGGCCAGATGCCGGACGCCGACGGGAAGGCCCGCTCGGCGGACTCCTCGTCCTCTTACGGGTACCCGCCGTCGGCGCCGCCGCAGCACCAGTACGGCACCTTTGGTCCCCCATCCGGAGCCTCCGGGGAGTTTCCGCAGCCGGCGGTCGGGTTCCCCCAGCCGGCGGCGCCGCCTGGGATGCAGCACTACCCGCAGCCTCCTCCGGCGTCGTATGCCGTCTACCCACCCCCGCAGCAACCCTACTCGGCCGCCGCGCCGTACTACGCCCAA…	cdna|est|omrna|protein	good
18554	17242	TC298501	1218 homologue to UP:Q6K950_ORYSA (Q6K950) Nucleolar RNA-binding Nop10p-like protein, partial (7%)	Down	BelowBG	NotSig	On-On	On-Off	On-On	4	4	4	2	4	4	209	322	180	-	130	115		A_92_P017165	inconclusive	No EST. cDNA result. No valid B73 result.	B	cDNA	46	1 of 1	2	None	None	2.07	yes	NA	2	ATTGGAATTTCATTCCCACTTGTCCTGTTCCTAGCTTGAAATGTACTTCAGTGCTGGCTT	1	157	124	TC298501	NA	NA	NA	1218 homologue to UP:Q6K950_ORYSA (Q6K950) Nucleolar RNA-binding Nop10p-like protein, partial (7%)	GRMZM2G087662_T03	GGACTCCAGGTCTAGGCGTCTAGCTCTAGCTGTAGTTGGAAGTTGGAACAGCTCGGTGCCGGGCGGTCGCCTGTCCAGTGCATCGGCGACGGCGTCTACGCTGCTAACAGCACCTACCAAGCCAACCTCCGCCGCGTCGCCGCCCTCCTCCTAGCCGAGGTGTCCGCCTCCCCCGGCCAGTTTTACTACACGACCCATGCCGTCGGGTACTGGCCTAACCGGTTGCTCGCCAGCTCCTTATGCCGGCGCCGCGACGTCAACGGCACCCACGTTGGCTACCCCTGCGCCGACTGCATCGCCGGGGCCTTCCTCGAAATGGAGAGAGCGTGCCCGTACCGCAGGGAGGCCTTCTATATCGATCGCAACTGCAGTGTCGAACTTGCCGAGATTCGCATCTTC…	est|protein	good
18656	17276	CO446627	597 unknown	Down	Down	Down	On-On	On-On	On-On	4	4	4	4	4	4	7087	10042	1780	5585	2978	8050		A_92_P017262	inconclusive	EST result. No valid cDNA result. B73 result doesn't agree.	D	no result	NA	NA	NA	NA	NA	NA	NA	NA	NA	TTTCTCTTCCTCTCCCAGTTTGTGGTGGTGTAGTGTTTTGTTGGGTGTGTTGTTTGCGTG	1	157	89	CO446627	ATCTTGGTCAGGTAGTGGCGGTGGTTGGTTGGTGGTGTTGCTCGCGCACAGCAGTAGAGGAGTGCCGGTGGGCGGAGATTTCTAAGTCCTTGGCAGATGAGTGTGTGCTGAGCGATCGACGACCGTGCGTGTGGCTTGAGGGTGATTTCCCATGGTGGAGGAGTTGCAGGTGTCGCTGAGGCTTGCAGCGGGCTGCGGCTTTTGGCGTGGCACAGCGTTGGCGACGACGGCGCAGTTCACGACGGCTTCTTTCTCTTCCTCTCCCAGTTTGTGGTGGTGTAGTGTTTTGTTGGGTGTGTTGTTTGCGTGGTGGTGGTGTTCGCTTCGGCGTGTTGGTGGTGTTCGCTTCGGCGTGTTACTCTGTCGTCGTTGTGCTGAGTTTGGTATGGTGTCGCCGTG…	F-352 near isogenic line	MZCCL10096E03.g Maize Endosperm cDNA Library Zea mays cDNA, mRNA sequence.	597 unknown	NA	NA	NA	NA
18733	17420	TC295808	252 unknown	Down	Down	Down	On-On	On-On	On-On	4	4	4	4	4	4	259	4493	201	1269	195	3040		A_92_P017334	sense gene model	cDNA and EST results agree. B73 result agrees with cDNA result.	A	cDNA	60	1 of 1	1	264159916	264159975	1.09	yes	UTR	2	TGAGGACCTGAACTGAAGATGCTATGCGCCTGTTTAGTTTGGGCCTATTGCATATCTATC	1	156	106	TC295808	AACCCTAAAACCCCAAATCGCCCACCTCCCGATTCGCATCGCCGCCGCCGCGGGGCTTACCGGCTGGTGCCGCCGAGCGCTGGGCTCACCGCGGGCCGACGCCACCGCCCCACGGCTTCCCTCGATATATCTGCATTTTGAAGTTTGGTAAATAGCACTGTTCTATGTGCCAAGAATTTTGGGAGTTACTGGCATAATGGAATTCTCAAAGCAAGGGCAGGCACCCTTGCCAAACAACATCGGACTACAATCGCTGCCCTCTTCAAATGTCCAATCTAATCAAACAGAGTATCCATCTCTGTTTTATCCATCATCATTGCCTGGTGACTGGAGTTCACATATGGGAACCTCAGTACCAGTTAGCTCATATTATATTGTCCCCATGAATCAACAATCAGT…	-	-	252 unknown	GRMZM2G423972_T01	CTTGGCTCCTCAGCTCCTTGCCGACGAAGGAAGAAGAGTCGCTCCTCAGCTCCTCGCTGACCCTCTGCTCTTCGCCTGCAGCAACCTAGGGAAGAGATACCAAGATTGAGGACCTGAACTGAAGATGCTATGCGCCTGTTTAGTTTGGGCCTATTGCATATCTATCGATATATTTGTCTATTATTCAAAATTCTATATTGATTTTTAGAAATAATTTATACGATATTATAATGTTCGTTTGAC	est	no_start
18757	17465	TC299711	1009 homologue to UP:Q5EI63_TRIMO (Q5EI63) Quinone reductase 2, complete	Down	NotSig	NotSig	On-On	On-On	On-On	4	4	4	4	4	4	8871	14412	6625	8584	7769	9108		A_92_P017357	sense gene model	No EST. cDNA result. B73 result agrees with cDNA result.	A	cDNA	60	1 of 1	8	171852391	171852332	8.08	yes	UTR	1	AAAAACACTTATTACAGATTCGTCTTACCCATCAATAGATCGGTCTGTTCTCTCGTGGTG	1	156	58	TC299711	NA	NA	NA	1009 homologue to UP:Q5EI63_TRIMO (Q5EI63) Quinone reductase 2, complete	GRMZM2G159643_T01	GCCTATAAATAGTCTCGCTCCGCTGGCCGGCAACTGGCACCAGCACCGAGGCAGGAGCGGCGATCCATTCCACACAACCACCACTGCTCTTGCCCCAGCCCGCCGCAGGAGTTGCCAGATCTGCTCCGGTCACAGGAGCTCCGACTCCGAGCCCTCTCCAATGGCGGTTAAGGTCTACGTCGTGTACTATTCCATGTATGGACATGTTGGCAAACTAGCTGAAGAGATCCAGAAAGGTGCCTCGTCTGTTGAAGGTGTTGAAGCTAAAACATGGCAGGTCCCTGAAACCCTCCCTGAGGAAGTGCTTGGAAAGATGGGCGCACCCCCTAAGCCTGACGTGCCAGTCATCACGCCGCAAGAACTCGCAGAGGCCGACGGAATCCTCTTCGGGTTCCCAAC…	cdna|est|omrna|protein	good
18867	17514	TC295424	1277 similar to UP:Q9ZQT9_TOBAC (Q9ZQT9) WERBP-1 protein, partial (41%)	Down	NotSig	NotSig	On-On	On-On	On-On	4	4	4	4	4	4	156	242	242	255	193	203		A_92_P017462	sense gene model	cDNA and EST results agree. B73 result agrees with cDNA result.	A	cDNA	58	1 of 1	1	54350270	54350327	1.04	yes	UTR	1	GGGTTGAAGTGGTCACCGAGTCGATGTAGATGACCACATGAATGAATTTATCGGAAGCCA	1	156	7	TC295424	CCCGCAAACATCCTAGCAGCCCTATCATCGCGCCGGTCCCGGCGGCCTGCCGGCCTCCTCGCACCCTCCCAGAGTAATGGATTAATGCATTAAGCAAGGTAATGAAATGTACCAAAAGTGACTTATGGAAAAGAAACAGAGCTTGTTCACTGCTCTGAATGAGGAACTTTAATCTGATGCAGTCTCAAAAGAGCAGAGTTTTGGGAGCAATGTCATCCTCTTTGCCTATTCTGCCAAATCCTTTGAAAGGGAGCTTCTCAAGGCCTCATAACCCCCAGCATATTCCTATGTTGAGGCAGCTGCCTGATGACTCTATGCCCTTGTGTATTGACACACATCAGTCTGCTAGTTTGCACCCAAGAGCTGGTGTTATCGGGGTACCATATTCAGGCTACACTG…	-	-	1277 similar to UP:Q9ZQT9_TOBAC (Q9ZQT9) WERBP-1 protein, partial (41%)	GRMZM2G006477_T02	AGGGGAAACCGCTGTAGACAGTCCCGGGCAACTGGTGGGTGTCGTCCTCCTCTTTGCGCAGCAGGTTCTCGCCTCCCCCTCCCCGCAGCTTCTCTCTCTCTCTCCCCCCCCCCCCCCCCCCCCCCCCCCCCCCCCTCCCCGCCCCATCGTCGGCTAAAGGCGATCGTCCCACCCAGAATTTCCCCCCTCCCCCGCACCCCCCGCAAACATCCTAGCAGCCCTATCATCGCGCCGGTCCCGGCGGCCTGCCGGCCTCCTCGCACCCTCCCAGAGTAATGGATTAATGCATTAAGCAAGGTAATGAAATGTACCAAAAGTGACTTATGGAAAAGAAACAGAGCTTGTTCACTGCTCTGAATGAGGAACTTTAATCTGATGCAGTCTCAAAAGAGCAGAGTT…	cdna|est|omrna	good
18920	17610	TC302064	960 similar to UP:Q6H7C6_ORYSA (Q6H7C6) ATMYB4-like, partial (13%)	Down	NotSig	NotSig	On-On	On-On	On-On	4	4	4	4	4	4	374	974	295	314	239	486		A_92_P017511	sense gene model	No EST. cDNA result. B73 result agrees with cDNA result.	A	cDNA	60	1 of 1	5	188920616	188920675	5.05	yes	UTR	1	GTCAAGGACCTACATTGTAAAAATGTTGTCGTGTTTGTTGTGGTTCGCTTTGTAGAGTAG	1	155	72	TC302064	NA	NA	NA	960 similar to UP:Q6H7C6_ORYSA (Q6H7C6) ATMYB4-like, partial (13%)	GRMZM2G170049_T01	TGAGACCCCAGAGCGAAGAAGCCCCGGCCTCCTGTAGAGCTGGTCTCCCTCTGACCCTCTCTCCTCTGCGCTTCCGCTGCGTCGGCCGGCCCTGCTCGTAGCTTGGAGGCGGCGGCATTCTCCGGCAATGGGGTGCAAGGCGTGCGACAAGCCCAAGCCCAACTACCGCAAGGGCCTGTGGTCGCCGGAGGAGGACCAGAAGCTCCGCGACTACATTCTCCTCCACGGCCACGGCTGCTGGAGCGCGCTCCCCGCGAAAGCCGGGCTCCAGCGGAACGGCAAGAGCTGCAGGCTGCGGTGGATCAACTACCTTCGGCCGGGGCTGAAGCACGGCATGTTCTCCCCGGAGGAGGAGGAGACGGTGATGAGCCTCCACGCCACGCTCGGCAACAAGTGGTC…	cdna|est|omrna|protein	good
19159	17746	TC300725	2499 UP:P93520_MAIZE (P93520) Calcium:calmodulin-dependent protein kinase homolog:CaM kinase homolog:MCK1 protein, complete	Down	NotSig	NotSig	On-On	On-On	On-On	4	4	4	4	4	4	735	1119	1007	917	1027	980		A_92_P017741	sense gene model	No EST. cDNA result. B73 result agrees with cDNA result.	A	cDNA	52	1 of 1	5	60808325	60808376	5.03	yes	UTR	1	TTTTTTTTGGCTCGCTAATTTTGGATCTTTATCCGTGGGCAGTCTTTTGTTGACGTTGGC	1	154	103	TC300725	NA	NA	NA	2499 UP:P93520_MAIZE (P93520) Calcium:calmodulin-dependent protein kinase homolog:CaM kinase homolog:MCK1 protein, complete	GRMZM2G115518_T02	CGCGCCCCCCTGGCCCCTGCTTCTTCTCCTTCCCCTTTCATTCCCAACGAGGCAACGACCCGCCCTGCCCCGCCTCGCGATCCCCACCCGCGGCGGCGCGGAGGGCCGGAACCCAAACCCTAACCCTAGCGGCCCGGGCGCCGCCTCCGGTCTCGCCCGCCCGCCGCGCCGGGCCGCGATGGGGCAGTGCTACGGGAAGGCGCGCGGCGCGTCCTCGCGGGCGGACCACGACGCCGACCCCTCGGGGGCGGGGTCGGTCGCGCCGCCATCCCCGCTGCCGGCCAACGGCGCGCCGCTGCCCGCCACGCCCAGGCGCCACAAGTCCGGATCCACCACGCCGGTGCACCACCACCAGGCGGCGACGCCCGGCGCCGCCGCCTGGCCTAGTCCGTACCCGGC…	est	good
19432	18098	TC295056	1018 weakly similar to UP:Q6RYA0_TOBAC (Q6RYA0) Salicylic acid-binding protein 2, partial (49%)	Down	NotSig	Down	On-On	On-On	On-On	4	4	4	4	4	4	258	655	289	484	189	409		A_92_P017994	sense gene model	No EST. cDNA result. B73 result agrees with cDNA result.	A	cDNA	60	1 of 1	8	171786123	171785390	8.08	yes	CDS span intron (size=669)	1	TCTGCTCGCCCGAGGACGTGACCCTCATGACATCTCTGCTTCGGCCGAGTTCCATGTTCG	1	152	68	TC295056	NA	NA	NA	1018 weakly similar to UP:Q6RYA0_TOBAC (Q6RYA0) Salicylic acid-binding protein 2, partial (49%)	GRMZM2G440003_T01	AAGTGGTTTGTGACTTGTCAAGTGTTCTTCCGGAAAAAAAAAAAGAAACACAAATGGACGCTCCTGCGGCGGCGGCCCAGGGTTGCGGCGGCAAGCACATCGTGCTCGTCCACGGCGCGTGCCTGGGCGGCTGGTCCTGGTTCAAGGTGGCCCCGGCGCTGCGGGAGGTGCCCACGTTCCGGGACTACACGGGGCCGCTGCTGGAGCTCCTGGCGTCGCTGCCGGACGGGGATCGCGTGGTGCTCGTGGGCCACAGCCTCGGCGGCTTGAGCGTCGCGCTGGCCGCCGAGACGTTCCCGGACAAGGTCGCCGCCGTGGTGTTCCTCTGCGCCTTCATGCCCGACTGCGCGGCGCGGCCGTCGCACGTGCTGGAGAAGTTCGTGGAGGGGAAGTGGCTGG…	est|omrna|protein	good
19438	18109	TC299799	2845 Zea mays clone EL01N0556E05.d mRNA sequence	Down	NotSig	NotSig	On-On	On-On	On-On	4	4	4	4	4	4	135	220	140	140	238	211		A_92_P018000	sense gene model	No EST. cDNA result. B73 result agrees with cDNA result.	A	cDNA	60	1 of 1	8	173038823	173038882	8.08	yes	UTR	4	GATTCCTTCACCGAGTTCACCGAGGTGCCATACTCTCGAAACAAATACTTGATAATTGTT	1	152	56	TC299799	NA	NA	NA	2845 Zea mays clone EL01N0556E05.d mRNA sequence	GRMZM2G124063_T02	TAGCCCCTGCCTAGGCACACCCAAAACCCCTGCCCTTGCAACTTGTCCTCGGCGCCGCCCCACTCGCCCGAGATCTGCCGCGACAACAGGAATTGGACGTACATTGGGACTTTGAAGTGCAGCTAAGGCTACCTGGCGATTGGTGGAAAGAGATCTGATGACGGCGATCATGGTCGAAGAGTAGGAGAGGCCCTAGAAGAAAGGTGACATATTCTCGTTCTTCGGCAGCGGAATAAATGCACCGAGCTGAGAAAGGACAGAACAAAGAAAGATCTTAAAATCAAAGCTAAAGAAGTGGAGATTCAAAATCTAAAAAAAAGCTAATGTCATGGAATAAATGAGGTTGATGTGGAGCTAAAAAGGGAGGCTATGTTTTTTTGGGTGAGGCGGTTATCATTG…	cdna|est|omrna|protein	good
19528	18119	TC279372	2567 similar to UP:Q76DY3_TOBAC (Q76DY3) AG-motif binding protein-1, partial (32%)	Down	NotSig	Down	On-On	On-On	On-On	4	4	4	4	4	4	628	1334	631	750	1101	1776		A_92_P018084	sense gene model	No EST. cDNA result. B73 result agrees with cDNA result.	A	cDNA	60	1 of 2	4	172764981	172764924	4.07	yes	UTR	2	AGTCCAAGCTCTCCGTGTTGGCCGATCGTTTCCGGCGAACAGAGCAAGCAACTCACAGCC	1	152	45	TC279372	NA	NA	NA	2567 similar to UP:Q76DY3_TOBAC (Q76DY3) AG-motif binding protein-1, partial (32%)	GRMZM2G379005_T02	CAGTCCTCCTTATAATTGGAGTTGCACAAGCCGCTCAGCAACCTTCTTCTTCATCTTCTCCAGTCCTCCCTCCCGCCCCGTCCATCGACACAGCAGCTTGCTTGTCACCAAGCTAGCCAAGCAGGAGGAGTAAGAGTACAGCCAGAGAGAGAGAGAGAGAGAGAGAGAGAGAGTGCACCACCCTGATTCCACCCACCGCTGTCCCTTGCTTATTTACAGGCGTTCGTGATCACCAACAGCTACTCGTCAGCTAGAGAGAGTGCAACGGGCCGGGCAGAGCTAGAGAGAGAGAGAGAGAAAGCGGCCTTCTTTTTCTGTGTTCACCAAGCAACAACCCCAGTCCAAGCTCTCCGTGTTGGCCGATCGTTTCCGGCGAACAGAGCAAGCAACTCACAGCCC…	cdna|est	good
19528	18119	TC279372	2567 similar to UP:Q76DY3_TOBAC (Q76DY3) AG-motif binding protein-1, partial (32%)	Down	NotSig	Down	On-On	On-On	On-On	4	4	4	4	4	4	628	1334	631	750	1101	1776		A_92_P018084	sense gene model	No EST. cDNA result. B73 result agrees with cDNA result.	A	cDNA	58	2 of 2	4	172764981	172764924	4.07	no	UTR	1	AGTCCAAGCTCTCCGTGTTGGCCGATCGTTTCCGGCGAACAGAGCAAGCAACTCACAGCC	1	152	45	TC279372	NA	NA	NA	2567 similar to UP:Q76DY3_TOBAC (Q76DY3) AG-motif binding protein-1, partial (32%)	GRMZM2G080642_T01	GTGCAGTCATGGAATTCAATTCAGAAACAGCAGTTCATATTGGATATACGCATGGGGAATGGGGATCAAGAACCAACCGCACATGGCAATGAAGCAGCCGGCTGCCGACAATATTGCCCGCCAGGCCGGCCGGCTCTCAGTTTCAGAAAATGGCAACTCGAGAAAGCAAATGAAAAGGCCAAGAAACGGGCAGGCGAAATGGAGGAACATGCGATTCTTCGCTGCTGCCCGCGACCAATCCTTGCTACAGAGTTTCGGAGGCGAAAAAATGGCTAGTTTTTTTTTGCATGACATGCACCGACCGTCGGGGATCGGCTGATGATGACTCACCTGTGAGTTGCTTGCTCTGTTCGCCGGAAACGATCGGCCAACACGGAGAGCTTGGACTGGGGTTGTTGC…	cdna|est	good
19550	18160	TC313819	570 weakly similar to UP:O23763_CUCMA (O23763) Gibberellin 7-oxidase , partial (32%)	Down	Up	NotSig	On-On	On-On	On-On	4	4	4	4	4	3	752	1541	1843	143	283	278		A_92_P018104	inconclusive	No valid cDNA / EST result. No valid B73 result.	D	no result	NA	NA	NA	NA	NA	NA	NA	NA	NA	GCGCAGAAACTGCACAAACAAGCAACCTGCACGCAAATGGATGTGTCAGCTCTTGTTAAG	1	152	1	TC313819	NA	NA	NA	570 weakly similar to UP:O23763_CUCMA (O23763) Gibberellin 7-oxidase , partial (32%)	NA	NA	NA	NA
19676	18236	TC281669	2179 UP:Q941P2_MAIZE (Q941P2) ADP-glucose pyrophosphorylase small subunit , complete	Down	NotSig	BelowBG	On-On	On-On	Off-Off	4	4	4	4	2	2	126	387	121	114	-	-		A_92_P018223	sense gene model	No EST. cDNA result. B73 result agrees with cDNA result.	A	cDNA	60	1 of 1	2	173380942	173380883	2.07	yes	UTR	2	CTTGTGCTTATACTCCTTGTTACCTAAATATGCTCACTGCATTGCCCAAGGAATCAGATG	1	151	89	TC281669	NA	NA	NA	2179 UP:Q941P2_MAIZE (Q941P2) ADP-glucose pyrophosphorylase small subunit , complete	GRMZM2G106213_T01	GCAGCCTCCGCAGATCACCGCACTCCCCCCGCACGGCACCAGTGACGCGAAAGCAAAACGCCAAACAGGCTCCTCTGAAACTCCCAGAGCCGGTAGAGGCACGCCACTCCGCAGTGTCAGTCACTGCCCCCCCATCACGCCGCCCGCCCTTTCTCGGCCGTTGCCGCGAGCTCGCTCCGACCCACCGCCGATGGCGACGGCGATGGGCGCGATGGCCGCCACCTGCATGGCCTCGATCCCGGCCGCCGCTACGTTCCCCGGTGATCTCGGCGTCGGACGACGCCGAGCGGTTGTACCAGGGTGGCGCGCCGGTGGGAGACGGCTGCGTGCGACGCCGCCTGCCCGGAGGCCGTTCCTGTTCTCGCCGAAGGGCGTTTCGGACTCGCGGAGCTCGCAAAC…	cdna|est|omrna|protein	good
19683	18249	TC291192	1201 similar to PRF:NP_850063.1:30682825:NP_850063 expressed protein (Arabidopsis thaliana), partial (21%)	Down	NotSig	NotSig	On-On	On-On	On-On	4	4	4	4	4	4	161	281	162	175	115	96		A_92_P018229	inconclusive	No valid cDNA / EST result. No valid B73 result.	D	no result	NA	NA	NA	NA	NA	NA	NA	NA	NA	GGCATGGACGACTGCTTCACCCTCTAGGCGAGTAGGCAGAGGTCGTGCTAGGGCTGACTA	1	151	75	TC291192	ACGAGACAGGGACAACATGCGATGAAAGAAAACCCAAGGGAACTACAACAGAATCGTGCTTATATATCCTACTGTTTCCGTTCGCTTCGAACTACAATATACAGAACAAATATAACAAATTCAGCTGCGGAATAGTCAGCCCTAGCACGACCTCTGCCTACTCGCCTAGAGGGTGAAGCAGTCGTCCATGCCGGATCGCAGCGCCAGGAACGGCGACGGCGCCACCGCCTGAGGCCCGAGCGCGGGGGCCTTCCGCGGCGCCCGCTTGACGGTGCTGAACCTCCGGCGCGCCGACGGGCGGGGCAGGTTCTCCGGCACGACGTTCTCCAGCGAGTTGGCGCGCCACGGCGGGCACTCCCGGCGGTCGCTCCACCGCGGGGCCGCCGCGACGGAGGCGTC…	-	-	1201 similar to PRF:NP_850063.1:30682825:NP_850063 expressed protein (Arabidopsis thaliana), partial (21%)	NA	NA	NA	NA
19793	18461	TC310829	884 weakly similar to PRF:NP_195118.1:15235152:NP_195118 protein phosphatase 2C family protein : PP2C family protein (Arabidopsis thaliana), partial (36%)	Down	NotSig	Down	On-On	On-On	On-On	4	4	4	4	4	4	2881	7254	2825	3539	1681	2825		A_92_P018336	sense gene model	No EST. cDNA result. B73 result agrees with cDNA result.	A	cDNA	60	1 of 1	9	147545967	147545908	9.06	yes	UTR	2	ACAAGAGAAGGTACATACTTGAGCTGCTTCGTTTGGAACGCAGGAATATTTGCCGGTTCT	1	150	26	TC310829	NA	NA	NA	884 weakly similar to PRF:NP_195118.1:15235152:NP_195118 protein phosphatase 2C family protein : PP2C family protein (Arabidopsis thaliana), partial (36%)	GRMZM2G130943_T02	ACTTCTTCCACTTGCACACCACGCCCCGACAAAGCGAGCGAGAGCAGCCACGGCAAAACCCTCGCGGGCGTCTCTCTCTCGATCGGCGGGCAGCAGCGACGCGCGCGCACAACACAGCAGGTGAATTCAAGGCAAGTGAGTCAGTGGTTGGGGTCCTCGTCCTGGCTATGAGAGGTTTAAGTCGGTATCTGCCGTTCTGCGGCGGCGGGTGCTGCTGCGGTGACGGCGCCGGTAGGGCAGGGGGCGTGGCGGATGGGCTGGTGTGGGACGTGGCCCTCAAGGCGCACGCGTCCGGTGACTACTCCATCGCCGTGGCGCAGGCGAACGAGGCGCTCGAGGACCAGGCGCAGGTGGTCGCGGCTCCGGCCGCCACGCTCGTCGGCGTCTTCGACGGGCACG…	cdna|est|omrna|protein	good
19812	18334	TC313899	1240 similar to PRF:NP_567451.1:18414350:NP_567451 cytochrome b5 domain-containing protein (Arabidopsis thaliana), partial (71%)	Down	NotSig	NotSig	On-On	On-On	On-On	4	4	4	4	4	4	909	1358	688	828	817	975		A_92_P018353	ambiguous	No EST. cDNA result. B73 result agrees with cDNA result.	A	cDNA	60	1 of 2	9	147690721	147690662	9.06	yes	UTR	1	TTGGTGAGGAGGCCAGGTGACATAGCTCTGACCGGACAAGTTAGCCAAAGGTGCGCTTGC	1	150	157	TC313899	NA	NA	NA	1240 similar to PRF:NP_567451.1:18414350:NP_567451 cytochrome b5 domain-containing protein (Arabidopsis thaliana), partial (71%)	GRMZM2G106235_T02	ATCCACCGGTCTGCCGGCCCCGTCTTCCGCTCCGACGACCCGGAGCCGGAGGTCTGTCCAGTTGGTAGTCGCCTCAAGCACCAATTCGCCCCTCCGCCGAAGCTAAGCTGCTCGGTCCCAAGGGCATCCCTAGCTGGCTGAGGCGGATCGGTAGCAAAACCGATACTGTTACGTTGCCACGGAGGCAGTTTGATTTGGTGGACCTAACGGCCTTGCGGATCTCTTGGGAGCCAGAGCGATGGCGCGCGGTGCTCGCTTCCTCCTTGTTCTCGCGCTGCTGGTCGCGCTACTTGCCGTCGTCTTCCAGCTTTATCGCCTCAGGAAGCCGAGGTTGTGGACAGTGGAGGAGCTATCGCTGTACAATGGAACCGATGAGGGGTTGCCCATACTACTCGCGAT…	omrna|protein	good
19812	18334	TC313899	1240 similar to PRF:NP_567451.1:18414350:NP_567451 cytochrome b5 domain-containing protein (Arabidopsis thaliana), partial (71%)	Down	NotSig	NotSig	On-On	On-On	On-On	4	4	4	4	4	4	909	1358	688	828	817	975		A_92_P018353	ambiguous	No EST. cDNA result. B73 result agrees with cDNA result.	A	cDNA	57	2 of 2	1	21781957	21781900	1.02	yes	CDS	1	TTGGTGAGGAGGCCAGGTGACATAGCTCTGACCGGACAAGTTAGCCAAAGGTGCGCTTGC	1	150	157	TC313899	NA	NA	NA	1240 similar to PRF:NP_567451.1:18414350:NP_567451 cytochrome b5 domain-containing protein (Arabidopsis thaliana), partial (71%)	GRMZM2G110847_T01	GCGCGACCCTTACTCCCACCGTCCCACGGCCACGGGCTTGCGGCCAGCTCCCCTCGCCGATCGTTTCCACCAAATCCACCGGTCTTGCGGCCCCATCTTCCGCTCCGACGATCCCGGGGACTTTCCAGTAAGTAGCAGCCTCAAGCACCAATTCGTCTCTCTGCCGAAGTTACCAAGGGCACCCCAGTTCGCCGAGGTGGATCGGTAGCAAAAACCGATACTGGTACGTTGCCATGGAGGCAGTTTGATTTGGTGGACCTAACGGCCTTCCGGATCTCTTGGGAGCCAGAGCGATGGCGCGCGGCGCTCGCTTTCTCCTTGTTCTCGCGTTGCTCGCCGCGCTACTCGCCGTCGTCCTCCAGCTCTACCGCCACAGGAAGCCGAGGTTGTGGATGGTGG…	cdna|est|omrna|protein	good
19893	18489	TC298443	1269 similar to UP:Q6Y9P5_ORYSA (Q6Y9P5) COI1 (Coronatine-insensitive 1), partial (35%)	Down	NotSig	NotSig	On-On	On-On	On-On	4	4	4	4	4	4	2903	5479	2691	2655	5529	3899		A_92_P018431	sense gene model	No EST. cDNA result. B73 result agrees with cDNA result.	A	cDNA	60	1 of 1	3	178603101	178603042	3.06	yes	UTR	2	ACCAGCTGCTTGTGTACCGTAATAAACTCTAGTACTGTAGTGGTGGAGGCGTAGTGCAAT	1	149	166	TC298443	NA	NA	NA	1269 similar to UP:Q6Y9P5_ORYSA (Q6Y9P5) COI1 (Coronatine-insensitive 1), partial (35%)	GRMZM2G125411_T01	GCTACGGAATGGGCATAGCCGCATAGCATAATTGATTTCTCTCTTATCACAGACAAGGGAGACACACGGACAGACACCCTTTTGAGCTGGTTGTGGTGCAGCTCACTGAGCACTGTGCTGCGCCCGGCGGGCGACGTAATTTATCACCTCACCTCCTGCACCCGGGTGCTTACGTGGCGTGAAACCACCGGCTGATCGGCGCAGGAACGGAGTAAGCGCAGCCTCCATTCCCCGTTCCTCGCTGGCCGCTACTACTCATCCCTCGCTCTTGCGGAGGCGAGGCAGAGGCTTGCTCCTACCTCCAATAATTCCCTTCCGCCTCTCCTCCCGTCCTCTCGCAAGCCCACACCACACCTGCAGAAATCACAGCGGCAGGTGCAGCAAAAATCTCCATGCCCC…	cdna|est|omrna|protein	good
19909	18519	TC285590	1110 homologue to UP:Q7GD79_ORYSA (Q7GD79) Small GTP-binding protein (Ran2) (GTP-binding nuclear protein RAN-B1), complete	Down	NotSig	NotSig	On-On	On-On	On-On	4	4	4	4	4	4	333	552	345	439	459	507		A_92_P018447	inconclusive	No valid cDNA / EST result. No valid B73 result.	D	no result	NA	NA	NA	NA	NA	NA	NA	NA	NA	TGTTCCTTTCTGTCTATTGGTATCGATTGAAGCGTGGCTTGTATGAAAGACGATGAGGAA	1	149	134	TC285590	NA	NA	NA	1110 homologue to UP:Q7GD79_ORYSA (Q7GD79) Small GTP-binding protein (Ran2) (GTP-binding nuclear protein RAN-B1), complete	NA	NA	NA	NA
20180	18708	CF637260	745 similar to UP:Q39682_DAUCA (Q39682) Glycine-rich protein (Fragment), partial (14%)	Down	BelowBG	BelowBG	On-On	On-Off	Off-Off	4	4	3	2	2	0	142	236	97	-	-	-		A_92_P018700	sense gene model	cDNA and EST results agree. B73 result agrees with cDNA result.	A	cDNA	27	1 of 1	9	64622919	64622893	9.03	yes	UTR	1	TACTGTTGATTCATGTAGCTGCATACTTACGGTACTGTTGATTCACGCCACGAGTTCTCT	1	148	101	CF637260	TCGGCCGCAGGATGCCGGCGTGAAGGTCAAGTTCATCGCGACGCAGTTCATTAGCTCCGACGCCGCCAGCTTCAAGGCCGTCGTGCAGCGCCTCACCGGCAAGTCCCCAGCCGCCTCGTCGCAGACGACTCAGCGGCCGGCGCATCCGCAGCCACAAAGCCTGCGCCCGTGCCGGCCGACCTTCATTGGCGCTGGGCAGCAGCAGACCACTGGATGGACAGATCTACAGGCTGCCGGCGGCTACCTGGCGACGATGCCGGGGCCGAAGCAAGAGCACCTCGCGGCGGCGCCTCGGCTGGAGGACATGAACGAGCTCTGCGACTTTGCAGACCTGTTCTACACCACCGCCGCGAGCACTCGGCCCGACGGCGGCGCCAGCGTCTTTCCTTACTGAAACCA…	unknown	zmrww00_0B20-003-e01.s0 zmrww00 Zea mays cDNA 3', mRNA sequence.	745 similar to UP:Q39682_DAUCA (Q39682) Glycine-rich protein (Fragment), partial (14%)	GRMZM2G138370_T01	GCCAATTCTACAGCACATCACAACGCAAGAAAGTCGATCGAACCTGCGCTAGCCTATATATAGGTCTTGGTTGACACCGCCTGGTCTCCGAGTCCAAGAGGGGAAGCAGCGGCTCTGGACCTCTGATCAATCTAGCTTAGCTTTCTTCGAGTTCAGACTTCAGAGCGCATATGGCCATGGAAGTTCAGGGCACCAGGCGGCCGCAGGATGCCGGCGTGAAGGTCAAGTTCATCGAGACGCAGTTCATTAGCTCCGACGCCGCCAGCTTCAAGGCCGTCGTGCAGCGCCTCACCGGCAAGTCCCCAGCCGCCTCGTCGCAGACGACTCAGCCGCCGGCGCATCCTCAGCCACAAAGCCTGCGCCCGTGCCGGCCGACCTTCATTGGCGCTGGGCAGCAGC…	cdna|est|omrna|protein	good
20193	18733	TC279921	1453 similar to UP:Q6K2A4_ORYSA (Q6K2A4) ABC1 family protein-like, partial (5%)	Down	NotSig	NotSig	On-On	On-On	On-On	4	4	4	4	3	3	179	312	175	109	147	101		A_92_P018712	sense gene model	No EST. cDNA result. B73 result agrees with cDNA result.	A	cDNA	60	1 of 2	5	64439757	64439816	5.03	no	CDS	1	GAGCATGGCGAGCTTCTAAGGACGCTCAGCTCCCGTAGCCCAGCCATTCTCATCGCAGAG	1	148	75	TC279921	NA	NA	NA	1453 similar to UP:Q6K2A4_ORYSA (Q6K2A4) ABC1 family protein-like, partial (5%)	GRMZM5G865081_T01	ATGCCCATTTTGCATTGTCAAATAGCACACGGACTCGAAGAGAAAGCACAAAAGACCATATATCTTTGCTCCTCTGCGATGAGAATGGCTGGGCTACGGGAGCTGAGCGTCCTTAGAAGCTCGCCATGCTCCCAGCAGCAATGTCAGCCCGCTCCCCCTCCGCTTCAGAGCAACCCCTCCCCTTCCTCTGTTGCTGCCGCCGCCTCCCCTTCCCACGCAGGATGCAGCAGCAGCCAAATCCGCTCGAGGAACTCGCTATCCGAACCCAGGACTGTCGCGACAAACGCGCGCCACTGCGGGCGTCATCGCCCGGAGTCCTCGGCTGAGCACCCGCACCACCTCAAAGCTCCACCCTTTCCCGAAGAAGCGAAGAGAAGCGCCGGAGCGGGCAAGCTGGGT…	protein	good
20193	18733	TC279921	1453 similar to UP:Q6K2A4_ORYSA (Q6K2A4) ABC1 family protein-like, partial (5%)	Down	NotSig	NotSig	On-On	On-On	On-On	4	4	4	4	3	3	179	312	175	109	147	101		A_92_P018712	sense gene model	No EST. cDNA result. B73 result agrees with cDNA result.	A	cDNA	60	2 of 2	5	64439757	64439816	5.03	yes	UTR	2	GAGCATGGCGAGCTTCTAAGGACGCTCAGCTCCCGTAGCCCAGCCATTCTCATCGCAGAG	1	148	75	TC279921	NA	NA	NA	1453 similar to UP:Q6K2A4_ORYSA (Q6K2A4) ABC1 family protein-like, partial (5%)	GRMZM2G103182_T02	CCTTAATCTAGCGCCGCCACTCACGCCCACCACGCCGCTGGTGAACGGATCCGTCCATCCCGTACACCGCCCAACCGCTGTTCCAGTACCCGCCTCGTCGAGTTGAGCTGAGTTTAGGGCCTGCGGGAGCTGAGCCGGTGGCCCATGCTTCGCGAAGGGTAGGGTTGTCTGTCTAGCTAGCTGCTGCTTGGTCTGATGAGCTCAGTTCCGGCGTCCCGCCTCGGCTTCCCCGCACGCTTGCTCCGTCGGCTGCCCAGAACCCAGCTTGCCCGCTCCGGCGCTTCTCTTCGCTTCTTCGGGAAAGGGTGGAGCTTTGAGGTGGTGCGGGTGCTCAGCCGAGGACTCCGGGCGATGACGCCCGCAGTGGCGCGCGTTTGTCGCGACAGTCCTGGGTTCGGA…	mrna	good
20227	18796	BQ538664	462 homologue to UP:SAPKA_ORYSA (Q75H77) Serine:threonine-protein kinase SAPK10 (Osmotic stress:abscisic acid-activated protein kinase 10) , partial (7%)	Down	NotSig	NotSig	On-On	On-On	On-On	4	4	4	4	4	4	1374	4892	1114	1245	1223	1078		A_92_P018742	sense gene model	cDNA and EST results agree. B73 result agrees with cDNA result.	A	cDNA	60	1 of 1	1	255087386	255087445	1.09	yes	UTR	1	TCCTGTTGTGTTTGGCCGTTGTTATTTGGTGCGCCTTCAGTGCAGTGTTTTGCAACGGTT	1	148	7	BQ538664	TTTTTTTTTTTTTTTTTGAACGGGCAATGGAGTTCCTTTATTTTCCTCACCAAATATAACATATGATACAGTGTAGTAATACAAGTACATCGCTGGGGATGCAGAAACAAAGGGTCCTCTCGGATGAACGAGGTTGTAGCATTAGCGATTCCAAATGGCTAAACCGTTGCAAAACACTGCACTGAAGGCGCACCAAATAACAACGGCCAAACACAACAGGACGGTAAAAAGGGGCCATCACGAACGACGGCATCAGGCATGAGCAGCAGAGACCTGAAAGCACACAACTACACGCAGGCTGCAGGCAGCAGCAGCACACACCCACCCTCTCCGTCTCTCTAGTTATCTCGGCAACCTGCGAGCGCAACGAGACATTGCCTCGTCGCTGAGCACTCGGCG…	B73	MEST604-G03.T3 ISUM4-TN Zea mays cDNA clone MEST604-G03 3', mRNA sequence.	462 homologue to UP:SAPKA_ORYSA (Q75H77) Serine:threonine-protein kinase SAPK10 (Osmotic stress:abscisic acid-activated protein kinase 10) , partial (7%)	GRMZM2G081915_T02	GGGACAGAGCGAAGAGAGAGAAAACTGAAGAAACAACATTTTCCGTTTTTCTTGCTTAGTGAAACCAGTGGAAGAGGGAGAGAAAAGAAGACGAAGACGACAATATAAGTAAATAAAAAAAAGGCAGCGAGCGAGGTGGGGAAAAAGGGGCGAGTTGATAGAGAGAAAGATAGAGAGAGAAGGCGAGGGAGGCAGGGATCACGAGGTGTGCTTCCTCCTCCGCCCAATCGGGCCCAACCAAATCCCGCCAGCGCCGCCTCCTTTATACTCCCACCTCTTTCCCGGAGCTTCTTGGATCACGGGACGCGCGCCGCGGGCCGGTACGCTGCTGGTGCTGGACCGCTCGACTCTCGCCTACCAGCTGCTGCTTTGGCTGGCGCGCCGGCGAGAGAGAGAGAG…	cdna|omrna|protein	good
20379	18925	TC313909	497 weakly similar to UP:Q69UD7_ORYSA (Q69UD7) 0-deacetylbaccatin III-10-O-acetyl transferase-like, partial (27%)	Down	NotSig	NotSig	On-On	On-On	On-On	4	4	4	4	4	4	1686	2652	1626	2036	1670	2363		A_92_P018888	sense gene model	cDNA and EST results agree. B73 result agrees with cDNA result.	A	cDNA	37	1 of 1	9	87360181	87360144	9.03	yes	UTR	2	TTCGTTCGTTCGTTGCTGTATCGCATGACTGGGTTGTTGAGCACATGAGTGTAATAGTTA	1	147	43	TC313909	GGCACGAGGGCCGCCGAGGCCGTGTCGGACGCGTCCGTGTGCGACGTGGTGCGCCTCGTCCGCGAGGGCAAGAAGCGGCTGCCCGGCGAGTTCGCGCGGTGGAGCGCGGGCGGCGGGGTGGACGACCCGTACCGCATCACGTCGGACTACCGGACGCTGCTGGTGTCTGACTGGTCGCGGCTCGGGTTCGCGGAGGTGGACTACGGGTGGGGCTGCCCCGTGCACGTCGTCCCGCTCACCAACCTGGACTACATCGCGACGTGCATCCTGGTCCGGCCCTCCGCGCACAAGCCCGGCGCGCGACTCATCACGCAGTGCGTGGACGCCGGCGCCGTCGACGCGTTCCACAAGGACATGATGCGGCTCGACTGATTATTCTGCTGTTTGTTAATCCAGTTG…	-	-	497 weakly similar to UP:Q69UD7_ORYSA (Q69UD7) 0-deacetylbaccatin III-10-O-acetyl transferase-like, partial (27%)	GRMZM2G159641_T01	ACCCGTCTTCCCAGTCCCAGGTGAGGCAGCCAGTGCGCGCACCCACCGCCGCCGCGGTCCAGATCTCCCACCCAAAGTGCTGCCAGCAGCATGAGGAGCGCGGGTGCGGCGGCGACCGTGACGCGTCTGGCGCAGCGGGTGGTGGCCCCGGCGGCGCCCACGCCCCGAGGACAGCTCCCGCTCTCCTGGCTGGACCGCTACCCGACCCAGCGCGCGCTCATCGAGTCCCTCCACGTCTTCAAGGGCCGAGCTGACGCGGGAGCGGAGGCGCCCGCCAGGGCCATTGAGCGCGCGCTGGCTGCCGCGCTGGTGAGCTACTACCCCATCGCCGGGAGACTGGCGGTCTCGGACGAGGGGGAGCTGGTGGTGGACTGTACCGGCGAGGGCGTGTGGTTCGTC…	est|omrna|protein	good
20402	18966	CF004446	432 similar to GB:BAC24811.1:2 contains ESTs AU055729(S20023) AU055730(S20023) nodulin-like protein, partial (3%)	Down	NotSig	NotSig	On-On	On-On	On-On	4	4	4	4	4	4	130	204	182	213	270	333		A_92_P018908	inconclusive	EST result. No valid cDNA result. B73 result doesn't agree.	D	no result	NA	NA	NA	NA	NA	NA	NA	NA	NA	CGGCTTCCTCAAAGGCTTTTATTCTCCTCATAAGAGGGCTCTTCATTTGAGGTGGTTCAG	1	146	168	CF004446	GATCTGTTCTCNAGGGCGGGTTCCCAGGACGCGGCCGNAGGCGGACATCGGGGGGTTCGCGTTTCTACGAGATCAGGGAGGTACAAAATGGGATGAGGAATATGCTGGCGATGATGACGACATGGGCACCATCGCGCGCCTCAGGTAGGCCATCCTCCAAGAGCTCAACCTCAACGGCTCTGTGTCTAAAGATCGGAGGATTTACCTGAAGGGAGGTATGGATCGGATGGAACAGGTGGTTGGGGAATTTCTTGAGGGAGCAGGCAGGTACATCGGCTTCCTCAAAGGCTTTTATTCTCCTCATAAGAGGGCTCTTCATTTGAGGTGGTTCAGGCAAGAATTTTTTGGGCCATCAAAGAAGGAGCTCATCATGGTTTGGATCAGGGAACCTGCTTCCAT…	F2	QBH3h03.xg QBH Zea mays cDNA clone QBH3h03, mRNA sequence.	432 similar to GB:BAC24811.1:2 contains ESTs AU055729(S20023) AU055730(S20023) nodulin-like protein, partial (3%)	NA	NA	NA	NA
20533	19054	DN219557	407 similar to GB:BAC57303.1:28411828:AP003863 Epstein-Barr virus EBNA-1-like protein (Oryza sativa (japonica cultivar-group)), partial (4%)	Down	NotSig	NotSig	On-On	On-On	On-On	4	4	4	4	4	4	139	221	206	208	148	214		A_92_P019030	antisense gene model	cDNA and EST results agree. B73 result agrees with cDNA result.	A	cDNA	60	1 of 1	7	21150017	21150076	7.02	no	UTR	1	AGAGGTTACAGGCTCTTCACATTAGCATCGATCGACCGAGCGGTCATCAGATTGGCATGA	1	146	75	DN219557	CACAAGCCAACAACAACCTTGGTTTTGTTCGGGTCGAAAAATGTCAACAGATACTTATTTATTACACATGAATAGTTCATCAGGTTTCACAGATCAGTTCATCACCTGCTGCGGCTCCAGCACCAGCAGCATATGTACACAAATCATCAGTTGCATGAATCAGAGAGAGAGAGAGAGAGAGAGAGAGAGACAGAGAGGTTACAGGCTCTTCACATTAGCATCGATCGACCGAGCGGTCATCAGATTGGCATGATCAAGGAGCAGGGGATGGATACCAGTAGCAGGGATGGTGTCGTCTATCGTCTCGGCCTCTCAGGCGCGCCCTGTCTCCTCGGCGGCGGCTGGGGTGTGGAGGGCGGGGACGCGCCCGCCGCNGCCTGACCGCGGCGTGCGCTTCCC…	inbred B73	MEST1083_G04.T7-1 UGA-ZmSAM-XZ2 Zea mays cDNA, mRNA sequence.	407 similar to GB:BAC57303.1:28411828:AP003863 Epstein-Barr virus EBNA-1-like protein (Oryza sativa (japonica cultivar-group)), partial (4%)	GRMZM2G171569_T01	CCCGTCCGTTCGTCCCCAATTTCCCCTTCGCCTTTGTCTTCCCGCTCCCGTCCCGAAATCCGCCCGCCGATTAAGCTTGCTTGCCCTAGCAGATCGAAGCACTAGCCCTAGCCCTAGCCGAGGAGCGCGCCCATGGCCGCCGCGGTCGTGGGCTGAGGGGCCGCGGCTCTTTGCATGGGGTGAGGAAGCGGCGTCCCGAGGCGCGGGAATGGACCCTAGCCTGAAGGAGGAGGTGATGAAGGCGGTGGAGGAGGCGAGGTCCGCGTCGGTGCCGCGGTGCCGGGTGGTGCGCATCATCGTGCACGACGAGGACGCCACCGACTCGTCCTCCAGCGAGGACGAGGACGAGGACGAGGCGGGGGAGCGCGCCTCGCCGCATCCGGGCTCGCCGTCGGCGTC…	est|omrna|protein	good
20638	19245	TC282514	960 homologue to UP:Q5TQZ1_ANOGA (Q5TQZ1) ENSANGP00000027481, partial (3%)	Down	NotSig	NotSig	On-On	On-On	On-On	4	4	4	4	4	4	963	1822	1502	1585	2916	3758		A_92_P019126	sense gene model	No EST. cDNA result. B73 result agrees with cDNA result.	A	cDNA	60	1 of 2	3	143232902	143232843	3.05	no	UTR	1	ATCCATCATCATCCATGACTCTAGTCGTGTATGCGTTTGTCAGTCACCTCGTCTGTACAT	1	145	36	TC282514	NA	NA	NA	960 homologue to UP:Q5TQZ1_ANOGA (Q5TQZ1) ENSANGP00000027481, partial (3%)	GRMZM5G861547_T02	ATCAAGCCAAAAACTTGGAAGAAACATACATGTACCAGACATACTAGATAAAATGTACAGACGAGGTGACTGACAAACGCATACACGACTAGAGTCATGGATGATGATGGATCTCGGACGATACGTACTAAGCAGTGACAGAAATTACAAGCTAGCATGCACAAGGTACTACTTACTAACTAGTAGTAGATGAGAGAGATTCCCGTTTGTCAACTTAATCTGCAGCATGTGTTTTGTCCCACTAGTCCCAACCAAGCAGTCCCAGGCTCCCAGCTCCCAACGCCAACCAAGATGACGAGGGCTCGTACGTCTTGGCCGGAGCGAGCTGCAGCTACCTCCTCCTCATGGCTTGCCCTTGTGCTGTGTGTAGATGTAGTCGAGGTGCGCGTTCTGGAGCAG…	cdna	good
20638	19245	TC282514	960 homologue to UP:Q5TQZ1_ANOGA (Q5TQZ1) ENSANGP00000027481, partial (3%)	Down	NotSig	NotSig	On-On	On-On	On-On	4	4	4	4	4	4	963	1822	1502	1585	2916	3758		A_92_P019126	sense gene model	No EST. cDNA result. B73 result agrees with cDNA result.	A	cDNA	60	2 of 2	3	143232902	143232843	3.05	yes	UTR	1	ATCCATCATCATCCATGACTCTAGTCGTGTATGCGTTTGTCAGTCACCTCGTCTGTACAT	1	145	36	TC282514	NA	NA	NA	960 homologue to UP:Q5TQZ1_ANOGA (Q5TQZ1) ENSANGP00000027481, partial (3%)	GRMZM2G079290_T03	GGCTAGGTGGTGGCAGCTTTCGCATTATAAATACGGCAGCCGGCACCATCAGCAGTCCACCAACTGAGGCATCCATCATCAGCCATCCAGCACTCGCTCGCTCACTACGAACTCCATCCAACTCGTACACAGCCCCCCTCTCTCTCTCTCTCGTCCTTCGACAGCTAGCGCAGCAGCAGCACTAGTTTTCAGCAGTTCATCAACCGGCCCGGCACGGCGGCAGAGATGAGGCGGCGCAGCTGCAGCATGCCCTTGCCGCTCGCGGCTGCTGCCCTGCTCCTCCTCCTCGTCTGTTTCTTCCACTACTCAGCAGCGGCTCGCCTCCTGCCGCCTTCTCCTGTCCCAGCTCAGTTGGTTCACCGAGAAACTGGCGTCACGGCTGCCGCTGCCGCTGCATAC…	est	good
20693	19191	TC298764	686 similar to PRF:NP_188408.1:15229529:NP_188408 dihydroorotate dehydrogenase family protein : dihydroorotate oxidase family protein (Arabidopsis thaliana), partial (31%)	Down	Down	NotSig	On-On	On-On	On-On	4	4	4	4	4	4	271	602	227	375	218	312		A_92_P019177	sense gene model	No EST. cDNA result. B73 result agrees with cDNA result.	A	cDNA	55	1 of 1	5	205338710	205338654	5.07	yes	UTR	2	AGGGCTTGACCTTGTAAAATCTTGGAGACTTCAATCCCGTACAGGTTTTCTCAGGAGGTT	1	145	95	TC298764	NA	NA	NA	686 similar to PRF:NP_188408.1:15229529:NP_188408 dihydroorotate dehydrogenase family protein : dihydroorotate oxidase family protein (Arabidopsis thaliana), partial (31%)	GRMZM2G181505_T01	CAATTTGAGTTTTTCTTTTACAGTTACCGTAAGCTCTAGTCAATGAAAATCCCAAACACACTTTATAAGAATGGGTCTGCCTTTCTTCCTCATCCGTGATACTCCCTCAGATTCTTACCAAAACAGAGGAGCCCGTCGGCCGTCGCAAAAAAAAAAAAAAAACAAAACAAGACCACCGCACCATGGAATCGCTGACGCTTCGCGCTTCGACGGCCGCCTCGCCGCTGCAGCGACGCCGGCTGCTCCCCGGACGGCAGCGCGCGACGTACGTCCGCGCCACGGCCTCCGCCGGCGAGCCGGACCTCTCCGTGCGCGTGAACGGGCTGCAGATGCCCAACCCGTTCGTGATCGGGTCGGGGCCACCGGGCACCAACTACACCGTCATGAAGCGCGCCTTCG…	cdna|est|omrna|protein	good
20969	19549	TC300083	2278 similar to UP:VG_DROME (Q26366) Vestigial protein, partial (7%)	Down	NotSig	NotSig	On-On	On-On	On-On	4	4	4	4	4	4	2814	4149	2938	2362	5615	4306		A_92_P019435	sense gene model	No EST. cDNA result. B73 result agrees with cDNA result.	A	cDNA	60	1 of 2	1	3407955	3407896	1.01	yes	UTR	1	GAGTGGAAGAAGAGCTGAGCTGCTTATCTCAGGATACACGACTAGATCAGAATTCGGGAC	1	143	54	TC300083	NA	NA	NA	2278 similar to UP:VG_DROME (Q26366) Vestigial protein, partial (7%)	GRMZM2G440562_T01	GCTAGCGGCGGTACGGTAGAGTTTGGCCGCTTGGCATTTGCCCATGGGAGACGGAGACGGAGGGAGACGCACCACGTGACCTTGTTTTGCACCAGCTGTACCAAACAATCCCCTTCTCCGCTGCCGTCGGTGGTGTGGTTCGCCTCCCACTCACGCTACCAGCTGGGCTGGGAGGGACTGGGCCAAACCAAGACCATCCCATACCTCTTCTCCCCTGCCGGTGGTGTGGTTCACCTCCCACTTACTCACTCACTCACTCGCGGACACTGCCACAAACTTCCGCCCCAGATCTCCGTATATAACACGCCGGCGGCCCGTCCGTCCGGGCTCCTGACTCCGGATCCACCGCCGCCGCGCCGCACTCTCCCTCTCACTCCACCGCCGAAGTACTCCCCGCCT…	est|protein	good
20969	19549	TC300083	2278 similar to UP:VG_DROME (Q26366) Vestigial protein, partial (7%)	Down	NotSig	NotSig	On-On	On-On	On-On	4	4	4	4	4	4	2814	4149	2938	2362	5615	4306		A_92_P019435	sense gene model	No EST. cDNA result. B73 result agrees with cDNA result.	A	cDNA	60	2 of 2	1	3407955	3407896	1.01	no	UTR	2	GAGTGGAAGAAGAGCTGAGCTGCTTATCTCAGGATACACGACTAGATCAGAATTCGGGAC	1	143	54	TC300083	NA	NA	NA	2278 similar to UP:VG_DROME (Q26366) Vestigial protein, partial (7%)	GRMZM2G440537_T02	GGTCCCCGTAGCGCCATGAACCTGCCGACGCCGCTCCCGCCCACCAGCTCCCCGGCCGCGGCTCCCCGCGCCAGCCGTGCGCCTGTCGTGCCTGCTGCCCGACGCGGCACCGGCCGCCGGCGTCGGCGGCAGAAACCGTCTTCGTCCCCGTCCACCCGCGAGACCGAGGCCGAGTACGAGCAGCCGGACGCCCTCGCCCGCATCCTCCGCACAGAGGCCGCCATCTCGGGCGTCTCCCGCAAGGCTGCGGCCGCGCGGCAGCAGTCCACGAACCTTTGGCCCCGCGCCGTCCTCGAGGCCCTCGACTCCGCTGTCGCCGCCTGCCGCTGGGAGTCCGCCCTCGAGATCTTCGAGCTGCTGCGGAAGCAGCACTGGTACGAGCCGAGGTCGCAGACCTAC…	abinitio|est|protein	good
21076	19594	TC295448	1343 similar to UP:Q8LKW9_MAIZE (Q8LKW9) DRE binding factor 1, partial (48%)	Down	NotSig	Down	On-On	On-On	On-On	4	4	4	4	4	4	623	1012	2102	1347	1120	2038		A_92_P019538	sense gene model	No EST. cDNA result. B73 result agrees with cDNA result.	A	cDNA	59	1 of 1	1	20095292	20095233	1.02	yes	UTR	1	CTGGGACTCGATACTACTAATTTCATAATGCGCCTTTGCTCGTTATGTCTCCCCCGGTTC	1	143	9	TC295448	NA	NA	NA	1343 similar to UP:Q8LKW9_MAIZE (Q8LKW9) DRE binding factor 1, partial (48%)	GRMZM2G003466_T01	ATCGAACTGCTTGCTTCAGCCTTCAATCTCTGCGCTGTGCTGTGCCCCGCGAATTGTTTACGCTCGCTCTCGAGATCTCTCTCTAGATTCTCTCGGCTTCCCTCTTCTCTCTGTCTCCTGCAAGAACCCATGGCGGCTACGACGATAGATTGGCACGCCCGCAACAACGCCGCGCTTCCCGCCGCCATGTATGGCGTGGCCGTGCCGGACAGCAAGGAGCTCGTGCGCGCGCTTGCTCCGCCCACGCAGCAGGCACCGACCATCTCGTTCGCGTACCCCCGCTCCGGCGTGGAGCAGCAGAGCGCGGCGGGCTCGTTTCTGGGTGCCGGCGGTAGTGGCCTGACCCCGGCACAGATCCTCCAGGTGCAGTCGCGGCTCCAGTTCCTGCGCCGGCCGGCG…	cdna|est|omrna|protein	good
21516	19942	TC303213	982 unknown	Down	NotSig	Down	On-On	On-On	On-On	4	4	4	4	4	4	406	615	346	374	498	814		A_92_P019954	ambiguous	cDNA and EST results agree. B73 result agrees with cDNA result.	A	cDNA	60	1 of 3	3	220445088	220445147	3.09	yes	CDS	1	AGTGTTGCCCAAAAGCTAGTGTCTGTTATTGTGCTCCCTGCTTCAGACACAGGCGATGTG	1	140	149	TC303213	GATCCTACCTGATGACAAGGATGACAAGAAAGATTGTCAACTGGAAGTTAGTAGTGGGCCTGTCATTTTGAATGACAGTTCTACTCCTGTCTATCCTGAATTTAGCAATTTCTTTTATGCAAAAGATGGAACAGAAGTTTCTAACAATGCAGTAGATTCAAAAAATAACGCAGAACAGCATGCTTCTTCTAATCAGGGAAAAGGGAACCATGGAGGAATGTAAAGATTCTGATGGAAACAATGCAAGTGAATCGAGTGTTGCCCAAAAGCTAGTGTCTGTTATTGTGCTCCCTGCTTCAGACACAGGCGATGTGAGTAACTTTGTAGAAAATGATGTTGAGAAATCTAGCAGAGATCAGGAGAAGGTAGCAAAGAAGGAATATGAAGATTCTGTCGTGG…	-	-	982 unknown	GRMZM2G475362_T01	ATGTGGGAGGTCCGAGTGGTCAGTGCGGGGGGGCTGCGCTGGCTGCTGCTGAATTGTTCTGCATTTGGGTTTTGGCGGGCGTGGGGTGGTACATGCACTCGTCCGCTCCACGTAATAGTCGCTGAGCCAGAGTTAACTAGTAACGTGCATGAGCTTAAAGCACGTGTTGCCACTTTTCAGTTTTGGGAAAATGTGGCTATTGAGCTGTGCTCTATGGGAGGTATTGCTGAATGTGGTGTGAGCATTGACACTAAAGCTTCACCACGCCGTGCAGCCATAGAGAAAGCTCAGGAGGAGCTCAGGCAGGAATATGATGTCCGTGAAGAACGAAGGAGAGAGCTTGAATTTCTTGAGAAGGGAGGCAATCCCTTGGATTTCAAACTTGGCCATGTAGCTTCC…	abinitio	good
21516	19942	TC303213	982 unknown	Down	NotSig	Down	On-On	On-On	On-On	4	4	4	4	4	4	406	615	346	374	498	814		A_92_P019954	ambiguous	cDNA and EST results agree. B73 result agrees with cDNA result.	A	cDNA	58	2 of 3	3	220284975	220285034	3.09	yes	CDS	2	AGTGTTGCCCAAAAGCTAGTGTCTGTTATTGTGCTCCCTGCTTCAGACACAGGCGATGTG	1	140	149	TC303213	GATCCTACCTGATGACAAGGATGACAAGAAAGATTGTCAACTGGAAGTTAGTAGTGGGCCTGTCATTTTGAATGACAGTTCTACTCCTGTCTATCCTGAATTTAGCAATTTCTTTTATGCAAAAGATGGAACAGAAGTTTCTAACAATGCAGTAGATTCAAAAAATAACGCAGAACAGCATGCTTCTTCTAATCAGGGAAAAGGGAACCATGGAGGAATGTAAAGATTCTGATGGAAACAATGCAAGTGAATCGAGTGTTGCCCAAAAGCTAGTGTCTGTTATTGTGCTCCCTGCTTCAGACACAGGCGATGTGAGTAACTTTGTAGAAAATGATGTTGAGAAATCTAGCAGAGATCAGGAGAAGGTAGCAAAGAAGGAATATGAAGATTCTGTCGTGG…	-	-	982 unknown	GRMZM2G440943_T01	ATGGGCAAACCATGCTTCTCTGGTCTAGTGGCTATTGAGCTGTGCTCTATGGGAGGTATTGCTGAATGTGGTGTGAGCATTGACACTAAAGCTTCACCACGTCGAGCAGCCATAGAGAAAGCTCAGGACGAGCTCAGGCAGGAATATGATGTTCGTGAAGAACGAAGGAGAGAGCTTGAATTTCTGGAGAAGGGAGGCAATCCCTTGGATTTCAAACTTGGCCATGTAGCTTCCCTTAGTGTACAGTCCACTTCTGTGACAGAACAGATAGCTGAACAAAATGTGATAAGTGAGGCCAAAGGTAGTTCTGCATTTGCTACATCACCTCATGGGGATTCTGTTGAAAGTAACGACAAGCCAGGAAATTCATTGTGCCGTGAAGGCAATACAGCCGATAAT…	abinitio	good
21516	19942	TC303213	982 unknown	Down	NotSig	Down	On-On	On-On	On-On	4	4	4	4	4	4	406	615	346	374	498	814		A_92_P019954	ambiguous	cDNA and EST results agree. B73 result agrees with cDNA result.	A	cDNA	60	3 of 3	10	104624421	104624480	10.04	yes	CDS	2	AGTGTTGCCCAAAAGCTAGTGTCTGTTATTGTGCTCCCTGCTTCAGACACAGGCGATGTG	1	140	149	TC303213	GATCCTACCTGATGACAAGGATGACAAGAAAGATTGTCAACTGGAAGTTAGTAGTGGGCCTGTCATTTTGAATGACAGTTCTACTCCTGTCTATCCTGAATTTAGCAATTTCTTTTATGCAAAAGATGGAACAGAAGTTTCTAACAATGCAGTAGATTCAAAAAATAACGCAGAACAGCATGCTTCTTCTAATCAGGGAAAAGGGAACCATGGAGGAATGTAAAGATTCTGATGGAAACAATGCAAGTGAATCGAGTGTTGCCCAAAAGCTAGTGTCTGTTATTGTGCTCCCTGCTTCAGACACAGGCGATGTGAGTAACTTTGTAGAAAATGATGTTGAGAAATCTAGCAGAGATCAGGAGAAGGTAGCAAAGAAGGAATATGAAGATTCTGTCGTGG…	-	-	982 unknown	GRMZM2G085998_T01	ATATGAATATCCAATCGCCCCCATCCATTTACCCACCAAAGAGATACTGTGACTTAACAGGTTTTGAGGCACGGTACGTGGATCCGAGGACAAAGTTGCGCTACTCTGATCCAGAGGTGTTCAAGCAGATCAGGATGCTTCCTGATGAATACGTCCAAAGGTACCTGGCCTTGAGAAATGCAGCAGTTATCCTGCGATAACAATACCTAGGGGTAGCAGTCTTGTTGCCTAACTATGCTGTAGTACTCAGATGTATGTATACTCTGATTGTATGGACGAGGTTGTTTCTGAACATTGATCCTTCTAAATAGATCTTTCTTCCTCCCTATTTTAAACAGATGTATTTTGATGGATTTCCCTACGTGATTAGAGACATTATGCTGTATATTTTATGTGCTG…	est	good
21529	19968	TC293697	735 similar to PRF:NP_197110.1:15237257:NP_197110 expressed protein (Arabidopsis thaliana), partial (80%)	Down	Down	Down	On-On	On-On	On-On	4	4	4	4	4	4	713	1127	428	818	432	856		A_92_P019967	sense gene model	No EST. cDNA result. B73 result agrees with cDNA result.	A	cDNA	59	1 of 1	1	36157919	36157860	1.03	yes	UTR	2	GTTTGGATGCAGATAACACAATTGTATTTTTGTTGCCCTGCTACCATTAGCTCTAGTTCC	1	140	123	TC293697	NA	NA	NA	735 similar to PRF:NP_197110.1:15237257:NP_197110 expressed protein (Arabidopsis thaliana), partial (80%)	GRMZM2G338702_T01	ACTTCACCAGTTCACCCACTAGGACTAGGAGCAGGAGAGGGGAGAGAAAACCTCGCCGTCAATGTCAGCGTTCGTTCCCAAGGGCGCTAGGGTTTAACCCCCCAACTGTTCGGTCTCTCTCTCTCCCCGAATCCAATTCAGCGTCATCTAGTCCGGGAGCCTGCGACATGGGGTACCTCCAGGAGGCCCGGGAGAATCACGTCAAGAAGAAGGTCGAGGAAGCTTTGCGGAGCAAAATGAAACAAAAGGCTCTTCAGGAATGTGATTTCTATTGTTCAAAATATGCTGAGTGTGCACGGGGAAGAACATTTTCTGTGGTATGGCAATGCCGCAAACAAGCAAAAGAGTTGAATGAGTGCCTTCATCAATACACAAATGATGCAATCCTGGAAGAAATGA…	est	good
21557	20016	DR784440	555 unknown	Down	NC	BelowBG	On-On	On-On	On-Off	4	4	4	3	3	2	111	206	123	93	108	-		A_92_P019989	inconclusive	No valid cDNA / EST result. No valid B73 result.	D	no result	NA	NA	NA	NA	NA	NA	NA	NA	NA	TGTTGATGGTGTTCGATACCCACACTGTCGACCCATGAGAAATATAGGAGGACCCAAAAT	1	140	67	DR784440	CCGGGTAATGAATGTTTGCATGCATGTTCGAGGTATTTTGACGATCTTGAGACAAGACACAATTACGAGGGAAGGAATAGAGAGCATGTTGATATGAGTAAGGGTGACTTATCTGTTTTCCAGCATGGAGTACAATTACTTGGAGCCCCAAGGATTACTTATTTAGATAAGGATTATGATAAGATGGTTTGGTATGTGCTTAACAATTGTGCAGAGTCTATACAGAAAGGAGTTGCAGAATGAGGGAGGATTTACTGATATTGAAAAACAAGTAGAAAAACAATTTTCTTCCTGGTTTAAAAATTATATTGGAACACTTTGGCATGAGCGAGGAGAAGATCTCTGTTCTGATCTATTAGCTTTGTCATGTGAACCTGATCTGCGAATAAGAGTTTATTC…	A188	E0505 Zea mays egg cell cDNA library Zea mays cDNA clone 773 5' similar to transposase, mRNA sequence.	555 unknown	NA	NA	NA	NA
21740	20201	TC283006	881 similar to UP:Q6NLR2_ARATH (Q6NLR2) At1g64650, partial (26%)	Down	NotSig	NotSig	On-On	On-On	On-On	4	4	4	4	4	4	674	1038	631	609	853	729		A_92_P020162	sense gene model	No EST. cDNA result. B73 result agrees with cDNA result.	A	cDNA	38	1 of 1	9	154337945	154337907	9.07	yes	UTR	3	ATACATGCGAAATCAGATATTGAAGACGACGTCCATACTGCATTTCGTTTCGTCACCTGT	1	139	41	TC283006	NA	NA	NA	881 similar to UP:Q6NLR2_ARATH (Q6NLR2) At1g64650, partial (26%)	GRMZM2G064563_T01	CAAGCACACGCCAGCCAACAGTAAACAACTTGATTTCCATCCCCACCAGCACAAGCACACGGACCCGGCGGCGGTGGGCGGTGGCGCACCCACACCCCAGCACCAGCAAGCAGGTGCAGTCAGTGTGAGGTGCGGCCCGGCCGAAGATTTGGCGCATGCACACTCACTCACTCCAGTGCCCACTGCCCACTGCCCACTGCCCGACGAGGAAGTTTCACGATCCCAACCCGTATAAATCGACGCCGCGAGGGGGAGCGACGAGCGATCCCCGTAATTAACCTGTCCCAGCCGCACCGATCCACCCCCCCTCGGCCTCGGCCTCCCTCCGGCCATGGAGGTGTTCTACTACGTCGTGTTCGGCGCGCTGGCCGCCGTCGTGGCGGGGCTCGAGCTCGGCAA…	cdna|est	good
21772	20262	CF006361	615 unknown	Down	NotSig	NotSig	On-On	On-On	On-On	4	4	4	4	4	4	244	462	274	245	389	267		A_92_P020192	inconclusive	EST result. No valid cDNA result. B73 result doesn't agree.	D	no result	NA	NA	NA	NA	NA	NA	NA	NA	NA	CTAGGTGCTGCCATTATTAGGTCCAGGAATTTTCTGGGTGAGTAGTGCAGGTGTGTGTGG	1	138	148	CF006361	GGAGCCGGAGAATATCCAACATCTCCTTTGCAGTTGCATCTTTGCTAGACAATTTTGGCATTGCATTCTTGCACCGTTGGGGCTTGCTGATCTTTCTCCTGTTTCTATTGAGATATCTTTTGCTGAGTGGTGGAGGAAGGTGTGTAAGCAAGTGCACAAATCCAAAAGAAGAGGCATTAACAGCGTCATCATCTTGGGGGCTTGGTGTCTATGGATTCATCGTAATAAGGCAGTTTTTGAGGGTGTCAGTCCTTCCATAAGCAGAATTAAAAAAGTTTTCTTGGAAGAGTTAGAATGTTGGGGTCTAGCCGGTGCCAAGCATCTTGAGGGCTTAGGCCTAGGTGCTGCCATTATTAGGTCCAGGAATTTTCTGGGTGAGTAGTGCAGGTGTGTGTGGGG…	F2	QBI1b04.xg QBI Zea mays cDNA clone QBI1b04, mRNA sequence.	615 unknown	NA	NA	NA	NA
21975	20484	TC314087	716 homologue to UP:Q4NZF2_9DELT (Q4NZF2) PE-PGRS family protein, partial (4%)	Down	NotSig	NotSig	On-On	On-On	On-On	4	4	4	4	4	4	4369	7625	7773	7979	5029	6674		A_92_P020384	sense gene model	No EST. cDNA result. B73 result agrees with cDNA result.	A	cDNA	60	1 of 1	9	151283121	151283180	9.07	yes	UTR	2	TTCTTTCTTCCTTTCGTCCTCTCTTACGCTAATGCGCGTATTGATGCGCGGGATACTATT	1	137	82	TC314087	NA	NA	NA	716 homologue to UP:Q4NZF2_9DELT (Q4NZF2) PE-PGRS family protein, partial (4%)	GRMZM2G479529_T01	CGCCTCTGCACCACACCCAAGGCAGCCAGTGAGCCAGAAAGAAGAAGAGGCCATTCGAAGCTGCCACGCACGCCACGCGGAAACCATTCGAGTCCACGAGGAGCAGCAGAAGAAGAAAGGGCAAGGGCCAGGCCCCACCACCGAGAAGCGAGAAGCAGAGCGAGGAACATCCTCCGGTGGCCGCCGCCATGGCCGGCTGCTGCGTGTTCCTCCGGTGGCCGTCGGCCTCGCCGTCGCGCATCGGCTACCGCTCCCTCGTCGACGCGGCGGCCGACGCCGCCGCCCCGCCGTCGACGGTGACGGTCGTGGTCGGGAAGGAGCGGCGGGCGTTCGCGGTGGACCGCCTCGTGCTCGACTCCTACCCGCTCCGGCTGCTCCTGGAGACGGCGGCGCGCAGGG…	cdna|est|omrna|protein	good
21975	20484	TC314087	716 homologue to UP:Q4NZF2_9DELT (Q4NZF2) PE-PGRS family protein, partial (4%)	Down	NotSig	NotSig	On-On	On-On	On-On	4	4	4	4	4	4	4369	7625	7773	7979	5029	6674		A_92_P037520	antisense gene model	No EST. cDNA result. B73 result agrees with cDNA result.	A	cDNA	60	1 of 1	9	151283010	151282951	9.07	no	CDS	2	GGACCAGTCACGCGTCCTGGGCGTAGAAGTCGATGATCTCCTTGAGGTCGAGGTGCAGGA	1	30	150	TC314087	NA	NA	NA	716 homologue to UP:Q4NZF2_9DELT (Q4NZF2) PE-PGRS family protein, partial (4%)	GRMZM2G479529_T01	CGCCTCTGCACCACACCCAAGGCAGCCAGTGAGCCAGAAAGAAGAAGAGGCCATTCGAAGCTGCCACGCACGCCACGCGGAAACCATTCGAGTCCACGAGGAGCAGCAGAAGAAGAAAGGGCAAGGGCCAGGCCCCACCACCGAGAAGCGAGAAGCAGAGCGAGGAACATCCTCCGGTGGCCGCCGCCATGGCCGGCTGCTGCGTGTTCCTCCGGTGGCCGTCGGCCTCGCCGTCGCGCATCGGCTACCGCTCCCTCGTCGACGCGGCGGCCGACGCCGCCGCCCCGCCGTCGACGGTGACGGTCGTGGTCGGGAAGGAGCGGCGGGCGTTCGCGGTGGACCGCCTCGTGCTCGACTCCTACCCGCTCCGGCTGCTCCTGGAGACGGCGGCGCGCAGGG…	cdna|est|omrna|protein	good
22021	20412	CD984430	390 unknown	Down	NotSig	NotSig	On-On	On-On	On-On	4	4	4	4	4	4	402	1031	357	275	328	405		A_92_P020428	EST	EST result. No valid cDNA result. B73 result (EST vs genome) agrees with EST result.	B	EST	4e-14	1 of 1	9	5876614	5876566	9.01	no info	(partially) outside gene model	1	GTTGTTTTTTTCTCTCCCGGTAGGACCAGTTGAGGGTGTAAGTGTAATGGAGTGTCATGT	1	137	159	CD984430	GCTAGACAAATTCAAATTCAGTAGTAACCAACGGTAGTTACATGACACTCCATTACACTTACACCCTCAACTGGTCCTACCGGGAGAGAAAAAAACAACCGGACAAGCAACCAGGAGGCACACGACGCTAATGGATAATCTTAACAGTAATACTGCTCCATGTTGACTAGATGGAAAAGCTTGAGCCTAAACCCTCCTCTACGTCCGACGAACTCCTTAAACCCTACCCGTAGTCGCTACGGCCGATGTCTAATATTCCATCGGATCCGAAGCAGCTATGGTTAGTTAATTAAATCCACTGACAAAAATTACAGCGCGTGACTAGGCATTTGCTTGTTGGGTTGATTGATCACGAGAGGATGGAGTCCCAGTCGATGTCCCAGGACGGGT	F2	QAM21a02.yg QAM Zea mays cDNA clone QAM21a02, mRNA sequence.	390 unknown	GRMZM5G852704_T01	ATGGCAACAACAGATTTGTACACAGGCCAGCTGAGCTTCTCCTCGTCGTCCTCCTCGGACCAGGAGCTCATGAAAGCACTCGAACCTTTTATCCGGAGTGCTTCTTCACCTACCTCCTCCACCACCTCTCCTTTCTCGTACTCATCATATTCATACCCCTACTCCTCTGTTCTGCCTCAAGATTCGTACTACCTCCCCGCCACATCCTCTTACACCGCGCTCCCGCCACCACCTCTTGCTCCCACCGCCACCTCCTTCTCACAGCTCCCGCCTCTGCCCCAGTCCTCCTCGTCGTACGCCTCTCCGGCGTCGTCGTCGTGCCCGACGTCGTCGGTGGACGCCGCGTCGGGGCTGGCGCTGAACCACCTGGGCCCGGCGCAAATCCACCAGATCCATTCG…	oprotein	good
22051	20468	TC291373	817 similar to UP:Q9JHC1_MOUSE (Q9JHC1) Formin binding protein 30, partial (3%)	Down	NotSig	NotSig	On-On	On-On	On-On	4	4	4	4	4	4	314	504	322	306	444	307		A_92_P020456	sense gene model	No EST. cDNA result. B73 result agrees with cDNA result.	A	cDNA	60	1 of 1	2	4572172	4572231	2.02	yes	UTR	1	GTTGACCTCTCTGATTTACCTCTGTCATGTGATACGCGTGGCAATCTGCATGGCACTATG	1	137	99	TC291373	NA	NA	NA	817 similar to UP:Q9JHC1_MOUSE (Q9JHC1) Formin binding protein 30, partial (3%)	GRMZM2G039961_T01	GTCTCCATCACGCGCCTGCCCACCTCTCCCTCGCCGTGTGCCGACCTCGCTCCCCACAACCATCCGCAAGGAGGGCATAGCCATGGTGCGGGCGAGCCTTCTCGCCGTGCGCGAGGCGCTAGCGGTCGGCGCTGCTGCGGCCACGCGGCACGGCGCCGACGCCGCCCCGCTCGGTCCCGTGGCGATCTTGCTCCTCGCGGTGGCCGCGACGGCAGCCGTGGCGGCCATCGCGGCGTTCGGGTGCGCGCAAGGCGCCAAGAAGCCGCGCCGGCAGAACAACAACAACAACGCCTACTACTACGGCCAGGGCTACCCGCCGCCTCCCGCGGGCGCGTACGGCTACCCTGCGCAGGCCGCGTACGGCTACCCGGCGCAGGGCGCCGGAGGGAGGCCCGGCCG…	cdna|est|omrna|protein	good
22119	20597	TC279333	1106 weakly similar to UP:Q672Q3_LYCES (Q672Q3) Wound:stress protein precursor, partial (72%)	Down	NotSig	NotSig	On-On	On-On	On-On	4	4	4	4	4	4	4015	8633	6489	8009	10816	9785		A_92_P020521	sense gene model	cDNA and EST results agree. B73 result agrees with cDNA result.	A	cDNA	60	1 of 2	2	43117909	43117850	2.04	no	UTR	2	CTGCTGTCCAAGGCCTGTCCTATATTATTTCTAGCTGAGTTTGACTCAGCTGGTGGGGTG	1	136	134	TC279333	CCCCCATATAGTTCTCCACCAGGCCGCCGCCCACGGCTAGACAGCCTCCCATTCATCAGATTCAGATCAGATCGTAGCAGCCAAGGATTCCGCGCTCCGGGGGTGCCATGAAGCTGAAGCTCCTCTCTCCCTGCCTTCTCCTCCTCGCCTTCTTTGCCACCGCGGCGTACGCGGCGTCGGCGTCGGCGTCGCGCGCGGCGGCCGTCGTCAGGGGCGCGGGCGCCCCGTCGCAGTCGGAGTTGGAGTCGGACCCGGAGAACCAGTGCGTGTACACGGTGTACGTGCGGACGGGGTCCATCTGGAAGGGCGGCACGGACTCGACCATCGGCGTGACGCTGCTGGGCCCCGACGGCACGGGCATCCGGATCCGGGACCTGGCGGGGTGGGGCGGCCTCATGG…	-	-	1106 weakly similar to UP:Q672Q3_LYCES (Q672Q3) Wound:stress protein precursor, partial (72%)	GRMZM5G812811_T01	AATCGTAATGATACTCAGATTCTCCTCACAGCCAGATTCTTCCCACAGTCAAATTTTCAGAAAAGTTGGTCAGAAAAAATAACTGAACCAAACACGGCCTTCGCAATCACTCGCAATCACATATTAACGATAGCTAGGCACGGAGAAACCAATGCCAAGTGGCAAATGACCGCCATCCGGTGGCAAGTGAGCTGATGCAGACACATAACCAACCTACCACACGTCGACACCCCACCAGCTGAGTCAAACTCAGCTAGAAATAATATAGGACAGGCCTTGGACAGCAGGAATGCTGCTTTTATTCTCCCCGTACGCACTAGCAGAACCTCCTCGTGCAAAAACAAGGCGGCGAAAGCGAAACCAATCGCGCGATCACGCAGCGTCTCCACAAGACGAACG…	est	good
22119	20597	TC279333	1106 weakly similar to UP:Q672Q3_LYCES (Q672Q3) Wound:stress protein precursor, partial (72%)	Down	NotSig	NotSig	On-On	On-On	On-On	4	4	4	4	4	4	4015	8633	6489	8009	10816	9785		A_92_P020521	sense gene model	cDNA and EST results agree. B73 result agrees with cDNA result.	A	cDNA	60	2 of 2	2	43117909	43117850	2.04	yes	UTR	2	CTGCTGTCCAAGGCCTGTCCTATATTATTTCTAGCTGAGTTTGACTCAGCTGGTGGGGTG	1	136	134	TC279333	CCCCCATATAGTTCTCCACCAGGCCGCCGCCCACGGCTAGACAGCCTCCCATTCATCAGATTCAGATCAGATCGTAGCAGCCAAGGATTCCGCGCTCCGGGGGTGCCATGAAGCTGAAGCTCCTCTCTCCCTGCCTTCTCCTCCTCGCCTTCTTTGCCACCGCGGCGTACGCGGCGTCGGCGTCGGCGTCGCGCGCGGCGGCCGTCGTCAGGGGCGCGGGCGCCCCGTCGCAGTCGGAGTTGGAGTCGGACCCGGAGAACCAGTGCGTGTACACGGTGTACGTGCGGACGGGGTCCATCTGGAAGGGCGGCACGGACTCGACCATCGGCGTGACGCTGCTGGGCCCCGACGGCACGGGCATCCGGATCCGGGACCTGGCGGGGTGGGGCGGCCTCATGG…	-	-	1106 weakly similar to UP:Q672Q3_LYCES (Q672Q3) Wound:stress protein precursor, partial (72%)	GRMZM2G018275_T02	TATTCGCTCCGTCTCCGCGCGCGCCTTTATTTGCTTGATTCATCAGGCGTACGCGGCGTCGGCGTCGGCGTCGCGCGCGGCGGCCGTCGTCAGGGGCGCGGGCGCCCCGTCGCAGTCGGAGTTGGAGTCGGACCCGGAGAACCAGTGCGTGTACACGGTGTACGTGCGGACGGGGTCCATCTGGAAGGGCGGCACGGACTCGACCATCGGCGTGACGCTGCTGGGCCCCGACGGCACGGGCATCCGGATCCGGGACCTGGCGGGGTGGGGCGGCCTCATGGGCGCCGGCCACGACTACTACGAGCGCGGCAACCTGGACATCTTCAGCGGCCGGGGCCCCTGCATGAGCCAGGCGCCCTGCGCCATGAACCTCACCTCCGACGGCACCGGCGCGCACCA…	est|protein	good
22227	20643	TC314181	1383 unknown	Down	NotSig	NC	On-On	On-On	On-On	4	4	4	4	4	4	171	264	143	156	167	116		A_92_P020624	sense gene model	cDNA and EST results agree. B73 result agrees with cDNA result.	A	cDNA	59	1 of 1	8	65784373	65784432	8.03	yes	CDS	2	AGATGAGCAGGATGAGAAACCAGATTCCCAGTGGCGGTGTAATTCAGCCACCAATAGGCG	1	136	87	TC314181	GAGCACCATCGTCATCTGAAAACACAGAGAACGGAATCTGCAGGAAATTTGAAAGTCTGCACGTTACCTGATCAACAAACTGCAAATGAATTGGCAGACAAGAGTAATGGTGACCTGCTGACATATGGACCAAAGCCAAAGAAGGGCTCTTGCAACCGAAGAAGCCTCTATTTATTCGAAAAGTTAACGATTCCTTCCAAATCACAAAGTGCATATCCTAAAAATTCTGCGTCTTCAGGAAAATCTAGCGGCTTTGGAGTTTGTATGTACGGCACCAATATTGGAAGCCAGTTATTCGGAGCACAGAATCAATCTTCATCTAAGACTGAAACATTGCACAGCGATGCTCTTATTGGGTCCAAATCCTCAGCAGGCATTGCTTCATTATCGGCACAAAAG…	-	-	1383 unknown	GRMZM2G098999_T01	CGGCCGCGGCTGCTTTGATCCCTTGCCGCCTGCCTGGCCTGGGCTCTCGTACCGCAACCGCAATTTGGCGGCGTGCGTGTTCCTTGCCTAGATTGGCGTGATCCAGCTCTGCTCCAACCGTAGAAGTGCGCGCACTTGCTGCTAGCTAAGAAGCATCTGCAGTGATCGTTCCAGGCTCGTGAGGAAACTCATTTGCTCGAATCATGTCCGACTTTGTCGGGAGCAGATATACCAAGCAAGAAGATTTCCATGTTTTGTTGAGCAAGAAAGATCCTGGAGAACCACCTGAACATAAGCACGTCCTGTGGATGGCACACTGGACCAAAGCAAGCAGCAACAATGGCAGCAGCAATCCTTTGGAGGGTACCACCAAGGGCACTACTACGAAAGATAGCGAGA…	cdna|est|omrna|protein	good
22274	20732	TC308936	590 similar to PRF:NP_851111.1:30693723:NP_851111 transferase family protein (Arabidopsis thaliana), partial (29%)	Down	NotSig	NotSig	On-On	On-On	On-On	4	4	4	4	4	4	603	987	1630	1665	1844	1895		A_92_P020670	EST	EST result. No valid cDNA result. B73 result (EST vs genome) agrees with EST result.	B	EST	0	1 of 1	3	175689245	175689304	3.06	no info	(partially) outside gene model	1	TAATGCAGGGTGTGCCTGCTTTGGTTTATGTACGAACGTGTTAATATTCCTTCTATGTTG	1	135	164	TC308936	CGGCGCCGGTTCGTACCACCGCTCCCGCGGGGCTACTTCGGCAACGGCATCGTGCTGACCAACGCCCTGGCCACGGCCGGCGAGCTGCTGTCCGCGCCCGTGTCGCGCGCAGCCGGGCTGGTGCAGGAGGCCGTGCGGATGGTGACTGACGACTACATGCGGTCGGCGGTGGACTACTTCGAGGCGACGCGGGCCCGGCCGTCGCTGGCGTCCACGCTTCTCATCACCACGTGGTCGCGCCTCGAGTTCCACGGCGCCGACTTCGGGTGGGGCGAGCCCGTCATGTCGGGCCCAGTCACGCTGCCGGAGAAGGAGGTCATCCTCTTCCTCGCGCACGGCAAAGAGAGGAAGAGCATCAACGTGCTGCTCGGCCTGCCAGCCACCGCGATGGACGCCTTC…	-	-	590 similar to PRF:NP_851111.1:30693723:NP_851111 transferase family protein (Arabidopsis thaliana), partial (29%)	AC155610.2_FGT007	ACTCAAATCACAAACCCCGCTACCTCTTAACTCTTCACACGCACACCGTCTCTCAGTCTCAGACCCACGTCGTCAACCATGGTTGCTGACATGAAGGAGAACGGCGGCGCGGTGTTGGCGGCGGGCGAGAAGGCGCCGCAGGTGGTCGTCAAGCGCGGCGAGCCGACGCTGGTGCCGCCGGCGGAGGCGACGCCGACGGGCGGGCAGTACTACCTGTCCAACCTGGACCAGAACATCGCGGTGATCGTGCAGACGGTGTACTGCTACAAGCCCAGCGGCGGCGGCGGCGACGTGGCGGCCGCGCTCCGCGGCGCGCTGGCGCGCGTGCTGGTGCACTACTACCCGCTGGCGGGGCGGCTGGGCGTAAGCCCGGAGATGAAGCTGACCGTGGAGCTGACC…	est	good
22284	20751	TC309416	698 similar to UP:Q6Z901_ORYSA (Q6Z901) Kinesin light chain-like protein, partial (10%)	Down	NotSig	NotSig	On-On	On-On	On-On	4	4	3	4	4	4	254	659	195	242	142	328		A_92_P020680	ambiguous	cDNA and EST results agree. B73 result agrees with cDNA result.	A	cDNA	60	1 of 3	2	174559112	174559171	2.07	yes	CDS	1	GAGTTTGAAAGCTGCATTTGCTACTGCACTAGCTGATCCAACAGTAGACCTAAACATGCA	1	135	144	TC309416	GAATTCCATTGTGTTGGGTTCTGTACTACATGGTGGGAGATGGGGCTAGCTTGTGTGTAGCTGTTCAAGATAGACGAGGTTGCATAGTTGTTTGAGGAGGCAAGGGCGGTTCTGGAGCAGGAGTGTGGCACTTCTCATCCTAATACTCTTGGTGTGTACAACAACCTTGCTGCAATCTATAATGCCATGGGAAGTCCTAATCTGTAGTACAGATAGATGGAGTACACAGCGACATATTTAGCCCTGGTGCTGAAAGGGGGAGCCACACACTTCTGATTCAAGTATTATTTACCCGCTATGAATTCAAAGTCGGCACTCACGATGGCCTTGGACACAATCCTGAGCAACAAGATGTTGAAATACTATTTGGACCTGGCTATACTGGTCTTGCGGATCTTG…	-	-	698 similar to UP:Q6Z901_ORYSA (Q6Z901) Kinesin light chain-like protein, partial (10%)	GRMZM2G537201_T01	ATGGAGATTCCTGTAATCTATGAGGCACTTGGCGATCTCGATGAGGCCCAAAAGCTTCTTCATAGGGCACTCAGGCGAGGGCTCATCGAGGGAGTGGAGCATTGTTGCCGGTGTTGTGGCACAAATGGGCGTTCTGTACTACATGGTGGGAGGTATGCAAATTCGGGGAACTCGTTCAAGGGTGCAGTTGCAAAGTCTAGGGCCATTGTACAGATAGATGGAGTACACAGCGACATATTTAGCCCTGGTGCTGAAAGGGGGAGCCACACACTTCTGATTCAAGTATTATTTACCCGCTATGAATTCAAAGTCGGCACTCACGATGGCCTTGGACACAATCCTGAGCAACAAGATGTTGAAATACTATTTGGACCTGGCTATACTGGTCTTGCGGATCTT…	abinitio	good
22284	20751	TC309416	698 similar to UP:Q6Z901_ORYSA (Q6Z901) Kinesin light chain-like protein, partial (10%)	Down	NotSig	NotSig	On-On	On-On	On-On	4	4	3	4	4	4	254	659	195	242	142	328		A_92_P020680	ambiguous	cDNA and EST results agree. B73 result agrees with cDNA result.	A	cDNA	57	2 of 3	8	18221102	18221161	8.02	yes	CDS	3	GAGTTTGAAAGCTGCATTTGCTACTGCACTAGCTGATCCAACAGTAGACCTAAACATGCA	1	135	144	TC309416	GAATTCCATTGTGTTGGGTTCTGTACTACATGGTGGGAGATGGGGCTAGCTTGTGTGTAGCTGTTCAAGATAGACGAGGTTGCATAGTTGTTTGAGGAGGCAAGGGCGGTTCTGGAGCAGGAGTGTGGCACTTCTCATCCTAATACTCTTGGTGTGTACAACAACCTTGCTGCAATCTATAATGCCATGGGAAGTCCTAATCTGTAGTACAGATAGATGGAGTACACAGCGACATATTTAGCCCTGGTGCTGAAAGGGGGAGCCACACACTTCTGATTCAAGTATTATTTACCCGCTATGAATTCAAAGTCGGCACTCACGATGGCCTTGGACACAATCCTGAGCAACAAGATGTTGAAATACTATTTGGACCTGGCTATACTGGTCTTGCGGATCTTG…	-	-	698 similar to UP:Q6Z901_ORYSA (Q6Z901) Kinesin light chain-like protein, partial (10%)	GRMZM2G107696_T02	GGTTATTCAATTCGTACGTTCACTGGGCACTCAGCATCTGTTATGTCACTCGATTTCCACCCGAACAAGGATGACCTCATTTGTTCTTGCGATGGGGACAACGAGATACGGTTCTGGAGCATCAAGCATGGAAATGCTGTCCGAATTTTCAAGGGAGGTTCGACCCAGCTGAGATTCCAACCACGTTATGGAGGACTCCTTGCAACGGCTTCAGACAATGTAGTCTCTATCCTGGATGTGGAGAGGCAAGCTTGCGTGAGGAGATTTGAGAGCCACACTAAGGGCGTCGATTCCGTGTGCTGGGATCCCACCGGCGAGTACGTGGTGTCTGTCAGTGAAGACACGGTGAAGGTGTGGTCTTTGAACGACGAGAGCTTCGTGAACGAGCTTAGCTGCGGC…	est|omrna|protein	good
22284	20751	TC309416	698 similar to UP:Q6Z901_ORYSA (Q6Z901) Kinesin light chain-like protein, partial (10%)	Down	NotSig	NotSig	On-On	On-On	On-On	4	4	3	4	4	4	254	659	195	242	142	328		A_92_P020680	ambiguous	cDNA and EST results agree. B73 result agrees with cDNA result.	A	cDNA	56	3 of 3	1	41868263	41868322	1.03	yes	CDS	1	GAGTTTGAAAGCTGCATTTGCTACTGCACTAGCTGATCCAACAGTAGACCTAAACATGCA	1	135	144	TC309416	GAATTCCATTGTGTTGGGTTCTGTACTACATGGTGGGAGATGGGGCTAGCTTGTGTGTAGCTGTTCAAGATAGACGAGGTTGCATAGTTGTTTGAGGAGGCAAGGGCGGTTCTGGAGCAGGAGTGTGGCACTTCTCATCCTAATACTCTTGGTGTGTACAACAACCTTGCTGCAATCTATAATGCCATGGGAAGTCCTAATCTGTAGTACAGATAGATGGAGTACACAGCGACATATTTAGCCCTGGTGCTGAAAGGGGGAGCCACACACTTCTGATTCAAGTATTATTTACCCGCTATGAATTCAAAGTCGGCACTCACGATGGCCTTGGACACAATCCTGAGCAACAAGATGTTGAAATACTATTTGGACCTGGCTATACTGGTCTTGCGGATCTTG…	-	-	698 similar to UP:Q6Z901_ORYSA (Q6Z901) Kinesin light chain-like protein, partial (10%)	GRMZM2G380363_T01	ATGGAAGGGCGCCAGGGATTGCCTCCGCGGCAGCCCCCACCATTCTCGCCCCTGTTCGCTCTCCGCCATCCTCGCCCACACCCGCCATCCACAGAGGCGACACCATGCCCCCGCTCCTCTCCCCTCCGCGCCATCCTCGCCCGCGCCTGCTCGCACACCCCACCATCCTTGCCCTCCTACGTGCAGGTCCTCGGCGCCCCTTCCCCTGCCCCTGTCGTCCCCGCATATTTGGATCCGAGGATCGCTCAGATTGCCTTGCCTCACCAGGGCCCCACCGCGGCGGTCAGGGAGCATGGTGGGTGGGAGAGACGGGTAGGAGTGGAGGAGGAGGTGAAGCTCAACATCGACAACATGTTCGCGACGCTCGAGTCCCTCAAGAAGAAGGGCAACAAGGGCAGG…	abinitio|est	good
22340	20857	TC301844	2622 UP:Q9AV93_MAIZE (Q9AV93) Response regulator 8, complete	Down	Down	NotSig	On-On	On-On	On-On	4	4	4	4	4	4	436	746	258	482	386	477		A_92_P020733	sense gene model	No EST. cDNA result. B73 result agrees with cDNA result.	A	cDNA	59	1 of 1	1	28421933	28421985	1.02	yes	UTR	4	TTGTAATTAGGGTTGATCAGTGAGGACCGGAAACAAATTTAGTGGTTTGAATGGTTGCTC	1	135	32	TC301844	NA	NA	NA	2622 UP:Q9AV93_MAIZE (Q9AV93) Response regulator 8, complete	GRMZM2G099797_T01	AGTCTCCTCCTCCTCTTCACCCCACCTCTTCCTCCCTCCCTTCCCTCCCTGTTCCCTTTCCCACCCCTGCCTGAGGCCTTCCGCCTTCGTCTCTGAATCGCGGCGGCTCCTGAGTCCCGAGGCGCCGCCTGATGAGCGGCTAGGCGCCGGATCTACGGCAGCGTTGGAGGTCTGATTTGGACGGGAGAGAGCGAGGTGAGGTCTCGGTTTTCTCGATATAGGAGATGGCGGCGGCAGAGGCGCGGGGAGCGGACTTCCCCGTGGGGATGAAGGTTCTGGTTGTGGACGACGACCCGACGTGCCTCGTCGTGCTCAAGAGGATGCTCCTTGAGTGCCGGTACGACGTGACAACATGTCCGCAGGCTACAAGAGCACTAACTATGTTGCGAGAAAATAGGC…	cdna|est|protein	good
22357	20729	TC310653	1253 similar to UP:Q7XTK5_WHEAT (Q7XTK5) IAA1 protein, partial (98%)	Down	NotSig	NotSig	On-On	On-On	On-On	4	4	4	4	4	4	184	387	193	198	243	222		A_92_P033621	antisense gene model	No EST. cDNA result. B73 result agrees with cDNA result.	A	cDNA	60	1 of 1	1	275032276	275032335	1.1	no	CDS	2	TGAAGGTGCTGAACATCTTCTTCAGAGCAACGGAGAGCTCCGTGTAGCTGTTGTACATCT	1	55	97	TC310653	NA	NA	NA	1253 similar to UP:Q7XTK5_WHEAT (Q7XTK5) IAA1 protein, partial (98%)	GRMZM2G159285_T02	GAAAAAGTGGCCTTGTAGTAGCTAACACCCCCTCCCCCCTCTTTAAACTGAAATAGAATTGACGGTTATAATTAACGGAATGTTTTGGATATCAGGAGAAATGGAGAACCAGACTTGTACCCCCCAAGTGATTTCTCTCTGAATAATAGTCATGGTCATGACACATGCGGCCTTACCAAATCACATTGTCATTAAAATTATTAGCAGAAACGCTGAGCCGGTCGCAAACAAGAATATAAACATGCATGATCTGGCTACCATAGTAAAGAAATATCAGTTTGAAGCTCTGACGAGGATAATTGTTACCAGGGCACAAGCTGTGGGTTGGCCACCAGTCCGGTCATACCGCAGGAACGTCATGACCGTCCAGTCTGTGAAGAGCAAGAAGGAAGAGGAGCC…	abinitio|est	good
22357	20729	TC310653	1253 similar to UP:Q7XTK5_WHEAT (Q7XTK5) IAA1 protein, partial (98%)	Down	NotSig	NotSig	On-On	On-On	On-On	4	4	4	4	4	4	184	387	193	198	243	222		A_92_P020750	sense gene model	No EST. cDNA result. B73 result agrees with cDNA result.	A	cDNA	60	1 of 1	1	275032297	275032098	1.1	yes	CDS span intron (size=135)	2	AAGAAGATGTTCAGCACCTTCACCACATCCGGGAACAACATGAATGAGGGAAAACTAGTT	1	135	167	TC310653	NA	NA	NA	1253 similar to UP:Q7XTK5_WHEAT (Q7XTK5) IAA1 protein, partial (98%)	GRMZM2G159285_T02	GAAAAAGTGGCCTTGTAGTAGCTAACACCCCCTCCCCCCTCTTTAAACTGAAATAGAATTGACGGTTATAATTAACGGAATGTTTTGGATATCAGGAGAAATGGAGAACCAGACTTGTACCCCCCAAGTGATTTCTCTCTGAATAATAGTCATGGTCATGACACATGCGGCCTTACCAAATCACATTGTCATTAAAATTATTAGCAGAAACGCTGAGCCGGTCGCAAACAAGAATATAAACATGCATGATCTGGCTACCATAGTAAAGAAATATCAGTTTGAAGCTCTGACGAGGATAATTGTTACCAGGGCACAAGCTGTGGGTTGGCCACCAGTCCGGTCATACCGCAGGAACGTCATGACCGTCCAGTCTGTGAAGAGCAAGAAGGAAGAGGAGCC…	abinitio|est	good
22485	20972	TC292945	1159 similar to UP:Q656F2_ORYSA (Q656F2) Esterase:lipase:thioesterase family protein-like, partial (91%)	Down	NotSig	NotSig	On-On	On-On	On-On	4	4	4	4	4	4	289	461	226	275	304	283		A_92_P020870	sense gene model	No EST. cDNA result. B73 result agrees with cDNA result.	A	cDNA	60	1 of 1	3	220640865	220641038	3.09	yes	CDS span intron (size=109)	1	TTCCATCAGCAAAGAGTGCAGGTTCTTTACAATTCACGGTTCAGCTGACGAGATCATACC	1	134	82	TC292945	NA	NA	NA	1159 similar to UP:Q656F2_ORYSA (Q656F2) Esterase:lipase:thioesterase family protein-like, partial (91%)	GRMZM2G130305_T02	TTTTTATTTTGAAATGGCTTTCAGTAGACAATACTCGTGGCTTTCTATTAAAAATATTTGTGGATTCACTTAAAATCATTTTTGGATTTTTTAAACAAATAATTCAACGAAATCTTTCAGTACCCTATCTACATTATTTAAAGACGCCATAGAATAAGGTGTGCCAACGATCAAAATGAAAATTACTGAGATGTCCCCTCGGACACACAGTGGTCAACCGACGCCGCCGGTTGGTGCCCGGATCCTTGTCCGCCCTCCTGCTCACTCCACTCGCCTGCCAGCCGCACACCAATCACCTCTGCGGCCGGCGGCGTCTGCAACGCCAGTCTCTGATCCGACCCCGATCGGCACACACGTTCTCCATGGCGGAGCAGCTCGCATCCCAAGATGCTCCCAATC…	est	good
22507	21011	TC307431	1325 unknown	Down	NotSig	NotSig	On-On	On-On	On-On	4	4	4	4	4	4	593	1396	1108	917	2502	2350		A_92_P020891	sense gene model	cDNA and EST results agree. B73 result agrees with cDNA result.	A	cDNA	52	1 of 1	6	132626807	132626858	6.05	yes	UTR	1	AAAAAAAAGGGTATAAGAGGGACCCTGTAGTGGAGGTAACGGGTAACCAGGATGTGTCTT	1	134	38	TC307431	CTCCGGTTCCGTGTCGGTGGACGTCGAGCGGATCTCCTTCGGCGGCAAGGATCATCTTGTGAGGACGAGATGTGGTTCTGTAACCGTTGCCGTGTACGGAGACGAGGACAAGCCAGCGCTTATAACGTACCCGGATGTAGCTCTGAACTACCTGTCCTGTTTCCAAGCATTTTTCTTCTGCCCGGAAGTGGCGTCTTTGCTGCTACACAACTTCTGTGTCTACCACATCAATCCCCAGGGACACGAGATGGGAGCAGCTCCAATGTCGTCAGATGTGCCGGTGCCATCTGTTGATGATCTCGCTGATCAAGTCGCAGATGTGCTTGATTTCTTCAGTTTAGGATCTGTGATGTGCCTTGGTGTCACCGCTGACGAAATACCGGGAGAGGGTAATAGGAT…	-	-	1325 unknown	GRMZM5G813363_T03	CTAATCCAATCCCAAACAGTTGGGCCTCGGGGCCTGCTGGGTTAGGCGGCAGGGTACGACGACCCACCCGGTGAGTTTGACCCCTCGTCGGTTCGTCGGTGGCCAACCGAGCAGCCGAGCAGGAGCGCTAGCATGCGGCGCCGTATATATACAGGCGCCCACGCGCGGTGGCGGAGAGGCGGTATGAGCCGAAGAAGGACGGGTCCGGGGGGTCGCGGAAGGAGCAATGGCGGAATCAAGCGGCTCCGGTTCCGTGTCGGTGGACGTCGAGCGGATCTCCTTCGGCGGCAAGGATCATCTTGTGAGGACGAGATGTGGTTCTGTAACCGTTGCCGTGTACGGAGACGAGGACAAGCCAGCGCTTATAACGTACCCGGATGTAGCTCTGAACTACCTGTC…	mrna	good
22527	20889	TC311768	1719 homologue to UP:FENR2_ORYSA (P41345) Ferredoxin--NADP reductase, root isozyme, chloroplast precursor (FNR) , partial (98%)	Down	NotSig	NotSig	On-On	On-On	On-On	4	4	4	4	4	4	381	865	456	456	302	394		A_92_P020911	sense gene model	No EST. cDNA result. B73 result agrees with cDNA result.	A	cDNA	60	1 of 1	1	285137283	285137224	1.11	yes	UTR	2	GTGCAGTTGCTTTTGGCAGTCTGTCTAGTGTCTAACAATAGGTCTCTGTCCAGTTCGTAC	1	134	167	TC311768	NA	NA	NA	1719 homologue to UP:FENR2_ORYSA (P41345) Ferredoxin--NADP reductase, root isozyme, chloroplast precursor (FNR) , partial (98%)	GRMZM2G058760_T01	AACCAACCAACCAGCCAGCCCTGCCTGACTGCCTCTCCAACCAGCGGGAGCGAGCGGGTCGTCCCTTCCGCCACCTCAAGAGCTCACTGCTGGCCCTGACTGAGGCCCTCGGCCCTCCTCCAGTCCCCTCCGCGGCTCCGCCTCTATTAAACCCTTGTCCCTTCGGCGAGACTCCTCTCCTCCTTCAGATCAACCCTCCCCTCCCCGGCCCGACGCCCCTCGCCCCCCCCCTCCTGACCAGCCATGGCGACCGCTGCTGCTGCGTCCCGGGTGGCTGTCTCGGCGCCGGTCTTCGGTTCGGACGGCGGCGCCAGGAGCTCCGGGATCAAGGGCAACAACAATGTTAGCTTCGGCAGCAAATCATGGGTCGGCGGCACATTGGCCTGGGAGAGCAGCTGC…	cdna|est|protein	good
22594	21016	TC295867	1329 similar to UP:Q8LQP8_ORYSA (Q8LQP8) Nt-iaa4.1 deduced protein-like, partial (68%)	Down	NotSig	NotSig	On-On	On-On	On-On	4	4	4	4	4	4	2705	6581	2142	3014	1333	1630		A_92_P020973	gDNA	No valid cDNA / EST result. Allow B73 result.	C	gDNA	59	1 of 1	8	68082747	68082688	8.03	NA	NA	NA	GACGCTGCCTTGGTCAGGCCTTCTTTCACTTGTGCAGTGGGATTTGCGTCCTGCTGTCTC	1	134	33	TC295867	NA	NA	NA	1329 similar to UP:Q8LQP8_ORYSA (Q8LQP8) Nt-iaa4.1 deduced protein-like, partial (68%)	NA	NA	NA	NA
22983	21431	CO444332	681 unknown	Down	Down	Down	On-On	On-On	On-On	4	4	4	4	4	4	195	294	249	391	389	673		A_92_P021341	EST	EST result. No valid cDNA result. B73 result (EST vs genome) agrees with EST result.	B	EST	0	1 of 1	3	213622448	213622389	3.08	no info	(partially) outside gene model	2	TGCTTGTTTATGTTACCCCACCTCGTTGCTTGATGATTTGCCGCATCATGCATAAAAGGG	1	131	106	CO444332	NGACGAGCTGGTCGATCAGCTAGCTAAGCAAAGCGCGCGGGCATGGCCGAGAGGGCGGGCGGCGTGGTGAAGAAGGGGCACGAGGAGGGCCTGAAGATGGCGGTGTCGCTGCTGGAGGAGTTCGGGCTGCCGCTGGGCCTGCTGCCCCTGGCGGACGTGATCGAGGTCGGGTTCGTGCGCGCCACCGGGTACATGTGGATCGCGCAGCGGAAGAAGGTGGAGCACCAGTTCAAGCTGGTGGGCAAGCAGGTGAGCTACGACTCGGAGGTCACGGGGTACGTCAGCGCCAGGCGCATCAAGAAGCTCAAGGGCGTCAAGGCCAAGGAGCTCATGCTGTGGCCGCCCGTCAACGAGATCACCGTCGACGACCCGCCCACGGGCAAGATCCACTTCAAGAGC…	F-352 near isogenic line	MZCCL10070B11.g Maize Endosperm cDNA Library Zea mays cDNA, mRNA sequence.	681 unknown	GRMZM2G004362_T01	AGAGAAACTCCCGACAGCCAGACGCAAAGCACAGCGTCGATCGATCAGCACAGGTAATTGAACGAGCAGGTCGATCAGCTAGCTAAGCAAAGCGGGCATATGGCCGAGAGGGCGGGCGGCGTGGTGAAGAAGGGGCACGAGGAGGGCCTGAAGATGGCGGTGTCGCTGCTGGAGGAGTTCGGGCTGCCGCTGGGCCTGCTGCCCCTGGCGGACGTGATCGAGGTCGGGTTCGTGCGCGCCACCGGGTACATGTGGATCGCGCAGCGGAAGAAGGTGGAGCACCAGTTCAAGCTGGTGGGCAAGCAGGTGAGCTACGACGTGGAGGTCACAGGGTACGTCAGCGCCAGGCGCATCAAGAAGCTCAAGGGCGTCAAGGCCAAGGAGCTCATGCTGTGGCCG…	omrna|protein	good
23174	21633	TC297128	1438 weakly similar to UP:SCH9_YEAST (P11792) Serine:threonine-protein kinase SCH9 , partial (4%)	Down	NotSig	NotSig	On-On	On-On	On-On	4	4	4	4	4	4	597	874	498	464	408	513		A_92_P021523	sense gene model	cDNA and EST results agree. B73 result agrees with cDNA result.	A	cDNA	60	1 of 1	2	9921977	9922036	2.02	yes	CDS	2	GCGAGGTGGTGAACAAACCCAGTTACATCACGGAGTGGCAGATCAAGGGTGGCAACACCA	1	130	64	TC297128	CTAATGTATTCACTTATGGTGAACTAAGGACGTCTACTGAAAATTTTAGTTCCAATAACCTTCTGGGTGAAGGAGGATATGGGTCAGTTTATAAGGGTAAATTAGCTGAAGGAAGGGTGGTGGCTGTAAAACAGTTATCTGAAACATCTCATCAAGGAAAACAACAATTTGCTGCCGAAATAGGAACTATTTCTCGAGTGCAACACCGTAATCTTGTGAAGTTGTACGGTTGCTGCCTTGAGGGAAATAAACCACTGTTGGTTTATGAGTATCTGGAGAATGGAAGCCTTGATAAAGCATTATTTGGAAGTGGGAGACTGAACCTAGACTGGCCAACACGCTTTGAGATATGTTTGGGCATTGCAAGAGGCATCGCTTATCTCCATGAAGAGTCTAGCA…	-	-	1438 weakly similar to UP:SCH9_YEAST (P11792) Serine:threonine-protein kinase SCH9 , partial (4%)	GRMZM2G031536_T01	CTACATAGGGACTTGGTGGCGAACAATTTTGCGACGAATAGGTTAGCTCATATTCTGATGTCACCTCAAGTTCTCAAGTACATTTTGTTCTCTCAGCATATAGATTGGATTCATAGTGTCAATGTTTTACATCTGTAGCGGACCTTGGGGGCTGCCGTGTCTTCAGAGAGACACACCCTGTTTCCTTGGCTCTCCACAATCTGCCTCTCTTGCTGTGGACTGTGGGAGCAGTAGATCTATATCTGGCTCTGATAAGTCCATGTATCAACGTGATGATGCCAATCTTGGAGCTGCATCCTATTATGTTACAGGAGCACAGACATGGGGTGTTAGCAATGTGGGCAAGTTCACGGAGGCAGTATACGAAAGTTACATAATCTCCAGCTCACGCCAATTCTA…	est|omrna|protein	good
23197	21676	CX725462	585 homologue to UP:SPLC3_MOUSE (Q9D9J8) Short palate, lung and nasal epithelium carcinoma associated protein 3 homolog precursor, partial (6%)	Down	NotSig	NotSig	On-On	On-On	On-On	3	4	4	4	4	4	180	340	287	404	254	288		A_92_P021544	inconclusive	No valid cDNA / EST result. No valid B73 result.	D	no result	NA	NA	NA	NA	NA	NA	NA	NA	NA	GCCAAGCCAAACACACACGCTAGAACACACCTGTGGCACACTCGCACTAATAATACAAAC	1	130	18	CX725462	GGGGTGCGAACATTTTTGTTTTTTTGGGAATGCAAAATAAAGCTGAAAAGCGGCCGGACCTGTTCTTTCGGGATGGACCCGGCTCACGCCTCACATGGGCCCCACGGCCTGTGATGCTCCGTGTCCTCATTGATGACGGCACTGGTTTATTTGCTCCGCCGCGGCTTTATTGCTGTCGATGACGTGGAGGGGATAGATGTGTGCCCTTAACCTGAGGAGTCTTGTGCTTCTTCTAGGTTTAGCGTTTCATTTATCGTATATTGTATATGTGCTTAGCTTTGCCAAGCCAAACACACACGCTAGAACACACCTGTGGCACACTCGCACTAATAATACAAACATCGGACCACCGTGCCTGAAATCTGGCTTGTGAACCACACACGTAAGAAGGGTCACAGA…	A188	EST5602 Zea mays embryo sac cDNA library Zea mays cDNA clone ES11386 5', mRNA sequence.	585 homologue to UP:SPLC3_MOUSE (Q9D9J8) Short palate, lung and nasal epithelium carcinoma associated protein 3 homolog precursor, partial (6%)	NA	NA	NA	NA
23278	21670	TC290207	744 similar to UP:Q6YUX0_ORYSA (Q6YUX0) DNA binding protein-like, partial (91%)	Down	NotSig	NotSig	On-On	On-On	On-On	4	4	4	4	4	4	788	1421	863	911	493	747		A_92_P021623	inconclusive	EST result. No valid cDNA result. B73 result doesn't agree.	D	no result	NA	NA	NA	NA	NA	NA	NA	NA	NA	TTCAAGAGCAAGAGCCCTTGCTCAGAAGAAGGCGACCAAAAGTGCTCTACTCGATCTTCT	1	130	25	TC290207	TAATTGCCACGAGATCGAGGTGGTGTAGTGTAGCTTCCGAGCGAAGCTCCTACCGTTGCCGCCGGCCGGAGATATGTCGTCGGGCGGCCGACGTGGCAGGATCAGCGACGACGAGATCAACGAGCTGATCTCCAAGCTCCAGGCTCTCCTCCCGGAATCCTCACGCCGCCGGAACGCGAGCCGGTCGTCGGCGTCGAAGCTTCTGAAGGAGACGTGCGCCTACGTCAAGAGCCTGCACCGGGAGGTGGACGACCTCTCGGAGCGGCTGTCGGGGCTCATGGCGACCATGGACAACGACAGCCCCCAGGCCGAGATCATCCGGAGCCTCCTCCGGTGACTCCAGGTCCAGGTTCCAGCCATGCCGCTTGCCGCCCCGGTCGTCCGGCGCGCGCGGCCGCC…	-	-	744 similar to UP:Q6YUX0_ORYSA (Q6YUX0) DNA binding protein-like, partial (91%)	NA	NA	NA	NA
23563	21886	TC282069	674 weakly similar to PIR:T06435:T06435 ribonuclease S5 homolog - garden pea (Pisum sativum), partial (10%)	Down	NotSig	NotSig	On-On	On-On	On-On	4	4	4	4	4	4	6624	12665	10570	13091	3329	3526		A_92_P021887	gDNA	No valid cDNA / EST result. Allow B73 result.	C	gDNA	60	1 of 1	3	218772222	218772281	3.09	NA	NA	NA	GTGCGCGTCTTCAGATCTAGTGGTACAGTGGTAGTGAGAGTTGCAGTCTAATGTTAGTCG	1	128	135	TC282069	NA	NA	NA	674 weakly similar to PIR:T06435:T06435 ribonuclease S5 homolog - garden pea (Pisum sativum), partial (10%)	NA	NA	NA	NA
23674	22090	TC313712	863 similar to UP:Q6IDB6_ARATH (Q6IDB6) At1g48175, partial (81%)	Down	Down	NotSig	On-On	On-On	On-On	4	4	4	4	4	4	311	474	175	268	215	271		A_92_P021989	sense gene model	No EST. cDNA result. B73 result agrees with cDNA result.	A	cDNA	60	1 of 1	1	264524066	264524018	1.09	yes	UTR	1	TTTTTGTAGGCTAAGTTTGCGCTGGATAACCTCGAGGTCCCTGTTGGGTGTGTGATTGTG	1	127	84	TC313712	NA	NA	NA	863 similar to UP:Q6IDB6_ARATH (Q6IDB6) At1g48175, partial (81%)	GRMZM2G036640_T01	AAGGGTATAGGCCGACTCCCAGGCCTCCCGCTCCCCTGTCTAGCGCCGCCGCGGAGACGCTCTCCTGCAACGCCTGAGCGAGAGCGACAGCCGCCGCCGCCGCCTGACGCCCCTACCTCGACGGTCGACGCATCACGGCCGTGCGTTTCCCCAAGCTGCCGAGCATCGTCCAACTCTGCTGCTCCAGCACCCTGGCGCCAGCGGCCAGCCAGACCGTGCGGCCACTTCCCCGCGTTCGCTTACAGTAGAAATTTGATTCCTCGCTCCCAGGCCCGCAGGATGGCACCGGCTTTTATGGAGCTAGCACTCGAGCAGGTACGGCTGTTAATCGTGCTCGCTTTGCAGCTGTAGCGTGTATAATTCTACCTTCGGCTGGTTGTTTTTTGTAGGCTAAGTTTG…	cdna	good
23796	22161	TC286748	1087 homologue to UP:Q5JKR5_ORYSA (Q5JKR5) Ras-related protein RIC1, complete	Down	NC	NC	On-On	On-On	On-On	4	4	4	4	4	4	309	512	335	398	302	401		A_92_P022106	sense gene model	No EST. cDNA result. B73 result agrees with cDNA result.	A	cDNA	60	1 of 1	8	137403803	137403744	8.05	yes	UTR	2	ATCGTTTGTCAGTTCAGCAGTACGCTAATGATGCGTGTGCGCTGGAGTCAGGAGGATATT	1	127	9	TC286748	NA	NA	NA	1087 homologue to UP:Q5JKR5_ORYSA (Q5JKR5) Ras-related protein RIC1, complete	GRMZM2G106960_T01	ATGGGAGCGACCAAGGATGTCCTGTCCCTCTACGCCGTGAACCATCTGTGCGCCGTGGCCCAACTTTTCTCCACGTCCGCTGGAGCGGAGGCCCAGGCAAGCGACAAACTGTCCAACCCTAAACAACTGGGCCCGTTTGTAGCGGAGACAAAGCAACCACCACCTCCGGAGACGCGGGTGGCGTGGCCTTCGTGGTTCGTGGCGTTGCTGTCCTGGCCGGCTGGACCGGGCTGGCAGGCAAAGGTAGGATGGCCGACGGCGCACGCAGACGCTACGGAGACGTGCCCCACTCGACAACCCAGTCTTCCCCTATTCCTCCTTTCCTCTCTTTTCATTTCCCATCTCTCTCTGCGCCGTCCCGTGCTCCCTCCGCTAGTTCTCCCAATTCCTTCCCCACCT…	abinitio|cdna|est|omrna|protein	good
23835	22233	TC314160	300 unknown	Down	NotSig	NotSig	On-On	On-On	On-On	4	4	4	4	4	4	14377	17552	9289	11876	8252	12191		A_92_P022143	sense gene model	cDNA and EST results agree. B73 result agrees with cDNA result.	A	cDNA	23	1 of 1	6	70291773	70291714	6.01	yes	(partially) outside gene model	2	ATGGACGGCAGAGCACCGACTGATCATCCTTGGCTTGCTGGCGTCAGTGGTCACGGTCGT	1	126	102	TC314160	TGATACAACAAATTCTTTTTTTTAAAAAAAAAAGAAGATTAATGACCACATGATGATCTGTCATGTAATGACATCATTAAAACCTATCTACTGTAGCTATGTAGCATCTACCTACAGAACAAACCCACGGCCCATTCGAATTCAAGGTCCTTGCCAATTAATCTTAGCTTTGGACCACACCATCTGCACGACCGTGACCACTGACGCCAGCAAGCCAAGGATGATCAGTCGGTGCTCTGCCGTCCATGGGGCAGCAGCTTGAGCGCCTGGAGCAAGGTGTTCCTGAGA	-	-	300 unknown	GRMZM2G447347_T01	CAACAACCAAGCTAGTGCCTAGTGCGAGTGCGTGCTGCCGCACACCTTCTCCGCTTGCATTGCCTATTATACTCCATCCATCTACCGTATTGCCGTATATATTTCTCACCTCGAGCGAGGAGCATCCGACTCCGAGTGGAGGGGTGAGAGGGAGGCCATGAAGTCCAACCGGAACCTGTCGAGGGCGGAGGGGAAGAGGCTGGGGAATGTGGCACTCATAGCCTTCATGCTCGGATCCCTCCTGCTGCTCTCCCTCGCCAGGGCCAAGTTCTCCCCGATCGGTAAAACAGGGGACACCATCAAGGCAGAGGAGCAGCAGGCAATGGCGAAGGCGAGCGGCGAGATGGCCACCGCCCATGACGCTGCAGCTGAGGAGGAGGAAGAGGAGACTCGGTCCAA…	est|mrna	good
23906	22210	TC297702	758 weakly similar to UP:Q9EST8_MOUSE (Q9EST8) MAIL (IL-1 inducible nuclear ankyrin-repeat protein) (Mus musculus 7 days embryo whole body cDNA, RIKEN full-length enriched library, clone:C430015N24 product:molecule possessing ankyrin-repeats induced by l	Down	NotSig	Down	On-On	On-On	On-On	4	4	4	4	4	4	157	295	249	213	121	222		A_92_P022210	EST	EST result. No valid cDNA result. B73 result (EST vs genome) agrees with EST result.	B	EST	0	1 of 1	8	170627944	170627900	8.08	no info	(partially) outside gene model	2	ATTTTTTTTTTCATTCGGTAGCCGCGGAAAGATCCAGCGACGTGGTGATTTCTGAAATTT	1	126	129	TC297702	TAATTTGCATAGGCTCACATATTCTCGTTTTATACAAACTTCCGTTACGAATGTATTCTATAAACAATACACAATGAGTGAAAAAATGTGCATTATTCATGGAAACCAAAAAAATGCTAATCAAGCTCATTGCAATTTACAAGAATGAAGAATCGTTCATGAAAAAAATTCAGAAATCACCACGTCGCTGGATCTTTCCGCGGCTACCGAATGAAAAAAAAAATGGAGATGGGGCGCTCAGCTGTACCGCAGGCTGCGTAGCACCGAGCTAACGGAGCTGTACCCCAGCACGCGGGGCAGCGGCTCCATCGTCGGCCGGGGCTGCTCGCGGCTCAGGCTCAGGCTCAGGTTGCTTCTCGCGAGCGGATACTCCTCGGCATCCTCTCCGCCGCTGACAGC…	-	-	758 weakly similar to UP:Q9EST8_MOUSE (Q9EST8) MAIL (IL-1 inducible nuclear ankyrin-repeat protein) (Mus musculus 7 days embryo whole body cDNA, RIKEN full-length enriched library, clone:C430015N24 product:molecule possessing ankyrin-repeats induced by l	AC218972.3_FGT002	ATGCAGGCCGAGGACGTGAGGTCGCGGTTCGGGCGGTGCCCTTACTGCCGCGCCATGATCTACCAGGACCTCAGCGCCGTCATCTTCTACTGCACCAGGTGCCGCACGCCCATCCGAGGCAGGAACCCACAACCCGCCGACGAGACCGAGTACGCGCTCGCGCAGCTCGAGATCCTCTCCGCCGACACCGCGTCCGTGTTCTCCGACGTCGACGCCGAACCGCCCAACCCGAGGTCGGCTTGGGCCGTCGAGGATGACGACGGAGAACAGAGCAGGTCAGCTACCGCTACCCGGAGAAGCTCCGCGTCGTCGCCCTCGTACAGAGAGGGAGAGTTTGGTTCGGTCAGGGCAGGTCCAACAAGCAGCGGCAGCGCTCTCAACTCTGGCCTCAACCGGGAC…	abinitio	good
24025	22433	TC288985	1065 similar to UP:ERF7_ARATH (Q9LDE4) Ethylene-responsive transcription factor 7 (Ethylene-responsive element binding factor 7) (EREBP-7) (AtERF7), partial (26%)	Down	NotSig	Down	On-On	On-On	On-On	4	4	4	4	4	4	2387	6914	1591	1790	1681	3448		A_92_P022321	gDNA	No valid cDNA / EST result. Allow B73 result.	C	gDNA	60	1 of 1	10	147353933	147353874	10.07	NA	NA	NA	TTCCTTTTCTTTAACGCTCTCCGGATTCATTCAGAGGTCAGTCATCTCGTCGAGAGTTTC	1	125	62	TC288985	NA	NA	NA	1065 similar to UP:ERF7_ARATH (Q9LDE4) Ethylene-responsive transcription factor 7 (Ethylene-responsive element binding factor 7) (EREBP-7) (AtERF7), partial (26%)	NA	NA	NA	NA
24049	22478	TC314329	942 unknown	Down	NotSig	NC	On-On	On-On	On-On	4	4	4	4	4	4	262	449	179	199	202	152		A_92_P022344	sense gene model	cDNA and EST results agree. B73 result agrees with cDNA result.	A	cDNA	59	1 of 1	6	162917567	162917626	6.07	yes	CDS	2	CAGGACTATGGTTGCACGGACGAAGCAAAAAGTGAGCAGCTCGTAGCTCCGTCCAGGAGA	1	125	14	TC314329	CAGGACTATGGTTGCACGGACGAAGCAAAAAGTGAGCAGCTCGTAGCTCCGTCCAGGAGAGGAGATTCAGGGTACGGTAAAGAAGATGGATTTCATAATGTCAATGAAGGTCATGATGTTTGGTCCAAAGCAACTATTGGTAGTAAGCAATCATGCATGGCCGGAACTGGAATCACGAACCTAGATCTGATACTTTCCCAGATGAGCAGAATGAGAAATCAAATTTCCATTGGTAGAATTCAACCACCAATAGGTGCCGAGCCAAGTGACAGATGGCTCAAGCGCCTACAGCCTGACATACCAGATCCTGACATCCCTGGTTCCAGGAGGCCAAAAGTTGGAGGCAGCCCTCCACTCAGGCAAAGAAATCGTTCGTTTGACATGGCACTTCCTTGCAAC…	-	-	942 unknown	GRMZM2G113129_T01	AGAAGCATCTGCAACCGTCATTCCAGGCTCACGAGGAAACTCATTTACTCGAATCATGTCGGACTTTGTCAGGAGTAGATATGATAAGCAAGAAGATTTCCAAGTTTTGTTGAGCAAGAAAGATCCTGGAGAACAACCTCAGCACAAGGATTACCTGTGGATGGCTCACTGGACCAAAGCAAGCAGCGCTGCAGAACCCCGAAACAATGACAGCAATCCTTTGGAGGATACCAACAATGGCACTACTACGAAAGATAGCGAGACCTTGCCTTATGAATTCATGAAATCTACAGTTGCTGAAAGGCTCATGGTAGGAGTACGCCATGGAAGTGCCTCCATGCAGCATGTCCGACAATTCAAGTCTAGTATGCGGGGTATGCCACGACTTTCCAATGAATT…	est|omrna|protein	good
24149	22506	TC306750	1605 similar to UP:Q6YVS8_ORYSA (Q6YVS8) N-acetyltransferase and Transcription factor-like protein, partial (85%)	Down	NotSig	Up	On-On	On-On	On-On	4	4	4	4	4	4	294	688	210	224	414	247		A_92_P022439	sense gene model	cDNA and EST results agree. B73 result agrees with cDNA result.	A	cDNA	60	1 of 1	2	189781735	189781794	2.07	yes	UTR	1	ACCAAAGTAACCTGACAGGACCCTTTGTTTCAGGTGACTCCGCTTTTGAATGGATGTACA	1	124	154	TC306750	CAAGAGCCAGAAATATCTTCGCCACTCCTGCGCTTTTGCGCTTTTTCTCCCCCCGCACCCCAGAACCAGCACGCCGGTCCTCCTGATGGCCGCCGCCGGCGAGGGCGAGGCTGAGCGTGTGTCAGCGCTGCTGCGGGAAATAACGGGGGAGGGCGGGTTCGCTTTCGTTGCCTCGGCGGAGAAGGCGGGGGCGGGGGACCTGCGCGCGGCGGAGGCGGCGCGGGAGATGGCGTGGGAGCAGCTCCACTCGGGCCCCTGGAGCGAGGTCGGCACCGCCTGGAGGGACGCCTACGCGCTCGCCTGCCTCAACGTCGCGCGGCTCCGCACCCACGCGGCCAGCGGCGGAGATAGCGACCGCTCCGCGGCGCTCCGGGCACTCGACATGGGGCTCATCATGGG…	-	-	1605 similar to UP:Q6YVS8_ORYSA (Q6YVS8) N-acetyltransferase and Transcription factor-like protein, partial (85%)	GRMZM2G052908_T01	CAAGAGCCAGAAATATCTTCGCCACTCCTGCGCTTTTGCGCTTTTTCTCCCCCCGCACCCCAGAACCAGCACGCCGGTCCTCCTGATGGCCGCCGCCGGCGAGGGCGAGGCTGAGCGTGTGTCAGCGCTGCTGCGGGAAATAACGGGGGAGGGCGGGTTCGCTTTCGTTGCCTCGGCGGAGAAGGCGGGGGCGGGGGACCTGCGCGCGGCGGAGGCGGCGCGGGAGATGGCGTGGGAGCAGCTCCACTCGGGCCCCTGGAGCGAGGTCGGCACCGCCTGGAGGGACGCCTACGCGCTCGCCTGCCTCAACGTCGCGCGGCTCCGCACCCACGCGGCCAGCGGCGGAGATAGCGACCGCTCCGCGGCGCTCCGGGCACTCGACATGGGGCTCATCATGGG…	cdna|est|omrna|protein	good
24283	22600	TC283066	895 similar to UP:Q67TM3_ORYSA (Q67TM3) Hydroxyproline-rich glycoprotein-like, partial (3%)	Down	NotSig	Down	On-On	On-On	On-On	4	4	4	4	4	4	2234	5969	3454	2585	1943	4536		A_92_P022566	sense gene model	No EST. cDNA result. B73 result agrees with cDNA result.	A	cDNA	58	1 of 1	1	209988514	209988455	1.07	yes	UTR	1	CCAGGGGATGATCCGTAGATTGCATAGCGAAATAAGAATTTGCGAGGTAGAGATCCTTTC	1	124	55	TC283066	NA	NA	NA	895 similar to UP:Q67TM3_ORYSA (Q67TM3) Hydroxyproline-rich glycoprotein-like, partial (3%)	GRMZM2G016521_T01	AACGCACGAGACAAAGGGCCTCACGCTTTCCACATCGACACAAAAACCAACCGCCGCCACCTCCCTCCGCTCGCGCTAGCTGTGTGCGTTCCTTGCCTGCCACAACTCCAGCACTTGGAGTCTTCGACGACGACGATGACGACGACGGCAGGGGAGGAGAAAGAGAAACAGGCGGGCGGGTCATCCATGGAGACGGAGGAGGAGACGACGCCCAAGGCGAAGAAGCGGCCGCAGTCGCTACTCGGGAGCCTGCGGGAGGCGATCACCAAGGTCCGGTTCCTGCTCTCCTCCAGCGCGACGCGGTGGATGCTGCTCAGGTCCCTGGCCCGCGGCGGCGGCAGCGGCGGCGCCCCGGCGCGGCGCCTCAGCTTCGACGCGCGACCGGGCCTGCTCGACACC…	cdna|est|omrna|protein	good
24483	22819	TC310172	1949 homologue to UP:Q7XY20_WHEAT (Q7XY20) Ribosomal protein L19, partial (89%)	Down	NotSig	NotSig	On-On	On-On	On-On	4	4	4	4	4	4	3097	4387	5983	8263	2938	4991		A_92_P022758	sense gene model	No EST. cDNA result. B73 result agrees with cDNA result.	A	cDNA	60	1 of 1	7	163988735	163988794	7.04	yes	UTR	2	AGCCTCCATGCATGCCTGATGCCTGGATGCCGTAGCGAGAGTGGGAGACTGATGAGTGTA	1	122	166	TC310172	NA	NA	NA	1949 homologue to UP:Q7XY20_WHEAT (Q7XY20) Ribosomal protein L19, partial (89%)	GRMZM2G138008_T01	GATTGATAATATAATGCAGTTATTAGGACTGCCAAATACCTACCTGCGATTTAAACTGCAAACAGTAAATTATTTGGCGTGCAGTTGCCAGATCAGCAGCCATTTTCACCGCACTCCCCCGTCCCTTTTAAAAGATCCCTCCCTCTCAACATTCCACACACACCAGCTCCACTGCATCAAAACCCCTCATCACCCTGCAGCCTGCACTCATCAGACATGGTGCTCACCATGGCCAGCGCCCAAGAGGACTCGCTCCTCCTGCTCCTCCTGCCGACCACCTCCCCACTGCCGACCCTCATGGCTGTGTTCATCCTAGCCGCCGTCCTCCTGTGGCTCTCCCCTGGCGGTCCTGCGTGGGCGCTCTCCCGCTGCCGCCGCCCGCCGCCCGGGCCAACGGGC…	cdna|est|omrna|protein	good
24503	22859	TC303438	711 similar to UP:Q9LZL8_ARATH (Q9LZL8) Thaumatin-like protein, partial (49%)	Down	NotSig	NotSig	On-On	On-On	On-On	4	4	4	4	4	4	119	189	141	115	172	185		A_92_P022778	sense gene model	cDNA and EST results agree. B73 result agrees with cDNA result.	A	cDNA	59	1 of 1	4	768723	768782	4.01	yes	UTR	1	CACCGCCGACTTCCAGGAAATGACGACCACATCCATGGATTGCATCTTCAAAATAATAAT	1	122	126	TC303438	GTGGCCGCGGCGCGGCTGCTCCTTCGACCAGCGCGAGCGGGGGCAGTGCGCGACGGGGGACTGCGGCGGCGTGCTCCGCTGCGACGGGCGGCCGGGCGCCGCCCCGGCCACGGTGGTGGAGATGACGCTGGGCACCCCCAAGTCCCCGCTCCACTTCTACGACGTGTCGCTGGTGGACGGCTTCAACGCGCCGGTGTCCATGGCCCCCGTGGGCGGCGGCGCCGGGTGCGGCGTGGCCGGGTGCCAGGCGGACCTGAACGTCTGCTGCCCGTCGGCGCTGGAGGTGAGGGACCGAGAGGGGAGAGTGGCCGGCTGCCGGAGCGCCTGCAAGGCCATGGGAGGGGACAGGTACTGCTGCACGGGGGACTACGCGTCGCCGGACAGGTGCCGCCCCACCAT…	-	-	711 similar to UP:Q9LZL8_ARATH (Q9LZL8) Thaumatin-like protein, partial (49%)	GRMZM2G058394_T01	CAGCAGCAGCAAGCTTGAGCCACTGCTGCACGTATATTATTAAGATCGAAAGCCACCACCATGGCCTTGGCCTCTAATAAGCTCCTCATCAAGTACAGCTTCGTCACGGTGGCATTCTTAGTCGCCAGCACTCGTGGGAGTGGCACCATCCAGCTGATCTTGGTGAACAACTGCGCGGAATCCATCTGGCCCGGGCTTCTGGGCACCGCCGGCCAGCCGACGCCGCAGTCGGGCGGCCTCCACCTGGCCCCCGGCGACGAGGCGGCCTTCGACGTGCCGGTGGGGTGGTCCGGCCGCGTGTGGCCGCGGCGCGGCTGCTCCTTCGACCAGCGCGAGCGGGGGCAGTGCGCGACGGGGGACTGCGGCGGCGTGCTCCGCTGCGACGGGCGGCCCGGCGCC…	abinitio|cdna|est	good
24506	22865	TC285696	1770 similar to UP:Q9T0K7_ARATH (Q9T0K7) 3-hydroxyisobutyryl-coenzyme A hydrolase-like protein (AT4g13360:T9E8_100), partial (91%)	Down	NotSig	NotSig	On-On	On-On	On-On	4	4	4	4	4	4	789	1197	1095	1130	985	1135		A_92_P022781	sense gene model	No EST. cDNA result. B73 result agrees with cDNA result.	A	cDNA	60	1 of 1	9	87461751	87461692	9.03	yes	UTR	2	GTCTGGCCAGCAGATTTCAAGGCGTGTTTAGACAAGTGTACAACTGACGCGCACAGATGT	1	122	120	TC285696	NA	NA	NA	1770 similar to UP:Q9T0K7_ARATH (Q9T0K7) 3-hydroxyisobutyryl-coenzyme A hydrolase-like protein (AT4g13360:T9E8_100), partial (91%)	GRMZM2G047564_T06	AAAAGTTAGAAAATTAATTCTGCGTTAGTTACTCCAGGCTTAAGGTTAAGCACCTCCCAAACACGCCTATGAGGGCCCTCGTCCGGATCCACCTGCCCACGGCCATCTCCACCGGATCCTTCCTCCACACCTCCTCAACCGCCGCCTCCAAGACCCTAGTACCGAACCCCAACCTCGTCCCGCTCCGGCTCGTCCGCCACTTCCCGGCCATGGCCGCCACCGCCGCAGACGAGTTCGTGAAGGGCCGCGTCTTCCCCAACGGCGTCGCCGTCATCACGCTCGACCGACCCAAGGCCCTCAACGCCATGAACCTCGAAATGGATGTTAGATACAAGGCACTTCTTGATGAATGGGAAACAAATCCAAGTGTCAAGTGTATTCTTGTGGAAAGCAGCTCTT…	est	good
24547	22942	TC310102	1569 homologue to UP:Q6Z750_ORYSA (Q6Z750) Ankyrin-like protein, partial (20%)	Down	BelowBG	BelowBG	On-On	Off-On	Off-On	4	4	1	3	2	4	104	214	-	296	-	318		A_92_P022820	sense gene model	No EST. cDNA result. B73 result agrees with cDNA result.	A	cDNA	60	1 of 1	7	175519095	175519036	7.06	yes	UTR	6	ATCTGCCATTCGCTGCTGTTGTTTCTGGACAGTGAAGCAGTATTCCGGACAGTGAACAAA	1	122	38	TC310102	NA	NA	NA	1569 homologue to UP:Q6Z750_ORYSA (Q6Z750) Ankyrin-like protein, partial (20%)	GRMZM2G324973_T06	CGCCGTTCTTGAATCTGCCATTCGCTGAATCTGCCATTCGCTGCTGTTGTTTCTGGACAGTGAAGCAGTATTCCGGACAGTGAACAAAAATCTGGGAACACATTTCATTTTCACTGTCATTGGCTACCAGAGTCCGGGAACAAAATCTGGGAACAAAATCTGGGAACACAAAAATCTGGGAACAAAATCTGCCTTTGGCTACCAGAGTTTATTGCTCCCATATCATTCGCTGTCCATTTCACTGTCCATTCGCTGAACACAAAAAGCTGGGAACAAACTCATTTTCCCAGTGAACAGGTAGCACAATTTAGTTCACAAAATCTGGGAGCACAATTTAGTTCACAAAATCTGGGAGCAATAAACAGGTTGAACAGGTAGAACAAAATCTGGGAGCAATAA…	est	good
24730	23128	CF020545	595 homologue to UP:Q9M648_ARATH (Q9M648) FKF1 (Adagio 3), partial (12%)	Down	NotSig	NotSig	On-On	On-On	On-On	4	4	4	4	4	4	356	728	385	417	459	318		A_92_P022993	sense gene model	cDNA and EST results agree. B73 result agrees with cDNA result.	A	cDNA	60	1 of 1	4	209805849	209805790	4.09	yes	UTR	1	AAAAAACTGAAACAACTGCATTGTAGATTCGCATGGCAAAGTCGCCAGTTCCAATGTCTT	1	121	12	CF020545	GATCATCATATTCGGTGGCTCCATCGCGGGACTCCACTCCCCGGCGCAGCTGTTCCTGGTCGATCCAGCAGAGGAGAAGCCGACGTGGAGGATCCTGAATGTTCCCGGCAAACCCCCCAAGTTCGCCTGGGGGCACCAGCACCTGCGTGGTTGGCGGCACTAGGGTCCTCGTCCTCGGAGGCCACACCGGGGAGGAGTGGATACTGAACGAGCTACATGAGCTCTGCCTGGCAAGGCAGGCCCGACGACGACGACGATGACCGCTACTGACTAGTTTCGTTGCACATGGTGTTTTATATGCTTCGTAACTACATCCAGTCTGTTGTTGGGTAATCGGTATGACAAAAAATAGCGGAAAATTAATTAAAAAAGTTAGCCTAGAAGATTTCAGTGTATTTT…	F2	QBN7b02.xg QBN Zea mays cDNA clone QBN7b02, mRNA sequence.	595 homologue to UP:Q9M648_ARATH (Q9M648) FKF1 (Adagio 3), partial (12%)	GRMZM2G106363_T01	CCCTTTTCTGCCGCTCTTCCCGCGCCTATAAAAATCAGGGGCAGAAATATCTCCCCTACCTGGCAGCAGAATCTGATCTCCATTTTCCTCCCGCACCCAACCCAACCACGGACGCACGCCGAGGAGGGAGAAAGCGGGTGTGGAGGGGCGGGCGGCCGGCCTCGCATGTTTGACGACGCGGGGGCCGTGGCGGTGAAGCGGATGAGGCTGTGGGAGGAGGACGAGGTGGAAGTGGAGGAGGAGGGGATGGAGGTGGACGCGGAGCCGGGATGGCCGTGGGGAACGCCGGCGGCGGGGCTCTCCAGGGCTGCGGCGATCGTCGTGGCGGACGCGGCGGAGCCCGACTTCCCCGTCATATACGTCAACGCCGCATTCGAGTCCGCCACGGGGTACCGCGCC…	cdna|est|omrna|protein	good
24792	23083	TC313028	1119 similar to UP:Q8S979_ORYSA (Q8S979) Auxin response factor 7a (Fragment), partial (17%)	Down	NotSig	NotSig	On-On	On-On	On-On	4	4	4	4	4	4	179	295	128	137	136	119		A_92_P023052	sense gene model	No EST. cDNA result. B73 result agrees with cDNA result.	A	cDNA	59	1 of 1	5	78382420	78382361	5.03	yes	CDS	1	GCGACCAGAACCCTGGTAACCCTTCCATCAGGTTCTACGACCAATTTGAGTGACCTGATC	1	121	57	TC313028	NA	NA	NA	1119 similar to UP:Q8S979_ORYSA (Q8S979) Auxin response factor 7a (Fragment), partial (17%)	GRMZM2G102845_T01	ACGGCCCTTGGTCTTCGTGAGCTGCTGCTCGCGTTGTCGGGGAGGCGCCGCCACGCCGCTCGCCTCGCCTAGCGCCGCGTCCGGATTCCGGAGCAACAACTCCTAGGCAGGTAGTAGTAGTAGCCTAGTAGGTTGTGAACGACCCGGCCGGCCGGCGGCGCGGTGCAGCGTCCCCGCTGCTCCATGCCCGAGGGCCACCAGTGAAGCTCCCGCGTGGCCACGCGACGCGACCATGAAGCAGTCCCCGGCCAGCTCTGGTGTCACGGCCGCGCCCGTCGTCCCTGCCCCCGCGCCCGCGGCCGCCTCCACCGGCGCGGCGCCGCCATGCGAAGGGGAGCGGAAGGCGCCGGCGATCAACGCCGACCTGTGGTACGCCTGCGCGGGCCCGCTCGTGTCTCT…	cdna|est|omrna|protein	good
24934	23191	TC306740	1536 similar to PRF:NP_192030.1:15234100:NP_192030 glycosyltransferase family protein 1 (Arabidopsis thaliana), partial (18%)	Down	NotSig	NotSig	On-On	On-On	On-On	4	4	4	4	4	4	686	1251	281	399	336	261		A_92_P023184	sense gene model	cDNA and EST results agree. B73 result agrees with cDNA result.	A	cDNA	60	1 of 1	3	217830016	217830068	3.09	yes	CDS	3	GTTCTCAAGAATGTTTGTTGATGCACTGGATGCACAAATGTATGACAAGCACCATCAAAC	1	120	113	TC306740	ACAGGAATGACCAACCTCATGGAACATGGGAGGAGGTGTACAGAAATGTGAAAAGGGTAGATAGGTTAAAAAATGAATTGCATGAAAGAGATGACAAGGAGCTTGAGCGGACAGGTCAGCCACTTTGTATATATGAGCCTTTTTTCGGGGAGGGGACCTGGCCATTTCTGCACCAGAGCTCTCTTTATCGTGGAGTTGGCCTGTCTTCAAAAGGTCGAAGACCAGGAGCAGATGATATTGATGCTTCTTCTCGTCTTCCACTTCTCAATAATGTTTACTACAGAGATATTCTTGGTGAATTTGGAGCTTTCTTTGCTCTTGCCAACAGAATTGACCGAATACATAAAAATTCTTGGATAGGGTTTCAGTCCTGGAGAGGTACAGCAAGAAAGGCAAACT…	-	-	1536 similar to PRF:NP_192030.1:15234100:NP_192030 glycosyltransferase family protein 1 (Arabidopsis thaliana), partial (18%)	GRMZM2G053047_T02	CCCGCTCTCGCTCACGAGTCCTAGCACAGTCGCTTCACTGCCAATCCATTGCTCTCGTATACACGACCAATTGATGATGGCCGCGGAACCCTAGGAGCGGCAGCGCGGCTCAGCCTTCGACATGGGCTCCCTCGAAAACGGAGCCGGAGCCGGAGCCGCGGCGGCGGCGGGGAGCTACAAGCGCGGCCCGGGCCCGGCGCTGCGGGCTGGCGGCGCACGTAAGGCGCGGGCGAGATCCAGGCTCGCGCGCTTCCTGCTGCTGGAGAAGGTGGACTATCTCCAGTGGATAGCCGCCGCCGCTGCCTTCTTCTTCGTCGCCATCGTCTTTGTCGCGTTCCTCCCGGGGTCGGGCGTCATCGAGCGGCCCAGGCTGACGCTCCCCTCGAGCCGCGCGGGAGA…	est|omrna|protein	good
25077	23298	TC291514	657 homologue to UP:Q5ZBH3_ORYSA (Q5ZBH3) Lipase class 3 family protein-like, partial (16%)	Down	NotSig	NC	On-On	On-On	On-On	4	4	4	4	4	4	1095	1747	723	645	2093	1437		A_92_P036197	antisense gene model	cDNA and EST results agree. B73 result agrees with cDNA result.	A	cDNA	60	1 of 1	8	144461099	144461040	8.05	no	CDS	3	ACACCAAAAGAAGCTGTGCATTCTCTATGTACCTCGTGCGGAACCAACCAAAGAACCAAA	1	39	93	TC291514	CCGCGCCACCCGTTCCTCCCCGAGGGCGCGGCGCTGTTCCGCCTGGACTCGGAGCGCTCGCCGACGGCCCTGGTAGCCAGCGCGCTGCGCGCGTTCCTCTACTCGCCGCACCCGCTCGAGACACTGAGCGACCTGTCGGCCTACGGCGCGGGGGGCGCCATACTCCGGGACCACGAGTCCAGCAACTACTTCAGGGCTCTCAGTGCGCTGGCCAGGGCGCCACCGCGGCGCCGGAAGCAACCGGAGATCGTGTGGCAGTTGCCCGGCGTCGAGCGGCTGCAGCAGTATTGGTGGCCGGGGATCGCCGGCACCGTCATCCCCGCACCGGTGGCCGTCCTCAGCAACAAGGAGCTGGTGTCCGAGGCATAGGACTTCACGCTGCGTTCCTTGGGTTTGCTC…	-	-	657 homologue to UP:Q5ZBH3_ORYSA (Q5ZBH3) Lipase class 3 family protein-like, partial (16%)	GRMZM2G034197_T02	CGCCGGTGGCGGAGACACCGATGCCGGACGACCTTGCTGTGACTGACTGACTGACCGTGATTGATGTTTTCTTCTCTCCCGTTTCGGCCGCCCTCCCGCGACCCGACCCCGCGTGGCCGCGTGCGTGCGTACACCAGCGCTTACTTTTACTCGAGTGACCTACTGGCGTTCGCTGTTCCCGGAAATACCCCTCCAGTCTCATCACAGAGCTTGCTACTACTCCGCGCTGCCGTGGCGGAGGCAAGCGCGGTCATCTGCCCACTTCACCAGTCCTCGCGCTGTCGTGCCGTCTCCGGCTTCTCGTTCTTGCTCTTGCCCCGGCACCTTCGGTTTCCACCACCACCGCGCGCGCCGCGGCCGACCTGCCCTGCCCCAACTGTGTGTGCTCTTTAAAGCCCT…	est	good
25077	23298	TC291514	657 homologue to UP:Q5ZBH3_ORYSA (Q5ZBH3) Lipase class 3 family protein-like, partial (16%)	Down	NotSig	NC	On-On	On-On	On-On	4	4	4	4	4	4	1095	1747	723	645	2093	1437		A_92_P023315	sense gene model	cDNA and EST results agree. B73 result agrees with cDNA result.	A	cDNA	60	1 of 1	8	144460949	144461008	8.05	yes	CDS	3	TGGCCGTCCTCAGCAACAAGGAGCTGGTGTCCGAGGCATAGGACTTCACGCTGCGTTCCT	1	119	167	TC291514	CCGCGCCACCCGTTCCTCCCCGAGGGCGCGGCGCTGTTCCGCCTGGACTCGGAGCGCTCGCCGACGGCCCTGGTAGCCAGCGCGCTGCGCGCGTTCCTCTACTCGCCGCACCCGCTCGAGACACTGAGCGACCTGTCGGCCTACGGCGCGGGGGGCGCCATACTCCGGGACCACGAGTCCAGCAACTACTTCAGGGCTCTCAGTGCGCTGGCCAGGGCGCCACCGCGGCGCCGGAAGCAACCGGAGATCGTGTGGCAGTTGCCCGGCGTCGAGCGGCTGCAGCAGTATTGGTGGCCGGGGATCGCCGGCACCGTCATCCCCGCACCGGTGGCCGTCCTCAGCAACAAGGAGCTGGTGTCCGAGGCATAGGACTTCACGCTGCGTTCCTTGGGTTTGCTC…	-	-	657 homologue to UP:Q5ZBH3_ORYSA (Q5ZBH3) Lipase class 3 family protein-like, partial (16%)	GRMZM2G034197_T02	CGCCGGTGGCGGAGACACCGATGCCGGACGACCTTGCTGTGACTGACTGACTGACCGTGATTGATGTTTTCTTCTCTCCCGTTTCGGCCGCCCTCCCGCGACCCGACCCCGCGTGGCCGCGTGCGTGCGTACACCAGCGCTTACTTTTACTCGAGTGACCTACTGGCGTTCGCTGTTCCCGGAAATACCCCTCCAGTCTCATCACAGAGCTTGCTACTACTCCGCGCTGCCGTGGCGGAGGCAAGCGCGGTCATCTGCCCACTTCACCAGTCCTCGCGCTGTCGTGCCGTCTCCGGCTTCTCGTTCTTGCTCTTGCCCCGGCACCTTCGGTTTCCACCACCACCGCGCGCGCCGCGGCCGACCTGCCCTGCCCCAACTGTGTGTGCTCTTTAAAGCCCT…	est	good
25125	23386	TC307265	1011 similar to UP:Q4W8R0_WHEAT (Q4W8R0) Fructan exohydrolase, partial (46%)	Down	NotSig	NotSig	On-On	On-On	On-On	4	4	4	4	4	4	253	558	946	1166	1153	889		A_92_P023361	sense gene model	cDNA and EST results agree. B73 result agrees with cDNA result.	A	cDNA	60	1 of 1	3	145730479	145730431	3.05	yes	CDS	4	ACAGATCACAGGAGAAGCACATGGTTCTTATGTGCGCCGATCTGAGGAAATCGTCCTTGA	1	119	71	TC307265	CCACGCGTCCGGACGCCTTTGTGCCGGATACCGTGATCGAGGACCGGAGGCTGTGGTCAAGGATTGACTACGGCAACTACTACGCTTCCAAGTCGTTCTTCGACTCGAAGAAAGGGAGGAGGGTCATATGGGGCTGGACGAATGAGACGGACAGTTCGTCAGACGACGTCGCCAAAGGATGGGCTGGAATCCATGCAATTCCCAGGACTATATGGTTGGATAAAGACAGCAAGCAGCTGCTGCAATGGCCGGTCGAAGAGATCGAGTCGCTCCGAGGAAAACAAGTCAGACACCAAGGCCTGGAGCTCAGGAAGGGGGATCTGTTTGAGATTAAGGAAATTGACACTCTGCAGGCAGATGTGGAGATAGATTTCGAGCTCACATCCATAGGCAGTGCCG…	-	-	1011 similar to UP:Q4W8R0_WHEAT (Q4W8R0) Fructan exohydrolase, partial (46%)	GRMZM2G174249_T05	GCATAACGGCGAATAGTCCATCCATCATCAGCTTGAGACGGAGACGACAAGAACGACGCTACCTCACCATCTTAATCTTATTAGCAGCAAATAGCAGATGCAGATCAATAAACCCTTACCAAGCCCAATGCAGGGAGCAGATTCTCTCTCTCTCTCTTTCTCACACACACACAACCCCAATGATCCATACACACATTTTCATTTTTGAGCTGATATGTTGCCACAAAGCGAGGTTCTGGATGCAAAGTGAGCAGCCACAGGCCACAGCAGGAGGACTAGGAGGAGTGGCGTCGCGCAGGCCACGCAGAGAGTCTTCCTGTATCCACAGGCTCCCAAGGTCTCCTCCATCGTGAGCAGCAAGTACAGGACCGCGTACCACTTCCAGCCTCCCAAGAACTG…	abinitio|est	good
25125	23386	TC307265	1011 similar to UP:Q4W8R0_WHEAT (Q4W8R0) Fructan exohydrolase, partial (46%)	Down	NotSig	NotSig	On-On	On-On	On-On	4	4	4	4	4	4	253	558	946	1166	1153	889		A_92_P025357	sense gene model	cDNA and EST results agree. B73 result agrees with cDNA result.	A	cDNA	60	1 of 1	3	145730871	145730812	3.05	yes	CDS	4	AGCTGCTGCAATGGCCGGTCGAAGAGATCGAGTCGCTCCGAGGAAAACAAGTCAGACACC	1	106	76	TC307265	CCACGCGTCCGGACGCCTTTGTGCCGGATACCGTGATCGAGGACCGGAGGCTGTGGTCAAGGATTGACTACGGCAACTACTACGCTTCCAAGTCGTTCTTCGACTCGAAGAAAGGGAGGAGGGTCATATGGGGCTGGACGAATGAGACGGACAGTTCGTCAGACGACGTCGCCAAAGGATGGGCTGGAATCCATGCAATTCCCAGGACTATATGGTTGGATAAAGACAGCAAGCAGCTGCTGCAATGGCCGGTCGAAGAGATCGAGTCGCTCCGAGGAAAACAAGTCAGACACCAAGGCCTGGAGCTCAGGAAGGGGGATCTGTTTGAGATTAAGGAAATTGACACTCTGCAGGCAGATGTGGAGATAGATTTCGAGCTCACATCCATAGGCAGTGCCG…	-	-	1011 similar to UP:Q4W8R0_WHEAT (Q4W8R0) Fructan exohydrolase, partial (46%)	GRMZM2G174249_T05	GCATAACGGCGAATAGTCCATCCATCATCAGCTTGAGACGGAGACGACAAGAACGACGCTACCTCACCATCTTAATCTTATTAGCAGCAAATAGCAGATGCAGATCAATAAACCCTTACCAAGCCCAATGCAGGGAGCAGATTCTCTCTCTCTCTCTTTCTCACACACACACAACCCCAATGATCCATACACACATTTTCATTTTTGAGCTGATATGTTGCCACAAAGCGAGGTTCTGGATGCAAAGTGAGCAGCCACAGGCCACAGCAGGAGGACTAGGAGGAGTGGCGTCGCGCAGGCCACGCAGAGAGTCTTCCTGTATCCACAGGCTCCCAAGGTCTCCTCCATCGTGAGCAGCAAGTACAGGACCGCGTACCACTTCCAGCCTCCCAAGAACTG…	abinitio|est	good
25204	23532	CO441246	831 similar to PRF:NP_564057.1:18394628:NP_564057 glycosyltransferase family protein 8 (Arabidopsis thaliana), partial (20%)	Down	Down	NotSig	On-On	On-On	On-On	4	4	4	4	4	4	425	822	273	607	254	425		A_92_P023437	ambiguous	cDNA and EST results agree. B73 result agrees with cDNA result.	A	cDNA	60	1 of 5	9	123105643	123105702	9.04	yes	CDS	3	GAGCGTGCAAAGGCAGCAATTGTTCAGAGTGCTGAGTTTGGCCAGTTAGCAGCAGAATCC	1	118	84	CO441246	GAGCGTGCAAAGGCAGCAATTGTTCAGAGTGCTGAGTTTGGCCAGTTAGCAGCAGAATCCTTCCCGAAGAATCTGCACTGTCTAACCGTGAAACTGACAGAGGAGTGGCTTCAGAACCCAAAGCATAGGAGTCGCTCAGAGGAGAACTGGAATTCCACACGATTGGTGGATAATAAACTGTATCATTTCTGTATATTCTCTGATAATGTGCTGGCCACTTCAGTTGTTGTCAATTCTACAGTCTCTAATGCAAATCACCCTCAACAGCTTGTGTTTCATGTGGTCACCGACAGAATCCATTTTGGCGCAATGTCAACATTGTTCTTCATAAATGACTTCAAAGGTTGTACTGTTGAAGTCTGATGCATAGATGAGTTCTTGTGGTTGAATGCTTCTTCA…	F-352 near isogenic line	MZCCL10029A05.g Maize Endosperm cDNA Library Zea mays cDNA, mRNA sequence.	831 similar to PRF:NP_564057.1:18394628:NP_564057 glycosyltransferase family protein 8 (Arabidopsis thaliana), partial (20%)	GRMZM2G078890_T01	GGCTTTTGCTGCGTCTTTCCTTTGACGTCAGCGAGCGAAGAACTACTTCTTTCCCTCCCTCTCTCATCATTCTCAGATCTCCCGCTCCCTCCTTCCCTTCATCTCTCTGAATCCTGCTGCCCACCTCGCCGTCCTCGCATTCCGCCGCTCGCTCTCGCGATCCGGCAGCTTCCTCTTCGCCGTCGTTCTTGCCTCACCTCGTCCGCTATCCTGTAAGCTGCTGCTGGGTCACCCGTGGCTGGACTCGACCCCGCCGGCGCCGCCTCCGGGGGCTGGGTTCGCCGGATGTTTATCGGCTCCTGATCCATCCGGATCCCGGATCCGCCGCAAAGGCACCGCCTTTGTAGGTTCTCCGGGCCCATGCAGGAGGGTTTGGCGATTCGGCGGTGAGGCAGGGCT…	cdna|est|omrna|protein	good
25204	23532	CO441246	831 similar to PRF:NP_564057.1:18394628:NP_564057 glycosyltransferase family protein 8 (Arabidopsis thaliana), partial (20%)	Down	Down	NotSig	On-On	On-On	On-On	4	4	4	4	4	4	425	822	273	607	254	425		A_92_P023437	ambiguous	cDNA and EST results agree. B73 result agrees with cDNA result.	A	cDNA	59	2 of 5	9	113694028	113693969	9.04	yes	CDS	2	GAGCGTGCAAAGGCAGCAATTGTTCAGAGTGCTGAGTTTGGCCAGTTAGCAGCAGAATCC	1	118	84	CO441246	GAGCGTGCAAAGGCAGCAATTGTTCAGAGTGCTGAGTTTGGCCAGTTAGCAGCAGAATCCTTCCCGAAGAATCTGCACTGTCTAACCGTGAAACTGACAGAGGAGTGGCTTCAGAACCCAAAGCATAGGAGTCGCTCAGAGGAGAACTGGAATTCCACACGATTGGTGGATAATAAACTGTATCATTTCTGTATATTCTCTGATAATGTGCTGGCCACTTCAGTTGTTGTCAATTCTACAGTCTCTAATGCAAATCACCCTCAACAGCTTGTGTTTCATGTGGTCACCGACAGAATCCATTTTGGCGCAATGTCAACATTGTTCTTCATAAATGACTTCAAAGGTTGTACTGTTGAAGTCTGATGCATAGATGAGTTCTTGTGGTTGAATGCTTCTTCA…	F-352 near isogenic line	MZCCL10029A05.g Maize Endosperm cDNA Library Zea mays cDNA, mRNA sequence.	831 similar to PRF:NP_564057.1:18394628:NP_564057 glycosyltransferase family protein 8 (Arabidopsis thaliana), partial (20%)	GRMZM2G415310_T02	ATGGGTGGCCAGCATTATCTATACATGGTGATAGAAGGCCTGAGTAGAACTCTAAATGGCTCTTTGTTGACAACAAGCAACCTTTCTAATAAATCTGCAGATGCAGTGGTCACAATATCTAATAGACCTGTAATAGTTCAAAGCCCTGAACCTTCTTTAGACACACAATTTGTGCATAACCCATCAGGCAAATGTACCTCAGAATCAATTCTACAAAATAATAGCATTCCTGATTCTGCTTTAGTTCCTTCAAAAGAAAATGATCATATCGTGTTAAAAGGTGATATTTGTGAAGAAACCCTCATGGATACTAAAACTGCTAATGGTTCTTGGGATTGTAGTGAACTAAATAATGATTCCTGTGGGAAAACTTCAGCCCTTTGCATGAAATTGAATCGG…	abinitio|est	good
25204	23532	CO441246	831 similar to PRF:NP_564057.1:18394628:NP_564057 glycosyltransferase family protein 8 (Arabidopsis thaliana), partial (20%)	Down	Down	NotSig	On-On	On-On	On-On	4	4	4	4	4	4	425	822	273	607	254	425		A_92_P023437	ambiguous	cDNA and EST results agree. B73 result agrees with cDNA result.	A	cDNA	60	3 of 5	3	167713360	167713301	3.05	yes	CDS	1	GAGCGTGCAAAGGCAGCAATTGTTCAGAGTGCTGAGTTTGGCCAGTTAGCAGCAGAATCC	1	118	84	CO441246	GAGCGTGCAAAGGCAGCAATTGTTCAGAGTGCTGAGTTTGGCCAGTTAGCAGCAGAATCCTTCCCGAAGAATCTGCACTGTCTAACCGTGAAACTGACAGAGGAGTGGCTTCAGAACCCAAAGCATAGGAGTCGCTCAGAGGAGAACTGGAATTCCACACGATTGGTGGATAATAAACTGTATCATTTCTGTATATTCTCTGATAATGTGCTGGCCACTTCAGTTGTTGTCAATTCTACAGTCTCTAATGCAAATCACCCTCAACAGCTTGTGTTTCATGTGGTCACCGACAGAATCCATTTTGGCGCAATGTCAACATTGTTCTTCATAAATGACTTCAAAGGTTGTACTGTTGAAGTCTGATGCATAGATGAGTTCTTGTGGTTGAATGCTTCTTCA…	F-352 near isogenic line	MZCCL10029A05.g Maize Endosperm cDNA Library Zea mays cDNA, mRNA sequence.	831 similar to PRF:NP_564057.1:18394628:NP_564057 glycosyltransferase family protein 8 (Arabidopsis thaliana), partial (20%)	GRMZM2G015923_T01	ATGACTTTAGCAAAGGCGTATGTCATCCTTGCAAAAGAACATGATAATCTTCAGCTTGCATGGGAGCTTAGTTCGCAGATAAGGAATTGTCAAAGATTGCTCTCTGAAGGGGTAGTTAGTGGGAGAGCAATCACTAAAGATGAAGCCCATCCTATAATAAGCCGGCTAGCATTGTTAATATACAAGGCTCAGGACTCTCACTATGATCTCAGCACAACAATAGTGACATTGAAGAACCATGCCCTGGCACTAGAGGAGCGTGCAAAGGCAGCAATTGTTCAGAGTGCTGAGTTTGGCCAGTTAGCAGCAGAATCCTTCCCGAAGAATCTGCACTGTCTAACTGTGAAACTGACCGAGGAGTGGCTTCGGAACCCTAAGCATAGGAGTCGCTCAGAGGAG…	abinitio	good
25204	23532	CO441246	831 similar to PRF:NP_564057.1:18394628:NP_564057 glycosyltransferase family protein 8 (Arabidopsis thaliana), partial (20%)	Down	Down	NotSig	On-On	On-On	On-On	4	4	4	4	4	4	425	822	273	607	254	425		A_92_P023437	ambiguous	cDNA and EST results agree. B73 result agrees with cDNA result.	A	cDNA	60	4 of 5	1	72801377	72801318	1.04	yes	CDS	1	GAGCGTGCAAAGGCAGCAATTGTTCAGAGTGCTGAGTTTGGCCAGTTAGCAGCAGAATCC	1	118	84	CO441246	GAGCGTGCAAAGGCAGCAATTGTTCAGAGTGCTGAGTTTGGCCAGTTAGCAGCAGAATCCTTCCCGAAGAATCTGCACTGTCTAACCGTGAAACTGACAGAGGAGTGGCTTCAGAACCCAAAGCATAGGAGTCGCTCAGAGGAGAACTGGAATTCCACACGATTGGTGGATAATAAACTGTATCATTTCTGTATATTCTCTGATAATGTGCTGGCCACTTCAGTTGTTGTCAATTCTACAGTCTCTAATGCAAATCACCCTCAACAGCTTGTGTTTCATGTGGTCACCGACAGAATCCATTTTGGCGCAATGTCAACATTGTTCTTCATAAATGACTTCAAAGGTTGTACTGTTGAAGTCTGATGCATAGATGAGTTCTTGTGGTTGAATGCTTCTTCA…	F-352 near isogenic line	MZCCL10029A05.g Maize Endosperm cDNA Library Zea mays cDNA, mRNA sequence.	831 similar to PRF:NP_564057.1:18394628:NP_564057 glycosyltransferase family protein 8 (Arabidopsis thaliana), partial (20%)	AC177908.3_FGT002	CTTTCGTTTTACGCCAGCGAGTGAAGAACTACTTCCTCCCTCCCTTCTGCCTTCTCCCCTGCCCCCTCTCTCATCACTCTCAGATCTCTCCCTCCCCCTCCCTCCTTCCCTTCATCTCTCTGAATTCTGCACACCTCGCCGTCCACGCATTCCGCGCTCGCCCTCGCGGATCCGGCAGCCCTTTCTTCGCCGTCGTTCTTGCCTCCGCTGTCCTGCTCTCCTGGAGGCTGCTGTTGGGTCACCAGTGGCTGGACTCGACCCCGCGGCCTCCGGGGGGTGGGTTCGCTGGATGGTTATCGCCTCCTGATCCATCCGGACCCCGGATCCTCTGCAAAGGCACCGCCTTTGTGGGTTGGGTTCTCTGCGCCCATGCAGAAGGGTTTGGCGCGTCGGCGGTGA…	est	good
25204	23532	CO441246	831 similar to PRF:NP_564057.1:18394628:NP_564057 glycosyltransferase family protein 8 (Arabidopsis thaliana), partial (20%)	Down	Down	NotSig	On-On	On-On	On-On	4	4	4	4	4	4	425	822	273	607	254	425		A_92_P023437	ambiguous	cDNA and EST results agree. B73 result agrees with cDNA result.	A	cDNA	59	5 of 5	6	104702710	104702651	6.04	yes	CDS	3	GAGCGTGCAAAGGCAGCAATTGTTCAGAGTGCTGAGTTTGGCCAGTTAGCAGCAGAATCC	1	118	84	CO441246	GAGCGTGCAAAGGCAGCAATTGTTCAGAGTGCTGAGTTTGGCCAGTTAGCAGCAGAATCCTTCCCGAAGAATCTGCACTGTCTAACCGTGAAACTGACAGAGGAGTGGCTTCAGAACCCAAAGCATAGGAGTCGCTCAGAGGAGAACTGGAATTCCACACGATTGGTGGATAATAAACTGTATCATTTCTGTATATTCTCTGATAATGTGCTGGCCACTTCAGTTGTTGTCAATTCTACAGTCTCTAATGCAAATCACCCTCAACAGCTTGTGTTTCATGTGGTCACCGACAGAATCCATTTTGGCGCAATGTCAACATTGTTCTTCATAAATGACTTCAAAGGTTGTACTGTTGAAGTCTGATGCATAGATGAGTTCTTGTGGTTGAATGCTTCTTCA…	F-352 near isogenic line	MZCCL10029A05.g Maize Endosperm cDNA Library Zea mays cDNA, mRNA sequence.	831 similar to PRF:NP_564057.1:18394628:NP_564057 glycosyltransferase family protein 8 (Arabidopsis thaliana), partial (20%)	GRMZM2G151015_T01	ATGGTGCTCCTGCAGCACCAGCAGCTTCAACAGCAACGACAGCAGCTCGAGGAGGAGGATGAGGTTCGGCGGGGTGGCGGCGTTCCCGGCAGCGCTGGGCCACGACCAATAGGTGGACTACGAGGAGGACGCCGGCGGGCTCGGGGACAGCGACGCGGGCGGGTCGGAGCCCGAGCCACCGCTAGAGCGGACGCGCGGGGGGTCCGGCGGCGGCAGCAAGCGGACCGCGCTGCTGAGGTGCACAACCCGCACTCCCTCTGCTCCCAGCCGCTAGCACGCCCGCTCGAAATCCGGATTCTCTCCGCCGCCACCGCCTCCGCTATGGACGCCTCCTTCACCTTATCCTACTCCCACCACTGCCCCAACCTCCTATCCGCGCTCGATCTGCCCAGCGGTGAA…	est	no_stop
25299	23552	TC290186	552 similar to UP:Q75IY5_ORYSA (Q75IY5) Expressed protein, complete	Down	Down	Down	On-On	On-On	On-On	4	4	4	4	4	4	866	2874	580	3534	1686	3164		A_92_P023521	sense gene model	cDNA and EST results agree. B73 result agrees with cDNA result.	A	cDNA	60	1 of 1	6	165390869	165390928	6.07	yes	UTR	1	TCCTGTGTCCAGAATACTCTCAATGCAGTTGTTCTCAGTGCTTTTGGTTGGGCTGGTTGG	1	118	63	TC290186	GCACGAGGGATGGTATGCGGTAGAGCTGCAAGTTCCGTATCCAGTCCAGTCCAGTGAGGGGAATTGCTTTGGATGGTGCAGGGCAGATGGAGGGGCTGACGTCCAGTGAGATCGCCGGATTCGTGGTGGGTGCCCTGCTGCTCGGCGCCACCATCGCTGCCCCCAAGGTCGACGGCTTCATCGCCTCCTCCCAGAGAAGGTCACTAGGGATGTGTAAGAGGTGCGGTGACCTTCGGATTGTAGCATGCTCGCAGTGCAAAGGAACAGGATCAGCTCGGAGCGGAGGGATGCTCAGTTTGGGAATGCTGGATGACCTCTACGAGTCTCTTGGAGCCGAAGCCAAGACTGAGAATCTGGTTCCCTGCACAAAGTGCAGGTCGAGAGGCCGTCTCCTGTGTC…	-	-	552 similar to UP:Q75IY5_ORYSA (Q75IY5) Expressed protein, complete	GRMZM2G145527_T02	CTGTCGTTCGGTTTGTGTACAAGTGCACAGTGCCAATGCAAAAAATTAGCATTGCTTTGGATGGTATGCGGTAGAGCTGCAAGTTCCGTATCCAGTCCAGTCCAGTGAGGGGAATTGCTTTGGATGGTGCAGGGCAGATGGAGGGGCTGACGTCCAGTGAGATCGCCGGATTCGTGGTGGGTGCCCTGCTGCTCGGCGCCACCATCGCTGCCCCCAAGGTCGACGGCTTCATCGCCTCCTCCCAGAGAAGGTCACTAGGGATGTGTAAGAGGTGCGGTGACCTTCGGATTGTAGCATGCTCGCAGTGCAAAGGAACAGGATCAGCTCGGAGCGGAGGGATGCTCAGTTTGGGAATGCTGGATGACCTCTACGAGTCTCTTGGAGCCGAAGCCAAGACTG…	est|omrna|protein	good
25439	23653	TC303419	643 weakly similar to UP:Q4NPG7_9DELT (Q4NPG7) PE-PGRS family protein, partial (3%)	Down	NotSig	NC	On-On	On-On	On-On	4	4	4	4	4	4	310	464	304	248	401	303		A_92_P023652	sense gene model	cDNA and EST results agree. B73 result agrees with cDNA result.	A	cDNA	60	1 of 1	5	193449633	193449692	5.05	yes	UTR	1	GTTGGTTTTATCGATGCCTTCTTTTCGTGCTATCTTGGTTTGCTTGTTGTCTGCATGCTT	1	117	123	TC303419	GCAACCTCCGTACGTTGGTTCAAATTAAATTTTCTTACAGATAATTACATCGCCAATCCATGAAAATCAGTTTGCATAAAATAAAACAATAGAGTAATTAAGCGAAGAAATTAAATAAGCATGCAGACAACAAGCAAACCAAGATAGCACGAAAAGAAGGCATCGATAAAACCAACCAACCAACCAATCAATCCACCCAGAGCTTAATCCCTTGGACCATCTCACGCAGGGTTTCGTAAAACTCATATGTGCACGTGGCAGTTCACCCGGTCGAACGAGGTCGGCGGCACAAACTCGGCGGGGACCGCGGGGCAGCTGGCGCGAACGGTGTACTTGCGCGTCCGCACCACGCCGTAGCGGAACCGCACCTTGGCGACGACGTGCACGTCCACCGCCAGC…	-	-	643 weakly similar to UP:Q4NPG7_9DELT (Q4NPG7) PE-PGRS family protein, partial (3%)	GRMZM2G061910_T01	GCGTCCCTTGCGCCCGAAAGCCTCAGGGCCACTCCAGCTACAGCCTGTCTTGACCCGTGTCGAACGCTCCTCTCGCCACTCAAAGTATCGTGCTAGAGCTCTGCTCACTATATAGAGCGGCCACTGCTATGTTCGTGATGAATCGCTACGAGCACAGCTAGCTAGCTACGACGTCGATCCAGAACTGCACGCCAGTCTAGCTAGTGGGCCAGGCTTCGTCCTCGACCAGAATTTAACCGGGCGGGTGCTGCTAGCTGGTCCGATCCGTTGGAGAGAGACGATGGCGGAGCCCAGACGCACGCGGCCGTCGACGTTCCGGTGCGCCGCGGCGACGGTGCTGGCGCTGCTGGTGGTCGTCGTCGTCATCGTCCTCCTGTGGCTCTTCCTCCACCCGTCCAA…	cdna|est|omrna|protein	good
25569	23902	TC293926	1518 similar to UP:Q6B6Q8_ORYSA (Q6B6Q8) Transcription factor WRKY32, partial (32%)	Down	NotSig	NotSig	On-On	On-On	On-On	4	4	4	4	4	4	985	2397	480	367	257	354		A_92_P023778	sense gene model	cDNA and EST results agree. B73 result agrees with cDNA result.	A	cDNA	60	1 of 1	1	216582040	216582099	1.07	yes	UTR	1	TCTACTATCCATGAGGAGAAGAGCGTCCAATACAAGTCGACATTATTGACACCGCAGTGC	1	116	34	TC293926	CCACCACTCGTCCACTCCTCCTCCACGTCAAGCGAAGCCACTCCTGATCGCCGATCGCTCGCCAACTCACGCGGACCGCCCCTCGAGCTGCAACGACCGGCCTCCCTTGCTCCGGCTCCCACCGAGCCTCGATCGATCGCCGCAGCAGTCGCCAATGGCTGATGCAGTGGAGAGCCGCGGCGGGCGGGCGCGCCTGGTCTCGGACCTGGGCCGCGTGCAGGACCTGGTGCGCCAGCTCGAGCTGCAGCTGCGCGCGCCCGGGGACGCAGCCTCCGTCGACCTCTGCCGCCGCCTCGTCCACCAGATCGTCGCGCTCACCGACAGCTCCATCGGCATGCTCCGCTCGTCCCCGGACCTCGCCTCGCCGCTGCCCGCCACCGGGACCGGGAGCCCGATCAG…	-	-	1518 similar to UP:Q6B6Q8_ORYSA (Q6B6Q8) Transcription factor WRKY32, partial (32%)	GRMZM2G324999_T01	ACCACCACTCGTCCACTCCTCCTCCACGTCAAGCGAAGCCACTCCTGATCGCCGATCGCTCGCCAACTCACGCGGACCGCCCCTCGAGCTGCAACGACCGGCCTCCCTTGCTCCGGCTCCCACCGAGCCTCGATCGATCGCCGCAGCAGTCGCCAATGGCTGATGCAGTGGAGAGCCGCGGCGGGCGGGCGCGCCTGGTCTCGGACCTGGGCCGCGTGCAGGACCTGGTGCGCCAGCTCGAGCTGCAGCTGCGCGCGCCCGGGGACGCAGCCTCCGTCGACCTCTGCCGCCGCCTCGTCCACCAGATCGTCGCGCTCACCGACAGCTCCATCGGCATGCTCCGCTCGTCCCCGGACCTCGCCTCGCCGCTGCCCGCCACCGGGACCGGGAGCCCGATCA…	cdna|est|omrna|protein	good
25607	23813	TC291376	1259 unknown	Down	NotSig	NotSig	On-On	On-On	On-On	4	4	4	4	4	4	343	512	438	458	455	364		A_92_P023812	EST	cDNA and EST results don't agree. B73 result (EST vs genome) agrees with EST result.	E	EST	4e-23	1 of 1	7	8220606	8253498	7.01	no info	NA	1	CCACGGACAAAAGGTTCGTGATTTCCATCACCACGCTCTCACAGGATTTTGACAGCCTGT	1	116	127	TC291376	GCACGAGCGTTTGGAGGGCGTCCACCAACGAATCACGCCCGCGCGCGACTCTTGCTCCACAGATGTCGGCGGGTCCAAGAAGCAGAGCCTCCGCGCTCCACGGAGGTCGCCTTCCGCGTGGACAACAGCGCGACGAGATGCTACAACTACACTCATGACAGCTTCAATAGCATATCTGCATTTTTTCCTCATCCTCAGAATCTTCTCTCTTGGTCTGTTCTTCCCCCTTTCGTTTATGGCTTACGAAGTGCTGAATTTTTAGATCCGGATCTCTCTCTCTCTCTGATGTTGATTTTTGAGTGAGAAAGATCGATACTATTTGGTTAGAATTTCTATTAAGTGGTAATCATGAAGTTGAAATGAATCTCAAAAGTTTTACTGGTTTAATCTCGACATGTT…	-	-	1259 unknown	GRMZM2G144641_T01	TCAATATTTCTAGCATATTCCAATCACAGCATCGTCCAGTCCACACCCATCCAATTTAGGGGCTTCTTGTTGTGCTCTCAGGCCCCAGTCGAAAAGCAAGGTCCTGTCATCACAAACTCCTAGCAAATTTAGGATATGTCATGAGAACAAGACATGACAACATTACAACCTCAGAGGTTAGAGGAATGTGTTTGGGGTGAGTAATTTTTTTGTGTTGTTTCCTCTGTCCATGGCCATGGAGGAGCAAAGGAGGCCACCTAGCTCGAAGATAGCGCCAGTGTCCATGAAGGCGTCCTCCGCAAATGCGACGCTTCAAGGCATGAAGAACAGAAGCCATTTTCGAAGGGACATGAAAACTGCACTGCAACAAGACGTGGACAAGCTGAGGAAGAAGTTGTG…	cdna|est	good
26220	24486	TC308782	593 weakly similar to UP:Q9ZT27_MAIZE (Q9ZT27) Gag-pol polyprotein, partial (6%)	Down	NotSig	NotSig	On-On	On-On	On-On	4	4	4	4	4	4	1143	1992	1492	1891	2844	4026		A_92_P024390	inconclusive	No valid cDNA / EST result. Allow B73 result.	C	gDNA	60	1 of 174	9	23382463	23382522	9.03	NA	NA	NA	TACAGGAGATTCAACTCCTTGTTAGGGACTTGGTCCAATATGGCTGCGTCCTACCAGACA	1	112	92	TC308782	TACAGGAGATTCAACTCCTTGTTAGGGACTTGGTCCAATATGGCTGCGTCCTACCAGACAGTTTTCAGGTGAATGCAATACTGGCAAAGCTCCCGCCTTCTTGGCGAGACTTTGTGACTTCACGCCGCCACATGAAGAAGCAAATGACTCTCACTGAGTTGTCAGCTGCGATTAATGTGGAAGAGCGTGCAAGGTCCAGTAACAAGCCATCCCAGCAACTCCAGGCTCACGTTGTTGAGAAGGGTGGAGATAGAAAATTCCAGAAGAAGAAGAAGAACTCTCCACAGAAGAATATGAACCAACCTAAGTCCAAAAAGATGAAGAAGAAAAAGGAGGACTTTATCTGCTACGTTTGTGGTGTCTCCGGGCATACAGCTCGGAGGTGCAAACTTAGGAAGG…	-	-	593 weakly similar to UP:Q9ZT27_MAIZE (Q9ZT27) Gag-pol polyprotein, partial (6%)	NA	NA	NA	NA
26220	24486	TC308782	593 weakly similar to UP:Q9ZT27_MAIZE (Q9ZT27) Gag-pol polyprotein, partial (6%)	Down	NotSig	NotSig	On-On	On-On	On-On	4	4	4	4	4	4	1143	1992	1492	1891	2844	4026		A_92_P024390	inconclusive	No valid cDNA / EST result. Allow B73 result.	C	gDNA	60	2 of 174	9	57586132	57586073	9.03	NA	NA	NA	TACAGGAGATTCAACTCCTTGTTAGGGACTTGGTCCAATATGGCTGCGTCCTACCAGACA	1	112	92	TC308782	TACAGGAGATTCAACTCCTTGTTAGGGACTTGGTCCAATATGGCTGCGTCCTACCAGACAGTTTTCAGGTGAATGCAATACTGGCAAAGCTCCCGCCTTCTTGGCGAGACTTTGTGACTTCACGCCGCCACATGAAGAAGCAAATGACTCTCACTGAGTTGTCAGCTGCGATTAATGTGGAAGAGCGTGCAAGGTCCAGTAACAAGCCATCCCAGCAACTCCAGGCTCACGTTGTTGAGAAGGGTGGAGATAGAAAATTCCAGAAGAAGAAGAAGAACTCTCCACAGAAGAATATGAACCAACCTAAGTCCAAAAAGATGAAGAAGAAAAAGGAGGACTTTATCTGCTACGTTTGTGGTGTCTCCGGGCATACAGCTCGGAGGTGCAAACTTAGGAAGG…	-	-	593 weakly similar to UP:Q9ZT27_MAIZE (Q9ZT27) Gag-pol polyprotein, partial (6%)	NA	NA	NA	NA
26220	24486	TC308782	593 weakly similar to UP:Q9ZT27_MAIZE (Q9ZT27) Gag-pol polyprotein, partial (6%)	Down	NotSig	NotSig	On-On	On-On	On-On	4	4	4	4	4	4	1143	1992	1492	1891	2844	4026		A_92_P024390	inconclusive	No valid cDNA / EST result. Allow B73 result.	C	gDNA	60	3 of 174	9	100963353	100963294	9.04	NA	NA	NA	TACAGGAGATTCAACTCCTTGTTAGGGACTTGGTCCAATATGGCTGCGTCCTACCAGACA	1	112	92	TC308782	TACAGGAGATTCAACTCCTTGTTAGGGACTTGGTCCAATATGGCTGCGTCCTACCAGACAGTTTTCAGGTGAATGCAATACTGGCAAAGCTCCCGCCTTCTTGGCGAGACTTTGTGACTTCACGCCGCCACATGAAGAAGCAAATGACTCTCACTGAGTTGTCAGCTGCGATTAATGTGGAAGAGCGTGCAAGGTCCAGTAACAAGCCATCCCAGCAACTCCAGGCTCACGTTGTTGAGAAGGGTGGAGATAGAAAATTCCAGAAGAAGAAGAAGAACTCTCCACAGAAGAATATGAACCAACCTAAGTCCAAAAAGATGAAGAAGAAAAAGGAGGACTTTATCTGCTACGTTTGTGGTGTCTCCGGGCATACAGCTCGGAGGTGCAAACTTAGGAAGG…	-	-	593 weakly similar to UP:Q9ZT27_MAIZE (Q9ZT27) Gag-pol polyprotein, partial (6%)	NA	NA	NA	NA
26220	24486	TC308782	593 weakly similar to UP:Q9ZT27_MAIZE (Q9ZT27) Gag-pol polyprotein, partial (6%)	Down	NotSig	NotSig	On-On	On-On	On-On	4	4	4	4	4	4	1143	1992	1492	1891	2844	4026		A_92_P024390	inconclusive	No valid cDNA / EST result. Allow B73 result.	C	gDNA	60	4 of 174	9	102882646	102882705	9.04	NA	NA	NA	TACAGGAGATTCAACTCCTTGTTAGGGACTTGGTCCAATATGGCTGCGTCCTACCAGACA	1	112	92	TC308782	TACAGGAGATTCAACTCCTTGTTAGGGACTTGGTCCAATATGGCTGCGTCCTACCAGACAGTTTTCAGGTGAATGCAATACTGGCAAAGCTCCCGCCTTCTTGGCGAGACTTTGTGACTTCACGCCGCCACATGAAGAAGCAAATGACTCTCACTGAGTTGTCAGCTGCGATTAATGTGGAAGAGCGTGCAAGGTCCAGTAACAAGCCATCCCAGCAACTCCAGGCTCACGTTGTTGAGAAGGGTGGAGATAGAAAATTCCAGAAGAAGAAGAAGAACTCTCCACAGAAGAATATGAACCAACCTAAGTCCAAAAAGATGAAGAAGAAAAAGGAGGACTTTATCTGCTACGTTTGTGGTGTCTCCGGGCATACAGCTCGGAGGTGCAAACTTAGGAAGG…	-	-	593 weakly similar to UP:Q9ZT27_MAIZE (Q9ZT27) Gag-pol polyprotein, partial (6%)	NA	NA	NA	NA
26220	24486	TC308782	593 weakly similar to UP:Q9ZT27_MAIZE (Q9ZT27) Gag-pol polyprotein, partial (6%)	Down	NotSig	NotSig	On-On	On-On	On-On	4	4	4	4	4	4	1143	1992	1492	1891	2844	4026		A_92_P024390	inconclusive	No valid cDNA / EST result. Allow B73 result.	C	gDNA	60	5 of 174	9	122024226	122024167	9.04	NA	NA	NA	TACAGGAGATTCAACTCCTTGTTAGGGACTTGGTCCAATATGGCTGCGTCCTACCAGACA	1	112	92	TC308782	TACAGGAGATTCAACTCCTTGTTAGGGACTTGGTCCAATATGGCTGCGTCCTACCAGACAGTTTTCAGGTGAATGCAATACTGGCAAAGCTCCCGCCTTCTTGGCGAGACTTTGTGACTTCACGCCGCCACATGAAGAAGCAAATGACTCTCACTGAGTTGTCAGCTGCGATTAATGTGGAAGAGCGTGCAAGGTCCAGTAACAAGCCATCCCAGCAACTCCAGGCTCACGTTGTTGAGAAGGGTGGAGATAGAAAATTCCAGAAGAAGAAGAAGAACTCTCCACAGAAGAATATGAACCAACCTAAGTCCAAAAAGATGAAGAAGAAAAAGGAGGACTTTATCTGCTACGTTTGTGGTGTCTCCGGGCATACAGCTCGGAGGTGCAAACTTAGGAAGG…	-	-	593 weakly similar to UP:Q9ZT27_MAIZE (Q9ZT27) Gag-pol polyprotein, partial (6%)	NA	NA	NA	NA
26253	24551	TC291328	712 unknown	Down	Down	BelowBG	On-On	On-On	Off-On	4	4	3	4	1	4	119	238	90	229	-	205		A_92_P024422	sense gene model	cDNA and EST results agree. B73 result agrees with cDNA result.	A	cDNA	60	1 of 1	1	213580924	213580983	1.07	yes	UTR	1	CATATGGAGGGCTGATACATATGTAGACTTGCCAGATCTTTCTGCACATCTTACTACGTT	1	112	26	TC291328	CAAATCAAGGCCGCGTCCGATCCCGGCTCACCTTATTTTACGCGTTTGGTCCTGCCTTTTGTGCTCACCCTGGCCCGGGAAGATACCCCTGTCTACGTTGGTGTGGACTTTTTTTCGACGTTGAGTCCCGCACGAGTGCACGACGGCAGCTCACGGAGACTGAGAACGGCGGGCGGCGGGAGGTTGAACCGAACCGGTGGCGACGACGTCGACACGCCGCACTCCGTCCGGCATCCGTATCCTCCTGTTTCCTTCTCTCCGTTACCCGAGCTGGAAGTCTATACACACATAGACGGCATAATATGCACTGGAAGTTGATCTAATTAATGAGTGCAAGGAAAGGGAAGCAATGCAACTGGCTTGCCTGGACACCTGCTGCCTGAATGGGTTGTGTGCAAC…	-	-	712 unknown	GRMZM2G167790_T01	GTGCACGACGGGCGGCGGGAGGTTGAACCGAACCGGTGGCGACGACGTCGACACGCCGCACTCCGTCCGGCATCCGTATCCTCCTGTTTCCTTCTCTCCGTTACCCGAGCTGGAAGTCTATACACACATAGACGGCATAATATGCACGGGAAGTTGATCTAATTAATGAGTGCAAGGAAAGGGAAGCAATGCAACTGGCTTGCTTGGACACCTGCTGCCTGAATGGTTGTATGCAACAGCTATGAAGCCTACAGGGTGGTACTCACAGCATTCACTGCAAGGATAGGACGACAGGATCAGAATACATCATATGGAGGGCTGATACATATGTAGACTTGCCAGATCTTTCTGCACATCTTACTACGTTTTATGCATGGTAACAGCTAGTTTCAAAGAAGA…	cdna	no_start
26260	24565	TC288319	1494 similar to UP:Q5ZCI3_ORYSA (Q5ZCI3) Mitogen-activated protein kinase 7-like, partial (33%)	Down	NotSig	NotSig	On-On	On-On	On-On	4	4	4	4	4	4	830	1904	911	1998	873	1420		A_92_P024429	sense gene model	No EST. cDNA result. B73 result agrees with cDNA result.	A	cDNA	60	1 of 1	6	166818730	166818671	6.07	yes	UTR	1	GACATGTTCTTAGGTCACGTGTTGAGGCGGAAAAATGGCGCCATTTTGCGCACAACTGAA	1	112	12	TC288319	NA	NA	NA	1494 similar to UP:Q5ZCI3_ORYSA (Q5ZCI3) Mitogen-activated protein kinase 7-like, partial (33%)	GRMZM2G163861_T02	ACCCCACCCCGCACCAGGCCCGGGCCCCCATCATATAACGGCCAACAAGCCACGAGCGACACGAAAGAAATCTCCCTCCCGTTCCCTTTCCTCCCCCGCTCCGCCTTTCCCTTTCCTCCCCCTTCTCTTCCTCTCTCCTCTCCTTGGGGGCGCGGCGAGATCGGGCGGAGGAGCCCTACCGCCCCCCCTCGCCGCAGCGGAGGCGGGTGCTCAGCTCCGCGGAAGGTTAGAGGTGCGGGGCTGCGTTTGGAACCGGCGGTGGGCGCGGGAGATCCGGCCAGCGGGGATGCAGCAGGACCAGCGGAACAAGACTTCTGCAGAGGTCGACTTCTTCACAGAGTACGGGGATGCGAACCGGTACAAGATCCAAGAGGTCATCGGCAAGGGAAGCTACGGGGT…	cdna|omrna|protein	good
26266	24415	TC301428	1356 similar to UP:Q6Q7D8_ORYSA (Q6Q7D8) Hox12 (Fragment), partial (67%)	Down	NotSig	BelowBG	On-On	On-On	Off-On	4	4	4	4	2	3	176	365	130	139	-	94		A_92_P024435	sense gene model	No EST. cDNA result. B73 result agrees with cDNA result.	A	cDNA	60	1 of 1	1	23242270	23242329	1.02	yes	UTR	3	GAGGAGGGAAGCTACAAGACGAAGGAAGGATTGACTGGCCTATCAGCTAGGTACTATTTT	1	112	169	TC301428	NA	NA	NA	1356 similar to UP:Q6Q7D8_ORYSA (Q6Q7D8) Hox12 (Fragment), partial (67%)	GRMZM2G005624_T01	GCTAACACTCCTGTATCCGAGCTACTACTCCTAGTCCTAGTACAGGCTACAGAGGCAGAGCGAGCAAAACTGCCTGTACATAGCAACCATCAACGACGACCGATCCAAGTAGTGAGCATTAGTGGATCTACTACGTACATATATAGAAGGAAACAGCTGCAGCTCTCTCTCTCGCTGTTTCCTGCGTGATCTGCTTGTGTAGCTACTAGCTAGCTAGCGGAGCGGAACCACCCATGGGCTGCGAGGAGGAAGAGAGGCTGCTGTTCCCGTCCTTCGTCTTTCCCGAGAGCTTCGCGGAGGCCGCCACCCCCGGCTCCGGTGGTGAGCAGAAGAAGGCTCGGCAGCGTCGGAGGCGCAAGCCGCGGCCGGCGGAGGGCGGCGAGGGCGCGGACGAGCAGG…	cdna|est|omrna|protein	good
26309	24494	TC297951	1640 similar to UP:Q8H285_ANACO (Q8H285) Peroxidase, partial (92%)	Down	NotSig	NotSig	On-On	On-On	On-On	4	4	4	4	4	4	2139	3383	3956	5212	2882	5285		A_92_P024476	sense gene model	No EST. cDNA result. B73 result agrees with cDNA result.	A	cDNA	60	1 of 2	3	40528281	40528222	3.04	yes	UTR	1	AGATGTGTTCATTCTTCGGTTGCCATAGATCTGCTTATTTGACCTGTGATGTTTTGACTC	1	112	83	TC297951	NA	NA	NA	1640 similar to UP:Q8H285_ANACO (Q8H285) Peroxidase, partial (92%)	GRMZM2G089982_T01	AAGAAAAATGTAGCAGTGCTTGCTGTTTAATAAGTGGCAGAGCTGTTTTCACTCCACCTACGCTTGTCCAGGACCAAAATTTTAATCTGTCACTTTGAGCTAAAACTGAAGCACCAAACCGCTACAAAGAACGTAAGAGCTGAATTGTAACTTGATGGGATTACTATAGCAGTTGCTACAGTTCTTGCTAGCTACCTTATACTATACGCATCACCCTAACAACCCGGCTGACTGCTGCATCTGACCCCACCGTCCCCTGCTCCAAACCAACTCTCCTTTCCTTACATGCACTACACCCACTTCCTGCAGCTATATATACCACCATATGCCCATCTTATGAAACCATCCACAAGAGGAGAAGAAACAATCAACCAGCAACACTCTTCTCGTATAACATAA…	cdna|est|omrna|protein	good
26309	24494	TC297951	1640 similar to UP:Q8H285_ANACO (Q8H285) Peroxidase, partial (92%)	Down	NotSig	NotSig	On-On	On-On	On-On	4	4	4	4	4	4	2139	3383	3956	5212	2882	5285		A_92_P024476	sense gene model	No EST. cDNA result. B73 result agrees with cDNA result.	A	cDNA	60	2 of 2	3	40528281	40528222	3.04	no	UTR	1	AGATGTGTTCATTCTTCGGTTGCCATAGATCTGCTTATTTGACCTGTGATGTTTTGACTC	1	112	83	TC297951	NA	NA	NA	1640 similar to UP:Q8H285_ANACO (Q8H285) Peroxidase, partial (92%)	GRMZM2G089959_T01	CCCGCCAGGCCAGCGGCCATGCCCCTCCCCGGCGGCAACGGCGAGCCCTCTCCCCCTCCACCGCCGTTCCCCTCACTCATCAAACTCGGCTGCGCGGTCACCGCTCGCCACGTCGACCGCCTCCTGACAGTGCTCCTCCGCCGCCGCAGGCACCGCCTCCTCGCCGCGCTCGCCTCCCAGGCGCTTGCCAACGGCATCGCCCCTACTCCGCGCACGCACCTCCTTGCCGCCTCCGCCCTGCTCGACTCCGCGCGGCCGCGTGACGCCGCACAGCGCCTCGCGCTTGCCTCCAGCACCTCCACTCGCCACCTCTGGGATGCACTGCTCCGCCGGGCCTGTGCCAGAGGCGGCGACCCGCGCCACGCTCTGGAGCTACTCTCCGCTGCCATTGAAGACCAC…	est|omrna|protein	good
26380	24633	TC314646	825 Zea mays clone EL01N0519E10.c mRNA sequence	Down	NotSig	NotSig	On-On	On-On	On-On	4	4	4	4	4	4	832	1284	1362	1486	2332	2188		A_92_P024545	EST	EST result. No valid cDNA result. B73 result (EST vs genome) agrees with EST result.	E	EST	4e-176	1 of 2	2	215553159	215552226	2.08	no info	NA	1	GGCCCTGGCCTATATTGTTGTCGTCTACTCTTGCACATTCGGCTCCACCACCAAGTTTCA	1	111	112	TC314646	GCACGCGGTAACGACATGAACTGGTGACAGGAGCAGGAAGCGTGGATCGCGACCGGCTGCGACGTCGACGCGCGCCGGGCGGAGGTGGAGGAGACGCGCGAGCAGGCTGCTCCGGCGCCGGTCGAGCCGTGCCTGTCCTCGTTCGTGGACATGTCGGAGATCTTCCCCGCCAGCGTCACGCTCAGCAGCGGCGGCGACGTGGACAATAGCGGCAACAAGCCAGACGAGGAAACGGCCCCGCGACCGCAGCTGTTGGCCACGACGGCGCTGGTGCCGGTGACGGAAAAGAAGGGCGGCTACGACGTGGCCTACCCCGACCGCGGCACGGTGATCTCGCGCTACAAGGAGAAGCGGAAGAACAGGAGGTTCGGCAAGCAGATCCGGTACGAGTCGCGCAAG…	-	-	825 Zea mays clone EL01N0519E10.c mRNA sequence	GRMZM5G858006_T01	CGACCGGCCGGCGGCAACAACACGTGCGAGCAGCGACCGACCTGCAACACCAAACCAACCAAGCAACCCACGAGACGAGACGAGAAGCACATGCTGCGCTGTCGCCCTGGTAGAGCGAGCGAGGCACGGGCCACGCCACGGTCCCCCTACTCCTCCGGATCGATCGGGGGAGTAGTGTCTCAGACCTCGCCGGACTTGGCGAACCGCCCCTTGATCCGCATCCGGCCGTCAGCGCGGGCCTTGCGCGACTCGTACCGGATCTGCTTGCCGAACCTGTGCGCAAGCAAGAGCAGCGAGAGCTAGCGACGTGAGAGCGACTGTGGTGTCGATCGGAGCTACCACTACTCCGGCTCGCCCGCTCACCTCCTGTTCTTCCGCTTCTCCTTGTAGCGCGAGATC…	est	good
26380	24633	TC314646	825 Zea mays clone EL01N0519E10.c mRNA sequence	Down	NotSig	NotSig	On-On	On-On	On-On	4	4	4	4	4	4	832	1284	1362	1486	2332	2188		A_92_P024545	EST	EST result. No valid cDNA result. B73 result (EST vs genome) agrees with EST result.	E	EST	5e-154	2 of 2	2	215553159	215552226	2.08	no info	NA	1	GGCCCTGGCCTATATTGTTGTCGTCTACTCTTGCACATTCGGCTCCACCACCAAGTTTCA	1	111	112	TC314646	GCACGCGGTAACGACATGAACTGGTGACAGGAGCAGGAAGCGTGGATCGCGACCGGCTGCGACGTCGACGCGCGCCGGGCGGAGGTGGAGGAGACGCGCGAGCAGGCTGCTCCGGCGCCGGTCGAGCCGTGCCTGTCCTCGTTCGTGGACATGTCGGAGATCTTCCCCGCCAGCGTCACGCTCAGCAGCGGCGGCGACGTGGACAATAGCGGCAACAAGCCAGACGAGGAAACGGCCCCGCGACCGCAGCTGTTGGCCACGACGGCGCTGGTGCCGGTGACGGAAAAGAAGGGCGGCTACGACGTGGCCTACCCCGACCGCGGCACGGTGATCTCGCGCTACAAGGAGAAGCGGAAGAACAGGAGGTTCGGCAAGCAGATCCGGTACGAGTCGCGCAAG…	-	-	825 Zea mays clone EL01N0519E10.c mRNA sequence	GRMZM5G813532_T01	TCCACCACGACCATGACGCGGTGGAAGAGTACGCCGGGTGCCCTTCGATCGCCGAGCTCGCGGCCATCCTCGGCGTCGCCGGGTACGACGAGAAGGCGGCGGCGGCGGGCGGGGACGTCGGTTGGTGGTCCACCTGGGAGGAGCCCCAGGTGGTGTGCTTGGAGGACGTGGTCGTTCCTACCACATCTTGTCATGGCCTCCATCCGCTCCTCGCACCGCCGTCCCCAAAGAACCGGAGCTCCGGCGGTGAGCTGGCTGACGTGGTAATCCGGCAGCTGGAGGAGCTCGCCAAGTCGGAGGCGGCGGCCGTGGCGGCGTCTTACGCGGAGCTGGAGCCGGGTGACGGCGAGCAGCTGCCTCCATGGGCGTCGCCGGAGCTCGACATTGGAGCCGCCGCAG…	est	no_stop
26423	24712	TC310096	737 similar to UP:Q9FYB7_ARATH (Q9FYB7) Splicing factor-like protein, partial (26%)	Down	Down	BelowBG	On-On	On-On	Off-On	4	4	3	4	2	4	119	637	97	973	-	923		A_92_P024586	ambiguous	No EST. cDNA result. B73 result agrees with cDNA result.	A	cDNA	60	1 of 5	8	8878452	8878393	8.01	yes	UTR	1	ATCATGTCCTCCTTTCAAGCCAGTCTATTCTTTGCTTGATTCATCACGGGTGCACATTAT	1	111	26	TC310096	NA	NA	NA	737 similar to UP:Q9FYB7_ARATH (Q9FYB7) Splicing factor-like protein, partial (26%)	GRMZM2G377250_T04	CTCTTCTCCCCTTCTCCCGACGGCGCCACCATACCGCCTCCGCCCTCAACCCTAGCCGTATCGCGCCCTCGCCCTGCCTCCAGCCCCGCGCAGTATGCTGCTCGCTCGTCGTTGGCTACTCGCCTGCTCCCATGCTCCCTCCGGATCTGCTGCTCTCGGGGATTTGGCGCAGCGGCTTTGCGCCTCCACACTTGGTCGCCGGCCTCCTCACCTCCACAAGCCCACGTCATCGCCGTCTCCTCTTCGCCATCGCCCCGCTCGCCTCCTGTGCCAACGACCCGACCAACCTCGCCGCCAAGCAGGGCCACACCGGTGTGAGGTGCTATGAGCATGTGACTCTAAATCTACTAGTCCTAGAATGGATTACAGTTGTCAGGAATTTTTGTTGGGACTGTGATA…	cdna|est|protein	good
26423	24712	TC310096	737 similar to UP:Q9FYB7_ARATH (Q9FYB7) Splicing factor-like protein, partial (26%)	Down	Down	BelowBG	On-On	On-On	Off-On	4	4	3	4	2	4	119	637	97	973	-	923		A_92_P024586	ambiguous	No EST. cDNA result. B73 result agrees with cDNA result.	A	cDNA	60	2 of 5	7	175517340	175517281	7.06	yes	UTR	6	ATCATGTCCTCCTTTCAAGCCAGTCTATTCTTTGCTTGATTCATCACGGGTGCACATTAT	1	111	26	TC310096	NA	NA	NA	737 similar to UP:Q9FYB7_ARATH (Q9FYB7) Splicing factor-like protein, partial (26%)	GRMZM2G324973_T06	CGCCGTTCTTGAATCTGCCATTCGCTGAATCTGCCATTCGCTGCTGTTGTTTCTGGACAGTGAAGCAGTATTCCGGACAGTGAACAAAAATCTGGGAACACATTTCATTTTCACTGTCATTGGCTACCAGAGTCCGGGAACAAAATCTGGGAACAAAATCTGGGAACACAAAAATCTGGGAACAAAATCTGCCTTTGGCTACCAGAGTTTATTGCTCCCATATCATTCGCTGTCCATTTCACTGTCCATTCGCTGAACACAAAAAGCTGGGAACAAACTCATTTTCCCAGTGAACAGGTAGCACAATTTAGTTCACAAAATCTGGGAGCACAATTTAGTTCACAAAATCTGGGAGCAATAAACAGGTTGAACAGGTAGAACAAAATCTGGGAGCAATAA…	est	good
26423	24712	TC310096	737 similar to UP:Q9FYB7_ARATH (Q9FYB7) Splicing factor-like protein, partial (26%)	Down	Down	BelowBG	On-On	On-On	Off-On	4	4	3	4	2	4	119	637	97	973	-	923		A_92_P024586	ambiguous	No EST. cDNA result. B73 result agrees with cDNA result.	A	cDNA	60	3 of 5	2	59451981	59451922	2.04	yes	UTR	3	ATCATGTCCTCCTTTCAAGCCAGTCTATTCTTTGCTTGATTCATCACGGGTGCACATTAT	1	111	26	TC310096	NA	NA	NA	737 similar to UP:Q9FYB7_ARATH (Q9FYB7) Splicing factor-like protein, partial (26%)	GRMZM2G176324_T01	GCACACGCGACGCCCGATGCCCCGACTGCCTCGACCCGCCTGCGCCCAGGAAGACCCGACACCGCCAGGCGACCCCGGCCACCCGTGCCCTGCCCCTGCGAGCCGACGCCAGCCCGCGCCAAGAACGCCGCCAGCGCCTCCCGAGCGGGCGGTCACCTCGTCCTGCTCCTGGCCGCGGGGATCACCATGCTGGTGCTCTACGTCGTGTACCGCCCGTCCCACCCCACCTTCGCCGTCACCTCGGTCGCTGTGCTGGCGCTGTACAACGCCACCGCCAACATCGCCGCGGGCACGGGCCAGGCGCCGGCCACCACGCTGGCCGCATCGTTCCAGTTCACGCTGGTGCTCGGCAACCCGAGCGGGCGATCGGCGGCGCGGTACGACCGGTTGGCGGCGTAC…	est|omrna|protein	good
26423	24712	TC310096	737 similar to UP:Q9FYB7_ARATH (Q9FYB7) Splicing factor-like protein, partial (26%)	Down	Down	BelowBG	On-On	On-On	Off-On	4	4	3	4	2	4	119	637	97	973	-	923		A_92_P024586	ambiguous	No EST. cDNA result. B73 result agrees with cDNA result.	A	cDNA	60	4 of 5	2	132321244	132321185	2.07	yes	UTR	2	ATCATGTCCTCCTTTCAAGCCAGTCTATTCTTTGCTTGATTCATCACGGGTGCACATTAT	1	111	26	TC310096	NA	NA	NA	737 similar to UP:Q9FYB7_ARATH (Q9FYB7) Splicing factor-like protein, partial (26%)	GRMZM2G054987_T02	CGATAAAATAAAAATCCTTTGCTTCAATCTGCTACATGATACTTTGTGTATAGATAAAGGAATACATCCATATGATGTTCCTGGGAGTTAGTTTGATGTCCATATACTCCATGCTTGCTGATTGGAAAGGAAACTAGTTATTTCGTTTGAAGTCATATGCTGCTTGGCGTCATTCTAATCCAAGTAGCTGAGGGGTCAACAGTGACTAACTTCCCTGTCACTTTATTCCAAAGAGCAAAAGGGAATCCCACCCTAGCTGTGATATTTTCCCTGGATTATGGTTGTCCAGGAATCCTACATGGAGTGGAATTTATCTCCGGGTTAATTAACCTTGGTTGCCAAACTAGCCCTCAATGTGCGGGACAAGAAGGGAAATACTGCTTTGCACATAGCTACACG…	cdna|est|protein	good
26423	24712	TC310096	737 similar to UP:Q9FYB7_ARATH (Q9FYB7) Splicing factor-like protein, partial (26%)	Down	Down	BelowBG	On-On	On-On	Off-On	4	4	3	4	2	4	119	637	97	973	-	923		A_92_P024586	ambiguous	No EST. cDNA result. B73 result agrees with cDNA result.	A	cDNA	60	5 of 5	1	229355965	229355906	1.08	yes	CDS	2	ATCATGTCCTCCTTTCAAGCCAGTCTATTCTTTGCTTGATTCATCACGGGTGCACATTAT	1	111	26	TC310096	NA	NA	NA	737 similar to UP:Q9FYB7_ARATH (Q9FYB7) Splicing factor-like protein, partial (26%)	GRMZM2G409205_T02	ACAGTACCGTAGAGTCATTATCAGGCCATTCATTTATAATGCCAATAGGATGGTTTAATATTCAAAGACTAGTTTCTTGCCTGTTCATGTTAGCTGATTTTAAACCTAACTATTTGATTTTTGTCTTGCAGTGATATAAAAAAGTTGAAACTTTCATACTTACCTGCCGAGAATGCATTGTTGAAGTTGCAAAGATGAATCCTACATGGAGTGGAATTTATCTCCGGGTTAATTAACCTTGGTTGCCAAACTAGCCCTCAATGTGCGGGACAAGAAGGGAAATACTGCTTTGCACATAGCTACACGGAAATGGAGGCCCCAGGGATCTGGAATAACAGGAGCCTGATGGTTGCATCAGTAGAGTTGACCACTTCTCAGTATTGCGAGATGCATCTTACA…	est	good
26464	24632	TC302973	638 similar to UP:Q6H5X2_ORYSA (Q6H5X2) ABA-responsive protein-like, partial (45%)	Down	NotSig	NotSig	On-On	On-On	On-On	4	4	4	4	3	4	150	266	126	126	104	112		A_92_P024627	sense gene model	cDNA and EST results agree. B73 result agrees with cDNA result.	A	cDNA	60	1 of 1	1	229188091	229188150	1.08	yes	CDS	1	GGGCTTTGTCAGCTACGAGAAGTCATTCAGGTATCTTCAGAATGCGATTGTGGAGCTGAG	1	111	113	TC302973	AAGGGTTCCTTCATTTGCTGGATGAACAAACTGAGCCACAAAACAGATAACTCGATGCAAGGGTTCAAAGAACACTTGTCTCTGGGACCAAAAGTTTCAGAAACTATAAAAGGGAAACTGAGCTTCGGTGCGAAGGTTCTCCAAGCCGGCGGCATCGATAAAGTTTTCAGAGAATACTTCGCAGTCGAGGAAGATGAGAAGCTACTGAAGGCCTTCCAGTGCTATCTTTCGACCACAGCCGGTCCGATAGCCGGAATGCTTTTCATCTCAACTAAGAAGATCGCTTTCCACAGCGATAGGCCTTTGAATCTCTTGTCTCCCAAAGGAGGCAGGACAAGGGTGCCTTACAAGGTGTTGATCCCCACGAAGAGGATAAAGAGTGCGTCGGTGCGGGGAAAT…	-	-	638 similar to UP:Q6H5X2_ORYSA (Q6H5X2) ABA-responsive protein-like, partial (45%)	GRMZM2G113167_T01	GCACTAGCAGTAGCAGCAGGCGTCAAAGCAGATTTGTAGACACAGACCTTCTCCAATTCCAAGCAATGGAGAGTTTCGTCCAGAAGCATGTCGTTGGAGTTCCATGGACTTCATTTGCATACGCCGATGAGGAAAGACGAGGAAAACCTTCCTGTTCCGCCATGGTTCATAAGAAAAATAAGAAGGGTTCCTTCATTTGCTGGATGAACAAACTGAGCCACAAAACAGATAACTACATGCAAGGGTTCAAAGAACACTTGTCTCTGGGACCAAAAGTTTCAGAAACTATAAAAGGGAAACTGAGCTTCGGTGCGAAGGTTCTCCAAGCCGGCGGCATCGATAAAGTTTTCAGAGAATACTTCGCAGTCGAGGAAGATGAGAAGCTACTGAAGGCCTTCC…	cdna|est|omrna|protein	good
26542	24776	TC299614	548 similar to UP:Q5Z805_ORYSA (Q5Z805) Ripening-related protein-like, partial (43%)	Down	NotSig	Up	On-On	On-On	On-On	4	4	4	4	4	4	3576	6060	2379	2438	6979	3696		A_92_P024698	sense gene model	cDNA and EST results agree. B73 result agrees with cDNA result.	A	cDNA	60	1 of 1	6	85422402	85422461	6.01	yes	UTR	1	GTGGCGAGAGGTACACGAAGACGGATAATCCTTCTTATGAATTGTCACCATGTTCACTGT	1	110	128	TC299614	ACAGTGAACATGGTGACAATTCATAAGAAGGATTATCCGTCTTCGTGTACCTCTCGCCACCCATAATACAATATACAAATTACCCTTAAGGCCTTAACTATATATAAACTACCTCACACAACAGATACAAAGCATATACTTATATGCAAAGAAACACACACATTGATAATAACAGAACTAGTTAACTGCCGAGGCTGAAACAACCAACGTCGTGGAGGAGGCAGTAGTAGTAGTAGCACCCAGGCCGCCCTGGGCTACTAGTACCCAGGCCCGACCTTGTTGACGAGTGCGAGCGCGTTGCTGGTGACCTGCGCGACCTCGACGACCCTGCCGCGGACGGCGGCGCGCGTGGCGGCGTCCACGGCGCGGGACGAGAGCCCGTCCAGGCAGGTGTTCTCG…	-	-	548 similar to UP:Q5Z805_ORYSA (Q5Z805) Ripening-related protein-like, partial (43%)	GRMZM2G048430_T01	GATTACAAAAGCCATTCCTTCAATCACTCAAATCCACTGTGACTCCGTGAGCTCTCCCTGCCTGCTGCCCTGCACACTCCCCGCCCAGCCGCACCAGCTCAGCTCAGCAGTCATGGCTCGCCCCTGCCGCAGCAGCAGCAGCGCCGCTGCCCGCCTCCTCCTGCTGCTCGCCGCCGTCGCAGCGGCGCTCCAGGCAGCGGCCGCCACGCCGCCGGTGGCCAGCGGCTTCATCCGCAAATCCTGCCGCGCGACGCAGTACCCGTCGGTGTGCGAGCAGAGCCTCGCGGCGTACGGAGGCTCCCCGCCGCCGCGGAGCCCGCGGGAGCTGGCGCGCGCCGCGCTGGCGGTGAGCGCGGACCGCGCTCGGGCAGCGTCCGCGTACGTCGGCCGCCTGTGCGG…	cdna|est|omrna|protein	good
26665	24848	TC300637	2458 similar to UP:Q852R1_LOTJA (Q852R1) Serine palmitoyltransferase, partial (97%)	Down	NotSig	NotSig	On-On	On-On	On-On	4	4	4	4	4	4	1492	2174	1752	1890	2078	2082		A_92_P024813	sense gene model	No EST. cDNA result. B73 result agrees with cDNA result.	A	cDNA	60	1 of 1	4	22204495	22204436	4.04	yes	UTR	1	CATATATGGAGCCGTTTCGCTGGGATTTTGTGGATACGCAAAGAGTCCATGATCTGTCCT	1	110	51	TC300637	NA	NA	NA	2458 similar to UP:Q852R1_LOTJA (Q852R1) Serine palmitoyltransferase, partial (97%)	GRMZM2G142030_T02	TTTTTTTTTGGCATAAATACTTCATTTCATTCTGGGTGACATAACGAACTGATGTGTTTCCTGTCTGCGCAACCCACTTCCAGGTTATCAGCAGAGTTGGTGATCTTGTGGGCATCAAATACTTCCCTGCAGAACCACCAAAGATTGCTGAAGCTGGTCATGATAAGCTGGAGTAGGAGCGAACCCTGAATCGCCCCATGAGTGATTGAAGTTGTTAGAATCCCTTCCGGAGTTATCAACAGATCATTATGGAAGCAAGCATATATGGAGCCGTTTCGCTGGGATTTTGTGGATACGCAAAGAGTCCATGATCTGTCCTATTAGGCAGCTGACAGTTATTTGTTGATTGTACAACTGTTCTTCCAATTGTGTATAGCTGGTTGAAATTTAGTTGTTCTG…	est|protein	good
27126	25233	TC302654	637 similar to PRF:NP_194014.2:30685952:NP_194014 expressed protein (Arabidopsis thaliana), partial (50%)	Down	NotSig	Up	On-On	On-On	On-On	4	4	4	4	4	4	1568	2394	1184	931	1995	895		A_92_P025244	inconclusive	No EST. cDNA result. No valid B73 result.	B	cDNA	47	1 of 1	2	None	None	2.07	yes	NA	3	GATTGACGTTGCTGAGACGATGGTAGGAGAAGATACAGATAGCCGGTCGGTTGGCTTTAC	1	107	149	TC302654	NA	NA	NA	637 similar to PRF:NP_194014.2:30685952:NP_194014 expressed protein (Arabidopsis thaliana), partial (50%)	GRMZM2G164963_T01	GCGTGAGGGGCACGTGACCGACCGCAAGACAGGTTCGAGTGCTGACGTTGCCACTGATATTTTTGACCGTTCACGGACGGTAGCGCTAGCGCCAACCTCCGGCTCCAATGGCATCCCTCCGGCTCGTGGCAACGCTAGCGCCCTCCGGTCCTCCGCCGCCACCTCGACGTAAGCAGCGGAGACCGTCCTCCGCAGTCCGTCTGACAGGTGGGATGGGCCTGGCGGCAGCTGCTGCCGTGGCGGCGGCCGCGGCCGCCTCACCACCGGCGCTCGCCGCGCTGTCCGAGCCGGCGAACGCGCTCTCGCTGCCCACCTGGGCCGTCCACGTCTCCAGCGTCGCCGAGTGGGTGACGGCGATGTGGCTGGTTTGGGACTACGGCGAGAAGACGGGGCTCAAGG…	est|omrna|protein	good
27141	25263	CF972414	536 weakly similar to UP:Q8LLI4_ORYSA (Q8LLI4) S-locus receptor-like kinase RLK14, partial (16%)	Down	NotSig	NotSig	On-On	On-On	On-On	4	4	4	4	4	4	231	395	392	303	578	540		A_92_P025259	inconclusive	EST result. No valid cDNA result. B73 result doesn't agree.	D	no result	NA	NA	NA	NA	NA	NA	NA	NA	NA	ACGAAGGGAACGCAAGTGACCTGATGGACTCGTCCATCTCGGAGAGCTGTGTGTTGGACG	1	107	119	CF972414	GGGCGACAACCAGCAGAAGGCGAACACTCGGCGAGTTGTTGGGACATATGGCTACATAGCTCCTGAATACCAAACGGAGGGCGTCTTTTCTGTCAAGTCCGACGTCTACAGCTTCGGCGTGTTGGTCCTGGAGATTGTAAGCGGCGTCCGGATAAGCTCCACAGATAATATCAAGGGATCTCCGGGCCTTGTAGCCTATGCATGGAGGCTATGGAACGAAGGGAACGCAAGTGACCTGATGGACTCGTCCATCTCGGAGAGCTGTGTGTTGGACGAAGCCTTGCTGTGCGTCCACGTCGGGCTCCTGTGCGTCCAGGACGACCCGAACCGCAGGCCGCTCATGTCGTCCGTGGTGTCCATCCTGGAGAACGGGAGCGTGTCTCTGCCCACGCCGGACAA…	A188	EST0943 Zea mays embryo sac cDNA library Zea mays cDNA clone ES2030 5' similar to S-locus receptor-like kinase RLK14 (RLK14), mRNA sequence.	536 weakly similar to UP:Q8LLI4_ORYSA (Q8LLI4) S-locus receptor-like kinase RLK14, partial (16%)	NA	NA	NA	NA
27186	25347	TC286158	614 homologue to UP:Q6ZLD8_ORYSA (Q6ZLD8) Fiber protein-like, partial (16%)	Down	NotSig	NotSig	On-On	On-On	On-On	4	4	4	4	4	4	827	1892	1934	2338	1985	2415		A_92_P025300	sense gene model	No EST. cDNA result. B73 result agrees with cDNA result.	A	cDNA	60	1 of 2	7	120204921	120204862	7.02	no	CDS	1	ATGGGCAAGGCCTTCCAGGTATGTAGTAGTATTCGAATGTATCATCTCGTTAATTTAGTG	1	107	29	TC286158	NA	NA	NA	614 homologue to UP:Q6ZLD8_ORYSA (Q6ZLD8) Fiber protein-like, partial (16%)	GRMZM2G438561_T01	TAAAAACACAATTGAGATTAATATAAACAAGAAGCTTACACCAGCATCTAACCAACTACTGTAGGAGCTTGTCTGTGTTATCAGTTGTTACATGTTATATAAGCCTCATAATAACCACTAAATTAACGAGATGATACATTCGAATACTACTACATACCTGGAAGGCCTTGCCCATCTTTCCATCAGCCTATTATCTACTCTAATGATTCTTCCCATAAACATGGGACCAAAGGAAAAGAAAAAAAAAACAAGAAAATTAAGCATTTCGTGGTACAGATGCTGTATTTGAAAAACCGTTAGCTGCTTTTGGTGGTGGTGGCTTCTTCTTGTAGTTTGCTAAGCTACAGTGGGGGCAGATGTATTCCAAACCATCTGTCTTAGCGTAATCCTGCAAGTAAA…	cdna	good
27186	25347	TC286158	614 homologue to UP:Q6ZLD8_ORYSA (Q6ZLD8) Fiber protein-like, partial (16%)	Down	NotSig	NotSig	On-On	On-On	On-On	4	4	4	4	4	4	827	1892	1934	2338	1985	2415		A_92_P025300	sense gene model	No EST. cDNA result. B73 result agrees with cDNA result.	A	cDNA	60	2 of 2	7	120204921	120204862	7.02	yes	UTR	2	ATGGGCAAGGCCTTCCAGGTATGTAGTAGTATTCGAATGTATCATCTCGTTAATTTAGTG	1	107	29	TC286158	NA	NA	NA	614 homologue to UP:Q6ZLD8_ORYSA (Q6ZLD8) Fiber protein-like, partial (16%)	GRMZM2G138976_T01	AGGTTCTGAAGCATCTAGCGCCAGATATATCATACAGGAGCTTGGTTGCACTTGGTATTGGTTGTATAAATGGTACTCCTGTTGCTTCATTTGAGAGGCGGGATGCAGACCGTCTATTATTCTTTTGCACAAGTCAGTGCAAAGATTTGGCTAATGAAAATGGTCCATATTTTCATCTTCCAAGATGGTCAGCCTCCCTTACCAAGGACAGAACAAAGGTGGGTTCAGAATCAAAACAAAATCTGTTGGGTGCAAATGGAGTTTTGGAAGACAAGAAGCATATGATGGAAGGGCCTTCCTCATGGTCAGCCGTCAAGGCTAAATTAAAGCCTGCAACTATGAGGCCCATTCCTCACTCTCGAAAGCAACAAATGCATCCATTTATGGGTTTTCCTGAAA…	mrna	good
27343	25482	TC295310	595 unknown	Down	NotSig	NotSig	On-On	On-On	On-On	4	4	4	4	4	4	1247	2469	2053	2011	2728	2690		A_92_P025450	sense gene model	cDNA and EST results agree. B73 result agrees with cDNA result.	A	cDNA	39	1 of 1	10	92132938	92132899	10.04	yes	UTR	3	TCATGTCACTACTTTCCCACCACCTAGCTCATTCTCGCTCCATCCCAAGGCTATATCTAG	1	106	55	TC295310	GAATTCCATTGTCGTGGGGAAGGACGTGAAGAAGTTCCACCGGGTCACGCACAGCCGCTACGAGTACTCGACGCCGACGGGGACGGTGTTTGCCACGGATGATCCCAACGCGCAGTGGAACATGCTGGTGAAGAAAGACTCGTACACGCCGGCGTGCCCCTACGCGTACCCGGACGGCGGCGAGAGCTGGCACATGACCGGGCACCTCTGCATCCCTAGGAGGTGCTGCTGATTGTGTCATTGGATTTTGGATTGCATCCTTCGTCGTCACGAGCAGCTACCAGCTACTGCGACCTTTTTTAATATGTTCATCCATCAGTAATAAACCACTAGGGAATTAGCAGGGCTCTTCTTGCACCTGATGATGACATCAGCGGAGCCCTGCCTCTATGGTCTCTG…	-	-	595 unknown	GRMZM2G176998_T01	AGGAGTGTATCACTGAGGGAAGAAGTGAAGCGGAATATAGACGCCGTCGACAATGGGAGAGAGCCGCGGCAGCATCGCCTTTTTCGCCACCTACCGGCCACCAGTGCCGCTAGACATCTTCTCCGTGCCCATCCCGCCGTCTTCGATCCGCGACGAGGTACACCTCACGGACGGCGTCTCCTACAACTACAACTGCCGCCCCATCCCCAAGGACGCGCTCAAGTCCCTGCTCAAGCGCCCCAAGCTCGCTGCCGACGGCGGCGCCACCGACGCCGACGTCGACAGCGGCCGCGTCTCCGGCCTTCTCTTCGTCTCCGAGCGGGACGATGGCCTTGAGACGCTCCGCGTGGCCCTGCATTTCAAAGACTCCGGCGAGCAGGCCTGCAAGGTGTTCTCCCT…	cdna|est|omrna|protein	good
27431	25643	TC303763	1242 homologue to GB:CAB55389.1:5852082:OSB6015 zwh0005.1 (Oryza sativa (indica cultivar-group)), partial (24%)	Down	Down	NotSig	On-On	On-On	On-On	4	4	4	4	4	4	239	360	217	335	246	328		A_92_P025529	sense gene model	cDNA and EST results agree. B73 result agrees with cDNA result.	A	cDNA	60	1 of 1	10	142607360	142607301	10.06	yes	UTR	2	TCTTTGTTAGCAGCTCCGCAACTATTCTGAATGAGCCCGTGAAGTCAAGCACTCAAAGCC	1	105	50	TC303763	ACAAGCACCTGTTTTCTTCTAAATTGCGCAAGCGATCAGGTGTCCTGCTATATGGACCTCCAGGAACAGGGAAGACTTTACTCGCGAAAGCAGTAGCAACAGAATGCTCATTGAACTTTCTTAGCGTCAAAGGTCCAGAACTGATAAACATGTATGTTGGAGAATCAGAGAAAAATGTTCGGGATATTTTTGAGAAGGCTAGGTCTGCACGCCCATGTGTCATTTTCTTTGATGAGCTTGATTCCCTCGCTCCTGCACGAGGATCCTCAGCAGATTCTGGCGGTGTCATGGACAGGGTTGTTTCCCAGTTACTTGTGGAGATCGATGGGTTGAGTGACAACAGCCAGGACCTTTTCATTATTGGGGCTACCAATAGGCCTGACCTTCTTGATTCTGCCC…	-	-	1242 homologue to GB:CAB55389.1:5852082:OSB6015 zwh0005.1 (Oryza sativa (indica cultivar-group)), partial (24%)	GRMZM2G445617_T01	ATGGCGAGCGGGGGAGGGGGGATTCGGGCGACGACTTCGGGGAGGATGAAGTCGCGAGGGTGGGGAGATTCAAGCGACGACTTTGGGACACCGGCTATTGCGCTGAGGCGTGGGGGCGACTGTAGTGGCACGGCGAGTTCAGACTCCAGCGCCGTCTTCTTCGCGGTCGCCTTTTGCGCTCCATCCCCTGGGCTTTCCGTCACGGCGGCCGCAGCCATGGTGGAGATGCGGCAGCGGAGGAAGCCGCTGGTGCTCGCCTCCACGCAGGCGCTCCTCGACTCGCTTCCGGGGGATCGCCCGCCGCCACCGCCGCAGAAGCCGGTGCGCCTTAAGGCCGGCGTCCTCCGATTCCCCTCCGGAGGTGGTGGCGCCGAGTTCGGGGAGCTCGCGTCTTTCGTC…	abinitio|cdna|est|omrna	good
27462	25546	BM378514	230 similar to UP:Q70HU2_DROME (Q70HU2) PNUTSDm protein, partial (3%)	Down	NotSig	NotSig	On-On	On-On	On-On	4	4	4	4	4	4	3991	6210	6968	7546	14636	12738		A_92_P025557	sense gene model	cDNA and EST results agree. B73 result agrees with cDNA result.	A	cDNA	60	1 of 1	9	11774906	11774847	9.02	yes	UTR	3	GTCTGTCGCGCGTGAAAGGTCGTCTTGCTGTTCAGAGGTTTTACCAACAGAAGAACATAA	1	105	157	BM378514	TTTTTTTTTTTTTTTTTTTTTTTTTTTTTTTTCAGATAACTGGGGACAAGAATACAGATCCAAAGCCAAGGTACAAAAGGCTGTTGCTGCTGCTGCTGCAACTCATGTTTCAAGTACAAAATGTTTTATCTCAGGGATCAACAAAAAAAGAGAATACGACGTAGCATGCCATCCAATTCATTATGTTCTTCTGTTGGTAAAACCTCTGAACAGCAAGACGACCTTTCACGCGCGACAGACTTTCTCGACGAACCTGTCGAAG	inbred line Mo17	MEST565-B06.univ ISUM7 Zea mays cDNA clone MEST565-B06 3', mRNA sequence.	230 similar to UP:Q70HU2_DROME (Q70HU2) PNUTSDm protein, partial (3%)	GRMZM2G165390_T02	CGCATTCGCATCGCATCGCAGGTCGCATCCGACGCTAGCGGCTAGCCTAGCCGAACAGCCTGAGCGCGCGAAGATGGCGCCCGCCGACGGCGAGTCCTCCCCGCCGCCGTGGGTGCCGGTGTGGACGGCCGCGTCGTGCGCGCTCCTGGCGCACGTCCGCACCGACGCGCTCCGGGAGGACGTCGGCGACCAGGCCGCAAACAGGGTGGACGAGCCACTGATCTCCCACCCGGGCCTCGCCAGCTACCGCGTCCGTGACCTCCCAGACGGCGTCGTCTCCGGCGACTTCAACTACGTCATCAACCTCCTCGTCCACCGCATGGGGCAGTGCCTCCCGCGCTCTGCCGCCGCCGTGGCACTCAACACGTTCCCAGGCCTGGACCCGCCCGACGTCACCGC…	cdna	good
27462	25546	BM378514	230 similar to UP:Q70HU2_DROME (Q70HU2) PNUTSDm protein, partial (3%)	Down	NotSig	NotSig	On-On	On-On	On-On	4	4	4	4	4	4	3991	6210	6968	7546	14636	12738		A_92_P034070	antisense gene model	cDNA and EST results agree. B73 result agrees with cDNA result.	A	cDNA	59	1 of 1	9	11774854	11774913	9.02	no	UTR	3	CTTCTGTTGGTAAAACCTCTGAACAGCAAGACGACCTTTCACGCGCGACAGACTTTCTCG	1	52	167	BM378514	TTTTTTTTTTTTTTTTTTTTTTTTTTTTTTTTCAGATAACTGGGGACAAGAATACAGATCCAAAGCCAAGGTACAAAAGGCTGTTGCTGCTGCTGCTGCAACTCATGTTTCAAGTACAAAATGTTTTATCTCAGGGATCAACAAAAAAAGAGAATACGACGTAGCATGCCATCCAATTCATTATGTTCTTCTGTTGGTAAAACCTCTGAACAGCAAGACGACCTTTCACGCGCGACAGACTTTCTCGACGAACCTGTCGAAG	inbred line Mo17	MEST565-B06.univ ISUM7 Zea mays cDNA clone MEST565-B06 3', mRNA sequence.	230 similar to UP:Q70HU2_DROME (Q70HU2) PNUTSDm protein, partial (3%)	GRMZM2G165390_T02	CGCATTCGCATCGCATCGCAGGTCGCATCCGACGCTAGCGGCTAGCCTAGCCGAACAGCCTGAGCGCGCGAAGATGGCGCCCGCCGACGGCGAGTCCTCCCCGCCGCCGTGGGTGCCGGTGTGGACGGCCGCGTCGTGCGCGCTCCTGGCGCACGTCCGCACCGACGCGCTCCGGGAGGACGTCGGCGACCAGGCCGCAAACAGGGTGGACGAGCCACTGATCTCCCACCCGGGCCTCGCCAGCTACCGCGTCCGTGACCTCCCAGACGGCGTCGTCTCCGGCGACTTCAACTACGTCATCAACCTCCTCGTCCACCGCATGGGGCAGTGCCTCCCGCGCTCTGCCGCCGCCGTGGCACTCAACACGTTCCCAGGCCTGGACCCGCCCGACGTCACCGC…	cdna	good
27497	25610	TC310688	672 homologue to UP:Q8S7V5_ORYSA (Q8S7V5) Ribulose-5-phosphate-3-epimerase, partial (26%)	Down	NotSig	NotSig	On-On	On-On	On-On	4	4	4	4	4	4	839	2985	2988	3102	7555	5583		A_92_P025592	EST	EST result. No valid cDNA result. B73 result (EST vs genome) agrees with EST result.	E	EST	0	1 of 1	9	151317123	151316117	9.07	no info	NA	3	TCTAGACAGCTCTGCCTGTCCATTCCCTCTATAAACGGGAGAGCAGTTCAGTCTCCTTTG	1	105	87	TC310688	TCTCGGGAGTCGCGCCTTGTGCTTGTACCCGGATTCGGCCTTATGGCCGGGAAGGAAAATTGCAGAATTGAGAAGGTTATGTGCAGAGAAGGGAGTGAACCCCTGGATTGAGGTTGATGGTGGTGTTGGTCCGAAAAATGCCTACAAGGTTATTGAAGCTGGGGCGAATGCCATCGTTGCTGGCTCTGCAGTTTTTGGGGCTCCAGACTACGCTGAAGCTATCAAAGGAATCAAGACCAGCCAAAGACCTGCAGCTGTACACGCATAAGGAACTGGACGTGTGATCGTGTACTCTCTTCAGGTTTAGCAGTGTTTGGGATTCGTATAGATAGATGTGTGTCTTGTTTTCGAGCCATACGTTATACTGGAAATATTTCTCTACGTGGGTGAATCAATCAT…	-	-	672 homologue to UP:Q8S7V5_ORYSA (Q8S7V5) Ribulose-5-phosphate-3-epimerase, partial (26%)	GRMZM2G178960_T03	CTCGCTCCTCGTCGGCAGTAGTTTCTAGCGATCCCGTGTCCCGTTGCGGCGTTGCCGCCCCCGATGGCTCCGTGTGGCGCTGCTGCGAATTGCCTATTGAGCAGAACATGGATTGCAGCTCTCGTGTCTCTCGGGGGCTGGTTGAGTGCAACGTGTGCCCCCCAAGTTGCTGGTGATGAGCTCTGTAGGCTCTGGATCGCCATATTACCTTGATCTCGCTTATGGAGGAGTTTGTCTGTCTGGAAAAGTAATGGATCATGCTTGCTTATGCTTAAGTTGGCACTTCTCATGTCTGTGATGCTAGCTACTGGTACTGGAAGTAATATTTGCTCCGTGTTACCTGTTAACTAGAGAGCAGGGGGAAATGGGCAAACGGATCTAGTCATGCCACTTGATGCT…	est	good
27509	25633	CO442092	418 similar to UP:Q9AES1_BACFR (Q9AES1) Major outer membrane protein OmpA, partial (5%)	Down	NotSig	NotSig	On-On	On-On	On-On	4	4	4	4	4	4	517	1519	2711	1718	808	1362		A_92_P025603	ambiguous	EST result. No valid cDNA result. B73 result agrees with EST result.	B	EST	3e-144	1 of 4	8	163243322	163243263	8.06	no info	CDS overlaps intron	5	CAGATCATTTCCAATTTGCCCTCAGGTATATGATTACGGAAGCTACACTTTGTGAGGAAA	1	105	63	CO442092	CAAGCCGGGATTCTGAGCGCCATTGCCACCAACATCGGCATGGCCATGCCTGGTGCAAACGTGACGACAGCCATGGCGGCAGCGGGGACGACGCTAAGTCGAGCAATGGCGAAGCGGCCCGTGGCGGCAGTAACGGTGGAGAGAAGCAGGGGAGTGAATCCAACGGTGGCGGGATACTTAGCGCTGTGGCTTCCAGGATCGGCGTGGCCGTGTCCGGCGCCAACGGGGACCGCAGCGGCAGCGCTGAGGATGGTGCCAAGACGAGCGCTGGCGACGCTGGTCACGGTAGCAAGGGCGAGGAGAAGGGGCGTGGTGTGAACGGTGGTAGATTAGTCGAGCAGATCATTTCCAATTTGCCCTCAGGTATATGATTACGGAAGCTACACTTTGTGAGGAAAA…	F-352 near isogenic line	MZCCL10037B03.g Maize Endosperm cDNA Library Zea mays cDNA, mRNA sequence.	418 similar to UP:Q9AES1_BACFR (Q9AES1) Major outer membrane protein OmpA, partial (5%)	GRMZM5G878615_T07	CGCGATCTCGCTCGTGATATTCCAGCCCCGCCGCCGCCGTCCCCGCCCCCATCCGTGACACCCCACCATCACCGCCGCGCCACGCGCGACAACTCCATCCCCCGTCCGCACCCCTACCCCGAGCATCGCAGCGCCTCCCGCACGAGGTCGTTGCGCTTGTCGATCTGATGGCGGCCCATGGCAAAGGAGCAGGTAGAAAATGGCCGATGCCGAGGATATCCAGCCCCTCGTCTGCGACAACGGAACTGGCATGGTCAAGGCTGGGTTCGCTGGCGACGACGCCCCGAGGGCCGTCTTCCCCAGCATCGTGGGGCGCCCGCGCCACATTGGTGTCATGGTCGGGATGGGGCAGAAGGACGCCTACGTCGGTGACGAGGTTCTGCAAACCGATCATGACAA…	cdna	good
27509	25633	CO442092	418 similar to UP:Q9AES1_BACFR (Q9AES1) Major outer membrane protein OmpA, partial (5%)	Down	NotSig	NotSig	On-On	On-On	On-On	4	4	4	4	4	4	517	1519	2711	1718	808	1362		A_92_P025603	ambiguous	EST result. No valid cDNA result. B73 result agrees with EST result.	B	EST	1e-171	2 of 4	4	193096959	193096900	4.08	no info	CDS overlaps intron	1	CAGATCATTTCCAATTTGCCCTCAGGTATATGATTACGGAAGCTACACTTTGTGAGGAAA	1	105	63	CO442092	CAAGCCGGGATTCTGAGCGCCATTGCCACCAACATCGGCATGGCCATGCCTGGTGCAAACGTGACGACAGCCATGGCGGCAGCGGGGACGACGCTAAGTCGAGCAATGGCGAAGCGGCCCGTGGCGGCAGTAACGGTGGAGAGAAGCAGGGGAGTGAATCCAACGGTGGCGGGATACTTAGCGCTGTGGCTTCCAGGATCGGCGTGGCCGTGTCCGGCGCCAACGGGGACCGCAGCGGCAGCGCTGAGGATGGTGCCAAGACGAGCGCTGGCGACGCTGGTCACGGTAGCAAGGGCGAGGAGAAGGGGCGTGGTGTGAACGGTGGTAGATTAGTCGAGCAGATCATTTCCAATTTGCCCTCAGGTATATGATTACGGAAGCTACACTTTGTGAGGAAAA…	F-352 near isogenic line	MZCCL10037B03.g Maize Endosperm cDNA Library Zea mays cDNA, mRNA sequence.	418 similar to UP:Q9AES1_BACFR (Q9AES1) Major outer membrane protein OmpA, partial (5%)	AC233883.1_FGT001	ATGGAAACAGAGGAGGAGGTGAAAGATCGGGATGTTGCAGGTGGTGAGCAAGCCGGGATTCTGAGCGCCATGGCCACCAAGATCGGCATGGCCATGCCTGGTGCAAACAGTGACGACAGCCATGGCGACAGCGGGGACGACGCTAAGTCGAGCAATGGCGAAGCGGCCCGTGGTGGCAGTAACGGTGGAGAGAAGCAGGGGGATGAATCCAACGGTGGCGGGATACTTAGCGCGGTGGCTTCCAGGATCGGCGTGGTCGTGTCCGGCGCCAACGGGGACCACAGCGGCAGCGCTGAGGATGGTGCCAAGACGAGCGCTGGCGATGCTGGTCACGGTAGCAAGGGCAAGGAGAAGGGGCGTGGTGTGAACGGTGGTAGAATAGTCGAGCAGATCATTTCC…	abinitio	good
27509	25633	CO442092	418 similar to UP:Q9AES1_BACFR (Q9AES1) Major outer membrane protein OmpA, partial (5%)	Down	NotSig	NotSig	On-On	On-On	On-On	4	4	4	4	4	4	517	1519	2711	1718	808	1362		A_92_P025603	ambiguous	EST result. No valid cDNA result. B73 result agrees with EST result.	B	EST	9e-179	3 of 4	3	58942516	58942457	3.04	no info	CDS overlaps intron	1	CAGATCATTTCCAATTTGCCCTCAGGTATATGATTACGGAAGCTACACTTTGTGAGGAAA	1	105	63	CO442092	CAAGCCGGGATTCTGAGCGCCATTGCCACCAACATCGGCATGGCCATGCCTGGTGCAAACGTGACGACAGCCATGGCGGCAGCGGGGACGACGCTAAGTCGAGCAATGGCGAAGCGGCCCGTGGCGGCAGTAACGGTGGAGAGAAGCAGGGGAGTGAATCCAACGGTGGCGGGATACTTAGCGCTGTGGCTTCCAGGATCGGCGTGGCCGTGTCCGGCGCCAACGGGGACCGCAGCGGCAGCGCTGAGGATGGTGCCAAGACGAGCGCTGGCGACGCTGGTCACGGTAGCAAGGGCGAGGAGAAGGGGCGTGGTGTGAACGGTGGTAGATTAGTCGAGCAGATCATTTCCAATTTGCCCTCAGGTATATGATTACGGAAGCTACACTTTGTGAGGAAAA…	F-352 near isogenic line	MZCCL10037B03.g Maize Endosperm cDNA Library Zea mays cDNA, mRNA sequence.	418 similar to UP:Q9AES1_BACFR (Q9AES1) Major outer membrane protein OmpA, partial (5%)	AC199526.5_FGT001	ATGGAAACAGAGGAGGAGGTGAAAGATCGGGATGTGGCAGGTGGTGAGCAAGCCAGGATTCTGAGCGCCATGGCCACCAAGATCGGCATGGCCATGCCTGGTGCAAACAGTGACGACAGCCATGGCGGCAGCGGGGACGACGCTAAGTCGAGCAATGGCGAAGCGGCCCGTGGTGGCAGTAACGGTGGAGAGAAGCAGGGGGATGAATCCAACAGTGGCGGGATACTTAGCGCTGTGGCTTCCAGGATCGGCGTGGCCGTGTCCGGCGCCAACGGGGACCGCAGCGGCAGCGCTGAGGATGGTGCCAAGACGAGCGCTGGCAACGCTGGTCACGGTAGCAAGGGCGAGGAGAAGGGGCGTGGTGTGAACGGTGGTAGAATAGTCGAGCAGATCATTTCC…	abinitio	good
27509	25633	CO442092	418 similar to UP:Q9AES1_BACFR (Q9AES1) Major outer membrane protein OmpA, partial (5%)	Down	NotSig	NotSig	On-On	On-On	On-On	4	4	4	4	4	4	517	1519	2711	1718	808	1362		A_92_P025603	ambiguous	EST result. No valid cDNA result. B73 result agrees with EST result.	B	EST	0	4 of 4	1	45942414	45942473	1.03	no info	CDS overlaps intron	3	CAGATCATTTCCAATTTGCCCTCAGGTATATGATTACGGAAGCTACACTTTGTGAGGAAA	1	105	63	CO442092	CAAGCCGGGATTCTGAGCGCCATTGCCACCAACATCGGCATGGCCATGCCTGGTGCAAACGTGACGACAGCCATGGCGGCAGCGGGGACGACGCTAAGTCGAGCAATGGCGAAGCGGCCCGTGGCGGCAGTAACGGTGGAGAGAAGCAGGGGAGTGAATCCAACGGTGGCGGGATACTTAGCGCTGTGGCTTCCAGGATCGGCGTGGCCGTGTCCGGCGCCAACGGGGACCGCAGCGGCAGCGCTGAGGATGGTGCCAAGACGAGCGCTGGCGACGCTGGTCACGGTAGCAAGGGCGAGGAGAAGGGGCGTGGTGTGAACGGTGGTAGATTAGTCGAGCAGATCATTTCCAATTTGCCCTCAGGTATATGATTACGGAAGCTACACTTTGTGAGGAAAA…	F-352 near isogenic line	MZCCL10037B03.g Maize Endosperm cDNA Library Zea mays cDNA, mRNA sequence.	418 similar to UP:Q9AES1_BACFR (Q9AES1) Major outer membrane protein OmpA, partial (5%)	GRMZM2G006981_T01	CTGCTCTCCACCTGACCTGCTTTCGTTTTCGTATATGTGCCAGCAGTCCAGCAGCACCAACTTGTCCACACTCGACACTGTGTTGATTGAGACCTTAGCTCTAGCGGTTTCGTTTCCGGATGGAGGATTCGGTGGGCGCGGATGAGAGGAGGGAGCAGAGCGAGACGATGCCGCACAAAAAGGCGCGCCAAGAAGTAGCGGAGGCCGGTGGTGTTGGCGGCGGCGGCGGCGGCAAGCCAGCTGAGGAGGGCGGGTTCCTGAGCGCTGTGGCGTCCAAGATCGGCGCAACGATGTCCGGGGCCAATGGCGGGAGCGGCGGCGAGGTCGGTGCGGCCATGGCGTCCGACGGCGAGGAGGGAAAGAGGGACGGTGACGGCGAGCCAGGTGAGGAGGGCGGGT…	cdna|est|omrna|protein	good
27759	25941	TC287034	1522 UP:Q43705_MAIZE (Q43705) Cysteine protease precursor, complete	Down	NotSig	NotSig	On-On	On-On	On-On	4	4	4	4	4	4	4327	8822	2557	3166	5591	4113		A_92_P040805	sense gene model	No EST. cDNA result. B73 result agrees with cDNA result.	A	cDNA	60	1 of 1	2	184455757	184455911	2.07	yes	CDS span intron (size=90)	1	TGAGAATGTTGGAGTCAAGGTTTTGGACTCGGTTAACATCACCCTGGGTGCTGAGGATGA	1	10	29	TC287034	NA	NA	NA	1522 UP:Q43705_MAIZE (Q43705) Cysteine protease precursor, complete	GRMZM5G820822_T01	TTGTCGCACTAAAATATTGCCAGTCCCGCAGTCGAGATGGCCCTACGCCGCCAGCTCGCCCTCGCCGTCCTCGCCCTGGCGGCAACCACTGCCGCGGCCAACTCCGGCTTCGCGGACTCCAACCCGATCCGTCCCGTCACCGACCGCGCGGCCTCCGCGCTCGAGTCCACCGTCTTCGCCGCGCTCGGCCGCACCCGCGACGCGCTTCGCTTCGCACGCTTCGCCATCAGGTATGGCAAGAATTACAAGAGCGCGGCGGAGGTCCAGAAGCGGTTCAGGATCTTCTCCGAGAGCCTCCAGCTCGTCCGCTCTACCAACCGGAAAGGCCTCTACGGCTCTACTACCGCCTCGGCATCAACCGCTTCGCGGACATGAGCTGGGAGGAGTTCCGTGCGACCC…	est	good
27759	25941	TC287034	1522 UP:Q43705_MAIZE (Q43705) Cysteine protease precursor, complete	Down	NotSig	NotSig	On-On	On-On	On-On	4	4	4	4	4	4	4327	8822	2557	3166	5591	4113		A_92_P025836	sense gene model	No EST. cDNA result. B73 result agrees with cDNA result.	A	cDNA	60	1 of 1	7	121986633	121986692	7.02	yes	UTR	1	TGTAGGTAGATTGTCAGTTGGGGTTCCGAAGTACTCTACTCATACGTGTGTATGACAGTT	1	103	74	TC287034	NA	NA	NA	1522 UP:Q43705_MAIZE (Q43705) Cysteine protease precursor, complete	GRMZM2G038636_T01	AATGGAGGGGCCCAACGCAGTATATAGCAGCCGGGTGGTGCCGGACATCCGACGCTCGTGCCAGCAGGCCATTCTTCTCGCCTTACTCCCTCACAGAACCCAGTAAAATATTGCCAGTCCCGCCGTCGAGATGGCCCCACGCCGCCTGCTCGTCCTCGCCGTCGTCGCCCTCGCGGCCACCGCCGCCGCGGCCAACTCCGGCTTCGCGGACTCGAACCCGATCCGCCCCGTCACCGACCGCGCGGCCTCCGCGCTCGAGTCCACGGTCTTCGCCGCGCTCGGCCGCACCCGCGACGCGCTCCGCTTCGCACGCTTCGCTGTGAGGTACGGCAAGAGCTACGAGAGCGCGGCGGAGGTCCACAAGCGGTTCAGGATCTTCTCCGAGAGTCTCCAGCTCGT…	cdna|est|omrna|protein	good
27920	26081	TC296484	2401 homologue to UP:Q8VX27_MAIZE (Q8VX27) Inwardly rectifying potassium channel, complete	Down	NotSig	NotSig	On-On	On-On	On-On	4	4	4	4	4	4	1500	1678	3037	3311	595	607		A_92_P025987	sense gene model	cDNA and EST results agree. B73 result agrees with cDNA result.	A	cDNA	59	1 of 1	4	226941489	226941548	4.09	yes	CDS	1	AACAGACCATGAAACTGTGAGGCTGGGGTCTTCCCACAATACATCCGATGGCATAACTAT	1	102	92	TC296484	ATGCCTGTCACCTGCAGCATATATAGATCCAGCCTCCAGCCCTCCACGCCATCTGCATGCAGAGTTGAGAGGCAAAGAAAGAAAAGAAAAAAAAACAAGCATGACTCAAGCTCATTCAAAGTCATGCTTCCAACAATTTTGGGATGGAGTTCAAGTTAAGAGGAACAGTGGCAGCTTCACCATCGAGCTCCTGCCATCTCTTGGCGCAACAATAAACCAATCTAACAAGCTGCGGAAGTTCATCATATCTCCCTACGATCCCTGCTACAGATACTGGGAGCTGTTCCTCATAGTCCTGGTCATTTACTCCGCCTGGATCTGCCCGTTTGAACTAGCGTTTTTGCGGGACTTGCCCTCTAAGCTTCTGCTAGCTGAGAACATCGTCAATGGCTTCTTCGC…	-	-	2401 homologue to UP:Q8VX27_MAIZE (Q8VX27) Inwardly rectifying potassium channel, complete	GRMZM2G081666_T01	ATGCCTGTCACCTGCAGCATATATAGATCCAGCCTCCAGCCCTCCACGCCATCTGCATGCAGAGTTGAGAGGCAAAGAAAGAAAAAGAAAACAAACATGACTCAAGCTCATTCAAAGTCATGCTTCCAACAATTTTGGGATGGAGTTCAAGTTAAGAGGAACAGTGGCAGCTTCACCATCGAGCTCCTGCCATCTCTTGGCGCAACAATAAACCAATCTAACAAGCTGCGGAAGTTCATCATATCTCCCTACGATCCCTGCTACAGATACTGGGAGCTGTTCCTCATAGTCCTGGTCATTTACTCCGCCTGGATCTGCCCGTTTGAACTAGCGTTTTTGCGGGACTTGCCCTCTAAGCTTCTGCTAGCTGAGAACATCGTCAATGGCTTCTTCGCGGTT…	cdna|est|omrna|protein	good
27996	26064	TC284107	851 unknown	Down	NotSig	NotSig	On-On	On-On	On-On	4	4	4	4	4	4	830	2383	2944	3335	2996	3117		A_92_P026057	sense gene model	cDNA and EST results agree. B73 result agrees with cDNA result.	A	cDNA	60	1 of 1	7	22685467	22685526	7.02	yes	UTR	2	ATCATGCATGTGATTAGCTCTAGTCTTGATGTGATCATGCATGTGATACCTGGTGCCCAA	1	102	109	TC284107	GAAAGGCTAATATCAGAAATCTTATGATATGACTGATCCAACACAATGGAGTATACTGCTGGCTAATTTCAAAAATCATATAATGTGACTGATCCAACACAGTGAAGTTGCTACTGGGTAGAAGTGTAAAACAGAAACGTAGTACTTTGGGCACCAGGTATCACATGCATGATCACATCAAGACTAGAGCTAATCACATGCATGATCCAATCACTTGAGGCTAGTGACTGCAAATCTCGATCCTGTATGTAGACACGTACGTAGCTTGGTGACGATGGCTAACAAGGAGTGGAAGCAGAGACCATGTCATAGATGTCCGACTTGACGTTGCCGAAGACGTTGTCGATCAGGGCGAAAATCACCACTGATAAGTCGTTGCTCCCGACGACGCCGTGGCCG…	-	-	851 unknown	GRMZM2G032528_T01	ACCAACCACTCGCATTCGTCACTCGTCCCTCTCCCCTCTCTCCCCCAAGGCCCCAACCCACTTGAGCGAGCCCTAGAGAAGGCAAAAGCCATGGCGTCCTTGGTTGTTCGTGCCGCCGGCGCCGCCGCCGCCGCCGCCCGTCTTCCCTCCCTCCGTCCTCGCCGCAACGGCAGCGGGGTGCTCTCCGGCTTGAGGGTCGGAACAGGGCACTACGGCGCGCGGCTCGCGCTTGCTTCGTCCACAGCTTCTCACAAAGAGTTCAAGATCGCCTGCCTTACTGTCGATGACAGCAGTTTGGGCCCGGGGGATGAATATGAGTCTGACCCCCGCATGCCAGGCGAGGATGAGTTCGACCATTTCTACCGTGTTCTCGCCAAGAAGACTGACAACCTGCTCAGC…	cdna|est|protein	good
28065	26194	TC280931	1875 similar to UP:Q5MFV3_ORYSA (Q5MFV3) BTH-induced ERF transcriptional factor 1, partial (36%)	Down	NotSig	NotSig	On-On	On-On	On-On	4	4	4	4	4	4	3731	5741	3020	2945	2377	3040		A_92_P026121	sense gene model	No EST. cDNA result. B73 result agrees with cDNA result.	A	cDNA	60	1 of 1	7	120354548	120354607	7.02	yes	UTR	2	TGCCGTCTATGATTGGAAGCGAGCTCGAGACTGGTTCAATAATTCACCTTTGCCTACCGT	1	101	142	TC280931	NA	NA	NA	1875 similar to UP:Q5MFV3_ORYSA (Q5MFV3) BTH-induced ERF transcriptional factor 1, partial (36%)	GRMZM2G052667_T02	TTCTTCTTTTTTTCCTGAGAGAATGACATTATTTATGCTTCAGCCTCTTTGTTGTTTGCTACTTTTTCTCCAATTCAGCAACCCGAACAAACTACCCTACAAACAAGTAGAGTAGCTATTCGTTGATTACAAACAAACAAACAATTCATGCTAGATACGTTTTGTTGAGACGGACTGACTGATAGACGACAGTCTTTTTATTATAGATGGCGTGATGACTCCTCCTCCAAAGGATGTCCAAGGAGATAGAGCAGTAAAAAAGCGCGGCCGGAAGAACCAGTACAGGGGAATCAGGCAGCGGCCTTGGGGCAAATGGGCAGCTGAGATCAGGGACCCTAACAAGGGCGTCCGCGTCTGGCTCGGAACCTACAACACCGCCGAGGAGGCAGCTAGGGCATA…	cdna|est	good
28230	26344	TC314676	781 unknown	Down	NotSig	NotSig	On-On	On-On	On-On	4	4	4	4	4	4	1265	1941	1805	2076	6661	5869		A_92_P026276	sense gene model	No EST. cDNA result. B73 result agrees with cDNA result.	A	cDNA	60	1 of 1	3	90410579	90410520	3.04	yes	UTR	1	GTACAAATGGTAGGTTTCAGACTGGTGTGTCGAAACAGTCAGTCCAGTACTTTCTAGTTT	1	100	152	TC314676	NA	NA	NA	781 unknown	GRMZM2G119523_T03	TTCTCCGACCAAATCCCCTCTCCTACTACTACCCACTTCCAACTCCTTCAGAGACCCTAATTACCAGCTACAGCCAGCATCCGATCCAGCGCCCGCCTCTGCTCCCCATGGACTCCGACCAGGAGTCCGTCGACGACTGGGTCGTCCTCGCCTCGTCCTCCGACGACGATGAGCGAGTCATCGCGCTCTCGTCCGGCTCCTGCTCCGACTCCGAGCCCGATCACGCCGCCGGATCCCCCAACCTCCTCCCCGCCTCCATTGACCCCGACGACGCCGAGGGCTTGTATGCGCTGTCGGACGCCGAGGACACCGACGCGTCCCTGCAGCCTTCCCCGCTGCTGCCCAACCCGCTCTCGGGACTCTTGCACCACACGCTGGCCGGGGACGTCGCCTACTCCG…	est|omrna|protein	good
28350	26413	TC295572	1706 similar to PRF:NP_200231.1:15239575:NP_200231 WD-40 repeat family protein (Arabidopsis thaliana), partial (39%)	Down	NC	NC	On-On	On-On	On-On	4	4	4	4	4	4	397	643	418	529	457	606		A_92_P026390	sense gene model	No EST. cDNA result. B73 result agrees with cDNA result.	A	cDNA	60	1 of 1	10	148407536	148407586	10.07	yes	CDS	1	TTGCAATGGTGGGCTCTCACAAGGGATGCTGTCATATATTTGATACATCTGAGAAGAAGC	1	100	81	TC295572	NA	NA	NA	1706 similar to PRF:NP_200231.1:15239575:NP_200231 WD-40 repeat family protein (Arabidopsis thaliana), partial (39%)	GRMZM2G142667_T02	GGAAACAGTTAGTACAAGTTATTGGCCACCACTGTCAGAAAACAGCTAATAATTTACACCTCCTGCAGTACCTGATCTCATCCTCCATGGACAAAACTGTTAAGCTCTGGGACATCACTACCAGTACCTGTTTAAAAACATTCTCACATACGGACTATGTGACTTGCATCCAGTTCAATCCTGTGGATGACAACTTCTTCATTAGTGGATCACTGGATGAGAAAGTTCGGATTTGGAGTGTCCGTGACCGTAAGATTGAGGATTGGAATGATCTTCATGAGATGGTTACCGCTGCTTGTTATTCCCCTGATGGACAGGTTGCAATGGTGGGCTCTCACAAGGGATGCTGTCATATATTTGATACATCTGAGAAGAAGCTTCTGTACAAAAGTCAGATAG…	est|omrna	good
28424	26550	TC302397	863 similar to UP:Q8S4Q2_9FABA (Q8S4Q2) Ethylene-responsive transciptional coactivator-like protein, partial (88%)	Down	Down	NotSig	On-On	On-On	On-On	4	4	4	4	4	4	1879	6358	3600	9488	5107	6535		A_92_P026461	sense gene model	No EST. cDNA result. B73 result agrees with cDNA result.	A	cDNA	58	1 of 1	9	88108726	88108784	9.03	yes	UTR	1	CTTTTTTGAATCGGCTGGTTCGGATGGGCAGTTTGTGTTTGTAGGATCGTAATTGGGGGA	1	99	104	TC302397	NA	NA	NA	863 similar to UP:Q8S4Q2_9FABA (Q8S4Q2) Ethylene-responsive transciptional coactivator-like protein, partial (88%)	GRMZM2G051135_T01	AAGTCCTATCAACAGCGTGCTCGAGATTATAAGCACAAGGAAATACAAGGAAATAAGAGTACAGAGATGCCAACTGGTAGGCTGAGCGGCAACATCACCCAGGACTGGGAGCCGGTGGTTCTGCGCCGTACGAAGCCGAAGGCGGCGGACCTCAAGTCGTCGAAGGCGGTGAACCAGGCGCTGCGGTCGGGCGCGGCCGTGGAGACGGTGCGCAAGTCAGCGGCGGGCATGAACAAGCACTCCACGACGGTGGCGCCCGCGCGTAAGCTGGACGAGACGACGGAGCCCACGGCGGTGGAGCGGGTGGCTGTGGAGGTGCGCGCGGCCATTCAGAAGGCGCGCGTGGCCAAGGGATGGAGCCAGGCAGAGCTGGCGAAGCGCATCAACGAGCGCGCGCAG…	cdna|est|omrna|protein	good
28533	26595	TC290727	998 unknown	Down	NotSig	NotSig	On-On	On-On	On-On	4	4	4	4	4	4	495	861	1334	1286	1506	1567		A_92_P026560	sense gene model	cDNA and EST results agree. B73 result agrees with cDNA result.	A	cDNA	60	1 of 2	3	172905830	172905771	3.06	no	CDS	2	AGTGGGCGTTCGGTTCGGAGAAAGAAGGCACGCATCTCATACAGGTCTGGTTGTTTCCGT	1	99	55	TC290727	TATTTCGACCAACACTGTCTTTGACTGTTTTTTTTTGGTATTTTATCGACCTTTTAGTAACCCGAGCATTGTGGTTGTGGACTTGTTGGTACTGGGTAGGCAACGAAACACTTGGGCCCCAATGCTATTTCCGGCTCGTCGGCAAAGCCGAATCAGGCCAGCGCGCTGGCCAAATGGCGCGAGAACGGAAACAACCAGACCTGTATGAGATGCGTGCCTTCTTTCTCCGAACCGAACGCCCACTCCTCCTCGACGCGCCTCTGGACCATGTCGAACGCCAGCAGCTTCCACGGCGACCACAGGTACACCACCTCCCGCTCGGGGTGGAACGCCATGAACAGGAACGTGATGGGCTGGGACGCGGCGCCGGGGACGACGTCGGCGACCCCGATCTCGTGC…	-	-	998 unknown	GRMZM5G817968_T01	CCACTTGAACCACATATTCTTAAACATTACTAGAACATCGAAGAGACACACTACGCTTACACACCTTCGTGGAAGAATAATTGAATAGCCCCAATACCACAGTAATCGTGATCTATAAAGGACAACAACATGCCGTTCAAGGTGCCATGTAGTATTAAAGGTATTTTCAGTTTTACTACTAATTGTTTTTCTTTAGTTTATTTCGACGAACACTGTCTTTGACTGTTTTTTTTTGGTATTTTATCGACCTTTTAGTAACCCGAGCATTGTGGTTGTGGACTTGTTGGTACTGGGTAGGCAACGAAACACTTGGGCCCCAATGCTATTTCCGGCTCGTCGGCAAAGCCGAATCAGGCCAGCGCGCTGGCCAAATGGCGCGAGAACGGAAACAACCAGACC…	est	good
28533	26595	TC290727	998 unknown	Down	NotSig	NotSig	On-On	On-On	On-On	4	4	4	4	4	4	495	861	1334	1286	1506	1567		A_92_P026560	sense gene model	cDNA and EST results agree. B73 result agrees with cDNA result.	A	cDNA	60	2 of 2	3	172905830	172905771	3.06	yes	CDS	2	AGTGGGCGTTCGGTTCGGAGAAAGAAGGCACGCATCTCATACAGGTCTGGTTGTTTCCGT	1	99	55	TC290727	TATTTCGACCAACACTGTCTTTGACTGTTTTTTTTTGGTATTTTATCGACCTTTTAGTAACCCGAGCATTGTGGTTGTGGACTTGTTGGTACTGGGTAGGCAACGAAACACTTGGGCCCCAATGCTATTTCCGGCTCGTCGGCAAAGCCGAATCAGGCCAGCGCGCTGGCCAAATGGCGCGAGAACGGAAACAACCAGACCTGTATGAGATGCGTGCCTTCTTTCTCCGAACCGAACGCCCACTCCTCCTCGACGCGCCTCTGGACCATGTCGAACGCCAGCAGCTTCCACGGCGACCACAGGTACACCACCTCCCGCTCGGGGTGGAACGCCATGAACAGGAACGTGATGGGCTGGGACGCGGCGCCGGGGACGACGTCGGCGACCCCGATCTCGTGC…	-	-	998 unknown	GRMZM2G110057_T01	ACTCACTCGCACGTTCACTGAATTCATTTCAGGTTTTTGCTATCACGCCCACGTCACCTCCTCGAGTCATCCAGTCGAGCTGTAGGAGTATCACGCGCTTCCTGTGCATCGATCGGAATCTCTGCGTGGCGTGGACGTCGTCCAAGTCGCTTGCTTCACCCTATAGAGAAACCAAAGCATAGCCCGACGCTTCATAATCATAAATAAATAATATCTATAATTCTATATATATAGCAGTCTCTTGTTGAGCAGAATCAGCAGAAAGGTGCAGCTTCAGGAGGAGCTCTCATGGCGTCATAAGTCTCTGGAAGGTCCAAATTAAGATTAGAAGATGGACGGCGAGATGGACGAGGACGCGCTGACGGAGATCCTTGCGAGGCTGCCGTGCAGGTCGCTGGC…	cdna|est|omrna|protein	good
28701	26752	CD998340	418 unknown	Down	NotSig	NotSig	On-On	On-On	On-On	4	4	4	4	4	4	238	372	295	367	448	471		A_92_P026719	sense gene model	cDNA and EST results agree. B73 result agrees with cDNA result.	A	cDNA	60	1 of 1	1	39067680	39067621	1.03	yes	UTR	5	CATGCTGAAACTTTTACTACACCGCCTAAAATCTGTGTGCTAGTTGATACTACCTGTGTT	1	98	59	CD998340	GGATAGCATTAGCTTTTCTTGCGATGCTGTTGCCATGGACCATAGAATGAACCAGTCTAACTCAACGGCAAAAAGATGTGTCGCTCGGAGAGGTTCTCAGATTGATCAAACATACATTCTATGTGGTGTTCTGGTGTGGCGGCACTGCATTTTTTCTTCATATAGGATGCATCGTATCTTCTGATTGTTAATCTTAAGCAGTCTGAAGTGCACACTAGTATTACAGTCTCATATATGTGGACTGTTTTTCATCGTGTTGTTTCCCAGGATTGACGCGTGTGTTGAAAATCTTATTGTATAATAATATGCCCCTTGTTTTCGCAGCCATCCATGCTGAAACTTTTACTACACCGCCTAAAATCTGTGTGCTAGTTGATACTACCTGTGTTCTCGATAAAT…	F2	QBF11h01.xg QBF Zea mays cDNA clone QBF11h01, mRNA sequence.	418 unknown	GRMZM2G160452_T02	ATCCGGGGCCACTAAACGCAGATTTCCTCGGTTCCTTGTACGTTCAGGGCCGGACGACGGGGACAGACAGCGGTGTCGCGGGGCCACCTGCTTCCCAACGCCGACCGCACCTGCTGCCCTGTCGTCCGCCCTCCTTCCCTTCTCCTCCCCTCCAACTGTTTCCTCAACCTCCCGACCCAACCACGGCCGTGCCCGCCAAGGCGCCAACCGCACAGCAGCTGGGGTGCTGACGTGCTGTGGGTGGTTCTGTTGTCCATGGCGCGGAAGCATCAGCATGTTGCCATATTTACCACAGCGTGCCTGCCGTGGATGACTGGGACTGCGGTAAACCCACTGTTTCGGGCTGCATACCTTGCCAAGGCTGGAGATTGGGAGGTCACGCTGGTGGTGCCTTGGCTG…	est|protein	good
28939	27041	TC306566	821 weakly similar to UP:RNPC2_MOUSE (Q8VH51) RNA-binding region containing protein 2 (Coactivator of activating protein 1 and estrogen receptors) (Coactivator of AP-1 and ERs) (Transcription coactivator CAPER), partial (6%)	Down	NotSig	NotSig	On-On	On-On	On-On	4	4	4	4	4	4	328	956	506	431	462	400		A_92_P026946	sense gene model	No EST. cDNA result. B73 result agrees with cDNA result.	A	cDNA	60	1 of 1	9	152744934	152744875	9.07	yes	UTR	2	AACTAGTGGAGGAAAATTTAGTGGAAGCTAGTGTATCGGGAAATGGCTAACGAAAAATGG	1	96	94	TC306566	NA	NA	NA	821 weakly similar to UP:RNPC2_MOUSE (Q8VH51) RNA-binding region containing protein 2 (Coactivator of activating protein 1 and estrogen receptors) (Coactivator of AP-1 and ERs) (Transcription coactivator CAPER), partial (6%)	GRMZM5G832248_T03	TTTTTTTTACAACTTCTCCCTCTCAGTTTACTGTTGAAAAGGCAAACAAAATCACTTAGCCGCGCTGCCTCTGTGTCTGTCTTTTCGTTTAATTAGGGTTTCCGGATCTGCTCTGCGTCGCCGCCGACCAACCTCCACCGCGCGACGCCATGGACTTCGACGAGTACGAGTATCTGGAGAAGACGGTGGAAGCGTTCGCAGCGCCGGCCAACGGTTCGTCGCCGCCCGGGTCGGGGTACAAGGACAAGGAGCGCAGCTCACGCCGCCGCTCAACGGGCGGTGACGAAGAGCGCGACAACGTAGAACGCAGATCGAAGCGTTCTCGCCCCGAGGAAGGCCGCGACCGCGATAGAGAGCGGCACAGGTACCGCGACGGCGACCGGCACCGCAGCAGTCGGG…	est	good
29083	27154	TC288729	914 Zea mays clone EL01T0208E07.c mRNA sequence	Down	Down	Down	On-On	On-On	On-On	4	4	4	4	4	4	5186	13355	1001	9040	1374	10861		A_92_P027085	sense gene model	No EST. cDNA result. B73 result agrees with cDNA result.	A	cDNA	60	1 of 1	1	212054825	212054766	1.07	yes	UTR	1	CGATCTGCAAATGGCGAAAAGTGTGCTTGTTTCTTGCCCGTCTGTATTGTATCGAACTTT	1	95	146	TC288729	NA	NA	NA	914 Zea mays clone EL01T0208E07.c mRNA sequence	GRMZM2G124307_T02	AGAACGTATCGCCCACAATCCTCCACGTCTACCGCAATCTGTCACTATAGCCTGCGCATTCGCATCCGGGCATCCGGCATCCCACCCCACCCACCTCCTTCCTCTTCCCGCCCGCTAAAACCCACGCCACCGCCGCGCGCCGCCGGCAGCGCAAGGGACGCACGATGGCCATGCAGGTGGTGCGCAACCTCGACCTGGAGCGGTACGCGGGGCGGTGGTACGAGATCGCGTGCTTCCCGTCCCGGTTCCAGCCCAAGACGGGCACCAACACGCGCGCCACCTACACGCTGAACCCGGACGGCACTGTGAAGGTGGTGAACGAGACGTGGGCCGACGGGCGCCGCGGCCACATCGAGGGCACGGCCTGGCGCGCCGACCCTGCCAGCGACGAGGCCAAGC…	cdna|est|omrna	good
29100	27186	TC306741	694 Zea mays clone EL01N0321F05.c mRNA sequence	Down	Down	NotSig	On-On	On-On	On-On	4	4	4	4	4	4	9341	17958	5440	8168	6805	6502		A_92_P027102	sense gene model	cDNA and EST results agree. B73 result agrees with cDNA result.	A	cDNA	60	1 of 1	8	144880678	144880737	8.05	yes	UTR	1	GCTGTCCTTGGTCCTCACTGAGAACCCCCGGACGGTTGTGAATATTTTGTCAGTTTTGTC	1	95	112	TC306741	GCACCAGTACAGTGCACGACGGATGGTCTATGTTAATCCTCAGACTGGTGCAATGCAGGAGCAGCACCATCTCAGTGGCAGGAGAGGTCAAATGTCAGTGCAGTTTTTCTCCTACACCACTCTGAAGAGCATGGACGAGGAGCTTGCAGAAGAGTTTGACTTGGATCATCCGGACAGGAGGTGGCTCTGGCCACAAACTGGAGAGGTCTTCTGGCAGGGTCTCTATCAGAGGGAGCGGATCATGCGGCAGCAGGAGAAGGAGCGGCGGAAGCAGCAGAGCAGAGAGAAGATCCAGAGAATCAAGAATAGAGCTCGGCAAAAGACGCTGGGAAAGTATATAAAGCCACCGCCTGATGATACAGGTGGCTCGAACGATACAACATCAGTAGATTTGTAGCA…	-	-	694 Zea mays clone EL01N0321F05.c mRNA sequence	GRMZM2G159053_T01	AGAAACCACACATATAAAGATTTTTGGTCCTTCTGTGATGCGATCAATGCTGGGAACTGCAGGTTAGCTGTTTTGGAGGCCTTCCAAAGGATGTATGGTGTACACCTTGATCATGACCTGGATTCTCTGTTACATATGCCTAATGATGGAGACACATGGTCTGTGATGCAAAGTTGGGTTTTGCCTACACGGTCATTCCTAGAATTTGTTATGTTTTCAAGAATGTTTGTTGATGCACTGGATGCACAAATGTACGACAAACACCATCAAACTGGGCATTGCATCTTGAGTCTTCACAAGGACCGGCACTGCTACTCTCGTGTCCTGGAGTTGATTGTGAATGTTTGGGCATTCCACAGTGCACGACGGATGGTCTATGTTAATCCTCAGACTGGTGCA…	est	good
29107	27200	TC300401	810 similar to UP:Q7XJ64_ARATH (Q7XJ64) At1g15860, partial (78%)	Down	NotSig	Down	On-On	On-On	On-On	4	4	4	4	4	4	281	563	264	293	227	457		A_92_P027109	sense gene model	cDNA and EST results agree. B73 result agrees with cDNA result.	A	cDNA	60	1 of 1	1	212192326	212191854	1.07	yes	CDS span intron (size=408)	1	GTAATATTCAAGAATTTTCTGCACCCTGGAGGATGCCGATTCGGCTTGTTTCCGGTTGCT	1	95	98	TC300401	AAAAAAAAATCGAATGCCCCTCCGTCTTCCTCCCCCTTTTGTTCTCCCACAACGAACTCGGGGCTCGCACCCAGAAGGGAGAGAACTCGTCGCGACGAGGAGAGAAGAACCTGAGGTGGTCCCGAATCAGACGCGGAAGAGGGTGGGTTCAGGAGCAAGCCAGCCTGCCGCCACCATGAGGCGCGCCTCGAAGAAATCCTTGTCGTCTGCCGCGACCGCTAGCGCTGGTGCGGAACAAGTAAATGAAAAACAAAACAGAAAAAGAAAAGGAGTCAGTACAAACCTGACCAGCAGGAAAGCACAACGTGGCCCTACTAAAGCAGTTTCCAAGGAAGTAGAACGGATTGATCAATTTTTCTATACTTATGCCGATAACTCATCTGTCATGATTGACCCAGA…	-	-	810 similar to UP:Q7XJ64_ARATH (Q7XJ64) At1g15860, partial (78%)	GRMZM2G067067_T09	AAAAAAATAAAATCGAATGCCCCTCCGTCTTCCTCCCCTTTTGTTCTCCCACAACGAACTCGGGGCTCGCACCCAGAAGGGAGAGAACTCGTCGCGACGAGGAGAGAAGAACCTGAGGTGGTCCCGAATCAGACGCGGAAGAGGGTGGGTTCAGGAGCAAGCCAGCCTGCCGCCACCATGAGGCGCGCCTCGAAGAAATCCTTGTCGTCTGCCGCGACCGCTAGCGCTGGTGCGGAACAAGTAAATGAAAAACAAAACAGAAAAAGAAAAGGAGTCAGTACAAACCTGACCAGCAGGAAAGCACAACGTGGCCCTACTAAAGCAGTTTCCAAGGAAGTAGAACGGATTGATCAATTTTTCTATACTTATGCCGATAACTCATCTGTCATGATTGACCCA…	est	good
29242	27293	TC293756	1179 weakly similar to UP:U2AF1_DROME (Q94535) Splicing factor U2af 38 kDa subunit (U2 auxiliary factor 38 kDa subunit) (U2 snRNP auxiliary factor small subunit), partial (7%)	Down	Down	Down	On-On	On-On	On-On	4	4	4	4	4	4	298	451	276	438	176	340		A_92_P027233	ambiguous	cDNA and EST results agree. B73 result agrees with cDNA result.	A	cDNA	58	1 of 3	1	56316665	56316606	1.04	no	UTR	1	TACAGATGTAGCCCCATCACATGCCAGTGGTGGAGGGTCGAATTGATGAACCTGTCAACT	1	94	168	TC293756	TCCTTCCTTCCCCCGTCGAATCCCACCTTCCTTCCCCCGCCCGTTAAGCAGCCGAGTCAGCAGCAATGGCGGCCGTGCTGAGGAGAGCCGTGGCGCAGTGCTTCGCGTCGTCGTCGTCGTCGTCGCCGGCGACGTTCGGGCTCCGGCGGTTCCTGCAGGAGCAGCCGGCGTTCCGCCCCGCCGTGCCGCCCGACCGCTTCATGCCCCTGGCCGACCGGATCCGGGACCTCGGGGTCGGCGTCGCATTCCCGCGGATCAACCTCGACGGCCTCGTGCCGCCCGCGCCGGCGCCGGCGCCGGCCAAGCGGGAGCCGGACGCGGCGCTGCCCGCGGCGAGCCTCACGGTGGAGGAGGCGCGCAAGGTGCTGCGCGCCACACAGATGGAGGCGGCCCGCGCGC…	-	-	1179 weakly similar to UP:U2AF1_DROME (Q94535) Splicing factor U2af 38 kDa subunit (U2 auxiliary factor 38 kDa subunit) (U2 snRNP auxiliary factor small subunit), partial (7%)	GRMZM2G315279_T01	CTCTGTTGGGTTCTGATTTCTAACTAATGTATCCCAACTTATTTGGGATTAAAAGACTTTATTGCTGTCTAGTATTGGATCAGATGCAATGCAAGCCTATAAAACACAAACTGACCACTAAACTGTAATACTGTAACAGTTGCCGCATTTGAATTTATCTTGTACGTTTCAAACATCAGGTGACCATCGATTTGTTTCTATCACTTAATTGCCATGTGATCATAAACCATTCAATTATGGAGAATTTGCAGTTCCACATGCCGCCTCATAGTTTATGTATCTTTAATATTAGGTATACATGATGATCAAAGATTTCGGAAGTCAAATTGGCAAAAAGAATGTGTGCCTTATAAACATAGGATGTAACACAACAGGAAAGGTGAAAAGGTATTTTTATCT…	est|omrna	good
29242	27293	TC293756	1179 weakly similar to UP:U2AF1_DROME (Q94535) Splicing factor U2af 38 kDa subunit (U2 auxiliary factor 38 kDa subunit) (U2 snRNP auxiliary factor small subunit), partial (7%)	Down	Down	Down	On-On	On-On	On-On	4	4	4	4	4	4	298	451	276	438	176	340		A_92_P027233	ambiguous	cDNA and EST results agree. B73 result agrees with cDNA result.	A	cDNA	58	2 of 3	1	226276367	226276308	1.07	yes	UTR	2	TACAGATGTAGCCCCATCACATGCCAGTGGTGGAGGGTCGAATTGATGAACCTGTCAACT	1	94	168	TC293756	TCCTTCCTTCCCCCGTCGAATCCCACCTTCCTTCCCCCGCCCGTTAAGCAGCCGAGTCAGCAGCAATGGCGGCCGTGCTGAGGAGAGCCGTGGCGCAGTGCTTCGCGTCGTCGTCGTCGTCGTCGCCGGCGACGTTCGGGCTCCGGCGGTTCCTGCAGGAGCAGCCGGCGTTCCGCCCCGCCGTGCCGCCCGACCGCTTCATGCCCCTGGCCGACCGGATCCGGGACCTCGGGGTCGGCGTCGCATTCCCGCGGATCAACCTCGACGGCCTCGTGCCGCCCGCGCCGGCGCCGGCGCCGGCCAAGCGGGAGCCGGACGCGGCGCTGCCCGCGGCGAGCCTCACGGTGGAGGAGGCGCGCAAGGTGCTGCGCGCCACACAGATGGAGGCGGCCCGCGCGC…	-	-	1179 weakly similar to UP:U2AF1_DROME (Q94535) Splicing factor U2af 38 kDa subunit (U2 auxiliary factor 38 kDa subunit) (U2 snRNP auxiliary factor small subunit), partial (7%)	GRMZM2G425863_T02	GCAACACCCACCAGGCCACACCCAACCCCACCTTCATTGATTGATTACAGCCCGTTCATCCTTCCTTCCCCCGTCGAATCCCACCTTCCTTCCCCCGCCCGTTAAGCAGCCGAGTCAGCAGCAATGGCGGCCGTGCTGAGGAGAGCCCGTGGCGCAGTGCTTCGCGTCGTCGTCGTCGTCGTCGCCGGCGACGTTCGGGCTCCGGCGGTTCCTGCAGGAGCAGCCGGCGTTCCGCCCCGCCGTGCCGCCCGACCGCTTCATGCCCCTGGCCGACCGGATCCGGGACCTCGGGGTCGGCGTCGCATTCCCGCGGATCAACCTCGACGGCCTCGTGCCGCCCGCGCCGGCGCCGGCGCCGGCCAAGCGGGAGCCGGACGCGGCGCTGCCCGCGGCGAGCCT…	est|omrna|protein	good
29242	27293	TC293756	1179 weakly similar to UP:U2AF1_DROME (Q94535) Splicing factor U2af 38 kDa subunit (U2 auxiliary factor 38 kDa subunit) (U2 snRNP auxiliary factor small subunit), partial (7%)	Down	Down	Down	On-On	On-On	On-On	4	4	4	4	4	4	298	451	276	438	176	340		A_92_P027233	ambiguous	cDNA and EST results agree. B73 result agrees with cDNA result.	A	cDNA	58	3 of 3	9	58354679	58354738	9.03	no	UTR	1	TACAGATGTAGCCCCATCACATGCCAGTGGTGGAGGGTCGAATTGATGAACCTGTCAACT	1	94	168	TC293756	TCCTTCCTTCCCCCGTCGAATCCCACCTTCCTTCCCCCGCCCGTTAAGCAGCCGAGTCAGCAGCAATGGCGGCCGTGCTGAGGAGAGCCGTGGCGCAGTGCTTCGCGTCGTCGTCGTCGTCGTCGCCGGCGACGTTCGGGCTCCGGCGGTTCCTGCAGGAGCAGCCGGCGTTCCGCCCCGCCGTGCCGCCCGACCGCTTCATGCCCCTGGCCGACCGGATCCGGGACCTCGGGGTCGGCGTCGCATTCCCGCGGATCAACCTCGACGGCCTCGTGCCGCCCGCGCCGGCGCCGGCGCCGGCCAAGCGGGAGCCGGACGCGGCGCTGCCCGCGGCGAGCCTCACGGTGGAGGAGGCGCGCAAGGTGCTGCGCGCCACACAGATGGAGGCGGCCCGCGCGC…	-	-	1179 weakly similar to UP:U2AF1_DROME (Q94535) Splicing factor U2af 38 kDa subunit (U2 auxiliary factor 38 kDa subunit) (U2 snRNP auxiliary factor small subunit), partial (7%)	GRMZM2G005747_T01	CTCTGTTGGGTTCTAATTTCTAACTAATGTATCCCAACTTATTTGGGATTAAAAGACTTTATTGCTGTCTAGTATTGGATCAGATGCAATGCAAGCCTATAAAACACAAACTAACCACTAAACTGTAATACTGTAACAGTTGCCGCATTTGAATTTAACTTGTACGTTTCAAACATCAGGTGACCATCGATTTGTTTCTGTCACTTAATTGCCATGTGATCATAAACCATTCAATTATGGAGAATTTGCAGTTCCACATGCCGCCTCATAGTTTATGTATCTTTAATATTAGGTATACATGATGATCAAATATTTCGGAAGTCAAATTGGCAAAAAGAATGTGTGCCTTATAAACATAGGATGTAACACAAACAGGAAAGGTGAAAAGGTATTTTTATC…	est|omrna	good
29367	27368	TC289719	1054 similar to UP:Q5QLZ3_ORYSA (Q5QLZ3) Gastric mucin-like protein, partial (34%)	Down	NotSig	NotSig	On-On	On-On	On-On	4	4	4	4	4	4	589	890	945	998	650	711		A_92_P027349	sense gene model	No EST. cDNA result. B73 result agrees with cDNA result.	A	cDNA	39	1 of 1	6	154330911	154330852	6.06	yes	UTR	2	TTCAGAAACCGAAGACGTTTGAGATTGCGGGGTCTGAGTCTCTTGATTTGTGCCTAGAGA	1	94	87	TC289719	NA	NA	NA	1054 similar to UP:Q5QLZ3_ORYSA (Q5QLZ3) Gastric mucin-like protein, partial (34%)	GRMZM2G701206_T02	CACGCTCTCCCACGCAGCCCTTCCAGCACCACCACCACCAGCAGCAAGCATCGTCGTCCCCCGTCCGCCTCTCCGCTTCCTTCCAGGCTTCTAGCCCTCTCTCCTCGGCATCTCTAGCGCGGGCGGCATCTATAGTAGCCCTAGCCCCGGCCGCGGCATTGGAGGAAGGCAGCGGCATTGGCTGCGGGAACCGGAGAAGGAGGCATTGACTAGGTACAAGCCTCTGTAACCTGCCGGATCCGGATCCGAATCCGCGCTGCCGACTGCCGGAGTTTGGGGGCAACGAAGCTTGCTCTAGTCTCTAGAGATGGAGGACCTACTGGGTTCGGAGATCGGGAAGAACGACTACGATTGGCTCCTAACTCCTCCTGGGACCCCACGTGTTCCTGCACTGGAGGG…	cdna|est	good
29392	27416	TC293734	849 similar to UP:Q6YWF1_ORYSA (Q6YWF1) C2 domain-containing protein-like, complete	Down	NotSig	NotSig	On-On	On-On	On-On	4	4	4	4	4	4	357	684	402	298	564	411		A_92_P027373	sense gene model	No EST. cDNA result. B73 result agrees with cDNA result.	A	cDNA	30	1 of 1	8	145164478	145164536	8.05	yes	UTR	2	TTGCCATTTGACATGTTGATCATGTAGCGGGTACCCGAAAAGGATGCAATCCTAAATGGG	1	94	37	TC293734	NA	NA	NA	849 similar to UP:Q6YWF1_ORYSA (Q6YWF1) C2 domain-containing protein-like, complete	GRMZM2G074735_T01	TAATAATATAACCACAGAAATCCATCGACGAACAACTGAGAAGAGCTGCGCCTGCGCCTGCGCCTGCGGGAAAGGGAGAACATGGTGGGGAAGAAGAGGGGTGTTATCTCCCCGCTGGACCATCTCGCTGGGCTGCTGGAGGTGCGCGTGGTGAGGGGAGTGGACCTCGCCATCCGCGACCTCCGATCCAGCGACCCCTACGTCGTCCTTCGCATCGGCAAGGCGCAGAAAGTGAAGACGCGAGTGGTCAAGAAGAGCATCAATCCGGAATGGAACGAAAAACTCACCCTCTCTATTGAAGACCCTGCCGTTCCTATTAGACTGGAAGTATTTGACAAGGACACTTTCGTTGATGATGCAATGGGTAACGCGGAGCTGGACATCCGCCCGTTAGTCGAG…	abinitio|cdna|est|omrna	good
29627	27704	TC292336	1543 unknown	Down	NotSig	NotSig	On-On	On-On	On-On	4	4	4	4	4	4	428	827	552	408	1824	1160		A_92_P027599	sense gene model	No EST. cDNA result. B73 result agrees with cDNA result.	A	cDNA	60	1 of 1	8	113008676	113008617	8.04	yes	UTR	2	TGGTGTTTCGGCGGTGTGGTGGGAACAGTGATGAATAAACGTGTAATGGACTGTTTACAA	1	92	78	TC292336	NA	NA	NA	1543 unknown	GRMZM2G044947_T03	GTCCACATGGCCGCACCGCCTAGACACGGGTCGCGCGCAATAACCCACCGATCGAGCTGAGCACGCACGACCTGGCGCTCGCTTTAAACTCTCGCTCTCAATCGTCGTCGCCTCGGGCTCTCGGCAGACAGCTGCGGCGGCGTGCCTGGCAGTGAAGCGGTAGCAGGTAGAGCCAGCCAGTCTAGCTTAGCCACCACACTAGTGTGATGGCGACCACCGGCGGCGGCAAGGCGGCACTGGTGCTGGGGCGGCTTCTGCTTCTGCTGTGCGTGCTCGGCCATGGAGCTGCGCAGCGGTACAACGCCATCTGGAGCTTCGGCGACTCCATCTCCGACACCGGCAACCTCTGCGTGGGGGGCGGGTGCCCTTCCTGGCTCACCACGGGGCAGCCGCCCTACG…	cdna|protein	good
29766	27808	TC295243	1172 weakly similar to UP:BSH_ARATH (P93045) Chromatin structure remodeling complex protein BSH (Protein bushy) (SNF5 homolog), partial (87%)	Down	NotSig	Up	On-On	On-On	On-On	4	4	4	4	4	4	3738	6798	3414	2775	3407	2079		A_92_P027735	inconclusive	No valid cDNA / EST result. No valid B73 result.	D	no result	NA	NA	NA	NA	NA	NA	NA	NA	NA	GAGAGCGTGTTATTCCTGATGAGGGTCGGTGCTGCCCTGTCACCTAGTCTGACGACACCC	1	91	140	TC295243	NA	NA	NA	1172 weakly similar to UP:BSH_ARATH (P93045) Chromatin structure remodeling complex protein BSH (Protein bushy) (SNF5 homolog), partial (87%)	NA	NA	NA	NA
29775	27825	TC296488	790 unknown	Down	NC	NotSig	On-On	On-On	On-On	4	4	4	4	4	4	311	466	243	353	271	321		A_92_P027743	sense gene model	No EST. cDNA result. B73 result agrees with cDNA result.	A	cDNA	60	1 of 1	9	71261840	71261899	9.03	yes	UTR	3	CCACCGTCAACGTTGTGCCTTGCGCTTCACCAATGCGATGAAATGTTTTAGTTGTGTGCG	1	91	122	TC296488	NA	NA	NA	790 unknown	GRMZM2G105198_T08	GATCCTTCGACGCCGCCCTCCCTCAGCTCATTCCCTGCCGCCGCTCATCTGCTGGCCTTGTCTCACTGCCGCCCAACCATTTTCCTCCCTCAAGCTAGCACGCAGCCTCAACTCCTCTCCCACCTCACGCACGTCTCTCCCAGCCGTTCCTTCATTTCTCTGGCTCGTCCTTCTCCATGAGGTCGCGCCCTGCTGCGCCGTCGTGCTGGTCGCCGGCTGAGCCCCCTTCAGTGCCTGACGCCGCATCTCCCTGGTGCTCACCTCTGTTTCCCCCTGCGTTGGACGACCTCGCACTCCCTCCCTGCTCCAGATTTCTCCATGGTCGCCCCTTTCCTTGCCCCGGGTGGCGAGCTCGCCCCTCATTCCTGCTCGCCTAATCTCCACTTCCCTGTTGCAGCC…	est	good
29803	27877	TC284214	578 unknown	Down	NotSig	NotSig	On-On	On-On	On-On	4	4	4	4	4	4	110	183	279	323	578	628		A_92_P027769	ambiguous	cDNA and EST results agree. B73 result agrees with cDNA result.	A	cDNA	60	1 of 4	2	34829181	34829240	2.04	yes	UTR	1	AAGCAAGCAAAAGCTGAACACCGATCATCAGAAAGACGCACTACCCTCGATCAGTTCCAA	1	91	66	TC284214	GGCATTCAGACATTTTGGTTCGTTAAGGTGGACTCAAATCTGAAGTCTGAACAAAAGAACAGGAACGCAACTAAGCTCGATGAGTTCGAAGCAAGCAAAAGCTGAACACCGATCATCAGAAAGACGCACTACCCTCGATCAGTTCCAAAGAATGCAGAAAAAGAAATGACGAAAGAATCCTTGAAGAACCTCTGCGAGAACTGATCCAGTTCCAGACCGGCCCACAGGACGTGTCAACAGCGTCCTATCCAAGCTTGATCACGCGCGTGTCGACTGCGATGAAGGCGCCTCCTCTACTATCTCGCTGTCCACCGGAACTGAAGCGGCCTCGGCGTCCGTTTCTCGCCGTGCCTCGGAAGCAGTGGGTCCTCCAAATCCCGCGTCGACGACGACTTCCGC…	-	-	578 unknown	GRMZM2G451785_T01	TTTCTTGGCATTCAGACATTTTGGTTCGTTAAGGTGGACTCAAATCTGAAGTCTGAACAAAAGAACAGGAACGCAACTAAGCTTGATGAGTTCGAAGCAAGCAAAAGCTGAACACCGATCATCAGAAAGACGCACTACCCTCGATCAGTTCCAAAGAATGCAGAAAAAGAAATGACGAAAGAATCCTTGAAGAACCTCTGCGAGAACTGATCCAGTTCCAGACCGGCCCACAGGACGTGTCAACAGCGTCCTATCCAAGCTTGATCACGCGCGTGTCGACTGCGATGAAGGCGCCTCCTCTACTATCTCGCTGTCCACCGGAACTGAAGCGGCCTCGGCGTCCGTTTCTCGCCGTGCCTCGGAAGCAGTGGGTCCTCCAAATCCCGCGTCGACGACGAC…	cdna	good
29803	27877	TC284214	578 unknown	Down	NotSig	NotSig	On-On	On-On	On-On	4	4	4	4	4	4	110	183	279	323	578	628		A_92_P027769	ambiguous	cDNA and EST results agree. B73 result agrees with cDNA result.	A	cDNA	60	2 of 4	2	34829181	34829240	2.04	no	UTR	1	AAGCAAGCAAAAGCTGAACACCGATCATCAGAAAGACGCACTACCCTCGATCAGTTCCAA	1	91	66	TC284214	GGCATTCAGACATTTTGGTTCGTTAAGGTGGACTCAAATCTGAAGTCTGAACAAAAGAACAGGAACGCAACTAAGCTCGATGAGTTCGAAGCAAGCAAAAGCTGAACACCGATCATCAGAAAGACGCACTACCCTCGATCAGTTCCAAAGAATGCAGAAAAAGAAATGACGAAAGAATCCTTGAAGAACCTCTGCGAGAACTGATCCAGTTCCAGACCGGCCCACAGGACGTGTCAACAGCGTCCTATCCAAGCTTGATCACGCGCGTGTCGACTGCGATGAAGGCGCCTCCTCTACTATCTCGCTGTCCACCGGAACTGAAGCGGCCTCGGCGTCCGTTTCTCGCCGTGCCTCGGAAGCAGTGGGTCCTCCAAATCCCGCGTCGACGACGACTTCCGC…	-	-	578 unknown	GRMZM2G154484_T01	AGCCTTTCACTTTCAAACAATCACAGCACAATCCAAAGGACGACGAGGGAGAGGGAGCGAAAAAGCCAGAGCAAGAGCAAGAGACGAACGATCAAGAGTCAAGGGAGCGAAGGACCGATGGCCGACCCCAGCTATTGGGATTGGATGGACATCGAAGACCTCGTCCTGCCCGTCGTCATCTTTGCCAGCGTCACCGTGGCCCCGTGGCTCGTCGTATTCATTTTCTTGTACATCAAGCAATGGTGGCGCGTCTTCAGGCTCGGCGGCGTCACCACCCTGAGGCGGAACCTGAGCCGAAACTGCGTCCTGTGCCAACAAAGCCTGGAGGCCGGTGAGAAGGTCCGCACGCTCTCCTGCAACCACGAGTTCCACTACGGCCGCAGCGTCAAGTGCGAGGGC…	abinitio|cdna|est|protein	good
29803	27877	TC284214	578 unknown	Down	NotSig	NotSig	On-On	On-On	On-On	4	4	4	4	4	4	110	183	279	323	578	628		A_92_P027769	ambiguous	cDNA and EST results agree. B73 result agrees with cDNA result.	A	cDNA	60	3 of 4	2	156447723	156447782	2.07	yes	UTR	1	AAGCAAGCAAAAGCTGAACACCGATCATCAGAAAGACGCACTACCCTCGATCAGTTCCAA	1	91	66	TC284214	GGCATTCAGACATTTTGGTTCGTTAAGGTGGACTCAAATCTGAAGTCTGAACAAAAGAACAGGAACGCAACTAAGCTCGATGAGTTCGAAGCAAGCAAAAGCTGAACACCGATCATCAGAAAGACGCACTACCCTCGATCAGTTCCAAAGAATGCAGAAAAAGAAATGACGAAAGAATCCTTGAAGAACCTCTGCGAGAACTGATCCAGTTCCAGACCGGCCCACAGGACGTGTCAACAGCGTCCTATCCAAGCTTGATCACGCGCGTGTCGACTGCGATGAAGGCGCCTCCTCTACTATCTCGCTGTCCACCGGAACTGAAGCGGCCTCGGCGTCCGTTTCTCGCCGTGCCTCGGAAGCAGTGGGTCCTCCAAATCCCGCGTCGACGACGACTTCCGC…	-	-	578 unknown	GRMZM2G464023_T01	TTTCTTGGCATTCAGACATTTTGGTTCGTTAAGGTGGACTCAAATCTGAAGTCTGAACAAAAGAACAGGAACGCAACTAAGCTTGATGAGTTCGAAGCAAGCAAAAGCTGAACACCGATCATCAGAAAGACGCACTACCCTCGATCAGTTCCAAAGAATGCAGAAAAAGAAATGACGAAAGAATCCTTGAAGAACCTCTGCGAGAACTGATCCAGTTCCAGACCGGCCCACAGGACGTGTCAACAGCGTCCTATCCAAGCTTGATCACGCGCGTGTCGACTGCGATGAAGGCGCCTCCTCTACTATCTCGCTGTCCACCGGAACTGAAGCGGCCTCGGCGTCCGTTTCTCGCCGTGCCTCGGAAGCAGTGGGTCCTCCAAATCCCGCGTCGACGACGAC…	cdna	good
29803	27877	TC284214	578 unknown	Down	NotSig	NotSig	On-On	On-On	On-On	4	4	4	4	4	4	110	183	279	323	578	628		A_92_P027769	ambiguous	cDNA and EST results agree. B73 result agrees with cDNA result.	A	cDNA	60	4 of 4	2	156447723	156447782	2.07	no	UTR	1	AAGCAAGCAAAAGCTGAACACCGATCATCAGAAAGACGCACTACCCTCGATCAGTTCCAA	1	91	66	TC284214	GGCATTCAGACATTTTGGTTCGTTAAGGTGGACTCAAATCTGAAGTCTGAACAAAAGAACAGGAACGCAACTAAGCTCGATGAGTTCGAAGCAAGCAAAAGCTGAACACCGATCATCAGAAAGACGCACTACCCTCGATCAGTTCCAAAGAATGCAGAAAAAGAAATGACGAAAGAATCCTTGAAGAACCTCTGCGAGAACTGATCCAGTTCCAGACCGGCCCACAGGACGTGTCAACAGCGTCCTATCCAAGCTTGATCACGCGCGTGTCGACTGCGATGAAGGCGCCTCCTCTACTATCTCGCTGTCCACCGGAACTGAAGCGGCCTCGGCGTCCGTTTCTCGCCGTGCCTCGGAAGCAGTGGGTCCTCCAAATCCCGCGTCGACGACGACTTCCGC…	-	-	578 unknown	GRMZM2G162456_T01	AGCCTTTCACTTTCAAACAATCACAGCACAATCCAAAGGACGACGAGGGAGAGGGAGCGAAAAAGCCAGAGCAAGAGCAAGAGACGAACGATCAAGAGTCAAGGGAGCGAAGGACCGATGGCCGACCCCAGCTATTGGGATTGGATGGACATCGAAGACCTCGTCCTGCCCGTCGTCATCTTTGCCAGCGTCACCGTGGCCCCGTGGCTCGTCGTATTCATTTTCTTGTACATCAAGCAATGGTGGCGCGTCTTCAGGCTCGGCGGCGTCACCACCCTGAGGCGGAACCTGAGCCGAAACTGCGTCCTGTGCCAACAAAGCCTGGAGGCCGGTGAGAAGGTCCGCACGCTCTCCTGCAACCACGAGTTCCACTACGGCCGCAGCGTCAAGTGCGAGGGC…	abinitio|cdna|est|protein	good
29842	27791	TC307070	819 weakly similar to UP:Q6ZPS7_MOUSE (Q6ZPS7) MKIAA1382 protein (Fragment), partial (3%)	Down	Down	Down	On-On	On-On	On-On	4	4	4	4	4	4	502	895	344	567	350	695		A_92_P027806	sense gene model	No EST. cDNA result. B73 result agrees with cDNA result.	A	cDNA	58	1 of 1	8	137537817	137537875	8.05	yes	UTR	2	TGTTTGGTTGCGGGATTGCTGGGGTCGACATACTTCTTTTAGTAGTAGTACAACAGGTTT	1	91	157	TC307070	NA	NA	NA	819 weakly similar to UP:Q6ZPS7_MOUSE (Q6ZPS7) MKIAA1382 protein (Fragment), partial (3%)	GRMZM2G064767_T02	AACCAAACAGCGAGCGCAAGGAAGAAAGGTCGAAGCGTCGTCTCTCTCGGCACGGAGCCTAGTGCCCGGCCTCGTGAGATCCGAAATTCAGAAGCGAGGATGGCGACGACCGCGACTAGGCGGTGGTGGAGGCGGCACGACGGCGGCGACGATGACCCAGACGACCTCGTCCCCATGGACACCCAAGAGCAAGAAGAGCTGGTCCGGTCTCTGGAGGCTAAGCAGGCGCAGCAAGGCCGCCGTTGGAGGCGCGTCTTCGCGGGGTTCCTCCTAGGTTACGTGGCCTTCCTTGTCTACTCCAGTTTCCATCATGCTTGGTCTCCCTGGGAGCTGGTTGGTTTCTTACTCCTGACAACTATTCTTCTGTTTATGACGTTTATGGTCATGTTTTATGCCCAA…	est|omrna|protein	good
29929	27954	TC287319	1427 similar to GB:AAO63370.1:28950893:BT005306 At1g69370 (Arabidopsis thaliana), partial (77%)	Down	NotSig	NotSig	On-On	On-On	On-On	4	4	4	4	4	4	6663	12383	10624	13210	13130	12656		A_92_P030911	antisense gene model	No EST. cDNA result. B73 result agrees with cDNA result.	A	cDNA	60	1 of 1	8	173103381	173103322	8.08	no	UTR	3	GGGAGGGAGAGCGAGCACGTTTAGGCAGGGAATGCTGCGATTTATTTGGAAGCGGGTGAC	1	72	53	TC287319	NA	NA	NA	1427 similar to GB:AAO63370.1:28950893:BT005306 At1g69370 (Arabidopsis thaliana), partial (77%)	GRMZM2G124365_T04	GATTTATGATATAAGTCGGATGCGTCTCGTTTTGTTGCCCGCGGTCGTGGCCTCCTGGGCCCCTCTCCACCTACCCTACCAAACCTGCTCTCCCCTCCGCCCCCACGCGGTCACCCGCTTCCAAATAAATCGCAGCATTCCCTGCCTAAACGTGCTCGCTCTCCCTCCCATTTCATCCCGGCATTTTCCTTGCCCAACGTGCTCTCCCTCCCATTTCCTGCGAGGTGGTTGGTGGCGATGGCCTTCAAGCTGATCACCAAGCCCGCGGCGGCGTCGCCCGCTGCTGCTTACTGGGGAGATCTCGCCCGGGGGCCGCAGGGTACGAGCCGCGTTGCCTTCGGACCAGCGCCCAGGAACAAGGGGCTCCGCGCGGCCAACAACTCCGCAACGCCCATAGCT…	est	good
29929	27954	TC287319	1427 similar to GB:AAO63370.1:28950893:BT005306 At1g69370 (Arabidopsis thaliana), partial (77%)	Down	NotSig	NotSig	On-On	On-On	On-On	4	4	4	4	4	4	6663	12383	10624	13210	13130	12656		A_92_P027888	sense gene model	No EST. cDNA result. B73 result agrees with cDNA result.	A	cDNA	60	1 of 1	8	173107428	173107487	8.08	yes	UTR	3	TTAAACCAGAACATCAGTAAGTACCCAGTTTTGGGGAGAGGATGGAAAATATACCATGTG	1	90	154	TC287319	NA	NA	NA	1427 similar to GB:AAO63370.1:28950893:BT005306 At1g69370 (Arabidopsis thaliana), partial (77%)	GRMZM2G124365_T03	GATTTATGATATAAGTCGGATGCGTCTCGTTTTGTTGCCCGCGGTCGTGGCCTCCTGGGCCCCTCTCCACCTACCCTACCAAACCTGCTCTCCCCTCCGCCCCCACGCGGTCACCCGCTTCCAAATAAATCGCAGCATTCCCTGCCTAAACGTGCTCGCTCTCCCTCCCATTTCATCCCGGCATTTTCCTTGCCCAACGTGCTCTCCCTCCCATTTCCTGCGAGGTGGTTGGTGGCGATGGCCTTCAAGCTGATCACCAAGCCCGCGGCGGCGTCGCCCGCTGCTGCTTACTGGGGAGATCTCGCCCGGGGGCCGCAGGGTACGAGCCGCGTTGCCTTCGGACCAGCGCCCAGGAACAAGGGGCTCCGCGCGGCCAACAACTCCGCAACGCCCATAGCT…	cdna|est	good
29982	28055	TC309492	714 weakly similar to GB:AAS99695.1:46518427:BT012551 At5g47530 (Arabidopsis thaliana), partial (41%)	Down	NotSig	NotSig	On-On	On-On	On-On	4	4	4	4	4	4	1164	1813	2414	2783	3757	5528		A_92_P027937	sense gene model	cDNA and EST results agree. B73 result agrees with cDNA result.	A	cDNA	60	1 of 1	7	137522970	137523029	7.03	yes	UTR	1	GCTTGTATTGTATGTCCGTTTTGGACGGTCCTCTATTGCTCTGCATACGTACATGCATAC	1	90	48	TC309492	GCTTCTGCTCAGGCACGTCCGCGCCCCACGCCCATCGGCTCCCACTCTCTCCCACCAACTTTGAAGCACTCACTTCACTCGCGCTTGCTTCAGCTTCACCCACGCCAACGCAGGCAAGTACGCGACCATTCCCCCCTCGCCAAGCGCGCGGGAAGAACCAACCAACCAGAACCATGGCCATGGCCACGGCCGGCGCCGTCATCGCGGCATGCATCCTGGCGCTGCTGGCCCCGCCGCCGGCGCGCGCGGCGGGCGGCGGGCGGTGCGCGGGTGAGTCCTTCTCCGCGAACCGCGCCTACGCGGCGTGCAACGACCTGCCCCGCCTCGGCGCGTCCATGCACTGGACCTACGACCGCGCGTCGGGCGACCTCCACGTCGCGTTCGTCGCCGCGCCGGCCG…	-	-	714 weakly similar to GB:AAS99695.1:46518427:BT012551 At5g47530 (Arabidopsis thaliana), partial (41%)	GRMZM2G066219_T01	GCTTCTGCTCAGGCACGTCCGCGCCCCACGCCCATCGGCTCCCACTCTCTCCCACCAACTTTGAAGCACTCACTTCACTCGCGCTTGCTTCAGCTTCACCCACGCCAACGCAGGCAAGTACGCGACCATTCCCCCCTCGCCAAGCGCGCGGGAAGAACCAACCAACCAGAACCATGGCCATGGCCACGGCCGGCGCCGTCATCGCGGCATGCATCCTGGCGCTGCTGGCCCCGCCGCCGGCGCGCGCGGCGGGCGGCGGGCGGTGCGCGGGTGAGTCCTTCTCCGCGAACCGCGCCTACGCGGCGTGCAACGACCTGCCCCGCCTCGGCGCGTCCATGCACTGGACCTACGACCGCGCGTCGGGCGACCTCCACGTCGCGTTCGTCGCCGCGCCGGCCG…	est|omrna|protein	good
30239	28221	TC298489	1743 similar to UP:Q8L3P5_ORYSA (Q8L3P5) Beta-galactosidase, partial (47%)	Down	NotSig	NotSig	On-On	On-On	On-On	4	4	4	4	4	4	16621	33080	15052	8426	12941	10052		A_92_P028182	gDNA	No valid cDNA / EST result. Allow B73 result.	C	gDNA	50	1 of 1	9	153303205	153303155	9.07	NA	NA	NA	TACTGCTACTGCTAGTGGTAAGGCAGGAGCCTTGCAATTGTCGGGGGAGAATTGTCTGTA	1	89	43	TC298489	NA	NA	NA	1743 similar to UP:Q8L3P5_ORYSA (Q8L3P5) Beta-galactosidase, partial (47%)	NA	NA	NA	NA
30281	28293	TC286516	849 weakly similar to PRF:NP_849284.1:30679001:NP_849284 expressed protein (Arabidopsis thaliana), partial (61%)	Down	NotSig	Down	On-On	On-On	On-On	4	4	4	4	4	4	299	882	248	279	332	581		A_92_P028219	inconclusive	EST result. No valid cDNA result. B73 result (EST vs genome) agree with EST result, but score below cut-off.	E	EST	0	1 of 1	1	222155379	222151909	1.07	no info	NA	2	AGTTCTCTGCCAAAGTTATGAGATAAATGATGACATTCGCGAGCTGTCCGGGATGACATC	1	88	130	TC286516	GATCACAGATCACGCACACTCGAGAACTCCATTTCGATCTCATTTGAAATCAACCCATCCTCGTTTCCTCCGTCTAGCAGCCTCTCACCCTCATGGCCAAGATCAAGATCGGGATCAATGGGTTTGGCAGGATCGGGAGGCTGGTGGCCAGGGAGGCCAGCGATGGCGAAGACGTTGCCGCCGGCGTTTGTATACCGGATCAGCACGGCCGACGAGTGGGCGGAGTTTCAGCGCACGGGCGCCACCCTTGGAGGCTTCCTCGACAGCTCCAGCGGCTGCATCCATCTCAGCGACCTAAACCAGGTGAAGATGACTTTAAAAAACTTTTTCCTGGGAAGGAATGATCTGTACCTACTGCAAATTGATACTTTCAAGCTTGCAGATGGGTTAATTTATGAG…	-	-	849 weakly similar to PRF:NP_849284.1:30679001:NP_849284 expressed protein (Arabidopsis thaliana), partial (61%)	GRMZM2G096303_T02	AACCAAACAAGCGTCGTCATTCATTTCCTCACTCAGCGAGGCTAGGCAAGCTGGCCGTCAAGCTCAGGCCGTCAGGCGATACAACTACAAGCCTACAGTGCCTACCCCTCCGCCGCCTAGAGAGAGAGAGGCCAGCGATGACGAAGACGACGCCGCCGGCGTTCGTGTACCGGATCAGCACGGCCGACGAGTGGGCGGAGTTTCAGCGCACGGGCGCCACCCTTGGAGGCGACCTCGACAGCTCCACCGGCTGCATCCATCTCAGCGACCTAAACCAGGTGAAGATGACTTTAAAAAACTTTTTCCTTGGAAGGAATGATCTGTACCTACTGCAAATTGATACTTTCAAGCTTGCAGATGGGTTAATTTATGAGCTAAGTGATGGTGATAACTATTTTC…	cdna	good
30446	28439	TC293608	1313 weakly similar to PRF:NP_200657.1:15237678:NP_200657 cinnamoyl-CoA reductase family (Arabidopsis thaliana), partial (76%)	Down	NotSig	NotSig	On-On	On-On	On-On	4	4	4	4	4	4	2145	3033	2923	3231	4544	4530		A_92_P028366	sense gene model	No EST. cDNA result. B73 result agrees with cDNA result.	A	cDNA	60	1 of 1	5	2707832	2707891	5	yes	CDS	1	GAAGATCATCAGGGATGCCGTCGAGAGCCTCAAGAGCCGAGGCCACATCTCCTGAATCCT	1	87	140	TC293608	NA	NA	NA	1313 weakly similar to PRF:NP_200657.1:15237678:NP_200657 cinnamoyl-CoA reductase family (Arabidopsis thaliana), partial (76%)	GRMZM2G107076_T02	CAACCGCATCCCTAGTACAGATCGAGTGTACCGTAGCCACTCCACGTCTCCACGCTCCACGGTCCCACTCGCACCCCCCGACGGGTCGGAACCTCAGCTCAGAGGATCGGAAGAACGGACGACGGCGAGATGGCAAGCGGGGAAGAAGGCAAGGGCGAGACGGTGCTGGTCACCGGGGCCAGCGGCTTCATCGGTTCGACCCTCGTCCGCGGCCTCCTCGGCCGCGGCTACAACGTCCGCGCCGGCGTCCTCGACCCCGACGACAGGGCGGAGACGGACCACCTCCTCGCGCTCGCCGCCGGCGCCGGCCGCCTCAGCTTCTTCCGCTGCGACCTCCTGGACGGCGCCGCGCTGCTCGACGCGGCAAGGGGGTGCTCGGGCGTCTTCCACCTCGCGTCA…	est	good
30566	28507	CD526459	318 similar to UP:Q5M111_STRT1 (Q5M111) Valyl-tRNA synthetase, partial (1%)	Down	NotSig	NotSig	On-On	On-On	On-On	4	4	4	4	4	4	7940	12224	10493	9955	17927	15115		A_92_P028479	gDNA	No valid cDNA / EST result. Allow B73 result.	C	gDNA	35	1 of 1	9	9465302	9465267	9.01	NA	NA	NA	CCTATCTAAAAAGATGGTGGTTTGCTTAGTGAGGCTCTGGGCCCTGTGTTGGGTTCAAAG	1	87	69	CD526459	GCCGAGTTCTGTAGCTAGAGCTTGTAACCCGAGCGGGGGCATTAAGGTGGCGCGGATGCTTTGCGATGGTTTCTGGGCCTGGGCTCGTTGNGACTCTAGCCGGCTTTGCCCATCCCAAGTTGGTTGTGTCTGGCGGGGCTCTAGCGAAAGCTTGGGTCTCTGCAGACCTGGAGTGGCAGGAATGGCGTGAGGCTGGCTTCACAGAGCAGCGAACACTGCCCACTTCCAACAACGGTGGGAGGATAACAAGCCGCTGCACTTTGAACCCAACACAGGGCCCAGAGCCTCACTAAGCAAACCACCATCTTTTTAGATAGGAAAAAAAAAAAAAAAAAAAAAAAAAAAAAAA	A188	EST1889 Zea mays sperm cell cDNA library Zea mays cDNA clone Zmsp5844 5', mRNA sequence.	318 similar to UP:Q5M111_STRT1 (Q5M111) Valyl-tRNA synthetase, partial (1%)	NA	NA	NA	NA
30596	28564	TC315296	574 unknown	Down	NotSig	NotSig	On-On	On-On	On-On	4	4	4	4	4	4	626	1211	664	926	296	418		A_92_P028508	sense gene model	cDNA and EST results agree. B73 result agrees with cDNA result.	A	cDNA	60	1 of 1	8	125470286	125470227	8.05	yes	CDS	1	TTGGATCCACATCTATGGAATGGAAGATGGGTAGCGGTGAAGAATTGGAGGGATATCTTG	1	87	9	TC315296	GAATTCCATTGTGTTGGGCGCCAACCACACCAAATACGGGATCGAGTGGCCGTTCATGGTGTGCTCTGTGCAACGGCGGGCCGCCGTACAACATGAAGCAGGGAAGACCCGCCTGTGGCGACCTGTGCCCACCGGAGGCGAAGGTGGTCAGCTGGGATGGCGTGCACTTCACGGATTTCGGCAGCGGCCTTGCTGCCAAGCTTGCGATGAGCGGGGAGTACTCCAAGCCCACGGTGAAGCTGGCAAGCTTGATCCATGGCGGATCCAAGAAAACGTCAGACTCTTGATGCGGACCATTGACCGAGTCGTGACCTTTGGATCCACATCTATGGAATGGAAGATGGGTAGCGGTGAAGAATTGGAGGGATATCTTGCACCAGGCTGTTTCTTGACGAAGAT…	-	-	574 unknown	GRMZM2G048200_T02	GTTGTTGAACCTTGAGACTACTAGCTAGAGAGAGAAATATCCAGGCCGAAGGCGAGAGAGGTCTGAGCGGGGAGACGACGCCCGCGCCATGGCAGGCGCCACCAACGGCGGAGGCAACGGCGGAGGCGGGAAGGTGGTCAGCATGCCGCTGCAGTACTTCTGCGTGCTGGCGGCGGTGGTGGTGGCCGTGATGGTGCTGTCGCTGTCGTTCATGTCGCCGGCGGCCATGGTGGCCGTCCGCCAGAACCTCAGCTCTGTGGCGGCCGCCCCCGGTGGCAGCAGCAACAGCAGCGCCGGCGGCGCCGGAGCGGGAGGCGCCGCCGGCCTGGCCAAGGCCGCGTCACCGCCGGCGGGCTGGAAGGAGAAGGAGCAGGAGCAGGAGCAGGAGCAGGCGCGGCG…	cdna|est|omrna	good
30809	28812	TC281226	742 unknown	Down	NotSig	NotSig	On-On	On-On	On-On	4	4	4	4	4	4	1113	1814	1558	1701	944	1307		A_92_P028717	sense gene model	No EST. cDNA result. B73 result agrees with cDNA result.	A	cDNA	60	1 of 1	3	170119998	170119939	3.06	yes	UTR	3	ATATGGCGTGCTGGTGTGGACCTGTAGTATGGTATCCACTGCTGTGTTATTGTGTATGCT	1	85	94	TC281226	NA	NA	NA	742 unknown	GRMZM2G081188_T03	AAAACACATCTTAGTTTTCCTTTTTCATTCGTACATAGTTCAGTTTTATTCCAAGCTTGAAACTTGTTTATGACTTTTCTAGACCTCTAGAAGTATTAACTCAAAATTTTGAATTGTATTTGTCCAGTTCTTGAATCTTTAGTTTTATGTGACACAGGTCACATTCCCTCCTTGAAGGAAGGAAACTCACAGGAGACGATATTTAATCCACCTTGGCGGCATGAGCCAGTCGCAATAGGTTCAAGGTTTGGAGAAGCATTTCAAGAGCCAGCTTCATTTCTTGCCATACGACCTCTGTTTGAGGACGAGAGATACATGGTAACATATAACCCAACAAAGGATAAAGTATATGCTTTGCTCAAGGACCAGGCAAAATCAGACGACATTATTAAAGCTGCT…	est	good
31094	29030	TC304070	625 similar to UP:YIPL_ORYSA (Q8S5M8) Yippee-like protein OJ1003C07.11, partial (77%)	Down	NotSig	NotSig	On-On	On-On	On-On	4	4	4	4	4	4	842	1512	1489	1215	972	793		A_92_P028986	sense gene model	cDNA and EST results agree. B73 result agrees with cDNA result.	A	cDNA	58	1 of 1	9	149119786	149119727	9.07	yes	CDS	1	CAAGGAAGGGAAGTACATCCTCGAGAGAGCTAGAATGGTGAAAGATGGGTGACGACCATT	1	84	33	TC304070	CCGTCAATTGCTCAGGCGATAGTGGCTGCAGAGCATTTCTGGGATGGGGCTGCTCTTCCTGGAGCGGCTCGAGGGGGAGGGCGTGTTCAGGTGCCGGCGCTGCCGCGTGGACGCCGCCTCCAAGGACGCCATCATCTCGAGGGACTTCTACGGCCGCAGCGGCCGCGCCTACCTCTTCGACCACGTTGTGAACATATGCCTAGGCCCTAATGAGGATCGATATCTTGTAACCGGGCTCCATACTGTGAATGACATCTACTGTAGCTGCTGCCAACAGATTCTTGGCTGGAGATATGAGAAAGCCTACGAGCAAAGCCAGAAATACAAGGAAGGGAAGTACATCCTCGAGAGAGCTAGAATGGTGAAAGATGGGTGACGACCATTTGGATGCTCTTACTT…	-	-	625 similar to UP:YIPL_ORYSA (Q8S5M8) Yippee-like protein OJ1003C07.11, partial (77%)	GRMZM2G181148_T03	GAAAGAAATGGCAGGAGCTCTGCCTAATCATTAAAAGGAGAGTCCAGAAAACACACTGTACAGGTCCGAGGACCGAGACAAGACAAGACAGACTAGCAAACACGACGTGAGGAACGCTCCTAACAGACCCGTACAAAGCAGCTAAACCACTGCAGCAGCCCTAATACTGGGGAACGTAGCTCTCTTGAAAGAGAAAGCCTACGAGCAAAGCCAGAAATACAAGGAAGGGAAGTACATCCTCGAGAGAGCTAGAATGGTGAAGGATGGGTGACGATCATTTGGATGCTCTTACTTCTAACACCCCAGAAGCGCAATCTTCTTGAACTCTGGAAAGATTCAGAACTATCCCTCAATTTGCATGCCTCAGAACATTTGACACCTAATTGGCATCCCAGTTAG…	cdna|est|omrna|protein	no_start
31125	29089	TC300880	624 weakly similar to PRF:NP_199209.1:15240057:NP_199209 nuclear transport factor 2 (NTF2) family protein : RNA recognition motif (RRM)-containing protein (Arabidopsis thaliana), partial (7%)	Down	BelowBG	BelowBG	On-On	Off-On	Off-Off	3	4	2	4	0	2	88	159	-	100	-	-		A_92_P029017	sense gene model	cDNA and EST results agree. B73 result agrees with cDNA result.	A	cDNA	60	1 of 1	8	144842877	144842818	8.05	yes	UTR	2	GCTGTTTTTGGCCTGTTCTTTGACATGAGGGTACCCAAAAACTCTAGTTGCTCGTGGGTG	1	83	142	TC300880	GCAGAGAATAATTTTATTGAAAATTGCAAAAGATACTAGAACAGAGGAATGAGCACACAATTCCATATTCCGTAGATGAATACAACTAGTATTCCAGTGATCATACAAACTAAGTGGACAACACTAAACTCAGTTCACAGCATCACCACTTGACTTCACATTTCAGTTGATTTTGCACAAACATAACAACATATAATAAAAAGTTGACACCCACGAGCAACTAGAGTTTTTGGGTACCCTCATGTCAAAGAACAGGCCAAAAACAGCAGCTCTGACTAGCAGCCCTCATGTCAGCAGGTCTTGAAGGCGTCCACCGCATCTAGTTCTTCAGTCTGATCTAAGCTGGGTTCTTCTCAGTTTCTCTTCTGCTTCTGCTCTCGGCTTGGCAATGGCTGAACG…	-	-	624 weakly similar to PRF:NP_199209.1:15240057:NP_199209 nuclear transport factor 2 (NTF2) family protein : RNA recognition motif (RRM)-containing protein (Arabidopsis thaliana), partial (7%)	GRMZM2G122044_T01	TTCGTCTTCAGATCTAGGGTTCTCTCGTGCTCTGTTCTCATCTTCTGCTCGCTGGTGTCCCCTCTCTCTCACCCATGGCTTCGGCGGCGGCGGCAACTCAGGTGGGGACTTACTTCCTGCGGAACTACTACAACCTGCTGCAACAAACCCCCGATGTCGTCCACCAGTTCTACAGCGAAGCCAGCACCATGGTCCGCGTCGACGACCTCACCGGCAACAATACTGCAACAAGGAGCTGTCGTTCAGCCATTGCCAAGCCGAGAGCAGGTGATGGCGCTGGCACCTTGCTCGAATTGATGGTGATGCACGACCTGCCTTGGTGTGAGGAGTATTTTTGTAGTTTTTATTTGTAGGATGAGTGTTCTTCCTGGAAAAAAAGGGACCCAATGTCTACGCTAC…	est|omrna	good
31224	29118	TC282410	1279 weakly similar to UP:Q944L1_ARATH (Q944L1) At1g70780:F5A18_4, partial (32%)	Down	NotSig	NotSig	On-On	On-On	On-On	4	4	4	4	4	4	6592	15510	7703	7030	5327	5368		A_92_P029112	sense gene model	No EST. cDNA result. B73 result agrees with cDNA result.	A	cDNA	60	1 of 1	9	153456770	153456711	9.07	yes	UTR	1	GTCTGTTTTTTCAATTAATCAGGATTGTTTGTTGCCGCCAGTGAGATGGCGAAGTGTAAT	1	83	113	TC282410	NA	NA	NA	1279 weakly similar to UP:Q944L1_ARATH (Q944L1) At1g70780:F5A18_4, partial (32%)	GRMZM2G075227_T01	CCCCATTTCCATTCCTCGCTCACCAAGCCAACAACCAAATCGAATTCGCCGACGACTCTCTTTATTCCTCCCGCTCGCCGCCGCGGCCGCCGCCTGAGGGCAAGAAGCGAGCGAGCGCACCGCGGATCTCCCTCCCGGCCCCGCCGCGCGCACCGGTGAAGACGACGAGCCCCTCGTGAATGGTGGGAGCCCGCGCGACGTCCGTCGCCTCGCAGCCGCAGCCGGAGGAGGCCTCCTTCCGCGGCTTCGGTTACTGCATGCAGGGCTGGTACCACCGCTGCATCGGTCTCGACCCCTGAACCCCGCCGCCACTTGCTTCTTTGATTTGATTTCATTCGGTTCGTTCGGTGCCCCTCCCGTCCTGGATCTGTTGCGCGAGAGCGCGGCAGCGCGCGAGAT…	cdna|est|protein	good
31229	29128	TC307394	2092 Zea mays clone EL01N0555F12.d mRNA sequence	Down	NotSig	NotSig	On-On	On-On	On-On	4	4	4	4	4	4	1518	2129	860	804	2749	3751		A_92_P029117	sense gene model	No EST. cDNA result. B73 result agrees with cDNA result.	A	cDNA	60	1 of 1	1	61139621	61139680	1.04	yes	UTR	1	TCTTTTTCTGATGATGCGATGCAACGAGCAACGATGCCGTCCGTCGGTCCTTTGTGAAGA	1	83	103	TC307394	NA	NA	NA	2092 Zea mays clone EL01N0555F12.d mRNA sequence	GRMZM2G102497_T01	CGGGCGCGTCTCGCGAGTCTTGCCTCGTCTCTCTGCAAATGGGTGCCGTCCATATATAAACTGGACGCGGCAGTGGTCCTCAGTCTTCACACTCCCCACTCCTCTCTCTCTTTCTCCCTCCCTCGTCGTCCCATCGGAACTCGGATGGGGAGCGGGAGCGAGGCGCATCTGCCGCGGAGCCGTTCGGTCTCCGCGCAGCCTTGAGCGCCGCACCGTGTCTTCGGGCTGTCCAGCTTGCGTCGCGAGGGGCGAGACGCTACGCGAGAGCGCGACAGGGCTCTTGGATCCCCCCAGAGGGCCACAGAGCCCACACAACAGCAGATACCCGCCGCGCAGTGGAGCCTAGATAGAGAGAGAGAGAGAGAGTAGTGCAGCCGCTACCGCTCTCGCTCGCTCGGC…	cdna|est|omrna|protein	good
31309	29278	TC310935	1446 similar to PIR:A84591:A84591 26S proteasome regulatory subunit S2 [imported] (Arabidopsis thaliana), partial (37%)	Down	NotSig	Up	On-On	On-On	On-On	4	4	4	4	4	4	4109	7736	4511	4930	3434	2431		A_92_P029192	sense gene model	No EST. cDNA result. B73 result agrees with cDNA result.	A	cDNA	60	1 of 1	4	237610457	237610398	4.1	yes	UTR	4	TGTAATTTTCTTTTTGGCGTTCGTCTCGGCCAATCGATAGCATACATAGTCCTTGTTTTG	1	82	114	TC310935	NA	NA	NA	1446 similar to PIR:A84591:A84591 26S proteasome regulatory subunit S2 [imported] (Arabidopsis thaliana), partial (37%)	GRMZM2G155384_T03	CCCTTCTTAATAACAAAGCACAACACAGGCAAAGAGGATCCGTCTTCCTCCGTGCTGCCTCACTTCCGCCGCACGCGACCGGAGAGGCGGCTCACTGCGTAGCGCCGCGAGCCCAACCCTAGCCCCGCCCGCCCGTCCATTCCTTCCGTCCTTCTGGTGGACCAGCTGCCGAGCCCCTCCGGCAGGCATGTCTCCCCCCGAGAACCCCAGCCCCGCGGCGCCGGCCGAGCCGTCGCAGCCGCCGCCACCGGCGGCCGCGGCCAAGGGGAAGGGGAAGAAGGACGAGAAGAAGGATGACGATCTGTCGGAGGAGGATCTGGCGCTCAAGGAGCAGCTGGAGCTCTACGTCGTGCGGGCGCAGGACGCGGATCCCGGCGTGCAGAAGCTCGCGCTCGAGAG…	est|omrna	good
31329	29314	TC283583	1142 similar to UP:Q6H3X9_ORYSA (Q6H3X9) Cyclin-like, partial (68%)	Down	NotSig	NotSig	On-On	On-On	On-On	4	4	4	4	4	4	1511	3212	3523	3144	787	1067		A_92_P029211	sense gene model	No EST. cDNA result. B73 result agrees with cDNA result.	A	cDNA	60	1 of 1	1	94820998	94821057	1.05	yes	UTR	2	TCTTGGGAAATTTTTGTTTTCACCATTGTTCGACGGATCATGCATGCATGGATCAATGAG	1	82	74	TC283583	NA	NA	NA	1142 similar to UP:Q6H3X9_ORYSA (Q6H3X9) Cyclin-like, partial (68%)	GRMZM2G076468_T02	CAAGTAGTTCCCAAGGCAGGCAGCACCACCAACATAAAAGAAGAAGAAGGAGAACTGAAGCGACCAATAAGAATTCTCTCCACTCAGGCCACTCGCTCGGCCCATTCCCCGGACCCCGATCGACCCACCCATCCATCCATCATCCATGACGACGGGGGAGGGGGCAGAGGCGGCGGCCGTGCCGCGGGTGGTCTCCATCCTGTCGGCGCTGCTGCAGCGCGTGGCGGAACGCAACGACGCCGCGGCGGCGGCGCCGCCGCCGGCTGCTGCTGCTGGCCCCCCGGTACTGTCGGCGTTCCAGGGGCTCACCAAGCCGGCCATCTCCATCGGCGGCTACCTGGAGCGCATCTTCCGCTTCGCCGGCTGCAGCCCGTCCTGCTACGTCGTCGCCTACATCTA…	est	good
31349	29353	TC315403	787 unknown	Down	NotSig	NotSig	On-On	On-On	On-On	4	4	4	4	4	4	536	1274	738	950	267	231		A_92_P029230	sense gene model	No EST. cDNA result. B73 result agrees with cDNA result.	A	cDNA	60	1 of 1	1	12344568	12344509	1.01	yes	CDS	2	CTTCTGGGCAGGACGACTACTACAACCAAGAAGCCACCTACTGCAGCTACAACAACCAAG	1	82	34	TC315403	NA	NA	NA	787 unknown	GRMZM2G453111_T01	ATCTACTCCCACCTTTTTTTTCCTAGCTACACATATGCTCTAATCTTTAGAGTTGGCTATCTCTAGCAGTCTTCTTATGCCACTCCTTATCTTACTTTTATTTTAAATTTTACTCTATAAATATTATCTATTTTTTTGGATCAGTTATTCGAATTCGTAGAGACAAAACACTTCTAAGGTAGGTAAGGGTTAAAGCCAAAACAGACTCAGGAGGCCGTGGAGATAGCCTATTGTCTGCCGAATCTTCTTTCTGTCTTCATGGCAGTGCCGGACATAGTTGCAGTTGGAACTTCTACGGAGGAACACACACAGTGCCGGTGCGAATCAATGGTGGTTTCATGACCTCTTGATTCGCTTCGTCTACCTCCGTAAGAGCCATCATCTACTCCAGTACACCCC…	cdna|est|omrna|protein	good
31567	29445	TC304023	760 unknown	Down	NotSig	NotSig	On-On	On-On	On-On	4	4	4	4	4	4	270	488	192	142	168	176		A_92_P029438	EST	EST result. No valid cDNA result. B73 result (EST vs genome) agrees with EST result.	E	EST	3e-41	1 of 1	7	139525861	139526498	7.03	no info	NA	2	AAGGGCCCCGGTCACTAGCGTACGTACGTATCGGTACCGTACCGCGTGGGTTGACACGTA	1	81	107	TC304023	CACGCACGCGCCGATCAAAAGCCCAAGCTAGCGCCCAAGGCCGGCCGGCGGCCTTAACAAGCTCGATCTTCCAGTCCAGTACTTAATTGGATAGATCAAGCTCGACCGGCGGCTGAGCGCGCGCGTGCGGCGCCATGGCTTTGTTGTCGAGGCAGCTCGCGGCGGCCCTCGTCGCCGTGCTGGTGGCGCTCGCTTTCCTTACCGCGTGCGCGAGCGCCGCTAGGCCGGCGCCTGCAGCGAGCGGCGGCGGCGGCGGGGAGGAGGAGGAGGCCACGGCCACGACGACGCCCGCGTACCTGCGGCAGGTGTACCCGGCGGTGGTGGAGATGCTCTTGGCCAGGCTGCCGGCCGGGCCCAGCCCGAAGGGCCCCGGTCACTAGCGTACGTACGTATCGGTAC…	-	-	760 unknown	AC196726.2_FGT001	ATGGCTTTGTCGTCGAGGCAGCTCGCGGCGGCCCTCGTCGCCGTGCTGGTGGCGCTCGCCTTCCTTACTGCGTGCGCGAGCGCCGCAAGGCCGGCGCCTGCAGCGAGCGGCGGCGGCGGCGGGGAGGAGGAGGAGGCCACGGCCACGACGACGCCCGCGTACCTGCGGCAGGTGTACCCGGCGGTGGTGGAGACGGTGGAGATGCTCTTGGCCAGGCTGCCGGCCGGGCCCAGCCCGAAGGGCCCCGGTCACTAG	abinitio	good
31619	29545	TC312361	1864 weakly similar to UP:Q8S237_ORYSA (Q8S237) Lustrin A-like, partial (56%)	Down	Down	Down	On-On	On-On	On-On	4	4	4	4	4	4	384	662	287	590	330	592		A_92_P029487	ambiguous	No EST. cDNA result. B73 result agrees with cDNA result.	A	cDNA	59	1 of 3	4	182878463	182878404	4.08	yes	CDS	2	ACAACATCGATCCTGCCCGAACGTCCGTCTTCTTCATGACGATTTCTCCTCCTCACCTCA	1	81	3	TC312361	NA	NA	NA	1864 weakly similar to UP:Q8S237_ORYSA (Q8S237) Lustrin A-like, partial (56%)	GRMZM2G451325_T01	CGGACCGACGCCGACAGTTGCCGGACGGACCTAACACTAACAGCAAGCCTTACCAGCCGCGGGATCGGACTAGGCTTGTTGGCCTCGCGTCGCGTCTCGGTCCCCTTGCCGCGGAGTCGCCACCATCGGCATCCAGCACCTTCCCCCAGCAGCAGAGCAGTCTCCGGCCGCAGCCATGGCGCCGCCCATCTCCACCTCCGACCCCGCGCTCCCCAACACTACCACAACCACCTCGTCGGCCCCCAAGTCGTCGTCTCGCCCCTTCCTCGCCCCGCTCGCAGCCTCCGCGCGCTCCCTCCTCGCCTCGGCGCGCCGCTCCCCGGTCACCACGCTCGCCGCCGCCTTCTTCCTCCTCGCGCTCGTCATGTACGGCGAGGACGCCCGCACCATCGCCGAGCT…	cdna|est|omrna|protein	good
31619	29545	TC312361	1864 weakly similar to UP:Q8S237_ORYSA (Q8S237) Lustrin A-like, partial (56%)	Down	Down	Down	On-On	On-On	On-On	4	4	4	4	4	4	384	662	287	590	330	592		A_92_P029487	ambiguous	No EST. cDNA result. B73 result agrees with cDNA result.	A	cDNA	59	2 of 3	10	1082458	1082399	10	yes	CDS	3	ACAACATCGATCCTGCCCGAACGTCCGTCTTCTTCATGACGATTTCTCCTCCTCACCTCA	1	81	3	TC312361	NA	NA	NA	1864 weakly similar to UP:Q8S237_ORYSA (Q8S237) Lustrin A-like, partial (56%)	GRMZM2G066165_T01	TCGGGCTGGGCTTGTTGGCCTCGCCTCGGTTGGTGCCCTCTCTGCCGCCGCGGACGAGAGTCGCCACCACCACCACCATCCAGCCAGCCCCTTCCCTTCCCCAGCAGCAGTCTCCAGCCGCAGCCATGGCCAAGCCACCGCCGCCCACCTCCACCTCCGACCCCGCGCTCCCCACCACTGCTACAACCACCTCGTCGGCCCCCAAGTCGTCGTCTCGCCCCTCCCCCCGCCCCCGGGGCCTCCTCGATCCGCTCGCAGCCTCCGCGCGCTCCCTCCTCGCCTCGGCGCGCCGCTCCCCGGTCACCACGTTAGCCGCCGCCTTCTTCCTCCTCGCGCTCGTCATGTACGGCGAGGACGCCCGCACCATCGCCGAGCTCTCCATCGACGACTACCTCTACC…	cdna|est|protein	good
31619	29545	TC312361	1864 weakly similar to UP:Q8S237_ORYSA (Q8S237) Lustrin A-like, partial (56%)	Down	Down	Down	On-On	On-On	On-On	4	4	4	4	4	4	384	662	287	590	330	592		A_92_P029487	ambiguous	No EST. cDNA result. B73 result agrees with cDNA result.	A	cDNA	59	3 of 3	1	241328191	241328250	1.08	yes	CDS	1	ACAACATCGATCCTGCCCGAACGTCCGTCTTCTTCATGACGATTTCTCCTCCTCACCTCA	1	81	3	TC312361	NA	NA	NA	1864 weakly similar to UP:Q8S237_ORYSA (Q8S237) Lustrin A-like, partial (56%)	GRMZM2G042506_T01	ATGCGCGAAGCCGCGAACGAGGGAGAGCTGCTGGTGGCCCTCGTCATCGGCAGTGACCATTCGCTCCGTCAGCGTGCTCCATCTCTGATCCCTAATTCCTCCTTTAGGTTTCGCATTCAGTGCAAGCACAGTCACTTCCCGATCAGATTCCAGCAGTGCCAACATAACTTGCTAGATCTGAGTGCTTTGCTGCGTTCCTTCGTGTTCAAGGGCAGGAAGAAGATCGTCAAGCGGGGTTCCTTCAACACCTTCTACGAATATGGTATCGAGCTTGTTCTCGGAACGAAGGTGATTTCCGTCGATGTGCGCCGGAAAACACTGGATACTTCCACCGGGGAAACCATCAGCTATGAAACGCTTATTGTTGCGACGGGTGCTCGGGCCGTGAAGCTGGAAGAG…	abinitio|est|omrna|protein	good
31648	29597	TC280349	1729 homologue to UP:HD2C_MAIZE (Q9M4U4) Histone deacetylase 2c (HD2c) (Zm-HD2c), partial (75%)	Down	BelowBG	BelowBG	On-On	Off-On	Off-On	3	3	1	3	1	3	85	188	-	447	-	341		A_92_P029514	sense gene model	No EST. cDNA result. B73 result agrees with cDNA result.	A	cDNA	58	1 of 1	1	214108161	214108220	1.07	yes	UTR	1	AAACCAAACACCCCTGAATCGCAATCATCATCAGAGAACGACAATCCGTGTGCTGTTGCG	1	80	116	TC280349	NA	NA	NA	1729 homologue to UP:HD2C_MAIZE (Q9M4U4) Histone deacetylase 2c (HD2c) (Zm-HD2c), partial (75%)	GRMZM5G842990_T02	TCTTTTAAATCTGCAAGGTGGTGTCTGTTTTTTATTCAACAGGAGGTCTACATGGTGGTGTCTATAGGTCTCGATGTCAAGCCTGGTTCCACTGTTAAGTGTGAGCCTGGATATGGTTTTATGCTGCACCTTTCCCAGGCTGCTCTTGGGGAATCGAAGAAGAGTGATAATGCGCTATTGCCTTGATGTATGTCAAAATTGATGATCAGAAACTTGCCATTGGAACCCTCTCTGTTGACAAGAACCCACACATACAATTTGATCTGGTTTTCGATAAAGAGTTTGAGCTGTCGCACACATCAAAAACTACCATCGTCTTCTTCACTGGCTACAAGGTTGAGCAACCATTCAAGGAAGATGGAATGGATCTTGATTCTGAAGATGAAGACGAGAAGCTGA…	est	good
31693	29680	TC291372	1383 similar to UP:Q75LI3_ORYSA (Q75LI3) Expressed protein, partial (87%)	Down	Down	NotSig	On-On	On-On	On-On	4	4	4	4	3	3	220	397	251	485	121	123		A_92_P029555	sense gene model	cDNA and EST results agree. B73 result agrees with cDNA result.	A	cDNA	60	1 of 1	1	295271780	295271721	1.11	yes	CDS	1	CAACATGAAGGAAGCTCTACCCGAGATATGGGACGGCCAGGATCGGTCTGAGTCTGATGC	1	80	26	TC291372	GAAAGCTACAGGCAAATTGGCTTCTGGATCATTCGAATGCTGAATACCATGCCAATATGCCATGAATCAATCTGCTCAGGCAGCTGCATAACTGTTCTGAGAGCTTTGGGCTGCTATAAGTACAGACAGAACGAGAAGCACCGGCTCTAACACCATTCATCTCAGATTCAGAAGCCTTCAACTTCAAATCCTTGCATTTTGAAGTTTTTGCAGTTTTCTGACTCTTGAGGATGGAGGCTATTCTTGAAAGACCGAAGTACGAGTGCTTGCTGTTTGATCTTGATGACACTCTGTACCCCTTCAGTGCTGGCATCAATCTAGCTTGTCGCAAAAACATACAAGATTACATGCGGCACCACCTGCATATTGAAGAAAGGCAGGTTGCAGATATGTGCCTGG…	-	-	1383 similar to UP:Q75LI3_ORYSA (Q75LI3) Expressed protein, partial (87%)	AC191575.2_FGT001	GAAAGCTACAGGCAAATTGGCTTCTGGATCATTCGAATGCTGAATACCATGCCAATATGCCATGAATCAATCTGCTCAGGCAGCTGCATAACTGTTCTGAGAGCTTTGGGCTGCTATAAGTACAGACAGAACGAGAAGCACCGGCTCTAACACCATTCATCTCAGATTCAGAAGCCTTCAACTTCAAATCCTTGCATTTTGAAGTTTTTGCAGTTTTCTGACTCTTGAGGATGGAGGCTATTCTTGAAAGACCGAAGTACGAGTGCTTGCTGTTTGATCTTGATGACACTCTGTACCCCTTCAGTGCTGGCATCAATCTAGCTTGTCGCAAAAACATACAAGATTACATGCGGCACCACCTGCATATTGAAGAAAGGCAGGTTGCAGATATGTGCCTGG…	mrna	good
31699	29691	TC281220	1606 similar to UP:AROC2_LYCES (Q42885) Chorismate synthase 2, chloroplast precursor (5-enolpyruvylshikimate-3-phosphate phospholyase 2) , partial (91%)	Down	NotSig	NotSig	On-On	On-On	On-On	4	4	4	4	4	4	1512	3625	1455	1603	3500	3447		A_92_P029561	sense gene model	No EST. cDNA result. B73 result agrees with cDNA result.	A	cDNA	60	1 of 1	9	141940944	141941003	9.06	yes	CDS	4	GTGGCTCAGTGCGAGATGTTCGCGCTCAATACTGCACTTCAAGAACCAGTTGGCTCTTTC	1	80	14	TC281220	NA	NA	NA	1606 similar to UP:AROC2_LYCES (Q42885) Chorismate synthase 2, chloroplast precursor (5-enolpyruvylshikimate-3-phosphate phospholyase 2) , partial (91%)	GRMZM2G036861_T05	CGACACCAACGACTAGACAAACTTGTGTTGTGGCTTAGCTCGTTTGGCTCGCGAGCTAGCTCACGAGCTAACCCGAGCTGGCTCATTAGAGAACCGAGCTAGAATGCTAGCTTGGCTCGTTACAAAATTAAAACGAGCCGAGTCGAGCCGAGTCGAGCGAGTTATCGAGCCACGAGTATTTTGTCCAGCTCTACCTGCAACATCGTCCCACTTGTTCCAGGTGAAACAGAACACCGTGTCAAGGGAGCGTCAGAACGTTGAGCTTCTAGCAAGAGGGCGCCATGACCCATGCGTCGCCCCTCGAGCTGTTCCTGTGGTGGAATCCATGGCCGCGTTGGTCCTCATGGACCAGCTGATGGCGCACGTGGCTCAGTGCGAGATGTTCGCGCTCAATACTGC…	est	good
31716	29567	TC298262	2515 Zea mays clone Contig737 mRNA sequence	Down	NotSig	NotSig	On-On	On-On	On-On	4	4	4	4	4	4	10953	17209	17022	16013	10867	13711		A_92_P029577	sense gene model	No EST. cDNA result. B73 result agrees with cDNA result.	A	cDNA	60	1 of 1	8	111629994	111630053	8.04	yes	UTR	3	CCAAAGCTGCTGACTTGCGCGTGATGTATCTGAGTTTGACCGAGTATAGTTCTATGTAGC	1	80	149	TC298262	NA	NA	NA	2515 Zea mays clone Contig737 mRNA sequence	GRMZM2G416308_T02	ATTATAGACATGCTGCATACCTATTTGGCTGAAATTTTAACCGTGTGGATGCCATTACTTAATACTGATGCAGTTCAGACTAGACTGAAATATGGTATTTGGCACCTGAGTATGCATCTTCTGGCAAGCTAACAGAAAAATCCGATGTATTTTCCTTCGGAGTCATGCTTCTTGAGCTTATTACTGGGCGGCGACCAGTTGACACAACCCAAACATATATGGATGACAGCTTGGTTGACTGGGCAAGGCCATTACTGATGCGAGCACTTGAGGATGGTGAATATGATTCTTTAGTGGATCCTCGGCTGGGAAAGGACTTCAATCCTAATGAGATGGCAAGAATGATAGCCTGTGCAGCTGCATGTGTACGCCATTCTGCACGTCGTCGGCCACGTATGA…	est	good
31752	29631	TC289938	781 similar to UP:Q6NKT6_ARATH (Q6NKT6) At1g11880, partial (13%)	Down	Down	Down	On-On	On-On	On-On	4	4	4	4	4	4	470	757	338	948	491	870		A_92_P029608	sense gene model	cDNA and EST results agree. B73 result agrees with cDNA result.	A	cDNA	60	1 of 1	3	550408	550467	3	yes	UTR	3	CGCTTGGAATCTGCTTGCATTCGGTTATGATGTGGCCACGAGCTTTTTCATATGTTTTCT	1	80	77	TC289938	ATGTCTTCTGCTCTCCAACTTCTGATTCTAAGAAAACATATGAAAAAGCTCGTGGCCACATCATAACCGAATGCAAGCAGATTCCAAGCGATTCGAGTAGCCAACGCTCAATTACTGAACCAGTGAAGCACCTACCAACCTAGGGAAACCTTCAGGCAAAGCTGGTCGAGAAAATCCACCTGATAAACAGATGAGCAATCCACTGCGGCAGTGGCTCGCTACTGGATAACGCATCCGGGGACACCCCCCACTCCGCCGTTCTTACGTTACGTGAAAGGGTAGAAGTTGGAGAAGAGCAGGCTACCTAGAAGAATGTACGCGATGAAATAGACACAGATCAGGTAGCCCCATCGTCTGTTGGCGCGGCTCGGAGAAGCCAGAACGTGCGCGGCAGCCCAG…	-	-	781 similar to UP:Q6NKT6_ARATH (Q6NKT6) At1g11880, partial (13%)	GRMZM2G018923_T03	GGGACAGGTGCCAATAGCTGAAATCTCTCCACGGATCGATTCTCCTCCCTGCCGCGCATGCGCGTCAATGGCGCCGCCAGTCGCCGGCGTCGTGCGTCTTGCCGCGGCCTCCCGCGTATTAGTTCTGTCCCTCTACCTGCTCGCCCGCCTCCTCTTGCGCCCCTACGACACCTCCGCTACTCTCCACCCACCCTGCCTCTCCTCTTTCTCCTCTTCCCCGGATCCCAACACGCCCGTCTCCGCCGCTATCTCGTCGCTGGCCGTGTGGGACGGTGTCCACTTCGCCCGCCCCGCTGAGTGCGGCTACGAGTACGAGCAGTCCTTCGCCTTCCTCCCACTCCTCCCCGCCTCCCTCGTGCTCCTCGCACGATCGTTGTTCGCGCCGCTAGTACCGATACT…	cdna|est|protein	good
31761	29648	TC311333	1414 similar to UP:PIP_ARATH (P93732) Proline iminopeptidase (PIP) (Prolyl aminopeptidase) (PAP) , partial (78%)	Down	NotSig	NotSig	On-On	On-On	On-On	4	4	4	4	4	4	6414	10644	8880	9799	7218	6206		A_92_P029617	sense gene model	No EST. cDNA result. B73 result agrees with cDNA result.	A	cDNA	60	1 of 1	6	158452332	158452273	6.06	yes	UTR	4	TTGTTTGCTCGCTGGAGTGTATGAGGAATTGAAGTTTCAAGACGGGACCAGAATGGGTGG	1	80	59	TC311333	NA	NA	NA	1414 similar to UP:PIP_ARATH (P93732) Proline iminopeptidase (PIP) (Prolyl aminopeptidase) (PAP) , partial (78%)	GRMZM2G176396_T02	ACATCCAGATCCGTCCAGATCCAGATTCACCCGTCTGGCACTTCACTTGGCATCACCCCCGCCGTCGCGCCGCGGCCGGCCGGGCCTGCACCAAGGGGTCCAGGTGAATAGGTGATGCGGCCGACTCACCCGCGGCGCGGCGCGGCCCTCGTGAGAACTGCAAAACCACCGGCCGTATACAGTAGGCCTGCCTGCCTGCCTGCCTGCCTGCCAGCAAACCCTCCCGATCGGCCGCACTGAAATGATCAGAGTGAGTCCCCTCCTCCTCGCCCGCCCGCTCCGTGTTCATTGCCCCACTCCCTCACGCCTCTCGCGCCCGCCGCTCCACCACCCCAACCCCCACCCACGCTCAGGGGAAGGGGGTCTGGGTTGCGTACAGGCGAAAGGCACGCGCCGCCG…	est|omrna	good
31796	29714	TC300924	921 weakly similar to UP:YIPL_ORYSA (Q8S5M8) Yippee-like protein OJ1003C07.11, partial (38%)	Down	NotSig	NotSig	On-On	On-On	On-On	4	4	4	4	4	4	1760	2755	3158	3443	4126	3833		A_92_P029651	sense gene model	No EST. cDNA result. B73 result agrees with cDNA result.	A	cDNA	60	1 of 1	1	180717272	180717331	1.06	yes	UTR	2	AATCCCTTGCTATCTGTAAATACTCTACTCCGCTTGTTGTAGTCGTTCGTCGTAAAGCAC	1	79	160	TC300924	NA	NA	NA	921 weakly similar to UP:YIPL_ORYSA (Q8S5M8) Yippee-like protein OJ1003C07.11, partial (38%)	GRMZM2G169451_T01	GAACAAACCCCGCACGACTCGTTCTCATTCCACTCTCCAACGCGCACCGGGCGGTTTTTCGTTCCTTTCTTTTTTTTTCCCCTCTTCCCCTTCCCCTTCTCCTTCCAGCGGCGCTCAGGCCACCGCCGGCCAATCCCATCACCCGCCGGATAGGGATCGACCCGTTCGTTGATTGGCGCGCGCCTGCGATCGATCGATTGGATTGCAGGGTTAGGGCGGCCGCCGTCGAGATAGATCGATCCATCCATCGATCGAATTGGTTTTGTTGGTGGATCGGAGATATTCATTCGGGTCCATGGGTCGGCTGCTGCTGGTGAGCCTCCCGGCGACGGGCGCCGTCATCTACCGCTGCAAGCACTGCGACACCCACCTCGCCTACGACACCGACATCATCGCAAG…	cdna|est|omrna|protein	good
31842	29801	TC299666	743 weakly similar to UP:MID2_YEAST (P36027) Mating process protein MID2 (Serine-rich protein SMS1) (Protein kinase A interference protein), partial (6%)	Down	Down	NotSig	On-On	On-On	On-On	4	4	4	4	4	4	236	383	229	395	395	512		A_92_P029694	sense gene model	cDNA and EST results agree. B73 result agrees with cDNA result.	A	cDNA	60	1 of 1	10	132621241	132621300	10.05	yes	UTR	1	TAGCGTCTGTTTGATTGACTGTACGCGAGGAACGGTGGCTACATAAGTAGATATAAAATA	1	79	68	TC299666	ACCCAGTTTTCCGTCCGNATTAAAAGCTCGACCCAGCGTCCGCCTTGCTCTATCGCGCGGTGTGCACAGGCAGCTAGGCTCATGGCAGCCGCTACCCCTAGTCCCCACAGCGCAAGGGTTGCCGTTGTCACCGGCGGGAACAAAGGGATCGGGCTGGAGGTGTGCAGGCAGCTGGCCAGCAACGGCATCACCGTCATGCTGACAGCCAGAGACGAGAAGCGGGGCGCCGCCGCCGTAGAGGAGCTCGCGGACGCGGGCCTCTCCGGCGTCGTTTTCCATCAGCTGGAGGTCACCGACGCCCAGAGCATTGCTAGATTGGCCGGTTTCCTGAAGGAGCGGTTCGGGAAGCTAGACATCCTGGTAAACAATGCCGCTATCGGTGGGGTTCAGTCACTTCCC…	-	-	743 weakly similar to UP:MID2_YEAST (P36027) Mating process protein MID2 (Serine-rich protein SMS1) (Protein kinase A interference protein), partial (6%)	GRMZM2G468855_T02	AATAACCTGACCTGTCGTCCCCATTCTTGTGATCCTGTCGTCCCCATCCCCTTGCTCCAGCGCGCGGTGTGCACAGGCAGCTAGGCTCATGGCGGCCGCTACCCCTAGTCCCCACAGCGCAAGGGTCGCCGTTGTCACCGGCGGGAACAAAGGGATCGGGCTGGAGGTGTGCAGGCAGCTGGCCAGCAACGGCATCACCGTCGTCCTAACAGCCAGAGACGAGAAGCGGGGCGCCGCCGCCGTAGAGGAGCTCGCGGACGCGGGCCTCTCCGGCGTCGTTTTCCATCAGCTGGAGGTCACCGACGCCCAGAGCATTGCTAGATTGGCCGGTTTCCTGAAGGCGTGGTTTGGGAAGCTAGACATCCTGGTAAACAATGCCGCTATCGGTGGGGTTCAGTC…	est|omrna|protein	good
31881	29715	TC288379	994 Zea mays clone EL01N0362E09.c mRNA sequence	Down	Up	NotSig	On-On	On-On	On-On	4	4	4	4	4	4	2725	5973	2849	1455	4782	2592		A_92_P029729	sense gene model	No EST. cDNA result. B73 result agrees with cDNA result.	A	cDNA	60	1 of 1	8	14345180	14345121	8.02	yes	UTR	1	GAGATGAGTAGTCTTTCTTGCTGCTGTTACTCCCTTCGCCCCTCAATGTCTCTGAATAAA	1	79	159	TC288379	NA	NA	NA	994 Zea mays clone EL01N0362E09.c mRNA sequence	GRMZM2G025059_T01	ATTTAATAATTTGCTAAATCTGAGTTTTTTAGTAACCAGGGTAGATATGATAGTAAAGATTGTTCAGCTCGACGCAAACGACAAAACCATCTTGAAAATGGCAGAAAGAAAAAATTCAGAAGGAGCCCTCGAATCCCGGTCCTAGGAACCGTCTGTCAACGCGGTCGGGGTACTTGAGTGCCTTTTTCTTCTCTCACGTGCGCCCCTAAACCCCAGTGTGCTGTGCTAATGGGGATCGAACGCCCTGCGCTTAAATCCTCGGGTAGAACTCTCGCCTCTTCCGACTCCGCCATACCACCAATAGATCCAGCTATGGCGGTGTAGTCGAATTCAATCCTGTGCGAGAAAACACGAAATCGCCGCTGGCTCGATATTGGCCAGGGCTTTCTCCGCCCAACT…	cdna|est|protein	good
32054	29880	AI901408	333 unknown	Down	NotSig	NotSig	On-On	On-On	On-On	4	4	4	4	4	4	479	786	811	729	1048	1234		A_92_P029889	EST	EST result. No valid cDNA result. B73 result (EST vs genome) agrees with EST result.	E	EST	2e-145	1 of 1	3	174697044	174699294	3.06	no info	NA	2	CATGGGTGCAATGGGTGCAAAGACTTAGGTGGATGGTTTTAAATGTTCCCGACAAAAAAT	1	78	153	AI901408	GAAGACATATTCTAGCTAACGGAATCCGGATAGGTATGGAAATAAACGGTACCAAACTACAAGGGCAGGTCCAATTTAATCAGCAAAAGCCAAGCGAACAGTCCATCCACAAAAGATAAGCATATCACCTGTCGGGGGTTCAAACTCCAGATTTGNGTAGGGNGCCCTATCAGAACTGGCATGACTTTGCACCTGGTCCAAAGTAGTTGAAGCTGCATCTTTCTAATGGCGACCGATCTGCGCACCCTCAGGACAGAAACCCATGCGCCACACATTTTTTGTCGGGAACATTTAAAACCATCCACCTAAGTCTTTGCACCCATTGCACCCATG	Ohio43	618003E12.x2 618 - Inbred Tassel cDNA Library Zea mays cDNA, mRNA sequence.	333 unknown	GRMZM2G002678_T04	GCGTCCGCCCCTTGCCCCCTCCCTCTCCGTGTCTCCGATTCTGGATCTGCCCATGCCGTAACCCGCAGGCTCCCGGCATCTCGCTCTTGCCTCCAAAATTCACCTTCGCCGATTGCCGTCGTGGGCCGCCGCGATGGCGTTGCGGACGCCTCGTACCACCTCCGTCGCATTCTCCGCTGACTCCCCCCTCGGCGGCGTCCCAATACGCTCCTCAACAGCCTGCTCCGTTCCCACGCCACCTCCTCTCGCTCCGCTGCGACCACCGAGGACCACCAGAGCGGGACGCCGCGGAACTCGTCGGCCACGTCCTGGCCGTCGCGCATGCTGACGACGAGGCTGTTGCCCTCCCGGGCGCCCTCGGCGCGGAGCTCGCACGCGTCCTGCGAGCGCGCGGCGCCG…	est	good
32068	29906	TC280843	808 similar to UP:Q9NZK9_HUMAN (Q9NZK9) Cytomegalovirus partial fusion receptor (Fragment), partial (5%)	Down	NotSig	NotSig	On-On	On-On	On-On	4	4	4	4	4	4	532	885	798	621	625	769		A_92_P029902	inconclusive	No valid cDNA / EST result. No valid B73 result.	D	no result	NA	NA	NA	NA	NA	NA	NA	NA	NA	CTTTCTCTGCGCTTGGTTTATCGTTATACATCGCTCGCTGCGAATTTCGGGTCGCTGTCT	1	78	125	TC280843	NA	NA	NA	808 similar to UP:Q9NZK9_HUMAN (Q9NZK9) Cytomegalovirus partial fusion receptor (Fragment), partial (5%)	NA	NA	NA	NA
32120	30002	CO468369	348 unknown	Down	NotSig	NotSig	On-On	On-On	On-On	4	4	4	4	4	4	238	560	248	240	329	323		A_92_P029952	inconclusive	EST result. No valid cDNA result. B73 result (EST vs genome) agree with EST result, but score below cut-off.	E	EST	1e-60	1 of 1	9	150816919	150816635	9.07	no info	NA	2	TGGAGATGCTCTAACCCCTCTAATCCTACCCTCACTCCCAAATTAGCCCTCAGTGTTTGT	1	78	21	CO468369	ACTGGTACGCCTGCAGTACGGTCCGGATTTTTCGAAAGACGCACGCGTCCGGTCGTTTTACCGAGAGCTCTTGGAGATGCTCTAACCCCTCTAATCCTACCCTCACTCCCAAATTAGCCCTCAGTGTTTGTGTCTCCAGTTGCCAAATAAATTGGTTACTTTAACGTCTGAAGAAAACCTCCATGGAACGAAGATAAAACGGAGAATTTGCTGCGACTTCCCTTTGGGCCCGACTAGTTTGAAGTTTGTACTAGCTTCCGGGGTGTCTGGGAGTCAAGTTTTTTTTCACCGTTTTGGAAGAATAGTGTAGTATTCTCGAATATTACGGTTAATACTGAAGTATTGCAAATACTGTAGTTGTTCT	F-352 near isogenic line	MZCCS20049C10.g Maize Endosperm cDNA Library Zea mays cDNA, mRNA sequence.	348 unknown	GRMZM2G169365_T01	TTCTTCCCTCTCTAATTATCTAGACCACTCAGCAAACATTCAATCAAGCTTGTGGAGACGGAAACTCACGACACACATCACAATGAGCCGAGCCGCAGGACGGCGCCGCCGATCGGCCGGCGACCAGATTGGCATGGAAATGGACATCCGTTGGTGGCGCCGGCCGGGAGGGCCTTTCCCGTCAAAACGGCACCAAAAGTGCTGTGCCACCAGCCCACCACTGACAAACCGGACCCACGACGTGCTGATACCCATCCATCCACCAACAACTCCCCGCTCCGGTGTCCGGTCGCCGTCGCGACTCACGCAACCTCCTCGGCTCGCTAGCCGCTACGCTACTATCTACGTCGCCACGACATCTCCCATAAGATGGTAGCCGCAGCCGCAGCCGCAGCTGCA…	cdna|est|omrna|protein	good
[truncated: 143 more rows]
[truncated: 23 more columns]
