# Supplementary material for: Maize microarray annotation database
Source: Plant Methods. 2011 Oct 1;7:31. doi: 10.1186/1746-4811-7-31 (PMC3198759; doi:10.1186/1746-4811-7-31)
Supplement: Additional file 13 — Re-annotation of 1.0 mm stage-specific genes of ms8 anthers expressed at later stages in normal anthers. Wang et al. [4]; Table S3. [file 1746-4811-7-31-S13.XLS]

## Sheet: Table S3
Table S3. 416 1.0 mm stage-specific genes are expressed at later stage in normal anthers							Agilent probe	Evidence					Position on genome					Probe match WGS transcript			Agilent probe				EST information					Zm WGS transcript information							Zm gene information			Zm gene descriptor			Blast2GO annotations		GenBank BlastX Hit1				GenBank BlastX Hit2
Feature Num	Gene Name	Description	ms8E	ms8F	ms8G		ID	Annotation group	Comment	Category	Position type	Identity score (or e-value)	Result number	Chr	Start bp (probe)	End bp (probe)	Core bin	Sense direction	Gene feature	Probes per gene model	Sequence	Block	Column	Row	EST AccNr	Sequence	Origin	GenBank Description	Walbot lab annotation	WGS transcript ID	Sequence	Evidence type	CDS status	Chr	Start bp (cDNA)	End bp (cDNA)	Gene name	Strand	Gene class	Database	Accession	Description	B2G Description	GO terms	HitDef (hit1)	gi (hit1)	AccNr (hit1)	E-value (hit1)	HitDef (hit2)
492	TC302837	482 unknown	NC	OffOn	OffOn		A_92_P000365	antisense gene model	cDNA and EST results agree. B73 result agrees with cDNA result.	A	cDNA	60	1 of 1	1	287727868	287727809	1.11	no	UTR	1	ACGTTGAGAAAAGAAAACTGAGCTGGGAAAAACTAGTTTCCCTTTTCTGCGAGTGCAAAG	1	264	37	TC302837	ACAATGTATAATGTGTTTTTAAAAACTTTTAAACTAGTTCACCTCGCCTTTTAAATAGTCTGGCATTACTCTTGACCACGAAAGGAAAAACTGGGATGTATATACATACAAATAGTAAGTGTGAACATTAATTAGAGCCGAATTGAAGAACAAAAAACTAGCCAGGTTCTCCACCATGCGATCATGACAGCCATGAGCAACATTGAGGCAGAGTTCTCAGGTCACTATCCACAGCATAAAAGTGAGCGAATAAATAAACGGTAACAGTATTAAACATGGTAGATGTGAGAAGTATTTCTGTATCTGTCCAGGACCGCAAAGGAAGAAGATGAATAGTAATGAAGTAGCAGAAACGTTGGTGGTTGACACCAGTATTCCAGCCCAGATGCAAAGGGCATA…	-	-	482 unknown	GRMZM2G562647_T01	AAGTACAATGTATAATGTGTTTTTAAAAACTTTTAAACTAGTTCACCTCGCCTTTTAAATAGTCTGGCATTACTCTTGACCACGAAAGGAAAAACTGGGATGTATATACATACAAATAGTAAGTGTGAACTTTAATTAGAGCCGAATTGAAGAACAAAAAACTAGCCAGGTTCTCCACCATGCGATCATGACAGCCATGAGCAACATTGAGGCAGAGTTCTCAGGTCACTATCCACAGCATAAAAGTGAGCGAATAAATAAACGGTAACAGTATTAAACATGGTAGATGTGAGAAGTATTTCTGTATCTGTCCAGGACCGCAAAGGAAGAAGATGAATAGTAATGAAGTAGCAGAAACGTTGGTGGTTGACACCAGTATTCCAGCCCAGATGCAAAGGG…	est	good	1	287727384	287728614	GRMZM2G562647	1	NH	-	-	-	-	-	PREDICTED: olfactory receptor 10H1-like [Callithrix jacchus]	296233175	XP_002761902	2.50536	cation efflux system protein [Zunongwangia profunda SM-A87]
731	CO521216	734 weakly similar to UP:Q95JC9_PIG (Q95JC9) Basic proline-rich protein, partial (5%)	OnOff	OffOn	OffOff		A_92_P000552	sense gene model	cDNA and EST results agree. B73 result agrees with cDNA result.	A	cDNA	40	1 of 1	2	111974213	111974174	2.05	yes	CDS	1	GAGCCCATGTCGAGGTCCGTACGATTCCGACCCATCAACCTTTTTTTAAAGCAAATAACC	1	262	70	CO521216	CACTAGCTAGTCACAAACAATCGAAGAATTCAGGTATGCCTCTCGCCACCCTTCTGCTCCCCTCAGTCTCTACGCCCACCGCCGGCGACCACCGCACCCACAGCCGGCGGCATGACCACCACCACGGCAGCAAGCGCAAGAAGAAGCCGCCGCCGCCGCCATCACCACAGCCGTCGCTCCCGTTGGCACCGAGAACCCCGCCACCGCCAGGCGCACCAAGCCCCAAGGTCCGTGCGGCGGGCAAGAACAACCACGCCCAGTACCAGTACCAGCAGCGCCGAGGCCAGCCGACGAAGAACAGGGCCGCGGCGGCGTCCTCGTCCTGGGAGCAGGTGAAGAGCCTGCTGAGCTGCCGGACCGCGACGGCGGCGGCGCGCGTGCACGACCCGTCGGCGCTGG…	B73	3530_1_140_1_C01.y_1 3530 - Full length cDNA library created by Invitrogen from multiple tissues Zea mays cDNA, mRNA sequence.	734 weakly similar to UP:Q95JC9_PIG (Q95JC9) Basic proline-rich protein, partial (5%)	GRMZM2G172605_T02	CGTATTTGTGATGATGCAACATCAGACAAATCATTTCCAAATGTTCATGTACTAAAAAAAGAGATTTGTTAATTCCTTTTATGTAGAATGGAACATAAAAGGAGCTAGGAAACTAGTAGTGAGAGTGCAAAGGCCAAACAAACACTAGCTAGTCACAAACAATCGAAGAATTCAGGTATGCCTCTCGCCACCCTTCTGCTCCCCTCAGTCTCTACGCCCACCGCCGGCGACCACCGCACCCACAGCCGGCGGCATGACCACCACCACGGCAGCAAGCGCAAGAAGAAGCCGCCGCCGCCGCCATCACCACAGCCGTCGCTCCCGTTGGCACCGAGAACCCCGCCACCGCCAGGCGCACCAAGCCCCAAGGTCCGTGCGGCGGGCAAGAACAACCACGCC…	est	good	2	111973071	111974948	GRMZM2G172605	-1	WH	UniProtKB/TrEMBL	C4JBR8	Putative uncharacterized protein	nucleic acid binding	C:intracellular membrane-bounded organelle	hypothetical protein LOC100502466 [Zea mays]	308081018	NP_001183873	8.18e-166	hypothetical protein SORBIDRAFT_06g000970 [Sorghum bicolor]
1458	CF059301	481 weakly similar to UP:Q9SE47_ORYSA (Q9SE47) UMP:CMP kinase b , partial (10%)	OnOff	OffOn	OffOff		A_92_P001154	antisense gene model	cDNA and EST results agree. B73 result agrees with cDNA result.	A	cDNA	60	1 of 1	6	57404127	57404068	6.01	no	UTR	2	TTTGGAGCTGGAGGTATGTTGCTTCATCCTAGAGCACTGAACAAAGCGGCGGATTGCTCC	1	258	145	CF059301	TCTAGTGAGCGAACAAGGACAGCACACCATACCAGCTGCAGCTGGGGAGGGCCATTATTCTCTGTTTCTTTTTAACAAGCCATTAAATCTGCATTACACAGCACAGCACGAACACACCACATACGCACAGCAAGTGTGTGTTTTCTGAAATCCTCTTTTTTTTATTTGGAGCTGGAGGTATGTTGCTTCATCCTAGAGCACTGAACAAAGCGGCGGATTGCTCCGCCTGCTGCTCGCATTGCCACCTTGGCTTGCCTATATATATAGTGAAACAAAAAGAGGATAGACGGACGAGCGCCGATGTTTTTTCAAGGCTTTATCAGGACAGAACAATCAATTGGAGAAAAGGGAAGATAAATGTGAGTGAGTGAGTGGACCTGAGTGGTCAGTAGCTGAGTA…	F2	QCR9d10.yg QCR Zea mays cDNA clone QCR9d10, mRNA sequence.	481 weakly similar to UP:Q9SE47_ORYSA (Q9SE47) UMP:CMP kinase b , partial (10%)	GRMZM2G141009_T01	AGACTCCTCTCTCTCTCTCTCTCTCTCTCCCCTCTGTGTGCGGTGTGCCCTGGCCTCCTCCGCCGCCATTGCAGCGAGCAAGATCAATCCCTCTGCTGCCATTCATGAGTCAAGCTGGGGCATTCCCTCCTGGGAAGAAGATCACGGTGGTGTTTGTCATAGGCGGCCCAGGCAGTGGCAAGGGCACCCAGTGCTCCAAGATTGTCAGACACTTTGGATTCACCCACCTGAGCGCTGGCGACCTCCTGCGCCAACAAGTTCAGTCAGATACTGAACACGGTGCCATGATCAAGAACCTGATGCACGAAGGGAAGCTCGTGCCGTCCGACATCATCGTCAGGCTCCTGCTCACGGCCATGCTCCAGAGCGGAAACGACAGGTTCCTCGTCGACGGATTCC…	cdna|est|protein	good	6	57400071	57404375	GRMZM2G141009	1	WH	RefSeq peptide	NP_001148127	UMP/CMP kinase1	uridylate kinase	C:cytoplasm P:nucleobase F:ATP binding C:nucleus F:nucleoside triphosphate adenylate kinase activity F:nucleotide kinase activity	UMP/CMP kinase1 [Zea mays]	226531794	NP_001148127	6.5e-120	Os06g0109600 [Oryza sativa Japonica Group]
1706	DR819356	771 weakly similar to PRF:NP_198654.2:30693248:NP_198654 expressed protein (Arabidopsis thaliana), partial (9%)	NC	OffOn	OffOn		A_92_P001370	sense gene model	cDNA and EST results agree. B73 result agrees with cDNA result.	A	cDNA	60	1 of 1	8	151500444	151500503	8.06	yes	UTR	1	ACTTCATGGACATCAACCGTAGGACATTTGTATGTCGTCCTTACCTGTTGATCTAATGCA	1	256	160	DR819356	CGGCTCTCCACTTCACACCTGTTTGCTGTTTTTCATCTCCCGTTCACCTCGCGTGCCGCATGCGCGACAACTAGAGCGACCGCCGCCGCTCTACGCCCAGCTGCCCATGTCTTCGTCGGGCCCTTCGCCGGCGACGGGAACCCACCACACCAGGTCAACACCGTTGCAAGTAATTCATGTTTTGGGAAACTTCATGAGAATTTGGTCTGTTTACTCCTTGTATAGCTACCTATCCAACAGTGGAGATTCAATAGTTGGCTTTATCTTCAGTTGTCTTGTACCCACTTCAGTCATATTCTTGGTCTTACAGAAGCCTTGGAAAGGCCGACCTTTGCCCAACTCACAGGTTGTTCCTACAGTTGTCAATGGAGGAATCCTGGCATTCTACTTTGTATTATG…	B73	ZM_BFb0055L19.r ZM_BFb Zea mays cDNA 5', mRNA sequence.	771 weakly similar to PRF:NP_198654.2:30693248:NP_198654 expressed protein (Arabidopsis thaliana), partial (9%)	GRMZM2G149175_T04	AGAAGAACGGCTCTCCACTTCACACCTGTTTGCTGTTTTTCATCTCCCGTTCACCTCGCGTGCCGCATGCGCGACAACTAGAGCGACCGCCGCCGCTCTACGCCCAGCTGCCCATGTCTTCGTCGGGCCCTTCGCCGGCGACGGGAACCCACCACACCAGGTCAACACCGTTGCAAGTAATTCATGTTTTGGGAAACTTCATGAGAATTTGGTCTGTTTACTCCTTGTATAGCTACCTATCCAACAGTGGAGATTCAATAGTTGGCTTTATCTTCAGTTGTCTTGTACCCACTTCAGTCATATTCTTGGTCTTACAGAAGCCTTGGAAAGGCCGACCTTTGCCCAACTCACAGGTTGTTCCTACAGTTGTCAATGGAGGAATCCTGGCATTCTACTTTG…	cdna|est	good	8	151499077	151504358	GRMZM2G149175	1	WH	RefSeq DNA	NM_001152700	hypothetical protein LOC100279742 (LOC100279742), mRNA	protein	C:cytoplasmic membrane-bounded vesicle C:membrane	unknown [Zea mays]	219884579	ACL52664	1.55e-105	hypothetical protein SORBIDRAFT_03g031580 [Sorghum bicolor]
1874	TC313734	1296 homologue to UP:Q7XAD6_ORYSA (Q7XAD6) Ap25, partial (41%)	NC	OffOn	OffOn		A_92_P001518	sense gene model	cDNA and EST results agree. B73 result agrees with cDNA result.	A	cDNA	60	1 of 1	5	191377140	191377081	5.05	yes	UTR	1	GTCTGCAGTCGCGCACGCATCCAAACTCCCGAGTCCTCTTGTGTGTCGCGACCTCCACTT	1	255	164	TC313734	GTCTGCAGTCGCGCACGCATCCAAACTCCCGAGTCCTCTTGTGTGTCGCGACCTCCACTTCAGCTCCACACACCCCGCCCGCGAGGCTGCGAGCTAACACAAACCCCACACGGCCACACCTGAACCATGGACTTCAGCGGTGAAATCGACGACTTCTCCCTGCAGCTCATCCGCGAGCAGCTTCTCGGCGGCGAGGCTAGCCTCCCCATCGTTACTAACGCCGCGGCGTACTCTGCTTCGGTCGTTCACCATCCCACGCAGGCGGAGTTCCACCAGCCCGCGGCGTTCTTGCCGCAGCCGTCGCATGTTGCGTACGTGGACTTGACGAACGAGTACGCCGCGGACGCCACTGTCGCCTCGGCCGGCGGCGAGGCGGCCTTCCGGGCGGAGCCGGTGATG…	-	-	1296 homologue to UP:Q7XAD6_ORYSA (Q7XAD6) Ap25, partial (41%)	GRMZM2G057386_T01	CCTCCACCCCGCAGTCTGCAGTCGCGCACGCATCCAAACTCCCGAGTCCTCTTGTGTGTCGCGACCTCCACTTCAGCTCCACACACCCCGCCCGCGAGGCTGCGAGCTAACACAAACCCCACACGGCCACACCTGAACCATGGACTTCAGCGGTGAAATCGACGACTTCTCCCTGCAGCTCATCCGCGAGCAGCTTCTCGGCGGCGAGGCTAGCCTCCCCATCGTTACTAACGCCGCGGCGTACTCTGCTTCGGTCGTTCACCATCCCACGCAGGCGGAGTTCCACCAGCCCGCGGCGTTCTTGCCGCAGCCGTCGCATGTTGCGTACGTGGACTTGACGAACGAGTACGCCGCGGACGCCACTGTCGCCTCGGCCGGCGGCGAGGCGGCCTTCCGGGC…	est|omrna|protein	good	5	191375628	191377153	GRMZM2G057386	-1	WH	RefSeq peptide	NP_001170666	hypothetical protein LOC100384725	ethylene responsive element binding factor 5	F:DNA binding P:regulation of transcription	hypothetical protein LOC100384725 [Zea mays]	293335213	NP_001170666	1.56e-130	Os02g0655200 [Oryza sativa Japonica Group]
2390	TC315535	706 unknown	OnOff	OffOn	OffOff		A_92_P001980	sense gene model	cDNA and EST results agree. B73 result agrees with cDNA result.	A	cDNA	60	1 of 1	8	14836321	14836380	8.02	yes	UTR	2	CCTCCACCGACTACTGTCTGGAACTGGAAGTGTACCACTACTATTCAATTGGCCCTAGCC	1	252	152	TC315535	CTGAGGCCCGAGCCGGGTAGCCGAGCAAAGCGAGAGCTCCCCTCTCCCTGTCTCCTCGTCTGTGACTGTGCGCCGCCATCGCCCGTCGACCAGCGCCGTCCGCCCGCTCGAAAACTGAGACGCACGCTGCCCGCGCATCGCCGTGGCCTGCTCCAGTCTGTGGAAAAGTGACGAACCAACTCGGGGAATTCTACTCTCGAGGCCGCCACCTCCGCCTCCGCCTCCAGCCCTCCACCGACTACTGTCTGGAACTGGAAGTGTACCACTACTATTCAATTGGCCCTAGCCCTCGCATAGCACGATGCCGCCGCCGCTGCTTGAGTTCGCGATCCTCGCCACTGCCTGCAGGTTCAGCAAGCCCCTTACCGTTCTCAGGAGGCTTGGCGTTCTTGGCCCACC…	-	-	706 unknown	GRMZM2G421690_T01	CTTCTCTGGACGTCTGGTGGGCTATGTACGGAACACTTCAGCATGCGACCTCTCCTGCAGCGGGCCGGCCCATTTCTACACACCAGTCCATCCCGCTTTCTGTTCAGAGATCTCGGACGTTGGACCTGAGGCCCGAGCCGGGTAGCCGAGCAAAGCGAGAGCTCCCCTCTCCCTGTCTCCTCGTCTGTGACTGTGCGCCGCCATCGCCCGTCGACCAGCGCCGTCCGCCCGCTCGAAAACTGAGACGCACGCTGCCCGCGCATCGCCGTGGCCTGCTCCAGTCTGTGGAAAAGTGACGAACCAACTCGGGGAATTCTACTCTCGAGGCCGCCACCTCCGCCTCCGCCTCCAGCCCTCCACCGACTACTGTCTGGAACTGGAAGTGTACCACTACTATTC…	cdna|est|omrna|protein	good	8	14835968	14838485	GRMZM2G421690	1	WH	RefSeq peptide	NP_001130971	hypothetical protein LOC100192076	pentatricopeptide repeat-containing	C:plastid	hypothetical protein LOC100192076 [Zea mays]	212274591	NP_001130971	0	GTP binding protein [Zea mays]
2558	TC306416	2020 Zea mays clone EL01N0551A05.d mRNA sequence	NC	OffOn	OffOn		A_92_P002130	inconclusive	No valid cDNA / EST result. No valid B73 result.	D	no result	NA	NA	NA	NA	NA	NA	NA	NA	NA	CGCCCATGTACAACAAGGTGACAAATCTTCTTGTGTGGAATGAATCGTCTACAAAGAACA	1	251	156	TC306416	NA	NA	NA	2020 Zea mays clone EL01N0551A05.d mRNA sequence	NA	NA	NA	NA	NA	NA	NA	NA	NA	NA	NA	NA	NA	NA	NA	NA	NA	NA	NA	NA
2781	AW261309	453 similar to UP:Q5VQI6_ORYSA (Q5VQI6) Breast cancer 2-like, partial (10%)	OnOff	OffOn	OffOff		A_92_P002339	sense gene model	cDNA and EST results agree. B73 result agrees with cDNA result.	A	cDNA	50	1 of 1	10	96383316	96383267	10.04	yes	CDS	1	GAATCCAATGGGCTATCTCTGTCGATGCACTACAACGTGCGAAAAGCCTTTTGGGTGATT	1	250	50	AW261309	AATTCGGCACGAGGCAAAAGGCAAGAGCCGTCTTGAGGAAGAAGAGCACTACAAGTTGGTTAAGATGGACAAAAAAATTGCAGCCTCAGCTTCACCGCTCAAGACAAGCCATGCAAGAACAGTAAACATATCTTCAACTGGTGTTTCTAGAGCTGCTACCTTATTGGGCTTGGAGGAGAATACCCTTTCAACACAATTTTTTGGACATGTGAGTGATAAGTTAGAAAACCCCACACATATGGATAAACATCAGCAGTTTGGATTTTCTAAAAGTTCTACCTCTTACGTTGGTGAGCATTCTATCAGGTTCAGCACTGGCAGNGGGTTGGGCCCCCGGAATCCAATGGGCTATCTCTGTCGATGCACTACAACGTGCGAAAAGCCTTTTGGGTGATTCAG…	Illinois High Oil	687076H03.y1 687 - Early embryo from Delaware Zea mays cDNA, mRNA sequence.	453 similar to UP:Q5VQI6_ORYSA (Q5VQI6) Breast cancer 2-like, partial (10%)	GRMZM2G134694_T01	CGGGAGCAGCTGATTGAAGGCGATGCGATGGATGGATTGGCTCAGAGTGTCAATACGGCTGGACTGTTCTCCACCGGGTCTGGGAGGCCACTGGCTGTCAGCCAGAGAGCCGTAAGGAGGGCCAGTGCGTTGGTTGGCGAGGAAGTGGACGAGGCTACTGATAACAATAACAAGAAGAGAAGTGGTGTGCATAAAGATAACTTCTTCCCAATGTTCCAAAGTGGATCTGGTAAGGCAGTCTTGCTCAACAAGGACTCAATTCAGAAGGCAAGAGCTGTTCTAGAAGAAAATGTTGAGAATGCAGCTGGTGCCAAACAGCCAATGTTCCATACCAGTACGGGTAGATCTGTCCTAGTCAGCAAGAGCTCAATCGATAAGGCGAGAGCTGTTTTAGGGGGT…	oprotein	no_stop	10	96375471	96398825	GRMZM2G134694	-1	WH	-	-	-	breast cancer 2 -like	P:regulation of S phase of mitotic cell cycle P:double-strand break repair via homologous recombination F:protein binding F:single-stranded DNA binding C:nucleus	hypothetical protein SORBIDRAFT_0013s007040 [Sorghum bicolor]	253761603	XP_002489177	0	hypothetical protein OsI_00530 [Oryza sativa Indica Group]
3640	DR806220	771 similar to GB:BAB92826.1:20805156:AP003934 protein kinase-like (Oryza sativa (japonica cultivar-group)), partial (28%)	OnOff	OffOn	OffOff		A_92_P003145	sense gene model	cDNA and EST results agree. B73 result agrees with cDNA result.	A	cDNA	60	1 of 1	10	85843357	85843298	10.04	yes	UTR	1	AGCAACCACCCATAGCATTCCTATCACTGTGCTTGGTTGCGCATGGATTACCAAGGGGAC	1	245	32	DR806220	TGCCGATGCAGATCGAGGGGCGAGGCTGCCGTCGTCGTCCCGGGCTCTCTGTGCGCGTACGCGGAAGAGTGAGGAAGCTCTAGTCCACTCATACAGCCTTTACGGTTCAGGCAAGCAACCACCCATAGCATTCCTATCACTGTGCTTGGTTGCGCATGGATTACCAAGGGGACAATCTTAGAGATTTCTTTCAAACTAATGGGCGTAAGGTGCTTCAGAGAGCGGAAAACAACTATAGCTTGAAATATTTTACAGAAAATGAGATACGAAACATAACTGATGGGTATAAGTCTGTTCTGGGAAGAGGGGCATTTGGTGAGGTCTACAAAGGAACGCTAGAAGACCAATCCTCAGTTGCAGTAAAGAGATATATACATGGGACCCACAAAGAGGTGTTTG…	B73	ZM_BFb0032A20.r ZM_BFb Zea mays cDNA 5', mRNA sequence.	771 similar to GB:BAB92826.1:20805156:AP003934 protein kinase-like (Oryza sativa (japonica cultivar-group)), partial (28%)	GRMZM2G082522_T01	TGCCGATGCAGATCGAGGGGCGAGGCTGCCGTCGTCGTCCCGGGCTCTCTGTGCGCGTACGCGGAAGAGTGAGGAAGCTCTAGTCCACTCATACAGCCTTTACGGTTCAGGCAAGCAACCACCCATAGCATTCCTATCACTGTGCTTGGTTGCGCATGGATTACCAAGGGGACAATCTTAGAGATTTCTTTCAAACTAATGGGCGTAAGGTGCTTCAGAGAGCGGAAAACAACTATAGCTTGAAATATTTTACAGAAAATGAGATACGAAACATAACTGATGGGTATAAGTCTGTTCTGGGAAGAGGGGCATTTGGTGAGGTCTACAAAGGAACGCTAGAAGACCAATCCTCAGTTGCAGTAAAGAGATATATACATGGGACCCACAAAGAGGTGTTTG…	est|oprotein	no_stop	10	85841375	85844367	GRMZM2G082522	-1	WH	-	-	-	protein kinase domain containing expressed	P:protein amino acid phosphorylation F:protein tyrosine kinase activity F:ATP binding F:protein serine/threonine kinase activity	hypothetical protein SORBIDRAFT_09g002790 [Sorghum bicolor]	242089419	XP_002440542	0	hypothetical protein OsJ_01479 [Oryza sativa Japonica Group]
3657	TC292255	5794 homologue to UP:Q9ZTP2_MAIZE (Q9ZTP2) Prpol, complete	NC	OffOn	OffOn		A_92_P003162	inconclusive	No valid cDNA / EST result. Allow B73 result.	C	gDNA	60	1 of 1699	9	6344149	6344208	9.01	NA	NA	NA	AATGTCAGATGATAAGGCCGAAGGTGCTCGCAACGAAGTCAAAAGACTCCTCAGTGCAGG	1	245	167	TC292255	NA	NA	NA	5794 homologue to UP:Q9ZTP2_MAIZE (Q9ZTP2) Prpol, complete	NA	NA	NA	NA	NA	NA	NA	NA	NA	NA	NA	NA	NA	NA	NA	NA	NA	NA	NA	NA
3657	TC292255	5794 homologue to UP:Q9ZTP2_MAIZE (Q9ZTP2) Prpol, complete	NC	OffOn	OffOn		A_92_P003162	inconclusive	No valid cDNA / EST result. Allow B73 result.	C	gDNA	60	2 of 1699	9	8084376	8084435	9.01	NA	NA	NA	AATGTCAGATGATAAGGCCGAAGGTGCTCGCAACGAAGTCAAAAGACTCCTCAGTGCAGG	1	245	167	TC292255	NA	NA	NA	5794 homologue to UP:Q9ZTP2_MAIZE (Q9ZTP2) Prpol, complete	NA	NA	NA	NA	NA	NA	NA	NA	NA	NA	NA	NA	NA	NA	NA	NA	NA	NA	NA	NA
3657	TC292255	5794 homologue to UP:Q9ZTP2_MAIZE (Q9ZTP2) Prpol, complete	NC	OffOn	OffOn		A_92_P003162	inconclusive	No valid cDNA / EST result. Allow B73 result.	C	gDNA	60	3 of 1699	9	12190103	12190162	9.02	NA	NA	NA	AATGTCAGATGATAAGGCCGAAGGTGCTCGCAACGAAGTCAAAAGACTCCTCAGTGCAGG	1	245	167	TC292255	NA	NA	NA	5794 homologue to UP:Q9ZTP2_MAIZE (Q9ZTP2) Prpol, complete	NA	NA	NA	NA	NA	NA	NA	NA	NA	NA	NA	NA	NA	NA	NA	NA	NA	NA	NA	NA
3657	TC292255	5794 homologue to UP:Q9ZTP2_MAIZE (Q9ZTP2) Prpol, complete	NC	OffOn	OffOn		A_92_P003162	inconclusive	No valid cDNA / EST result. Allow B73 result.	C	gDNA	60	4 of 1699	9	16965550	16965609	9.02	NA	NA	NA	AATGTCAGATGATAAGGCCGAAGGTGCTCGCAACGAAGTCAAAAGACTCCTCAGTGCAGG	1	245	167	TC292255	NA	NA	NA	5794 homologue to UP:Q9ZTP2_MAIZE (Q9ZTP2) Prpol, complete	NA	NA	NA	NA	NA	NA	NA	NA	NA	NA	NA	NA	NA	NA	NA	NA	NA	NA	NA	NA
3657	TC292255	5794 homologue to UP:Q9ZTP2_MAIZE (Q9ZTP2) Prpol, complete	NC	OffOn	OffOn		A_92_P003162	inconclusive	No valid cDNA / EST result. Allow B73 result.	C	gDNA	60	5 of 1699	9	17330743	17330802	9.02	NA	NA	NA	AATGTCAGATGATAAGGCCGAAGGTGCTCGCAACGAAGTCAAAAGACTCCTCAGTGCAGG	1	245	167	TC292255	NA	NA	NA	5794 homologue to UP:Q9ZTP2_MAIZE (Q9ZTP2) Prpol, complete	NA	NA	NA	NA	NA	NA	NA	NA	NA	NA	NA	NA	NA	NA	NA	NA	NA	NA	NA	NA
4015	CO460230	869 unknown	OnOff	OffOn	OffOff		A_92_P003503	EST	EST result. No valid cDNA result. B73 result (EST vs genome) agrees with EST result.	E	EST	0	1 of 1	3	128235422	128236309	3.05	no info	NA	3	CAACTGGTCACTATCTGCCGGTGTGCAAAAGAACTAGTGCCGCTAACAGCAAAGGCACAG	1	243	131	CO460230	AATGAACAGAATACCGTGAAAATCTCTACCGAGCCAAAAACACATACTGGTGGTGTTATTATCAGTAGCTCTATTGTTCCGATTGAAGGTACTATTGTAACTGTTGGAAGTATAACTGTTGGTGGACTTTCACTTACAGCTATGAATCAGGAGCATGTTAATTCAGCAGATGGAACAAATAGTACTGAAAGTGGCCTATCAAGACCTCAGCAAGCAAGAAAATCTGGAAAGCATCAGCATGTTCTTCGGCCTGTTGAGAAGCCACATGGGAATGATGGTGTCTTGTGGGCACCAGATATGCTACCATTGCATAATGAGCAGTCTGATGGAGCCATGCCGACTGCAGCAGTAGCTGACGTCACTCAGCCAGCTGGGAAAGCCATCAATGATGGAGAGAAT…	F-352 near isogenic line	MZCCL15022D11.g Maize Endosperm cDNA Library Zea mays cDNA, mRNA sequence.	869 unknown	GRMZM2G418515_T01	ATGGCGCTGATGATGACGCCGTTGCTGACCCGCCGCGGCTCCTGCCGACTCCTCAGCGACGACTTCATCCCGCCCTCCGCCCGCACGCCCAGATCTGGGGGCCGCACCACGCCCAAAGCAGCAGTCCCTCTACTCCTGGGGAGGAGAGCGGGCGAGGTGGCAGGGAACGGGAACGCCAGACGAAGAAGGAAGGGACAAGGGAGGGAGGAAGCAGAAGGAGACTGCGAGATCCCAGAATATAACAGAACTGCGGCCGCCGAAGATGCTCGGATTGGAAGGGGCTCGGATGGGGGCATGGGGCGGAGGCGTCCGTTGATGGCGGCGCGGATGGAGTCGCGAGGTGGGGCAGAGGAGAGGGAGCGCGTCCGTGCCCGTCGCGGAGAGGATGGAAGGGGCGCG…	abinitio|est|omrna|protein	good	3	128229223	128237474	GRMZM2G418515	1	WH	-	-	-	-	-	hypothetical protein OsI_38755 [Oryza sativa Indica Group]	218187088	EEC69515	0	hypothetical protein OsJ_36535 [Oryza sativa Japonica Group]
4974	TC286926	919 homologue to UP:Q5N0R2_SYNP6 (Q5N0R2) Integral membrane protein of the ABC-type Nat permease for neutral amino acids NatD, partial (5%)	OnOff	OffOn	OffOff		A_92_P004395	gDNA	No valid cDNA / EST result. Allow B73 result.	C	gDNA	58	1 of 1	1	162158849	162158910	1.05	NA	NA	NA	AATGATATTTTATATTGTAGTGGGATATAGGGGAGTATTTAGGGGAAACCACTGCGGGAG	1	237	84	TC286926	NA	NA	NA	919 homologue to UP:Q5N0R2_SYNP6 (Q5N0R2) Integral membrane protein of the ABC-type Nat permease for neutral amino acids NatD, partial (5%)	NA	NA	NA	NA	NA	NA	NA	NA	NA	NA	NA	NA	NA	NA	NA	NA	NA	NA	NA	NA
5441	DT654045	622 weakly similar to UP:C71E1_SORBI (O48958) Cytochrome P450 71E1 (4-hydroxyphenylacetaldehyde oxime monooxygenase) , partial (31%)	NC	OffOn	OffOn		A_92_P004834	sense gene model	cDNA and EST results agree. B73 result agrees with cDNA result.	A	cDNA	57	1 of 1	1	298273566	298273625	1.12	yes	CDS	1	TGTCCCCCCAAGATACAAAACCAACTGTCAGAGTTGTCACTCTTTCCAATTTTGAAAACA	1	234	170	DT654045	CCTCGAAAATCCACCACAAAATTGACCAGTCTTGTACCGTTGTTTTCAAAATTGGAAAGAGTGACAACTCTGACAGTTGGTTTTGTATCTTGGGGGGACAAGGAGGAGCGGCGTTTTCTTGGGGACGGGGAGGCTTCCGGCCTCTTCCATGCTCACGTCCTCGACCCCCACTCCCTCCGGGAGCTCCCAGTCAAAGCAGTAAAGCAAGTTAGCCAGCGTGAACTCCATGGGGGCCACGCCCATGGCTATGCCCGGGCACATCCGGGGGCCGGCGCCAAAGGGGATGAGCTCGAAGTGCGTGCCGTTGAACCCCACGTCGCCGCCGTCTTCGAACCTGGGGGGGTCAAACTCCTCGGGCCTGGGCCCCCAGCTGCGGGGGTCCCTGCCGATGGCCCATGC…	B73	ZM_BFb0126N13.f ZM_BFb Zea mays cDNA 3', mRNA sequence.	622 weakly similar to UP:C71E1_SORBI (O48958) Cytochrome P450 71E1 (4-hydroxyphenylacetaldehyde oxime monooxygenase) , partial (31%)	GRMZM2G159353_T01	CCAACAGCCCTCGCCGTTAAATCAACATCTAGTAGCAATGGCGGCGCAGGTCGTCGCAGCAGGCGACGGCGGCAGCTGGCCTCAGCAATGGCGGCTCACGCTCGTGCTGGCGGCTCTCGTCCCTCTGCTCAGCCTCTGCCTACTCCTAGCGAGAACAACAAGAAGAGCAAGAGCAAGTAGCTGGAGCAGCAGCAGCAAAGGCCGGCGCCTCGACGTCCACCGCCTGCCGCCGGGGCCACCGAGGTTGCCGCTCCTGGGCAATCTGCACCAGCTGGGCTCGCTGCCGCACCGGAGCCTGCGCGAGCTGGCGCGCCGCCACGGGCCCGTCATGCTGCTGCGCCTGGGCAGCGTGCCCACGCTGGTGGTGTCGTCGGCGGACGCGGCGCGGGAGGTCATGAA…	cdna|est|protein	good	1	298271801	298273665	GRMZM2G159353	1	WH	RefSeq peptide	NP_001132688	hypothetical protein LOC100194166	cytochrome p450	F:electron carrier activity F:monooxygenase activity F:heme binding P:oxidation reduction C:membrane	hypothetical protein LOC100194166 [Zea mays]	212722046	NP_001132688	0	hypothetical protein SORBIDRAFT_01g001160 [Sorghum bicolor]
5486	BG320373	931 weakly similar to UP:Q84KJ5_ARATH (Q84KJ5) Cryptochrome dash (Fragment), partial (36%)	OnOff	OffOn	OffOn		A_92_P004879	sense gene model	cDNA and EST results agree. B73 result agrees with cDNA result.	A	cDNA	60	1 of 1	9	109124198	109124139	9.04	yes	CDS	4	CAAAGGCTTGGAACAAGTCCAGATTGCTCAAGGAGGAGCATCTGTCCCGAAGAGGCCTCT	1	234	80	BG320373	ATGCTCCACTACATCTCCTCTTCCCCTCTCSGTCCCCGATTCCTCCTCCTCCCGAGCCCACCCTCCAATCTTCGCTTCCTCACCATGAGCGCCTCCCCCTCGAGCTCCTCGTCCCGTTCGGTGCGCGGTGCGGCGGTGTCGGTGCCTTCCCTCGGCGCCGACGAGGCCTGCGCAGTGGCAGATGAAGCCTTCCGGAGGTACACGTCGCCGAGCTTATTGAGGAGAGGCGGCGTCGGGGTGGCCGTCGTGTGGTTCAGGAACGACCTCCGAGTTATCGATAACGAGGCGCTTCTGCGAGCATGGGCGGCTTCCGAGGCGGTCCTGCCGGTGTACTGTGTCGATCCGCGGGTCTTTGCGGGGAGCACGCATTACTTTGGGTTCCCCAAGAAGGGAGCATTG…	CO328	Zm03_04c03_R Zm03_AAFC_ECORC_cold_stressed_maize_seedlings Zea mays cDNA clone Zm03_04c03, mRNA sequence.	931 weakly similar to UP:Q84KJ5_ARATH (Q84KJ5) Cryptochrome dash (Fragment), partial (36%)	GRMZM2G103897_T02	ACCCCCTCACTTCTCAAAACTCCCAACTACCACTACCAGTCCAATCAAGAAATGCTCCACTACATCTCCTCTTCCCCTCTCCGTCCCCGATTCCTCCTCCTCCCGAGCCCACCCTCCAATCTTCGCTTCCTCACCATGAGCGCCTCCCCCTCGAGCTCCTCGTCCCGTTCGGTGCGCGGTGCGGCGGTGTCGGTGCCTTCCCTCGGCGCCGACGAGGCCTGCGCAGTGGCAGATGAAGCCTTCCGGAGGTACACGTCGCCGAGCTTATTGAGGAGAGGCGGCGTCGGGGTGGCCGTCGTGTGGTTCAGGAACGACCTCCGAGTTATCGATAACGAGGCGCTTCTGCGAGCATGGGCGGCTTCCGAGGCGGTCCTGCCGGTGTACTGTGTCGATCCGCGG…	est|omrna|protein	good	9	109116114	109125148	GRMZM2G103897	-1	WH	RefSeq peptide	NP_001146707	hypothetical protein LOC100280309	cryptochrome dash	F:DNA binding F:DNA photolyase activity P:protein-chromophore linkage C:chloroplast C:mitochondrion P:DNA repair	hypothetical protein LOC100280309 [Zea mays]	226508658	NP_001146707	0	hypothetical protein SORBIDRAFT_10g026420 [Sorghum bicolor]
5486	BG320373	931 weakly similar to UP:Q84KJ5_ARATH (Q84KJ5) Cryptochrome dash (Fragment), partial (36%)	OnOff	OffOn	OffOn		A_92_P018930	sense gene model	cDNA and EST results agree. B73 result agrees with cDNA result.	A	cDNA	60	1 of 1	9	109124115	109124056	9.04	yes	CDS	4	GGGGAGCAACAATGTACCACATCGATGACCTCCCGTTCCCAGTTAGCAGCTTGCCAGACG	1	146	120	BG320373	ATGCTCCACTACATCTCCTCTTCCCCTCTCSGTCCCCGATTCCTCCTCCTCCCGAGCCCACCCTCCAATCTTCGCTTCCTCACCATGAGCGCCTCCCCCTCGAGCTCCTCGTCCCGTTCGGTGCGCGGTGCGGCGGTGTCGGTGCCTTCCCTCGGCGCCGACGAGGCCTGCGCAGTGGCAGATGAAGCCTTCCGGAGGTACACGTCGCCGAGCTTATTGAGGAGAGGCGGCGTCGGGGTGGCCGTCGTGTGGTTCAGGAACGACCTCCGAGTTATCGATAACGAGGCGCTTCTGCGAGCATGGGCGGCTTCCGAGGCGGTCCTGCCGGTGTACTGTGTCGATCCGCGGGTCTTTGCGGGGAGCACGCATTACTTTGGGTTCCCCAAGAAGGGAGCATTG…	CO328	Zm03_04c03_R Zm03_AAFC_ECORC_cold_stressed_maize_seedlings Zea mays cDNA clone Zm03_04c03, mRNA sequence.	931 weakly similar to UP:Q84KJ5_ARATH (Q84KJ5) Cryptochrome dash (Fragment), partial (36%)	GRMZM2G103897_T02	ACCCCCTCACTTCTCAAAACTCCCAACTACCACTACCAGTCCAATCAAGAAATGCTCCACTACATCTCCTCTTCCCCTCTCCGTCCCCGATTCCTCCTCCTCCCGAGCCCACCCTCCAATCTTCGCTTCCTCACCATGAGCGCCTCCCCCTCGAGCTCCTCGTCCCGTTCGGTGCGCGGTGCGGCGGTGTCGGTGCCTTCCCTCGGCGCCGACGAGGCCTGCGCAGTGGCAGATGAAGCCTTCCGGAGGTACACGTCGCCGAGCTTATTGAGGAGAGGCGGCGTCGGGGTGGCCGTCGTGTGGTTCAGGAACGACCTCCGAGTTATCGATAACGAGGCGCTTCTGCGAGCATGGGCGGCTTCCGAGGCGGTCCTGCCGGTGTACTGTGTCGATCCGCGG…	est|omrna|protein	good	9	109116114	109125148	GRMZM2G103897	-1	WH	RefSeq peptide	NP_001146707	hypothetical protein LOC100280309	cryptochrome dash	F:DNA binding F:DNA photolyase activity P:protein-chromophore linkage C:chloroplast C:mitochondrion P:DNA repair	hypothetical protein LOC100280309 [Zea mays]	226508658	NP_001146707	0	hypothetical protein SORBIDRAFT_10g026420 [Sorghum bicolor]
5635	TC305294	1853 similar to UP:FOXD1_HUMAN (Q16676) Forkhead box protein D1 (Forkhead-related protein FKHL8) (Forkhead-related transcription factor 4) (FREAC-4), partial (6%)	OnOff	OffOn	OffOff		A_92_P005023	sense gene model	cDNA and EST results agree. B73 result agrees with cDNA result.	A	cDNA	60	1 of 1	3	12643000	12643059	3.03	yes	UTR	3	GCAGCACAAGAAGAAACAGTGGAATCAGAGGGGAAGCAAAGCTCCAAGAGGGGGAGCCGT	1	233	122	TC305294	GCTTTGAGAGCTTCTCCCTTGTTTGCAGCGTTGCTAAGTGCTAACACCCTTCTCTCTCCCCTCCTGTCTGCTCTTCCTGTCGGTGCCCACTGCTGCTGTTCAGCTGATACAGTCTTAAGCTCAGTTACTGCCGCCGGTTTCCAGCAAAGGCTCTCGCAGCGCACTTGTGCCTGAACCTTCAGGCCTGTGGCAGGAGAGTGTGGGGAAGCAGCACAAGAAGAAACAGTGGAATCAGAGGGGAAGCAAAGCTCCAAGAGGGGGAGCCGTCTTCAGCCCGCTCCCAGCAGCCTCGCTCGCGGTCGTCCGCCGCTCGATCGAGCTCGCAACCGGCGGCCAGCCTCCTCCTCCTTTGGCAAGAAGGATTTCCACCTTTTTTTTTCTTTTTGCAAAAGAGCCTTT…	-	-	1853 similar to UP:FOXD1_HUMAN (Q16676) Forkhead box protein D1 (Forkhead-related protein FKHL8) (Forkhead-related transcription factor 4) (FREAC-4), partial (6%)	GRMZM2G066345_T01	AAAGGCTCTCGCAGCGCACTTGTGCCTGAACCTTCAGGCCTGTGGCAGGAGAGTGTGGGGAAGCAGCACAAGAAGAAACAGTGGAATCAGAGGGGAAGCAAAGCTCCAAGAGGGGGAGCCGTCTTCAGCCCGCTCCCAGCAGCCTCGCTCGCGGTCGTCCGCCGCTCGATCGAGCTCGCAACCGGCGGCCAGCCTCCTCCTCCTTTGGCATGCCTTCGGCGGCATTACACCTTGGCACGTCGGTGGAGGCCGGCGGCGGCTTCCAAGGCACCGGTGCCATGGCGCCGTCCGCGCGCCTCCTCACCCCCAAAGGCGCCGGCGCTGCGGCCGGGCCCGCGCAGGCGCAGAGTCGTCGGGAGGAAACGGCCAACGGCGGGGGCGCTGGCCCTGACCTTGCCG…	cdna|est|protein	good	3	12642938	12646613	GRMZM2G066345	1	WH	-	-	-	alliin lyase	F:carbon-sulfur lyase activity F:transferase activity F:pyridoxal phosphate binding	hypothetical protein SORBIDRAFT_03g004570 [Sorghum bicolor]	242051935	XP_002455113	0	putative alliinase precursor [Oryza sativa Japonica Group]
5875	TC309179	265 unknown	OnOff	OffOn	OffOn		A_92_P005248	inconclusive	EST result. No valid cDNA result. B73 result doesn't agree.	D	no result	NA	NA	NA	NA	NA	NA	NA	NA	NA	TGTTTGCTGTGTCTTCCAATCCAACTCGTTCGTTGTCCTTGCACCAGCATGTGTGTAGTA	1	232	151	TC309179	TCGAATGGATTGAGCCTGTCTGGTGACAGCAGGAATATAATATCATAGCTAACAAAGTGCTAGTGATCCCTGGCTATATCTACATCCTTGTGGAGGAGTGGTCCGACGTCTGCAGCATCAGCAAGACACCCTTGTGGAGGAGTGGTCCTTGCGGCCCCAAAGGTATCCTTGTTTGCTGTGTCTTCCAATCCAACTCGTTCGTTGTCCTTGCACCAGCATGTGTGTAGTACGATTAATTAGAGAGATGTATATATATATATATATA	-	-	265 unknown	NA	NA	NA	NA	NA	NA	NA	NA	NA	NA	NA	NA	NA	NA	NA	NA	NA	NA	NA	NA
5887	TC303955	1454 weakly similar to PRF:NP_568612.1:18422250:NP_568612 expressed protein (Arabidopsis thaliana), partial (40%)	NC	OffOn	OffOn		A_92_P005260	sense gene model	No EST. cDNA result. B73 result agrees with cDNA result.	A	cDNA	60	1 of 1	1	282743738	282743797	1.1	yes	UTR	1	AACTGCTGTAATATTGTCGGACCTCATAGTCTGGATTGTCTTCTAACGTGAAATGAATGG	1	232	127	TC303955	NA	NA	NA	1454 weakly similar to PRF:NP_568612.1:18422250:NP_568612 expressed protein (Arabidopsis thaliana), partial (40%)	GRMZM2G367092_T01	AGGCCCACGCACAGAGGAAGCGCAATCCCACCCCACCCGGCACCCGTTGACCGCTGTTCGCCTAGCAATGAGCGCCATCCACTCACCCGCCGCGCCGCCGGCGAGGCCGCCTTTCCGGCGCAGCACGACGGGAGTAGCGTCTCCCCTCCGGGAACCCTCACAGCCGCAACCGACGCCACCGGCGCCTCCGAGCCTCACCTCCCGCCGCGCCGGTCTCGTCGCACTCCTCGTGGCAGCGGTGGCGCCGGAACGCCCTGCCGCCGCCGCCGCCTTCTCGCTCGGCATTCCTGGGCCCAAGGAGCTGCTGCGGGAGCAGAAGAAGAAGTCGGCGTCCTTCCTCCTCGCGCCCATCGCCGCCTCCCGGGACACCCTCGTCAAAGCCCACGCGCTTCTGGGTAA…	est|omrna|protein	good	1	282742401	282744244	GRMZM2G367092	1	WH	RefSeq peptide	NP_001169858	hypothetical protein LOC100383751	unknown [Zea mays]	C:plastid	unknown [Zea mays]	224033745	ACN35948	2.07e-69	hypothetical protein LOC100383751 [Zea mays]
6046	TC291380	875 similar to UP:YB1E_SCHPO (P87179) Serine-rich protein C30B4.01c precursor, partial (7%)	NC	OffOn	OffOn		A_92_P005408	sense gene model	cDNA and EST results agree. B73 result agrees with cDNA result.	A	cDNA	60	1 of 1	1	245787771	245787620	1.08	yes	CDS span intron (size=87)	1	CATGAGCAGTAGACTGGCACATTTCCAGACAGGGAAAATGAACCTGGAGGAGATGTTGAA	1	231	149	TC291380	GAACTGCTGGAGCGCCGGGACCTCAAGAGGGTCCCGGGGCTGGGCCTCTTCTACACCGAGCTGGTGCAGGGGATCCCGCCCATCTTCCCTCACCTCGTCGGCAAGATCCCCACCATCCACTCCGTCGTCGTCTTCATCACGGTGAAGAGCCTGCCGGTGCCCCACGTCCACGTCACGGACCGCTTCCTCTTCCGCCAGGTCGAGCCCAAGGAGTTCATGGTGTTCCGTTGCGTGGCGAGGTACGGGTACCNCGACGCGCTCGAGACGGCCGCTGATTTCGTCGGCGTCCTCGTCGAGTACCTCCCAGTNTACGTCAGGGACCTCAACCTCTACGGGGTTGTCGGTGATGAGCCGTTCAAGATCGTCTTCCACAGTGCTCGGGTGGACAGCTTTTCTTGG…	-	-	875 similar to UP:YB1E_SCHPO (P87179) Serine-rich protein C30B4.01c precursor, partial (7%)	GRMZM2G084486_T01	ATGGCGGCACATCAGCATGGTACGGCCGGCCGGGGTGGTGGTGGTGGTAGCATGGAGATCTTCCCCTACAGCTACAGCAGCGGCCGCGACCTGGAGCTGGTGGACCTGCCGGCGGAACCGGTGGACGTGAAGCGCCAGGACTCGCTCTACCGCGACGCCACCATGCCGGCGCACCACGGCCACAACGGACAGGAGAGCTGGGTCCGGACGCTACGGCTGGCGTTCCAGTGCGTGGGCATCCTGTACGCCGACCTCGGCACCTCGCCGCTCTACGTGTACGCCAACACCTTCAAGTACGGCGTCCACCACGAGGACGACGTCCTCGGCGTCCTGTCCATCATCATCTACAGCTTCGTCCTCTTCACCATGATCAAGATCGTCTTCATCGCCCTCTACGCC…	abinitio	good	1	245787398	245791441	GRMZM2G084486	-1	WH	-	-	-	high-affinity potassium transporter	F:potassium ion transmembrane transporter activity C:membrane P:potassium ion transport	hypothetical protein SORBIDRAFT_01g015990 [Sorghum bicolor]	242033835	XP_002464312	0	Os03g0575200 [Oryza sativa Japonica Group]
6813	TC314806	468 unknown	NC	OffOn	OffOn		A_92_P006137	inconclusive	No valid cDNA / EST result. No valid B73 result.	D	no result	NA	NA	NA	NA	NA	NA	NA	NA	NA	TCCGAGAGATCTGAGTTTCTGGCCAATTGCAACAGAGCATTTGAAATCCCGCTTGGCTTA	1	226	146	TC314806	TCCGNGAGATCTGAGTTTCTGGCCAATTGCAACAGAGCATTTGAAATCCCGCTTGGCTTAAAATAGAGTTGTGCTTGATGATTTTACCTTCTACTACTAATCCGATTATTTCCCCACAGCTCTCTTCAATTAAGGTCAGGAATCGAAAGATCACGCCCCATATCAAGGCTCATATTGTGTGGAAGATGCATTTCGACCAAATCTCCAAGATAGAAAAATTTGAATCGTAGAATTTGCAACCTGTTAACTTAGGATTCATAATTTATTCTGTTTGTACCTTGTAGGTTGTAGCCATGTCAGTTTGTAGATCCTTTTCTCTCTCTCTCAATTATGTACATTTCTTGACATGTAAAACACGATGATAGAAGTGGCATAGCAAATTCTTCTGTCAAATGCTGT…	-	-	468 unknown	NA	NA	NA	NA	NA	NA	NA	NA	NA	NA	NA	NA	NA	NA	NA	NA	NA	NA	NA	NA
7268	BG320100	831 homologue to PIR:T04582:T04582 ribosomal protein L8, cytosolic (Arabidopsis thaliana), partial (88%)	OnOff	OffOn	OffOff		A_92_P006569	inconclusive	EST result. No valid cDNA result. B73 result (EST vs genome) agree with EST result, but score below cut-off.	E	EST	9e-63	1 of 1	7	34318650	34223178	7.02	no info	NA	1	GAAGCAGAAGGAGCTTTTCGTTGCTGCTGAAGGTATGTACACCGGTCAGTTTCTCTACTG	1	224	85	BG320100	TTAAGATTAATCCCTGAAGACATAGATCCTAATTGATGGAGAAAGGTCTCAAAGAACATGATAGTAAATCTCAAAGTTTCAAAACAAGATCTCAACAAAAATCCCAAAAAAGAGCACAATTTCATCTTGGAACTCTTGTCTCCTTAGTCTTGCTTGGAAGCAAGAGCAGCAGCTTGACCTCTGAGACGACCAGTCCTCCTTGCAGCAATAAGACCAACCTTTTGTCCAGGTGGTGCATCACGACGAACCGTACTGGCGTGACCAATATGTTGATGGTTACCTCCTCCGTGAGGATGCTCAACTGGATTCATAGCAACACCACGAACCTTAGGCCAGCAGTTTCTCTTCACACGGTACTTGTGGTATGCGTTACCAGCCTTGAGCATTGGCTTCTCTGTT…	CO328	Zm03_01e01_A Zm03_AAFC_ECORC_cold_stressed_maize_seedlings Zea mays cDNA clone Zm03_01e01, mRNA sequence.	831 homologue to PIR:T04582:T04582 ribosomal protein L8, cytosolic (Arabidopsis thaliana), partial (88%)	GRMZM2G072729_T03	ATGGGCCGCGTGATTCGCGCTCAGCGCAAGGGTGCGGGGTCCGTGTTCAAGTCCCATACCCATCACCGCAAGGGCCCTGCCCGGTTCCGGTCCCTCGACTTCGGCGAGCGCAACGGGTACCTGAAGGGCGTGGTCACCTTCCGCCATCCATTCCGGTACAAGCACCAGAAGGAGCTGTTCGTGGCTGCTGAGGGCATGTACACTGGCCAGTTCGTTTACTGCGGACGCCGTGCTACACTCTCCATTGGCAACGTCCTGCCGCTCAGGGGGATCCCTGAGGGTGCCGTTGTCTGCAACGTTGAGCACCACGTCGGGGATCGCGGTGTCTTCGCCAGGGCGTCTGGGGACTACGCGATCGTTATCAGCCATAACCCAGACAACGGCACATCGAGGATCAAG…	protein	good	7	34222504	34224888	GRMZM2G072729	1	WH	RefSeq peptide	NP_001130582	hypothetical protein LOC100191681	60s ribosomal protein l2	F:structural constituent of ribosome C:cytosolic large ribosomal subunit P:translation	60S ribosomal protein L2 [Zea mays]	195629344	ACG36313	1.07e-125	hypothetical protein LOC100191681 [Zea mays]
7286	DR828678	776 GB:AAG40371.1:11762186:AF325019 AT4g27960 (Arabidopsis thaliana), partial (13%)	OnOff	OffOn	OffOff		A_92_P006586	sense gene model	cDNA and EST results agree. B73 result agrees with cDNA result.	A	cDNA	53	1 of 1	6	110386590	110386643	6.04	yes	UTR	4	TGTGCGTATACATGTACAGGGGACGCTTGTAATTGGACTTCAATATGCGGTGTAGGTTGT	1	224	49	DR828678	GTTCAAAGTTGGGCTTTTGGACAGCTGTGGTGTGCACGGCAGCTCTGTGACTTGTGAGGAGGAAGGGAGGAAGAAAGCGGATCCATGGCGTCGAAGCGGATCCTCAAGGAGCTCAAGGACCTGCAGAAGGATCCTCCCACCTCTTGCAGCGCAGGTGATTCAGATTCCGCCCGCACTGCTACTTCTTTTAATTTTCCATGATGGGATACGACTTTCTCCCGTGCGCTCGGCTATTAGCGGTGCGATGCGATTCTTAGTGCGTAGTTGCTAGATCTGTGCGTATACATGTACAGGGGACGCTTGTAATTGGACTTCAATATGCGGTGTAGGTTGTTGATGCCATGGTGGGATAAAGAGCATGTGTCATGTAAAATTGGGAAAAAAGGATCGTAGCTTTCC…	B73	ZM_BFb0073N15.r ZM_BFb Zea mays cDNA 5', mRNA sequence.	776 GB:AAG40371.1:11762186:AF325019 AT4g27960 (Arabidopsis thaliana), partial (13%)	GRMZM2G156517_T02	ACCGTGCGTCCGTGTGCGACTGCGACGAGAAGCTTCCAGAACCCACCAGCTAACTACGTCCGTCCTCCACCAATCCCATCTTCGGACGCCACGACAACTCCCCTCCCTCTTCCCCGTCCGTATTTATTTATACACCCCCAGTCCCTACCCACTTGTTCCTTCTTGCTTCTCCATCGAGTTGGATTGGGTTCAAAGTTGGGCTTTTGGACAGCTGTGGTGTGCACGGCAGCTCTGTGACTTGTGAGGAGGAAGGGAGGAAGAAAGCGGATCCATGGCGTCGAAGCGGATCCTCAAGGAGCTCAAGGACCTGCAGAAGGATCCTCCCACCTCTTGCAGCGCAGGTGATTCAGATTCCGCCCGCACTGCTACTTCTTTTAATTTTCCATGATGGGATACGAC…	cdna|est|omrna|protein	good	6	110386088	110389342	GRMZM2G156517	1	WH	RefSeq peptide	NP_001131272	hypothetical protein LOC100192585	protein	P:protein deubiquitination P:modification-dependent protein catabolic process F:ubiquitin-protein ligase activity P:regulation of protein metabolic process	hypothetical protein LOC100192585 [Zea mays]	212721246	NP_001131272	2.17e-68	ubiquitin-conjugating enzyme, putative [Arabidopsis thaliana]
7351	CO525130	567 homologue to PRF:NP_188970.1:15229415:NP_188970 expressed protein (Arabidopsis thaliana), partial (43%)	NC	OffOn	OffOn		A_92_P006648	sense gene model	cDNA and EST results agree. B73 result agrees with cDNA result.	A	cDNA	60	1 of 1	5	29055587	29055528	5.03	yes	UTR	2	TCTCATCTCATCTCCTTCTTGCTGATAGGTTGTTTGGTTGCTTACTTAGCTTGCTTGTCA	1	223	90	CO525130	CGGCGCCGAGGCATGCTGTTGCCGTGAGTGAGCAAGGGATCTTTCCGGCGATCTTGGAGGCGGCGAGCCTGGTGCCGCATGCTGGCTGTCCGGCCGGCCGGAGGCTAGCTAGCTCTCGCCTCTCGACCGAGAAGTGAAGTGAAGTGAAGCGAGGCAAGTGCTGTCCAGTAGTAGTGGTGGTCGCGAACACTATTTATAGCGCCCCGGCCCCCGCCCCCGCGTGCGGCGCTCTCTTCTCTCTCACAGGACCACGGCTCGCGCGCGCGGGCACCGACTCCAAAATAGATAGATCTCATCTCATCTCCTTCTTGCTGATAGGTTGTTTGGTTGCTTACTTAGCTTGCTTGTCAGATGGACCTGGTGCCGCACCCGGACAGCCCGCACTCCGACAACAGCGGC…	B73	3530_1_166_1_E11.y_1 3530 - Full length cDNA library created by Invitrogen from multiple tissues Zea mays cDNA, mRNA sequence.	567 homologue to PRF:NP_188970.1:15229415:NP_188970 expressed protein (Arabidopsis thaliana), partial (43%)	GRMZM2G034385_T03	GTGCCACAGTCCCTCCCCTCTTCCAGTCTCGCCGCCAATTAGTACTCACCCCCTCCCTTGCATCCGCTCCCCTCCCCCCTCCTCTCTTCCCCCCCCGACCTCGGCGCCGAGGCATGCTGTTGCCGTGAGTGAGCAAGGGATCTTTCCGGCGATCTTGGAGGCGGCGAGCCTGGTGCCGCATGCTGGCTGTCCGGCCGGCCGGAGGCTAGCTAGCTCTCGCCTCTCGACCGAGAAGTGAAGTGAAGTGAAGCGAGGCAAGTGCTGTCCAGTAGTAGTGGTGGTCGCGAACACTATTTATAGCGCCCCGGCCCCCGCCCCCGCGTGCGGCGCTCTCTTCTCTCTCACAGGACCACGGCTCGCGCGCGCGGGCACCGACTCCAAAATAGATAGATCTCATCT…	est|omrna|protein	good	5	29054426	29055978	GRMZM2G034385	-1	WH	RefSeq peptide	NP_001136927	hypothetical protein LOC100217086	g1-like5 protein	C:plastid	hypothetical protein LOC100217086 [Zea mays]	219362509	NP_001136927	3.95e-70	hypothetical protein LOC100304411 [Zea mays]
7572	BG265734	405 unknown	OnOff	OffOn	OffOn		A_92_P006851	inconclusive	No valid cDNA / EST result. Allow B73 result.	C	gDNA	59	1 of 3	Mt	423258	423317	None	NA	NA	NA	TTGGAAAGCTGGAACTGCAGTTCAACGATTCCTTCCGAGTGTAAGAAGCTAGACAGACCG	1	222	157	BG265734	CGCACTAATCTTATCCGAGACAGAGGCTCAAATAAATAAACTCCTGAGACTGGCCTAAAAGAGTTAATTGGCGCTCTGCGAGACAGGGTTTTTTGGAAAGCTGGAACTGCAGTTCAACGATTCCTTCCGAGTGTAAGAAGCTAGACAGACCGGGGCATTTACCGGGGGGGTTACCTAATAGCTATGGCAAGGAAAGAAGCAAGCGTCACAAACGTATTAAAAAAGTCAATGTTCGAATTCACAGGTTAGTTCAAGCTCAGACAGAACAAAGAGCTAAGACAGCTCGTGCTTTCAAGCCTGCCGGGTACCTTCTTATATTATAGCAGTACCAGAGGTTCCTACAGATTGATTTGAATAGAACACTACACTATAGATTCTTGACAACCATTTCCATTAGAT…	unknown	1000041H08.x4 1000 - Unigene I from Maize Genome Project Zea mays cDNA, mRNA sequence.	405 unknown	NA	NA	NA	NA	NA	NA	NA	NA	NA	NA	NA	NA	NA	NA	NA	NA	NA	NA	NA	NA
7572	BG265734	405 unknown	OnOff	OffOn	OffOn		A_92_P006851	inconclusive	No valid cDNA / EST result. Allow B73 result.	C	gDNA	59	2 of 3	9	72783453	72783394	9.03	NA	NA	NA	TTGGAAAGCTGGAACTGCAGTTCAACGATTCCTTCCGAGTGTAAGAAGCTAGACAGACCG	1	222	157	BG265734	CGCACTAATCTTATCCGAGACAGAGGCTCAAATAAATAAACTCCTGAGACTGGCCTAAAAGAGTTAATTGGCGCTCTGCGAGACAGGGTTTTTTGGAAAGCTGGAACTGCAGTTCAACGATTCCTTCCGAGTGTAAGAAGCTAGACAGACCGGGGCATTTACCGGGGGGGTTACCTAATAGCTATGGCAAGGAAAGAAGCAAGCGTCACAAACGTATTAAAAAAGTCAATGTTCGAATTCACAGGTTAGTTCAAGCTCAGACAGAACAAAGAGCTAAGACAGCTCGTGCTTTCAAGCCTGCCGGGTACCTTCTTATATTATAGCAGTACCAGAGGTTCCTACAGATTGATTTGAATAGAACACTACACTATAGATTCTTGACAACCATTTCCATTAGAT…	unknown	1000041H08.x4 1000 - Unigene I from Maize Genome Project Zea mays cDNA, mRNA sequence.	405 unknown	NA	NA	NA	NA	NA	NA	NA	NA	NA	NA	NA	NA	NA	NA	NA	NA	NA	NA	NA	NA
7572	BG265734	405 unknown	OnOff	OffOn	OffOn		A_92_P006851	inconclusive	No valid cDNA / EST result. Allow B73 result.	C	gDNA	59	3 of 3	9	72925043	72925102	9.03	NA	NA	NA	TTGGAAAGCTGGAACTGCAGTTCAACGATTCCTTCCGAGTGTAAGAAGCTAGACAGACCG	1	222	157	BG265734	CGCACTAATCTTATCCGAGACAGAGGCTCAAATAAATAAACTCCTGAGACTGGCCTAAAAGAGTTAATTGGCGCTCTGCGAGACAGGGTTTTTTGGAAAGCTGGAACTGCAGTTCAACGATTCCTTCCGAGTGTAAGAAGCTAGACAGACCGGGGCATTTACCGGGGGGGTTACCTAATAGCTATGGCAAGGAAAGAAGCAAGCGTCACAAACGTATTAAAAAAGTCAATGTTCGAATTCACAGGTTAGTTCAAGCTCAGACAGAACAAAGAGCTAAGACAGCTCGTGCTTTCAAGCCTGCCGGGTACCTTCTTATATTATAGCAGTACCAGAGGTTCCTACAGATTGATTTGAATAGAACACTACACTATAGATTCTTGACAACCATTTCCATTAGAT…	unknown	1000041H08.x4 1000 - Unigene I from Maize Genome Project Zea mays cDNA, mRNA sequence.	405 unknown	NA	NA	NA	NA	NA	NA	NA	NA	NA	NA	NA	NA	NA	NA	NA	NA	NA	NA	NA	NA
7589	CD441451	759 similar to UP:Q4NYG9_9DELT (Q4NYG9) Insulinase-like:Peptidase M16, C-terminal precursor, partial (3%)	NC	OffOn	OffOn		A_92_P006866	sense gene model	cDNA and EST results agree. B73 result agrees with cDNA result.	A	cDNA	60	1 of 1	2	10655792	10655733	2.02	yes	UTR	3	CCTTCCTTCCTTTTTGCTTCGCTGCAGAAAAGCTAAATCAGCACCACCGGCTTACATGCC	1	222	123	CD441451	TTTTTTTTTTTTTTTGACGATCGATCTAGCCCGTGCGGCCACTGCCCTTATTTATAGACCGGCAAGCATTGTAATTATAAGGAGCCTTGAAAAGAAAGCAGCTGACAGGCGATCTGCATGCATGCGTGTGTGCGGTGCCGCAGGTGAACGGGTGCCTGTCGTGGGGCGACAAGATCGCGCACGGGTTCTACAACATCCTGGGCATCGACCCGCACCTGTGGGCCATGTGCAACGTCGCGGAGGAGGGCCGCCGGCTGCCGTCGCTGGCGGCGCTGCGGGCGGTGGGCGCCAGCGAGTCCTCGCTGGAGGTGGTGCTCGTCGACAAGGGCGCCGACTCGGTGCTCCTCGACCTCGAGCGCCGCGCGCTCGACCTCGTCCGCGCGCTCGGCGTCACGCTCG…	W22	EL01N0557C05.g Endosperm_5 Zea mays cDNA, mRNA sequence.	759 similar to UP:Q4NYG9_9DELT (Q4NYG9) Insulinase-like:Peptidase M16, C-terminal precursor, partial (3%)	GRMZM2G098187_T01	CGAGCAACCACCAGCCCGGCCCGTCTTGCTCCATGCATAAGGTCTCCGCCCGCCATGCCGCACCGCCGCCGAGCCCTTAACCCGACGCTGCCCCCGCCACCTCCCGCCGCCACCGCGTTCCACCTCGGCGGGGACGAGGCGCGGCTGCCGCTCCTCGCGGACTACGCGCTGCTCCACCAGCCCGCCGCCTCCGCCGTCGACGCGCCGGCGTCGTCCGAGTGGAGCGCCGGGAGCGCCTTCACCGCCACCTCCGACGCGGCCACCACCACCGCCTCCTCCACCGCCACGGCGCCGCCGGGCTCCTCCCAGTCCCAGCTGCTGGCCGCCGGCGGTAGGGACAGCGACACGTGGGTCCGCCGCGCCAGGGAGGGCTACTACCTCCAGCTGTCCCTCGCCATC…	cdna|est|omrna|protein	good	2	10652142	10657346	GRMZM2G098187	-1	WH	-	-	-	map3k delta-1 protein	F:protein serine/threonine kinase activity F:nucleotide binding	hypothetical protein SORBIDRAFT_06g028150 [Sorghum bicolor]	242074280	XP_002447076	0	hypothetical protein OsJ_16118 [Oryza sativa Japonica Group]
7603	MAGI4_135013	maize MAGI4 gss assembly	OnOff	OffOn	OffOn		A_92_P016136	antisense gene model	No EST. cDNA result. B73 result agrees with cDNA result.	A	cDNA	60	1 of 1	5	41197907	41197848	5.03	no	UTR	2	ACGGCATATCTTAGCAAATTTATCTCTGAGAGCCCCAGGACTAAACACGAAATATTCATG	1	164	93	MAGI4_135013	NA	NA	NA	maize MAGI4 gss assembly	GRMZM2G366077_T01	CCCCGTGACCCCACCGCCATAGCCTCCCCCAGTCCCTCTTCTATTGTGACCCCGCCGGCCCCTCCCCCTCCTCTCACTCGTGTCACTGCCACCATCGACTTCTTTCCTCATCTGATCGAGATCGTAGTGTTAGAACAAACTATATGCTATAAGAAGATAAGATAGGAGATGACATAGTTGCCTCACACAACCTTAAGGAGTAGAGAAGAGATGAGACCGGTGTTGAGCTGCAGAGCTGGGGCACATGAAGGAATGCTGGGATGGAATTTGGACTGGCCGACTGGATCTTTTTCTGTACGACAAAGAAAAGCTACAGTAGTGCTCATGTTGGGCCTTGGGCCATTGACGACGAGCCTTACATCAGACCCAGAACTACTTCATCCCGCGCCCCCTGAAGCT…	abinitio|cdna|est|omrna|protein	good	5	41196776	41198106	GRMZM2G366077	1	WH	RefSeq peptide	NP_001150228	60S ribosomal protein L27	60s ribosomal protein l27	F:structural constituent of ribosome C:cytosolic large ribosomal subunit P:translation C:mitochondrion	60S ribosomal protein L27 [Zea mays]	226529473	NP_001150228	7.25e-73	hypothetical protein SORBIDRAFT_10g027330 [Sorghum bicolor]
7603	MAGI4_135013	maize MAGI4 gss assembly	OnOff	OffOn	OffOn		A_92_P006879	antisense gene model	No EST. cDNA result. B73 result agrees with cDNA result.	A	cDNA	60	1 of 1	5	41197990	41197931	5.03	no	UTR	2	GTCTGGCACCAACAAGAAACCCGCAAGCCGTAAAACAGAACAAAATTTTAACCAGACCTA	1	222	95	MAGI4_135013	NA	NA	NA	maize MAGI4 gss assembly	GRMZM2G366077_T01	CCCCGTGACCCCACCGCCATAGCCTCCCCCAGTCCCTCTTCTATTGTGACCCCGCCGGCCCCTCCCCCTCCTCTCACTCGTGTCACTGCCACCATCGACTTCTTTCCTCATCTGATCGAGATCGTAGTGTTAGAACAAACTATATGCTATAAGAAGATAAGATAGGAGATGACATAGTTGCCTCACACAACCTTAAGGAGTAGAGAAGAGATGAGACCGGTGTTGAGCTGCAGAGCTGGGGCACATGAAGGAATGCTGGGATGGAATTTGGACTGGCCGACTGGATCTTTTTCTGTACGACAAAGAAAAGCTACAGTAGTGCTCATGTTGGGCCTTGGGCCATTGACGACGAGCCTTACATCAGACCCAGAACTACTTCATCCCGCGCCCCCTGAAGCT…	abinitio|cdna|est|omrna|protein	good	5	41196776	41198106	GRMZM2G366077	1	WH	RefSeq peptide	NP_001150228	60S ribosomal protein L27	60s ribosomal protein l27	F:structural constituent of ribosome C:cytosolic large ribosomal subunit P:translation C:mitochondrion	60S ribosomal protein L27 [Zea mays]	226529473	NP_001150228	7.25e-73	hypothetical protein SORBIDRAFT_10g027330 [Sorghum bicolor]
7794	TC293205	1300 weakly similar to UP:Q6ZIM5_ORYSA (Q6ZIM5) Glycerophosphoryl diester phosphodiesterase 2-like protein, partial (43%)	OnOff	OffOn	OffOff		A_92_P007057	sense gene model	No EST. cDNA result. B73 result agrees with cDNA result.	A	cDNA	60	1 of 1	4	234605749	234605808	4.09	yes	CDS	3	ATGACATCAAGAAGTTCGCGGACACGGTGAGGATCAACCGGAACTCGGTGGCGCAGGTCA	1	221	53	TC293205	NA	NA	NA	1300 weakly similar to UP:Q6ZIM5_ORYSA (Q6ZIM5) Glycerophosphoryl diester phosphodiesterase 2-like protein, partial (43%)	GRMZM2G103382_T01	GGAGGAGTCCAATCAGCTGGCAATCAACTAAGCAGAAGGTGGTGGCGCTATCAAGTTGTGAGGCGGAGTACATCGCTGCTGCTACTGCTGCATGTCAAGCTGTTTGGCTGGCACGACTGCTTGCTGAAATCAGGAACTCAGAGACAAGCAGACCTTTGCTAAGGGTGGACAACAAGTCCACTATCTCGCTGATTAAGAATCCAGTGCATCACGACCGGTCAAAGCATATTGATACCAGATTTCATTTGATTCGGGAGTATGAAAATTCAGGGCAAATCAAGGTGAAGTTCATCAGTACTGAAGAACAGCTGGGGGATATTCTGACCAAGCCACTCGGCAAAGTCAAGTTCCAGGAACTCTGCACCAAGATTGGCCTAAGCCTAGTGTAAGTAGATGCAC…	cdna|est|omrna|protein	good	4	234602023	234606574	GRMZM2G103382	1	WH	RefSeq peptide	NP_001159159	hypothetical protein LOC100304242	glycerophosphoryl diester phosphodiesterase family protein	C:membrane	hypothetical protein OsI_06154 [Oryza sativa Indica Group]	218190213	EEC72640	0	glycerophosphoryl diester phosphodiesterase 2 precursor-like protein [Oryza sativa Japonica Group]
7960	TC285561	796 unknown	OnOff	OffOn	OffOn		A_92_P030180	sense gene model	cDNA and EST results agree. B73 result agrees with cDNA result.	A	cDNA	60	1 of 1	1	164556088	164556029	1.05	yes	UTR	3	TAGGTTAATAAGCCCGCTGCACAGTGCTCCAACAGGGCACTCGTTTCCAGTGAACTTTAT	1	76	48	TC285561	CGGCATGGCCCAGCCGCAGCCAGAACTGAATGAGTGGCATTCAAAATCTGCAGCGGCCAGCGGAACTGATCAAGAAACCTACAGGGATGTCGCGACATACACACACACACTCACACACACTCACACATGCAATCTGATTCTCTCTCAGTTCCTCAAGAACAAGAGGAGTTTTTACACAAGTACACAGGGTCTGTTACACACCGATGTGACCCTTGCAGGTGCAGAGTGAAATACCACCCACTTGCACAAGTGAAAAAGGGAAACATCTCTCTCTCTCTCTCTATACACAATGGCAAAACCCTCAACCTCGCTTGTTTTGCATCTTCTCTGCATCTCACCACCATATGCAATGCAGCATTGCATCAACAATGGTTTATCGAACAGTGCAACTTCGAAATA…	-	-	796 unknown	GRMZM2G329655_T01	ACTCTCGCCGTCACTCCGGCCTCTTCCACGGCGGCGGATGACTGGTCGGAGTGCGCGTTCTCGCTGACCTGCGAGGAAGACTGCGCCGACCTCGGCGACGGCGAGCTATTCCCGCTCTACAGTGCCGGCGACGAGGAGGAAGATGAGTACTTGGAGCAGCTGGTGTTCAAGGAGACCAGCTTCTGCTCCTCCTCCGACTCAGCTGCCGACTGCGACGGCGATGAAGAAGGAGACGAAGAATACTCTTCGCTCACCTCAGAGGAGTGGTTCCGCCAAGCTCGCCTCGCCGCCGTCAAGTGGATTCTTGAGACCCGCGGGTGCTTCGGCTTCGGCCACCGGACGGCGTACCTCGCCATCTCCTACTTCGATAGCTTCCTCCTCCGGCGACGCATCGATAGG…	cdna|est|omrna|protein	good	1	164555747	164557988	GRMZM2G329655	-1	WH	-	-	-	-	-	hypothetical protein SORBIDRAFT_08g019760 [Sorghum bicolor]	242086062	XP_002443456	3.43e-126	hypothetical protein LOC100501413 [Zea mays]
7960	TC285561	796 unknown	OnOff	OffOn	OffOn		A_92_P007214	antisense gene model	cDNA and EST results agree. B73 result agrees with cDNA result.	A	cDNA	38	1 of 1	1	164555782	164555841	1.05	no	UTR	3	AACAAGAGGAGTTTTTACACAAGTACACAGGGTCTGTTACACACCGATGTGACCCTTGCA	1	220	61	TC285561	CGGCATGGCCCAGCCGCAGCCAGAACTGAATGAGTGGCATTCAAAATCTGCAGCGGCCAGCGGAACTGATCAAGAAACCTACAGGGATGTCGCGACATACACACACACACTCACACACACTCACACATGCAATCTGATTCTCTCTCAGTTCCTCAAGAACAAGAGGAGTTTTTACACAAGTACACAGGGTCTGTTACACACCGATGTGACCCTTGCAGGTGCAGAGTGAAATACCACCCACTTGCACAAGTGAAAAAGGGAAACATCTCTCTCTCTCTCTCTATACACAATGGCAAAACCCTCAACCTCGCTTGTTTTGCATCTTCTCTGCATCTCACCACCATATGCAATGCAGCATTGCATCAACAATGGTTTATCGAACAGTGCAACTTCGAAATA…	-	-	796 unknown	GRMZM2G329655_T01	ACTCTCGCCGTCACTCCGGCCTCTTCCACGGCGGCGGATGACTGGTCGGAGTGCGCGTTCTCGCTGACCTGCGAGGAAGACTGCGCCGACCTCGGCGACGGCGAGCTATTCCCGCTCTACAGTGCCGGCGACGAGGAGGAAGATGAGTACTTGGAGCAGCTGGTGTTCAAGGAGACCAGCTTCTGCTCCTCCTCCGACTCAGCTGCCGACTGCGACGGCGATGAAGAAGGAGACGAAGAATACTCTTCGCTCACCTCAGAGGAGTGGTTCCGCCAAGCTCGCCTCGCCGCCGTCAAGTGGATTCTTGAGACCCGCGGGTGCTTCGGCTTCGGCCACCGGACGGCGTACCTCGCCATCTCCTACTTCGATAGCTTCCTCCTCCGGCGACGCATCGATAGG…	cdna|est|omrna|protein	good	1	164555747	164557988	GRMZM2G329655	-1	WH	-	-	-	-	-	hypothetical protein SORBIDRAFT_08g019760 [Sorghum bicolor]	242086062	XP_002443456	3.43e-126	hypothetical protein LOC100501413 [Zea mays]
8142	TC280954	1264 similar to UP:Q8GUC3_HORVU (Q8GUC3) Barley B recombinant, partial (56%)	OnOff	OffOn	OffOn		A_92_P007387	sense gene model	cDNA and EST results agree. B73 result agrees with cDNA result.	A	cDNA	60	1 of 1	2	157235509	157235450	2.07	yes	UTR	1	AGGTTCGGGTTTTCTCCTACAGATTGCGATCTCTAGAGGTGGATTTGCTTTTCCTCACAT	1	219	37	TC280954	GGGCCTGCCCGACGCACGCCGGCACGCCGAGCCGGTAGCAGAGGATCCCCGTTCGCCTCCCTACAACCTGACCCCCCCACGGCCCCACCCCCCTCCGTCGGCGACAGGGCGAGCGCCGCCGCCCTTGTCTTCGCCGGCGACGAGCATCGCCAGGGGACTACCGATTGCAGGGCGGTTGCGGAGATGGGGGCTGATCAGAAACCACGACAAGGTTCGGGTTTTCTCCTACAGATTGCGATCTCTAGAGGTGGATTTGCTTTTCCTCACATTCTGAGATGGAAGCCGATGATGGCAGCCTTGCCATTCGGAACTGGGGCTTCTACGACACCGTCAAAGGCAGCCTAGGCCTGCAGCTCATGTCGTCCATGCCGCCTGACCGGGACACAAAGCCGCTGCTCC…	-	-	1264 similar to UP:Q8GUC3_HORVU (Q8GUC3) Barley B recombinant, partial (56%)	GRMZM2G166230_T02	CTGGGCCGTGGTTGTGACCACCTATACCCGACAGAGCGAGGTGTGCACTGCGTTTGGCGGGGCCTGCCCGACGCACGCCGGCACGCCGAGCCGGTAGCAGAGGATCCCCGTTCGCCTCCCTACAACCTGACCCCCCCACGGCCCCACCCCCCTCCGTCGGCGACAGGGCGAGCGCCGCCGCCCTTGTCTTCGCCGGCGACGAGCATCGCCAGGGGACTACCGATTGCAGGGCGGTTGCGGAGATGGGGGCTGATCAGAAACCACGACAAGGTTCGGGTTTTCTCCTACAGATTGCGATCTCTAGAGGTGGATTTGCTTTTCCTCACATTCTGAGATGGAAGCCGATGATGGCAGCCTTGCCATTCGGAACTGGGGCTTCTACGACACCGTCAAAGGCAG…	cdna|est|omrna|protein	good	2	157234438	157235974	GRMZM2G166230	-1	WH	UniProtKB/TrEMBL	B7ZY75	Putative uncharacterized protein	gaga-binding protein	F:binding P:cellular process C:nucleus	unknown [Zea mays]	219884999	ACL52874	7.13e-97	GAGA-binding protein [Zea mays]
8261	AI939749	193 618026G11.x1 618 - Inbred Tassel cDNA Library Zea mays cDNA, mRNA sequence.	OnOff	OffOn	OffOff		A_92_P007497	inconclusive	No valid cDNA / EST result. No valid B73 result.	D	no result	NA	NA	NA	NA	NA	NA	NA	NA	NA	TCACGCGATAGTTTGACAGGATGGGCATCCGAACAACACTGAACCAAGCACGATAAGTAG	1	218	139	AI939749	TCACGCGATAGTTTGACAGGATGGGCATCCGAACAACACTGAACCAAGCACGATAAGTAGACATGTAAAGCTGCTAACGGCGCTACATGGAATTCACTTTTTTTCCTCTACTAGGTTCCAGGGCTGGCGACAAGTCTTGATTTCCAAAGCTACAAGTCGACGGAAAATAGTTCCTGGAAAAAGCTGTTCAGGC	Ohio43	618026G11.x1 618 - Inbred Tassel cDNA Library Zea mays cDNA, mRNA sequence.	193 618026G11.x1 618 - Inbred Tassel cDNA Library Zea mays cDNA, mRNA sequence.	NA	NA	NA	NA	NA	NA	NA	NA	NA	NA	NA	NA	NA	NA	NA	NA	NA	NA	NA	NA
8499	TC296794	660 similar to UP:Q8W3L9_ORYSA (Q8W3L9) Ethylene-insensitive-3-like protein, partial (9%)	OnOff	OffOn	OffOff		A_92_P007724	antisense gene model	No EST. cDNA result. B73 result agrees with cDNA result.	A	cDNA	60	1 of 1	2	217348937	217348996	2.08	no	CDS	1	ATTCCATCCATGATTCTGCCGCAGTCAGTCAGTAGAACCAATTGGCGTTGGAGGATCCCG	1	217	3	TC296794	NA	NA	NA	660 similar to UP:Q8W3L9_ORYSA (Q8W3L9) Ethylene-insensitive-3-like protein, partial (9%)	GRMZM2G003558_T01	GATGATGGGAGGAGGGACGCTGATGATGGACCACGGCATGGCGGCTGGTGGCAAGGCCCTGTACGGCGAGTGCTTCTTTGGAGAGGAAGACCTCGTCAACCCGGGGCCGGCGCCGGCGAACGAGGAGATGACGACGATGAACTTCCCCTTGGACGAGATGATGATGAGCGACGACGACGTCGACGGCATCGAAGAGCTGGAGCGCCGCATGTGGCGCGACCGCGTACGGCTCAGGCGCCTCAAGGAGGAGCAGCAGCAGAAGAGCGGCCGCCCTTCCGCCGGCTCCGGCGCCAAGCAGGAGGCCAGCAGCAGCAGGCAGCGGCAGTCGCAGGAGCAGGCGCGCCGCAAGAAGATGTCGCGCGCGCAGGGCGGGATCCTCAAGTACATGCTCAAGATGAT…	est|omrna|protein	good	2	217348828	217350753	GRMZM2G003558	-1	WH	-	-	-	-	-	hypothetical protein SORBIDRAFT_02g043350 [Sorghum bicolor]	242051334	XP_002463411	0	Os07g0685700 [Oryza sativa Japonica Group]
8619	TC292715	1895 similar to UP:Q4NS34_9DELT (Q4NS34) Ribonuclease PH, partial (4%)	OnOff	OffOn	OffOn		A_92_P007838	ambiguous	No EST. cDNA result. B73 result agrees with cDNA result.	A	cDNA	60	1 of 2	8	30188307	30188248	8.03	yes	UTR	2	TGATCTGCTTGTTTATGTAACGGTACTTCAAAACTGTATCACCGGTTATGTCTTGGCATG	1	216	103	TC292715	NA	NA	NA	1895 similar to UP:Q4NS34_9DELT (Q4NS34) Ribonuclease PH, partial (4%)	GRMZM2G085921_T01	GGAGGAATAACAGCTACATCTGTTCTTGTCCATGTTTCTGTAGCATCAGTAGCGCAGCGTGGTTGTACGTTTGCTGTGTTGTTGTATCACTCTTTGTCTCTGCAAGTGCTAAACCAGTCACTTTATGGACGGTGGTTCCTGTGGTCTCGAGGGAGCGTCGGTAGTGACATCTACTACCAGCGCTGGTATTCAGCTTCTGCCAGAGAAGCACTGCACCGATGAAGCTTGTGGAGCCATGGCGGGCAGTAATGGTCCTGAAGGAGTGCCAGTAGTGACTTCTGCTGATGACCCTCCGACCCATGCCGATATTCCATTTCTCTGCAATTCAGTTGATGAAACCTGTGAAGCCACAGGGGACGGCAGTGCTCCCTTGGATGCTCAGATATGTACGGGTTTCTC…	cdna|est|omrna|protein	good	8	30185604	30189439	GRMZM2G085921	-1	WH	RefSeq peptide	NP_001168510	hypothetical protein LOC100382289	fiber protein fb19	P:response to stress	hypothetical protein LOC100382289 [Zea mays]	293332399	NP_001168510	4.68e-80	unknown [Zea mays]
8619	TC292715	1895 similar to UP:Q4NS34_9DELT (Q4NS34) Ribonuclease PH, partial (4%)	OnOff	OffOn	OffOn		A_92_P007838	ambiguous	No EST. cDNA result. B73 result agrees with cDNA result.	A	cDNA	60	2 of 2	4	232310120	232310061	4.09	yes	UTR	1	TGATCTGCTTGTTTATGTAACGGTACTTCAAAACTGTATCACCGGTTATGTCTTGGCATG	1	216	103	TC292715	NA	NA	NA	1895 similar to UP:Q4NS34_9DELT (Q4NS34) Ribonuclease PH, partial (4%)	GRMZM2G336886_T01	GGAGGAATAACAGCTACATCTGTTCTTGTCCATGTTTCTGTAGCATCAGTAGCGCAGCGTGGTTGTACGTTTGCTGTGTTGCTGTATCACTCTGCGTCTCTGCAAGTGCTAAACCAGTCACTTTATGGACGGTGGTTCCTGTGGTCTCGAGGGAGCGTCGGTAGTGACATCTACTACTAGCGCTGGTATTCAGCTTCTGCCAGAGAAGCACTGCGCCGATGAAGCTTGTGGAGCCATGGCACGCAGTAATGGTCCTGAAGGAGTGCCAGTAGTGACTTCTGCTGATGACCCTCCGACCCGTGCCGATATTCCATTTCTCTGCAATTCAGTTGATGAAACCTGTGAAGCCACAGGGGACGGCAGTGCTCCCTTGGATGCTCAGATATGTACGGGTTTCTC…	cdna|est|omrna|protein	good	4	232308514	232311254	GRMZM2G336886	-1	WH	-	-	-	-	-	hypothetical protein LOC100382289 [Zea mays]	293332399	NP_001168510	9.91e-80	unknown [Zea mays]
8766	BM080533	652 homologue to UP:THI41_MAIZE (Q41738) Thiazole biosynthetic enzyme 1-1, chloroplast precursor, partial (49%)	OnOff	OffOn	OffOn		A_92_P007975	sense gene model	cDNA and EST results agree. B73 result agrees with cDNA result.	A	cDNA	60	1 of 1	8	138143544	138143485	8.05	yes	CDS	2	GCCCCCAGGATGGTCAGTAGTGAGGAAGACAATACTCATGTCATTGCGATACTCACTGAA	1	215	149	BM080533	TTTTTTTTTTTTTTTTTTNNNNNNNNNNNNNNNNNNNNNNNNNNNNNNNNNNNNNNNNNNNNNNNNNNNNNATAAGACGCTGCTGGCGTCGATCCTCCTCTCTGCTTGCCGCACTCAGGCGTCCACGACCTCGTCGTCCTTGTACGCAATCATCAACTCCTCGCGCAACGGCGGCGACATGGTCCCGTCCACGGTGTTGGGCCTGCCCAGGGCCTTGAGCGCCAGGTGCGCCGCCTTCTGGCCGGAGATCATCATGGCGCCAAACGTCGGGCCCTGCAACAACCAACAGACAATTTTAGACATATTCCTCATTGATTCAGTGAGTATCGCAATGACATGAGTATTGTCTTCCTCACTACTGACCATCCTGGGGGCGCCGTCAATCTCGGCGACCTCCAT…	B73	MEST109-G07.T3 ISUM4-TN Zea mays cDNA clone MEST109-G07 3', mRNA sequence.	652 homologue to UP:THI41_MAIZE (Q41738) Thiazole biosynthetic enzyme 1-1, chloroplast precursor, partial (49%)	GRMZM2G018375_T01	CAGAGTGCCCGTGACCAACCACGCCCCATCTGCTAAACACGTAGCCATGCATGGCGCCACGGCCACGCCAGCCAAGATATTTGTTGCCCTCGTCTCGTCTTGTGCCCTTCTTAATATAAACCTTGTGCCCCTCTGCTGCAGCAAGAAGGAAAGAAGCTAGCGCTTATAGCTTGTCAGCCATGGCCACCGCCGCCGCGTCTAGCCTCCTCAAGTCCTCCTTCGCGGGCTCCCGGCTCCCGGCCGCCACGCGGACCACACCGGCGTCCCTCGTGGTGGCCACCGGCCCGCGCGGCGCCGGCGCGGGGCCCATCTGCGCGTCCATGTCCATGTCCTCCTCCAACCCGCCCTACGACCTGACGTCCTTCCGGTTCAGCCCCATCAAGGAGTCCATCGTGTCCC…	est	good	8	138142847	138144617	GRMZM2G018375	-1	WH	UniProtKB/Swiss-Prot	Q41738	Thiazole biosynthetic enzyme 1-1, chloroplastic Precursor	thiamine biosynthetic enzyme	C:extrinsic to membrane C:chloroplast P:thiamin biosynthetic process	thiazole biosynthetic enzyme 1-1, chloroplastic precursor [Zea mays]	239985530	NP_001105696	3.57e-176	unknown [Zea mays]
8842	TC285813	728 weakly similar to UP:Q8LKG0_PEA (Q8LKG0) Drm4, partial (21%)	OnOff	OffOn	OffOff		A_92_P008049	EST	EST result. No valid cDNA result. B73 result (EST vs genome) agrees with EST result.	E	EST	0	1 of 1	1	57299285	57296574	1.04	no info	NA	2	TGATATATTATATTGCCGCTATATCTGTATGGTACCGTGCTTTGCCACAGCTTGGATCAC	1	214	168	TC285813	AATTCGGCACGACGATCCGGAAGTTTTGAGGGTAGAGCAGTTGGGTGATTACGACGAAGAGAGATGGGCCTCCTCGACAAGCTGTGGGACGACACCGTCGCAGGCCCGCGCCCGGACACCGGGCTCGGCCGCCTCCGCAAGCAGCCTGTGCGTCCCGCCGCCGTCAAGATCAGTGGTGAGTGAGACAGTGAGCCGGTGACCGCCGCTGCTCGGAGGAAAAAAAAGACACATGCCCCATCGTAGACGGCGCTCCCATTCGATCTGACTTGTGGTTTCGTCGACCGTGTAGATCCGGCCGGGGACGCTGCGGCGTTCGTGCCGCCCTCGCCGGCTTCGGGTAGCGAGGAGACGCCGGTGAAGGTGACGCGCAGCATCATGATCAAGCGCCCCGCGGGGTAC…	-	-	728 weakly similar to UP:Q8LKG0_PEA (Q8LKG0) Drm4, partial (21%)	GRMZM2G073755_T01	ACCTTCTTCTCGACCAGATCCGGAAGTTCTGTGGGTAGAGGACTAGAGACTGCAGATCGAGGGTCTGGCAGCGGGCCGTGGCAGTTGGGTGATTACGACGAAGAGAGATGGGCCTCCTCGACAAGCTGTGGGACGACACCGTCGCAGGCCCGCGCCCGGACACCGGGCTCGGCCGCCTCCGCAAGCAGCCTGTGCGTCCCGCCGCCGTCAAGATCAGTGATCCGGCCGGGGACGCTGCAGCGTTCGTGCCGCCCTCGCCGGCTTCGGGTAGCGAGGAGACGCCGGTGAAGGTGACGCGCAGCATCATGATCAAGCGCCCCGCGGGGTACCCGTCGTCGCCGAGGAGCGCGGCAAGCACGCCGCCGGCCTCGCCACTGGGGACTACCCCGCCCATCTCGC…	cdna|est|omrna|protein	good	1	57296568	57299288	GRMZM2G073755	-1	WH	RefSeq peptide	NP_001130689	hypothetical protein LOC100191792	-	-	hypothetical protein LOC100191792 [Zea mays]	212275748	NP_001130689	1.25e-55	hypothetical protein LOC100273280 [Zea mays]
8987	DR817369	532 unknown	OnOff	OffOn	OffOn		A_92_P008184	antisense gene model	cDNA and EST results agree. B73 result agrees with cDNA result.	A	cDNA	50	1 of 1	1	84672034	84672093	1.05	no	UTR	1	AAAAAAAAAATCCTCCACGACACAAGTTGCAGGCGAAGGTACACTTTCGGAGCTCAAACG	1	214	47	DR817369	AAACAAAATCTGTACCATAACTTTATTCTCTTTTGGTTCTGAAAATAATGAACAGGGGACTCCTCCAACCATACAAGTGGAATTCTGAACAAAAACCAAAAACGATCAGCTGCTATAACTCTCATTCGTACCAAAACAACGGGCCGGTTAATTGCTCGATTACATTGGGAGCAACCAACAACAAAATGGGGGCCTCAACAAAGGAAAATTAATTAGCCTACCCCTCAACAAAAATTTCCTTCCAAAATAATTCTACAAAACTTATTCCGAGATCTATATCGCAAAACACCGATGAGCCGAGCGGAGCAAAACTTCCAACAAACCAAACAACAAAAAAAAAAAAAAAATCCTCCACGACACAAGTTGCAGGCGAAGGTACACTTTCGGAGCTCAAACGTT…	B73	ZM_BFb0050L05.f ZM_BFb Zea mays cDNA 3', mRNA sequence.	532 unknown	GRMZM2G057768_T02	CACGACCCCTTCTCCTCTCGTTCTCGCCCAGTCGCACCGTCCCCGTCTCCAACCCGACTCTGAAATCCACGAGCTCTTCCCCCTCGTCCACACCCCGCCCCTCCCTGCTCTCCGCCTCCCCGTCCCCGCCCCCATCGCTACCCACAAGCACCTTCGGAGGCTCCAGGCAACCCACCTCCTGCACCCGGCGTCCCTCGCGGCGGCGACGCGCGAACGTCCCGCTCCCCGGTGAGTAACGGAGAGACGGAGCCATGAGCGGAGGGGTGGAGCCGGATACCCCGCCCGGTAGCAGCAGCAGCAGCAGCAGGAGCGGGGGCAGCACGCCCGTGGGCGGCAAGCCGCCACGCCACCACCTCACGTCCATCCGCCACTGCGCCAGCAGTGCCCGCATCGCCGCTG…	est|omrna|protein	good	1	84671535	84674990	GRMZM2G057768	-1	WH	RefSeq peptide	NP_001147151	Ca2+/calmodulin-dependent protein kinase phosphatase	protein phosphatase	C:mitochondrion C:plastid F:magnesium ion binding P:protein amino acid dephosphorylation F:protein serine/threonine phosphatase activity F:kinase activity C:protein serine/threonine phosphatase complex	Ca2+/calmodulin-dependent protein kinase phosphatase [Zea mays]	195615896	ACG29778	0	hypothetical protein LOC100217306 [Zea mays]
9139	BQ618961	874 weakly similar to UP:DRL30_ARATH (Q9LZ25) Probable disease resistance protein At5g04720, partial (14%)	Down	OffOn	OffOn		A_92_P008327	inconclusive	EST result. No valid cDNA result. B73 result (EST vs genome) agree with EST result, but score below cut-off.	E	EST	0	1 of 1	3	85662383	85663302	3.04	no info	NA	4	AGGAGCTCCCACCAAGCATATGCGAGATATGGTCTCTGGAGACACTGTCTATATCTAACT	1	213	83	BQ618961	CCCATAGTGGGGCGTGGTTACACCCGCCGGGACGGGGTATAACATAGGGCGTATAGAGGGGCTGTAAATCAGATAGTTTCCATCCCTACAGGGGAAATGAAGGGATCTGACTGGTTCCAGATGAACTTCCCCAAGGCAGAAGTGCTCATCCTCAACTTCGCCTCAAGCCTGTACTACCTCCCGCCGTTCATCGCGTCGATGCACAACCTGAAAGCCCTGGGGCTGATCAACTACGGCACCAGCAGCGCGGCCCTTGACAACCTATCCGCCTTCACCACGCTGAACGGCCTGAGGAGTCTCTGGCTGGAGAAAATCAGGCTCCCGCCGCTGCCGAAGACCACCATCCCGCTGAAGAACCTGCACAAGATCTCGCTCGTGCTCTGCGAGCTGAACACCACC…	B73	RNOSEQ1H06_T3.ab1 Salt stressed Zea mays roots cDNA library Zea mays cDNA clone RNOSEQ1H06_T3.ab1 similar to NP_196092.1| (NM_120554) disease resistance - like protein [Arabidopsis thaliana] gi|11357259|pir|T48468 disease resistance-like protein - Arabidopsis thaliana gi|7413534|e, mRNA sequence.	874 weakly similar to UP:DRL30_ARATH (Q9LZ25) Probable disease resistance protein At5g04720, partial (14%)	GRMZM2G044724_T01	CCTTTCCACTCCCCGCCTCGCGAGACCACACGCGACGGCTGCCTCCACCACGCCGATGGCGACCGCTCACTCACCCAGCTGAACAACTCCGCCGAGCACGCGCAAGCAGCAGGAGCGATAGAGATAGAGGAAGGCGACGAGGAGCTCGGTCCGAGCTACTAGCTGCGGCTGCGGCGACCATGGAGTTGGACCGGCTGCTGCTCGACCAGCTGGCTGGCGAGGCCCTGCGGGAGCTGCTGCACGCCGTCCAGGGCACCCTGTTCTGCCGCTCCACTGCCGAGCGCCTGCGCCGGAGCGTCGAGCCGCTGTTGCCGCTCGTGCAGGGCCTCGGCCCGCACGCCCAGCGCTCCGCGGGGGACCTCGGCGAGCTCGCGGCGCGGGTCAGGGAGGCGCTCGACC…	abinitio|est|omrna	good	3	85659561	85663504	GRMZM2G044724	1	WH	RefSeq peptide	NP_001140526	hypothetical protein LOC100272591	leucine rich repeat family expressed	P:defense response P:apoptosis F:ATP binding C:apoplast F:protein binding	hypothetical protein SORBIDRAFT_08g019690 [Sorghum bicolor]	242083986	XP_002442418	0	hypothetical protein OsJ_36681 [Oryza sativa Japonica Group]
9191	TC297397	751 weakly similar to UP:Q56WR7_ARATH (Q56WR7) Beta-xylosidase (Fragment), partial (19%)	NC	OffOn	OffOn		A_92_P008376	sense gene model	cDNA and EST results agree. B73 result agrees with cDNA result.	A	cDNA	60	1 of 1	9	101688038	101688097	9.04	yes	CDS	2	AGCAGGGACGTGAAGATCTCGCACAAGGCGAAGATGACCATCTACTTGGGTGGCATAAAC	1	212	150	TC297397	TCGCCGTGCACGGACCACACGCCCGGGCACCTGAAAAGATCATGGACGGCGACTATACAGGACCGCCATGCCGGTACGTGACGCCGCGCCAAGGTATAAGCAGGGACGTGAAGATCTCGCACAAGGCGAAGATGACCATCTACTTGGGTGGCATAAACCTTTACATTGAGAGGGAGGGAAACGACAGGGAGGACCTTCTCCTACCCAAGAACCAAACCGAGGAGATCCTGCACTTTGCCCAGGCCTCACCGACCCCGATCATCCTTGTCATCCTGTCTGGAGGAGGCATCGACATCTCCTTCGCGCAGAAGCACCCCAAGATCGGCGCCATCCTTTGGGCCGGCTACCCTGGCGGCGAAGGTGGCAACGCCATTGCCGATGTCATCTTTGGAAGATATA…	-	-	751 weakly similar to UP:Q56WR7_ARATH (Q56WR7) Beta-xylosidase (Fragment), partial (19%)	GRMZM2G146523_T01	CAGAACCATCAACACACAGTCACACACATCTAGCTAGTGCCTAGGTCATCCAACTATGGCGCCGTCCCCGTCCCATCTCCTCCTCGCCCTCGCGGCGCTGCTGCTGTGCAGCATCAGCCCCATCCCCGTGGCCTGCTCGCGAACCCTGCCCTCCACCGCCGCCACCACCACCGTGAACGTGACCAGCTTCGGCAAGGCGTACACCAAGGTGTGCGACGCGGAGCGGTTCGCGGAGATGGGCCTCAACATGTCGGCGTTCCCGTACTGCGACGCGTCGCTGCCGTACGCCGACCGTGTGCGCGACCTCATCGGCTGGATGACGGTGGAGGAGAAGGTCGGCAACCTCGGCGACATATCCCACGGCGCGCCCCGCGTCGGCCTGCCGCCCTACAAGTGGTG…	est|omrna|protein	good	9	101686324	101689087	GRMZM2G146523	1	WH	-	-	-	beta-xylosidase 4	F:hydrolase activity P:carbohydrate metabolic process C:cytoplasmic membrane-bounded vesicle C:plant-type cell wall C:apoplast	hypothetical protein SORBIDRAFT_10g020500 [Sorghum bicolor]	242093144	XP_002437062	0	Os11g0696400 [Oryza sativa Japonica Group]
9194	TC285650	867 similar to UP:Q7XY24_WHEAT (Q7XY24) Autophagy, complete	OnOff	OffOn	OffOn		A_92_P008379	gDNA	No valid cDNA / EST result. Allow B73 result.	C	gDNA	60	1 of 1	2	202749598	202749539	2.07	NA	NA	NA	AAGAGGAGCTGCTTACGCAATACAACCGTAGCTCCGGGGCTTTTGAGTAAAAGCCTCGCA	1	212	144	TC285650	NA	NA	NA	867 similar to UP:Q7XY24_WHEAT (Q7XY24) Autophagy, complete	NA	NA	NA	NA	NA	NA	NA	NA	NA	NA	NA	NA	NA	NA	NA	NA	NA	NA	NA	NA
9283	TC310447	680 homologue to UP:Q41884_MAIZE (Q41884) Zein, partial (67%)	OnOff	OffOn	OffOff		A_92_P008463	inconclusive	No valid cDNA / EST result. No valid B73 result.	D	no result	NA	NA	NA	NA	NA	NA	NA	NA	NA	CAACAGCCTGCAGCAAACTTCGTGGCTACCCCGATGAGCCACAGCACGTATGCTCTTGTG	1	212	135	TC310447	NA	NA	NA	680 homologue to UP:Q41884_MAIZE (Q41884) Zein, partial (67%)	NA	NA	NA	NA	NA	NA	NA	NA	NA	NA	NA	NA	NA	NA	NA	NA	NA	NA	NA	NA
9293	TC313200	825 weakly similar to UP:PJA1_MOUSE (O55176) Ubiquitin protein ligase Praja1 , partial (4%)	OnOff	OffOn	OffOff		A_92_P033790	sense gene model	No EST. cDNA result. B73 result agrees with cDNA result.	A	cDNA	60	1 of 1	10	4989460	4989519	10.01	yes	CDS	2	TCATCATCATCTGTCCAGCATAGTGATAATAAGCCCACCAAGCTCCCCCGAACCGTCGAG	1	54	75	TC313200	NA	NA	NA	825 weakly similar to UP:PJA1_MOUSE (O55176) Ubiquitin protein ligase Praja1 , partial (4%)	GRMZM2G050774_T01	CACCAGTCCACCGCGCCACAGGCTCCACCCTCCCCTCTCGGCCCGGCTCGATGGGGTCCGGCGTGTCGTCGAGCATGGCGCTGGCGCTGGCGGGCTTCTGCTTCAGCGTCCTCTTCATCGTCTTCGTCTGCACGCGCCTCGCCTGCGCGCTCGTCCGCCGGCGCCGGCGCCAGGCCCGCGCCCGCCTCGCGGCCGCCCCGCCGCTCCCGCACTACGCCCACGGCTACGCCGACCCCGACCCTTTCCCGTCGTTCCGCGCCGCCCGCCACCACCACCACGCCCCGGGCCTCGATCCCGCCGCCTTCCCCACCCGCGCCTACGCCGCCGCACAAGCCTCCGACTCCGACGACGGCTCCCAGTGCGTCATCTGTCTGGCGGAATACGAAGAGGGAGACGAGC…	cdna|est|omrna|protein	good	10	4986400	4990176	GRMZM2G050774	1	WH	RefSeq peptide	NP_001142551	hypothetical protein LOC100274803	ring-h2 finger protein atl1g	C:cytoplasmic membrane-bounded vesicle F:metal ion binding	hypothetical protein LOC100274803 [Zea mays]	226505256	NP_001142551	3.17e-86	hypothetical protein SORBIDRAFT_05g003050 [Sorghum bicolor]
9293	TC313200	825 weakly similar to UP:PJA1_MOUSE (O55176) Ubiquitin protein ligase Praja1 , partial (4%)	OnOff	OffOn	OffOff		A_92_P008473	antisense gene model	No EST. cDNA result. B73 result agrees with cDNA result.	A	cDNA	60	1 of 1	10	4989925	4989866	10.01	no	UTR	2	TGGATGAATGAATGACCTGAAACGATTTCTCGATCGTATGTACACGAACGAACCCAGGCC	1	212	115	TC313200	NA	NA	NA	825 weakly similar to UP:PJA1_MOUSE (O55176) Ubiquitin protein ligase Praja1 , partial (4%)	GRMZM2G050774_T01	CACCAGTCCACCGCGCCACAGGCTCCACCCTCCCCTCTCGGCCCGGCTCGATGGGGTCCGGCGTGTCGTCGAGCATGGCGCTGGCGCTGGCGGGCTTCTGCTTCAGCGTCCTCTTCATCGTCTTCGTCTGCACGCGCCTCGCCTGCGCGCTCGTCCGCCGGCGCCGGCGCCAGGCCCGCGCCCGCCTCGCGGCCGCCCCGCCGCTCCCGCACTACGCCCACGGCTACGCCGACCCCGACCCTTTCCCGTCGTTCCGCGCCGCCCGCCACCACCACCACGCCCCGGGCCTCGATCCCGCCGCCTTCCCCACCCGCGCCTACGCCGCCGCACAAGCCTCCGACTCCGACGACGGCTCCCAGTGCGTCATCTGTCTGGCGGAATACGAAGAGGGAGACGAGC…	cdna|est|omrna|protein	good	10	4986400	4990176	GRMZM2G050774	1	WH	RefSeq peptide	NP_001142551	hypothetical protein LOC100274803	ring-h2 finger protein atl1g	C:cytoplasmic membrane-bounded vesicle F:metal ion binding	hypothetical protein LOC100274803 [Zea mays]	226505256	NP_001142551	3.17e-86	hypothetical protein SORBIDRAFT_05g003050 [Sorghum bicolor]
9375	CO451999	716 weakly similar to UP:Q7X9T5_LILLO (Q7X9T5) SCARECROW-like protein, partial (15%)	OnOff	OffOn	OffOff		A_92_P008548	EST	EST result. No valid cDNA result. B73 result (EST vs genome) agrees with EST result.	E	EST	0	1 of 1	1	293639785	293640487	1.11	no info	NA	3	ACTATCCAAGTTAAATATCTCAACATGAACAGCGATGACTTCCTTGCCGACTAACTGCCT	1	211	122	CO451999	CCCGCCGCTCTNACCCACGCATCCCGCTTTCGTTTCCTGGTCTTGCACTTTCCCTGTCCGCTTCCGCCCTGCATAGCTGTTGAAGCGACACGGCGGCGGCTGCATGAGTATGCCCGAATGTCCAATGTCCCATTTGAATACCAACCCATTGCTGCCTACTGGGATACTATCCAAGTTAAATATCTCAACATGAACAGCGATGACTTCCTTGCCGACTAACTGCCTCTACCGGATGGAGAACATGACGGACCATACGGCGACGGATGACACCCCGAGAACGAGGGTTTTGAACACAATCAGGAAGCTGAATCCCCATCTGCTCTATCATGGGATCGTTAATGGTACTTACAATGCACCCTTCTTCGTGACGCCGGTTAAGGAGGCTATGCTCTTCTTCTC…	F-352 near isogenic line	MZCCL10171B12.g Maize Endosperm cDNA Library Zea mays cDNA, mRNA sequence.	716 weakly similar to UP:Q7X9T5_LILLO (Q7X9T5) SCARECROW-like protein, partial (15%)	GRMZM2G368909_T01	GTCGGCGAAGTCCTTCGGCGTTCCGATCATCAACTTTTCTTCCAATTTGTAGTTCTCTCTAAGCGGAATCCTTGTGTTCTTGAGAGAGAGAGAGAGAGAGAGAGAGAGAGAGAGAGAGAGAGAGAGAGACTCAGAAAGGTAGCGCAGAGGTGAGATTTGTAACCTGTAATAAGTGACTTGTGGCGCTGAAGATCGAAAGTCAGAGAAATCTTGTGGATACAAGCTCCACCTCCAAGGAATGATAATGGACCCTCGTCCTCGTGACGATCCCAACCTCGGTGCTCGATTGCCCACCCCAAATCCACCCGCACCTCACATGATTAGCTTCTCCCTCCAGCAGCCACAGCTTCAGTTCTTCCCTTCGTATGGATTCCACGGCCACAGCCACAGCTCTCCTGT…	cdna|est|omrna|protein	good	1	293638329	293640749	GRMZM2G368909	1	WH	-	-	-	gras family transcription factor	P:regulation of transcription	hypothetical protein SORBIDRAFT_01g003110 [Sorghum bicolor]	242037579	XP_002466184	0	Os04g0590400 [Oryza sativa Japonica Group]
9443	CF049118	394 similar to GP:18844892:dbj P0519D04.20 (Oryza sativa (japonica cultivar-group)), partial (6%)	OnOff	OffOn	OffOn		A_92_P008613	inconclusive	No valid cDNA / EST result. No valid B73 result.	D	no result	NA	NA	NA	NA	NA	NA	NA	NA	NA	TATCCTTTTGTTTTCGAAGCAATGGCATAGAGCTGCGAAAGCCGATGCAGCTTCCGTACA	1	211	155	CF049118	TACCAGCGGCCGGCCCGACAGGCACACGAATGTGACTGAAATGGCTTTGACTACTGAACCATGCCTGTATCGAACTAGCGAATTGGATGATCGGGCCAGAGTGATGTCCCCTCTTTCCATGACTATCCTTTTCTTAATATTCACCGCCAAGCAATAAAAGCCGAGAACTAATTCCAAGGGGCTCGGCTGACCCGGTCGCCCTACGCTACTGGATGCTTCCAAAGACAAAATTGTCGATTTTGGTGACCATCATAGAAAACAGAGGGAGGGCTATTATCCTTTTGTTTTCGAAGCAATGGCATAGAGCTGCGAAAGCCGATGCAGCTTCCGTACACACGTATACTGTTGGTCCGTCGAGCGTTAAGTTAGGTTAGCACCATGGCCGCCACCACGC	F2	QCL31c04.yg QCL Zea mays cDNA clone QCL31c04, mRNA sequence.	394 similar to GP:18844892:dbj P0519D04.20 (Oryza sativa (japonica cultivar-group)), partial (6%)	NA	NA	NA	NA	NA	NA	NA	NA	NA	NA	NA	NA	NA	NA	NA	NA	NA	NA	NA	NA
9501	AI670448	417 unknown	OnOff	OffOn	OffOff		A_92_P008669	inconclusive	No valid cDNA / EST result. No valid B73 result.	D	no result	NA	NA	NA	NA	NA	NA	NA	NA	NA	GGGGGCCTATCTCGAGCACCTTTTTATTATAACGACTCAACAACTTCTTGTTCTATCGAA	1	211	39	AI670448	TTTTCCCAACCCGACCTACACCTACTTACTTCGGCGCCGAGTTTCTCCGCCGACGAGACGAGAAGGAAGACTGAGTTTTTCCACCCAACACCCCCCCTCCCCCCTACTCGGATCAGGAAAAGATTACCAAACTTCAACCCGACGAGAGGCCCCAAGGCCATCATCATCATCCACCATCAACCTACACACAACGTCGCCAGGCCAGGCCAGGTCTCTGGAGGAGCATTCAATCCATCCCGAGTCCCCATTATTCATTTCGAAGAGGCATACGTCTCTTCCCTCTTACTATTCACAGATTTAAATTCGATTACCCCAGCCCTATTGCAGAATCACACACTATCTCTTTTTTGTGGGGGGGCCTATCTCGAGCACCTTTTTATTATAACGACTCAACAACTT…	Ohio43	605025H09.x1 605 - Endosperm cDNA library from Schmidt lab Zea mays cDNA, mRNA sequence.	417 unknown	NA	NA	NA	NA	NA	NA	NA	NA	NA	NA	NA	NA	NA	NA	NA	NA	NA	NA	NA	NA
9562	BE051179	375 similar to UP:Q65303_TRTV (Q65303) Attachment protein, partial (6%)	NC	OffOn	OffOn		A_92_P008726	inconclusive	EST result. No valid cDNA result. B73 result doesn't agree.	D	no result	NA	NA	NA	NA	NA	NA	NA	NA	NA	TGGTACTCTTTTTGGGTACTCCTCCCCAGACCGAAATTTAGACCCAGGGTTGAGGTGCCT	1	210	88	BE051179	TTTAGGAATGCGGCGACGAGCATCTCCCCGCGATCCCCCTCCCAAGCGTATCCCCCTCCCAAGCGTCTTCCACCCCGAAGCACCACACCTCCCGCGCATGCACGTGCATCGGCCCCCCGGCCTGGCGTCCTCCCTCCCACCTCCCGGNACCGCCGGGGGGGGGTTTTTTTTCTATTCGGCCCAACACCAGGACGGCCCCACCTCTGTGGCTGGCCGCTGGCCGGCGGCCCNNTTATAAAGGCCTGGAGGCAGGNGTTGGGCTGGGTCACTCCATAACAGGGACCCTTTGGATGCACACCCCTGGGTACCCNTCTTAGGCACCNCAACCCTGGGTCTAANTTTCGGTCTGGGGAGGNGTACCCANANAGNGTACCANNTGGGTGNGANTCCCCCAAGGGG…	unknown	za73b01.b50 Maize Glume cDNAs Library Zea mays cDNA clone za73b01 5', mRNA sequence.	375 similar to UP:Q65303_TRTV (Q65303) Attachment protein, partial (6%)	NA	NA	NA	NA	NA	NA	NA	NA	NA	NA	NA	NA	NA	NA	NA	NA	NA	NA	NA	NA
9562	BE051179	375 similar to UP:Q65303_TRTV (Q65303) Attachment protein, partial (6%)	NC	OffOn	OffOn		A_92_P037286	inconclusive	EST result. No valid cDNA result. B73 result doesn't agree.	D	no result	NA	NA	NA	NA	NA	NA	NA	NA	NA	ATAAAGGCCTGGAGGCAGGAGTTGGGCTGGGTCACTCCATAACAGGGACCCTTTGGATGC	1	32	145	BE051179	TTTAGGAATGCGGCGACGAGCATCTCCCCGCGATCCCCCTCCCAAGCGTATCCCCCTCCCAAGCGTCTTCCACCCCGAAGCACCACACCTCCCGCGCATGCACGTGCATCGGCCCCCCGGCCTGGCGTCCTCCCTCCCACCTCCCGGNACCGCCGGGGGGGGGTTTTTTTTCTATTCGGCCCAACACCAGGACGGCCCCACCTCTGTGGCTGGCCGCTGGCCGGCGGCCCNNTTATAAAGGCCTGGAGGCAGGNGTTGGGCTGGGTCACTCCATAACAGGGACCCTTTGGATGCACACCCCTGGGTACCCNTCTTAGGCACCNCAACCCTGGGTCTAANTTTCGGTCTGGGGAGGNGTACCCANANAGNGTACCANNTGGGTGNGANTCCCCCAAGGGG…	unknown	za73b01.b50 Maize Glume cDNAs Library Zea mays cDNA clone za73b01 5', mRNA sequence.	375 similar to UP:Q65303_TRTV (Q65303) Attachment protein, partial (6%)	NA	NA	NA	NA	NA	NA	NA	NA	NA	NA	NA	NA	NA	NA	NA	NA	NA	NA	NA	NA
9569	CO462748	827 weakly similar to UP:Q4WST6_ASPFU (Q4WST6) Verprolin, partial (5%)	NC	OffOn	OffOn		A_92_P008732	inconclusive	EST result. No valid cDNA result. B73 result doesn't agree.	D	no result	NA	NA	NA	NA	NA	NA	NA	NA	NA	AATTGGCTTTCTGGGTAATACCCTCGTGGTCCGCTCAACAGCCAATCCCACTTATACCAT	1	210	74	CO462748	CACGCTCTCCAACGCAGAATAGAGCGGAGCGCAGGGGGCATTGGGCGGCGGCGGCGGAGCTCAACTGCAACTCCGGTTTGAGCGGATGGGCGGACGTGGCTTGCTCGTCCCTCTGCGTGTCCGCCCGCTTCTCGTCTCCTTAAAAGCATCCCCTGGCAAACGGTGAAGTTGCGGCTGATTATCTGCTCTTCTCCCTCTGTTCTCTACTCTGCACCTGGTGAGGTGCCGTTCACTCCACTCTGATTGTTGACCACCGCGGCCTGAGGCTTGGGCTCCTTGCTGCGCGGCGTTCCCTCTTCTCCTGCTGGTGCCGAGGTCCTCTCCCTCGTCTCCGGCAGCCGCTCCTGTCTCTCCGTCATACTCCCCCCATGTAAGTTCGAGCGTGCTACGGCGCAATTG…	F-352 near isogenic line	MZCCL20029G01.g Maize Endosperm cDNA Library Zea mays cDNA, mRNA sequence.	827 weakly similar to UP:Q4WST6_ASPFU (Q4WST6) Verprolin, partial (5%)	NA	NA	NA	NA	NA	NA	NA	NA	NA	NA	NA	NA	NA	NA	NA	NA	NA	NA	NA	NA
9632	CF055218	409 unknown	OnOff	OffOn	OffOff		A_92_P008793	inconclusive	No valid cDNA / EST result. No valid B73 result.	D	no result	NA	NA	NA	NA	NA	NA	NA	NA	NA	CGTACAGGTGCGTGTGTCATTCGCCTCTCTATATGCCCAATTGGTGGCACAACTTCCAAA	1	210	117	CF055218	TAGCGTGGTCGCGGCCGAGGTACCATTGGACCTCAAGTTACTGAGGACGCCAGGCATGTACTTGCTGTTGTTGCTTGCGCTGTCGTGAGTTGCCAGCTTTGTGTTACATGCTACTATGCCTAGCTTGTTCTTGACAAGCTTGACAAGCTCACTGATACCCTTGTTATAGAGAGCAAACTGACCAGCCTGGTCTGATCAGGCTGATGACCATAGACACCCTGTTGGTCGATTAGCCCGTTGCGGCGGCCCGCACGGGGAGTATAGTGGGGCTTGTTAGACAACAAGAGCCTGGCTGTTGACCAACGAAGAGGCCGGAATTTGCCTGCGGCGACCGCACATGAGTACCTGTGCGGGCGATCGCTCTTTTGGAAGTTGTGCCACCAATTGGGCATATAGAGA…	F2	QCN38f03.yg QCN Zea mays cDNA clone QCN38f03, mRNA sequence.	409 unknown	NA	NA	NA	NA	NA	NA	NA	NA	NA	NA	NA	NA	NA	NA	NA	NA	NA	NA	NA	NA
9690	TC296124	687 weakly similar to UP:Q94AC1_ARATH (Q94AC1) At1g09280:T12M4_1, partial (24%)	OnOff	OffOn	OffOff		A_92_P008850	inconclusive	No valid cDNA / EST result. No valid B73 result.	D	no result	NA	NA	NA	NA	NA	NA	NA	NA	NA	TTCGGGTCGTCAAGGTTCTTGCCACTGATTCCAGCAGAATGGTTTCACCTTTGACCAGTT	1	210	1	TC296124	CTTCTTCGTTTCGTCCTTCTTCCGCCGCAGCCGCCGTCGCCGTCGCCGCAGCTAGGGGTTTTGCCTTTTTGGCTATGGACGCGACGGGACAGCAGGAGCAGCATACAGGAAGTGCAGGCGGAGATCTCTACGGAGTGCTTCTTTACTACAAGTACGCCGAGGTGCCTGACGCCGCCGCGCTCGCCGCGTTCTACGAGGCGCACTGCCGCAGCCTTGCGCTCGTCGGCCGCGTCCGCGTCGGCCCCGACGGAGTAAACGCGACGCTCGGAGGGCAGATGAACGCGCTGGAGAAGCATATCGCGGAGATGAGCTCCAACGACTTGTTCGTGGGCACAGATTTCAAGCTGGCGTCCTGCGACGACCCTGTCGACGAGAGGGTCGCCCGGGAGTGCGGCTTCA…	-	-	687 weakly similar to UP:Q94AC1_ARATH (Q94AC1) At1g09280:T12M4_1, partial (24%)	NA	NA	NA	NA	NA	NA	NA	NA	NA	NA	NA	NA	NA	NA	NA	NA	NA	NA	NA	NA
9783	CF015803	502 similar to UP:CYB_RHIUN (Q96071) Cytochrome b (EC 1.10.2.2), partial (2%)	NC	OffOn	OffOn		A_92_P008939	sense gene model	cDNA and EST results agree. B73 result agrees with cDNA result.	A	cDNA	42	1 of 1	5	204387806	204387741	5.06	yes	UTR	1	ACTACCTGCTGACACACCTGCAAGAGGATTAGAGAACACATGCGCATGCAGTTTATGTCG	1	209	155	CF015803	GGCAGGGACGAATCCCTTGACACCAGGGATGTGCCCACGCCCACCCGGTGGCTTGCATTGCTTAGCAGGGACGCAACGCAACGCAAGGCTGCAGGGGCGGTGGTAGCTTAGCTAGCTCTACTGCTAATCCTCGTCATCTTCCAAACCTTGCAGGGTCACCTGTCACGCCATCTGATCACTGCCCTGTTGCGGCGGGTGTAATTCACTGCTGCAGCTGTGGACTGCGCAGGACCACAAGGCCGGTCGCTCTGCTCGAGGTCGATGGAGGAGTCATGGAGACTAGAACGTTTAGCTTGGGGGAGGCCTCCCTCACCAATGGCGCCCAGTGACTTGCCATCGTGCTCGTACTACCTGCTGACACACCTGCAAGAGGATTAGAGAACACATGCGCATGCAGTT…	F2	QBL9g12.xg QBL Zea mays cDNA clone QBL9g12, mRNA sequence.	502 similar to UP:CYB_RHIUN (Q96071) Cytochrome b (EC 1.10.2.2), partial (2%)	GRMZM2G126153_T01	GGGAGGGACGAATCCCTTGACACCAGGGATGTGCCCACGGCCCCACGCCCACCCGGTGGCTTGCATTGCTTAGCAGCGACGCAACGCAACGCAACGCAAGGCTGCAGGGGCGGTGGTAGCTTAGCTAGCTCTACTGCTAATCCTCGTCATCTTCCAAACCTTGCAGGGTCACCTGTCACGCCATCTGATCACTGCCCTGTTGCGGCGGGTGTAATTCACTGCAGCAGCTGTGGACTGCGCAGGACCACAAGGCCGGTCGCTCTGCTCGAGGTCGATGGAGGAGTCATGGAGACTAGAAACGTTTAGCTTCGGGGGGCCTCCCTCACCAATGGGCAATGGCCAGTGACTTGCCATCGTGCTCGTACTACCTGCGGATACACCTGCAATGCAAGAGGATTA…	est	no_start	5	204387660	204388595	GRMZM2G126153	-1	NH	-	-	-	reductive dehalogenase	F:binding	putative reductive dehalogenase [uncultured bacterium]	262117732	BAI47834	0.318926	PREDICTED: forkhead box protein D4-like 1-like [Callithrix jacchus]
9785	TC307671	685 similar to UP:Q6Z707_ORYSA (Q6Z707) Non-ribosomal peptide synthetase modules and related proteins-like, partial (4%)	NC	OffOn	OffOn		A_92_P008941	sense gene model	cDNA and EST results agree. B73 result agrees with cDNA result.	A	cDNA	60	1 of 1	1	3135726	3135785	1.01	yes	CDS	5	ATGCTTCAGATTAAGGTAGCCTTCTTTGTCACAGCTGCTACAATTGAGTAGTGCGTTTAT	1	209	151	TC307671	CTGGAGACTCAGAGAACCGAGTCAATGCTTCAGATTAAGGTAGCCTTCTTTGTCACAGCTGCTACAATTGAGTAGTGCGTTTATTTAAGAGATCTTGAATAACCCGGAGCTTGGCGTCTCCGCATGTCAGCTAAGAGAACTTGAAAGCAAGGCGAAAGAGCAGGACACAAACATGACGGCAGTGGTGGAGTCCCGCGTCGTCGTCGCGACTCCTGTAAACGCGAAGGTGATGAGCGAGAAGGAGAACCACGTCCTGAGGATCTCAAACTCCCTGAACAAGCAGCTGGCTCACGTGGAGAACACTCCTGAGGCCCCTGAAGCGGCTTGCAACGAGAGGAAGAGGAAAGGCGAGGCCAGCTCGCTCTCTACCTGCACCGGCGAGCAAGAGAACACTAACAA…	-	-	685 similar to UP:Q6Z707_ORYSA (Q6Z707) Non-ribosomal peptide synthetase modules and related proteins-like, partial (4%)	GRMZM2G092232_T01	ATGGAAGGCGCGGAGGCGCTTTTCCCCGGCGACGGATGCGGCGGTGACCCCATGGACTTCTCGTGGACCGCTGACGGGGAGAAGCACCCGGACCCGGCGGCTTGCGCCAGCCCCGGCCGCGACGACGAGGCTACCTCGGCCTCGACCCCGGTTCCTTCGCCGCAGGAGATGGCGGAGTCCATGATTCTCGTGCCCGGGCCGCGCGTCGTCATGTCTGGACTCAGGCTGGCTGATTGCCGTTCAGATGACTGTGTTCTCTTCATTAATGCTGGTGGTGGTGCAATCGAAAGCTGTGATCCCTGTGTGAAGGTTTCTGGTGATTCATTCTTTGAAGGAGGGGATGTGATAGAAACAAATGAGAGCATAGCCGAAGTAGTTGGAGGGAACAGGGCCCTTCAA…	abinitio|cdna|est|omrna	good	1	3130454	3136449	GRMZM2G092232	1	WH	-	-	-	atp binding	F:nucleotide binding F:motor activity	hypothetical protein SORBIDRAFT_01g049720 [Sorghum bicolor]	242042517	XP_002468653	0	hypothetical protein OsJ_09155 [Oryza sativa Japonica Group]
9799	DN211087	620 similar to UP:Q4NVM0_9DELT (Q4NVM0) Phosphoribosylglycinamide formyltransferase, partial (3%)	OnOff	OffOn	OffOff		A_92_P008955	antisense gene model	cDNA and EST results agree. B73 result agrees with cDNA result.	A	cDNA	60	1 of 1	8	175184658	175184599	8.09	no	CDS	1	TTCAAGGACGGCAAATCTCTTTGCCTCTCTAACTTTGTTGAGATCAACTCTCGCTGGCAG	1	209	123	DN211087	CCTTTTTTTTCTNGGAAAATATGTCTTGACAAATTCGCACTAGAAGGGAAAAAAAAAGAAAGCTAACACACACTGACATATGCTCCCCATAATGCAAAAACTTTTTCACTACTTAGATCTGCAACTGTGCAGGATAATCTTTACCTTTTGAGATCTTGCAAGTTAGGGGGCCTACGTACAACACCACACACAAAACTTGGTCTTCGTGTTATCTTCCGTTGATAGCTTAGTAATGCTGTATCAGGTCGCGCTCTTAAAGGAAATTGCAAAATTTAGTAGTCATTCTGTTCGTTACAAATAGCCATTCTTGTTCATCATTTGGTCCCGGCCTGATGAAAGAAATCGTTCGTTGGTATGACAGGAACAAGGTAATTCCCAAAGAGGGAATCGAAGCTTTTA…	inbred B73	MEST919_F12.T7-1 UGA-ZmSAM-XZ2 Zea mays cDNA, mRNA sequence.	620 similar to UP:Q4NVM0_9DELT (Q4NVM0) Phosphoribosylglycinamide formyltransferase, partial (3%)	GRMZM2G700839_T01	GCCATGGCGACCAAAGGGTCAGACCCTGCCTCCCCGGCGTCGGCGCCACCGCCGCCACCGAAGCGGCGAAAGATCGAGCCGCCCAGGAGGACCAGGCTTTCTCAAGTTACCATCGATAACAAGTCGTCTTCCAACTCATCGACTCCTCCGGGTTCGCTGCCAGCGAGAGTTGATCTCAACAAAGTTAGAGAGGCAAAGAGATTTGCCGTCCTTGAAGCGCAGCATGAGGGATGCCTTGGAAGCTATAAAAGCTTCGATTCCCTCTTTGGGAATTACCTTGTTCCTGTCATACCAACGAACGATTTCTTTCATCAGGCCGGGACCAAATGATGAACAAGAATGGCTATTTGTAACGAACAGAATGACTACTAAATTTTGCAATTTCCTTTAAGAGCGCGA…	cdna	good	8	175183625	175185078	GRMZM2G700839	1	WH	RefSeq peptide	NP_001144498	hypothetical protein LOC100277480	hypothetical protein LOC100277480 [Zea mays]	C:plastid	hypothetical protein LOC100277480 [Zea mays]	226530286	NP_001144498	1.56e-25	hypothetical protein SORBIDRAFT_03g034240 [Sorghum bicolor]
9823	TC304593	1074 similar to PRF:NP_196074.2:42567644:NP_196074 expressed protein (Arabidopsis thaliana), partial (13%)	NC	OffOn	OffOn		A_92_P008976	sense gene model	cDNA and EST results agree. B73 result agrees with cDNA result.	A	cDNA	60	1 of 1	1	205505437	205505496	1.07	yes	CDS	1	TTTCTTGTGATCCATCCACCATTAAGCATGATTCTGAGCCAAAGTGGCGTCTCTTGAGGG	1	209	75	TC304593	CCCACGCGTCTGCTCGCTCTCCTCCTCGCTCTAGCCGCGACCACGCGACGCCGTGGGCACACGCACAAGCACACGGACCCCCCTCCCCCCTACCCGCTGCCTCCGCCGCGGCTCGCCGGAGATGGATGGCTCCGGCAGCTGGGACGCTATAGACTGGAACCAAATCGAGGATCCGAGGCCGCGGAGGTCGGGCCAGGCCGTCAAGGAGAGCATGGACGACTTCTTGCTCGAGGACGAGGAGGTGCTCGCGCAGGGCCATGGAGTTGTTCTACTAAACAACCGTGATGCTGGTACACTTTCAGTTACAAATTTCCGTCTTCTCTTTGTGAGCCAAGCAAAAAAATGTGTCATAGAGCTGGGTACCATTCCACTGACGACAATTGAGAAGCTAAATGACGA…	-	-	1074 similar to PRF:NP_196074.2:42567644:NP_196074 expressed protein (Arabidopsis thaliana), partial (13%)	AC194264.3_FGT006	ATGGATGGCTCCGGCAGCTGGGACGCTATAGACTGGAACCAAATCGAGGATCCGAGGCCGCGGAGGTCGGGCCAGGCCGTCAAGGAGAGCATGGACGACTTCTTGCTCGAGGACGAGGAGGTGCTCGCGCAGGGCCATGGAGTTGTTCTACTAAACAACCGTGATGCTGGTACACTTTCAGTTACAAATTTCCGTCTTCTCTTTGTGAGCCAAGCAAAAAAATGTGTCATAGAGCTGGGTACCATTCCACTGACGACAATTGAGAAGCTAAATGACGATGTGAAACTCCAACCCTTGCCCCACCTCTCTGATAAGAACCACCCCCGTGAACTTCTTCAAGTAATTGGCAAAGACATGAGAATCATTGTGTTTGCTTTTATCCCCAGAACACAGCAGAAA…	abinitio	good	1	205501856	205505681	AC194264.3_FG006	1	WH	-	-	-	phosphatase protein tyrosine phosphatase	P:dephosphorylation F:phosphatase activity C:plastid	hypothetical protein SORBIDRAFT_07g024440 [Sorghum bicolor]	242079663	XP_002444600	2.5e-121	hypothetical protein OsJ_28252 [Oryza sativa Japonica Group]
9902	DR959194	721 weakly similar to UP:Q8VPR1_9MICC (Q8VPR1) MC8, partial (5%)	OnOff	OffOn	OffOff		A_92_P009049	antisense gene model	cDNA and EST results agree. B73 result agrees with cDNA result.	A	cDNA	60	1 of 1	2	203142239	203142180	2.07	no	UTR	3	TAATAATTCGATAGAAAAAGTTTCCAGATCCAGACAAAAGCGTGACAACTGTAGGCCGTC	1	208	88	DR959194	AGACCGCGCAGAGAAATTTTCTTGACCGCTAGAATAATTTGATGGCAGTTTAATAATTCGATAGAAAAAGTTTCCAGATCCAGACAAAAGCGTGACAACTGTAGGCCGTCCAATCCAGGAGGAGGCGTAGCGAGGCGTTGCATCGCGGGCGGGACGACGACGACGACGAGGATCAGCGGCGACAGGGCGAAGGAGGCAGACCACCAAAGCGTGGAGCCCGTCCGGTACACACGACACGTCGCTCCGCAGCGCAAGCGCAACAGTCCGAGTCCGGCCGGGCCCTCCCGCTTTTCGGGGACAAGGACGTGTCGTCCTGGCTGCCGCTAGCGCGCGGTGCGTGAGCCGGCCCGGCCCGGTCCCGCCGGAACCATCGCTCTAGCTCCCCTGTCGTGGCGCGCG…	B73	ZM_BFb0065L20.f ZM_BFb Zea mays cDNA 3', mRNA sequence.	721 weakly similar to UP:Q8VPR1_9MICC (Q8VPR1) MC8, partial (5%)	GRMZM2G001820_T01	CCATCATCTTTGATTCCTGTCTCCGCAGCTTGACCCACAAACGCGACTAGGGCAGTCACCGCGGCGTAGCTGCCGCGTCTTGCCCCGAAACACAACCGTCAACGCCGTCCCGGACCGCAGCAGCGCGGCGCAACCCCAATCGGAGCCGGAGCTAGCGAAGCGAGCGCCTCGCTTCCACAAGTCGCTAGCTGCATCTGGAGCGCCGCCGGCCCGACCAACGCCCGAGCCAGCCGTGGGCGTTCGGCCGCCGATTCCTCTGGGCTCTGGTGGATGTCTTGTAGGAACACACTTGGATGAGGTTACAATACGCGTGGAACGCCATACCCTTCATTCTGCTATTTTGTGCTATCTCCACAAATAAAATCTTCTCCAACAACAAACCTTTCAGCTTCACCATAG…	mrna	good	2	203135392	203142289	GRMZM2G001820	1	WH	RefSeq peptide	NP_001159249	hypothetical protein LOC100304339	-	-	hypothetical protein LOC100304339 [Zea mays]	259489888	NP_001159249	0	hypothetical protein SORBIDRAFT_02g034675 [Sorghum bicolor]
9969	BG319961	831 unknown	OnOff	OffOn	OffOn		A_92_P009108	gDNA	No valid cDNA / EST result. Allow B73 result.	C	gDNA	54	1 of 1	3	33039803	33039739	3.04	NA	NA	NA	AAGTGTGGAACAAATGGGCTATGAACACCGCTGCTCAACTAATGTCCTCTGTACTTGTGG	1	208	123	BG319961	GTATTACAGGTGTACCGATAAGGTCGAAGCCTAAATGGTTGTGCTCCAGGTAACAATTCAATGGCGTGGTCAACCTGTCTTTTCGGTGGCAGGCTGTCTGGCCGGAGAAACAAGTGCTGATATTGTTCCAATAATTTCTGCACAGCTTCTGGGGTATTTTTAACAATCAATTCAGTTACAGTCTGCAATTCCAACCAATGTTGCACTGCTTCTTGCTTTATCATGAAACCCAACTGTTCCCCGTTCAGGCTGTAACAGGTCTGAACCTTTGGTAACACACCCTGCACGTGAACTCTCTTCTTATCATAATCAAACTCCATCCATTTTGCAGCCCAGTGAACTGACATAGGACAGTGGCGTTCTAGCCAGTCCATGCCAAGAATCATGTCGTAACCCCCT…	CO328	Zm03_02b10_A Zm03_AAFC_ECORC_cold_stressed_maize_seedlings Zea mays cDNA clone Zm03_02b10, mRNA sequence.	831 unknown	NA	NA	NA	NA	NA	NA	NA	NA	NA	NA	NA	NA	NA	NA	NA	NA	NA	NA	NA	NA
10026	TC279346	1612 Zea mays clone EL01N0319H05.d mRNA sequence	NC	OffOn	OffOff		A_92_P009158	sense gene model	No EST. cDNA result. B73 result agrees with cDNA result.	A	cDNA	60	1 of 1	10	70574227	70574168	10.03	yes	UTR	2	CCCTGTCTTTGTTTTCACTAGAACAGGAGGCGCACTTTCGTGTGCAGCCCTACAGTGACC	1	208	9	TC279346	NA	NA	NA	1612 Zea mays clone EL01N0319H05.d mRNA sequence	GRMZM2G102231_T02	GCTGACGTCATCAGTGCCTTTCCCCTTCCTTGTTTGCTGAAGTCCCTGGTGTGGACCGTGGAGTCTCAGGGAGAAGCGCATGCGCACGCCAATCGGCAATCCACCAAAGATTCCGTTCTCCCAGTCGCCTCTCCCAGTCCCAGATCTCGTTCACTCGCACTCGCGCAACCCCGCGGCCCCGCGCCTAATGGCATCCTGTGGCGCCGGCGACGCCGCGTCAGCGCAGCCGAGGGCCAGTATCTCGCACGTCATCTTCGATATGGACGGCCTTCTCCTCGACACGGAGGGCTTCTACACGGAGGTGCAGGAGAAGATCCTAGCGAGGTACGACAAGGTGTTCGACTGGTCGCTCAAGGCCAAGATGATGGGCAAGAAGGCGGCCGAGTCTGCCCGCATCTT…	cdna|est|omrna|protein	good	10	70574117	70578498	GRMZM2G102231	-1	WH	RefSeq peptide	NP_001149713	haloacid dehalogenase-like hydrolase domain-containing protein 1A	had-superfamily hydrolase	P:metabolic process F:phosphoglycolate phosphatase activity	LOC100283340 [Zea mays]	226528810	NP_001149713	1.74e-158	haloacid dehalogenase-like hydrolase domain-containing protein 1A [Zea mays]
10067	CF012142	682 similar to UP:Q6MNT3_BDEBA (Q6MNT3) Paraquat-inducible protein A, partial (9%)	OnOff	OffOn	OffOff		A_92_P009193	inconclusive	EST result. No valid cDNA result. B73 result (EST vs genome) agree with EST result, but score below cut-off.	E	EST	1e-27	1 of 1	2	220969903	220832656	2.08	no info	NA	4	CCTGCAGGAGAGAATTACCTCTCTCGATTTCGCAGTAACCAACTCATGCTCATACTGTGC	1	207	98	CF012142	AATACNGGACNTGCTGGTNTATACTTGATAGGGCCACCTGGGCCGTACGTTGAGATNTTCCNCTTAGAGCTATTGGAGTGCCTCCCAACCTTACTTGTGAAAAGTCGGCGTACACTAGTATCGAGCACAGAANTCTCGNCCGTGCGTCGTATTTTGCGCCGTCGCGCTCAACNCACTTTCATATGCTATAACTGGAGGAATAGTAGTAGACGTGGTCACGTACGATACCTATATATAGGAGTTACTACCAACAGCACATCCTGCAGGAGAGAATTACCTCTCTCGATTTCGCAGTAACCAACTCATGCTCATACTGTGCGATTGGGGCAACTGGACCGGGCCCGATGTTGCAGATGCCATACAGCCCTTCTCATACATGCAAACCTCGGAAGACCTGCT…	F2	QBK15d04.xg QBK Zea mays cDNA clone QBK15d04, mRNA sequence.	682 similar to UP:Q6MNT3_BDEBA (Q6MNT3) Paraquat-inducible protein A, partial (9%)	GRMZM2G148769_T01	GTCCCGTTGAATGTCTCCTTTCGCAGGGGTCTTCAGGGGGAGAACTTGGGGAGTTGGTATGCGCTAGTAAATCGGGTAGCGGGGCTTTCTTTAAACCCTTCGAAAGATACTTTCAGATGGAGCTTGCATCAAAACGGGAAGTTTTCCTCCCAGTCTATGTATGCTGCATTGATAGGGAGGGAAATATCTCGGCAGGAAACTCTCATCTGGAAACTTAGGATCCCATTGAAAATTAAGATCTTCTGTTGGTTCTTAACACGAGGGGTGATTTTGACAAAGGATAACTTAATCAAAAGGAAATGGAATGGGTCAAAAAGTGTGTGTTCTGTTCCCATGATGAAACCATCCCACATCTTTTTTTCGACTGCCACTATGCTAGATTTCTTTGGCGATCGATCT…	cdna|omrna|protein	good	2	220832473	220836411	GRMZM2G148769	-1	WH	RefSeq peptide	NP_001152205	LOC100285843	6-phosphogluconolactonase	P:pentose-phosphate shunt C:plastid F:6-phosphogluconolactonase activity	LOC100285843 [Zea mays]	226493090	NP_001152205	8.67e-149	unknown [Zea mays]
10072	TC280143	743 similar to UP:Q7SDP6_NEUCR (Q7SDP6) Predicted protein, partial (4%)	NC	OffOn	OffOff		A_92_P009198	antisense gene model	No EST. cDNA result. B73 result agrees with cDNA result.	A	cDNA	59	1 of 1	10	2402200	2402259	10	no	UTR	2	ATGGAAACATCATTCGGCATTGAACTAGCAAATGGAAAGCCCAAGACCCAACATTGCCCC	1	207	88	TC280143	NA	NA	NA	743 similar to UP:Q7SDP6_NEUCR (Q7SDP6) Predicted protein, partial (4%)	GRMZM2G181546_T01	GGCATCAGAACTCAGAAGGCCTCAGTGTCACAGCTCACAAGAGCCCGTCGTCAGTCTCGTCACACTAGCTCGTCAGAACCTAGCTAGAAGGACGCGGCAGTAGTACACGTACGTACGCATGTCTCCCTCCGTGATGGCCACATGGCGCCGTCGGCCACCGCCGCCGTCACTACTCCATTCCAAAGGCTCGTGTCCGCCGCCGGACTCCCCGTCGCCTGGTCCTGGTGCTGCTGCTCCACCGCCGGCGGCTTCCGCGACGTCGTCCCCAGCGGCGAAAGGATCATCAGGCGCATGCAGGTAACCTCAACGTCAGCTTGATCACAGTGTAGTTCGTTAATTAGTTTTAGAAAAAGACCTTGTTAGATATATAGGATCGGAATAGGAGTCGATCTGTATCCG…	est|protein	good	10	2402129	2403240	GRMZM2G181546	-1	NH	UniProtKB/TrEMBL	C0P5P3	Putative uncharacterized protein	chloroplast ribulose- -bisphosphate carboxylase oxygenase small subunit	P:response to blue light P:metabolic process F:catalytic activity P:response to far red light P:response to red light	hypothetical protein SORBIDRAFT_08g001646 [Sorghum bicolor]	242084570	XP_002442710	0.00790528	chloroplast ribulose-1,5-bisphosphate carboxylase/oxygenase small subunit [Musa AAAB Group]
10073	CK348205	585 similar to UP:Q4NXR2_9DELT (Q4NXR2) LigA, partial (3%)	NC	OffOn	OffOff		A_92_P009199	EST	EST result. No valid cDNA result. B73 result (EST vs genome) agrees with EST result.	B	EST	2e-57	1 of 1	3	3116006	3116065	3.01	no info	(partially) outside gene model	1	ACAGGACACAACAAACATTTCATTGGAAAGAGCTGAACGAAGTTCTGCGTTCCATTTTCT	1	207	86	CK348205	ACAGGACACAACAAACATTTCATTGGAAAGAGCTGAACGAAGTTCTGCGTTCCATTTTCTTTCACTAGCTGGTCACGTACACTAGGCCGTGGAGAAGAACACAAATTAAAGCTTCAAACCCAAAAGGGGAGCTAGCTGTACATCGCGGCACGGTGAGCGAGGATCTACGCCGGCGGCCTGGCGCGTGCATATGGGAGGGGGAGCGTACGCCGTCGTCACCTCGCCTCTCAACCCAAGTCTCTCTCTGGCTCACCAGTCACCTGTCACCACCGTCCACCGGAGATCAAGGCTTCTGAGGTTTCTTCGCATGAACGCATGGACCACGACTGACTGACGCCTGCCTACTATAGGGAAATTAAAGCATGGCCGGAGCTACGTCTAGATGAACGAGCTCATGCA…	unknown	zmrsub1_0X10-002-a09.s3 zmrsub1 Zea mays cDNA 3', mRNA sequence.	585 similar to UP:Q4NXR2_9DELT (Q4NXR2) LigA, partial (3%)	GRMZM2G463986_T01	GACATCCGGTCCTCTTTCCCCAAGCTAGCTAGCTCGCCCAGCCAAGCCTGAAGCGCGCGGCCATAGGAGCAGAAGCCAAGCACAAGGCAAACTAATAAGTTAGGTAGAGATCGACAGAAATGGGCAACGTGCTGCCATGCCTGGTCCAACAAGCAGGCACAGCAGCAGGGGCTCTGCCAGCCATGAACCCCAAGCGGAGGCTCATCTCCCTCAAACTCCTCACGAAGGCCATCCACAAGATGAAGAAGAGGCTCGGTCCCGGCAAGGCGGCCAAGATAGACAGCAAACCGTTACCGTCGTCGGCCGCGGTGGAAGGAGGAGAAGTTCGTGTTGAAGCGAGAAGCAAGGCCACCAGCAGCACCAACAGCCGCAAGGGTGCCGTGCTGAGGACGAGGCTCC…	abinitio|omrna|protein	good	3	3116135	3117046	GRMZM2G463986	-1	WH	-	-	-	-	-	hypothetical protein SORBIDRAFT_03g001590 [Sorghum bicolor]	242055945	XP_002457118	4.14e-41	hypothetical protein LOC100501168 [Zea mays]
10074	CD978652	351 unknown	OnOff	OffOn	OffOn		A_92_P009200	gDNA	No valid cDNA / EST result. Allow B73 result.	C	gDNA	60	1 of 1	7	159132209	159132150	7.04	NA	NA	NA	AAAAGGTTTCTATGATTGTCAATACTCAATATGGACGACACAGCATAGCTCCAGTGTCAC	1	207	84	CD978652	TCGCCGAGGTAAGCTCACCCAGCTGTCTCTTAGGCATTGAGCGGCGTATGCTGGAGCTGCTGGCCACTTCTTTAGTTCTTTGCTTGTTTCCGGTGGAAATGAAAGCGAGATTACCTCGAGTGGCAAGGGCATCATTCATGTCGAGTTGTAGACCGATCGACCAAATAGGAGTAGTTGTCTATACTACTAGCATTTGTCCCTCAATTGAGGTGAGGATAACCCCATCCAGAAAAAAAGGTTTCTATGATTGTCAATACTCAATATGGACGACACAGCATAGCTCCAGTGTCACGCTTGCAATGTGGATGCCAGACTGGGTGGGGGTCCATGAGCTGTAAAGCTGCATGGTGA	F2	QAF46a08.yg QAF Zea mays cDNA clone QAF46a08, mRNA sequence.	351 unknown	NA	NA	NA	NA	NA	NA	NA	NA	NA	NA	NA	NA	NA	NA	NA	NA	NA	NA	NA	NA
10142	TC285302	707 weakly similar to UP:Q6PAG3_XENLA (Q6PAG3) MGC68457 protein, partial (7%)	NC	OffOn	OffOn		A_92_P009262	sense gene model	No valid EST result. cDNA result. B73 result agrees with cDNA result.	B	cDNA	32	1 of 1	9	117050719	117050661	9.04	yes	UTR	2	AGAAGTTTCCACCAACTACAAATAAACGGTAAATCGTTGTCCGGAATTGTGGAACTGAGT	1	207	117	TC285302	GGAATTGTGATTCTTGACCACAAAGTGGCAGATTTGACACATCTCGGTCCCCAACCTCACCTCGCTCCTTCCTTGCATATGCAAGCGGCAACGACAGGTTCGCAGAGCCCTAGAAAAGATTAGATCCCCATCTCCCACTGCCCATGCAGCAGTAAATCAAGGCAGGTGAAAAAAGGCATGTGAGCCGAGAGAGAAACAGGAAAGAAGACGGAAAAAAAAGAAAGAAAGAAGCCGCTGGGGCTGTGCTGACGGCTGGCGCTACGGGCAGCCGTCTGCACCAGTATCCAGCCGCGAAAAAAATCAGAAGATCCGAGACGGAGTTCGACGAGGGGAGGCGCGACAAAGAAATATCCAACGGAAAGATGGAGGATCTGAATAAGTTTTATGCTTCTTTCTGGA…	-	-	707 weakly similar to UP:Q6PAG3_XENLA (Q6PAG3) MGC68457 protein, partial (7%)	GRMZM2G108619_T02	GGAATTGTGATTCTTGACCACAAAGTGGCAGATTTGACACATCTCGGTCCCCAACCTCACCTCGCTCCTTCCTTGCATATGCAAGCGGCAACGACAGGTTCGCAGAGCCCTAGAAAAGATTAGATCCCCATCTCCCACTGCCCATGCAGCAGTAAATCAAGGCAGGTGAAAAAAGGCATGTGAGCCGAGAGAGAAACAGGAAAGAAGACGGAAAAAAAAAGAAAGAAAGAAGCCGCTGGGGCTGTGCTGACGGCTGGCGCTACGGGCAGCCGTCTGCACCAGTATCCAGCCGCGAAAAAAATCAGAAGATCCGAGACGGAGTTCGACGAGGGGAGGCGCGACAAAGAAATATCCAACGGAAAGATGGAGGATCTGAATAAGTTTTATGCTTCTTTCTGG…	est|omrna|protein	good	9	117048126	117051580	GRMZM2G108619	-1	WH	RefSeq peptide	NP_001143138	hypothetical protein LOC100275618	-	-	hypothetical protein LOC100275618 [Zea mays]	226508712	NP_001143138	0	hypothetical protein LOC100278787 [Zea mays]
10168	TC285422	358 homologue to UP:Q6C0M9_YARLI (Q6C0M9) Similarity, partial (6%)	OnOff	OffOn	OffOn		A_92_P009286	inconclusive	EST result. No valid cDNA result. B73 result doesn't agree.	D	no result	NA	NA	NA	NA	NA	NA	NA	NA	NA	GGGGAGAGAGGGCAGTGAGATCTGTCGTGGGCTAGATGAGAGCCATGTCGGTGATAGGCC	1	207	65	TC285422	GGGGAGAGAGGGCAGTGAGATCTGTCGTGGGCTAGATGAGAGCCATGTCGGTGATAGGCCCGTGGCGGGCTCAAGGTTAATCCCGGGCGTCCTCGGCGCTGCTCCAATCGCTCACCGGAGCGCGGCAGTCGCCGTGGGAGCGCTCCTCGTTGTTGGTAGACCTACTCGCTACACGGTCAAGAGCAGGTACCGAAGGATGAGGCGCATGAAGGATGCTTTGATGTGTTCGTGAGAGGTCTAGGCCGTCGTCTCCCAGTCAACTTTAGGTTGCTGGACCGTTGTCTCCTTATAATGTAATTATTCATTTTTGTATAGAACTCCTGATATATAGTAAAGATGTGACATTCGATCTTGTGCC	-	-	358 homologue to UP:Q6C0M9_YARLI (Q6C0M9) Similarity, partial (6%)	NA	NA	NA	NA	NA	NA	NA	NA	NA	NA	NA	NA	NA	NA	NA	NA	NA	NA	NA	NA
10241	TC305671	719 similar to PIR:T03687:T03687 farnesyl-pyrophosphate synthetase - rice (Oryza sativa) , partial (18%)	OnOff	OffOn	OffOff		A_92_P009353	sense gene model	cDNA and EST results agree. B73 result agrees with cDNA result.	A	cDNA	60	1 of 1	8	153570561	153570620	8.06	yes	UTR	2	AACATCCCCTAAATCCAACGTATGATGGCCATGATCAGTGATCTGGTTAATGGCACTGAA	1	206	90	TC305671	ATTGGCCGATTTTTTCACAACATGAACGACAAAGTAAGAAAAAAAAATCCTTGATGTCTGTTCAAACAGGAAAGTTATGGAAAGTCTGATCCAGCGTGTGTTGCAAAGGTGAAGGACTTGTACAAAGAGCTTAAACTGGAGGTTTGTCCTGACCGTTCCATGTTCTTATGATTCTGTTTGTAAGCATCACGGTTCGTTGTTATTATCTGAAAACAATTAAGGAGGTGTTTTATTTTTAGGGACTAATTTTTAGTTCCTCTCTATTTTATTCCTTTTAGTTTCTAAATTGCAAAATACTATTTTAGTTTCCGTATTTATCGATGTAGAGAATAAAATATAATAAAATGGAGGGACTAAAAATTAGTCCCTATAAACCAAACATCCCCTAAATCCAACGTA…	-	-	719 similar to PIR:T03687:T03687 farnesyl-pyrophosphate synthetase - rice (Oryza sativa) , partial (18%)	GRMZM2G147721_T02	ATTGGCCGATTTTTTCACAACATGAACGACAAAGTAAGAAAAAAAAATCCTTGATGTCTGTTCAAACAGGAAAGTTATGGAAAGTCTGATCCAGCGTGTGTTGCAAAGGTGAAGGACTTGTACAAAGAGCTTAAACTGGAGGTTTGTCCTGACCGTTCCATGTTCTTATGATTCTGTTTGTAAGCATCACGGTTCGTTGTTATTATCTGAAAACAATTAAGGAGGTGTTTTATTTTTAGGGACTAATTTTTAGTTCCTCTCTATTTTATTCCTTTTAGTTTCTAAATTGCAAAATACTATTTTAGTTTCCGTATTTATCGATGTAGAGAATAAAATATAATAAAATGGAGGGACTAAAAATTAGTCCCTATAAACCAAACATCCCCTAAATCCAACGTA…	est|protein	no_start	8	153566960	153571090	GRMZM2G147721	1	WH	RefSeq peptide	NP_001130900	hypothetical protein LOC100192004	farnesyl pyrophosphate synthetase	C:cytoplasm F:geranyltranstransferase activity P:isoprenoid biosynthetic process F:magnesium ion binding P:cholesterol biosynthetic process F:dimethylallyltranstransferase activity	farnesyl pyrophosphate synthetase [Zea mays]	195624442	ACG34051	7.17e-13	farnesyl pyrophosphate synthetase [Zea mays]
10338	TC285768	594 similar to UP:Q52QX3_MANES (Q52QX3) Auxin-repressed protein-like protein ARP2 (Fragment), partial (40%)	OnOff	OffOn	OffOn		A_92_P009447	antisense gene model	cDNA and EST results agree. B73 result agrees with cDNA result.	A	cDNA	58	1 of 1	1	222591868	222591811	1.07	no	UTR	4	ATAAAATAAAATCGAACCATTCGCGTGGTTCTTGCTCAATTAGTTTGGTCCTGGATCTGC	1	206	65	TC285768	TTGGGGGGAGCAACCTGCCCACCAAGGGCATGGGCGCCAACCTCTTCGACCGGCCGCAGCCCAACTCCCCCACCGTCTACGACTGGTGAGCACCGTCTCCGTCGTCTCCATCTCTTGCCTAGCTACGTGCGTGGTCTGCGTGCTCAAACAGGACAGAGCAGCAGATCCAGGACCAAACTAATTGAGCAAGAACCACGCGAATGGTTCGATTTTATTTTATTTTTAAAAAAAAATCAGTTTTTCATGTGTGTATAATAATATCTCAGGCTCTACAGCGACGAGACCAGGAGCAACCACCGCTAGATCGGGCGAGATGGATGGACAGTGAAGAGGCCATGTTTGCTGGTCCTTGTGGTTATCTAAACGCACGCATGCTCTATTATAGCTAGTCATCACTAT…	-	-	594 similar to UP:Q52QX3_MANES (Q52QX3) Auxin-repressed protein-like protein ARP2 (Fragment), partial (40%)	GRMZM2G123896_T05	TCTTGTGCCCGCGGTGCTACTGACGGTTGCTCTAGATCCGTTCATCCTGGTGGTTTTGTGAGGTCGAAAGCGGCGAGCGAATTAGAAGATGCTGGACAAGCTGTGGGACGACGTGGTGGCCGGGCCTCGCCCGGAGACGGGCCTCGAGAAGCTCCGCAAGGCCACCACCGCCCGCCCGCTCGTCATCAACAAAGACGCGGACGGCGGCAGCTACAAGCGGGCGCAGTCGATGCCGTCGACCCCGACGACGCCGGTGACGCCGTCGTCGTCGTCGTCGTCGACGACGCCGCGCGGCGCCGGCAACGTGTGGCGCAGCGTCTTCCACCCGGGGAGCAACCTGGCCACCAAGGGCATGGGCGCCAACCTCTTCGACCGGCCGCAGCCCAACTCCCCCACCGT…	abinitio|cdna|omrna	good	1	222590813	222592606	GRMZM2G123896	1	WH	RefSeq peptide	NP_001140640	hypothetical protein LOC100272715	-	-	auxin-repressed 12.5 kDa protein [Zea mays]	195640078	ACG39507	3.49e-43	hypothetical protein LOC100272715 [Zea mays]
10347	TC285378	865 unknown	OnOff	OffOn	OffOn		A_92_P009456	sense gene model	cDNA and EST results agree. B73 result agrees with cDNA result.	A	cDNA	60	1 of 1	10	3130096	3130037	10.01	yes	UTR	2	GCAGCACACGCACACTGTTCTTTCGACTTCCATCTCGGCCGGAGCAGAAGATGGAGGTGG	1	206	47	TC285378	GCAGCACACGCACACTGTTCTTTCGACTTCCATCTCGGCCGGAGCAGAAGATGGAGGTGGCTCTGGGAACGGCCAAGTCTCTCCTTGGCCATGTTCTCAATAATCTCCCCGACGACTGGATGAAATCCTACGTGTCCAGCGCCGAGCCTTCGGCACCAACCTTAACATGATCAAAGAGAAGATGCGGTACGCTAGAGCGCTGCTGGACGTGGCCAAGGGGAGGGACGACGTCGTCGCCGGGAACCCCAACCTGCTGGAGCAGCTCGAGACTCTCGGCAAGAAGGCCGACGAGGCTGAGGATGCTGTGGACGAGCTTCACTACTTCATGATCCAGGACAAACACGACGGGACTCGAGACGCCGCACCGGAGTTGGGCGGTGGCCTCGCAGCCCAAGCTCA…	-	-	865 unknown	GRMZM2G060884_T01	AACATCCAGCCAGCAGCACACGCACACTGTTCTTTCGACTTCCATCTCGGCCGGAGCAGAAGATGGAGGTGGCTCTGGGAACGGCCAAGTCTCTCCTTGGCCATGTTCTCAATAATCTCCCCGACGACTGGATGAAATCCTACGTGTCCAGCGCCGAGCTCGGCACCAACCTTAACATGATCAAAGAGAAGATGCGGTACGCTAGAGCGCTGCTGGACGTGGCCAAGGGGAGGGACGACGTCGTCGCCGGGAACCCCAACCTGCTGGAGCAGCTCGAGACTCTCGGCAAGAAGGCCGACGAGGCTGAGGATGCTGTGGACGAGCTTCACTACTTCATGATCCAGGACAAACACGACGGGACTCGAGACGCCGCACCGGAGTTGGGCGGTGGCCTCGCAG…	est	no_stop	10	3127106	3130108	GRMZM2G060884	-1	WH	-	-	-	nbs-lrr disease resistance protein homologue	P:apoptosis P:defense response C:cytoplasmic membrane-bounded vesicle F:ATP binding	hypothetical protein SORBIDRAFT_08g002290 [Sorghum bicolor]	242082722	XP_002441786	8.81e-117	hypothetical protein SORBIDRAFT_04g009750 [Sorghum bicolor]
10418	DT648665	437 weakly similar to PRF:NP_196794.1:15239939:NP_196794 expressed protein (Arabidopsis thaliana), partial (7%)	NC	OffOn	OffOn		A_92_P009525	sense gene model	cDNA and EST results agree. B73 result agrees with cDNA result.	A	cDNA	58	1 of 2	7	133051888	133051947	7.03	no	UTR	2	ACTCCAAATCAACAGCAAACATGCGGTTCACCACCTCAAGTTTCTTGACCTTTGGCTCAA	1	205	76	DT648665	CAAAAAAAGCTCAGGCTTCACTTCGTTAGTTGTTTACTCCAAATCAACAGCAAACATGCGGTTCACCACCTCAAGTTTCTTGACCTTTGGCTCAAAACAAAAAAAAAAAAATGTTACACGAGTGAGTTGACACCACACTAGCTGTTGGACAAAAAGACACAATTATGCTGCCGATCTTGTTTTGAGGACCCTGCACTTGAGCACTCTATCTTGAACATAAAACCCCGGCGCCACCATTATCTTCACTTGACAAGGACTCTGCCCCGGCTGCCTGTCATGCAGGATGTCTTCCATGTACAGCTCATCAAAGGCGCGGCCGTCTTGGACGCACAGGACCGCCAGCGGCGGGCCGAAGGAAAAGGCCAACAGGTGGAGCACCCAAACGCACTTGAGGGAAAC…	B73	ZM_BFb0110F21.f ZM_BFb Zea mays cDNA 3', mRNA sequence.	437 weakly similar to PRF:NP_196794.1:15239939:NP_196794 expressed protein (Arabidopsis thaliana), partial (7%)	GRMZM2G094592_T01	CCCACCAGGCCACCACCACCCTCTCTCGGCTCGGCTACTGTTCGCCAATTCCTTGCTTCCTTCGCTCACAGCGTTTCAGATTCCCAAGAAGGCAAGAATCCCCTCCCTTCCCATTTCCCAGCAGCAGCAGCTTTGGAGCCAAAGGGGCAGGCAGCCTTTGACCCTCCACCGTCGCCATGGCCGTGGTCGCCGCCGGGGGCGAGGAGGCCTTTGCCCCCGCTGCGCCTTCCACGTCCGGCGCCCCGGCGTCGCGCCAGGACGTGCAGGCGGCCATCGCCAAGGCCGTCGAGCTGCGCCAGCTTCACGCCGCCCTCATCCAGCGCGGCGCGCCCAATGCCCGCGCCGCCAGCCGCAGCCCGGCCGTCATTCGCCTCCCGCCACTCGCGTCCCCCGCGCGCT…	cdna|est|protein	good	7	133051790	133054079	GRMZM2G094592	-1	WH	RefSeq peptide	NP_001145696	hypothetical protein LOC100279200	protein	F:protein binding C:plastid	hypothetical protein LOC100279200 [Zea mays]	226501454	NP_001145696	0	hypothetical protein SORBIDRAFT_02g028360 [Sorghum bicolor]
10418	DT648665	437 weakly similar to PRF:NP_196794.1:15239939:NP_196794 expressed protein (Arabidopsis thaliana), partial (7%)	NC	OffOn	OffOn		A_92_P009525	sense gene model	cDNA and EST results agree. B73 result agrees with cDNA result.	A	cDNA	58	2 of 2	7	133051888	133051947	7.03	yes	UTR	2	ACTCCAAATCAACAGCAAACATGCGGTTCACCACCTCAAGTTTCTTGACCTTTGGCTCAA	1	205	76	DT648665	CAAAAAAAGCTCAGGCTTCACTTCGTTAGTTGTTTACTCCAAATCAACAGCAAACATGCGGTTCACCACCTCAAGTTTCTTGACCTTTGGCTCAAAACAAAAAAAAAAAAATGTTACACGAGTGAGTTGACACCACACTAGCTGTTGGACAAAAAGACACAATTATGCTGCCGATCTTGTTTTGAGGACCCTGCACTTGAGCACTCTATCTTGAACATAAAACCCCGGCGCCACCATTATCTTCACTTGACAAGGACTCTGCCCCGGCTGCCTGTCATGCAGGATGTCTTCCATGTACAGCTCATCAAAGGCGCGGCCGTCTTGGACGCACAGGACCGCCAGCGGCGGGCCGAAGGAAAAGGCCAACAGGTGGAGCACCCAAACGCACTTGAGGGAAAC…	B73	ZM_BFb0110F21.f ZM_BFb Zea mays cDNA 3', mRNA sequence.	437 weakly similar to PRF:NP_196794.1:15239939:NP_196794 expressed protein (Arabidopsis thaliana), partial (7%)	GRMZM2G394027_T01	GTGGAGCGTGGACCGGAGCGAAGAGAGTACGAGCAGAGGAGACCGAGGAAATCTCGGGACGTGCCCGCTGCCGACCGATCGGGGGCTCGAACCCGGCGCGTCCGAGATCCACGAGCGGAATCTATCCAGGCTCACACTCACTGCCTCAGGTGTGTCACGGGCGGCACCCGGGGGCGCGTCCCCGGCCGCCGTCCATCCACTCGACAAAAAGCAACCGAGACGAGGGCGGTCCTTTCTCCGGGCTCTGGTAGGGGAGGGGAAGGGGAGGAGCAGAGCCGGGAGCCATGGCGGAGCCGGGCGACGGGAGTAGGCGGCGGCGGGAGGCGGAGGCGCCGGTGGTGGCGCTGGAGTGCGTGGCGGGGAGCTCCAAGGCGGAGGAGTGGGGAGGCGGCGCGGGCG…	est|omrna|protein	good	7	133047658	133053094	GRMZM2G394027	1	WH	-	-	-	hypothetical protein LOC100279200 [Zea mays]	C:plastid	hypothetical protein LOC100279200 [Zea mays]	226501454	NP_001145696	0	hypothetical protein SORBIDRAFT_02g028350 [Sorghum bicolor]
10433	AI491352	573 similar to UP:ATP4_IPOBA (Q40089) ATP synthase delta chain, mitochondrial precursor , partial (40%)	OnOff	OffOn	OffOff		A_92_P009539	antisense gene model	cDNA and EST results agree. B73 result agrees with cDNA result.	A	cDNA	43	1 of 1	2	201672967	201672908	2.07	no	CDS	3	AGACAATTTAAAATGTCCACCAATTAACCGCTCAATGCAGCATTGAGGGCACTGTGAACA	1	205	46	AI491352	TTTAAAAAACAAACCACGGACAAACAACAANNCAGGGGGGGGGTTCCCCCTTANCAAGGGGGCAGAAAGCAGCNCCAGGNCNNGAGCCCAGAGCAAAAAAGNNAACCAGCACAAANAGAAANCCANGCAGGAANCAGGAAACAAGAAACNACAGNCCATGNTNTAAGAGGAGCATAATTTATTTAGGATCATTCCCTCCATTTTTATGCCCATGAGTTTGCAAACTTAAACTCACTTTTTTTACTGTAGATGAAAAAGACAAGACAATTTAAAATGTCCACCAATTAACCGCTCAATGCAGCATTGAGGGCACTGTGAACATCGACTCTGATCTGGGCCTTAGCCTTCTTCAGGTCAGTAGAAGCCGAACCAAGCTTGGCAGTGAATTCAGCGAGACCC…	B73	486017E12.x2 486 - leaf primordia cDNA library from Hake lab Zea mays cDNA, mRNA sequence.	573 similar to UP:ATP4_IPOBA (Q40089) ATP synthase delta chain, mitochondrial precursor , partial (40%)	GRMZM2G171628_T02	GGCAACTATTTTCACCCTCTGTGGCTTTGTGTTGATGTGATTTTGTTTTTCAGGTTGACATGGTAATTGTACCAGCTACAACTGGTCAGATGGGTGTTTTGCCAGGCCATGTTGCCACAATTGCAGAGCTCAAGCCTGGTGTTCTCTCAGTACATGAAGGAAACGATGTGAGCAAGTACTTTGTGAGCAGTGGGTTTGCTTTCGTCCATGCAAACTCCATTGCTGATATTGTGGCTGTTGAGGCTATCCCTGTGGATCAGATCGACCCAGCATTGGTTCAGAAGGGTCTCGCTGAATTCACTGCCAAGCTTGGTTCGGCCTCTACTGACCTGGAGAAGGCTGAGGCCCAGATCGGAGTCGATGTTCACAGTGCCCTCAATGCTGCATTGACCGGTTAAT…	est	good	2	201669848	201673285	GRMZM2G171628	1	WH	RefSeq peptide	NP_001147558	ATP synthase delta chain	atp synthase delta mitochondrial precursor	P:plasma membrane ATP synthesis coupled proton transport F:hydrogen ion transporting ATP synthase activity F:ATP binding C:mitochondrial proton-transporting ATP synthase F:proton-transporting ATPase activity	unknown [Zea mays]	223945333	ACN26750	6.45e-56	ATP synthase delta chain [Zea mays]
10474	BM952978	261 unknown	OnOff	OffOn	OffOn		A_92_P009578	inconclusive	EST result. No valid cDNA result. B73 result doesn't agree.	D	no result	NA	NA	NA	NA	NA	NA	NA	NA	NA	ATTCCTCTTCCTTTGGGCTGCACTATTTATATATGCACACACTCTCACTCTAGCAGTCTA	1	205	133	BM952978	CGTTGCTGTCGCCGTTGCTGTCGTTTTTTTTTTTTGGATGAAGATGAACAAATTTACAGGTCATGCCAACCATGGAGGGGTGCCAAGCAAGGGTCATGCCAAGCAAGGGCCAAGCATCAAGGCATGGACTGATGATTCCTCTTCCTTTGGGCTGCACTATTTATATATGCACACACTCTCACTCTAGCAGTCTAGCTACAGAGGGGAAACGAAACTACCATCCTACCACTAGTATTCAGTATTCACTGCAGTACACATAGGCTCAGGGAGATGGAGGGGTAAATAAATCCTCCTAAACCCATATATATGGAGA	BMS (Black Mexican Sweet)	952060F07.y1 952 - BMS tissue from Walbot Lab (reduced rRNA) Zea mays cDNA, mRNA sequence.	261 unknown	NA	NA	NA	NA	NA	NA	NA	NA	NA	NA	NA	NA	NA	NA	NA	NA	NA	NA	NA	NA
10484	TC303502	682 weakly similar to GB:CAE04035.2:38567992:OSJN00213 OSJNBb0068N06.11 (Oryza sativa (japonica cultivar-group)), partial (4%)	OnOff	OffOn	OffOff		A_92_P009588	inconclusive	No valid cDNA / EST result. Allow B73 result.	C	gDNA	59	1 of 5	6	35277753	35277812	6.01	NA	NA	NA	TTATCTCGGACCGTGATTGCAGACATGGAAAGGATGTCATCGGTGTTGTTGTGTAAGTTG	1	205	113	TC303502	CGGTGAGCAACATATGTGGACCCACAAGTCGGGCTTGACTCGGCTCCCCTATTATGATGACCTTCTCCTTCCACACAATATTGACGTGATGCACACTGAAAAGAATGTCGCCGAGGCACTTTGGGCAACAATCATGGACATTCCTGATAAGTCAAAGGATAATGTAAAGGCAAGAGTGGATCTGGTAGTGTTATGTGATAGACCAAACCAAGAGATGAAGCCGCCTAGTAGTGGAAAGTCATGGAGAAGGCCTAAGGCAGATTTCGTCCTGAGCAAGGCTCAGAGGAGGGAAGTACTAGTATGGATCAAGACATTAATGTTCCCTGATGGGTATGTGGCTAACCTGAGTAGAGGGGTGAACTTATCTACTATGCGAGTCTTAGGGATGAAGAGTCGTGA…	-	-	682 weakly similar to GB:CAE04035.2:38567992:OSJN00213 OSJNBb0068N06.11 (Oryza sativa (japonica cultivar-group)), partial (4%)	NA	NA	NA	NA	NA	NA	NA	NA	NA	NA	NA	NA	NA	NA	NA	NA	NA	NA	NA	NA
10484	TC303502	682 weakly similar to GB:CAE04035.2:38567992:OSJN00213 OSJNBb0068N06.11 (Oryza sativa (japonica cultivar-group)), partial (4%)	OnOff	OffOn	OffOff		A_92_P009588	inconclusive	No valid cDNA / EST result. Allow B73 result.	C	gDNA	59	2 of 5	4	62698783	62698724	4.04	NA	NA	NA	TTATCTCGGACCGTGATTGCAGACATGGAAAGGATGTCATCGGTGTTGTTGTGTAAGTTG	1	205	113	TC303502	CGGTGAGCAACATATGTGGACCCACAAGTCGGGCTTGACTCGGCTCCCCTATTATGATGACCTTCTCCTTCCACACAATATTGACGTGATGCACACTGAAAAGAATGTCGCCGAGGCACTTTGGGCAACAATCATGGACATTCCTGATAAGTCAAAGGATAATGTAAAGGCAAGAGTGGATCTGGTAGTGTTATGTGATAGACCAAACCAAGAGATGAAGCCGCCTAGTAGTGGAAAGTCATGGAGAAGGCCTAAGGCAGATTTCGTCCTGAGCAAGGCTCAGAGGAGGGAAGTACTAGTATGGATCAAGACATTAATGTTCCCTGATGGGTATGTGGCTAACCTGAGTAGAGGGGTGAACTTATCTACTATGCGAGTCTTAGGGATGAAGAGTCGTGA…	-	-	682 weakly similar to GB:CAE04035.2:38567992:OSJN00213 OSJNBb0068N06.11 (Oryza sativa (japonica cultivar-group)), partial (4%)	NA	NA	NA	NA	NA	NA	NA	NA	NA	NA	NA	NA	NA	NA	NA	NA	NA	NA	NA	NA
10484	TC303502	682 weakly similar to GB:CAE04035.2:38567992:OSJN00213 OSJNBb0068N06.11 (Oryza sativa (japonica cultivar-group)), partial (4%)	OnOff	OffOn	OffOff		A_92_P009588	inconclusive	No valid cDNA / EST result. Allow B73 result.	C	gDNA	58	3 of 5	9	74423542	74423483	9.03	NA	NA	NA	TTATCTCGGACCGTGATTGCAGACATGGAAAGGATGTCATCGGTGTTGTTGTGTAAGTTG	1	205	113	TC303502	CGGTGAGCAACATATGTGGACCCACAAGTCGGGCTTGACTCGGCTCCCCTATTATGATGACCTTCTCCTTCCACACAATATTGACGTGATGCACACTGAAAAGAATGTCGCCGAGGCACTTTGGGCAACAATCATGGACATTCCTGATAAGTCAAAGGATAATGTAAAGGCAAGAGTGGATCTGGTAGTGTTATGTGATAGACCAAACCAAGAGATGAAGCCGCCTAGTAGTGGAAAGTCATGGAGAAGGCCTAAGGCAGATTTCGTCCTGAGCAAGGCTCAGAGGAGGGAAGTACTAGTATGGATCAAGACATTAATGTTCCCTGATGGGTATGTGGCTAACCTGAGTAGAGGGGTGAACTTATCTACTATGCGAGTCTTAGGGATGAAGAGTCGTGA…	-	-	682 weakly similar to GB:CAE04035.2:38567992:OSJN00213 OSJNBb0068N06.11 (Oryza sativa (japonica cultivar-group)), partial (4%)	NA	NA	NA	NA	NA	NA	NA	NA	NA	NA	NA	NA	NA	NA	NA	NA	NA	NA	NA	NA
10484	TC303502	682 weakly similar to GB:CAE04035.2:38567992:OSJN00213 OSJNBb0068N06.11 (Oryza sativa (japonica cultivar-group)), partial (4%)	OnOff	OffOn	OffOff		A_92_P009588	inconclusive	No valid cDNA / EST result. Allow B73 result.	C	gDNA	57	4 of 5	2	39299689	39299630	2.04	NA	NA	NA	TTATCTCGGACCGTGATTGCAGACATGGAAAGGATGTCATCGGTGTTGTTGTGTAAGTTG	1	205	113	TC303502	CGGTGAGCAACATATGTGGACCCACAAGTCGGGCTTGACTCGGCTCCCCTATTATGATGACCTTCTCCTTCCACACAATATTGACGTGATGCACACTGAAAAGAATGTCGCCGAGGCACTTTGGGCAACAATCATGGACATTCCTGATAAGTCAAAGGATAATGTAAAGGCAAGAGTGGATCTGGTAGTGTTATGTGATAGACCAAACCAAGAGATGAAGCCGCCTAGTAGTGGAAAGTCATGGAGAAGGCCTAAGGCAGATTTCGTCCTGAGCAAGGCTCAGAGGAGGGAAGTACTAGTATGGATCAAGACATTAATGTTCCCTGATGGGTATGTGGCTAACCTGAGTAGAGGGGTGAACTTATCTACTATGCGAGTCTTAGGGATGAAGAGTCGTGA…	-	-	682 weakly similar to GB:CAE04035.2:38567992:OSJN00213 OSJNBb0068N06.11 (Oryza sativa (japonica cultivar-group)), partial (4%)	NA	NA	NA	NA	NA	NA	NA	NA	NA	NA	NA	NA	NA	NA	NA	NA	NA	NA	NA	NA
10484	TC303502	682 weakly similar to GB:CAE04035.2:38567992:OSJN00213 OSJNBb0068N06.11 (Oryza sativa (japonica cultivar-group)), partial (4%)	OnOff	OffOn	OffOff		A_92_P009588	inconclusive	No valid cDNA / EST result. Allow B73 result.	C	gDNA	56	5 of 5	1	81435698	81435640	1.04	NA	NA	NA	TTATCTCGGACCGTGATTGCAGACATGGAAAGGATGTCATCGGTGTTGTTGTGTAAGTTG	1	205	113	TC303502	CGGTGAGCAACATATGTGGACCCACAAGTCGGGCTTGACTCGGCTCCCCTATTATGATGACCTTCTCCTTCCACACAATATTGACGTGATGCACACTGAAAAGAATGTCGCCGAGGCACTTTGGGCAACAATCATGGACATTCCTGATAAGTCAAAGGATAATGTAAAGGCAAGAGTGGATCTGGTAGTGTTATGTGATAGACCAAACCAAGAGATGAAGCCGCCTAGTAGTGGAAAGTCATGGAGAAGGCCTAAGGCAGATTTCGTCCTGAGCAAGGCTCAGAGGAGGGAAGTACTAGTATGGATCAAGACATTAATGTTCCCTGATGGGTATGTGGCTAACCTGAGTAGAGGGGTGAACTTATCTACTATGCGAGTCTTAGGGATGAAGAGTCGTGA…	-	-	682 weakly similar to GB:CAE04035.2:38567992:OSJN00213 OSJNBb0068N06.11 (Oryza sativa (japonica cultivar-group)), partial (4%)	NA	NA	NA	NA	NA	NA	NA	NA	NA	NA	NA	NA	NA	NA	NA	NA	NA	NA	NA	NA
10488	CK347789	593 similar to UP:Q69XH2_ORYSA (Q69XH2) Protein MONOCULM 1, partial (4%)	OnOff	OffOn	OffOn		A_92_P009592	sense gene model	cDNA and EST results agree. B73 result agrees with cDNA result.	A	cDNA	60	1 of 1	2	67845204	67845263	2.04	yes	UTR	1	CCATCCCAATCAGGCTCGTTTAGTTAATTATTAATCCAGGCCAATAACTTCCCCTGCAGA	1	205	105	CK347789	CCATCCCAATCAGGCTCGTTTAGTTAATTATTAATCCAGGCCAATAACTTCCCCTGCAGAATGAATGAGCACGCACGTACGAACAGCAGTACGTATCAATTAGGAGTTTCTAGCAAACAAGAACAGCAGTAGCACTAGCAGTGCGGGCGCGAGCTGAGGAGCGGGAAGTCCTGCGGCGTCATCCAGGCGTAGGTGAAGCGCACGGCGCCCCCGCGCGGCGGCAGCGCCCGGCCGCCGCGTAGCAGGCAGCGCCGGGCGTCCACGGCGCGGATGGCGCGCGGGTCCACGGCCTCCCACGCTGCTGAGCCCGTAGCAGCGCAGCAGGCAGCAGCACGCGGGACTGCGCGCACCGGCACGCGTTCCGCACCTCCACCGCATACTCGGGCTTCCCCTCCACCA…	unknown	zmrsub1_0B10-005-e08.s0 zmrsub1 Zea mays cDNA 3', mRNA sequence.	593 similar to UP:Q69XH2_ORYSA (Q69XH2) Protein MONOCULM 1, partial (4%)	GRMZM2G477832_T01	CAAACCATTACAGATATTTGGACCCTAACCATTACGCATATTTGGTGTGCATCGGGCCCAGGTCAAGCACGGGCCTCAGGAAATGCGTAGCGCCAGTCCTACAGGCCCACGAACAACAAAGATATCTCCATGGCAGGCACAGGCAAGCGGGCTCTCTCTCGCGCTGTCTCCGTCCGGCAGAGATGATAAACTAATGGAGTTGACAAAAAAAAAGAGGCTGGGGAGGGACCGTGCAAGCGGACAGGGCACGTGATGAAAGGTGACGCGCGTCGCGGCGTGTGTGTGCGTGTCGTCTGCTCGTCGCCTGGTAGCTGGCTGCCTGCTGCCTGGTGCGTGCGTAGATTCATGTGATGTCGTCCCGTGACTCCACGTATTCAATCAGCGTCTTCCTTCTCGCAG…	cdna|est|omrna	no_stop	2	67844729	67845841	GRMZM2G477832	1	NH	-	-	-	hypothetical protein LOC100501726 [Zea mays]	C:cytoplasmic membrane-bounded vesicle	hypothetical protein LOC100501726 [Zea mays]	308044199	NP_001183325	5.83e-30	LGC1 [Zea mays]
10505	TC285174	822 weakly similar to UP:ADF5_ARATH (Q9ZNT3) Actin-depolymerizing factor 5 (ADF-5) (AtADF5), partial (61%)	OnOff	OffOn	OffOn		A_92_P009609	sense gene model	cDNA and EST results agree. B73 result agrees with cDNA result.	A	cDNA	60	1 of 1	9	143175642	143175701	9.06	yes	CDS	3	AGGAAAAGAAACCTGTCCTCTCGATCCTTACAAGTGCAGGAAGGCATGCATCACACAGCT	1	205	71	TC285174	GGATTAGGAGGCAGAGAATACCACGGTTCCGTCGCCAGGGCGTCCATCCGATCCGCGACGATCCACAGGCCACAGCCATGGCGATGGCTTACAAGATGGTAAAACCCAGCGCGCCCCCGGCCGATCATGCGTGTCGGCGGCGGCGGCGCACGCAGCCGCTTCTCTGTTCTCGTGAAATTAACCACGCATGCAAGCAGCCATGGCTGATGACGCTGTGCGCGTGCGTCTGCGCTCGTGGTTTTGATTTGCAGGCGACGGAGGGGATGGACGTGAAGGAGGAGTGCCAGCGCTGGTTCATGGAGATGAAGTGGAAGAAGGTGCACCGCTTCGTGGTGTACAGGATCGACGAGCGGTCGCGCGCCGTGCTGGTGGACAGGGTGGGCGGCCCCGGGGAGGGGT…	-	-	822 weakly similar to UP:ADF5_ARATH (Q9ZNT3) Actin-depolymerizing factor 5 (ADF-5) (AtADF5), partial (61%)	GRMZM2G147775_T03	GATGAGAGAGAGGAGAGAAGAGAATTTTAGGCTGCTTGCCGCACTCTTTTTATAAAGCCAAAAGGACCCGCAGCAAGGGGGGTGACTGCATGCGAGATAGGATTAGGAGGCAGAGAATACCACGGTTCCGTCGCCAGGGCGTCCATCCGATCCGCGACGATCCACAGGCCACAGCCATGGCGATGGCTTACAAGATGGTAAAACCCAGCGCGCCCCCGGCCGATCATGCGTGTCGGCGGCGGCGGCGCACGCAGCCGCTTCTCTGTTCTCGTGAAATTAACCACGCATGCAAGCAGCCATGGCTGATGACGCTGTGCGCGTGCGTCTGCGCTCGTGGTTTTGATTTGCAGGCGACGGAGGGGATGGACGTGAAGGAGGAGTGCCAGCGCTGGTTCATGG…	est	good	9	143174940	143177192	GRMZM2G147775	1	WH	RefSeq peptide	NP_001146518	hypothetical protein LOC100280108	actin-depolymerizing factor 5	F:actin binding C:intracellular	unknown [Zea mays]	224034141	ACN36146	2.04e-123	hypothetical protein LOC100280108 [Zea mays]
10516	CD977674	334 weakly similar to PRF:NP_177394.1:15218501:NP_177394 inter-alpha-trypsin inhibitor heavy chain-related (Arabidopsis thaliana), partial (5%)	NC	OffOn	OffOn		A_92_P009620	antisense gene model	cDNA and EST results agree. B73 result agrees with cDNA result.	A	cDNA	60	1 of 1	2	211163376	211163317	2.08	no	CDS	3	ACAATTTTCTCTGCTGAGTTCACGTCCCAAAATCCTGTGACGAGATTTTCCCTTGTAGCG	1	205	49	CD977674	CACGCTAGAGCCGCACAGACCTGTGCCATCAGAATGGCACACTGGTCGTTCATCCTGTTGCACGCCCTGATGCAGCACATGCAGCAAAGGCAGTCAGCCACGCGGCTGCAACAGCCGGGTCCCTTTTGGAGCATCACAATTTTCTCTGCTGAGTTCACGTCCCAAAATCCTGTGACGAGATTTTCCCTTGTAGCGTCCTTGTTACCGAATCCCAGTTTCAGCCCATGGAGCGGGATCTGTTGCTCATCTCTGCCTTTCTGTCCTTTTAGTTTTTGCTTGACCTTTTGTGTTCCAGTATTGTCCAAATTTGTTTGAAGTAATACCATATCTGTGT	F2	QAF33a01.yg QAF Zea mays cDNA clone QAF33a01, mRNA sequence.	334 weakly similar to PRF:NP_177394.1:15218501:NP_177394 inter-alpha-trypsin inhibitor heavy chain-related (Arabidopsis thaliana), partial (5%)	GRMZM2G358381_T02	ATGGAGGACTTCGCGCGCGCGGTGGAGGACGGGCTCAAGCTCTCGAAGCGGCTCGTGCTCCCGGGAGGGGTGCCGCCGCCGCGCCCGCCGGCGGGGATGGAGCGCACCATGTCGTCCGCCTCGGCGTCGGGTCCCGACCCGCGGCTGCTCCCCACGGCGCCGATGGCCTACGCGGTGGTCACCGACCCGGCCGCCATCGACACCCCCGACGTGCCCAGCTACCAACCCTACGTCTACGGCCACCTCGACCCGCCCGCGCTCATCCCGCTGCAGATGAAGGAGGTCGACTTGGCCGTCGACTGCGCGCTCGACGCCGCGCACGTCACCCTGCGCGCGCGCTGGTGGCTGCACTGCATCACGCGAAGCCGCGACTGCGACGTGCGCCTCGTCGTGCCCTTG…	cdna	good	2	211156945	211171195	GRMZM2G358381	1	WH	-	-	-	-	-	hypothetical protein SORBIDRAFT_02g039160 [Sorghum bicolor]	242046276	XP_002461009	0	hypothetical protein OsI_26857 [Oryza sativa Indica Group]
10516	CD977674	334 weakly similar to PRF:NP_177394.1:15218501:NP_177394 inter-alpha-trypsin inhibitor heavy chain-related (Arabidopsis thaliana), partial (5%)	NC	OffOn	OffOn		A_92_P017493	sense gene model	cDNA and EST results agree. B73 result agrees with cDNA result.	A	cDNA	60	1 of 1	2	211163318	211163377	2.08	yes	CDS	3	GCTACAAGGGAAAATCTCGTCACAGGATTTTGGGACGTGAACTCAGCAGAGAAAATTGTG	1	155	114	CD977674	CACGCTAGAGCCGCACAGACCTGTGCCATCAGAATGGCACACTGGTCGTTCATCCTGTTGCACGCCCTGATGCAGCACATGCAGCAAAGGCAGTCAGCCACGCGGCTGCAACAGCCGGGTCCCTTTTGGAGCATCACAATTTTCTCTGCTGAGTTCACGTCCCAAAATCCTGTGACGAGATTTTCCCTTGTAGCGTCCTTGTTACCGAATCCCAGTTTCAGCCCATGGAGCGGGATCTGTTGCTCATCTCTGCCTTTCTGTCCTTTTAGTTTTTGCTTGACCTTTTGTGTTCCAGTATTGTCCAAATTTGTTTGAAGTAATACCATATCTGTGT	F2	QAF33a01.yg QAF Zea mays cDNA clone QAF33a01, mRNA sequence.	334 weakly similar to PRF:NP_177394.1:15218501:NP_177394 inter-alpha-trypsin inhibitor heavy chain-related (Arabidopsis thaliana), partial (5%)	GRMZM2G358381_T02	ATGGAGGACTTCGCGCGCGCGGTGGAGGACGGGCTCAAGCTCTCGAAGCGGCTCGTGCTCCCGGGAGGGGTGCCGCCGCCGCGCCCGCCGGCGGGGATGGAGCGCACCATGTCGTCCGCCTCGGCGTCGGGTCCCGACCCGCGGCTGCTCCCCACGGCGCCGATGGCCTACGCGGTGGTCACCGACCCGGCCGCCATCGACACCCCCGACGTGCCCAGCTACCAACCCTACGTCTACGGCCACCTCGACCCGCCCGCGCTCATCCCGCTGCAGATGAAGGAGGTCGACTTGGCCGTCGACTGCGCGCTCGACGCCGCGCACGTCACCCTGCGCGCGCGCTGGTGGCTGCACTGCATCACGCGAAGCCGCGACTGCGACGTGCGCCTCGTCGTGCCCTTG…	cdna	good	2	211156945	211171195	GRMZM2G358381	1	WH	-	-	-	-	-	hypothetical protein SORBIDRAFT_02g039160 [Sorghum bicolor]	242046276	XP_002461009	0	hypothetical protein OsI_26857 [Oryza sativa Indica Group]
10559	TC297650	746 weakly similar to UP:Q8H1U5_ARATH (Q8H1U5) APC2, partial (4%)	OnOff	OffOn	OffOn		A_92_P009662	inconclusive	No valid cDNA / EST result. No valid B73 result.	D	no result	NA	NA	NA	NA	NA	NA	NA	NA	NA	ATCATCTCAAAAGCAATTCCAGGAGAAGTGCCTATTATTGTTGGCTCGTGCTTTACAGTC	1	204	134	TC297650	CAGTGAAGTATCCCTAAAAAATATAGTAAGGGGAAGGATAAGAAAGAATTAAAAATTTAAACTTTATAGGTCATAGCCATAGAAGCATCTTTTGATATCAAGCTCCCCTTACCACTCTGTCTCTTCCGAAAAATTGAAGACAATGTAAATGTACAAGAATTTCAAACTTCTTCCTTACCATTTTATGTGTGTGTATTGTAAAGACATATCACCTAACTTATAAATTCAGAAACCAAAGCCGTAAACCAGTGACTAAAGAAGTATAATTCTTGTGTTGCAACAAACAACCCCAAGCAATGGTATTGAACATTTGAGTGATTTGGTACATGATTGGTCCAAGAACAAACTATCTTACGACTGTAACTTCAATTAGGACAAAAACAAACAATCTTAGGATCA…	-	-	746 weakly similar to UP:Q8H1U5_ARATH (Q8H1U5) APC2, partial (4%)	NA	NA	NA	NA	NA	NA	NA	NA	NA	NA	NA	NA	NA	NA	NA	NA	NA	NA	NA	NA
10646	AI600667	202 unknown	OnOff	OffOn	OffOn		A_92_P009746	inconclusive	No valid cDNA / EST result. No valid B73 result.	D	no result	NA	NA	NA	NA	NA	NA	NA	NA	NA	TAAACTTTATCTTCACCACCCCTGCACTAGCTTCTGCTTTTTAGGTATCGTAATGGTCGT	1	204	129	AI600667	TATGCTTAGGCTTGGCTTCTTCACAGTGTATCAGGTAAGAATACAATAAACAAGACTTTACATGCTGCGTCACCGACAATACGACGAATAGTAAGCGAGGTCATATATATAAAAATAGCCAGTTAATGAATGTTACGACCATTACGATACCTAAAAAGCAGAAGCTAGTGCAGGGGTGGTGAAGATAAAGTTTATTCTTACA	B73	486066H08.x1 486 - leaf primordia cDNA library from Hake lab Zea mays cDNA, mRNA sequence.	202 unknown	NA	NA	NA	NA	NA	NA	NA	NA	NA	NA	NA	NA	NA	NA	NA	NA	NA	NA	NA	NA
10648	TC305553	1197 similar to UP:Q62BP8_BURMA (Q62BP8) Serine metalloprotease MrpA, partial (4%)	OnOff	OffOn	OffOff		A_92_P009748	inconclusive	EST result. No valid cDNA result. B73 result doesn't agree.	D	no result	NA	NA	NA	NA	NA	NA	NA	NA	NA	AGCCGGAGAAGAACAGCCGATCCACAAGAACCTACTGCTTAATTGGAAGAAGGGAGTTCC	1	204	125	TC305553	GCTTCACTCATTCATTCATTCATCCATCACCCACCCCTCCCGGCCTCCCCTGACCTCTCTCGATCACTCGTCATCTCCACCACACACACACACGCGCGAGCGAATCCAAGGAAGAAGAAGAGGAGGAGGATCCATGGAGAAGTGCAGGTCGGTGCCGCACGAGCACTCGTCGGCGTACTACGGCTGCGGAGGCGGGTACGACTACGAGGACGTCGGCGGCGGGCCCGGGCAGGCCGGCAAGTCGTACAGCTTCAACGGGCCGAGCGGCCGGGACGACCCGGAGGCGAAGCGGCGGCGCCGCGTGGCGGCGTACAACGTGTTCGCCACGCAGGGCCGGATCAAGACCACCGTCCGCAGCAGCGTCAAGTGGCTCAAGTCCAAGTTCTCCGACGTCCGCTA…	-	-	1197 similar to UP:Q62BP8_BURMA (Q62BP8) Serine metalloprotease MrpA, partial (4%)	NA	NA	NA	NA	NA	NA	NA	NA	NA	NA	NA	NA	NA	NA	NA	NA	NA	NA	NA	NA
10666	BE051715	419 homologue to UP:SUS1_MAIZE (P04712) Sucrose synthase 1 (Sucrose-UDP glucosyltransferase 1) (Shrunken-1) , partial (11%)	OnOff	OffOn	OffOff		A_92_P009765	antisense gene model	cDNA and EST results agree. B73 result agrees with cDNA result.	A	cDNA	60	1 of 1	9	11500290	11500349	9.01	no	CDS	2	ACTCCGAGCACAAGTGAGTATACTGAAAACTGGTTGCATGTCTTACTGCAGCCAATCAGC	1	204	89	BE051715	GCCCGAGGTCCCACATCGCGTTCACTCTTCCTGGGCTCTACCGTGTCGTCCATGGCATCGATGTTTTCGATCCCAAGTTCAACATTGTCTCCCCTGGAGCAGACATGAGTGTTTACTACCCGTATACGGGGACCGTCTTGTAGACTCACTGCCTTCCATCCTGAAATCGAGGAGCTCATCTACAGCGACGTCGAGAACTCCGAGCACAAGTGAGTATACTGAAAACTGGTTGCATGTCTTACTGCAGCCAATCAGCTTGTAAATACTCCAACACCCATCGCATGATCTATCCATCTTTCTATCTGGCACCTGAACTGAACACCTGGTGTTTACTTGCTTCCAGGTTCGTGCTGAAGGACAAGAAGAAGCCGATCATCTTCTCGATGGCGCGTCTCGACC…	unknown	za87c02.g50 Maize Glume cDNAs Library Zea mays cDNA clone za87c02 5', mRNA sequence.	419 homologue to UP:SUS1_MAIZE (P04712) Sucrose synthase 1 (Sucrose-UDP glucosyltransferase 1) (Shrunken-1) , partial (11%)	GRMZM2G090974_T01	TTTTCCTTCACTTGTATTCAAGCAGCCATGTCTGGCACAGCAAGCTTTCTCAACAAGAAGCATCAGCCTACCACGTTAAACAGGCGATTAACAGAAGAACACAACATCGCCATCAGTCAGAACCACACGACCTGGGCAACAGAACATCGCATTGCACTCTGGAAGACAGGTGAACGAGCAGGCATTTTTATTCGAAGCAAAAGGTGCAGCCAATTCCCACCATACTAGGAACCAGGCCAGCGCTGCCCAAAAACGCTCAAACAAGGAAAAAAAACGAGAAGGAACCAAAGTTCTTGGAAACCAAGTACACATAACTCCAATACACGACTAACAATGCGAATTGCGGTGAAACAGATCGAAATGCAGGCGATGGTTCTCCGGCCTGGGCTTCTTCTTCTT…	omrna	good	9	11499364	11501998	GRMZM2G090974	-1	NH	-	-	-	sucrose synthase	F:sucrose synthase activity C:mitochondrion P:biosynthetic process P:sucrose metabolic process	sucrose synthase 1 [Zea mays]	162460741	NP_001105411	1.77e-86	sucrose synthase 1 [Zea mays]
10679	BG321136	291 similar to UP:Q9FND9_ARATH (Q9FND9) Raffinose synthase protein, partial (12%)	NC	OffOn	OffOn		A_92_P009777	sense gene model	cDNA and EST results agree. B73 result agrees with cDNA result.	A	cDNA	59	1 of 1	3	12566637	12566696	3.03	yes	CDS	1	CTTCTGGCTGCAGGGGTGCCACATGGTGCACTGCGCCTACAACTCGCTGTTGATGGGCAA	1	204	63	BG321136	CTTCGGCGGCAACGGCGTGATCGCGAGCATKGAGCACTGCAACGACTTCATGCTGCTGGGCACGGAGGCGGTGGCGCTGGGCCGCGTGGGCSACGACTTCTGGTGCACGGACCCCTCCGGCGACCCCAACGGCACCTTCTGGCTGCAGGGGTGCCACAWGGTGCACTGCGCCTACAACTCGCTGTTGATGGGCAACTTCATCCACCCGGACTGKGRCAKGTTCCAGTCCACGCACCCCTKCKCCGCCTTCCACGCCGCGTCCCGCGCCAACTCCGGCGGGCCCATCTACGTYAGCHACTCGGTGGGGCAGCACGACTTCKCGCTGCTCCGCCGCCTGGYGCTCCCCGACGGCACCSTCCTCCGGTGCBAGGKCCACGCGCTGCCCACGCGCGACTTCYT…	CO328	Zm04_05d11_R Zm04_AAFC_ECORC_cold_stressed_maize_seedlings Zea mays cDNA clone Zm04_05d11, mRNA sequence.	291 similar to UP:Q9FND9_ARATH (Q9FND9) Raffinose synthase protein, partial (12%)	GRMZM2G150906_T01	ATAAAAAAAAGGCACGGATTAATTAGGGGCCGAAGCTTCGCCACACGCAATAGGTCGGTCGCCTCTGGACTCCTCACACGAAACCTCTATAAAAGGAGTGCCAAGAGGCAGCCAAGGTTTCCGCAAAACAAAACACCAACCTTTAGCACCAGGCAAACCAAACACTAGGCCAACGCAATTCTCTAGAGCACTGTAGGCTCTAGTTCTCCAGAGGCCCGCCACAACCACAAGCCAAGGCCACAGCCAGTGCCCTCGCCATGGCTCCCAACCTCAGCAAGAAGACGCCTGCTGGCCTCCTCGGCGACGAGGTGGCCCCGGTGGAGGGACTCAAGCCGTCGCGGTTCACCCTTAAGGGCAAGGACCTGGCCGTGGACGGGCACCCGGTCCTGCTGGACGTGC…	cdna|est|protein	good	3	12563808	12567769	GRMZM2G150906	1	WH	RefSeq peptide	NP_001147581	stachyose synthase	stachyose synthase	P:galactose metabolic process F:galactinol-sucrose galactosyltransferase activity	unknown [Zea mays]	223947733	ACN27950	0	stachyose synthase precursor [Zea mays]
10696	DR788627	524 homologue to UP:Q8CBK2_MOUSE (Q8CBK2) Mus musculus 16 days neonate cerebellum cDNA, RIKEN full-length enriched library, clone:9630011N22 product:phosphodiesterase 4D, cAMP specific, full insert sequence, partial (11%)	OnOff	OffOn	OffOn		A_92_P009792	inconclusive	No valid cDNA / EST result. No valid B73 result.	D	no result	NA	NA	NA	NA	NA	NA	NA	NA	NA	GGGGGGTTTTTAAAATGACCCACCCCTATTCTTTTTCAGAAAACCACTTTATGGGAGGAA	1	204	29	DR788627	GGAACAAAAGGGGAGGGGGGGTTTTTAAAATGACCCACCCCTATTCTTTTTCAGAAAACCACTTTATGGGAGGAACCAACCCCCCCCCCCCCCCCCCCCCCCCAGGGGGAAAAAATTAAACCAAAAAAAAGGGGGACCCCCTAGCGAACGACCTAGGCAAACCCCCCCGGGGGGGACAAAAAACCAAAGGTTACCTTTGGCCCCCACCCCCTTTTTTTTTTATTTGGGGACGAACGAAAACAAAAAAGGACCCCCGCGCCCGGGCCCCCCCCCCTTTTAACAAGAAACGAAACGAAACTAGTTGCCCCAACGGACCCCGGCCCCGCCCTGGGGACCAAAAAACCCGGGGAAAAAGCCCCCGCTTTGGAAGCGAGGAGGGCCCAAAAAAAACAAAAACCC…	B73	ZM_BFb0006L14.f ZM_BFb Zea mays cDNA 3', mRNA sequence.	524 homologue to UP:Q8CBK2_MOUSE (Q8CBK2) Mus musculus 16 days neonate cerebellum cDNA, RIKEN full-length enriched library, clone:9630011N22 product:phosphodiesterase 4D, cAMP specific, full insert sequence, partial (11%)	NA	NA	NA	NA	NA	NA	NA	NA	NA	NA	NA	NA	NA	NA	NA	NA	NA	NA	NA	NA
10723	BM378788	443 unknown	OnOff	OffOn	OffOn		A_92_P009818	EST	EST result. No valid cDNA result. B73 result (EST vs genome) agrees with EST result.	B	EST	4e-42	1 of 1	8	119902515	119902574	8.04	no info	(partially) outside gene model	1	CGCCGGTGCTTTGGGTGACGATGAGTCTACGGCGAACGGAGTTGGTCTCGAAAGCTGCGA	1	203	146	BM378788	TTTTTTTTTTTTTTTTTTGAATTGGAAGACGGGAACGACACCGTCCGTTTGATTTTTTAGGACCACACCGTCAACAAAAATTGTTTCGGTGTTTACAACTTCGTGTGACTCTCGTCGAAACGTCATAAAAAAAATAGTCATCTGTTCTATCCCTACGCGACGTGGCGTGTGGCGTGCGGCCCGTCCAGCCCAGCAGAAAAGTGACAGTCTCTCCTGCTGCCGCCTTCGCATCATCGCATCGGAACAAAACGCCGGCGCCGGTGCTTTGGGTGACGATGAGTCTACGGCGAACGGAGTTGGTCTCGAAAGCTGCGATCGCAGACATCTTACACGCTCAAGCTCAACACAAGCGAAACCAGAATACAGAACTGGTGATGTCAACTTCAAGAATTCGGTAGC…	inbred line Mo17	MEST569-A04.univ ISUM7 Zea mays cDNA clone MEST569-A04 3', mRNA sequence.	443 unknown	GRMZM2G005557_T01	ATGGCGGAGAAGCTGACGCCGGAGCAGGTGGACGAGTGCAAGGAAATCTTCGACCTGTTCGACGCCGACGAGGACGGCAAGTCGCCATCCCATCGAACTCCTATCCACCGGCCACCGCGCGCGCACCTAGCTCCGAGCCTCACTCAACTCATATGTCGCATCGCCACGGGTGAGCTCGTGACGGCGCTGCGCTCCCTGGGCCAGAACGTGGACGAGGCGGAGGCGCGGCGCTTCCTGGAGGACGCGGGCGTCGCCGCGGGCGCCGGCGACATCGACCTCGCGGCGTTCCTGGCCGTGGCGGCGCGCAAGATGGGCGCCAGGCAGTCGGAGGCGCGCCTCGCCGAGTGCTTCGACGTGTTCGACGACGCCTGCAGCGGGTCCATCCCCGCGGAGCAGCTG…	est	good	8	119902616	119903381	GRMZM2G005557	-1	WH	-	-	-	-	-	hypothetical protein SORBIDRAFT_09g024030 [Sorghum bicolor]	242090929	XP_002441297	3.34e-60	Os05g0491000 [Oryza sativa Japonica Group]
10814	CO449034	900 unknown	OnOff	OffOn	OffOff		A_92_P009908	inconclusive	EST result. No valid cDNA result. B73 result doesn't agree.	D	no result	NA	NA	NA	NA	NA	NA	NA	NA	NA	TAGTTGTTTGCTATAAAATCAACCGCTTTGCGTCTGCATGCATCCAGGAAGAGCGACATC	1	203	133	CO449034	ATTTTTTGTACTGAATTTCTACTGGAACGCTGTCCTTCAGAAATTGTCACTGTCAGCTTGGGTAGTAATTTCACACTGCAGTATTCGAAAATATACCTTACCTGATCATTGAAAATATACCTTAGCCGATATGCCATATTGAACTGTGTTAGACTCCTTGCTGACAGATGTCGCTCTTCCTGGATGCATGCAGACGCAAAGCGGTTGATTTTATAGCAAACAACTACAAAATCGTGGTAGAAGTTGAATTGCTTCTGTTTCTGTGGGAACAGTAAACACTGAGGTTGTGGTTGATCTGATGATACTTCCCTAATTGGTTCCCCTTCCTTCCCTGAGATTTTATAGTTGTTTGCTCGTTTGCATGTTTTTGGTCCCTTAAGAAGTGTTTATTAAGCATTT…	F-352 near isogenic line	MZCCL10135F05.g Maize Endosperm cDNA Library Zea mays cDNA, mRNA sequence.	900 unknown	NA	NA	NA	NA	NA	NA	NA	NA	NA	NA	NA	NA	NA	NA	NA	NA	NA	NA	NA	NA
10827	DR817025	693 similar to UP:RER1A_ARATH (O48670) RER1A protein (AtRER1A), partial (52%)	OnOff	OffOn	OffOn		A_92_P009920	sense gene model	cDNA and EST results agree. B73 result agrees with cDNA result.	A	cDNA	58	1 of 1	5	59052519	59052579	5.03	yes	UTR	4	GTGCTAGATTTCAATTGAATAGCTGGCTAGCTAATATTTGCCATCCAGGCATTCACCACC	1	203	107	DR817025	GATTGCGATTCCCACTCAGCCCTCCAGGCTCGAAACCTAACCCACCCGCCCGGGGATCCCAAGCGGCGGCGGCGGCGGCCATGGAGCCCTCCCCCGTCGGCGACGGTGGCTCGGCGGAGCGGTGGCGCGCGGAGGCGTCGCGGGCGTTCCAGCACTACCTGGACCGCGCGGCGCCGCACACGGCGGGGCGGTGGGCGGGCACGCTCGTGGCCGCGGCGGTGTACGCGCTTCGGGTCTACTACGTGCGCGGCTTCTACGTCGTCACCTACGGGCTGGGCATCTACCTGCTCAACCTCCTCATCGGCTTCCTCTCCCCCATGGTCGACCCGGAGCTCGAGGCGCTCGAGGCCGGGCCCGGGCTCCCCACCCGCGGCTCCGAAGAGTTCAAGCCCTTCGTCC…	B73	ZM_BFb0050C19.r ZM_BFb Zea mays cDNA 5', mRNA sequence.	693 similar to UP:RER1A_ARATH (O48670) RER1A protein (AtRER1A), partial (52%)	GRMZM2G135756_T02	TTCGTCTGCAGTCTGCTCGCTCGCGATTGCGATTCCCACTCAGCCCTCCAGGCTCGAAACCTAACCCACCCGCCCGGGGATCCCAAGCGGCGGCGGCGGCGGCCATGGAGCCCTCCCCCGTCGGCGACGGTGGCTCGGCGGAGCGGTGGCGCGCGGAGGCGTCGCGGGCGTTCCAGCACTACCTGGACCGCGCGGCGCCGCACACGGCGGGGCGGTGGGCGGGCACGCTCGTGGCCGCGGCGGTGTACGCGCTTCGGGTCTACTACGTGCGCGGCTTCTACGTCGTCACCTACGGGCTGGGCATCTACCTGCTCAACCTCCTCATCGGCTTCCTCTCCCCCATGGTCGACCCGGAGCTCGAGGCGCTCGAGGCCGGGCCCGGGCTCCCCACCCGCGGCT…	est	good	5	59051903	59054586	GRMZM2G135756	1	WH	RefSeq peptide	NP_001151498	RER1A protein	rer1a protein	C:membrane	RER1A protein [Zea mays]	226494117	NP_001151498	6.88e-34	hypothetical protein SORBIDRAFT_10g029440 [Sorghum bicolor]
10833	CD971850	461 unknown	OnOff	OffOn	OffOff		A_92_P009926	gDNA	No valid cDNA / EST result. Allow B73 result.	C	gDNA	37	1 of 1	7	34182638	34182602	7.02	NA	NA	NA	AAGGGGTGCTAGAGAAGATAGGTTATTTCAGATCGCGTTTTTTTCTGGCAAGGTGAGGGC	1	203	95	CD971850	TACCAAGGAAAAGACAAAAAGCAACCGTTGAATTCTTCCTCCTTGCTAGGTTATACAGAAGAGGGAATCAAAATTTAAGCGCCCCCAACCCTAGCCAATTGTCCTCCCAGAAACGCACTTGGAATCCATCATGTACCTGAAAGGTGCCTTTACTAATGAATAGATCCTTAATCTTCATAAGGCCATTCCAAAAGTGTGAATCTGTGGCCTGTCGTTGTGCCTGGGATAGAGTTCGATTGGCCGGATATTTTCGTCTCAGTAAAGATTGCCACATTCCTTCTTCATTAAGAAGTTTATACAGCCATCTACTTAGGAGACATCTATTTTGTATCTCTAGATTCAGAATGCCTAACCCGCCTAGCTCTTTCGGTTGGCAAATTACCTCCCATCTAACCAACC…	F2	QAE14f12.yg QAE Zea mays cDNA clone QAE14f12, mRNA sequence.	461 unknown	NA	NA	NA	NA	NA	NA	NA	NA	NA	NA	NA	NA	NA	NA	NA	NA	NA	NA	NA	NA
10879	BM380357	651 similar to UP:Q6T0M7_9HYME (Q6T0M7) Cytochrome oxidase subunit I (Fragment), partial (9%)	OnOff	OffOn	OffOn		A_92_P009971	antisense gene model	cDNA and EST results agree. B73 result agrees with cDNA result.	A	cDNA	60	1 of 1	6	114746429	114746472	6.04	no	CDS	2	TCCTCCAAACACCATAAAAGTTGCAGTAATGAATGCCTTCCCAATCTGTGAGTAACCAGC	1	203	3	BM380357	GTGGACTTTTTTTTTTTTTTTTTTACTGAACATGTCTTTTATTAGGCCAATATTCTGCACCATACAATATAGCAGGTCTAATCGTCATCCTATAAAACTTACGCCCTACCATTTGCTATACTTATAGGTCACTTTACAGTCTTCTTTGCTACAATGTATTTCTTTATGCTATCCACACTCCTATCATAATACAAAGATCTATAGCATTTTTTTCCTCTCTTTAATAGTCCTTTGAACTTCCTCATTCCACCACTAAGTATCTTTGGCTCCACCTCCACTCCCTTTGACTACCCTATAAAGGCCACCTTCTGAATACAGGTTATCATATATTGGTTGTGTCATCTTCTTTCTTTTAAGTGCCCTCTTTGATGGCCCTTTTCTCGAAAACTTTTGGAGTCT…	B73	MEST518-G06.univ ISUM6 Zea mays cDNA clone MEST518-G06 3', mRNA sequence.	651 similar to UP:Q6T0M7_9HYME (Q6T0M7) Cytochrome oxidase subunit I (Fragment), partial (9%)	GRMZM2G054028_T02	CCGGCCATTCTCAATCGGGAAAGCGTCGAAAACCCAAATCCAAACGTCGCCGCAAACCGCGCGATCCCCAGGCCCAAAGCGCCGCCGTTCATGAGCTTCCTCGCCGGCCGCCTCGCCGCCAAGGAGGGCGCGTACTTCCTCCAGGAGTCAAAGACTGCCGTCGGCCGCCTCGCGGAGAAGCTCCCGCCCTCCGCTTCGGCGCCCGGGGGTGCGTCGGCGCAGCCCTCCCCCGACGTGCTACCGGAGATCCTCCGCCACTCCGTGCCCATCAAGGGGACGCCGCCCCCGGCCGAAGCCTCCCTCTCCGCGTCCTCCCGCTGGGCCCTCCCGCCGGGCGGCGGCGAGGCTGCGGGCTTGCACCCCGACGCGCTCAACCCGCTCCGCTCCTACGTCTCGCTG…	est	good	6	114742547	114749607	GRMZM2G054028	-1	WH	RefSeq peptide	NP_001143678	hypothetical protein LOC100276401	hypothetical protein LOC100276401 [Zea mays]	C:mitochondrion	hypothetical protein LOC100276401 [Zea mays]	226508718	NP_001143678	1.74e-80	unknown [Zea mays]
10903	CD963757	230 unknown	OnOff	OffOn	OffOn		A_92_P009995	inconclusive	EST result. No valid cDNA result. B73 result doesn't agree.	D	no result	NA	NA	NA	NA	NA	NA	NA	NA	NA	CGACAGCTTATCCATCTGGTCCTGTTCAGCTCCTTGATCCATGCAAAAAAATGACCAGTT	1	202	126	CD963757	TAATAAACACCCAAACGACAGCTTATCCATCTGGTCCTGTTCAGCTCCTTGATCCATGCAAAAAAATGACCAGTTTTTCAAGCAGCTGCAGTGCTCCCTGCAACTTCATGGACAGACCAACAAAATATGCATCTTGTCCAGAATGCACGAGACTAGCAATTTTCCCGAACAATGCATATGGAGCCTAAGAAATCAGTGTGCCTCTGATTGTCAGGGAGCTCATTCCTCTGTAGCTGGAGTAGATC	mixture	SDX_36 GeneTag2 Zea mays cDNA, mRNA sequence.	230 unknown	NA	NA	NA	NA	NA	NA	NA	NA	NA	NA	NA	NA	NA	NA	NA	NA	NA	NA	NA	NA
10946	DT947455	573 similar to UP:C724B_ORYSA (Q6F4F5) Cytochrome P450 724B1 (OsDWARF11) (Dwarf protein 11) , partial (12%)	OnOff	OffOn	OffOn		A_92_P010035	antisense gene model	cDNA and EST results agree. B73 result agrees with cDNA result.	A	cDNA	55	1 of 1	2	39431211	39431267	2.04	no	CDS	3	GACAAGGGGATGGAGGAAAAAAGCAGTCTCCACTTTAGCGAGCTCTGATCCTGGGCAAAG	1	202	40	DT947455	AAATCAACTCATTTCCTTCCCCGAACCAAAAAAAAAAAGTAAAGTAAGGGGGGAAAAAAAAACAAAATATCTGATTCCTCAAATCAAACACCATATTACTAAACGCGGGGGCCCTTTTTTTTTATAGGAAAGCAGTTGAAACCCCTGGAAAATGTTTTACAGGGGGAAGGGAATCCCCCCCTTCAAGCAATTGCCATGGACAAAAAATATCTACCCCATGGACATTAAATTACAGTCCCAGCTGCCTCATATGCTAACTACTAACACGCCCCCCCAGGGTTCCTTCACTTGGGAAATCTGTCACTGACCATTCATGTATACCCCATGCCCCTTCCCCTTTTCTCTCTGGGGGGAAAACTGAGGGCTGGAGCCCCAGGAAAGTCAAAATTCAGGGGAAGT…	B73	ZM_BFb0135K13.f ZM_BFb Zea mays cDNA 3', mRNA sequence.	573 similar to UP:C724B_ORYSA (Q6F4F5) Cytochrome P450 724B1 (OsDWARF11) (Dwarf protein 11) , partial (12%)	GRMZM2G107199_T01	CTCTCCTTCCCCTGCCTTCTGCTACTATATAGCTCCCCCTCACCTTCCGTTCTAGAGAGAGAGAAGGGAGAGGCGAGGGAGCTCACCAGGAGAGAGGGGCCTGTGTGAGCATTGAGCAAAGCAAACGAAGCAGTACATACATCTCTCGCTCGCAGAGGCCCGGCCGGCCGGCTCCATGCAACAAGGGACGACGAGCGGTGGCGGTGGGCGATGATGATGATGATGGCGGGGGAGCACGTGCTGGCCGCTCTGGCCACCCTGCTTCTGGCCTCGCTCCTGACCCTGGTGCTGAACCACTTCCTGCCCTTGCTTCTGAACCCCAAGGCCCCCAGGGGAAGCTTCGGGTGGCCGCTCCTCGGCGAGACGCTCAGGTTCCTCACGCCGCACGCCTCCAACACG…	cdna|est|omrna|protein	good	2	39429270	39434596	GRMZM2G107199	-1	WH	RefSeq peptide	NP_001136926	hypothetical protein LOC100217085	cytochrome p450	P:brassinosteroid biosynthetic process C:cytoplasmic membrane-bounded vesicle F:electron carrier activity P:skotomorphogenesis F:heme binding P:oxidation reduction C:membrane F:taxane 13-alpha-hydroxylase activity	hypothetical protein LOC100217085 [Zea mays]	219362491	NP_001136926	0	cytochrome P450 CYP724B3 [Zea mays]
10954	DR791045	671 weakly similar to UP:VA711_ARATH (O49377) Vesicle-associated membrane protein 711 (AtVAMP711) (v-SNARE synaptobrevin 7C) (AtVAMP7C), partial (67%)	NC	OffOn	OffOn		A_92_P010043	antisense gene model	cDNA and EST results agree. B73 result agrees with cDNA result.	A	cDNA	56	1 of 1	5	214333451	214333391	5.08	no	UTR	2	CTGCTGCTGTTACAAAACCCGGAAAACCAAGTTGGGATGCAGCTAGAGCTAGGGCTGGGG	1	202	24	DR791045	AAAAAAAAAATCAAATCTGGTTGTTGCAAAACTTCAAAATGAGCTGTTGTTTCCCCCCTACAAAAAAAAAAAAACTGCAGCACCGCTGCTGCTGTTACAAAACCCGGAAAACCAAGTTGGGATGCAGCTAGAGCTAGGGCTGGGGGCCCCCCCTGGCCCCGGGACGGATGGAAATTACGGAAAGCATGACGGTATGGGGAACCCCCCACACATGTAGGCGAACAGGACGTACACAATTACGGGGAGGATGAATATCACTGCAGCTGTGAGCTTGACGTTCCCCCCCCACATGGGGTTCCTGAAGCGGCGAGCTTGGCGCTTGAAGCGCATCGGGTTCCCCTGCATGGTTGCCGTCTTGTCCACCAGCACCTCCAGACGGTCCCCCCTCTCCAGCACCCT…	B73	ZM_BFb0010F08.f ZM_BFb Zea mays cDNA 3', mRNA sequence.	671 weakly similar to UP:VA711_ARATH (O49377) Vesicle-associated membrane protein 711 (AtVAMP711) (v-SNARE synaptobrevin 7C) (AtVAMP7C), partial (67%)	GRMZM2G027019_T02	GGCGCACCGGTCAAACAGGCTCAGGAGGAGGTTCTCTCTTGTCCTACCTCTTCGCTCCCGGCTCCCCTCCATCTCTTTCGCCACACGCGCGAGAGGGGGGAGAGGAAACAGCTAGCAGCGAGCGAGGAACGAAGAGGGTGCTTCGCACGTGCATGTGAGATCGGGCGATCCCGATCGTCGGCCGGCGCGAACTAACGACGACGTACGTGCGACCGGGCCGGGCGTTGTAGGACGGCGCGCGCGATGGGCAAGATCGAGTACGGCGTGGTGGCGCGCGGCGCGGTGGTGCTGGCGGAGCACTACGGCGCGGCGGCGGCGGGCGGCAACGCGGGCGCCGTGGCGCGGCAGGTCCTGGAGCGCCTCCCTGGCGGCGGCGACGACGACTGCAACGTGTCGTAC…	cdna|est|omrna|protein	good	5	214332147	214334181	GRMZM2G027019	1	WH	RefSeq peptide	NP_001140558	hypothetical protein LOC100272623	vesicle-associated membrane	C:plasma membrane C:integral to membrane P:vesicle-mediated transport	hypothetical protein LOC100272623 [Zea mays]	226504902	NP_001140558	1.61e-105	hypothetical protein SORBIDRAFT_04g036310 [Sorghum bicolor]
10990	DR825564	552 homologue to UP:Q84T65_ORYSA (Q84T65) Expressed protein, partial (22%)	NC	OffOn	OffOff		A_92_P010079	antisense gene model	cDNA and EST results agree. B73 result agrees with cDNA result.	A	cDNA	60	1 of 1	1	298985208	298985149	1.12	no	UTR	1	CACCAGCTTCTGCTCAACTGAACTAGTAAGATTCAGCCTCATTCCAGCTCAGTTTTCAAA	1	202	121	DR825564	AGACGCAATAGTGGTGGATTGGTAAAAACTTTAGTACGGTACACCAATCACAAGTTACCTGGGCAGCCAGGTCAGGTGCCCTAAACATGCATGAACCCCTATCTCATCCCCTCCTATCTTTCCCAGCTCCAAATGAACCCCCTCCTATCTCCTCCCCCCCCCCCCCATCTCCAAATTAACTCGAAACATAAACTCTCCCCGTATACTTATACCAAATTAATTATATGTCAGCCCCTTGCACAACACCATAATTATCACCAGCTTCTGCTCAACTGAACTAGTAAGATTCAGCCTCATTCCAGCTCAGTTTTCAAAGGTACTGAGCCTGTATCCTCTCCTTGTTCTCCTCCCACCACAGCTTGGCATTGAGCTCCGCGAACCTCTCGCGGCTGAACCTGA…	B73	ZM_BFb0067O20.f ZM_BFb Zea mays cDNA 3', mRNA sequence.	552 homologue to UP:Q84T65_ORYSA (Q84T65) Expressed protein, partial (22%)	GRMZM2G100020_T01	AAAGATCACAGCTTTATTAGTAGTAGTACTAACAGCAACAAAAAAAAAACATTTTTGTTTGTGTTCCGTAGAGGGAGTCGTTCTACTCGCAGTCTCAGGTAGGGAGCCCCTCGGCCACCCCGTCGCCGGCGCCGCTCACGCCGGAGAGGATCAGCTGGGGCGCGTTCGCGCGGCAGGTGGCAGCGCCGCCAGCATCATCAGGTGCCACCGGCGCCGCGCGGCAGCACAGCTTCCGGCCGATGTCGCCGCCGCCGCCGTCGTCCTCCAACCCTTCGGAGCGGGCCTGGCAGCAGCAGCAGCAGCGACACATCGGTGGTGGTGGTGGCGGTGGAGCGGCCGGCGGCAAGAGCCCCGCCGCCTCCGAGGCCGCCGCCGCCGCCACGGAAGCGGCGCGGACCA…	cdna|est	good	1	298981337	298985465	GRMZM2G100020	1	WH	-	-	-	major intrinsic protein	C:plastid	hypothetical protein SORBIDRAFT_01g000840 [Sorghum bicolor]	242037373	XP_002466081	2.51e-25	hypothetical protein OsJ_13410 [Oryza sativa Japonica Group]
10991	TC306169	604 unknown	OnOff	OffOn	OffOn		A_92_P010080	sense gene model	No EST. cDNA result. B73 result agrees with cDNA result.	A	cDNA	60	1 of 1	9	151820457	151820409	9.07	yes	CDS	1	AAATATGAACTTAGGAGGAAACCTGGTCCAACATTTAGGTTAACGGTGCTCTTACACCAA	1	202	119	TC306169	NA	NA	NA	604 unknown	GRMZM2G010490_T03	CTTATCCAAACTTCTCTTACAAAAAAGGCCCAGATTTGTTGCGAAATACCACACTCCGAGGGCCTTGTGTGAGGGGGAAAATCATCCGCGCAGAGGGACAGGGCACACGCACTCCGAGGGAGCGCAGCCGAGGAGAAATAATGGCCACGGCGACGACCCTCTCTTTCAGCGGCGGCGGCGGCGGCACTACCCTGCTCCGCGGGCACGTGGCCTTGACGTCGGGGCGGTGCTGCACGTTCCCGAGCTCGCGGTGGAGGCCGCCGCGCTTGTCGGCCTCCCGCGCGGATGACTCCTCGCCGGCTCCGTTCGAGATGACGGTGGAGGACGCGCTGAAGCTGCTCGGCGTCGCAGAGGGCGCGTCGTTCGACGAAATCCTGCGCGCCAAGAACGCCGTCCTCG…	est	good	9	151819897	151823502	GRMZM2G010490	-1	WH	RefSeq peptide	NP_001131977	hypothetical protein LOC100193375	protein	C:plastid C:membrane	unknown [Sorghum bicolor]	92429663	ABE77196	7.18e-77	unknown [Zea mays]
10997	DR812571	614 weakly similar to UP:Q53PA1_ORYSA (Q53PA1) Serine carboxypeptidase, partial (24%)	OnOff	OffOn	OffOn		A_92_P010086	EST	EST result. No valid cDNA result. B73 result (EST vs genome) agrees with EST result.	E	EST	0	1 of 1	7	39219715	39220766	7.02	no info	NA	1	TCAATCATGGGCATGGGGGAAAAATCCGGGAATGGACGAAGGGAAATTAAAGGGGACGGG	1	202	107	DR812571	GCACGATTTATCCCCCCATATATTACGTTAAAGCGCGCTGACACAAACCTAATTAATTTACACAAAGTTGCCTAGTTGGGAAAACTATCCATTCACAAAAATCATCCATTTTATTCCACCTATGAACTGGAATCCACACAGTCCATCAATCATGGGCATGGGGGAAAAATCCGGGAATGGACGAAGGGAAATTAAAGGGGACGGGCGAATATCCCGCGGGTGAACATGGGGAAACACCTCTCCGGGTCGTACTCCGGGGCCGGGGGCCCCCCACCTTTGATCGGCGCGAAAGTCATGGTGTTTGAGTAATTTATCGGGAACCCGGGGGGTTGGCCACCGAAAAGCCCCGCCCCCCAGTCGTCGAAGAAGGGGAAGTTGAGGGACCTGACCCATGGCTGG…	B73	ZM_BFb0041F08.f ZM_BFb Zea mays cDNA 3', mRNA sequence.	614 weakly similar to UP:Q53PA1_ORYSA (Q53PA1) Serine carboxypeptidase, partial (24%)	GRMZM2G471269_T06	ACACGAACACAACAGCACAGCCTCTCTCTCCTCTACTAGACTTGTTTTTTCCGTTCATCCATCCATACGTTTCGTTTGTTCCACCTGCGCAACTGCGACGGGGATAAGTACGTCTTCCAGATGACGACGGCGGCATGGCCGCGGCCACGCTTCCTCGTCCTCCCCCAGCCTGGATTCCTCCGCTCGGTCTGCCACGGCCTCTGCGCCCGCTGTCTCTTCTGCTTCCTGCTGCTCCTCGCCTTCGCCTGCAGCTCCAGCTCCGGACGGGTGGTGGTCACCAGCTTGCCTGGCTTCGACGGCGACCTCCCCTTCCACCTCGAAACAGGGTGCGCGTGCCCGCGTGGCGTGTCTACTAGTAGTATCCTCCTTCTTCTTCTTCATTCATTCATCCTGGTGGTG…	cdna	good	7	39219675	39225654	GRMZM2G471269	-1	WH	RefSeq peptide	NP_001149249	serine carboxypeptidase 1	serine carboxypeptidase family expressed	F:serine-type carboxypeptidase activity C:cytoplasmic membrane-bounded vesicle P:proteolysis C:mitochondrion	serine carboxypeptidase 1 [Zea mays]	226497198	NP_001149249	0	unknown [Zea mays]
11006	CO454492	820 similar to UP:Q4TGX4_TETNG (Q4TGX4) Chromosome undetermined SCAF3412, whole genome shotgun sequence. (Fragment), partial (7%)	OnOff	OffOn	OffOff		A_92_P010094	EST	EST result. No valid cDNA result. B73 result (EST vs genome) agrees with EST result.	B	EST	0	1 of 1	9	116946437	116946462	9.04	no info	CDS overlaps intron	1	TGCTGCTGTAACTGTCATTTGATTTTTGTATTCGGGCAATGTGATCTGGGTGCAGAAACC	1	202	89	CO454492	TTTTCACAAACGCGCGTCCGGCTTTTTAGTTCACACTTTAGAGATTGCAGGAACAAGAATGAACAAAGAACTTAATGATTGTGAATTTTATCCCAGAAAAAAATTTCTTTTTATGGCCATTTTTCCTTTGGAATGACATGCATGTCTCATTACACTTATTTTTCTATTCTTTTTCAGGTATCTTCCTATAGAATGCTTTGACCTCAGCAAAACATAATTTATTTCATCTAAGGTAATTATATCAAGCAATTGTTCTACCTGTTAATGGGCTAACTGATGAAAATATATATGGCTAGAGTGTTGGTCGGACATCGGTGCTGGACCAACACAAAGGTGATAATCCTTTTTAATATAGATTTGTGTATGCGTGTTTTGGATCCGGATCCTGGAATGAGAAGA…	F-352 near isogenic line	MZCCL10204G06.g Maize Endosperm cDNA Library Zea mays cDNA, mRNA sequence.	820 similar to UP:Q4TGX4_TETNG (Q4TGX4) Chromosome undetermined SCAF3412, whole genome shotgun sequence. (Fragment), partial (7%)	GRMZM2G027156_T01	CTATTCTTTTTCAGGTATCTTCCTATAGAATGCTTTGACCTCAGCAAAACATAATTTATTTCATCTAAGGTAATTATATCAAGCAATTGTTCTACCTGTTAATGGGCTAACTGATGAAAATATATATGGCTAGAGTGTTGGTCGGACATCGGTGCTGGACCAACACAAAGGTGATAATCCTTTTTAATATAGATTTGTGTATGCGTGTTTTGGATCCGGATCCTGGAATGAGAAGATGAGCCGGTCCGCGTGGGCCGTGTCGCCGAACTTGGTGACGTGGCGGAAGAAGAGCACCAGGAGGCCCGAGAGGAGGTGACTATCATCGAATATGCCATAGTTCCGAAACCTTTGCATTGCTGGGTGATAAGACGATGGTGATGTCCCCTGAAGTGCTCGTGG…	est	good	9	116945846	116947267	GRMZM2G027156	1	WH	-	-	-	nucleic acid binding	F:zinc ion binding F:nucleic acid binding C:intracellular F:protein binding	hypothetical protein SORBIDRAFT_03g043210 [Sorghum bicolor]	242055321	XP_002456806	3.26e-18	hypothetical protein OsI_04849 [Oryza sativa Indica Group]
11008	CF650720	323 UP:Q58J17_9PIC (Q58J17) Cytochrome oxidase subunit I (Fragment), partial (1%)	OnOff	OffOn	OffOn		A_92_P010096	gDNA	No valid cDNA / EST result. Allow B73 result.	C	gDNA	60	1 of 1	2	29779952	29780011	2.04	NA	NA	NA	ACCGCTCTATCTCCAGCTCGATCGCTATCTCTGATCTTTTCCCCAACGCTTGCATCTTCA	1	202	85	CF650720	CTTTTTTTTGTTTTTTTTCTCGTCTTGCTTATCCTCTCCCAGTGGCTGGTGAACGTCGGTTTCTGAAGAAGACAAAAAAAATCTCCACCGCTCTATCTCCAGCTCGATCGCTATCTCTGATCTTTTCCCCAACGCTTGCATCTTCAGGTCGTTCTCTCCCACACCGTCCTTATCTCCGTGCTTGGTGCTGGAATACTTGGAGTGAAGTTTCGTACCTTCTTCTCACATCACAAGCAAGCGTTCTGGTTCCTAGGAAAAAAATCCCACCGCTGTTGCTCCTGTCCGTGCCCGGCCTTGCCTGGGCGACATCATCCTTGGCCGATTCGCTCCATCAGTCGCGAGCTCGGCACCCTG	B73	3530_1_92_1_C07.x_2 3530 - Full length cDNA library created by Invitrogen from multiple tissues Zea mays cDNA, mRNA sequence.	323 UP:Q58J17_9PIC (Q58J17) Cytochrome oxidase subunit I (Fragment), partial (1%)	NA	NA	NA	NA	NA	NA	NA	NA	NA	NA	NA	NA	NA	NA	NA	NA	NA	NA	NA	NA
11015	DN232110	723 homologue to UP:Q4VH78_9PASS (Q4VH78) ATP synthase F0 subunit 6 (Fragment), partial (6%)	NC	OffOn	OffOn		A_92_P010102	antisense gene model	cDNA and EST results agree. B73 result agrees with cDNA result.	A	cDNA	60	1 of 1	7	9798087	9798028	7.01	no	CDS	1	TCCTTGAAGCAACAAATGCACCCGAGAAGATCTGTTTCATCCCTCACCTAGTGCTATCCA	1	202	71	DN232110	TTTTTTTTTTTTTTTTTTTTCTCAAAAAAATATAGATGTACTCCACTGTATAAAATTTCAAGTCCAAGATATTACAAATGCAGTAGTGTTAGGCTAGGAATTAAGATCACGACATTTTACTGCTTTCGACACAAATAATGTTACCAATATGTGCAAGATGAAGTTCATTATCTAAACTGAAATTACTTATAGCCTGACATCACTGATAAAGGTGCAATAGTACTGGACAAGACGACAATGCAACCTTTTGATTAGCACTCTTTTTACAAACAAACAAATACTCACGACTATATTTTCTGCCATAGAAAATATAAACTATACATAATCAAAAGAATGGAATGCTTTGTCCAGAACAATTCTTGACTCACTGTCCGGGTGTCTGAATAGGCTATGTTGAGC…	inbred B73	MEST1147_A10.T7-1 UGA-ZmSAM-XZ2 Zea mays cDNA, mRNA sequence.	723 homologue to UP:Q4VH78_9PASS (Q4VH78) ATP synthase F0 subunit 6 (Fragment), partial (6%)	GRMZM2G102146_T01	GAAATTGAGTACACACTGGATAGCACTAGGTGAGGGATGAAACAGATCTTCTCGGGTGCATTTGTTGCTTCAAGGAAGCTTTATCTGCTCAACATAGCCTATTCAGACACCCGGACAAGCCGCGTCACAGATGAAAATACTGGAATTCGAATATATGGGCATGGATGAAATCCATTTGGTAATATTCGCACAAAGAAGTCGCATGCAGGAGCAGGACATGGGCGCGACTGTTGGCACATGGCGTTAGGTATAACCGTTAATGCATCCTGATGCTGATGGGTTGCTGTGGATGTTTGCTTACATTCCTCTTGATTGCTCGCCAATAATGTGCGACATGGCGTTCTGATTCG	est	good	7	9797172	9803847	GRMZM2G102146	1	WH	-	-	-	#NAME?	C:extrinsic to membrane F:calcium ion binding P:photosynthesis C:plastid C:oxygen evolving complex	hypothetical protein LOC100272548 [Zea mays]	226495865	NP_001140488	7.2e-11	hypothetical protein SORBIDRAFT_06g017090 [Sorghum bicolor]
11138	CF011587	563 similar to UP:Q9VB13_DROME (Q9VB13) CG31057-PA (RE16764p) (Microtubule-associated tau protein), partial (6%)	NC	OffOn	OffOn		A_92_P010214	sense gene model	cDNA and EST results agree. B73 result agrees with cDNA result.	A	cDNA	60	1 of 2	10	129941097	129941038	10.05	yes	CDS	1	AGGAAGACGAACAGTTCCCTAGAGGTGGAACTGCAGACAGTGTGAATGGCACGATCGGGT	1	201	165	CF011587	GATCTCTATCATATGGTATCAGTGTCAATGTAATTCTCGCGGATAATACGGACGCTGCCTTGAGGTCCTGGCCTCCTTTCCTTCCGGCGGACGGTCATCTTCCTAGGGACTTTGATGATCACGACGAGCGGGATCGGCGGATCCTCATTCTTGGCGTCCGGACGGTTCCCTGACAGGCGGTGGTCGGTTCACCTCCGGCTTGGACCACAGCCGCCGCATGGAAGGGGGGAGTCTCGCGTGCTCCTGGGGAATCGGACTCATCACCCCCGGTTCTTTTGGGTGCACCGCCGGAGCAATCAATCTTCCTGAAGGGCGCGGGGCAAAGGAGATCCTGACAGAAGATTTGGGGCTGCCGCGGCTTCCTGATGCCGCTGGCCGGGAGGAAGACGAACAGTTCCC…	F2	QBJ9h02.xg QBJ Zea mays cDNA clone QBJ9h02, mRNA sequence.	563 similar to UP:Q9VB13_DROME (Q9VB13) CG31057-PA (RE16764p) (Microtubule-associated tau protein), partial (6%)	GRMZM5G846838_T01	GATCTCTATCATATGGTATCAGTGTCAATGTAATTCTCGCGGATAATACGGACGCTGCCTTGAGGTCCTGGCCTCCTTTCCTTCCGGCGGACGGTCATCTTCCTAGGGACTTTGATGATCACGACGAGCGGGATCGGCGGATCCTCATTCTTGGCGTCCGGACGGTTCCCTGACAGGCGGTGGTCGGTTCACCTCCGGCTTGGACCACAGCCGCCGCATGGAAGGGGGGAGTCTCGCGTGCTCCTGGGGAATCGGACTCATCACCCCCGGTTCTTTTGGGTGCACCGCCGGAGCAATCAATCTTCCTGAAGGGCGCGGGGCAAAGGAGATCCTGACAGAAGATTTGGGGCTGCCGCGGCTTCCTGATGCCGCTGGCCGGGAGGAAGACGAACAGTTCCC…	est	good	10	129940902	129941477	GRMZM5G846838	-1	NH	-	-	-	succinylarginine dihydrolase	P:metabolic process F:catalytic activity	PREDICTED: hypothetical protein [Gallus gallus]	118094982	XP_422641	0.0542039	hypothetical protein [Ectocarpus siliculosus]
11138	CF011587	563 similar to UP:Q9VB13_DROME (Q9VB13) CG31057-PA (RE16764p) (Microtubule-associated tau protein), partial (6%)	NC	OffOn	OffOn		A_92_P010214	sense gene model	cDNA and EST results agree. B73 result agrees with cDNA result.	A	cDNA	60	2 of 2	10	129941097	129941038	10.05	no	CDS	1	AGGAAGACGAACAGTTCCCTAGAGGTGGAACTGCAGACAGTGTGAATGGCACGATCGGGT	1	201	165	CF011587	GATCTCTATCATATGGTATCAGTGTCAATGTAATTCTCGCGGATAATACGGACGCTGCCTTGAGGTCCTGGCCTCCTTTCCTTCCGGCGGACGGTCATCTTCCTAGGGACTTTGATGATCACGACGAGCGGGATCGGCGGATCCTCATTCTTGGCGTCCGGACGGTTCCCTGACAGGCGGTGGTCGGTTCACCTCCGGCTTGGACCACAGCCGCCGCATGGAAGGGGGGAGTCTCGCGTGCTCCTGGGGAATCGGACTCATCACCCCCGGTTCTTTTGGGTGCACCGCCGGAGCAATCAATCTTCCTGAAGGGCGCGGGGCAAAGGAGATCCTGACAGAAGATTTGGGGCTGCCGCGGCTTCCTGATGCCGCTGGCCGGGAGGAAGACGAACAGTTCCC…	F2	QBJ9h02.xg QBJ Zea mays cDNA clone QBJ9h02, mRNA sequence.	563 similar to UP:Q9VB13_DROME (Q9VB13) CG31057-PA (RE16764p) (Microtubule-associated tau protein), partial (6%)	GRMZM2G074653_T01	CGGCGGCCCAAGAGCGGACCCAGAGGGTGGGACAACGGGGACAAGAGGGGCCAGCAGTAGGGGCGATCTTGGCCCAAACGATTCCAGCGGTCCAGTCACCAAGGGCTGGGGCGAAATCGGCCTGGGGGGATCAGCGACCCGATCGTGCCATTCACACTGTCTGCAGTTCCACCTCTAGGGAACTGTTCGTCTTCCTCCCGGCCAGCGGCATCAGGAAGCCGCGGCAGCCCCAAATCTTCTGTCAGGATCTCCTTTGCCCCGCGCCCTTCAGGAAGATTGATTGCTCCGGCGGTGCACCCAAAAGAACCGGGGGTGATGAGTCCGATTCCCCAGGAGCACGCGAGACTCCCCCCTTCCATGCGGCGGCTGTGGTCCAAGCCGGAGGTGAACCGACCACCG…	est	no_start	10	129940902	129941477	GRMZM2G074653	1	NH	-	-	-	succinylarginine dihydrolase	P:metabolic process F:catalytic activity	PREDICTED: hypothetical protein [Gallus gallus]	118094982	XP_422641	0.0542039	hypothetical protein [Ectocarpus siliculosus]
11145	TC314445	1561 similar to UP:Q657D1_ORYSA (Q657D1) BHLH transcription-like, partial (33%)	OnOff	OffOn	OffOn		A_92_P010221	sense gene model	cDNA and EST results agree. B73 result agrees with cDNA result.	A	cDNA	60	1 of 1	3	219183106	219183047	3.09	yes	CDS	2	GCCTTCACCACAAACACAAACGCCGCGGTTGACAGCGGATGCAGCGGCCTCGTAGTCCTT	1	201	151	TC314445	CGATCCATGTATGCATACAAATACTCGCTCGCATGCATGCATCATGTGGTTGCTTTGCTGATCAGACCAGCTAACTTGCAAGCAGGGGTCTGATTCTTCCAAGTTAAAGATGGATCATAACCTGAGCGACATGACGATCCTGAGCGAGCACGCATGGGGCGACGAGGCCGGCGCCGTCTTGCTGTCGCCACCGGAGGTGGGCAGCGTCATCGAAGGCGGCGGGGGCATGACGGTGCTGGAGAGGCTGGTGCTCGACGAGGCGCTGGCAGCCGCGATCCTGGAGCTGCAGGCCATCCAGCAGGCCGCCCCCGGGCCCGCCTCCTGCGCCGGCAAGCAGCAGCTGGCGGCCGGTGGCGGTGGTGGTGTGGTTGGGGCGGAGGCCGCTGTCGCCTTCCCCTC…	-	-	1561 similar to UP:Q657D1_ORYSA (Q657D1) BHLH transcription-like, partial (33%)	GRMZM2G081816_T03	AGCCTTTTGCTATACTGCTGCATACACACACACACACACACAGGATAGTGAGAGATGATTAAGTCGCTCCCACATAGCAAAGCCAAAAGTTTAGCAGCTCACCGCAGGCATCTTCTTGTCCTCTTGCTCTTTCCTTGATCCATCCATGGACCATGCATGGTGCTTTTGCAGGCCGCCGGCTCCCCTCTCAAGCTATAGCGGTTACTAGTACTACTAGACTACTAGCTAGTGCACGAATGCCCCCTTCTGCACCTCGCTTGCCATAGCTTGCATCATCATCAGCTGCTAGCCTGCTAGCAGCTCGGTCCACGCGCGACTACTAGTCTACTAGTAGATGAGCAGTCCAGCAGTGAAAGTGTAGTGGCAGTGGCAGCGGCAGCCATATCCCCACCACACTGC…	est|omrna|protein	good	3	219181998	219184295	GRMZM2G081816	-1	WH	RefSeq peptide	NP_001131577	hypothetical protein LOC100192921	bhlh transcription-like	F:transcription regulator activity P:regulation of transcription C:nucleus	hypothetical protein LOC100192921 [Zea mays]	212721432	NP_001131577	1.85e-117	hypothetical protein SORBIDRAFT_03g025570 [Sorghum bicolor]
11160	TC315179	1299 weakly similar to UP:Q9SBM1_VOLCA (Q9SBM1) Hydroxyproline-rich glycoprotein DZ-HRGP precursor, partial (16%)	OnOff	OffOn	OffOff		A_92_P010236	sense gene model	cDNA and EST results agree. B73 result agrees with cDNA result.	A	cDNA	60	1 of 1	4	4909277	4909218	4.01	yes	CDS	1	TGGTTGACCTTGATTGCCGCAAGTGCTACCACAAGATCCGCAAGATTCTCTGCCAACTGC	1	201	121	TC315179	GCCTCTCACTCTCCCTCTCCCTAGCGGTCTCCACATGTGAGAAACGCCTCTCTAGTAATTAAGCAGCATGGCAGAGAAGATGTCGACGCTAATCATCGTGGTTGACCTTGATTGCCGCAAGTGCTACCACAAGATCCGCAAGATTCTCTGCCAACTGCAAGACCATGAGAGGATCCGCACCATCTCCTTCGACGACAAGAGCAAGACGGTCACCATGGTGGGCCCGTTCGACCCGCAGCGGCTCGCGTGCAAGCTCCGCTGCAAGGGCGGCAAGGTGGTGCGGGACGTCTACATCGTCGACGCCAACGGCGGCGGCGGCGGCGGCGGCAAGCCTCCTCCTCCACAGAACGTGCCGGACGACGGGCCACCCGCGCCGGCGCCGGCGCCAGTGAGGAGCGG…	-	-	1299 weakly similar to UP:Q9SBM1_VOLCA (Q9SBM1) Hydroxyproline-rich glycoprotein DZ-HRGP precursor, partial (16%)	GRMZM2G123996_T01	TCCCCTCTTGTATTCGCACTGCATGCCTCTCACTCTCCCTCTCCCTAGCGGTCTCCACATGTGAGAAACGCCTCTCTAGTAATTAAGCAGCATGGCAGAGAAGATGTCGACGCTAATCATCGTGGTTGACCTTGATTGCCGCAAGTGCTACCACAAGATCCGCAAGATTCTCTGCCAACTGCAAGACCATGAGAGGATCCGCACCATCTCCTTCGACGACAAGAGCAAGACGGTCACCATGGTGGGCCCGTTCGACCCGCAGCGGCTCGCGTGCAAGCTCCGCTGCAAGGGCGGCAAGGTGGTGCGGGACGTCTACATCGTCGACGCCAACGGCGGCGGCGGCGGCGGCGGCAAGCCTCCTCCTCCACAGAACGTGCCGGACGACGGGCCACCCGCGCC…	cdna|est|omrna|protein	good	4	4907886	4910268	GRMZM2G123996	-1	WH	RefSeq peptide	NP_001150886	pistil-specific extensin-like protein	pistil-specific extensin-like protein	P:metal ion transport F:metal ion binding	hypothetical protein SORBIDRAFT_05g025120 [Sorghum bicolor]	242069229	XP_002449891	1.36e-34	hypothetical protein LOC100384178 [Zea mays]
11164	AI665633	557 similar to UP:Q6ZKQ7_ORYSA (Q6ZKQ7) Auxin-induced protein-related-like protein, partial (81%)	NC	OffOn	OffOff		A_92_P010240	antisense gene model	cDNA and EST results agree. B73 result agrees with cDNA result.	A	cDNA	60	1 of 1	4	62863052	62862993	4.04	no	UTR	1	AAATCAAACCAACGAGCCAAAGCAACACAGCGTTCATGAGCTGCAACAATGCTTCGTCTA	1	201	113	AI665633	TTTTTTCCCTTTTTTTTTTTTGGTTTTTTTTCCAGAGACCTTATTATTAAGTGAAGTGACGAAAAAAATAAAATAAAACTATACCAATGCCAATCGAACCAAAATCAAACCAACGAGCCAAAGCAACACAGCGTTCATGAGCTGCAACAATGCTTCGTCTACTCTATCTACCATCGGAATCGCAGTTCAGCAGGCGTAGTAGTCGACGAGCTCGTCGAGGGACTCCGGCTGCGGGTCGGCGTGCTCCAGCATCCAGAGGAGGTGCTCGAAGAGGACGACCTCGCAGCCGACGATGACGGTACCCGCGGGACCCCCGGCGCCGCCGGCGCGGTGGACGAGGGTCTGGAACAGCGGGTGGCCCACGAGCTCCTGCGCGACGAGGTACCGGCGGCGCGACCT…	Ohio43	605013H05.x1 605 - Endosperm cDNA library from Schmidt lab Zea mays cDNA, mRNA sequence.	557 similar to UP:Q6ZKQ7_ORYSA (Q6ZKQ7) Auxin-induced protein-related-like protein, partial (81%)	GRMZM2G076345_T01	ATTCTTCAATCCCGCGCGCGTCGGCTGTGTTAGCCGGTAGCCCTCCCCCCGTCCGAGGTCCGAGTCCGACCGAAGGAGAGAGGCAGCAGCCATGGCTAAGGGCGGGCTGAGCAAACTCCGGTGCATGGTCAAGAGGAGGTGGCACTCGTCGAGCCGCATCGTCTCCCGCGCCCCGTCGCCACCGGCTCACGCCGACGCCGTCGCCGCCACCTCCGGCAACGCGCGCGGCGCGTCGTTCCACGGCGCGGACGAGGCGCCCAAGGGCCTGCACGCGGTGTACGTCGGCAGGTCGCGCCGCCGGTACCTCGTCGCGCAGGAGCTCGTGGGCCACCCGCTGTTCCAGACCCTCGTCCACCGCGCCGGCGGCGCCGGGGGTCCCGCGGGTACCGTCATCGTCGG…	cdna|est|omrna|protein	good	4	62862469	62863191	GRMZM2G076345	1	WH	RefSeq peptide	NP_001152632	LOC100286273	saur33 - auxin-responsive saur family member	P:auxin mediated signaling pathway C:plastid C:mitochondrion F:calmodulin binding	LOC100286273 [Zea mays]	226496685	NP_001152632	2.02e-73	SAUR33 - auxin-responsive SAUR family member [Zea mays]
11178	CF027233	444 unknown	OnOff	OffOn	OffOn		A_92_P010253	antisense gene model	cDNA and EST results agree. B73 result agrees with cDNA result.	A	cDNA	58	1 of 1	4	86504164	86504105	4.04	no	UTR	2	GTGTGCCTGGCTAACAAACAAAGCGCAGCAGTGCGGTGGGTTTATTTCGACTCGTCGGCC	1	201	85	CF027233	ACACCATCGTCAGAAACCTGCGGCTTCATTTTCCTGTAGCAAACTGCCGCAGCAAGCTGCAGGGAACCGGCGTCTGAAGGCCGGAATTGTANTGCGCTGTATCAGAAGTTATCTTAGCTTCAGGGGTTCCCCTGTGTGCCTGGCTAACAAACAAAGCGCAGCAGTGCGGTGGGTTTATTTCGACTCGTCGGCCCACTTCTTCATTCTCATACTAGCTAACTTCGGCTGTTCGTGCCAATCACATTTGGAAGAGAGGAATGCCAGTATGAGCGTTAGAACGGAGGGTCCTGCAATCATGCGGGACCAGATTGCCCCTACTACGAAGGGTAGAGGGCAACCGAGTACCTGACCGGACGGTCGTTCGACTTGGTGAGGGTGGAACATTGGGGGGAGGGACTT…	f334	QCB19b02.yg QCB Zea mays cDNA clone QCB19b02, mRNA sequence.	444 unknown	GRMZM2G043075_T05	CACGACATATATTTGTAGTAGTTGTACAACATTTGGCTACTCGCAGTTACTAATTAATAATGCTGCAAGCGCAGTAAAAATGGAAGCACGTGCGCAATCAGCCATGGTAAAAAAAACAGTTTAATTAACTTGATGATGTACCTAGCTGGGAATGGCGAGCGCGCTGGAGACGCTGTGCGGGCAGGCGTTCGGCGCCAAGAAGCACCACATGCTGGGGGTGTACCTGCAGCGCTCCTGGATCGTGCTCCTCATCTTCGCCGCCGCGCTGACGCCGACGTACATCTTCATGGAGGACCTGCTGCTGCTGATCGGGCAGTCCCCGGAGCTGTCGCGGTTGGCGGGGCAGATGAGCGTGTGGCTGCTCCCGCAGCACTTCGCCATGGCGATGCTGCTCCCGCT…	est	good	4	86500374	86504689	GRMZM2G043075	1	WH	RefSeq peptide	NP_001147862	LOC100281472	transparent testa 12 protein	C:membrane F:antiporter activity F:drug transporter activity P:multidrug transport	LOC100281472 [Zea mays]	226497614	NP_001147862	4.22e-179	Os08g0480000 [Oryza sativa Japonica Group]
11182	AW331010	378 similar to UP:Q4RA45_TETNG (Q4RA45) Chromosome undetermined SCAF24508, whole genome shotgun sequence. (Fragment), partial (12%)	OnOff	OffOn	OffOn		A_92_P010257	antisense gene model	cDNA and EST results agree. B73 result agrees with cDNA result.	A	cDNA	60	1 of 1	4	195216549	195216608	4.08	no	CDS	2	ACAAGAGAATCCCTTAATTGGTGACGTCATGGAGTGACGGTGGTCATCATCTTGTGCACG	1	201	77	AW331010	GGCCGCGCCGACTTTTTTTTTTTTTAAGACCATTAAAACTGATATTTTAATATTATAGAGACAGAGACCAGGACGTAGTATAACGAAGTGGATATTCAAGATAGATAGATAGAGAACAAGAGAATCCCTTAATTGGTGACGTCATGGAGTGACGGTGGTCATCATCTTGTGCACGTTGGCGCGCACCTCCTGGTCTCTTCGCGTCATCTCCCTGATGTGACGGTCGGCAAAGGGCGGCGGCAGCGTGCAGGGCTGGTAGTCGGCGATGTACCTCTCCCTGGACTGCATCATGAAGTCGAACTCCCTCCTGTTGCTGCGGTGCGCAGCGGNGCAGGCGACGGNCTCGGCGCACAGCTCTACAGCGTTCTCCGGCACGGTGGGCTTGTAGCGGAGCAGGCC…	W23	707033A12.x3 707 - Mixed adult tissues from Walbot lab (SK) Zea mays cDNA, mRNA sequence.	378 similar to UP:Q4RA45_TETNG (Q4RA45) Chromosome undetermined SCAF24508, whole genome shotgun sequence. (Fragment), partial (12%)	GRMZM2G116629_T01	TGACTCTCTATTAGAATAGCCAGGGGCCTCGCTCCTCTCCACCACGTACTCCACTCCATCCATCCATCATCGTCTATCCATGAAGAGCTTGCAGGAGGAGAGGGCGGCGTTGGTGCCGTCGCCGTGGCCCCAGCAACAGAGAAAGGACGGCGGCGAGCATGATCCGGAGCAGCTGATGGATGAGGATGACGGTGACGATGAGGAGGATCTGCAGGATGAGCAGCACACAAGAACAATTAGGACGTCGACCAAGACGGCGGAAGCATCGTCATCAGCGGAGCGGCGGGTGCCGGCGTGGTGGAGGCTGCGGCGGGCGCAGAAGCTGCTGGTGCCCACCAGAGGTGTTGGCCTGGTCATCGCCGGTCTCCTCGTGCTGGTCTTGCTCCTCGTCGTCGGCGG…	abinitio|cdna|est|omrna	good	4	195216441	195219472	GRMZM2G116629	-1	WH	RefSeq peptide	NP_001149452	LOC100283078	-	-	LOC100283078 [Zea mays]	226510425	NP_001149452	0	hypothetical protein SORBIDRAFT_07g000280 [Sorghum bicolor]
11182	AW331010	378 similar to UP:Q4RA45_TETNG (Q4RA45) Chromosome undetermined SCAF24508, whole genome shotgun sequence. (Fragment), partial (12%)	OnOff	OffOn	OffOn		A_92_P019011	sense gene model	cDNA and EST results agree. B73 result agrees with cDNA result.	A	cDNA	60	1 of 1	4	195216613	195216554	4.08	yes	CDS	2	GCCAACGTGCACAAGATGATGACCACCGTCACTCCATGACGTCACCAATTAAGGGATTCT	1	146	115	AW331010	GGCCGCGCCGACTTTTTTTTTTTTTAAGACCATTAAAACTGATATTTTAATATTATAGAGACAGAGACCAGGACGTAGTATAACGAAGTGGATATTCAAGATAGATAGATAGAGAACAAGAGAATCCCTTAATTGGTGACGTCATGGAGTGACGGTGGTCATCATCTTGTGCACGTTGGCGCGCACCTCCTGGTCTCTTCGCGTCATCTCCCTGATGTGACGGTCGGCAAAGGGCGGCGGCAGCGTGCAGGGCTGGTAGTCGGCGATGTACCTCTCCCTGGACTGCATCATGAAGTCGAACTCCCTCCTGTTGCTGCGGTGCGCAGCGGNGCAGGCGACGGNCTCGGCGCACAGCTCTACAGCGTTCTCCGGCACGGTGGGCTTGTAGCGGAGCAGGCC…	W23	707033A12.x3 707 - Mixed adult tissues from Walbot lab (SK) Zea mays cDNA, mRNA sequence.	378 similar to UP:Q4RA45_TETNG (Q4RA45) Chromosome undetermined SCAF24508, whole genome shotgun sequence. (Fragment), partial (12%)	GRMZM2G116629_T01	TGACTCTCTATTAGAATAGCCAGGGGCCTCGCTCCTCTCCACCACGTACTCCACTCCATCCATCCATCATCGTCTATCCATGAAGAGCTTGCAGGAGGAGAGGGCGGCGTTGGTGCCGTCGCCGTGGCCCCAGCAACAGAGAAAGGACGGCGGCGAGCATGATCCGGAGCAGCTGATGGATGAGGATGACGGTGACGATGAGGAGGATCTGCAGGATGAGCAGCACACAAGAACAATTAGGACGTCGACCAAGACGGCGGAAGCATCGTCATCAGCGGAGCGGCGGGTGCCGGCGTGGTGGAGGCTGCGGCGGGCGCAGAAGCTGCTGGTGCCCACCAGAGGTGTTGGCCTGGTCATCGCCGGTCTCCTCGTGCTGGTCTTGCTCCTCGTCGTCGGCGG…	abinitio|cdna|est|omrna	good	4	195216441	195219472	GRMZM2G116629	-1	WH	RefSeq peptide	NP_001149452	LOC100283078	-	-	LOC100283078 [Zea mays]	226510425	NP_001149452	0	hypothetical protein SORBIDRAFT_07g000280 [Sorghum bicolor]
11254	DN208917	693 homologue to PIR:T02037:T02037 acidic ribosomal protein P3a - maize (Zea mays), partial (98%)	NC	OffOn	OffOn		A_92_P010326	EST	EST result. No valid cDNA result. B73 result (EST vs genome) agrees with EST result.	B	EST	4e-145	1 of 1	6	86625852	86625793	6.02	no info	CDS overlaps intron	3	ACCGACGATCACCTGCACAGGGTTAAGCATTCAACATCTGGATGTGTGGGTGATGGACAA	1	200	104	DN208917	ATTTTGGAGAAATTTTTCATTCCAGACAACGTATCAAGCTCTCACATGGTGGGACTGGAACAAAAAGGCCGCTTGAGCTCTTCACGTTTCGCGACACGACCGAACAGCAACCATGCACACGCAGCTTAACTCTGTCTCTAGTCGAACAGGGAGAATCCCATGTCGTCGTCGCTCTCTTCCTTCTCCTCTTCCTTCTTCTCCTCCTTGGGAGCTTCGGCCGCAGCACCACCCGACGCGGCGGCGGACGCGCCGCCGCCGCCGCCGCCACTAACCATCATCGCGCCACCACCGACGATCACCTGCACAGGGTTAAGCATTCAACATCTGGATGTGTGGGTGATGGACAAAAAACTACAGCCTAGACCCATCGCTGCCCAATACAGGGACACATCTTGCCCA…	inbred B73	MEST877_B07.T7-1 UGA-ZmSAM-XZ2 Zea mays cDNA, mRNA sequence.	693 homologue to PIR:T02037:T02037 acidic ribosomal protein P3a - maize (Zea mays), partial (98%)	GRMZM2G378770_T01	ATAAAACCGGCCCACCCATCGCTAGGGTTCGCCCCACCAAAGCCTCCGCCCCCTTCTTCCCTGACACCCTCGCCGCCGCGCACGCACGCACGCAGGGAACCAGCGAAGAGAGATGGGCGTCTACACCTTCGTGTGCCGCAGCGCCGGCGGCGGCGAGTGGACCGCCAAGCAGCACTCCGGCGAGATCGAGGCGTCCGCCGCCACCCCCTACGAGCTGCAGCGCCGCCTCGTCGCCTCCGCCTCCGCGGCCGACTCCGCGTCCGGCGTCCAGTCGTCCTTCTCCATGGTCACCCCCAGCTCCGCCGTCTTCCAGGTGATCGTCGGTGGTGGCGCGATGATGGTTAGTGGCGGCGGCGGCGGCGGCGCGTCCGCCGCCGCGTCGGGTGGTGCTGCGGCCGA…	cdna|est|omrna|protein	good	6	86625400	86626261	GRMZM2G378770	1	WH	RefSeq peptide	NP_001147388	60S acidic ribosomal protein P3	60s acidic ribosomal protein p3	C:cytosolic ribosome F:structural constituent of ribosome C:nucleus P:translational elongation	60S acidic ribosomal protein P3 [Zea mays]	226502240	NP_001147388	7.79e-28	unknown [Zea mays]
11340	CD974093	397 unknown	OnOff	OffOn	OffOff		A_92_P010407	EST	EST result. No valid cDNA result. B73 result (EST vs genome) agrees with EST result.	E	EST	2e-148	1 of 1	6	26915349	26914942	6.01	no info	NA	2	AAAAAAAAGAACTAAAGGTGGTACAGGGAGCAACAAAACAAGGACTAGAACTGGCTACCG	1	200	101	CD974093	GGGCAGGAAAGCCATTCACTTTCCTTCATTTGACGATTTCATTCAAGGTACAGAAAAAAAAAGAACTAAAGGTGGTACAGGGAGCAACAAAACAAGGACTAGAACTGGCTACCGGTATCGGGGCTACCTGGTTCCTATGGCTTTCCAAGGATCCGGGGCACTGGCCATTATCTTAGAACCGGGACCATACCGAGCCTTGAGAGGAGCCACATGGTCTGAGACGGTGCTAACAAGGATACCAGCACCGGCGAAACCCGGGACGAGGTCCAGCCCATTCCTCTTCTGGGAATCAGAAAACATTTCCAGGGGCTTGGGATCTAATTGATGGGGCTGCATTGAAGGGTGGTGATAATCTGGAAACACGCCAACCGGGCTGGTCTTAGCCGAGTAAAATGGTAC…	F2	QAE41f04.yg QAE Zea mays cDNA clone QAE41f04, mRNA sequence.	397 unknown	GRMZM2G447745_T01	TCCTCTCCCATTTCCTTGTCCTCTCTCCCTCTCCCTCTTCCTCCCTCACGGCCTCACCTCTCCAGCCTCCCGCTCACCTCTTCCACCTCTCTACGCTCCCCAGAGGGCCCCAGACGCACCGCCGACGACCCCCGGCGCGGGCGCAGATCAGCGTGCGCCGTGACCTGCCCGCCCTGCCTCCGCTGCTTTCGACCCTGGGAGCGCCTGCCCGCGCCGCCGGGGCGCTTCGTATCGCCGCTTCTCTTTTTGTTCCGCGGCTCTTCCTCGCCGGCAGGCGGCCGGCTGCTGCCCCGCCCACGCCGCGTCTACGTGTCCTCAAGGGGCTGGGCGCTCTTGCCTGTCAAACCTGGTGCCGCCTCCGGTTGGAAACCGTGAGTCCTGAGCTCATGAATCCGTCTC…	cdna|est|protein	good	6	26908428	26915584	GRMZM2G447745	1	WH	RefSeq peptide	NP_001170396	hypothetical protein LOC100384382	protein	F:DNA binding C:mitochondrion	hypothetical protein SORBIDRAFT_09g002290 [Sorghum bicolor]	242089363	XP_002440514	0	hypothetical protein OsI_18286 [Oryza sativa Indica Group]
11445	TC295027	959 unknown	NC	OffOn	OffOff		A_92_P010505	sense gene model	No EST. cDNA result. B73 result agrees with cDNA result.	A	cDNA	60	1 of 1	1	200694587	200694646	1.07	yes	CDS	2	ATGTGGCACTACTCCAGTGATATGACCCTCCTTATTATAACTGCCAACATATAAGTTACC	1	199	62	TC295027	NA	NA	NA	959 unknown	GRMZM5G829831_T01	AGACACAGTGACGGTGGCGGCGGCGCCGACTTCTCCGGTAGTACTCGCTGTCCTCCTCCCTCACCTTGCGCGCCGCGGACTCGGAGGAGGAAGACAACCCCTGGGTGCTTACCAACGCGCCAGTGGCCTCCTCGGCGCCGGAGAACCGCGGCGGCCGGTCCGTGGAGTCGTCACTCGGCGCCTAGATGTATCTGCTGCTCATCTACTGGTGCGTCCTGCCCGCATTTCCGCCACCAGCATGCCATAGCGTACGCCGAGGGCGATAAATAATATGGTGCAAAATCCAGCATTAATGTTTGGGAGCCCAAGATTCAGCAGGCTAACAAATTTGGCTTGTCCTAGCTCTGGATCTTTGGGGGTTCATTTAAGGAGGATGTCAACAGTATAGAGGCTGGTTGA…	est	good	1	200682904	200694792	GRMZM5G829831	1	WH	UniProtKB/TrEMBL	B8A192	Putative uncharacterized protein	carboxyl-terminal peptidase	C:cytoplasmic membrane-bounded vesicle	hypothetical protein SORBIDRAFT_02g006130 [Sorghum bicolor]	242043312	XP_002459527	5.15e-32	unknown [Zea mays]
11510	TC312169	662 weakly similar to UP:Q8HWB2_MOUSE (Q8HWB2) Mus musculus 16 days neonate thymus cDNA, RIKEN full-length enriched library, clone:A130027C03 product:histocompatibility 2, Q region locus 4, full insert sequence, partial (7%)	OnOff	OffOn	OffOff		A_92_P010562	sense gene model	cDNA and EST results agree. B73 result agrees with cDNA result.	A	cDNA	60	1 of 1	1	173213762	173213810	1.05	yes	UTR	2	GGCCAACCATAGCAGATTCGAAATTTTCTAGCTCAGCACCATAAAAGGGCAGACCCAGTG	1	199	101	TC312169	CGATCCCGCGGGTGGGACTCGCCGGCGACAAAAACGAAAAGCGACTTGCCCTCCGCGGCCTCCGGCCTTCCCACTCCACTCGCCCTCCTCTCCTAGCGTCGGTGAGCCGGTGCGCTGCAGTCCCCGCTCCCCTTCCGCGTCGCCGCGATGGAGGTCTTCCGGGAGCACGGGGACGACGGAGTGCCCTAGGATTCCATCACGCCGCCAAGCATCAGTCCCGCAGCCAGGGATTTCTTCTCCGACCCCGACCTTCATGTGAGTCGCGGCCTTCCTCCTCGAAGCGGATCCGGCGGATTGGAGGGGCCAACCATAGCAGATTCGAAATTTTCTAGCTCAGCACCATAAAAGGGCAGACCCAGTGTCGGAGGATCTCACATGAGTGGATTCTGGGTAAGGGAT…	-	-	662 weakly similar to UP:Q8HWB2_MOUSE (Q8HWB2) Mus musculus 16 days neonate thymus cDNA, RIKEN full-length enriched library, clone:A130027C03 product:histocompatibility 2, Q region locus 4, full insert sequence, partial (7%)	GRMZM2G003656_T07	TTTGCCCTCCCGAGTCCTGACTCTATCCGTGTCTAGTGTCTTCCGTCTCGATCCCGCGGGTGGGACTCGCCGGCGACAAAAACGAAAAGCGACTTGCCCTCCGCGGCCTCCGGCCTTCCCACTCCACTCGCCCTCCTCTCCTAGCGTCGGTGAGCCGGTGCGCTGCAGTCCCCGCTCCCCTTCCGCGTCGCCGCGATGGAGGTCTTCCGGGAGCACGGGGACGACGGAGTGCCCTAGGATTCCATCACGCCGCCAAGCATCAGTCCCGCAGCCAGGGATTTCTTCTCCGACCCCGACCTTCATGTGAGTCGCGGCCTTCCTCCTCGAAGCGGATCCGGCGGATTGGAGGGGCCAACCATAGCAGATTCGAAATTTTCTAGCTCAGCACCATAAAAGGGC…	est|omrna	good	1	173212498	173218029	GRMZM2G003656	1	WH	RefSeq peptide	NP_001147957	RING finger protein 13	ring finger protein 13	F:peptidase activity C:cytoplasmic membrane-bounded vesicle F:protein binding P:proteolysis C:membrane F:zinc ion binding	RING finger protein 13 [Zea mays]	226531065	NP_001147957	0	hypothetical protein SORBIDRAFT_08g021220 [Sorghum bicolor]
11530	CF014706	244 unknown	OnOff	OffOn	OffOn		A_92_P010579	inconclusive	No valid cDNA / EST result. No valid B73 result.	D	no result	NA	NA	NA	NA	NA	NA	NA	NA	NA	GAATGGATAATGGCGGCCTCTTACATACTCACGACGATTCCAGAGCAATCCGAAGGTCGA	1	199	61	CF014706	GAATGGATAATGGCGGCCTCTTACATACTCACGACGATTCCAGAGCAATCCGAAGGTCGACGCTGCCTGCATGGAAAAGTAGACTTCGTCGCTGTCCACGGTAGGGAAGGTCGCTCCACTGCCTCCTCTTTGGCGAAACCAACGGAGAGAACAGATTTTTTTCCGCCTCTGTCCCGACGACTACGCGACCCAGCACATCGAAGCCGCTCGCCGCCGCTTTAAGGCCCCGAAATGCTAGACGAAG	F2	QBL18c06.xg QBL Zea mays cDNA clone QBL18c06, mRNA sequence.	244 unknown	NA	NA	NA	NA	NA	NA	NA	NA	NA	NA	NA	NA	NA	NA	NA	NA	NA	NA	NA	NA
11539	CF628625	566 similar to UP:Q9FQ22_ORYSA (Q9FQ22) Tonneau 1, partial (8%)	OnOff	OffOn	OffOff		A_92_P010587	inconclusive	EST result. No valid cDNA result. B73 result doesn't agree.	D	no result	NA	NA	NA	NA	NA	NA	NA	NA	NA	GGGAAATGCAATGTCAACATAAAGAGCTTGACACGAGATCGATTGTCGAGGCACCATCTA	1	199	43	CF628625	GGTGTCTAAAATAGCTAAAACTGACTATAGTGCCTGCTATAGGCGACTACACAGTTTTCTAGGGACAAAAGAATTGGGCACACTGCACCAAAATATTTCCCCTTTTTCCTTTATATTGGGAAACATAAATAAACAAAAGGATGATTGTTTGCTTCTATTGTTGATCAAGCAAGAGATAAACCTCATATTTCAGATAACATTCGAGAACATCTAAAAACATTGGACCACTTTCAGGCTTTCAGCACTCTTGCTCCCCTCAGCTCCACTTTTGTTAGAGAAGTCTTTCAGTTCATTCTATCAGAAGTTCAGCGGTCACCAGGTTACACTTAAAGTTTCATTGTGTGACTTAGTTGTGGTCACTCCAAGTATTCACAAACAAGTGCAACCAGTAACCTACCA…	unknown	zmrws48_0A10-008-a05.s3 zmrws48 Zea mays cDNA 3', mRNA sequence.	566 similar to UP:Q9FQ22_ORYSA (Q9FQ22) Tonneau 1, partial (8%)	NA	NA	NA	NA	NA	NA	NA	NA	NA	NA	NA	NA	NA	NA	NA	NA	NA	NA	NA	NA
11611	TC284754	286 unknown	OnOff	OffOn	OffOn		A_92_P039414	sense gene model	cDNA and EST results agree. B73 result agrees with cDNA result.	A	cDNA	46	1 of 1	3	13485609	13485670	3.04	yes	UTR	3	TCGAAACTCTACATAGTTCGAGGAGAGCTTGTGCTCTGTAGTTACTCGCACTGCGGAGTT	1	19	43	TC284754	ATGGTGATGACAGCGTGATGAGTTGAAGTGGTTGTTGTCTTGGATGTTGGGACTTGGGAAGTATGTCGAAACTCTTGAAGCTGCTGCTTCTCGGCGTGTTGTCCTGGCGACATGAGTGAGTTTCTATATGGAATGGATGAGCGGATGTTAGGCGGATGTCGAAACTCTACATAGTTCGAGGAGAGCTTGTGCTCTGTAGTTACTCGCACTGCGGAGTTACTCGTCAGTTTGTGCTGTGTGATGTAGCTACATGGTTCTATGGGATAATCACGGTGTTCCCTTCTTT	-	-	286 unknown	GRMZM5G858165_T01	TACCGTGCTCTTGCTGAGCGCTATGATAACGTGACTGGGGAATTGCGCAAGGGTCTTGCGCTGCAGTCTCAGGGCTCTGGTATATCCGAAACTGATTCCGAGACACAATCAACTTCATCGTGTCCAGAGCCTAACATGGAACAGAACACAGCAAAACCGAAGCGTGATGTGCTCCTTGGTTCTGGTGGGAGCTCAGACATTTCCAAGAAGGAGAGTGATGGATCATCTTCTTCTTCTTCAGATTCTGATTCAGAGGTTGACGAGGCAAGTGAAGAAAATGGCAATGGGATTTCTTATATAAGTGATGAACGGATTGCTGAGCTGGAAGATGAGCTTCAGGAAGCAAGGCAACAAATTGAGGCGCTTGAGGTAAAGAACATGCACTGCCAGTGTGAGAAA…	cdna|est|oprotein	good	3	13483949	13485804	GRMZM5G858165	1	WH	UniProtKB/TrEMBL	C4J9I4	Putative uncharacterized protein	-	-	hypothetical protein SORBIDRAFT_03g004680 [Sorghum bicolor]	242051951	XP_002455121	2.06e-159	hypothetical protein LOC100502230 [Zea mays]
11611	TC284754	286 unknown	OnOff	OffOn	OffOn		A_92_P010652	EST	EST result. No valid cDNA result. B73 result (EST vs genome) agrees with EST result.	E	EST	2e-89	1 of 1	3	13485451	13485728	3.04	no info	NA	3	CTACATCACACAGCACAAACTGACGAGTAACTCCGCAGTGCGAGTAACTACAGAGCACAA	1	198	70	TC284754	ATGGTGATGACAGCGTGATGAGTTGAAGTGGTTGTTGTCTTGGATGTTGGGACTTGGGAAGTATGTCGAAACTCTTGAAGCTGCTGCTTCTCGGCGTGTTGTCCTGGCGACATGAGTGAGTTTCTATATGGAATGGATGAGCGGATGTTAGGCGGATGTCGAAACTCTACATAGTTCGAGGAGAGCTTGTGCTCTGTAGTTACTCGCACTGCGGAGTTACTCGTCAGTTTGTGCTGTGTGATGTAGCTACATGGTTCTATGGGATAATCACGGTGTTCCCTTCTTT	-	-	286 unknown	GRMZM5G858165_T01	TACCGTGCTCTTGCTGAGCGCTATGATAACGTGACTGGGGAATTGCGCAAGGGTCTTGCGCTGCAGTCTCAGGGCTCTGGTATATCCGAAACTGATTCCGAGACACAATCAACTTCATCGTGTCCAGAGCCTAACATGGAACAGAACACAGCAAAACCGAAGCGTGATGTGCTCCTTGGTTCTGGTGGGAGCTCAGACATTTCCAAGAAGGAGAGTGATGGATCATCTTCTTCTTCTTCAGATTCTGATTCAGAGGTTGACGAGGCAAGTGAAGAAAATGGCAATGGGATTTCTTATATAAGTGATGAACGGATTGCTGAGCTGGAAGATGAGCTTCAGGAAGCAAGGCAACAAATTGAGGCGCTTGAGGTAAAGAACATGCACTGCCAGTGTGAGAAA…	cdna|est|oprotein	good	3	13483949	13485804	GRMZM5G858165	1	WH	UniProtKB/TrEMBL	C4J9I4	Putative uncharacterized protein	-	-	hypothetical protein SORBIDRAFT_03g004680 [Sorghum bicolor]	242051951	XP_002455121	2.06e-159	hypothetical protein LOC100502230 [Zea mays]
11624	TC286170	903 similar to UP:Q84U99_LOLPR (Q84U99) MADS5, partial (45%)	OnOff	OffOn	OffOff		A_92_P010665	antisense gene model	No EST. cDNA result. B73 result agrees with cDNA result.	A	cDNA	60	1 of 1	1	194017744	194017685	1.06	no	UTR	5	TTGTTTAATCTGCTGAATGAAGAGGGATTGGCAGACACTGCTTAGGCAGAAATACTTACA	1	198	44	TC286170	NA	NA	NA	903 similar to UP:Q84U99_LOLPR (Q84U99) MADS5, partial (45%)	GRMZM2G159397_T02	AGTACCACATGAAGACCTTAATATTTGGGGGCATTTTAATCTTTCATATATCCTTATTCGTGACAATATTATCATTTGCTAACAAACTACTCCCTCCATTCTTTTTTATTTGTCATATTTTAATTCAAAAATGAACTAACAGACGACAAATATTTGAGAATGGAGGTAGTATTATACATCGATTGAACACTGAAGATACCACTGCTCATCAAATTCCATCGAAAAGTGTCCCTTTTTATTCAATAGAACATGTGCAATTTGTGCCACTAGATTCATCCATTGGACCCAATATTGTTCTACCAATCCATGACAAAAAGAAACATTTAGAACGGTGCTAAAAACACTTGCCACCACCGTGTTCTTTCGTCTTACTAAATTGTAGAGTTGTGGGAACTGATC…	cdna|est	good	1	194013508	194021595	GRMZM2G159397	1	WH	RefSeq peptide	NP_001105153	MADS6	mads box protein	F:sequence-specific DNA binding F:transcription factor activity C:nucleus P:regulation of transcription	MADS-domain transcription factor [Zea mays]	289583657	ADD10733	1.28e-99	MADS6 [Zea mays]
11624	TC286170	903 similar to UP:Q84U99_LOLPR (Q84U99) MADS5, partial (45%)	OnOff	OffOn	OffOff		A_92_P022225	sense gene model	No EST. cDNA result. B73 result agrees with cDNA result.	A	cDNA	60	1 of 1	1	194017664	194017723	1.06	yes	UTR	5	ACCTGAGGTAAAATTTGGTTTTGTAAGTATTTCTGCCTAAGCAGTGTCTGCCAATCCCTC	1	126	93	TC286170	NA	NA	NA	903 similar to UP:Q84U99_LOLPR (Q84U99) MADS5, partial (45%)	GRMZM2G159397_T02	AGTACCACATGAAGACCTTAATATTTGGGGGCATTTTAATCTTTCATATATCCTTATTCGTGACAATATTATCATTTGCTAACAAACTACTCCCTCCATTCTTTTTTATTTGTCATATTTTAATTCAAAAATGAACTAACAGACGACAAATATTTGAGAATGGAGGTAGTATTATACATCGATTGAACACTGAAGATACCACTGCTCATCAAATTCCATCGAAAAGTGTCCCTTTTTATTCAATAGAACATGTGCAATTTGTGCCACTAGATTCATCCATTGGACCCAATATTGTTCTACCAATCCATGACAAAAAGAAACATTTAGAACGGTGCTAAAAACACTTGCCACCACCGTGTTCTTTCGTCTTACTAAATTGTAGAGTTGTGGGAACTGATC…	cdna|est	good	1	194013508	194021595	GRMZM2G159397	1	WH	RefSeq peptide	NP_001105153	MADS6	mads box protein	F:sequence-specific DNA binding F:transcription factor activity C:nucleus P:regulation of transcription	MADS-domain transcription factor [Zea mays]	289583657	ADD10733	1.28e-99	MADS6 [Zea mays]
11749	CO462665	668 similar to UP:Q5VRR5_ORYSA (Q5VRR5) F-box family protein-like, partial (58%)	OnOff	OffOn	OffOn		A_92_P010781	EST	EST result. No valid cDNA result. B73 result (EST vs genome) agrees with EST result.	E	EST	4e-173	1 of 1	9	16286451	16317642	9.02	no info	NA	3	TGCACTGGATTTCCCCATGGAAAAAAGAATCGTCAGAAGGGACTCACTCACCACCAGGAT	1	197	134	CO462665	CACGAAGCTGTCGGGGCTGCCGAATCACCGACGATGGCCTCATCAAGATTTCGTCCGCGGATTGCGTCGGCAACCTGACGTCCATATCGCTCTGGGGATTGGCCGGGATCACCGATAAGGGCGTGGTCCGTCTGGTTTCGAGGGCTTATTCTCTGCAGCACCTCAATATCGGTGGAACGTTCATCACAGATGAATCCCTCTACGCAGTCGCAAACAGCTGCGCAAATCTTAAGAGCATCATCCTGTGGAGCTGCCGCCACGTGACGGAGGGCGGGCTGGTGGCGCTGGTGAACAAGTGCCGGCGGCTGGAGTGCATCAACGTGGGTGGGATGCGGGTCCCGCCGGAGAGCTTGGTGGGCCTACTCTCCATCAGCCCCGCCCTGGAGATCAGGTCCACCG…	F-352 near isogenic line	MZCCS15028F10.g Maize Endosperm cDNA Library Zea mays cDNA, mRNA sequence.	668 similar to UP:Q5VRR5_ORYSA (Q5VRR5) F-box family protein-like, partial (58%)	GRMZM2G481291_T01	TCCCTACAGGTTTCGAGGGCTTATTCTCTGCAGCACCTCAATATCGGTGGAACGTTCATCACAGATGAATCCCTCTACGCAGTCGCAAACAGCTGCGCAAATCTTAAGAGCATCATCCTGTGGAGCTGCCGCCACGTGACGGAGGGCGGGCTGGTGGCGCTGGTGAACAAGTGCCGGCGGCTGGAGTGCATCAACGTGGGCGGGATGCGGGTCCCGCCGGAGAGCTTGGTGGGCCTGCTCTCCATCAGCCCCGCCCTGGAGATCAGGTCCACCGCACGCATCCTCAACCTCAACCTCAACGCCGGGGTGCAGGTCTCCTGATCTGTCACAAGGCCCAGAAGACAGTGCCACTGGAGATCGACGACCAGGCTGCAGCCAAAGCGCAGAGAAGCAAACGCA…	est|omrna|protein	no_start	9	16286452	16295036	GRMZM2G481291	1	WH	RefSeq peptide	NP_001147496	F-box domain containing protein	f-box domain containing protein	F:ligase activity	unknown [Zea mays]	223974867	ACN31621	5.81e-51	F-box domain containing protein [Zea mays]
11756	CB179495	386 unknown	OnOff	OffOn	OffOn		A_92_P010788	inconclusive	No valid cDNA / EST result. Allow B73 result.	C	gDNA	58	1 of 16	9	55678098	55678039	9.03	NA	NA	NA	TTAGTTAGCTATTTGCTAGGAGATAAGCTGGAAGAGTGTGATCAGCGTGTGCGTAGGGAG	1	197	120	CB179495	CTAAAGGCCCTCTGTCTCAACTAGCCAGATGTCCAACATGTCACCGATCAAATTTATTCTAGACCTAACAAGGCATGGGGCCACGGACCAGTCGCCCCACAAGGTCGTCTCGTCGTGGGCCGGGCAAAGACTACAATTGAAATGGGCCAACCCAAGAAGGCAATGGGTTCATGCCCGGATCGTCCGTGGATTATGCGTAATCTTAAGGGAGCCGTCTATTTTTCCTACGCCCGACGCCCTCAAACGTCGGAGATAGATCGGGATGAAGCCGTCGGATTTTCCTTAAGATAAGCTAAGTTAGTTAGCTATTTGCTAGGAGATAAGCTGGAAGAGTGTGATCAGCGTGTGCGTAGGGAGTGTCCCACGGTTGTGTATATAATGCCTAG	A188	EST0587 Zea mays sperm cell cDNA library Zea mays cDNA clone Zmsp3086 5', mRNA sequence.	386 unknown	NA	NA	NA	NA	NA	NA	NA	NA	NA	NA	NA	NA	NA	NA	NA	NA	NA	NA	NA	NA
11756	CB179495	386 unknown	OnOff	OffOn	OffOn		A_92_P010788	inconclusive	No valid cDNA / EST result. Allow B73 result.	C	gDNA	56	2 of 16	9	41213051	41212992	9.03	NA	NA	NA	TTAGTTAGCTATTTGCTAGGAGATAAGCTGGAAGAGTGTGATCAGCGTGTGCGTAGGGAG	1	197	120	CB179495	CTAAAGGCCCTCTGTCTCAACTAGCCAGATGTCCAACATGTCACCGATCAAATTTATTCTAGACCTAACAAGGCATGGGGCCACGGACCAGTCGCCCCACAAGGTCGTCTCGTCGTGGGCCGGGCAAAGACTACAATTGAAATGGGCCAACCCAAGAAGGCAATGGGTTCATGCCCGGATCGTCCGTGGATTATGCGTAATCTTAAGGGAGCCGTCTATTTTTCCTACGCCCGACGCCCTCAAACGTCGGAGATAGATCGGGATGAAGCCGTCGGATTTTCCTTAAGATAAGCTAAGTTAGTTAGCTATTTGCTAGGAGATAAGCTGGAAGAGTGTGATCAGCGTGTGCGTAGGGAGTGTCCCACGGTTGTGTATATAATGCCTAG	A188	EST0587 Zea mays sperm cell cDNA library Zea mays cDNA clone Zmsp3086 5', mRNA sequence.	386 unknown	NA	NA	NA	NA	NA	NA	NA	NA	NA	NA	NA	NA	NA	NA	NA	NA	NA	NA	NA	NA
11756	CB179495	386 unknown	OnOff	OffOn	OffOn		A_92_P010788	inconclusive	No valid cDNA / EST result. Allow B73 result.	C	gDNA	56	3 of 16	9	134766147	134766088	9.05	NA	NA	NA	TTAGTTAGCTATTTGCTAGGAGATAAGCTGGAAGAGTGTGATCAGCGTGTGCGTAGGGAG	1	197	120	CB179495	CTAAAGGCCCTCTGTCTCAACTAGCCAGATGTCCAACATGTCACCGATCAAATTTATTCTAGACCTAACAAGGCATGGGGCCACGGACCAGTCGCCCCACAAGGTCGTCTCGTCGTGGGCCGGGCAAAGACTACAATTGAAATGGGCCAACCCAAGAAGGCAATGGGTTCATGCCCGGATCGTCCGTGGATTATGCGTAATCTTAAGGGAGCCGTCTATTTTTCCTACGCCCGACGCCCTCAAACGTCGGAGATAGATCGGGATGAAGCCGTCGGATTTTCCTTAAGATAAGCTAAGTTAGTTAGCTATTTGCTAGGAGATAAGCTGGAAGAGTGTGATCAGCGTGTGCGTAGGGAGTGTCCCACGGTTGTGTATATAATGCCTAG	A188	EST0587 Zea mays sperm cell cDNA library Zea mays cDNA clone Zmsp3086 5', mRNA sequence.	386 unknown	NA	NA	NA	NA	NA	NA	NA	NA	NA	NA	NA	NA	NA	NA	NA	NA	NA	NA	NA	NA
11756	CB179495	386 unknown	OnOff	OffOn	OffOn		A_92_P010788	inconclusive	No valid cDNA / EST result. Allow B73 result.	C	gDNA	58	4 of 16	6	142516	142457	6	NA	NA	NA	TTAGTTAGCTATTTGCTAGGAGATAAGCTGGAAGAGTGTGATCAGCGTGTGCGTAGGGAG	1	197	120	CB179495	CTAAAGGCCCTCTGTCTCAACTAGCCAGATGTCCAACATGTCACCGATCAAATTTATTCTAGACCTAACAAGGCATGGGGCCACGGACCAGTCGCCCCACAAGGTCGTCTCGTCGTGGGCCGGGCAAAGACTACAATTGAAATGGGCCAACCCAAGAAGGCAATGGGTTCATGCCCGGATCGTCCGTGGATTATGCGTAATCTTAAGGGAGCCGTCTATTTTTCCTACGCCCGACGCCCTCAAACGTCGGAGATAGATCGGGATGAAGCCGTCGGATTTTCCTTAAGATAAGCTAAGTTAGTTAGCTATTTGCTAGGAGATAAGCTGGAAGAGTGTGATCAGCGTGTGCGTAGGGAGTGTCCCACGGTTGTGTATATAATGCCTAG	A188	EST0587 Zea mays sperm cell cDNA library Zea mays cDNA clone Zmsp3086 5', mRNA sequence.	386 unknown	NA	NA	NA	NA	NA	NA	NA	NA	NA	NA	NA	NA	NA	NA	NA	NA	NA	NA	NA	NA
11756	CB179495	386 unknown	OnOff	OffOn	OffOn		A_92_P010788	inconclusive	No valid cDNA / EST result. Allow B73 result.	C	gDNA	58	5 of 16	6	126608260	126608201	6.05	NA	NA	NA	TTAGTTAGCTATTTGCTAGGAGATAAGCTGGAAGAGTGTGATCAGCGTGTGCGTAGGGAG	1	197	120	CB179495	CTAAAGGCCCTCTGTCTCAACTAGCCAGATGTCCAACATGTCACCGATCAAATTTATTCTAGACCTAACAAGGCATGGGGCCACGGACCAGTCGCCCCACAAGGTCGTCTCGTCGTGGGCCGGGCAAAGACTACAATTGAAATGGGCCAACCCAAGAAGGCAATGGGTTCATGCCCGGATCGTCCGTGGATTATGCGTAATCTTAAGGGAGCCGTCTATTTTTCCTACGCCCGACGCCCTCAAACGTCGGAGATAGATCGGGATGAAGCCGTCGGATTTTCCTTAAGATAAGCTAAGTTAGTTAGCTATTTGCTAGGAGATAAGCTGGAAGAGTGTGATCAGCGTGTGCGTAGGGAGTGTCCCACGGTTGTGTATATAATGCCTAG	A188	EST0587 Zea mays sperm cell cDNA library Zea mays cDNA clone Zmsp3086 5', mRNA sequence.	386 unknown	NA	NA	NA	NA	NA	NA	NA	NA	NA	NA	NA	NA	NA	NA	NA	NA	NA	NA	NA	NA
11838	TC289526	820 UP:Q9FPT7_MAIZE (Q9FPT7) Ribosomal protein S10, complete	OnOff	OffOn	OffOff		A_92_P010862	inconclusive	No valid cDNA / EST result. No valid B73 result.	D	no result	NA	NA	NA	NA	NA	NA	NA	NA	NA	TGGACCCATGTTTGAAGAAGGAACGACCCATGTTCAGGGAGAAGGCCCCGACTAGGCTAG	1	197	125	TC289526	NA	NA	NA	820 UP:Q9FPT7_MAIZE (Q9FPT7) Ribosomal protein S10, complete	NA	NA	NA	NA	NA	NA	NA	NA	NA	NA	NA	NA	NA	NA	NA	NA	NA	NA	NA	NA
11915	CD990093	245 weakly similar to GB:AAP37837.1:30725630:BT008478 At4g12130 (Arabidopsis thaliana), partial (7%)	OnOff	OffOn	OffOff		A_92_P010935	inconclusive	EST result. No valid cDNA result. B73 result (EST vs genome) agree with EST result, but score below cut-off.	E	EST	3e-32	1 of 1	9	22330862	22330694	9.02	no info	NA	2	CCGGGAATGGGCAAGGTATAAACCTTATCGCCCGATGTAGCAGCCCTTTCTCGACACGAA	1	196	142	CD990093	ACAATCTTGCTGGCTTGAACGCCATTTCGTGTCGAGAAAGGGCTGCTACATCGGGCGATAAGGTTTATACCTTGCCCATTCCCGGCGACGAACTTCATTGGCATTAGGCGCTTCCGGATGACACCGCGATGGTGCGTCCGGGCGATAANNNTCTTTCCTANCGNNGAACAGCTCGGCGCACCTCCGGTCTGCATGACGCTGGGTCTGCGTCCGGCGTGGTCGCTCTCGGCGGGTGTGTCCTGCCC	F2	QAV3b05.yg QAV Zea mays cDNA clone QAV3b05, mRNA sequence.	245 weakly similar to GB:AAP37837.1:30725630:BT008478 At4g12130 (Arabidopsis thaliana), partial (7%)	GRMZM2G107665_T01	ACGTCTGCCCCCTGGCCACGCGTGTCCACCCCACGCTTTGGCACCATCACGTCCGGAAAACAAAAGAGAAACGCCCAGAACCCGTCGAACCACCACCAAGCAGCCCAACCCATCGGTTCGACAACTTCACAGACCAGTGAGTGACACACACCCATGCCGCCGCCGCCGCTCGCGCGCCGCCTACTCCTCCAGCCGCTGCCGCGCGGCGCGCGCGCCCTCCACACGACCCCGGCCCCGCGCCGCGGCCCGGGGGTGCTGGCCTGCCGCCTGGCGTCCCGCGCCGTGGTCCGCTTCGCGGGGCCCGAGGCGGCGCGCTTCCTCCACTCGCTGCTCACCAACGACCTCCTCTCCGCCTTCTCCGCGGCCGGCGCGTCGTCGCCGCAGCGGTACGCGCCCACG…	cdna|est|omrna|protein	good	9	22327580	22331685	GRMZM2G107665	1	WH	RefSeq peptide	NP_001147280	aminomethyltransferase	protein	C:cytoplasm P:glycine catabolic process F:aminomethyltransferase activity	aminomethyltransferase [Zea mays]	226530732	NP_001147280	0	hypothetical protein SORBIDRAFT_10g002310 [Sorghum bicolor]
11935	DR816690	797 unknown	OnOff	OffOn	OffOn		A_92_P010953	sense gene model	cDNA and EST results agree. B73 result agrees with cDNA result.	A	cDNA	60	1 of 1	1	59508606	59508547	1.04	yes	UTR	6	TCTTCCTCTACCTCTACCTCGGGGTAACTTGTAGAACTCAATTTCACCCTTGCGTTCCGT	1	196	102	DR816690	GATCACTCAATTCCTCGTTGCGGTTCGCGGGTCCTGGAAGCAGGAATCATCAAGACGCTCCGCGCGCCATTACAGTCTGACAGCGACCCCACAGGCTCGTCCTCCGTAAGTCCGTCCTCCTGTCGCTGTCCCGCTCATGAACCGGGCAACAACTACGGAGCGAGCGGACGAGGAGATGCTGTTTCGATTTTCCACTTCCTCTTCCTCTACCTCTACCTCGGGGTAACTTGTAGAACTCAATTTCACCCTTGCGTTCCGTCCCTTTCCTATGTTCCTCCAGCGGTCCAGCCTAGTAGTTTCTTGCTCTGCAATTCGCCAGTTTTGGGCTCCTGATCGATCGAATCGTCGTCCTGGTGGCTCCCATACAGCCGGACCGCATGGCTGGGCAGCGCTGGGTCG…	B73	ZM_BFb0048F11.r ZM_BFb Zea mays cDNA 5', mRNA sequence.	797 unknown	GRMZM5G882821_T06	GATCACTCAATTCCTCGTTGCGGTTCGCGGGTCCTGGAAGCAGGAATCATCAAGACGCTCCGCGCGCCATTACAGTCTGACAGCGACCCCACAGGCTCGTCCTCCGTAAGTCCGTCCTCCTGTCGCTGTCCCGCTCATGAACCGGGCAACAACTACGGAGCGAGCGGACGAGGAGATGCTGTTTCGATTTTCCACTTCCTCTTCCTCTACCTCTACCTCGGGGTAACTTGTAGAACTCAATTTCACCCTTGCGTTCCGTCCCTTTCCTATGTTCCTCCAGCGGTCCAGCCTAGTAGTTTCTTGCTCTGCAATTCGCCAGTTTTGGGCTCCTGATCGATCGAATCGTCGTCCTGGTGGCTCCCATACAGCCGGACCGCATGGCTGGGCAGCGCTGGGTCG…	cdna|est	good	1	59505501	59508805	GRMZM5G882821	-1	WH	RefSeq peptide	NP_001132511	hypothetical protein LOC100193971	lipase precursor	C:cytoplasmic membrane-bounded vesicle F:triglyceride lipase activity P:lipid metabolic process	lipase precursor [Zea mays]	195647162	ACG43049	1.99e-117	hypothetical protein LOC100193971 [Zea mays]
12016	TC304927	879 similar to PRF:NP_974416.1:42572641:NP_974416 pseudouridine synthase family protein (Arabidopsis thaliana), partial (12%)	OnOff	OffOn	OffOff		A_92_P011030	inconclusive	EST result. No valid cDNA result. B73 result (EST vs genome) agree with EST result, but score below cut-off.	E	EST	4e-152	1 of 1	6	58449585	58357141	6.01	no info	NA	2	CAAGGACAAGGACAGACTTCAACCTTCCCAGCCTATACTACCACAGTTAGCTCATATGGT	1	196	109	TC304927	TCTCTCTCCTATCAGTCCTCCCACCTCCTGCTACCACAGCACCCCTCTCGCTTAAAGGAGGAGGGAGAAGAGGGCGGGGCGAGCAATGTCGGAGCAGCAGCAGCCTTTGCCGCAGCCTCGGAGCAGCATGCGGGAGGCTCTGGAGAAGGAGGACAAGGAGAGGGCGGCCGCCCCCAAAAACGGCAACGGCAACGGCGGCAAGAATGGCGGCGGCGCCGGCAGCGGCAACGGCGGAGCGCCCCCGCAGTCCGGGGAGGAGACGGCCCGCGAGATCCAGGTGGTCAGGGAGGCGTACTGCCGCGAGACGGCCGCGTCGGCCTACGTCATACCCGAGGAGCCGCCGGTCGTGGTCGACCTCGTCGGCTGGTACATCTACGGCTTCTGCTCCTACTTCATCAC…	-	-	879 similar to PRF:NP_974416.1:42572641:NP_974416 pseudouridine synthase family protein (Arabidopsis thaliana), partial (12%)	GRMZM2G473788_T01	CGGGGGGCATCGGGCCAAACCAAAAGCACGGACACCAACCAAAGGCCAACTCATGAACACCAACAACTAGTGTAGTGTGTAGTTGTGTGCACGCTGGCTTGGTCCCCGTAGCAGAGAACCCCACCCCCATAAAAGCTCCTCTCCATTGGCCGAACGCCGAGAGCACCACTCCCTCCCTCCGGCTCCCAACCCCAGCACAGCGCAGCAGCAGTCCTCTCTCCTCTCACTCTACTCCTCCAGCTCCCCACCCCTCTCCCAAAACCTCAGTTCAATCCCAGGTTTCAAATCCGCCACCTTTTGGACACACACCACACTTGCCTACCCCCAGAGCTGAGCTAGCTAGCTGCTCTCTCTCTCTCTTTTCACCTAAGCGAGAACAGAGCCCAAGAGGCCTCAAAA…	cdna|est|omrna|protein	good	6	58445440	58450019	GRMZM2G473788	-1	WH	RefSeq peptide	NP_001144729	hypothetical protein LOC100277773	cell division cycle 2-like 1 (pitslre proteins) partial	C:cytoplasmic membrane-bounded vesicle C:membrane C:mitochondrion	hypothetical protein LOC100277773 [Zea mays]	226493129	NP_001144729	0	hypothetical protein SORBIDRAFT_10g001110 [Sorghum bicolor]
12050	CO464674	879 similar to UP:Q9AVV5_HORVU (Q9AVV5) MCB2 protein, partial (28%)	OnOff	OffOn	OffOn		A_92_P011062	EST	EST result. No valid cDNA result. B73 result (EST vs genome) agrees with EST result.	E	EST	0	1 of 2	8	141912901	141913816	8.05	no info	NA	1	TCATTCACGATACGGTGGCTTAATGATCCATGAGTAACTTTTCTTCCTTCATCGCGACTT	1	196	41	CO464674	ACTGGTCGCCTGCAGTACGGTCCGGAATTTTTCGGTCGACCCCGCGTCCGAGCACAGGTACTTCCTTGCCGGCCTGGAGAAGCTGGGCAAGGGCGACTGGCGAGGCATCGCCAGGAGCTACGTGCCGACGAGGACCCCGACGCAGGTCGCCAGCCACGCGCAGAAGTTCTTCCTCCGGCAGAGCAGCATGGGGAAGAAGAAGCGCCGGTCCAGCCTCTTCGACATGGTGCCGATTTGCGAGAACAGTACGAGCATCTCCGATCCGCTGGACGTGGCACGCCATGGCGTCGCCTCGGCAGACTCCGAGAGGGCGGCCGTGGACCTGACGAATTTGACGACGGAGGGTGACGACGGCAGGAGCAGGGACGTTGTGTCGTCGGCGTCAGGTGCAGGGACCAC…	F-352 near isogenic line	MZCCS15038F03.g Maize Endosperm cDNA Library Zea mays cDNA, mRNA sequence.	879 similar to UP:Q9AVV5_HORVU (Q9AVV5) MCB2 protein, partial (28%)	GRMZM2G065829_T03	GTTTTGTGCTCTTGTGGACACACTGGCCTCCACCCATCCCTCTCACGTCTCTGGCCATCCGCAGCCAAGGCGCGCGGCCCATCGTCGATTTATAGCCACACCATGGCCAGGAAGTGCTCCCACTGTGGCAACTACGGCCACAACTCCAGGACCTGCGGACTAGGACTAGGACTAGGACACAGAGAAATAATGCTCTGCGAAGGTGGCGACGACAATAATGGCCGCAGCGGCCTAAGGCTCTTCGGAGTGCAGGTCCGTATCGGCGGCGGCGGTGGCGCAGGGTCGGCGTCCATGAAGAAGAGCTACAGCATGGACTGCCTGCAGCTCGCGGCTCCTCATGCTTGTTCGTCCCTCGTCTCGTCCCCGTCGTCGTCGTCGTTGTGCTCGTCCTCGTCCCCG…	est|omrna|protein	good	8	141911965	141913894	GRMZM2G065829	1	WH	RefSeq DNA	NM_001139368	hypothetical protein LOC100194332 (LOC100194332), mRNA	mcb2 protein	F:nucleic acid binding	hypothetical protein LOC100194332 [Zea mays]	212723902	NP_001132840	6.18e-112	hypothetical protein SORBIDRAFT_03g027120 [Sorghum bicolor]
12050	CO464674	879 similar to UP:Q9AVV5_HORVU (Q9AVV5) MCB2 protein, partial (28%)	OnOff	OffOn	OffOn		A_92_P011062	EST	EST result. No valid cDNA result. B73 result (EST vs genome) agrees with EST result.	E	EST	0	2 of 2	8	141912901	141913816	8.05	no info	NA	1	TCATTCACGATACGGTGGCTTAATGATCCATGAGTAACTTTTCTTCCTTCATCGCGACTT	1	196	41	CO464674	ACTGGTCGCCTGCAGTACGGTCCGGAATTTTTCGGTCGACCCCGCGTCCGAGCACAGGTACTTCCTTGCCGGCCTGGAGAAGCTGGGCAAGGGCGACTGGCGAGGCATCGCCAGGAGCTACGTGCCGACGAGGACCCCGACGCAGGTCGCCAGCCACGCGCAGAAGTTCTTCCTCCGGCAGAGCAGCATGGGGAAGAAGAAGCGCCGGTCCAGCCTCTTCGACATGGTGCCGATTTGCGAGAACAGTACGAGCATCTCCGATCCGCTGGACGTGGCACGCCATGGCGTCGCCTCGGCAGACTCCGAGAGGGCGGCCGTGGACCTGACGAATTTGACGACGGAGGGTGACGACGGCAGGAGCAGGGACGTTGTGTCGTCGGCGTCAGGTGCAGGGACCAC…	F-352 near isogenic line	MZCCS15038F03.g Maize Endosperm cDNA Library Zea mays cDNA, mRNA sequence.	879 similar to UP:Q9AVV5_HORVU (Q9AVV5) MCB2 protein, partial (28%)	GRMZM5G861700_T01	AATTTTTTTGCAAATACCCCTTTAAATACATCAAAAGCCTCTACATTAAATACCACCGTATATACCCTTAAGTCACGAAAGAAGAAAAATTACTGCTGGATCATTAAGCCACCGCATCGTGAATGAGTATGACACATGGACGGATAGATGAAACTGACAGCCTATGATCCAACGGTGGTGAAGAGATAGAGATGATGTGGATCAACGTGGTTACAGTACACAATATGGTGCGAGGAGCGACATCCTAGTTTAGTGCCGCTGTGCTAGTGTTTGCACACCGTTTTCACGATCACGAACAGTACTGTATTGGCTAGCGCATCATCTCCATCTGGCTGACACACACAGCTGAGGGAGACAGCAGTCACGCACGGCCTCGGCCTCGCCTCATCTCCATCACGT…	cdna	good	8	141911965	141913872	GRMZM5G861700	-1	WH	UniProtKB/TrEMBL	C4J1K7	Putative uncharacterized protein	mcb2 protein	F:DNA binding C:nucleus F:zinc ion binding	unknown [Zea mays]	238008044	ACR35057	3.32e-104	hypothetical protein LOC100194332 [Zea mays]
12170	TC292299	941 similar to PRF:NP_187824.1:15230424:NP_187824 DNAJ heat shock N-terminal domain-containing protein (Arabidopsis thaliana), partial (30%)	OnOff	OffOn	OffOn		A_92_P011177	sense gene model	No EST. cDNA result. B73 result agrees with cDNA result.	A	cDNA	60	1 of 1	4	233327338	233327279	4.09	yes	UTR	2	TGGATACTATGAGCAAACAGGTTAAGTGATGGTCTGAGCTTTGTTGTTTCCCAACCCATA	1	195	141	TC292299	NA	NA	NA	941 similar to PRF:NP_187824.1:15230424:NP_187824 DNAJ heat shock N-terminal domain-containing protein (Arabidopsis thaliana), partial (30%)	GRMZM2G075485_T02	GGGGCGTGCACACTGCAGACTTACAACGGCGGGAAATTTTCCGCTCGCTCCCGCCGCCGCTCTCCCGTGTATATCCCAGTCGCCTGCGACCTCCGTTCCTCTTTCCCAGTCGCCCCCCAGTCCATCACCACTTCTCCATTCCTCTTTCCCAGTGCCCCCAGTCCATCACCACATCCGTTCAAATGGGCCGCAACCGCAAGGGCCGCAAGGCTAGGGTTTCGCACGACGCCGACGCCGACGCCGACGCCGATGGCAGCGAGGATGAGAGGGCCACCACTGCGGGCAGGAGCCTCTACGAGATTCTAGGAGTTGAGAAGACCGCTTCTCAACAAGAAATAAAGAAGGCGTATCACAAATTGGCTCTGCGCCTCCACCCAGATAAGAATCCTGGGGATGAGG…	est	good	4	233327217	233330860	GRMZM2G075485	-1	WH	RefSeq peptide	NP_001141641	hypothetical protein LOC100273764	dnaj heat shock n-terminal domain-containing protein	P:protein amino acid phosphorylation P:protein folding P:response to stress F:heat shock protein binding F:ATP binding F:unfolded protein binding F:protein serine/threonine kinase activity	unknown [Zea mays]	224031953	ACN35052	2.71e-132	hypothetical protein LOC100273764 [Zea mays]
12175	BG321185	574 homologue to UP:Q80RG4_9ALPH (Q80RG4) Glycoprotein C (Fragment), partial (6%)	OnOff	OffOn	OffOff		A_92_P011182	EST	EST result. No valid cDNA result. B73 result (EST vs genome) agrees with EST result.	B	EST	2e-77	1 of 1	8	106949222	106949163	8.03	no info	CDS overlaps intron	5	ACCCGAGGAAAGGCTTGCCCACTCGCGGATAGGCAGTTGACCCAGGGTGGCAGATAGCTT	1	195	131	BG321185	GCAGACCGTTCCCCACGCACGCACGCTCGCTCGCTCGCCGCTCGCCAACGTCGAGGATGCCCGCTTGGCAAGGGATCTATGCCCCATATTCCCCTTGCGTGCAAGCTCCCATCCCCGTGCCCYCGCCACGAGCACCCGAGGAAAGGCTTGCCCACTCGCGGATAGGCAGTTGACCCAGGGTGGCAGAWAGCTTKTTCCGGGGACGCGAASCAGCTGGGGAGAGGAAAACCGGGTGGGATTAAAAGGGGAGGGAGGGAGATAGACACACGAAAGCAACAGCAAGTAGAGAGAGAAGGGAAAAGGGTKAAGCCAGGGAGTTGTTGGTTCTKGTTCTGGTCGGCGTCGGAGGGGAAGGGGACAACGAGCGGCGAGGTGGGCAAGCYAAGGAAGGAGGGATAT…	CO328	Zm04_08d03_R Zm04_AAFC_ECORC_cold_stressed_maize_seedlings Zea mays cDNA clone Zm04_08d03, mRNA sequence.	574 homologue to UP:Q80RG4_9ALPH (Q80RG4) Glycoprotein C (Fragment), partial (6%)	GRMZM2G078468_T01	ATGGTGCTGCTCGAGGAGCCCGCCGCGCAGGCCAAGCGCCTCCTCGAGCAGCGGCGTGCCGACAAGGCGGAGCGGGCCGCCAAGTCCATCTCCCGCATCAGCCTCAACAAGCTTGCCACCAAGGCAAGGAAGGGACGCGGATGCATTTGCGGCAGCGACGAGGGGGGTGCATCGTGTGGGGTGGGCGAGCATCGTGCGGGGAGGGTGATGGGGCCAAGAACGGACATTATTGCAGTTAGACTGGAGTGGACAACTGTTGACATGATCCTTGATAGCAGGGTTCTTAGTGCCTACCTAACTGGGGCAGGAATGAACACTGAATCTGGGATTCTTGATTACATGAGCTATTGGCTCAAGCTATCGATAGATTGGAAGTTGGACAACCAGGTTTTAGAAGTT…	mrna	good	8	106938685	106998860	GRMZM2G078468	-1	WH	-	-	-	breast carcinoma amplified	C:mitochondrion	hypothetical protein SORBIDRAFT_09g019970 [Sorghum bicolor]	242087899	XP_002439782	0	hypothetical protein OsJ_18502 [Oryza sativa Japonica Group]
12208	TC288396	923 similar to UP:Q4FCX5_MEDTR (Q4FCX5) N-acylethanolamine amidohydrolase, partial (7%)	NC	OffOn	OffOn		A_92_P011213	gDNA	No valid cDNA / EST result. Allow B73 result.	C	gDNA	36	1 of 1	10	9583348	9583313	10.02	NA	NA	NA	AGAGAGAAAGAAATTTCACTCACTAGCGGTACATCAGACTCGGCGGCACAAAATCCTGTC	1	195	65	TC288396	NA	NA	NA	923 similar to UP:Q4FCX5_MEDTR (Q4FCX5) N-acylethanolamine amidohydrolase, partial (7%)	NA	NA	NA	NA	NA	NA	NA	NA	NA	NA	NA	NA	NA	NA	NA	NA	NA	NA	NA	NA
12304	AW258099	565 unknown	NC	OffOn	OffOff		A_92_P011304	EST	EST result. No valid cDNA result. B73 result (EST vs genome) agrees with EST result.	E	EST	2e-127	1 of 1	4	156959102	156958491	4.06	no info	NA	4	AATTATGGTGAGAAACTATGCCGAGACGTGCACAAATTAGCAAGACTCGTACAATTGCGG	1	194	44	AW258099	ACGAGGCAGCGTTCTACGCGCCGGAGGGCTCCAAGTCTTGGAAGGACGTCTTCGCCGTGCAGGACCGGTGCGACCGATACGGACTGTAAGCCGCCACTCGCCCATCTGCTCCAGCTCCACTGCTTCCGATTGCCATCAGCAGCTGGTGTTACTGCTGTCGAGCAACAGTTCAGCCGCCTCCTTTCCCTTTGTTTTTGTTTGGCCTGAGTGTGTGTGTGTGACCGCGCCGCGTCCTTTCCAGGGGTGTCAGGATCATCAGGGAAGGGAAGGACTACTACCTGATCTACCAGGGCGAGATCCAGAGGTACTTGGGCTCCCGCCAGGACACGGATGGCGACTGCGGTGAGGACGCGCCGCGGCGGGACGCTGGAGACGAGCATCGGCAGATATCCGACCGGA…	Illinois High Oil	687068E01.y1 687 - Early embryo from Delaware Zea mays cDNA, mRNA sequence.	565 unknown	GRMZM2G081172_T01	ATCTAACTACCGGCGGGGCCAACGACCTTAGCTTCTCCTTCCCGCATGTTCTCGTCCTCTCCTCTCCTCTCCGCTCGTCGTCCACCCACCCCTCGTGCTCGTCTCACTCTTCACCTCCAGCTCCGGATCTGAAACGCCGAGCAATCTTTCGTCGTTTCGAGTCTCATCCAGAGCTTCTCGGTGAGTGCGACAATTGGGCCGGAGAACTGGGAAAGCCTCGAGGAGACATGGATGGGTTGCCCAGAGAGCTGTGCCTCAAGATCTTCCACCTCCTGGATCACCAGTCCCTCGCCTCTTCTCCCCAAGTTTGCAGGAAATGGAGGGCGTTGACCTCGGATGATGAACTGTGGCGCAAGCTGTTCAACGACAGGTGGGGAGCGGACGCTGCAGCGTTCTACG…	cdna|est|omrna|protein	good	4	156958408	156959927	GRMZM2G081172	-1	WH	RefSeq peptide	NP_001143158	hypothetical protein LOC100275642	f-box protein pof10	C:cytosol F:protein binding	hypothetical protein LOC100275642 [Zea mays]	226503017	NP_001143158	7.02e-83	hypothetical protein SORBIDRAFT_04g031540 [Sorghum bicolor]
12304	AW258099	565 unknown	NC	OffOn	OffOff		A_92_P025437	EST	EST result. No valid cDNA result. B73 result (EST vs genome) agrees with EST result.	E	EST	2e-127	1 of 1	4	156959102	156958491	4.06	no info	NA	4	CATCATCAGCACAATGTTCCGCAATTGTACGAGTCTTGATAATTTGTGCACGTCTCGGCA	1	106	85	AW258099	ACGAGGCAGCGTTCTACGCGCCGGAGGGCTCCAAGTCTTGGAAGGACGTCTTCGCCGTGCAGGACCGGTGCGACCGATACGGACTGTAAGCCGCCACTCGCCCATCTGCTCCAGCTCCACTGCTTCCGATTGCCATCAGCAGCTGGTGTTACTGCTGTCGAGCAACAGTTCAGCCGCCTCCTTTCCCTTTGTTTTTGTTTGGCCTGAGTGTGTGTGTGTGACCGCGCCGCGTCCTTTCCAGGGGTGTCAGGATCATCAGGGAAGGGAAGGACTACTACCTGATCTACCAGGGCGAGATCCAGAGGTACTTGGGCTCCCGCCAGGACACGGATGGCGACTGCGGTGAGGACGCGCCGCGGCGGGACGCTGGAGACGAGCATCGGCAGATATCCGACCGGA…	Illinois High Oil	687068E01.y1 687 - Early embryo from Delaware Zea mays cDNA, mRNA sequence.	565 unknown	GRMZM2G081172_T01	ATCTAACTACCGGCGGGGCCAACGACCTTAGCTTCTCCTTCCCGCATGTTCTCGTCCTCTCCTCTCCTCTCCGCTCGTCGTCCACCCACCCCTCGTGCTCGTCTCACTCTTCACCTCCAGCTCCGGATCTGAAACGCCGAGCAATCTTTCGTCGTTTCGAGTCTCATCCAGAGCTTCTCGGTGAGTGCGACAATTGGGCCGGAGAACTGGGAAAGCCTCGAGGAGACATGGATGGGTTGCCCAGAGAGCTGTGCCTCAAGATCTTCCACCTCCTGGATCACCAGTCCCTCGCCTCTTCTCCCCAAGTTTGCAGGAAATGGAGGGCGTTGACCTCGGATGATGAACTGTGGCGCAAGCTGTTCAACGACAGGTGGGGAGCGGACGCTGCAGCGTTCTACG…	cdna|est|omrna|protein	good	4	156958408	156959927	GRMZM2G081172	-1	WH	RefSeq peptide	NP_001143158	hypothetical protein LOC100275642	f-box protein pof10	C:cytosol F:protein binding	hypothetical protein LOC100275642 [Zea mays]	226503017	NP_001143158	7.02e-83	hypothetical protein SORBIDRAFT_04g031540 [Sorghum bicolor]
12313	TC300849	863 weakly similar to UP:O22705_ARATH (O22705) F8A5.19 protein, partial (23%)	OnOff	OffOn	OffOn		A_92_P011312	sense gene model	cDNA and EST results agree. B73 result agrees with cDNA result.	A	cDNA	60	1 of 1	5	187022394	187022335	5.05	yes	CDS	3	CTATGGTGTATTTCCACATCCATTCTGCAACCAACATGTTGTTTCGTTTCAGACGAGTTC	1	194	26	TC300849	CTCCCCTGTACCCTGCCTTTCCATTGGAGCGCCCAAAGCCGGACGGCACCACCATTTAAAGGAGGCCAAGCGCGCACACGGCGGAGGAGAAAAGACCAACACCTCACACTCCATTCACGCCAGGGATCGATCGCGCCGCTATAGCTGCTGCACCTGCACGCTTTGCCTCTTCTTCGTTCTCTGCCGCTGCGCTAGCTAGCTGCGGCTCCGAGCCTCCGACGCAGGAAGTCTAATGTGGAAGTCTCTCAGAACTGAGTACTTTTGTTAGAACAAAGATTTGTTCAGTCAAGCTTTGCAAATTATCATCATAGTTTGGATGATATCCATGGTTACTTTAATGAGTTTATGGAGCCCTGGTTGCGGAGCTTATCTGGGTTCTCTGACAATGGAACTGTAATA…	-	-	863 weakly similar to UP:O22705_ARATH (O22705) F8A5.19 protein, partial (23%)	GRMZM2G153263_T03	TCCATCCCCAGCGCTGAATTCCGAGAGATCTCGTCTGCCCTCTCGTCCTCGTCGGGCCGTCACGGCAGCGGCTCGGCTCTCACTAGTTCGCTAGTGGTGTGCGCCAAGTTGTGGAACTGGCCTTTTGCCCGCCCGCCCCCTTCCTTTTTTGAGCGCATATAAGCGAGCAGCGTTTCGCCTTTGGGATCGGCGGGGCCGCCGCTTTTTGGTTGCGCTCTCCCCTCCTCTCCTCTCCCCTGTACCCTGCCTTTCCATTGGAGCGCCCAAAGCCGGACGGCACCACCATTTAAAGGAGGCCAAGCGCGCACACGGCGGAGGAGAAGAGACCAACACCTCACACTCCATTCACGCCAGGGATCGATCGCGCCGCTATAGCTGCTGCACCTGCACGCTTTGCCT…	cdna|est|omrna	good	5	187015474	187024423	GRMZM2G153263	-1	WH	RefSeq peptide	NP_001140390	hypothetical protein LOC100272444	-	-	hypothetical protein LOC100272444 [Zea mays]	226493916	NP_001140390	4.46e-150	hypothetical protein [Zea mays]
12343	TC306936	1158 similar to UP:Q6EPG4_ORYSA (Q6EPG4) Transcription factor-like, partial (22%)	NC	OffOn	OffOff		A_92_P024953	antisense gene model	No EST. cDNA result. B73 result agrees with cDNA result.	A	cDNA	60	1 of 1	10	137169586	137169527	10.05	no	UTR	7	TTTGCAAAGGATGGAACCCCATTATTCATGACCTTGGCCATCTGGTCAGTAGATCGAACA	1	109	93	TC306936	NA	NA	NA	1158 similar to UP:Q6EPG4_ORYSA (Q6EPG4) Transcription factor-like, partial (22%)	GRMZM2G017414_T02	TTTCTCTCTCTCTCTCTCCACAAAACCACGAGATGTTTGTTAATCGGGGCCGGAGGTACAAGGTCTAAGTTCTAGTCTATGGTTTAATTGTGACTTTACCTTTACTTTTTAAAACCTTGTGATTTTATCTCCATTATATTATTTTAAAACGAAAAACGGTTCTTTGCACCTAATCTGCGCTGACGTTGTAAGACGAAAAAAAATAGAAAAAGATAAAAAAAATCCCGGTCATGCGCAAAGACCGAATTACCCCGATCTTATCTCTCTGTTCTCCTCCTCCGGCCCTTCCCCATACACGAGATATTTCCGAAAAATACACAGCAACGTGTGGCTACGCCAAAATGTCCATCGCAGGGCACGAGCGTTAGGAGCGTCGGGCGCGGGGCTCGGGGGCTGTGG…	cdna|est	good	10	137163491	137170208	GRMZM2G017414	1	WH	RefSeq peptide	NP_001146644	hypothetical protein LOC100280243	protein	F:transcription regulator activity F:DNA binding P:regulation of transcription C:mitochondrion	hypothetical protein LOC100280243 [Zea mays]	226497254	NP_001146644	0	hypothetical protein SORBIDRAFT_06g025650 [Sorghum bicolor]
12343	TC306936	1158 similar to UP:Q6EPG4_ORYSA (Q6EPG4) Transcription factor-like, partial (22%)	NC	OffOn	OffOff		A_92_P033925	antisense gene model	No EST. cDNA result. B73 result agrees with cDNA result.	A	cDNA	60	1 of 1	10	137169310	137169251	10.05	no	CDS	7	CTTTCAAGACCGTCAGACCAATTCCACGTATGTTGTCAGCTATCTCCAGAAAGAGCCCTT	1	53	131	TC306936	NA	NA	NA	1158 similar to UP:Q6EPG4_ORYSA (Q6EPG4) Transcription factor-like, partial (22%)	GRMZM2G017414_T02	TTTCTCTCTCTCTCTCTCCACAAAACCACGAGATGTTTGTTAATCGGGGCCGGAGGTACAAGGTCTAAGTTCTAGTCTATGGTTTAATTGTGACTTTACCTTTACTTTTTAAAACCTTGTGATTTTATCTCCATTATATTATTTTAAAACGAAAAACGGTTCTTTGCACCTAATCTGCGCTGACGTTGTAAGACGAAAAAAAATAGAAAAAGATAAAAAAAATCCCGGTCATGCGCAAAGACCGAATTACCCCGATCTTATCTCTCTGTTCTCCTCCTCCGGCCCTTCCCCATACACGAGATATTTCCGAAAAATACACAGCAACGTGTGGCTACGCCAAAATGTCCATCGCAGGGCACGAGCGTTAGGAGCGTCGGGCGCGGGGCTCGGGGGCTGTGG…	cdna|est	good	10	137163491	137170208	GRMZM2G017414	1	WH	RefSeq peptide	NP_001146644	hypothetical protein LOC100280243	protein	F:transcription regulator activity F:DNA binding P:regulation of transcription C:mitochondrion	hypothetical protein LOC100280243 [Zea mays]	226497254	NP_001146644	0	hypothetical protein SORBIDRAFT_06g025650 [Sorghum bicolor]
12343	TC306936	1158 similar to UP:Q6EPG4_ORYSA (Q6EPG4) Transcription factor-like, partial (22%)	NC	OffOn	OffOff		A_92_P011341	antisense gene model	No EST. cDNA result. B73 result agrees with cDNA result.	A	cDNA	60	1 of 1	10	137170008	137169949	10.05	no	UTR	7	GCCCAAGGTTGACTCAGGGGCAACGAACTGCAAGCTAGCACTACTACCCTAATACACTGC	1	194	135	TC306936	NA	NA	NA	1158 similar to UP:Q6EPG4_ORYSA (Q6EPG4) Transcription factor-like, partial (22%)	GRMZM2G017414_T02	TTTCTCTCTCTCTCTCTCCACAAAACCACGAGATGTTTGTTAATCGGGGCCGGAGGTACAAGGTCTAAGTTCTAGTCTATGGTTTAATTGTGACTTTACCTTTACTTTTTAAAACCTTGTGATTTTATCTCCATTATATTATTTTAAAACGAAAAACGGTTCTTTGCACCTAATCTGCGCTGACGTTGTAAGACGAAAAAAAATAGAAAAAGATAAAAAAAATCCCGGTCATGCGCAAAGACCGAATTACCCCGATCTTATCTCTCTGTTCTCCTCCTCCGGCCCTTCCCCATACACGAGATATTTCCGAAAAATACACAGCAACGTGTGGCTACGCCAAAATGTCCATCGCAGGGCACGAGCGTTAGGAGCGTCGGGCGCGGGGCTCGGGGGCTGTGG…	cdna|est	good	10	137163491	137170208	GRMZM2G017414	1	WH	RefSeq peptide	NP_001146644	hypothetical protein LOC100280243	protein	F:transcription regulator activity F:DNA binding P:regulation of transcription C:mitochondrion	hypothetical protein LOC100280243 [Zea mays]	226497254	NP_001146644	0	hypothetical protein SORBIDRAFT_06g025650 [Sorghum bicolor]
12343	TC306936	1158 similar to UP:Q6EPG4_ORYSA (Q6EPG4) Transcription factor-like, partial (22%)	NC	OffOn	OffOff		A_92_P038154	antisense gene model	No EST. cDNA result. B73 result agrees with cDNA result.	A	cDNA	60	1 of 1	10	137170179	137170120	10.05	no	UTR	7	TGAAGAGCAACAGTCTAGCTGCTAACTGAGTTCAACTTAGATGGTGTAATATTAGTCTGC	1	26	164	TC306936	NA	NA	NA	1158 similar to UP:Q6EPG4_ORYSA (Q6EPG4) Transcription factor-like, partial (22%)	GRMZM2G017414_T01	TTTCTCTCTCTCTCTCTCCACAAAACCACGAGATGTTTGTTAATCGGGGCCGGAGGTACAAGGTCTAAGTTCTAGTCTATGGTTTAATTGTGACTTTACCTTTACTTTTTAAAACCTTGTGATTTTATCTCCATTATATTATTTTAAAACGAAAAACGGTTCTTTGCACCTAATCTGCGCTGACGTTGTAAGACGAAAAAAAATAGAAAAAGATAAAAAAAATCCCGGTCATGCGCAAAGACCGAATTACCCCGATCTTATCTCTCTGTTCTCCTCCTCCGGCCCTTCCCCATACACGAGATATTTCCGAAAAATACACAGCAACGTGTGGCTACGCCAAAATGTCCATCGCAGGGCACGAGCGTTAGGAGCGTCGGGCGCGGGGCTCGGGGGCTGTGG…	cdna|est	good	10	137163491	137170208	GRMZM2G017414	1	WH	RefSeq peptide	NP_001146644	hypothetical protein LOC100280243	protein	F:transcription regulator activity F:DNA binding P:regulation of transcription C:mitochondrion	hypothetical protein LOC100280243 [Zea mays]	226497254	NP_001146644	0	hypothetical protein SORBIDRAFT_06g025650 [Sorghum bicolor]
12343	TC306936	1158 similar to UP:Q6EPG4_ORYSA (Q6EPG4) Transcription factor-like, partial (22%)	NC	OffOn	OffOff		A_92_P031172	antisense gene model	No EST. cDNA result. B73 result agrees with cDNA result.	A	cDNA	60	1 of 1	10	137169801	137169742	10.05	no	UTR	7	GCACCAGTCATGCATGTTCTTGATACAGTCATCTTTAGCAGCAGTGAGACTATCTTCATT	1	70	167	TC306936	NA	NA	NA	1158 similar to UP:Q6EPG4_ORYSA (Q6EPG4) Transcription factor-like, partial (22%)	GRMZM2G017414_T02	TTTCTCTCTCTCTCTCTCCACAAAACCACGAGATGTTTGTTAATCGGGGCCGGAGGTACAAGGTCTAAGTTCTAGTCTATGGTTTAATTGTGACTTTACCTTTACTTTTTAAAACCTTGTGATTTTATCTCCATTATATTATTTTAAAACGAAAAACGGTTCTTTGCACCTAATCTGCGCTGACGTTGTAAGACGAAAAAAAATAGAAAAAGATAAAAAAAATCCCGGTCATGCGCAAAGACCGAATTACCCCGATCTTATCTCTCTGTTCTCCTCCTCCGGCCCTTCCCCATACACGAGATATTTCCGAAAAATACACAGCAACGTGTGGCTACGCCAAAATGTCCATCGCAGGGCACGAGCGTTAGGAGCGTCGGGCGCGGGGCTCGGGGGCTGTGG…	cdna|est	good	10	137163491	137170208	GRMZM2G017414	1	WH	RefSeq peptide	NP_001146644	hypothetical protein LOC100280243	protein	F:transcription regulator activity F:DNA binding P:regulation of transcription C:mitochondrion	hypothetical protein LOC100280243 [Zea mays]	226497254	NP_001146644	0	hypothetical protein SORBIDRAFT_06g025650 [Sorghum bicolor]
12375	TC285390	593 weakly similar to UP:Q9GSH2_BOMMO (Q9GSH2) Cecropin CBM1, partial (30%)	OnOff	OffOn	OffOn		A_92_P011372	inconclusive	No valid cDNA / EST result. No valid B73 result.	D	no result	NA	NA	NA	NA	NA	NA	NA	NA	NA	ATCACCATGGACACATCCTGGCATACCTTGGCAGATGTGGTGACTCGCCTACCGCTTGTC	1	194	71	TC285390	ACAAAACAAGGTAGACGTTCCCACTAAGATGAAAGGGGGAAGAAATTTTAATAAGCGAGGAAAGGATAAATCCAGGCTGGTCCAGCGATTGGAGTGATCGGCATAGCACATTTCGTTTCAGTGACTTCCTTCGTGTTTCGACTTGGGGCGGTGGCGCACTAAGCTTCGGCGAGCATATTGTGAGGAGAGGGGTGGACCTGGTAAAGGCGAAGTCGAGTGTAAATTTCCGTTGTGATAGCCCCATGGAAAGTGGATAGATGGGACGTTGTTCAGAGTGCCAGCGTGGTCGGATTCGATGTCGAGCTGGCCACATGACGGGTAGTATTGGTCTTGGAAACCTTCGCTTGCGACCGATTCTCCCCAAGTAATTATCTCAAATCGAAAGATATAGCTGCCCGC…	-	-	593 weakly similar to UP:Q9GSH2_BOMMO (Q9GSH2) Cecropin CBM1, partial (30%)	NA	NA	NA	NA	NA	NA	NA	NA	NA	NA	NA	NA	NA	NA	NA	NA	NA	NA	NA	NA
12397	CD947555	254 similar to UP:MFP_ORYSA (Q8W1L6) Peroxisomal fatty acid beta-oxidation multifunctional protein (MFP) [Includes: Enoyl-CoA hydratase	OnOff	OffOn	OffOn		A_92_P011393	antisense gene model	cDNA and EST results agree. B73 result agrees with cDNA result.	A	cDNA	60	1 of 1	5	134489915	134489856	5.04	no	UTR	2	ATGCAGCATGAGCTTCAGATGGTGAGCCAAGCTTATCTGTTCTGCTGAGTGGTTTTACCC	1	194	27	CD947555	TAATGCAGCATGAGCTTCAGATGGTGAGCCAAGCTTATCTGTTCTGCTGAGTGGTTTTACCCACGGTCTACCACCATTAGCAATTTCCAGGGCACAATGGCGTGACATCTTTATCAATTCATCAGGGGAGCAAAGGGCATCAATAAGACCTTGTTCTTTCCCTTCGTCCCCCATAATGAACTTTGATTGCAGCATCATTTGTATTGCTTTGGGCAGACCTACAAGCCTCGGTAGACGCTGGGTTCCCCCAGATC	mixture	RFE_86 GeneTag1 Zea mays cDNA, mRNA sequence.	254 similar to UP:MFP_ORYSA (Q8W1L6) Peroxisomal fatty acid beta-oxidation multifunctional protein (MFP) [Includes: Enoyl-CoA hydratase	GRMZM2G459755_T01	ACGGTCCCCAAGGATCTACGAGAGGACCACACTATTCATCTGCCACCAGGATGGGATAGTGAGGGATGCAGCGTTGGTGAGGACATGGTCATCTATAGGGCGTAGCGCTGGACAATGTGGCTGGGTATGGAGTGGCTTTGGCAGTAAAAGATATCTACGCTGATGCCTTTGGAGAAAGAAATTTGGGCTCTAACCTTGTGGGCCTGATGGTAAAGGATGGACGACAAGGAAAGGTGAATGCCAAAGGTTACTACATTTATGAGAAGGGTGCGAAGCCAAAGCCAGACCCTAGTGTTAAGCATGTGATCGAGGAGTACCGAAAGCAGGCAAACACAATGCCTGGTGGAAAGCCTGTTACTTTAATGGATCAAGATATTTTGGAGATGATTTTCTTCCCAG…	est|omrna|protein	good	5	134484214	134491962	GRMZM2G459755	1	WH	-	-	-	aim1 protein	F:oxidoreductase activity F:3-hydroxyacyl-CoA dehydratase activity C:peroxisome C:cell wall F:dodecenoyl-CoA delta-isomerase activity P:fatty acid beta-oxidation F:coenzyme binding F:enoyl-CoA hydratase activity F:3-hydroxybutyryl-CoA epimerase activity	hypothetical protein OsI_06722 [Oryza sativa Indica Group]	218190472	EEC72899	0	Os02g0274100 [Oryza sativa Japonica Group]
12397	CD947555	254 similar to UP:MFP_ORYSA (Q8W1L6) Peroxisomal fatty acid beta-oxidation multifunctional protein (MFP) [Includes: Enoyl-CoA hydratase	OnOff	OffOn	OffOn		A_92_P037738	sense gene model	cDNA and EST results agree. B73 result agrees with cDNA result.	A	cDNA	60	1 of 1	5	134489803	134489862	5.04	yes	UTR	2	GATAAAGATGTCACGCCATTGTGCCCTGGAAATTGCTAATGGTGGTAGACCGTGGGTAAA	1	29	32	CD947555	TAATGCAGCATGAGCTTCAGATGGTGAGCCAAGCTTATCTGTTCTGCTGAGTGGTTTTACCCACGGTCTACCACCATTAGCAATTTCCAGGGCACAATGGCGTGACATCTTTATCAATTCATCAGGGGAGCAAAGGGCATCAATAAGACCTTGTTCTTTCCCTTCGTCCCCCATAATGAACTTTGATTGCAGCATCATTTGTATTGCTTTGGGCAGACCTACAAGCCTCGGTAGACGCTGGGTTCCCCCAGATC	mixture	RFE_86 GeneTag1 Zea mays cDNA, mRNA sequence.	254 similar to UP:MFP_ORYSA (Q8W1L6) Peroxisomal fatty acid beta-oxidation multifunctional protein (MFP) [Includes: Enoyl-CoA hydratase	GRMZM2G459755_T01	ACGGTCCCCAAGGATCTACGAGAGGACCACACTATTCATCTGCCACCAGGATGGGATAGTGAGGGATGCAGCGTTGGTGAGGACATGGTCATCTATAGGGCGTAGCGCTGGACAATGTGGCTGGGTATGGAGTGGCTTTGGCAGTAAAAGATATCTACGCTGATGCCTTTGGAGAAAGAAATTTGGGCTCTAACCTTGTGGGCCTGATGGTAAAGGATGGACGACAAGGAAAGGTGAATGCCAAAGGTTACTACATTTATGAGAAGGGTGCGAAGCCAAAGCCAGACCCTAGTGTTAAGCATGTGATCGAGGAGTACCGAAAGCAGGCAAACACAATGCCTGGTGGAAAGCCTGTTACTTTAATGGATCAAGATATTTTGGAGATGATTTTCTTCCCAG…	est|omrna|protein	good	5	134484214	134491962	GRMZM2G459755	1	WH	-	-	-	aim1 protein	F:oxidoreductase activity F:3-hydroxyacyl-CoA dehydratase activity C:peroxisome C:cell wall F:dodecenoyl-CoA delta-isomerase activity P:fatty acid beta-oxidation F:coenzyme binding F:enoyl-CoA hydratase activity F:3-hydroxybutyryl-CoA epimerase activity	hypothetical protein OsI_06722 [Oryza sativa Indica Group]	218190472	EEC72899	0	Os02g0274100 [Oryza sativa Japonica Group]
12545	TC292066	564 similar to UP:Q84PC6_ORYSA (Q84PC6) Calmodulin-related protein (Fragment), partial (11%)	OnOff	OffOn	OffOn		A_92_P011530	antisense gene model	cDNA and EST results agree. B73 result agrees with cDNA result.	A	cDNA	36	1 of 1	1	12337666	12337724	1.01	no	UTR	1	TATTTTCGCCTGTCGTCTCGCAGTATCATACACGTAGTTTCCTTATTGACGAAACAGCTG	1	193	71	TC292066	TATTTTCGCCTGTCGTCTCGCAGTATCATACACGTAGTTTCCTTATTGACGAAACAGCTGTAGCCTGAAGAATGTACCAAGCCTAATGGCACTGACTGATGTAGCGGCGTTCTAGTTCTAGCTTCACCTTTACACAGCACCTACGAGGTCCCTGGGTTCTCAGAGTATCACCAAACTAAACACCCTAATAATACTGCCGACTGCCGTGCCGAGGCCATTTCCTTGCACAAACATAATGTTGCCAGCAGCTCACTGCGCGGGAGACGACACAGCAATGGGCCAATGGCCGGCGTGCTCGCCTTCTCTTGGCTTGCTTGTCCATGCCCAAAGGCTCGCTAGACGACGCGGGTCGCAGTACTGCCGATTTTTCGCCGGGCAACGCCGACGACGACGCGGCCG…	-	-	564 similar to UP:Q84PC6_ORYSA (Q84PC6) Calmodulin-related protein (Fragment), partial (11%)	GRMZM2G453139_T01	TCTCTCGCGCCGCACACACTGACCAACAGCTAGCTCAGCTGCACGCACTGCACCTCCCGGCCCAGCCGCCGGCCAGCATGGAGGCGGTGGTAGAGTGCGCCAAGTGCGAGTGCTGCGGCCTGGTGGAGGACTGCACCCGGGACTACATCCTGGGCGTGCGCGCGGCCTTCGGCGGGCGGTGGCTTTGCGGCCTCTGCTCCGAGGCGGTGCGGGACGAGGCGGCCAGGGGCACGACGGCCAGAGGCCCCACCGCCGCGGGGCTGGAGGACGCGCTCCGGGACCACATGGCCTTCTGCGGCAAGTGCAGGCGGAGCCCCGCGTTCCGGGTCGCCGACGGCATGCGCCAGATGCTGCGCAGGTGCTCCAAGTGACTGCTGGCGCCGGCCGCGTCGTCGTCGG…	cdna|omrna|protein	good	1	12337466	12338437	GRMZM2G453139	-1	WH	RefSeq peptide	NP_001145593	hypothetical protein LOC100279067	-	-	hypothetical protein SORBIDRAFT_01g046440 [Sorghum bicolor]	242036865	XP_002465827	1.47e-31	hypothetical protein LOC100279067 [Zea mays]
12646	AI670278	519 similar to OMNI:PIN0520::: GTP-binding protein (Prevotella intermedia 17), partial (6%)	OnOff	OffOn	OffOn		A_92_P011625	inconclusive	No valid cDNA / EST result. Allow B73 result.	C	gDNA	59	1 of 4	1	193432119	193432178	1.06	NA	NA	NA	GGACAGCCTTGCGGGCGTACGGACTCGCAGAGCCCGCGTTCACTGTATGGACTAAATCGT	1	192	40	AI670278	TACTGCATTTTTTTAGTATTGCACATTAATTGAATGTTGAAACACAAATCACATTCCAGTTGGAATCGAGCAAATAGAAATAGTAGGAGAAGAAATTGAAAAAAAAGAAAATAAAAAGAGGGCTTTTCCTCAGTTCTTTGGGCTAAAACCGGCCGGCCCAGTCCACCGCGTTTTTTTTTCAGCAGCCATTCCCTTGCGTGTCCATGACGGGGGGGGCCCCTTGCGCAGCTCGTTCTTCCACCTCAGCGCGGAATCGGTCCTCAGCACGACAAACCGAGTCGGATCCACTGTAAACGGAAGCTTCCCAACCGATTCCCTGCGGCTCTCCGTCTTCCGCGCTTGGGTTGCCGTCCCGGACAGCCTTGCGGGCGTACGGACTCGCAGAGCCCGCGTTCACTG…	Ohio43	605021C11.x1 605 - Endosperm cDNA library from Schmidt lab Zea mays cDNA, mRNA sequence.	519 similar to OMNI:PIN0520::: GTP-binding protein (Prevotella intermedia 17), partial (6%)	NA	NA	NA	NA	NA	NA	NA	NA	NA	NA	NA	NA	NA	NA	NA	NA	NA	NA	NA	NA
12646	AI670278	519 similar to OMNI:PIN0520::: GTP-binding protein (Prevotella intermedia 17), partial (6%)	OnOff	OffOn	OffOn		A_92_P011625	inconclusive	No valid cDNA / EST result. Allow B73 result.	C	gDNA	59	2 of 4	1	193439306	193439365	1.06	NA	NA	NA	GGACAGCCTTGCGGGCGTACGGACTCGCAGAGCCCGCGTTCACTGTATGGACTAAATCGT	1	192	40	AI670278	TACTGCATTTTTTTAGTATTGCACATTAATTGAATGTTGAAACACAAATCACATTCCAGTTGGAATCGAGCAAATAGAAATAGTAGGAGAAGAAATTGAAAAAAAAGAAAATAAAAAGAGGGCTTTTCCTCAGTTCTTTGGGCTAAAACCGGCCGGCCCAGTCCACCGCGTTTTTTTTTCAGCAGCCATTCCCTTGCGTGTCCATGACGGGGGGGGCCCCTTGCGCAGCTCGTTCTTCCACCTCAGCGCGGAATCGGTCCTCAGCACGACAAACCGAGTCGGATCCACTGTAAACGGAAGCTTCCCAACCGATTCCCTGCGGCTCTCCGTCTTCCGCGCTTGGGTTGCCGTCCCGGACAGCCTTGCGGGCGTACGGACTCGCAGAGCCCGCGTTCACTG…	Ohio43	605021C11.x1 605 - Endosperm cDNA library from Schmidt lab Zea mays cDNA, mRNA sequence.	519 similar to OMNI:PIN0520::: GTP-binding protein (Prevotella intermedia 17), partial (6%)	NA	NA	NA	NA	NA	NA	NA	NA	NA	NA	NA	NA	NA	NA	NA	NA	NA	NA	NA	NA
12646	AI670278	519 similar to OMNI:PIN0520::: GTP-binding protein (Prevotella intermedia 17), partial (6%)	OnOff	OffOn	OffOn		A_92_P011625	inconclusive	No valid cDNA / EST result. Allow B73 result.	C	gDNA	58	3 of 4	1	193445189	193445248	1.06	NA	NA	NA	GGACAGCCTTGCGGGCGTACGGACTCGCAGAGCCCGCGTTCACTGTATGGACTAAATCGT	1	192	40	AI670278	TACTGCATTTTTTTAGTATTGCACATTAATTGAATGTTGAAACACAAATCACATTCCAGTTGGAATCGAGCAAATAGAAATAGTAGGAGAAGAAATTGAAAAAAAAGAAAATAAAAAGAGGGCTTTTCCTCAGTTCTTTGGGCTAAAACCGGCCGGCCCAGTCCACCGCGTTTTTTTTTCAGCAGCCATTCCCTTGCGTGTCCATGACGGGGGGGGCCCCTTGCGCAGCTCGTTCTTCCACCTCAGCGCGGAATCGGTCCTCAGCACGACAAACCGAGTCGGATCCACTGTAAACGGAAGCTTCCCAACCGATTCCCTGCGGCTCTCCGTCTTCCGCGCTTGGGTTGCCGTCCCGGACAGCCTTGCGGGCGTACGGACTCGCAGAGCCCGCGTTCACTG…	Ohio43	605021C11.x1 605 - Endosperm cDNA library from Schmidt lab Zea mays cDNA, mRNA sequence.	519 similar to OMNI:PIN0520::: GTP-binding protein (Prevotella intermedia 17), partial (6%)	NA	NA	NA	NA	NA	NA	NA	NA	NA	NA	NA	NA	NA	NA	NA	NA	NA	NA	NA	NA
12646	AI670278	519 similar to OMNI:PIN0520::: GTP-binding protein (Prevotella intermedia 17), partial (6%)	OnOff	OffOn	OffOn		A_92_P011625	inconclusive	No valid cDNA / EST result. Allow B73 result.	C	gDNA	55	4 of 4	4	63585601	63585660	4.04	NA	NA	NA	GGACAGCCTTGCGGGCGTACGGACTCGCAGAGCCCGCGTTCACTGTATGGACTAAATCGT	1	192	40	AI670278	TACTGCATTTTTTTAGTATTGCACATTAATTGAATGTTGAAACACAAATCACATTCCAGTTGGAATCGAGCAAATAGAAATAGTAGGAGAAGAAATTGAAAAAAAAGAAAATAAAAAGAGGGCTTTTCCTCAGTTCTTTGGGCTAAAACCGGCCGGCCCAGTCCACCGCGTTTTTTTTTCAGCAGCCATTCCCTTGCGTGTCCATGACGGGGGGGGCCCCTTGCGCAGCTCGTTCTTCCACCTCAGCGCGGAATCGGTCCTCAGCACGACAAACCGAGTCGGATCCACTGTAAACGGAAGCTTCCCAACCGATTCCCTGCGGCTCTCCGTCTTCCGCGCTTGGGTTGCCGTCCCGGACAGCCTTGCGGGCGTACGGACTCGCAGAGCCCGCGTTCACTG…	Ohio43	605021C11.x1 605 - Endosperm cDNA library from Schmidt lab Zea mays cDNA, mRNA sequence.	519 similar to OMNI:PIN0520::: GTP-binding protein (Prevotella intermedia 17), partial (6%)	NA	NA	NA	NA	NA	NA	NA	NA	NA	NA	NA	NA	NA	NA	NA	NA	NA	NA	NA	NA
12926	BG873896	577 similar to UP:Q4NNS9_9DELT (Q4NNS9) LigA, partial (4%)	NC	OffOn	OffOn		A_92_P011888	EST	EST result. No valid cDNA result. B73 result (EST vs genome) agrees with EST result.	B	EST	9e-118	1 of 1	1	182075135	182075194	1.06	no info	(partially) outside gene model	2	ATAGTTACAAAATAGTGTTTTGCGCCTATTTACATGGTCTGGTTTGTTAGTTGGTCGCCC	1	190	160	BG873896	TTTTTTTTTTTTTTTTTTATCCAGATTATATAATCCATGGGGTAAACAAACAGACCCTTAAGTTATCTATCTTTAACAGATTACCTATTTCACTTTCTATTCTAAACTATACTTTTATAAATAGTGTTGTCTATACCGAATTTTACTTTATAAATAGTTACAAAATAGTGTTTTGCGCCTATTTACATGGTCTGGTTTGTTAGTTGGTCGCCCCGACCGTGAACGTGAAGCAGCGAAGCGTCCCGGCAAAGGCACCCGGTGGCCGCGTCCAGCGCCTACCGTTTCCGGGGGGGCTCCTCGCCTTCTCTTCCCCCGTCCACCCATTCTCCTGGCCGCTCTTCCCCTTCGTCGTCGCACTCCGCTAGCTCACCTCCTCGTCCCCATATAAACCATATCCCT…	B73	MEST43-H06.T3 ISUM4-TN Zea mays cDNA clone MEST43-H06 3', mRNA sequence.	577 similar to UP:Q4NNS9_9DELT (Q4NNS9) LigA, partial (4%)	GRMZM2G023906_T01	GTCCACCCATTCTCCTGGCCGCTCTTCCCCTTCGTCGTCGCACTCCGCTAGCTCACCTCCTCGTCCCCATATAAACCATATCCCTCTCCGGGCCCCGCGCAGCCGCCGGCGACAAGCGCGCAGGAGCAGCAGTTGTCGCGCCTCACTGATGGCGACCGCCGTGGCGTCGCAGCCGTGCCACCTTCCCCTCAGCGCCGGCGGAGATCCCAGGTGCGCGGCCAGCACTTCGAATGTTCATACTCTGGAGAAAGTATATGGTTTCAGATTCATATGCAGAAGCATTGTTGATGTAAAGACTCACAAATTCCACTCCCGCATTTCAAAGAGGAAGTGCTACTTGAGGAACTCACTGTCGGAGTGTGACAGGACCATCCACAGTGGTAGATGGTTGGAGTTTCG…	abinitio|cdna|est|omrna|protein	good	1	182075296	182094029	GRMZM2G023906	1	WH	RefSeq DNA	NM_001149498	hypothetical protein LOC100275423 (LOC100275423), mRNA	hypothetical protein SORBIDRAFT_07g029190 [Sorghum bicolor]	C:chloroplast	hypothetical protein SORBIDRAFT_07g029190 [Sorghum bicolor]	242080157	XP_002444847	0	unknown protein [Oryza sativa Japonica Group]
12937	TC303554	620 homologue to UP:Q6QP55_MAIZE (Q6QP55) Epsilon-COP, partial (12%)	OnOff	OffOn	OffOff		A_92_P011899	sense gene model	cDNA and EST results agree. B73 result agrees with cDNA result.	A	cDNA	60	1 of 1	1	41764065	41764124	1.03	yes	CDS	1	CAACGTGTTCTGTGCGCTTGGAGTCGGAGCAAAAATGGAGGAACCAGCGGTTGATCCGGG	1	190	138	TC303554	CACATCGGCGCATCGTACAAGAAGAGCAAGCTGGCGAGACCACGATAGGGCCCTAGAACGTTGGGAGGAGGCCGACGTGGTACGCAGTTGGTTATCCGCCATCGTGGAGCGTAATTGCGCCCTGCGACGCCGAAGAGGCTCCACATCCTTCTGCCTCCCCCGCGGTGGCTTGGTCGGCACCGCTGGCTCCACCAAAGAGCGTCGCGGCCGTCGCGAAGAAGCCAACGTGTTCTGTGCGCTTGGAGTCGGAGCAAAAATGGAGGAACCAGCGGTTGATCCGGGCATCACGTTCTTCTGCCTCGCCACAAGGCCAAGCAAAAGAGGTATGTCATGAAGAAGATCAACCGCTTACCAAGAGGTAACACATGTGCTCATAACACAGGAAGACAAGAAGACTCT…	-	-	620 homologue to UP:Q6QP55_MAIZE (Q6QP55) Epsilon-COP, partial (12%)	AC216255.2_FGT004	ATGGCATCGGTGTCGCTCGCGCTCCTCCCAGCCACATCGGCGCATCGTACAAGAAGAGCAAGCTGGCGAGACCACGATAGGGCCCTAGAACGTTGGGAGGAGGCCGACGCGGTGCGCAGTTGGTTATCTGCCATCGTGGAGCGTAATCGCGCCCTGCGACGCCGAAGAGGCTCCACATCCTTCTGCCTCCCCCGCGGTGGCTTGGTCGGCACCGCTGGCTCCACCAAAGAGCGTCGTGGCCGTCGCGAAGAAGCCAACGTGTTCTGTGCGCTTGGAGTCGGAGCAAAAATGGAGGAACCAGCGGTTGATCCGGGCATCACGTTCTTCTGCCTCGCCACAAGGCCAAGCAAAAGAGGTGGAATAGGGAATGATGATATGGCGGATTTCTCCAAGGTGCGA…	abinitio	good	1	41763811	41764806	AC216255.2_FG004	1	NH	-	-	-	dna polymerase tau subunit	P:cellular biopolymer biosynthetic process F:binding P:nucleobase	epsilon-COP [Zea mays]	46981884	AAT08009	0.0467235	DNA polymerase III, tau subunit [Methylobacillus flagellatus KT]
12950	DR814568	864 similar to UP:Q9FIB2_ARATH (Q9FIB2) Selenium-binding protein-like, partial (5%)	OnOff	OffOn	OffOff		A_92_P011912	ambiguous	cDNA and EST results agree. B73 result agrees with cDNA result.	A	cDNA	60	1 of 2	5	1354936	1354995	5	yes	CDS	1	CATTGGAGCGTGGAATGGAGTTGCACGCTTTTGGTATTAGGTCACACTTGGAATCAGATG	1	190	112	DR814568	GCCTTATTGGCGAGCATGGTGTGATGATTAATTCAATCATGGAAGCTTCTCAAACCGACATTTGTGTTCTTGGAAATGAACTTCCATCAGACTTGATAGACACACTACTAAAGTGGATCCCAAGCAATGATGAGGAGCTTAGGCTTCGACTGTCCTCCCGTAGCACCGCCACACCGCACGCGTCCGTGGCGGCGTCCGCCTCGGCGCCGGTCTCGCACACCGCTCCCTGGCTGGGGAAGTTCATCGCCTCCGAGCCCTTCAACGTGGGGGGATTCGACTGGGCGATCTACTTCTACCCCGATGGGAAGAGCGGCGAGGATGGTATGTTGAAGTGACATGCTCTGAACTGCTCTTGGCTTCAGGCAGTCAGGCGGGATAACAAGCAGAGGTTTAGTCTGT…	B73	ZM_BFb0044E13.r ZM_BFb Zea mays cDNA 5', mRNA sequence.	864 similar to UP:Q9FIB2_ARATH (Q9FIB2) Selenium-binding protein-like, partial (5%)	GRMZM2G138752_T02	TTGTAGGAAATGAACTTCCATCAGACTTGATAGACACACTACTAAAGTGGATCCCAAGCAATGATGAGGAGCTTAGGCTTCGACTGTCCTCCCGTAGCACCGCCACACCGCACGCGTCCGTGGCGGCGTCCGCCTCGGCGCCGGTCTCGCACACCGCTCCCTGGCTGGGGAAGTTCATCGCCTCCGAGCCCTTCAACGTGGGGGGATTCGACTGGGCGATCTACTTCTACCCCGATGGGAAGAGCGGCGAGGATGGTATGTTGAAGTGACATGCTCTGAACTGCTCTTGGCTTCAGGTATGCTTATCCATGGTGGAAAGAAAAAGTGATTGACTCAGACTTGAAAAGAAAAGATGGCCTTTGCCCATTGACGCCTGAGGTAAGCCATCAAGTTTTCTAT…	abinitio|est|omrna|protein	good	5	1353283	1355754	GRMZM2G138752	1	WH	RefSeq peptide	NP_001169604	hypothetical protein LOC100383485	pentatricopeptide repeat-containing protein	C:cytoplasmic part C:intracellular membrane-bounded organelle	hypothetical protein LOC100383485 [Zea mays]	293335139	NP_001169604	0	hypothetical protein SORBIDRAFT_03g026520 [Sorghum bicolor]
12950	DR814568	864 similar to UP:Q9FIB2_ARATH (Q9FIB2) Selenium-binding protein-like, partial (5%)	OnOff	OffOn	OffOff		A_92_P011912	ambiguous	cDNA and EST results agree. B73 result agrees with cDNA result.	A	cDNA	59	2 of 2	3	221638254	221638195	3.09	yes	CDS	1	CATTGGAGCGTGGAATGGAGTTGCACGCTTTTGGTATTAGGTCACACTTGGAATCAGATG	1	190	112	DR814568	GCCTTATTGGCGAGCATGGTGTGATGATTAATTCAATCATGGAAGCTTCTCAAACCGACATTTGTGTTCTTGGAAATGAACTTCCATCAGACTTGATAGACACACTACTAAAGTGGATCCCAAGCAATGATGAGGAGCTTAGGCTTCGACTGTCCTCCCGTAGCACCGCCACACCGCACGCGTCCGTGGCGGCGTCCGCCTCGGCGCCGGTCTCGCACACCGCTCCCTGGCTGGGGAAGTTCATCGCCTCCGAGCCCTTCAACGTGGGGGGATTCGACTGGGCGATCTACTTCTACCCCGATGGGAAGAGCGGCGAGGATGGTATGTTGAAGTGACATGCTCTGAACTGCTCTTGGCTTCAGGCAGTCAGGCGGGATAACAAGCAGAGGTTTAGTCTGT…	B73	ZM_BFb0044E13.r ZM_BFb Zea mays cDNA 5', mRNA sequence.	864 similar to UP:Q9FIB2_ARATH (Q9FIB2) Selenium-binding protein-like, partial (5%)	GRMZM2G019874_T01	AGACCGATTTGTGTCGCAGAGTCCCGATATATGGGTCATGCACGGGTGAAAGCCCAGAATATGGTCGACTTTAGGTGGTCTGTTGGAGAAAATATGGATCACAAATCGTGTCTATTTACAACCTATTTTGGGTTTAAGTTGGATTTGGATCCTTTGTTGGACTCAGTCTCACGCATCTGTTCCGACACCCATGCACCGGAAGGTAAGGGTGCCGCCATTACCTCACCTCACGCTCCGCTGCGCCTCTTCCTCTTCAGCCGCTGCCTCCGTTTCCCCGCCGCCACCTAGACGCCTCCCTCCTCCCGTCCCACTCTGCGACCTCCTTGCTCACCGTCTCGGGCCTCCTCGCTCGCCGCTCTCACCTCCACCGCCTCGCCCTCACGCCGACCTCCTCCCCCT…	est|omrna|protein	good	3	221637176	221640542	GRMZM2G019874	-1	WH	-	-	-	pentatricopeptide repeat-containing protein	C:plastid	putative pentatricopeptide (PPR) repeat-containing protein [Oryza sativa Japonica Group]	20146256	BAB89038	0	hypothetical protein SORBIDRAFT_03g026520 [Sorghum bicolor]
12989	DR972899	531 similar to UP:Q4RMS4_TETNG (Q4RMS4) Chromosome 3 SCAF15018 whole genome shotgun sequence. (Fragment), partial (1%)	OnOff	OffOn	OffOff		A_92_P011950	inconclusive	EST result. No valid cDNA result. B73 result (EST vs genome) agree with EST result, but score below cut-off.	E	EST	1e-11	1 of 1	7	106335799	106335269	7.02	no info	NA	2	ATTGAAACAAAAAAACAACTTTCCGGAACGGAAAAATCCCAACCTTCATATTGGGCCCCC	1	190	34	DR972899	AACAAAACCCCCGGGCGTTGCATTAAAAATTTTTTTCTGGGGGGAGTTCCCAATTTAAGACCAACCCAAAAGGGGGCCCACAAACAAACATTGAAACAAAAAAACAACTTTCCGGAACGGAAAAATCCCAACCTTCATATTGGGCCCCCACCCCGGGGCTTCAAAAATGATCAAAGGAAAACCGGGAACCTGAAAACCCCCCACCTACTTTACGGGGAAAAACCCCCCTCCCCCAAGCCCCTATATATATGGGGGCTTTTATTTACAAAAAAAAACAACAACCCCCTAATGCCCCTGGGAAAAGGCCGCCCCTGCAAAAAAAAACAAAAAAAAAAATCCCCAAACCCCCAGCGGGGGGGTCGTTTGTACCTTGGGGGCAAGGACGGACAGTTCCCCTTC…	B73	ZM_BFb0096E15.f ZM_BFb Zea mays cDNA 3', mRNA sequence.	531 similar to UP:Q4RMS4_TETNG (Q4RMS4) Chromosome 3 SCAF15018 whole genome shotgun sequence. (Fragment), partial (1%)	GRMZM2G031824_T01	AAGCAAGCAGCGACTCCGTCCGCGCACGGCACCTTCCCCTCCCCCGCACGGCCGCACACACCAGACACCACCACCACTCGCAAGTCTCTTCGCCGTCTCGCCGAGTTATTAGAAGGCGGGGAAAAAAATCAACTCGAACGGGCGGGTGGCAACCAACCACCAAGCGGCGAGGGCGATGGCGGCGTCCTCGCCGCGGAAGCGGCTCCCTGCTGCGCGCCTCATCTTCGCCCTCCTCCTGATGTCCTCCGTGCTGCCGCGGGACGCCGGGGCGGTGGAACTGGGGCTGAAGCTGCCCTTCAGTCCGGGGGACGTGCTCCCCGTCCTGCCGCGGCAGGTGGCGTGGCCCGTCATGAACACGCTCCACAGCGCCGTCGACCTACTGCCGTCCTTCGTCGCCGC…	cdna|est|omrna|protein	good	7	106325567	106336444	GRMZM2G031824	1	WH	RefSeq peptide	NP_001142383	hypothetical protein LOC100274556	hypothetical protein LOC100274556 [Zea mays]	C:mitochondrion	hypothetical protein LOC100274556 [Zea mays]	226500294	NP_001142383	0	hypothetical protein [Zea mays]
13006	CO443884	795 unknown	OnOff	OffOn	OffOn		A_92_P011965	inconclusive	EST result. No valid cDNA result. B73 result (EST vs genome) agree with EST result, but score below cut-off.	E	EST	3e-29	1 of 1	5	145510356	145509720	5.05	no info	NA	2	ACAAAATTGTTGTCAATAGGTCTTTACCTAGCCCCTCTGGCGATTTCCACGCCAAAATGA	1	190	169	CO443884	CGCAATCGCCCCCCACTCAGACTCAGCCACTGCCGAACTCCGCCGGCTATTACACGCTAACACGCACGAGTCACTACAGGCTGCACTGATGGTCAATTCAGTACTGTACGTATGTTCTGATGGCCAGGCGGCTGCTGGCAGGGCTCGCCATAGTCTTAGTGGCCGCAGCGCTCTCGTGCAGCGCGGAATCGCAGCTCTCCGGGGGGTTCTACTCCTTGAGCTGCCCCGCCTTGCTCAGCATCTTGCCCCAAGCCATGTCGCAGGCCGTGACCAACAACACACCCACCGACGTCATGGTGCTACTCTATCTTCTTTCACTACTGCTCAAACTAAGTGGCTGCGACCTCGTCGCTGTTGATGGACTACACGCCCACGACACCCGGTCAGAACGGCTCCGGC…	F-352 near isogenic line	MZCCL10064B01.g Maize Endosperm cDNA Library Zea mays cDNA, mRNA sequence.	795 unknown	GRMZM2G405581_T04	GTCAGTGTGCGCCATCGCCCCCCACTCAGACTCAGCCACTGCTGCAGTCCGCCGGCTAGTACACGTACGACAGGCTGTACCGAGGTTCAGTTCGGTAGTGTAGTTGTAGGTTGCGATGGCGAGGCGGCTGCTGGCGGCGGTCGCCATAGTAGTCGTGGCCGCCGCGCTCGCGTGCGGCGCGGGCGCGCAGCTCTCGGCGGGGTTCTACTCGTCGAGCTGCCCCGCCGTGCACAGCATCGTGCGCCAGGCCATGTCGCAGGCCGTCACGAACAACACGCGCAGCGCCGCCGCCGTGCTCCGCGTCTTCTTCCACGACTGCTTCGTCAATGTGAGCAAGAGCGACCATGCCTTGCTTATTCGTTCAATATACTATAGTACTGTACTGTATGTCATCCGATG…	est	good	5	145508567	145510366	GRMZM2G405581	-1	WH	UniProtKB/TrEMBL	B8A1V6	Putative uncharacterized protein	bacterial-induced peroxidase precursor	F:metal ion binding C:cytoplasmic membrane-bounded vesicle C:mitochondrion	Os02g0236800 [Oryza sativa Japonica Group]	115445227	NP_001046393	3.62e-101	hypothetical protein OsI_06496 [Oryza sativa Indica Group]
13198	TC313467	1432 similar to UP:Q49IM2_BRANA (Q49IM2) Lipase 1, partial (20%)	NC	OffOn	OffOn		A_92_P012152	sense gene model	No EST. cDNA result. B73 result agrees with cDNA result.	A	cDNA	60	1 of 1	6	157497147	157497206	6.06	yes	UTR	1	TTAAGGGTCTGTTTGTCTGTATAAGCTATGTAACAGCTGTTGCGCTGAGAAAACTCAAAG	1	189	125	TC313467	NA	NA	NA	1432 similar to UP:Q49IM2_BRANA (Q49IM2) Lipase 1, partial (20%)	GRMZM2G069503_T01	GCAATTCTTCCCCCCCCCCCCAAAAAAAACACACGGTGCGGCGGAAGGAAGCAGCCATGGCGCTCACGCCTGTCTTGCTCCTCCTGCTGGCCTACTGCCTCTCGGGCGTGAGCTCATCTGCAGGCCCGCCGCCACGCAGCTTCACCTCCCTGTTCGCCCTCGGGGACTCGTACATCGACGCCGGCAACTTCGTGACCATGGCCACGCCGGTCGCTCCGGTGTGGGTCGACAAGCCTCCCTACGGCATGACCTTCTTCGAACGCCCGACGGGGCGCTTCAGCGACGGAAGGGTCATCGTAGACTTCGTAGCCGCGGCGCTTGGCGTCCCGTTCCTCCCGGCTTCGCTAGCCAACAGCTCGGACGACGACGTCGCGCGCCGCGGCGGCGTGAACTTCGCCG…	est	good	6	157495435	157497290	GRMZM2G069503	1	WH	-	-	-	Os05g0506600 [Oryza sativa Japonica Group]	C:cytoplasmic membrane-bounded vesicle F:catalytic activity	Os05g0506600 [Oryza sativa Japonica Group]	115464773	NP_001055986	5.89e-124	hypothetical protein OsI_20551 [Oryza sativa Indica Group]
13358	DN223211	696 weakly similar to PRF:NP_568373.1:18419900:NP_568373 expressed protein (Arabidopsis thaliana), partial (9%)	OnOff	OffOn	OffOff		A_92_P012308	antisense gene model	cDNA and EST results agree. B73 result agrees with cDNA result.	A	cDNA	60	1 of 1	8	157666922	157666981	8.06	no	CDS	1	GGTGGCAGAGATGATGCCACACCGATATACGGCAGTGGTAGGGTGAAAGCGTAGATGGAC	1	188	145	DN223211	ATATAGCTTCCCAGCTCCGTAGGGTACAACGTTTTCTTTCTCTCACACATGGTACAACAACTTCCTCACAACAAACATGAAAACCTAGAAAAAAAAGACAGGAGCCGGGGAGCCAGAGGAGGGCAGGGCGGTGGCGTCGACGATGAGCAAAGGAGTACTGATGATGTTGCTGGCAGCGACAGTGATCCTCCTGTGGCTGTCATTGGTGCTGCAACCGCTGATCTTTTCACTTCGTCCCTGCGGTGATGATGCTACTGCCCCCGCTGTGCATACTCTTCTCCGACCTTCACACTCAGTAACATCAAATGTCTGACTGCCAGATACTTAGTCCTCCTCTCGATCTTTATTCCCTATATATCAGTATGCTATTTCCTCGCCTTTATTGGTGGGTATACATAT…	inbred B73	MEST1139_G06.T7-1 UGA-ZmSAM-XZ2 Zea mays cDNA, mRNA sequence.	696 weakly similar to PRF:NP_568373.1:18419900:NP_568373 expressed protein (Arabidopsis thaliana), partial (9%)	GRMZM2G040309_T01	CCGCGCAGGCAGGCGGTTCCGTCCCGGCTCTTCCCACCCACCCCGCCGAGGATGGCGCCGTCCCCCGTCACGTGCCGCCCCTCCGCGGCGCGGCACCGCCCGCTGCTGGTCCGCGCCCCCGCGCCGCGCGCTGCCGACGGGGCGGCGCTGATGCTGCCGCTGCCGCTGCGGAGGAGGGAGGCGCTGCTGGCCGCAGCGGCGCGGCCGCACGCGCGGTGGATCGCGGCGGACCCGTGGGCGTCGGCACACGCCTGGACGAGCCCTGGAAGGGGCAGGGGGGACGCGACAAGGTGCGCGGCGGCGGGGCGGGTCGCGGGGAGCAGCAGCGCGGGCGCCGGGAGGAGCGCCGGGATGGAGGTGGCCATCGCCGCCGCTGCGGTCGTCGCCATGGGCACGGGG…	est|omrna|protein	good	8	157665920	157671554	GRMZM2G040309	-1	WH	-	-	-	hypothetical protein SORBIDRAFT_03g046260 [Sorghum bicolor]	C:membrane C:mitochondrion C:plastid P:transmembrane transport	hypothetical protein SORBIDRAFT_03g046260 [Sorghum bicolor]	242055619	XP_002456955	2.95e-157	hypothetical protein LOC100272467 [Zea mays]
13381	AI795609	624 homologue to PIR:S65775:S65 homeotic protein Hox2b - maize (Zea mays), partial (0%)	NC	OffOn	OffOff		A_92_P012331	ambiguous	cDNA and EST results agree. B73 result agrees with cDNA result.	A	cDNA	60	1 of 3	3	150121050	150121109	3.05	yes	UTR	1	CTGCTGGTGTTCTTCGAGAGCTCCGTTTTATATGATAAGCCGCTCACTAAGTGAATATGT	1	188	99	AI795609	CCAGCAAATTATTCAATGAGAACTAAGATCAGTTGGCATTCTAACTTGTACACATAGAATCAGTTATGAAATGAAATGACGTGCCGCAAAAACTAATTCTAAACAAAATCTGCTCCTTCTATATAGAGCGCTGAATTTAACTATCAACCTATATCGCCCTCCATTTGGTGGCAACAAGTAGCTCTCACTTTTGAGTACTTCTGTGCCTAACGACCACAATGTCGATAACAATGACTTCTTGCCTTCTCAGAGATTTAAACACCCCATGAATGCAACCCAACACTAATCTGTTGATATGTCAAGGACAGACATAACAAGAAACAACTTTTATTTAGGTGGCACCATATGTATCTTCAATAAGTAAGCAGGATTGGTGTGGCCTAGCAAGCGGTTGCAGGG…	W23	614004C01.x4 614 - root cDNA library from Walbot Lab Zea mays cDNA, mRNA sequence.	624 homologue to PIR:S65775:S65 homeotic protein Hox2b - maize (Zea mays), partial (0%)	GRMZM2G066333_T01	CCAGCAAATTATTCAATGAGAACTAAGATCAGTTGGCATTCTAACTTGTACACATAGAATCAGTTATGAAATGAAATGACGTGCCGCAAAAACTAATTCTAAACAAAATCTGCTCCTTCTATATAGAGCGCTGAATTTAACTATCAACCTATATCGCCCTCCATTTGGTGGCAACAAGTAGCTCTCACTTTTGAGTACTTCTGTGCCTAACGACCACAATGTCGATAACAATGACTTCTTGCCTTCTCAGAGATTTAAACACCCCATGAATGCAACCCAACACTAATCTGTTGATATGTCAAGGACAGACATAACAAGAAACAACTTTTATTTTAGGTGGCACCATATGTATCTTCAATAAGTAAGCAGGATTGGTGTGGCCTAGCAAGCGGTTGCAGG…	est|omrna	good	3	150120537	150121375	GRMZM2G066333	1	NH	-	-	-	LOC542536 [Zea mays]	F:DNA binding	LOC542536 [Zea mays]	162464040	NP_001105549	0.0111668	-
13381	AI795609	624 homologue to PIR:S65775:S65 homeotic protein Hox2b - maize (Zea mays), partial (0%)	NC	OffOn	OffOff		A_92_P012331	ambiguous	cDNA and EST results agree. B73 result agrees with cDNA result.	A	cDNA	59	2 of 3	6	146360162	146360221	6.05	no	UTR	1	CTGCTGGTGTTCTTCGAGAGCTCCGTTTTATATGATAAGCCGCTCACTAAGTGAATATGT	1	188	99	AI795609	CCAGCAAATTATTCAATGAGAACTAAGATCAGTTGGCATTCTAACTTGTACACATAGAATCAGTTATGAAATGAAATGACGTGCCGCAAAAACTAATTCTAAACAAAATCTGCTCCTTCTATATAGAGCGCTGAATTTAACTATCAACCTATATCGCCCTCCATTTGGTGGCAACAAGTAGCTCTCACTTTTGAGTACTTCTGTGCCTAACGACCACAATGTCGATAACAATGACTTCTTGCCTTCTCAGAGATTTAAACACCCCATGAATGCAACCCAACACTAATCTGTTGATATGTCAAGGACAGACATAACAAGAAACAACTTTTATTTAGGTGGCACCATATGTATCTTCAATAAGTAAGCAGGATTGGTGTGGCCTAGCAAGCGGTTGCAGGG…	W23	614004C01.x4 614 - root cDNA library from Walbot Lab Zea mays cDNA, mRNA sequence.	624 homologue to PIR:S65775:S65 homeotic protein Hox2b - maize (Zea mays), partial (0%)	GRMZM2G137317_T01	GGCTCCACCAAACTTAAGCGCTCACTCCTTAATCCCCTCCTATTCTCATTCCTATAAAAGACATAGAACTGCAGTCCCTGCGTTCAATTATGGCTGGTGAAGAGAAGGGACTTGGATTGGTTCCTCTTTATTTTTCTGTTTCCCTCGCCCTTCAAATTTTTTATCGGATGATGTACATATGTGCAGAATACTATGGCAGCCAAGGCTATTAGAAGGCAGTGAAACATATTCACTTAGTGAGCGGCTTATCATATAAAACAGAGCTCTCGAAGAACACCAGCAGAATAATGAACATACACCACAGGGGGAGCGACTTCATGATTTTATAATGAAATACTTACCCATCTCTAGGAGCGCAGGCCATGATTCCAACAGCACTGTGTGCACATGTGAAGGCCC…	est	good	6	146357909	146360444	GRMZM2G137317	-1	NH	-	-	-	LOC542536 [Zea mays]	F:DNA binding	LOC542536 [Zea mays]	162464040	NP_001105549	0.0132567	-
13381	AI795609	624 homologue to PIR:S65775:S65 homeotic protein Hox2b - maize (Zea mays), partial (0%)	NC	OffOn	OffOff		A_92_P012331	ambiguous	cDNA and EST results agree. B73 result agrees with cDNA result.	A	cDNA	58	3 of 3	6	143767567	143767508	6.05	yes	UTR	1	CTGCTGGTGTTCTTCGAGAGCTCCGTTTTATATGATAAGCCGCTCACTAAGTGAATATGT	1	188	99	AI795609	CCAGCAAATTATTCAATGAGAACTAAGATCAGTTGGCATTCTAACTTGTACACATAGAATCAGTTATGAAATGAAATGACGTGCCGCAAAAACTAATTCTAAACAAAATCTGCTCCTTCTATATAGAGCGCTGAATTTAACTATCAACCTATATCGCCCTCCATTTGGTGGCAACAAGTAGCTCTCACTTTTGAGTACTTCTGTGCCTAACGACCACAATGTCGATAACAATGACTTCTTGCCTTCTCAGAGATTTAAACACCCCATGAATGCAACCCAACACTAATCTGTTGATATGTCAAGGACAGACATAACAAGAAACAACTTTTATTTAGGTGGCACCATATGTATCTTCAATAAGTAAGCAGGATTGGTGTGGCCTAGCAAGCGGTTGCAGGG…	W23	614004C01.x4 614 - root cDNA library from Walbot Lab Zea mays cDNA, mRNA sequence.	624 homologue to PIR:S65775:S65 homeotic protein Hox2b - maize (Zea mays), partial (0%)	GRMZM2G061198_T01	CCAGCAAATTATTCAATGAGAATTAAGATCAGTTGGCATTCTAACTTGTACACATAGAATCAGTTATGAAATGAAATGACGTGCCGCAAAAACTAATTCTAAACAAAATCTGCTCCTTCTCTATAGAGCATTGAATTTAACTATCAACCTATATCACCCTCCATTTGGTGGCAACAAGTAGCTCTCACTTTTGAGTACTTCTGTGCCTAACGACCACAATGTCGATAACAATGACTTCTTGCCTTCTCAGAGATTTAAACACCCCATGAATGCAACCCAACACTAATCTATTGATATGTCAAGGACAGACATAACAAGAAACAACTTTTATTTAGGTGGCACCATATGTATCTTCAAGAAGTAAGCAGGATTGGTGTGGCCTAGCAAGCGGTTGCAGGC…	est|omrna	good	6	143767284	143768078	GRMZM2G061198	-1	NH	-	-	-	LOC542536 [Zea mays]	F:DNA binding	LOC542536 [Zea mays]	162464040	NP_001105549	0.00454383	-
13800	DT647357	783 weakly similar to PRF:NP_567819.1:18417262:NP_567819 expressed protein (Arabidopsis thaliana), partial (6%)	OnOff	OffOn	OffOn		A_92_P012720	sense gene model	cDNA and EST results agree. B73 result agrees with cDNA result.	A	cDNA	60	1 of 1	2	30273819	30273760	2.04	yes	CDS	1	GAGCAGTACCATTCCAGTATGACAACATGCGACAAACACATAGGACCCAAAGAAACAGTT	1	185	112	DT647357	GCCACTCCCCTAGTGGATGGTAGTAGTAGTACTAGCTAACTGTCATGCTCCTGTCTCTCAGTTAGATTTCTTTAGGCTTTATGGATCTCAGAGGTCGCGTTTATGATCAGAAGAAGGCAATGATCAACTTATTTGACCTCAGCGCAGGGATGTCTAGCACAAACATGCTCACAGATCGAGCTCGTATAGATGGTTCTCCAGCGTGTAGAAGCAGGCAAGATGCCAAGAGAACAGTTGATCCTGCTAAAGTTTATACCAACGATAAAGTAGGAGCTAGTAACTGGAGCTCATCCAGAAATAAATCAAATGTGTCTCCATTGAATGTGGCGTTAGAAAAGGAGATGTCCAAGGAATTGGAATCAAAGAAGAAGTCACCAAGTGTGGTTGCCAGATTGATGG…	B73	ZM_BFb0108E20.r ZM_BFb Zea mays cDNA 5', mRNA sequence.	783 weakly similar to PRF:NP_567819.1:18417262:NP_567819 expressed protein (Arabidopsis thaliana), partial (6%)	GRMZM2G051932_T02	CGCGTCGCGCCCCGCGCCCCGCGCCGGCGAATGCTCCGGCTCTCCTCGCCGCAGAGGTCGCGTTTATGATCAGAAGAAGGCAATGATCAACTTATTTGACCTCAGCGCAGGGATGTCTAGCACAAACATGCTCACAGATCGAGCTCGTATAGATGGTTCTCCAGCGTGTAGAAGCAGGCAAGATGCCAAGAGAACAGTTGATCCTGCTAAAGTTTATACCAACGATAAAGTAGGAGCTAGTAACTGGAGCTCATCCAGAAATAAATCAAATGTGTCTCCATTGAATGTGGCGTTAGAAAAGGAGATGTCCAAGGAATTGGAATCAAAGAAGAAGTCACCAAGTGTGGTTGCCAGATTGATGGGACTTGAAGAAGATCTACCTGGTCAAGAGCCAGCATT…	est	good	2	30272902	30276875	GRMZM2G051932	-1	WH	-	-	-	-	-	hypothetical protein SORBIDRAFT_06g021940 [Sorghum bicolor]	242076402	XP_002448137	0	hypothetical protein OsJ_15391 [Oryza sativa Japonica Group]
13843	TC288504	2148 similar to UP:Q5DK69_LYCES (Q5DK69) Pollen-specific kinase partner protein, partial (66%)	OnOff	OffOn	OffOff		A_92_P012762	sense gene model	No EST. cDNA result. B73 result agrees with cDNA result.	A	cDNA	60	1 of 1	5	135453853	135453797	5.04	yes	CDS	1	CAAAGAAAGGGAAGACGAGCCTAGGCGACGCCATCTACCGTAGCATCACCGAGGACACGT	1	185	26	TC288504	NA	NA	NA	2148 similar to UP:Q5DK69_LYCES (Q5DK69) Pollen-specific kinase partner protein, partial (66%)	GRMZM2G173729_T01	CTCGGCCGTCGTGCGCGACATGCTCTCTCCATCCCGTCCCGCCCACCGCTGCTCCCTTGCCTGAGCTGCCGCCCGCCGCCGTCGCCGTGGGACCGATCGGTAGTAATCGGTCCAGAGCGCGGTGCAGCGAGCGGGAGCGAGGGAGGCGTCGTCGGCCGTCCTTCGTGCCCCGCGTTCGTTCTTGGAATTGGTCCGCGCGCGTCCTCATCAGCTGCGGGAGTCAGGGTGGCGCCTCGTGAGGCGGCGCGGCGGTGCAAGACCGCCGAGTGCCGCGCGCCCAGGCCTTGCGCGCCAAGCTCGAGGCGGCGGGCTGGGTGATGGTGCGCTTCCTCCGGCGCGGACACAGCCTTCACAAGACCGGATCGCACAACAGCAACCAGCAGCAGCAGCTGCTGCGAG…	cdna|est|omrna|protein	good	5	135452416	135455375	GRMZM2G173729	-1	WH	-	-	-	pollen-specific kinase partner protein	C:mitochondrion F:Rho guanyl-nucleotide exchange factor activity	hypothetical protein SORBIDRAFT_04g010270 [Sorghum bicolor]	242064778	XP_002453678	0	hypothetical protein LOC100216854 [Zea mays]
13870	DR794710	665 similar to UP:Q7F261_ORYSA (Q7F261) Photoreceptor-interacting protein-like, partial (27%)	NC	OffOn	OffOn		A_92_P012789	sense gene model	cDNA and EST results agree. B73 result agrees with cDNA result.	A	cDNA	60	1 of 1	7	161347216	161347275	7.04	yes	CDS	1	AGGAAGCGGCCGTGTTTAGCCCCTACTCCAGTCCGAGCACCGCCTTATTGCTGCAGAGGA	1	185	141	DR794710	CTGTATAATACTCTGCCACCGCTGCTGCGGTACGGTGCTGCTACCAAACCGCAGGAAGGACGGGAGGCTTGGAGCTTGCCTGCCGGGGACCGAGCTGCTGCCGGTGCTCGAAGCGATGAAGCTGGTGACGGGGGTGGATTTGGAGACGGAGGTGGAGCTGTCGCCGATCGCCAAGGCCGAGGAAGCGGCCGTGTTTAGCCCCTACTCCAGTCCGAGCACCGCCTTATTGCTGCAGAGGAGAGTCGTGTCGTGGTCCACGGAGACCGGGTCTCCGGCGACGGTCCGCGTGCGCCTCGGCGACAGAAGCTTCGACCTGCACAAGGACCCTCTGGTGTCCAAGTGCAAGTACTTCAGCGAGGCGTCGCTCCAGTCCGGCGGCGACGTCGTCGAGCTGCCGGC…	B73	ZM_BFb0015I14.r ZM_BFb Zea mays cDNA 5', mRNA sequence.	665 similar to UP:Q7F261_ORYSA (Q7F261) Photoreceptor-interacting protein-like, partial (27%)	GRMZM2G023346_T01	GGGAAACGCCGCTGCCAGCCACCGTCGTCGCAGTGCCGCACGCGCACCCAGGCCCCAGGCCCAGGGGGCGTCGTAAGAAAACCTGCACGAGGGGGAGGGCGATCCGATTTCCCAGCCTGAAAACTGGGGTTCAACTCCCATTCGTGCGCCCTCAGCCATTGTACCCTTTTGCACGCCTCCCTATGTTACTTCCTTCCTCCCACACTCCTCCGTCTCCTCCATGCGGGCTGCTGTATAATACTCTGCCACCGCTGCTGCGGTACGGTGCTGCTACCAAACCGCAGGAAGGACGGGAGGCTTGGAGCTTGCCTGCCGGGGACCGAGCTGCTGCCGGTGCTCGAAGCGATGAAGCTGGTGACGGGGGTGGATTTGGAGACGGAGGTGGAGCTGTCGCCGATC…	cdna|est|omrna|protein	good	7	161346807	161349645	GRMZM2G023346	1	WH	RefSeq peptide	NP_001146359	hypothetical protein LOC100279937	phototropic-responsive nph3 family protein	F:protein binding P:response to light stimulus F:signal transducer activity	hypothetical protein LOC100279937 [Zea mays]	226500830	NP_001146359	0	hypothetical protein SORBIDRAFT_02g037680 [Sorghum bicolor]
13942	TC285306	369 similar to UP:Q6UAL1_ORYSA (Q6UAL1) Myosin heavy chain class XI E3 protein, partial (7%)	OnOff	OffOn	OffOff		A_92_P012856	ambiguous	cDNA and EST results agree. B73 result agrees with cDNA result.	A	cDNA	60	1 of 3	2	5028954	5029013	2.02	yes	CDS	3	AAGAGCAGAAATTTTGGCTAATGCTGCGCGACTAATCCAAAGGCGTATAAAGACACATCT	1	184	168	TC285306	GCCAGTTCGGCACCACGTACCGGAGCTTGTCGACAGCGATGAGAAGGCTGCCTGTGCAGCGATATGTGATAGAATGGGTTTGAAAGGATATCAGATAGGGATCACTAAGGTATTCCTAAGAGCTGGTCAGATGGCAGAGCTGGATGCTCGAAGAGCAGAAATTTTGGCTAATGCTGCGCGACTAATCCAAAGGCGTATAAAGACACATCTTATGCGAAAGGAATTCATCAAATTTAAGAAAAGCCTCAGTTCAATCTCAGAAGTTCTGGAGAGCACGACTAGCTAAAAAGATTTTTGAGTATATGAGGAGAGACGCTGCTTCAATTAGGATACAAAAGCACGTGCGTGTGCATTCTGCCAGAAAAGCGT	-	-	369 similar to UP:Q6UAL1_ORYSA (Q6UAL1) Myosin heavy chain class XI E3 protein, partial (7%)	GRMZM2G443903_T01	ATGCGGCCGCGGCCCTCCCGCTTCCTCCAGCTACTCCTTGTCGTTGTGATCGCCTGCGCCGTTCCGGGGGTGAGATGCTCCGACCGGCGGTTTCCGCACCTCGACCGCGTCCGCGAGCTCCAACGCCGGGAGGGCTCGTCATCGGCCGAGCAGGAGGCCGCTGCGAGGGGACTTCTGGCGCGCCTCCTACCGTCACACTCTACCAGCTTTGAGTTCAGAGTCATCTCCACCTCCACGGAGCTATGTGGTGGGAAGACATGTTTCGTCATCAACAACCACCCGTTGTTTGATGGAGAAGGGACTCCAGAAATATTGATACTTGGAGCAAGTGGGGTGGAAATTTCTGCTGGCTTTCATTGGTACTTGAAACACTATTGTGCAGCACATATATCTTGGGAT…	abinitio|est|omrna	good	2	5005786	5031005	GRMZM2G443903	1	WH	RefSeq peptide	NP_001131519	hypothetical protein LOC100192858	myosin family expressed	F:alpha-N-acetylglucosaminidase activity P:metabolic process F:motor activity F:ATP binding C:myosin complex F:actin binding	H0212B02.15 [Oryza sativa (indica cultivar-group)]	90399367	CAJ86183	0	hypothetical protein SORBIDRAFT_01g034960 [Sorghum bicolor]
13942	TC285306	369 similar to UP:Q6UAL1_ORYSA (Q6UAL1) Myosin heavy chain class XI E3 protein, partial (7%)	OnOff	OffOn	OffOff		A_92_P012856	ambiguous	cDNA and EST results agree. B73 result agrees with cDNA result.	A	cDNA	59	2 of 3	2	198497095	198497154	2.07	yes	UTR	1	AAGAGCAGAAATTTTGGCTAATGCTGCGCGACTAATCCAAAGGCGTATAAAGACACATCT	1	184	168	TC285306	GCCAGTTCGGCACCACGTACCGGAGCTTGTCGACAGCGATGAGAAGGCTGCCTGTGCAGCGATATGTGATAGAATGGGTTTGAAAGGATATCAGATAGGGATCACTAAGGTATTCCTAAGAGCTGGTCAGATGGCAGAGCTGGATGCTCGAAGAGCAGAAATTTTGGCTAATGCTGCGCGACTAATCCAAAGGCGTATAAAGACACATCTTATGCGAAAGGAATTCATCAAATTTAAGAAAAGCCTCAGTTCAATCTCAGAAGTTCTGGAGAGCACGACTAGCTAAAAAGATTTTTGAGTATATGAGGAGAGACGCTGCTTCAATTAGGATACAAAAGCACGTGCGTGTGCATTCTGCCAGAAAAGCGT	-	-	369 similar to UP:Q6UAL1_ORYSA (Q6UAL1) Myosin heavy chain class XI E3 protein, partial (7%)	GRMZM2G037807_T02	GTATTCCTAAGAGCTGGTCAGATGGCAGAGCTGGCTGCTCGAAGAGCAGAAATTTTGGCTAATGCTGCGTGACTAATCCAAAGGCGTATAAAGACACATCTTATGCGAAAGGAATTCATCAAATTAAGAAAAGCCTCAGTTCAATCTCAGAAGTTCTGGAGAGCACGACTAGCTAAAAAGATTTTTGAGTATATGAGGAGAGACGTTGCTTCAATTAGGATACAAAAGCACGTGCGTGCGCATTCTGCCAGAAAAGCGTACCTGCAAGTATATGAATCAGCTACAGCAATACAAACAGGATTGCGAGCAATGGCAGCTCGCAACGAACATAGATTCCGAAGAGAGACCAGGGCATCCATAATTATCCAAACTCGGTGGCGCCAACACAGAGCTTATGCT…	est|omrna	good	2	198496985	198499146	GRMZM2G037807	1	WH	-	-	-	myosin family expressed	F:actin binding C:myosin complex F:ATP binding F:motor activity	hypothetical protein SORBIDRAFT_01g008180 [Sorghum bicolor]	242038139	XP_002466464	0	Os03g0747900 [Oryza sativa Japonica Group]
13942	TC285306	369 similar to UP:Q6UAL1_ORYSA (Q6UAL1) Myosin heavy chain class XI E3 protein, partial (7%)	OnOff	OffOn	OffOff		A_92_P012856	ambiguous	cDNA and EST results agree. B73 result agrees with cDNA result.	A	cDNA	59	3 of 3	5	7363570	7363511	5.01	yes	CDS	3	AAGAGCAGAAATTTTGGCTAATGCTGCGCGACTAATCCAAAGGCGTATAAAGACACATCT	1	184	168	TC285306	GCCAGTTCGGCACCACGTACCGGAGCTTGTCGACAGCGATGAGAAGGCTGCCTGTGCAGCGATATGTGATAGAATGGGTTTGAAAGGATATCAGATAGGGATCACTAAGGTATTCCTAAGAGCTGGTCAGATGGCAGAGCTGGATGCTCGAAGAGCAGAAATTTTGGCTAATGCTGCGCGACTAATCCAAAGGCGTATAAAGACACATCTTATGCGAAAGGAATTCATCAAATTTAAGAAAAGCCTCAGTTCAATCTCAGAAGTTCTGGAGAGCACGACTAGCTAAAAAGATTTTTGAGTATATGAGGAGAGACGCTGCTTCAATTAGGATACAAAAGCACGTGCGTGTGCATTCTGCCAGAAAAGCGT	-	-	369 similar to UP:Q6UAL1_ORYSA (Q6UAL1) Myosin heavy chain class XI E3 protein, partial (7%)	GRMZM2G460396_T01	GTGCAGGGGACTCCGGTGAACATCATCGTCGGCTCGCACGTGTGGCTGGAGGACCCCGGCGAGGCGTGGGTCGACGGCGTCGTCACCGAGATCAAAGGCGGCGACGCCACCATCGCCACCACCAACGGCAAAACGGTCGTGGCGAGCCTTGGCAGCGTATACCCCAAGGACACGGAGGCGCCGCCGGCAGGAGTGGACGACATGACCAAGCTAGCCTACCTCCACGAGCCGGGCGTCCTGCACAACCTCTCCTGCCGGTACGGCCTCAACGAGATATACACGTACACCGGGAACATCTTGATCGCGGTGAACCCCTTCCAGAGGCTGCCGCATCTGTACGACGTGCACATGATGGAGCAGTACAAGGGCGCCAGCTTCGGGGAGCTCAGCCCTCATCTC…	oprotein	good	5	7359267	7367484	GRMZM2G460396	-1	WH	-	-	-	myosin family expressed	F:actin binding C:myosin complex F:ATP binding F:motor activity	hypothetical protein SORBIDRAFT_01g008180 [Sorghum bicolor]	242038139	XP_002466464	0	Os03g0747900 [Oryza sativa Japonica Group]
13969	TC308060	809 similar to PIR:B21211:IRTR42 protamine 2c - rainbow trout (Oncorhynchus mykiss), partial (76%)	NC	OffOn	OffOn		A_92_P031643	antisense gene model	cDNA and EST results agree. B73 result agrees with cDNA result.	A	cDNA	60	1 of 1	1	64238248	64238307	1.04	no	UTR	3	TTCCGTGGTTTCTTTGCATTGAGTACGTGATGGATTACTGGACTAGCACCAGTTGCTTAG	1	67	18	TC308060	AACAATTCACATTTTTATTTAACCGCATGGCCCACTCATCATATCTCTGTCCCTCTCTCTCTCTCTCTGCAGTATTTACTAATTAACAACAGCGTATGTATTACTTTACATGTGTGTTAAACACTTCAAATGTACTCATCACATGAACTTTTATCCGCTGCTAATCAACACAGCAACATGAGAATAGAAAGGGGGAGGGGTAACACCAGATGAAATGCCCGTAAGAATTTGCATCTGCAGACTATATATAGACAGTAATTAATTCACACTGATGGACTGTTTCTTGTTCCGTGGTTTCTTTGCATTGAGTACGTGATGGATTACTGGACTAGCACCAGTTGCTTAGCCCGCCATGGACGTCGAAGTGCACCGGGACGTCATCCTTGCCGCCGTAAACAC…	-	-	809 similar to PIR:B21211:IRTR42 protamine 2c - rainbow trout (Oncorhynchus mykiss), partial (76%)	GRMZM2G147698_T01	GCTGGCTGCTGGTGCATGCTGGCATCCTTTTCTCTCTCTTTCTCTTTCTCTTTCTCCTGGCCTCTCTTCAATTCGGCTCCTAGTAGCCTGCCGCCATCACATCTCGCCTTCCATATAACGAGCGATCATCGTCAAGGATCGGTCGGCGCGCGCGCGAGGCCAACGGCCGGCTGGGGTTTTAGCTTGCTAGCTCCTGGCGCCAGGCTATCCCGGCATGGCGAAGCAGTCGTGCTGCCACAAGAAGAAGCTTAGGAGAGGGCTCTGGTCCCCCGAGGAGGACGAGAAGCTCATGAACCACATTGCCAAGTACGGCCACGGCTGCTGGAGCTCCGTACCCAAGCTTGCAGGCCTCGACAGGTGTGGCAAGAGCTGCAGGCTGAGGTGGATAAACTACCTGAG…	cdna|est|omrna|protein	good	1	64237900	64239729	GRMZM2G147698	-1	WH	RefSeq peptide	NP_001132616	hypothetical protein LOC100194090	myb transcription factor	F:DNA binding P:regulation of transcription C:nucleus	hypothetical protein LOC100194090 [Zea mays]	239047682	NP_001132616	1.81e-177	myb-related protein Hv33 [Zea mays]
13969	TC308060	809 similar to PIR:B21211:IRTR42 protamine 2c - rainbow trout (Oncorhynchus mykiss), partial (76%)	NC	OffOn	OffOn		A_92_P012881	sense gene model	cDNA and EST results agree. B73 result agrees with cDNA result.	A	cDNA	60	1 of 1	1	64238211	64238152	1.04	yes	UTR	3	TATATATAGTCTGCAGATGCAAATTCTTACGGGCATTTCATCTGGTGTTACCCCTCCCCC	1	184	114	TC308060	AACAATTCACATTTTTATTTAACCGCATGGCCCACTCATCATATCTCTGTCCCTCTCTCTCTCTCTCTGCAGTATTTACTAATTAACAACAGCGTATGTATTACTTTACATGTGTGTTAAACACTTCAAATGTACTCATCACATGAACTTTTATCCGCTGCTAATCAACACAGCAACATGAGAATAGAAAGGGGGAGGGGTAACACCAGATGAAATGCCCGTAAGAATTTGCATCTGCAGACTATATATAGACAGTAATTAATTCACACTGATGGACTGTTTCTTGTTCCGTGGTTTCTTTGCATTGAGTACGTGATGGATTACTGGACTAGCACCAGTTGCTTAGCCCGCCATGGACGTCGAAGTGCACCGGGACGTCATCCTTGCCGCCGTAAACAC…	-	-	809 similar to PIR:B21211:IRTR42 protamine 2c - rainbow trout (Oncorhynchus mykiss), partial (76%)	GRMZM2G147698_T01	GCTGGCTGCTGGTGCATGCTGGCATCCTTTTCTCTCTCTTTCTCTTTCTCTTTCTCCTGGCCTCTCTTCAATTCGGCTCCTAGTAGCCTGCCGCCATCACATCTCGCCTTCCATATAACGAGCGATCATCGTCAAGGATCGGTCGGCGCGCGCGCGAGGCCAACGGCCGGCTGGGGTTTTAGCTTGCTAGCTCCTGGCGCCAGGCTATCCCGGCATGGCGAAGCAGTCGTGCTGCCACAAGAAGAAGCTTAGGAGAGGGCTCTGGTCCCCCGAGGAGGACGAGAAGCTCATGAACCACATTGCCAAGTACGGCCACGGCTGCTGGAGCTCCGTACCCAAGCTTGCAGGCCTCGACAGGTGTGGCAAGAGCTGCAGGCTGAGGTGGATAAACTACCTGAG…	cdna|est|omrna|protein	good	1	64237900	64239729	GRMZM2G147698	-1	WH	RefSeq peptide	NP_001132616	hypothetical protein LOC100194090	myb transcription factor	F:DNA binding P:regulation of transcription C:nucleus	hypothetical protein LOC100194090 [Zea mays]	239047682	NP_001132616	1.81e-177	myb-related protein Hv33 [Zea mays]
14065	DR799555	513 weakly similar to UP:Q9FVH6_PRUAR (Q9FVH6) Pectin methylesterase (Fragment), partial (23%)	OnOff	OffOn	OffOn		A_92_P012972	inconclusive	No valid cDNA / EST result. No valid B73 result.	D	no result	NA	NA	NA	NA	NA	NA	NA	NA	NA	GGCCATGGCTCCTCCCAAAGAAGGGGATAAAAAAACCACCCTCACCATAATTTGATCCCG	1	184	91	DR799555	CAGGCAAAAAAAAATCTGCATATTTTTCACCCTAGGGGGGGGGTTCGTTAAAAAAAAAGCTTTCTCTTTCCCTATCCCCCCCGCCCACGGGGAAATGAAAGGGGATACTAATTCCCCAAACGTTACAAATTTATGCAAATATAAGGCCTCCTCCAATTTATTTTATTTAAATAGGCTAAAAAGGAGGCATGAACCATGCGGGACCGGGGGTTGCCGGGATCAAATTATGGTGAGGGTGGTTTTTTTATCCCCTTCTTTGGGAGGAGCCATGGCCTATCGACGTCGGGGTCAAAAAAAGGGGGCGCAAGGAATTGTTTTGTTTCAACATCCAGAAATTGTTTACACCATGGGACCCGGTTCGAGGGGAGGGCGCCTGGCCCTGAACACCTGTACTCAAAA…	B73	ZM_BFb0022I22.f ZM_BFb Zea mays cDNA 3', mRNA sequence.	513 weakly similar to UP:Q9FVH6_PRUAR (Q9FVH6) Pectin methylesterase (Fragment), partial (23%)	NA	NA	NA	NA	NA	NA	NA	NA	NA	NA	NA	NA	NA	NA	NA	NA	NA	NA	NA	NA
14136	CO455370	673 unknown	OnOff	OffOn	OffOff		A_92_P013035	inconclusive	EST result. No valid cDNA result. B73 result (EST vs genome) agree with EST result, but score below cut-off.	E	EST	4e-12	1 of 1	5	6444215	6444967	5.01	no info	NA	2	GGGACGACATGCATGTACACGATATGACCTGCTCATGGCACTGATTACCGCTCTGGATGC	1	183	120	CO455370	CGCCATTCTTTCTCTATCCGCACTCCCCATACCACCATCACTGCACTATAGCAACTGATCGGTGTACTGCACTAACTACGTGGGCAACATGAATCTTCAGGCCACCGCCAAAATCGATGGACTCCTCTTCCTCCTCCTCCTCCTGTCACTGCCTTCCCTCCGCTTCTCCATGGCTGGATCTTGGATCATGCCACGAGGAATGCTACAGGAGATGTGCTCCGACGCGAATCTGCACAACTACTGCCTAGCACACTGCGAGATCTGCTACCCCAACTGCAACTGACTGCCATCCGGCACTACGGGCATCGAAGACCATTGCCCATGACTACCGCGTACATGTACCGACACGCCACATCTCGCAAACCGGACCATTGCCCACTATGACCCTGCATGAGATTC…	F-352 near isogenic line	MZCCS20002E06.g Maize Endosperm cDNA Library Zea mays cDNA, mRNA sequence.	673 unknown	GRMZM2G077034_T01	AAGGCAAGGCAGCATGTACACCCAGAGGCCAGAGCTAGTGATGACTGATGACTGACGAGCCTCTATAGCATACAGCACCGCGCGCGGCGGAGCCAAAGCCAAGGACGGTCCGGTCGTATGAATAAGTATCACCCCCACCAGAACCCCAAGCCACACACCAGGCACGCCAGCCTCACTCACTCCCCAGACCACCTCACACGCACGAAGCAGCAGAGCAGTGGACTGGACTAGCAAGGTGGGCAACATGAAGCCTGCGGCCACCGCCAGAGTTGCTGGCCTCCTCTTCTTCCTCGTCCTCCTCCTGGCGCTGCCTTCCCTCCGCGTCTCCATGGCTGGATCAGGGTTCTGCGACGGCAAGTGCGCGGTGAGGTGCTCCAAGGCGAGCCGGCACGACGACTG…	cdna|est|omrna|protein	good	5	6444041	6445037	GRMZM2G077034	1	WH	RefSeq peptide	NP_001152432	gibberellin-regulated protein 2	snakin-1	C:cytoplasmic membrane-bounded vesicle P:cell proliferation	hypothetical protein LOC100501987 [Zea mays]	308080203	NP_001183511	3.84e-44	gibberellin-regulated protein 2 precursor [Zea mays]
14161	TC291568	656 weakly similar to UP:Q9ZNW4_SORBI (Q9ZNW4) Polyprotein, partial (3%)	OnOff	OffOn	OffOn		A_92_P013058	gDNA	No valid cDNA / EST result. Allow B73 result.	C	gDNA	60	1 of 1	5	97478375	97478316	5.04	NA	NA	NA	ATGAAATCGAAGGTTATATGCTCTGTCTGTGCATTTGTGCTAGTGCTGAAGGATAGTGGT	1	183	70	TC291568	GTGGCGAGGTCACTCGTTTGTCACGAGTGATAACCAACAGAGCAGTGGTGTAGTGATTGCGAGGAGCCATTCGTTCGGAGCCTTGGATCATCAACGTCGAGATCTCCACCCAATCAAGTTATCATACCTCACGGACGATCGGGCCTCGTCCTCCATCATTACGGGCCACCTGCTAATCACCGAAGGCTGTAATGACTTCATTGGGTTCAGGGGATCTTCATGCACAAGTACAATCTGTGAATTGCTCATTGCTGGCCCCCTACCCAAGATTACGTTGTATTGGTACACCATGTCAATGAAATCGAAGGTTATATGCTCTGTCTGTGCATTTGTGCTAGTGCTGAAGGATAGTGGTAGGACAATCTTTCCGAGGGGTAAGGTGGCCTTGCCTCCGAACCC…	-	-	656 weakly similar to UP:Q9ZNW4_SORBI (Q9ZNW4) Polyprotein, partial (3%)	NA	NA	NA	NA	NA	NA	NA	NA	NA	NA	NA	NA	NA	NA	NA	NA	NA	NA	NA	NA
14176	DR828457	760 weakly similar to UP:Q4RQQ9_TETNG (Q4RQQ9) Chromosome 2 SCAF15004, whole genome shotgun sequence, partial (4%)	OnOff	OffOn	OffOff		A_92_P013072	ambiguous	cDNA and EST results agree. B73 result agrees with cDNA result.	A	cDNA	60	1 of 5	4	1543275	1543216	4.01	yes	CDS	2	GGAGACCAAGCTTTGCCACACAGTGTACACGGACGTACAGGAGAGCAGAAGGTTCTCCCT	1	183	40	DR828457	CGAACTCTAGCCAAGCAACAGAGAGGGGGGGAGAGATGACAGGTGTGGAGCCAGCAATTATCGGTGCAATCGCTAACTTGGCGGCCCCGGTCCTGCCTATAGCCATTAAAGGGATACAAGGTGCACTGAAGAAACGGCAAGTCCGTGACAGTGATGTTGAAACCCTGAAATCCCAGCTTAGCTACATCCAGGGCATCATCCGTGATACTCGGAAGACTATCAGGAGTTCCCAAGACCCGTCCGACAGGCTTCAATCCTGGGCTGGATACCTCAGATGCTTGGCGTACGACATCGAAGACCTAATAGAAGGCCGCCGTGCCGGAACCATGACAGGTGCGAAGCTTAATGGCAAGATTACTATCATCCAGGATTTAATCAGATGTGTACAGTCCTATCCGG…	B73	ZM_BFb0073D23.r ZM_BFb Zea mays cDNA 5', mRNA sequence.	760 weakly similar to UP:Q4RQQ9_TETNG (Q4RQQ9) Chromosome 2 SCAF15004, whole genome shotgun sequence, partial (4%)	GRMZM2G155305_T01	GCTTCCAACATCCTCCCAACCAGCCATACCTGCGGATCGAACTCTAGCCAAGCAACAGAGAGGGGGGGAGAGATGACAGGTGTGGAGCCAGCAATTATCGGTGCAATCGCTAACTTGGCGGCCCCGGTCCTGCCTATAGCCATTAAAGGGATACAAGGTGCACTGAAGAAACGGCAAGTCCGTGACAGTGATGTTGAAACCCTGAAATCCCAGCTTAGCTACATCCAGGGCATCATCCGTGATACTCGGAAGACTATCAGGAGTTCCCAAGACCCGTCCGACAGGCTTCAATCCTGGGCTGGATACCTCAGATGCTTGGCGTACGACATCGAAGACCTAATAGAAGGCCGCCGTGCCGGAACCATGACAGGTGCGAAGCTTAATGGCAAGATTACTATC…	est|protein	good	4	1542564	1543925	GRMZM2G155305	-1	WH	RefSeq peptide	NP_001131983	hypothetical protein LOC100193382	nbs-lrr resistance protein analog 1	P:apoptosis F:ATP binding	hypothetical protein LOC100193382 [Zea mays]	212720636	NP_001131983	0	hypothetical protein OsJ_26593 [Oryza sativa Japonica Group]
14176	DR828457	760 weakly similar to UP:Q4RQQ9_TETNG (Q4RQQ9) Chromosome 2 SCAF15004, whole genome shotgun sequence, partial (4%)	OnOff	OffOn	OffOff		A_92_P013072	ambiguous	cDNA and EST results agree. B73 result agrees with cDNA result.	A	cDNA	60	2 of 5	4	1616880	1616821	4.01	yes	CDS	2	GGAGACCAAGCTTTGCCACACAGTGTACACGGACGTACAGGAGAGCAGAAGGTTCTCCCT	1	183	40	DR828457	CGAACTCTAGCCAAGCAACAGAGAGGGGGGGAGAGATGACAGGTGTGGAGCCAGCAATTATCGGTGCAATCGCTAACTTGGCGGCCCCGGTCCTGCCTATAGCCATTAAAGGGATACAAGGTGCACTGAAGAAACGGCAAGTCCGTGACAGTGATGTTGAAACCCTGAAATCCCAGCTTAGCTACATCCAGGGCATCATCCGTGATACTCGGAAGACTATCAGGAGTTCCCAAGACCCGTCCGACAGGCTTCAATCCTGGGCTGGATACCTCAGATGCTTGGCGTACGACATCGAAGACCTAATAGAAGGCCGCCGTGCCGGAACCATGACAGGTGCGAAGCTTAATGGCAAGATTACTATCATCCAGGATTTAATCAGATGTGTACAGTCCTATCCGG…	B73	ZM_BFb0073D23.r ZM_BFb Zea mays cDNA 5', mRNA sequence.	760 weakly similar to UP:Q4RQQ9_TETNG (Q4RQQ9) Chromosome 2 SCAF15004, whole genome shotgun sequence, partial (4%)	GRMZM2G053817_T01	GCTTCCAACATCCTCCCAACCAGCCATACCTGCGGATCGAACTCTAGCCAAGCAACAGAGAGGGGGGGAGAGATGACAGGTGTGGAGCCAGCAATTATCGGTGCAATCGCTAACTTGGCGGCCCCGGTCCTGCCTATAGCCATTAAAGGGATACAAGGTGCACTGAAGAAACGGCAAGTCCGTGACAGTGATGTTGAAACCCTGAAATCCCAGCTTAGCTACATCCAGGGCATCATCCGTGATACTCGGAAGACTATCAGGAGTTCCCAAGACCCGTCCGACAGGCTTCAATCCTGGGCTGGATACCTCAGATGCTTGGCGTACGACATCGAAGACCTAATAGAAGGCCGCCGTGCCGGAACCATGACAGGTGCGAAGCTTAATGGCAAGATTACTATC…	cdna|est|protein	good	4	1615963	1617530	GRMZM2G053817	-1	WH	RefSeq peptide	NP_001131983	hypothetical protein LOC100193382	nbs-lrr resistance protein analog 1	P:apoptosis F:ATP binding	hypothetical protein LOC100193382 [Zea mays]	212720636	NP_001131983	0	hypothetical protein OsJ_26593 [Oryza sativa Japonica Group]
14176	DR828457	760 weakly similar to UP:Q4RQQ9_TETNG (Q4RQQ9) Chromosome 2 SCAF15004, whole genome shotgun sequence, partial (4%)	OnOff	OffOn	OffOff		A_92_P013072	ambiguous	cDNA and EST results agree. B73 result agrees with cDNA result.	A	cDNA	60	3 of 5	4	1704573	1704514	4.01	yes	CDS	2	GGAGACCAAGCTTTGCCACACAGTGTACACGGACGTACAGGAGAGCAGAAGGTTCTCCCT	1	183	40	DR828457	CGAACTCTAGCCAAGCAACAGAGAGGGGGGGAGAGATGACAGGTGTGGAGCCAGCAATTATCGGTGCAATCGCTAACTTGGCGGCCCCGGTCCTGCCTATAGCCATTAAAGGGATACAAGGTGCACTGAAGAAACGGCAAGTCCGTGACAGTGATGTTGAAACCCTGAAATCCCAGCTTAGCTACATCCAGGGCATCATCCGTGATACTCGGAAGACTATCAGGAGTTCCCAAGACCCGTCCGACAGGCTTCAATCCTGGGCTGGATACCTCAGATGCTTGGCGTACGACATCGAAGACCTAATAGAAGGCCGCCGTGCCGGAACCATGACAGGTGCGAAGCTTAATGGCAAGATTACTATCATCCAGGATTTAATCAGATGTGTACAGTCCTATCCGG…	B73	ZM_BFb0073D23.r ZM_BFb Zea mays cDNA 5', mRNA sequence.	760 weakly similar to UP:Q4RQQ9_TETNG (Q4RQQ9) Chromosome 2 SCAF15004, whole genome shotgun sequence, partial (4%)	GRMZM2G043137_T01	GCTTCCAACATCCTCCCAACCAGCCATACCTGCGGATCGAACTCTAGCCAAGCAACAGAGAGGGGGGGAGAGATGACAGGTGTGGAGCCAGCAATTATCGGTGCAATCGCTAACTTGGCGGCCCCGGTCCTGCCTATAGCCATTAAAGGGATACAAGGTGCACTGAAGAAACGGCAAGTCCGTGACAGTGATGTTGAAACCCTGAAATCCCAGCTTAGCTACATCCAGGGCATCATCCGTGATACTCGGAAGACTATCAGGAGTTCCCAAGACCCGTCCGACAGGCTTCAATCCTGGGCTGGATACCTCAGATGCTTGGCGTACGACATCGAAGACCTAATAGAAGGCCGCCGTGCCGGAACCATGACAGGTGCGAAGCTTAATGGCAAGATTACTATC…	cdna|est|protein	good	4	1703656	1705223	GRMZM2G043137	-1	WH	RefSeq peptide	NP_001131983	hypothetical protein LOC100193382	nbs-lrr resistance protein analog 1	P:apoptosis F:ATP binding	hypothetical protein LOC100193382 [Zea mays]	212720636	NP_001131983	0	hypothetical protein OsJ_26593 [Oryza sativa Japonica Group]
14176	DR828457	760 weakly similar to UP:Q4RQQ9_TETNG (Q4RQQ9) Chromosome 2 SCAF15004, whole genome shotgun sequence, partial (4%)	OnOff	OffOn	OffOff		A_92_P013072	ambiguous	cDNA and EST results agree. B73 result agrees with cDNA result.	A	cDNA	59	4 of 5	4	1517276	1517217	4.01	yes	CDS	2	GGAGACCAAGCTTTGCCACACAGTGTACACGGACGTACAGGAGAGCAGAAGGTTCTCCCT	1	183	40	DR828457	CGAACTCTAGCCAAGCAACAGAGAGGGGGGGAGAGATGACAGGTGTGGAGCCAGCAATTATCGGTGCAATCGCTAACTTGGCGGCCCCGGTCCTGCCTATAGCCATTAAAGGGATACAAGGTGCACTGAAGAAACGGCAAGTCCGTGACAGTGATGTTGAAACCCTGAAATCCCAGCTTAGCTACATCCAGGGCATCATCCGTGATACTCGGAAGACTATCAGGAGTTCCCAAGACCCGTCCGACAGGCTTCAATCCTGGGCTGGATACCTCAGATGCTTGGCGTACGACATCGAAGACCTAATAGAAGGCCGCCGTGCCGGAACCATGACAGGTGCGAAGCTTAATGGCAAGATTACTATCATCCAGGATTTAATCAGATGTGTACAGTCCTATCCGG…	B73	ZM_BFb0073D23.r ZM_BFb Zea mays cDNA 5', mRNA sequence.	760 weakly similar to UP:Q4RQQ9_TETNG (Q4RQQ9) Chromosome 2 SCAF15004, whole genome shotgun sequence, partial (4%)	GRMZM2G091726_T01	CGAACTCGAGCCAAGCAACAGAGAGGGGGGGGGGGTGTTGGAGAGATGACAGGTGTGGAGCCAGCAATTATCGGTGCAATCGCTAAGTTGGCGGCCCCTGTCCTGCCTATAGCCATTAAAGGGATACAAGGTGCACTGAAGAAACGGCAAGTCCGTGACAGTGATGTTGAAACCCTGAAATCCCAGCTTAGCTACATCCAGGGCATCATCCGTGATACTCGGAAGACTATCAGGAGTTCCCAAGACCCGTCCGACAGGCTTCAATCCTGTGCTGGATACCTCAGATGCTTGGCGTACGACATCGAAGACCTAATAGAAGGCCGCCGTGCCGGAACCATGACAGGTGCGAAGCTTAATGGCAAGATTACTATCATCCAGGATTTAATCAGATGTGTAGAG…	cdna|est|protein	good	4	1516306	1517938	GRMZM2G091726	-1	WH	-	-	-	nbs-lrr resistance protein analog 1	P:apoptosis F:ATP binding	hypothetical protein LOC100193382 [Zea mays]	212720636	NP_001131983	3.57e-161	hypothetical protein OsJ_26401 [Oryza sativa Japonica Group]
14176	DR828457	760 weakly similar to UP:Q4RQQ9_TETNG (Q4RQQ9) Chromosome 2 SCAF15004, whole genome shotgun sequence, partial (4%)	OnOff	OffOn	OffOff		A_92_P013072	ambiguous	cDNA and EST results agree. B73 result agrees with cDNA result.	A	cDNA	59	5 of 5	4	1816543	1816484	4.01	yes	CDS	2	GGAGACCAAGCTTTGCCACACAGTGTACACGGACGTACAGGAGAGCAGAAGGTTCTCCCT	1	183	40	DR828457	CGAACTCTAGCCAAGCAACAGAGAGGGGGGGAGAGATGACAGGTGTGGAGCCAGCAATTATCGGTGCAATCGCTAACTTGGCGGCCCCGGTCCTGCCTATAGCCATTAAAGGGATACAAGGTGCACTGAAGAAACGGCAAGTCCGTGACAGTGATGTTGAAACCCTGAAATCCCAGCTTAGCTACATCCAGGGCATCATCCGTGATACTCGGAAGACTATCAGGAGTTCCCAAGACCCGTCCGACAGGCTTCAATCCTGGGCTGGATACCTCAGATGCTTGGCGTACGACATCGAAGACCTAATAGAAGGCCGCCGTGCCGGAACCATGACAGGTGCGAAGCTTAATGGCAAGATTACTATCATCCAGGATTTAATCAGATGTGTACAGTCCTATCCGG…	B73	ZM_BFb0073D23.r ZM_BFb Zea mays cDNA 5', mRNA sequence.	760 weakly similar to UP:Q4RQQ9_TETNG (Q4RQQ9) Chromosome 2 SCAF15004, whole genome shotgun sequence, partial (4%)	GRMZM2G128241_T01	GCTTCCAACATACGTGCGAATCGAATGGATCGAACTCGAGCCAAGCAACAGAGAGGGGGGGGGGGGGGGGGTGTTGGAGAGATGACAGGTGTGGAGCCAGCAATTATCGGTGCAATCGCTAAGTTGGCGGCCCCTGTCCTGCCTATAGCCATTAAAGGGATACAAGGTGCACTGAAGAAACGGCAAGTCCGTGACAGTGATGTTGAAACCCTGAAATCCCAGCTTAGCTACATCCAGGGCATCATCCGTGATACTCGGAAGACTATCAGGAGTTCCCAAGACCCGTCCGACAGGCTTCAATCCTGTGCTGGATACCTCAGATGCTTGGCGTACGACATCGAAGACCTAATAGAAGGCCGCCGTGCCGGAACCATGACAGGTGCGAAGCTTAATGGCAAG…	cdna|est|protein	good	4	1815579	1817241	GRMZM2G128241	-1	WH	-	-	-	nbs-lrr resistance protein analog 1	P:apoptosis F:ATP binding	hypothetical protein LOC100193382 [Zea mays]	212720636	NP_001131983	2.85e-169	hypothetical protein OsJ_26401 [Oryza sativa Japonica Group]
14214	CO440926	753 unknown	OnOff	OffOn	OffOff		A_92_P013106	EST	EST result. No valid cDNA result. B73 result (EST vs genome) agrees with EST result.	E	EST	0	1 of 1	2	210079237	210078575	2.08	no info	NA	2	CACAGCTCAGGACATGCGAGCATTGCTGCGTGAGATACTCATGGAGAGAACACTCTCACT	1	183	133	CO440926	TNCTGGTNCCGNATTCCCGGGCCGACCCCGCGTCCGCATAGAATGTTATCGATGCAAACATAATCCAAGCTGGGGGTGCTAACACTACCTCCACAGCTCAGGACATGCGAGCATTGCTGCGTGAGATACTCATGGAGAGAACACTCTCACTGGGAACGGATATCCCCAGTGAACGTGAGATATAACCCGCTTGGCTGATCTAAAACGATGAANAATTCCAGTTGCCTGAGATCATGGTATGATTAAATGACGCTAAGGGACAACTACAAATCTAAACTTATGGATGGAAATGACGTCCCAGATTGGGTGTTTGCCAATGATAATGAAACCTTACGCATGAAAACCGAGGCAGATGAATCTCTGAATATAATTGTTGGCCCAAAAACACTTAGGAAGGAT…	F-352 near isogenic line	MZCCS10004G10.g Maize Endosperm cDNA Library Zea mays cDNA, mRNA sequence.	753 unknown	GRMZM2G102625_T01	GATTTATCATATCAATTCTTGCTGATTATTCATATACTTGTGCAGTTGTTAGACTTACAGAAGAAAGTTCGGTCAGATATCAGTGCTGAGTATTGGCTACAAAAGAAATGTGCATATCCTGAGAGGCAACTCTTCGATTGGGGGATGATGCGGATACGGCATCCTTTTTCCATGTATGGAATAGGAGATAGCTTTTCAGTGGATGTTGATGATGTTCACCGCAGAAAGAGATTCACAGAGAGGATGTCAAGACTTGAGGAGGAAGGAAAAAATCAGGCAGATATCAGGAAGAGGAAGTTCTTTGCAGAAATTCTCAATGCTTCTAGAGAACACCAGGTGCAATTAGGGACTACTTTCAAACAAAGAAAGCAGCGGAATGATGGCGTTATGGCATGGCAT…	cdna|est|omrna	good	2	210077917	210095785	GRMZM2G102625	-1	WH	-	-	-	chromatin remodeling complex subunit	F:helicase activity F:DNA binding F:ATP binding	hypothetical protein SORBIDRAFT_09g003430 [Sorghum bicolor]	242089493	XP_002440579	0	Os05g0144300 [Oryza sativa Japonica Group]
14243	TC314932	805 similar to UP:Q5JMU5_ORYSA (Q5JMU5) Rho-GTPase-activating protein-like, partial (14%)	OnOff	OffOn	OffOn		A_92_P013134	antisense gene model	cDNA and EST results agree. B73 result agrees with cDNA result.	A	cDNA	60	1 of 1	8	159013548	159013607	8.06	no	UTR	2	AATAGAAGTTGGTTGGTCCGCATTCCACAATCTGCAGCATCGATCGTTACTGTAGGATTG	1	183	75	TC314932	CGATGGCGTCGGGCTCCCGCGGCGGCGGCGGGAGCGACTTCTCCGTGGTCGTGGTGGGCTCCGACGCCGGCGCCGGCGCAGCGCTCCTCGTTCCCTCCGACCGCCACTCGTGGCACGACTGCCTCGCCGAGGCGGACGCCTGCTTCTCCGACCTCGAGGAGCGCCAGGTCGTGCGCGTCCAGGGCACCGATCGGGCCCGCCGAACCATCGTCCGTGTCGTCGGCAAGTTCTTCCCGGGGGCGCGAATCGGCCACGTATTTGCTCCCCTTACAGCTGCAGTTGCTCGGTCAGGCGTGGATTGCTATGAAAAAAAAAAAATGAATAGAATGAGATTTAATCCCTTTCGATCTATACGCAACCGAATGGTTTTGTCGATTCAATCATTGGGAATGATTCATG…	-	-	805 similar to UP:Q5JMU5_ORYSA (Q5JMU5) Rho-GTPase-activating protein-like, partial (14%)	GRMZM2G129108_T02	GGGCCAAAACCCACTCGCTTCCGTTCACCATGGGGCCGCCGGTCCAAATTCGCGTCACGGCCCAAAACAGTGAAAGGCTTGCCGAGCCAGACAGACGGAGTGCTTCCAGTTGCAGCCAAGCCAACCGAAACCGATGGCGTCGGGCTCCCGCGGCGGCGGCGGGAGCGACTTCTCCGTGGTCGTGGTGGGCTCCGACGCCGGCGCCGGCGCAGCGCTCCTCGTTCCCTCCGACCGCCACTCGTGGCACGACTGCCTCGCCGAGGCGGACGCCTGCTTCTCCGACCTCGAGGAGCGCCAGGTCGTGCGCGTCCAGGGCACCGATCGGGCCCGCCGAACCATCGTCCGTGTCGTCGGCAAGTTCTTCCCGGGTGCGCGAATCGGCCACGTATTTGCTCCCCT…	cdna|est|omrna	good	8	159011607	159014188	GRMZM2G129108	-1	WH	RefSeq peptide	NP_001146176	hypothetical protein LOC100279746	-	-	hypothetical protein LOC100279746 [Zea mays]	226529071	NP_001146176	2.19e-105	unknown [Zea mays]
14301	CO447665	831 similar to UP:Q946V1_MAIZE (Q946V1) Hageman factor inhibitor, partial (85%)	OnOff	OffOn	OffOff		A_92_P013191	EST	EST result. No valid cDNA result. B73 result (EST vs genome) agrees with EST result.	E	EST	0	1 of 1	2	160151058	160151724	2.07	no info	NA	6	GCATTTCTCGGATCGCTTATTCGGAACGATATTAAAGGGGGATCCGGACTTGTTCGTGTC	1	182	130	CO447665	CGGTCCGGNATTAACGCCTCGACCCCGCGTCCGGGCAAATTTTACCATACAAATCCATCGGAAAGGCCGCTCGACAGGGGAAATTAATGGCGTCGCCTTCTACCAGCAGCCACCGCCGCCTTATCCTCTCAGCCGCCGTCCTGCTCTACGTGCTCGCGGCTGCCATCGCCAGCGCCGGGACCTCCTGCGTGCCGGGGTGGGCCATGCCGCACAACCCGCTCCCGAGCTGCCGCTGGTTCGTGACCAGCCGGACCTGCGGTATCGGGCCGCGCCTCCCGTGGCCGGAGCTGAACAGGAGATGCTGCCGGGAGCTGGCGGACATCCCGGCGTACTGGCGGTGCACGGTGCTGAGCATCCTTATGGACTGCGCGATCCCGCCGGGCCCGGACGCACACCTGG…	F-352 near isogenic line	MZCCL10097H02.g1 Maize Endosperm cDNA Library Zea mays cDNA, mRNA sequence.	831 similar to UP:Q946V1_MAIZE (Q946V1) Hageman factor inhibitor, partial (85%)	GRMZM2G304548_T01	ACGTGCTCGTACGCGGGCTCAAACGCCGTGCCCCGTACCGGTGTATCCTCGTGCTTTCTGCCAACTATAGTTACACATACTGCCATATTATATATGATTCATCCCCATAAATAAAGCTCCAACTCATCATTGTCATCGTCCAAATTTCAGTTCGAGAAGACTCCATCAAGCAGCTCATACGTATATCACTTGCCATGCCAGCCTAGCTTCTTCCGTGTCTTTCTTTCTCAATAAATACATGCCACTCACATGGTGCTCCTCCATCTTCCAAGTCACCAACGCAAATTGCACCAAGAAATCCATCGAGAGGCCGTCGACAGGGGAATTAATGGCGTCGTCGTCTAGCAGCAGCCACCGCCGCCTCATCCTCGCAGCCGCCGTCCTGCTCTCCGTGCTCGC…	cdna|est|omrna|protein	good	2	160150779	160152270	GRMZM2G304548	1	WH	UniProtKB/Swiss-Prot	P01088	Trypsin/factor XIIA inhibitor Precursor (Hageman factor inhibitor)(CHFI)	hageman factor inhibitor	C:extracellular region F:serine-type endopeptidase inhibitor activity	Hageman factor inhibitor [Zea mays]	162458920	NP_001105061	4.78e-92	Hageman factor inhibitor [Zea mays subsp. parviglumis]
14306	CD955032	180 similar to UP:Q8LKV5_SESIN (Q8LKV5) Steroleosin-B, partial (7%)	NC	OffOn	OffOn		A_92_P013196	sense gene model	cDNA and EST results agree. B73 result agrees with cDNA result.	A	cDNA	51	1 of 1	2	68600803	68600742	2.04	yes	UTR	3	GTGGCCGGATCGTGTACGTACTGTGACCATGGATAGCACTAGCTGTATGAGACCGAAGTT	1	182	120	CD955032	GATCCAGGACGTCAGGCACTTGAGAGCCCTGATGGACATCAACTTCTGGGGCCACGTGTACCCAACCCGGCTCGCCATCCCTCACCTCAGGAGAAGCCGTGGCCGGATCGTGTACGTACTGTGACCATGGATAGCACTAGCTGTATGAGACCGAAGTTCCTTTAGACATCGACACGATTA	mixture	SBS_89 GeneTag2 Zea mays cDNA, mRNA sequence.	180 similar to UP:Q8LKV5_SESIN (Q8LKV5) Steroleosin-B, partial (7%)	GRMZM2G108338_T02	CCACGCTGTGGCGAGCTTGCATCATTGCGCACACCTTGATGCTGGGCATGAGCAGGACGGGGTTGGCCGGAGCGGCGCTGCGGGTGGCGCTGACGGCGCTGCTGCCGCTGGTCCTGCCGGCGTACTACGTGTACAAGCTGACCACGTACCTCCTCGGCGCCGTCTTCCCCGAGGACGTCGCCGGCAAGGTGGTACTCATCACCGGCGCCTCCTCCGGCATCGGCGAGCACCTGGCCTATGAGTACGCGAAGCGGGGAGCCTACCTGGCGCTGGTGGCGAGGAGGGAGGCGAGCCTCCGCGAGGTCGGCGACGTCGCGCTGGGGCTGGGCTCGCCGGGCGTCCTCGTCCTCCCGGCTGACGTCTCCAAGCCTCGGGACTGCGAGGGCTTCATCGACGACA…	cdna|est|omrna|protein	good	2	68600637	68602278	GRMZM2G108338	-1	WH	RefSeq peptide	NP_001152614	steroleosin	11-beta-hydroxysteroid dehydrogenase-like	C:cytoplasmic membrane-bounded vesicle P:oxidation reduction F:oxidoreductase activity F:binding	steroleosin [Zea mays]	226507196	NP_001152614	1.07e-158	hypothetical protein SORBIDRAFT_06g013990 [Sorghum bicolor]
14308	TC300252	531 unknown	OnOff	OffOn	OffOff		A_92_P013198	antisense gene model	cDNA and EST results agree. B73 result agrees with cDNA result.	A	cDNA	54	1 of 1	8	14778012	14777985	8.02	no	UTR	2	GAGGCACCTAACTGGTCAACTGAATCAACCATTTGTGGAAAAAATCGCATCCGATCGAGC	1	182	116	TC300252	CATTAATTCGAACTCATTTGTATACGGCTGGATGGTTGTCAGCTTGCGCGACCATACCCTCCAAACAGGGGTTCATTAGGTTACAAGAGGAAAGCAAACGCAATGCAATGCATGTGAATGGTGAGGACAATCCAGATTCTGGAACCCAGCTTGACGACAGATTACACCTTATCTACTTCTTCTACAGATCCTGGCTCTCTGCTTGCACGCGTACCCGACTCCTGGTTCTCCGGTCCATCACTCACCCTCAGGCCTAGCATATACTCAGCTACCTCCATTTGCATAAGCTTAGCAGCAAATACCTGTGACCCCGGAAGCTGTTCATTTGTCTGCACCCCAAATATAGGGCTCCAGCAGACCGCCAAAACTGCCTCCGTGATCAACTGAGGCACCTAACTG…	-	-	531 unknown	GRMZM2G110063_T01	CTCCTCCACGCTCCCGTCCTCTCCACCTCTCGCTCCCACCTCCCCCGCCGTCACCACCACCACCACAGCCTCTCCCCCGCAACGCGTTCCTTCCCGGTGCATGAAACCCTAAACCTATACCCCACTCCCCTCCCCGAGCCATCCTCTCCCCCCGCGGCGATGGCCAAGGCGCTGCTCTACTCCTCCCTCCTCCCCGGGCTGCCCCGCGCTGTCGGGAGCAGCCGGAGCGCTGCCGCGAGGCTGCTGCTGCTCCCGCCTCTCCGGCTGCGGCGCTCTACACGCTCGCCGACGCAGCGGTAGCCGCGGCGGACGCCGCCGCGGGCGCGGGGGACGACGCCGGCCAAGCTGCGGCGGCGGTCCAGAAGAACGGCGGCTGGTTCGGCTTCATCTCCGAGGCCC…	cdna	good	8	14727821	14778423	GRMZM2G110063	1	WH	RefSeq peptide	NP_001152272	LOC100285911	inner membrane protein	P:protein insertion into membrane C:integral to membrane C:thylakoid F:protein binding C:chloroplast	LOC100285911 [Zea mays]	226495803	NP_001152272	1.32e-177	inner membrane protein ALBINO3 [Zea mays]
14351	CD945624	276 unknown	NC	OffOn	OffOn		A_92_P013235	inconclusive	No valid cDNA / EST result. No valid B73 result.	D	no result	NA	NA	NA	NA	NA	NA	NA	NA	NA	TTGCTGTTACTGCATTTCTATTCGAATTCGAACCAGGTGGACCAGCTGACGTGCACCGCC	1	182	30	CD945624	TAATTATAATCATGGTATGACACATGATATAGCAGAGTGACGGGAGGTAGGTTGTGCTTTGCTTTTTATTTATACGTGAAAGAAGACGCACGATCGATTGCTGTTACTGCATTTCTATTCGAATTCGAACCAGGTGGACCAGCTGACGTGCACCGCCACGCGTCCCTTGTCTCCACTGACCTCTTGGACGTCCTTCCCCGAGAGGCGCGGCGGGAAGGTGACGGAGCCATTGGCGATCTGGTCGTCGGCGAAGACGAGGTTCCTGTCCCACAGATC	mixture	REC_143 GeneTag1 Zea mays cDNA, mRNA sequence.	276 unknown	NA	NA	NA	NA	NA	NA	NA	NA	NA	NA	NA	NA	NA	NA	NA	NA	NA	NA	NA	NA
14385	DR820602	650 similar to UP:IN22_MAIZE (P49249) IN2-2 protein, partial (46%)	OnOff	OffOn	OffOff		A_92_P013269	EST	EST result. No valid cDNA result. B73 result (EST vs genome) agrees with EST result.	B	EST	0	1 of 1	1	195755554	195755494	1.06	no info	CDS overlaps intron	3	AACTGGATAAGTGAGGCGAATTTTCTTGCATGACAGCGACTGTGACACTGATCTATGGTG	1	182	131	DR820602	CCCCGGCAGTGCCACCCCGACTCCCTGCACCTGCCATGGCTGCCGCTCTCGTGTCAGTGCCTCGCATCAAGTATGGGCTCGCACGAGCTGGAGGTCTCCGCGCAGGGCCTCGGCTGCATGGGCATGTCCGCCTTCTACCGCCCGCCAAAACCCAAGTCTGAGATGATCAATCTTATCCACCACGCCGTCGACGCCGGGTTCACCTTCCTCGACACCTCCGACGTCTACCGCCCGCACACCAACGAGGTCCTCCTGTTCAATGTGCTGCAAGGAGGGGTGCGGGAAAACGTCGAGTTGGCCACTAAATTCGGGGTCTCCTTCGCCGATGGCAAGCGGGAGATCCACGGCGACCCATCCTACTTGCGGGCAGCGTGCGAGGCCACCTTCTAGCGGCTCGGT…	B73	ZM_BFb0059D02.r ZM_BFb Zea mays cDNA 5', mRNA sequence.	650 similar to UP:IN22_MAIZE (P49249) IN2-2 protein, partial (46%)	GRMZM2G020631_T01	TATAGCTCTGTCCGGTGTCAGTAGCAATCACCATTCATCAGCACCCCGGCAGTGCCACCCCGACTCCCTGCACCTGCCATGGCTGCCGCTCTCGTGTCTGTGCCTCGCATCAAGTTGGGCTCGCAGGGGCTGGAGGTCTCCGCGCAGGGCCTCGGCTGCATGGGCATGTCCGCCTTCTACGGCCCGCCAAAACCCGAGTCTGAGATGATCAAGCTTATCCACCACGCCGTCGACGCCGGGGTCACCTTCCTCGACACCTCCGACGTCTACGGCCCGCACACCAACGAGGTCCTCCTGGGCAAGGCGCTGCAAGGCGGGGTGCGGGAGAAGGTCGAGTTGGCCACCAAATTCGGCGTCTCCTTCGCCGATGGCAAGCGGGAGATCCACGGCGACCCAGCC…	cdna|est|omrna|protein	good	1	195752951	195756226	GRMZM2G020631	-1	WH	RefSeq peptide	NP_001141057	hypothetical protein LOC100273138	aldo keto	P:oxidation reduction F:pyridoxine 4-dehydrogenase activity	hypothetical protein LOC100273138 [Zea mays]	226495965	NP_001141057	0	hypothetical protein SORBIDRAFT_10g001900 [Sorghum bicolor]
14421	CD992154	461 similar to PIR:A40505:A405 early protein EP0 (strain Indiana-Funkhuser or Becker) (Suid herpesvirus 1), partial (3%)	OnOff	OffOn	OffOff		A_92_P013303	gDNA	No valid cDNA / EST result. Allow B73 result.	C	gDNA	60	1 of 1	2	18241848	18241789	2.03	NA	NA	NA	AGTGGCTGCCAACAAAAAATGGGAGATGAGAACAAGAACGGACAGCGCTACGGGCAAATC	1	182	59	CD992154	TACCGGGGATGCCAACCCGGCAACAGCGCATGCAGCGGTCCTCGCCGACGACGGAGGCTTTGCCACTGTGGCCGCGCGCGCCAACCGCTGCCGCTACCTTGTCTCTCTCATTCTCGGCATTCTCTATCCTCTCTCTAATGGCGGATGGAGAAGGCAGGATTTGGAGGGTGACCCAGCCCGTACTTTTGGTTTTTGTAGATCACATTGCGGGGAGGGGAGTCCGATTTGTCTTTTGTCTCTATTTTGGCCACCACCACCTCTTTTTCTACGTCAACAGGTGCGCGATCAAGATCAAGTTCAGCACGTAGTGGCTGCCAACAAAAAATGGGAGATGAGAACAAGAACGGACAGCGCTACGGGCAAATCGGCATATAGAGCCTTGAGTTTTACAGTTAATTA…	F2	QBA109h02.xg QBA Zea mays cDNA clone QBA109h02, mRNA sequence.	461 similar to PIR:A40505:A405 early protein EP0 (strain Indiana-Funkhuser or Becker) (Suid herpesvirus 1), partial (3%)	NA	NA	NA	NA	NA	NA	NA	NA	NA	NA	NA	NA	NA	NA	NA	NA	NA	NA	NA	NA
14436	BQ619041	886 similar to PRF:NP_564006.1:18394403:NP_564006 expressed protein (Arabidopsis thaliana), partial (21%)	OnOff	OffOn	OffOn		A_92_P013316	inconclusive	EST result. No valid cDNA result. B73 result (EST vs genome) agree with EST result, but score below cut-off.	E	EST	2e-153	1 of 1	5	68860753	68868166	5.03	no info	NA	2	GGAGTCACTAAGAAAAAGACTAATCCTCCACTCGAAGAGTCGCGCTCTATTGCCCACGAC	1	182	29	BQ619041	CCCGGGCTGCAGGAATACCGCACCTGCTCTACTCTCTCTCTCTGCCTGTGACATAAAGCAAATACTCTAGCCGCCGCGGCGCCGCCCGCCGACCTGCCGTGCCGACTGCTGAGTGCCGACCGACGTGCGCCCGCTGTCCGCTCGACGTTGTTGGCCTACCTCGACGCCGCTGGCAGGTGGCCGCTCGACGGAGTCGACGCCTCACAGCCTCCCTCGACGCGACGCCGCTGGCCACTCGACGGAGTCGGCGCCTCACAGTCACAGTGAGATGTCGCAATACAAGAACGTCGTTGGGGGGAGGCTAAAGCTGAAGGGTAAGGCACTGGACGTGAAGGAAAGAGGAGTCACTAAGAAAAAGACTAATCCTCCACTCGAAGAGTCGCGCTCTATTGCCCACGA…	B73	RNOSEQ3A10_SK.ab1 Salt stressed Zea mays roots cDNA library Zea mays cDNA clone RNOSEQ3A10_SK.ab1 similar to NP_564006.1| (NM_101542) expressed protein [Arabidopsis thaliana] gi|9802781|gb|AAF99850.1|AC051629_17 (AC051629) Unknown protein [Arabidopsis thaliana] gi|15146198|gb|AAK8, mRNA sequence.	886 similar to PRF:NP_564006.1:18394403:NP_564006 expressed protein (Arabidopsis thaliana), partial (21%)	GRMZM2G111390_T01	GTTTGGATAGTAAATGGTATTACACGTGCGACGGCCCAGCCCATCAAGGCGAGGCCCCAAACTCAAGTCTCTGACCCCGCGACCCCGACGCCTGCGTTGCCCTACCCCTACCTGACCTCCACTGCTCCACACCTCCACCTGCCTGCGACAAAAGCAAAACCTAGCCGCCGCGGCGCCGCCCGCCGACCTGCCGTGCCGACTGCTGAGTGCCGACCGACGTGCGCCCGCTGTCCGCTCGACGTTGTTGGCCTCCCTCGACGCCGCTGGCAGGTGGCCGCTCGACGGAGTCGACGCCTCACAGCCTCCCTCGACGCGACGCCGCTGGCCACTCGACGGAGTCGGCGCCTCACAGTCACAGTGAGATGTCAGAATACAAGAACGTCGTTGGGGGGAGGCTAA…	cdna|est|mrna	good	5	68860640	68868325	GRMZM2G111390	1	WH	RefSeq peptide	NP_001168979	hypothetical protein LOC100382807	cgi-144-like protein	C:cytoplasmic membrane-bounded vesicle F:oxidoreductase activity	hypothetical protein LOC100382807 [Zea mays]	293334397	NP_001168979	2.56e-69	hypothetical protein LOC100216629 [Zea mays]
14488	CD440464	884 weakly similar to UP:Q70LF5_HORVU (Q70LF5) Sucrose-sucrose-1-fructosyltransferase (Fragment) , partial (5%)	OnOff	OffOn	OffOff		A_92_P013361	gDNA	No valid cDNA / EST result. Allow B73 result.	C	gDNA	42	1 of 1	2	176870698	176870739	2.07	NA	NA	NA	GCTTGATTGCTTCTTGGTCTACCGTGTACTTCAACGTTGCCTACATGTATACATGTCCAA	1	181	96	CD440464	GCACGAGGGCTTTCTCTCTTTCTTCTTTCGTGCGATGTTGATAGTACCACCTCGCCCTCGGTGCCGCGCCCGTCGCCTGTCGGACGATCTGGTCTGCAGATGCTCATCTTGACTCCTGTGCGTCCAGTGAAACCCTCACATGACTGAAAATGAACTCGACTGGAATCAGTATAGTGTCCGATTTGGGGGGCAGATCCCTCGCTTGCTGCCCTCAGATCGAGGACCCCGTCGAGGAATTTCTGGAAGTTCCCATCCTGAAATTGGTTATCCATATCTTTTGAGTTCCCGGTTCCGATTGCTCAGGAAGTTTCCCACTCTGGAACCGGTCATTGCTTGATTGCTTCTTGGTCTACCGTGTACTTCAACGTTGCCTACATGTATACATGTCCAAAACGGGCC…	W22	EL01N0555A12.b Endosperm_5 Zea mays cDNA, mRNA sequence.	884 weakly similar to UP:Q70LF5_HORVU (Q70LF5) Sucrose-sucrose-1-fructosyltransferase (Fragment) , partial (5%)	NA	NA	NA	NA	NA	NA	NA	NA	NA	NA	NA	NA	NA	NA	NA	NA	NA	NA	NA	NA
14595	TC311343	933 similar to PRF:NP_565231.1:18412683:NP_565231 lactoylglutathione lyase family protein : glyoxalase I family protein (Arabidopsis thaliana), partial (74%)	OnOff	OffOn	OffOff		A_92_P013460	sense gene model	No EST. cDNA result. B73 result agrees with cDNA result.	A	cDNA	59	1 of 1	6	128583987	128583929	6.05	yes	UTR	1	GGCACCAGAACAGGCAACGCACTACTCGTTCGTATCTTTAAGCTTGCTGCTGCAGCGTAA	1	181	51	TC311343	NA	NA	NA	933 similar to PRF:NP_565231.1:18412683:NP_565231 lactoylglutathione lyase family protein : glyoxalase I family protein (Arabidopsis thaliana), partial (74%)	GRMZM2G028110_T01	GCACCAGAACAGGCAACGCACTACTCGTTCGTATCTTTAAGCTTGCTGCTGCAGCGTAAGAAAAAGCAGTCTGCACTCGGTCGGTCGGTCGCTCTGTTCAGCTAGCTGCATGCTCGGCCACCATATCTCCTCCAGTACGTTCGTCGTTCTCCACGCCGCTATCTGGTCTGCGGTAAGCAGCAGCTAGAGGCCGTTGTGTAGGCTACACAGAAGATCATCGAGGAGGATGCTGGTGAAGAAGAACAACAGCACGGCGATGGCGGCGGGCGTGCTGCCGCTGGCGTCGCTGAACCACATCAGCATCGTGTGCCGGTCGGTGGAGGCGTCGCTGCGCTTCTACGCGGACGTGCTCGGCTTCGTGCCCATCCGCCGCCCCGGCTCCTTCGACTTCGACGGCGC…	cdna|est|omrna	good	6	128580828	128583987	GRMZM2G028110	-1	WH	RefSeq peptide	NP_001152619	lactoylglutathione lyase	lactoylglutathione lyase	F:lyase activity	lactoylglutathione lyase [Zea mays]	226506334	NP_001152619	3.04e-90	hypothetical protein SORBIDRAFT_09g005270 [Sorghum bicolor]
14615	TC299875	1315 weakly similar to PRF:NP_849747.1:30693114:NP_849747 MAGE-8 antigen-related (Arabidopsis thaliana), partial (42%)	NC	OffOn	OffOn		A_92_P013477	sense gene model	No EST. cDNA result. B73 result agrees with cDNA result.	A	cDNA	60	1 of 1	7	5339137	5339196	7.01	yes	UTR	2	GCGCTCTGGAAGCTGTAGTCCATTGCAAAGAATTCGGTTGCTTCATCGGTTCCATTGATG	1	181	11	TC299875	NA	NA	NA	1315 weakly similar to PRF:NP_849747.1:30693114:NP_849747 MAGE-8 antigen-related (Arabidopsis thaliana), partial (42%)	GRMZM2G142119_T02	ACCCAATCCGCCCAAGCGCGCGCGCAAATTCCACACTCTCCTCGACCCTCGATTCGTTCCCGCCGCCAACCAAGCGACGTCTCCTCTTCCACGCATCCTAGGGCGGCGACACCTGCCAAGAACACCCGTCGCCGCGCTCTCCCGATGGCGACCAGCGACGAGCTCGCCCAGATCGACATCTCTAAGGAGGAGAAGGACAAGCTGGTGGCGGAGGTGATGCGCTACGTGCTCTTCAAGACGCACCAGAGCTCCGACTGCCCCATCAAGCGGGAGGAGCTCACCGGGATCATCACCAAGAACTACCGCCAGCGCGCGCTGCCCACGCTGGTCATCAACGAGGCCAAGGAGAGGCTCGCCGCAACCTTCGGCTACGAGATGAGGGAGCTACAAAGGACCCGC…	cdna|est|protein	good	7	5338127	5340547	GRMZM2G142119	1	WH	RefSeq peptide	NP_001132611	hypothetical protein LOC100194084	protein	P:glycerol metabolic process F:glycerophosphodiester phosphodiesterase activity P:lipid metabolic process	predicted protein [Populus trichocarpa]	224084654	XP_002307376	8.95e-68	hypothetical protein LOC100194084 [Zea mays]
14695	CF021572	314 unknown	OnOff	OffOn	OffOn		A_92_P013551	inconclusive	No valid cDNA / EST result. No valid B73 result.	D	no result	NA	NA	NA	NA	NA	NA	NA	NA	NA	TGCCTATGCAAATGCCAGCCTCTGTATATTTACTCTCGCTGTCGAGGCCAAGTGCAAGAG	1	180	22	CF021572	CCAGTGAGACGCTCACCATGACCGTCATGGGCATCGGCATGCACAACAATGACTAGGCGTAGTCTGTTCACTTACCTTCACCGGGCACGGGAACCGTCAGATTCCGGTTGCGGGCGGTGGGGCAGTTTCGGATGGGAATGCCAAACTGGCACTGGCAGCGTTCGCTATGCCTATGCAAATGCCAGCCTCTGTATATTTACTCTCGCTGTCGAGGCCAAGTGCAAGAGCTAGGCCTAGTATACATATTGATATAGTAAACATAGACCAAGCTCAATGCGGATGCGGAATAGTTAAATAAAATTCCAGTCCCAGCC	F2	QBP2c04.xg QBP Zea mays cDNA clone QBP2c04, mRNA sequence.	314 unknown	NA	NA	NA	NA	NA	NA	NA	NA	NA	NA	NA	NA	NA	NA	NA	NA	NA	NA	NA	NA
14901	TC309197	334 unknown	OnOff	OffOn	OffOff		A_92_P013742	antisense gene model	cDNA and EST results agree. B73 result agrees with cDNA result.	A	cDNA	57	1 of 1	2	213848827	213848770	2.08	no	UTR	4	GGGGGCAATCGGTTTAAACCGACCAATCGGTTCTGTTTCTTTGGGGCAGCTAAACTTCGT	1	179	119	TC309197	TTTCAAATTTGAAACCGAAAACACTAAAATCCGAGCTGGCTTTCGTATCCCAGTGGGGACCGAGAACGAAAAAATTCCCCAGTTTTCGCTCGTTACCTAACGAGACACTCAACCGGGGGTGGAGTTCTACATGACATGGATCAAAACGTAGGCTGTGTGAAACTGGCCATGTCCAGTGGGTCGGGGGCAATCGGTTTAAACCGACCAATCGGTTCTGTTTCTTTGGGGCAGCTAAACTTCGTATCTCAGTGCAGTACTCCAGCCGTCGACGTAAACGCTGCCGGCGAGGTAAACTTCGTTCGGGGTTCAGTTTCTACCAAAAGAATCGTCTTCG	-	-	334 unknown	GRMZM2G008623_T02	GTTTGCCACGGTAGTATCGTAGGAGCAGCACATCGAAGATGCTACGGCCTCAAGCCCGTCCGGCCCACGGGATACTGGACTGGCCCACCTATACAAGTATGCGTAGTTTGGGCTTCCGTCTGCAGCATTGTAAAGTTTGTTCTGCAGCCCATGGCCTGGCCTCCGCTACCACGAGTAGGGTTGATCAAACTTGATCGGCCGCTCTATCATGAGCTGTGTCTATCTTGAATTTGAGCCCGTCGCACTTGCCAGGTCGGGCGTGGGCCAACGTAAAAAGAGTGACGTTTCTTCACCAATCACCCTGCGTTTCTTCTCCTGTTCATCACCCGTGCGTGCGCTCTCTCTCTTTCTCGTGCGGCAACTGCGAGGCCGCCGACGCCCGACGGCAGGGTGCCCAGG…	est|omrna|protein	good	2	213842697	213849180	GRMZM2G008623	1	WH	RefSeq peptide	NP_001169594	hypothetical protein LOC100383475	proteasome subunit alpha type 3	C:cytoplasm C:proteasome core complex P:ubiquitin-dependent protein catabolic process C:nucleus F:threonine-type endopeptidase activity	hypothetical protein LOC100383475 [Zea mays]	293331913	NP_001169594	8.81e-124	proteasome subunit alpha type 3 [Zea mays]
14901	TC309197	334 unknown	OnOff	OffOn	OffOff		A_92_P021874	sense gene model	cDNA and EST results agree. B73 result agrees with cDNA result.	A	cDNA	59	1 of 1	2	213848833	213848892	2.08	yes	UTR	4	CACTGGACATGGCCAGTTTCACACAGCCTACGTTTTGATCCATGTCATGTAGAACTCCAC	1	128	163	TC309197	TTTCAAATTTGAAACCGAAAACACTAAAATCCGAGCTGGCTTTCGTATCCCAGTGGGGACCGAGAACGAAAAAATTCCCCAGTTTTCGCTCGTTACCTAACGAGACACTCAACCGGGGGTGGAGTTCTACATGACATGGATCAAAACGTAGGCTGTGTGAAACTGGCCATGTCCAGTGGGTCGGGGGCAATCGGTTTAAACCGACCAATCGGTTCTGTTTCTTTGGGGCAGCTAAACTTCGTATCTCAGTGCAGTACTCCAGCCGTCGACGTAAACGCTGCCGGCGAGGTAAACTTCGTTCGGGGTTCAGTTTCTACCAAAAGAATCGTCTTCG	-	-	334 unknown	GRMZM2G008623_T02	GTTTGCCACGGTAGTATCGTAGGAGCAGCACATCGAAGATGCTACGGCCTCAAGCCCGTCCGGCCCACGGGATACTGGACTGGCCCACCTATACAAGTATGCGTAGTTTGGGCTTCCGTCTGCAGCATTGTAAAGTTTGTTCTGCAGCCCATGGCCTGGCCTCCGCTACCACGAGTAGGGTTGATCAAACTTGATCGGCCGCTCTATCATGAGCTGTGTCTATCTTGAATTTGAGCCCGTCGCACTTGCCAGGTCGGGCGTGGGCCAACGTAAAAAGAGTGACGTTTCTTCACCAATCACCCTGCGTTTCTTCTCCTGTTCATCACCCGTGCGTGCGCTCTCTCTCTTTCTCGTGCGGCAACTGCGAGGCCGCCGACGCCCGACGGCAGGGTGCCCAGG…	est|omrna|protein	good	2	213842697	213849180	GRMZM2G008623	1	WH	RefSeq peptide	NP_001169594	hypothetical protein LOC100383475	proteasome subunit alpha type 3	C:cytoplasm C:proteasome core complex P:ubiquitin-dependent protein catabolic process C:nucleus F:threonine-type endopeptidase activity	hypothetical protein LOC100383475 [Zea mays]	293331913	NP_001169594	8.81e-124	proteasome subunit alpha type 3 [Zea mays]
14985	TC293825	1625 weakly similar to PRF:NP_568106.1:18414012:NP_568106 expressed protein (Arabidopsis thaliana), partial (11%)	OnOff	OffOn	OffOn		A_92_P013820	gDNA	No valid cDNA / EST result. Allow B73 result.	C	gDNA	60	1 of 1	9	138755356	138755297	9.06	NA	NA	NA	AGGTGTCCCTTGACAGGATGCATCATTCCTATGGCTTCACGAGCTGGCGACTGATGCTCT	1	178	122	TC293825	NA	NA	NA	1625 weakly similar to PRF:NP_568106.1:18414012:NP_568106 expressed protein (Arabidopsis thaliana), partial (11%)	NA	NA	NA	NA	NA	NA	NA	NA	NA	NA	NA	NA	NA	NA	NA	NA	NA	NA	NA	NA
14995	CB179448	461 unknown	OnOff	OffOn	OffOff		A_92_P013828	inconclusive	No valid cDNA / EST result. Allow B73 result.	C	gDNA	57	1 of 5	10	42564773	42564829	10.03	NA	NA	NA	ACTCATCAAGGTCATTACCAATTTAGGGTCATGCCTTTTGGTCTCACTAATGCGCGTGCA	1	178	102	CB179448	ACTTGTGTTCCTTCAACTTCTCAAACACCAGTCTCAAATGCTGTAAATGATCAGCCCAAGATGCACTATAGATCAATATATCGTCAATGAATACCAAGACAAATTTACGAAGAAAGGGTGCTAACACTGAGTTCATAGCACACTGAAAAGTTGCACGCGCATTAGTGAGACCAAAAGGCATGACCCTAAATTGGTAATGACCTTGATGAGTTTTAAATGCTGTCTTGAATTCATCTGTCTCACCCATTCGAATCTGATGATACCCAACTGTAAGATCAAGACTGGTAAAGAATTGTGTGCCTAATAACTCATCTAGAATCTCTTCAACTAGTGGCATAGGAAATCTGTAACACCNAAATTCTATTTTGGNANTTACNACTTTACAATAAAAATGTCCCA…	A188	EST0540 Zea mays sperm cell cDNA library Zea mays cDNA clone Zmsp3013 5' similar to polyprotein, mRNA sequence.	461 unknown	NA	NA	NA	NA	NA	NA	NA	NA	NA	NA	NA	NA	NA	NA	NA	NA	NA	NA	NA	NA
14995	CB179448	461 unknown	OnOff	OffOn	OffOff		A_92_P013828	inconclusive	No valid cDNA / EST result. Allow B73 result.	C	gDNA	58	2 of 5	4	226202336	226202277	4.09	NA	NA	NA	ACTCATCAAGGTCATTACCAATTTAGGGTCATGCCTTTTGGTCTCACTAATGCGCGTGCA	1	178	102	CB179448	ACTTGTGTTCCTTCAACTTCTCAAACACCAGTCTCAAATGCTGTAAATGATCAGCCCAAGATGCACTATAGATCAATATATCGTCAATGAATACCAAGACAAATTTACGAAGAAAGGGTGCTAACACTGAGTTCATAGCACACTGAAAAGTTGCACGCGCATTAGTGAGACCAAAAGGCATGACCCTAAATTGGTAATGACCTTGATGAGTTTTAAATGCTGTCTTGAATTCATCTGTCTCACCCATTCGAATCTGATGATACCCAACTGTAAGATCAAGACTGGTAAAGAATTGTGTGCCTAATAACTCATCTAGAATCTCTTCAACTAGTGGCATAGGAAATCTGTAACACCNAAATTCTATTTTGGNANTTACNACTTTACAATAAAAATGTCCCA…	A188	EST0540 Zea mays sperm cell cDNA library Zea mays cDNA clone Zmsp3013 5' similar to polyprotein, mRNA sequence.	461 unknown	NA	NA	NA	NA	NA	NA	NA	NA	NA	NA	NA	NA	NA	NA	NA	NA	NA	NA	NA	NA
14995	CB179448	461 unknown	OnOff	OffOn	OffOff		A_92_P013828	inconclusive	No valid cDNA / EST result. Allow B73 result.	C	gDNA	58	3 of 5	3	92527071	92527012	3.04	NA	NA	NA	ACTCATCAAGGTCATTACCAATTTAGGGTCATGCCTTTTGGTCTCACTAATGCGCGTGCA	1	178	102	CB179448	ACTTGTGTTCCTTCAACTTCTCAAACACCAGTCTCAAATGCTGTAAATGATCAGCCCAAGATGCACTATAGATCAATATATCGTCAATGAATACCAAGACAAATTTACGAAGAAAGGGTGCTAACACTGAGTTCATAGCACACTGAAAAGTTGCACGCGCATTAGTGAGACCAAAAGGCATGACCCTAAATTGGTAATGACCTTGATGAGTTTTAAATGCTGTCTTGAATTCATCTGTCTCACCCATTCGAATCTGATGATACCCAACTGTAAGATCAAGACTGGTAAAGAATTGTGTGCCTAATAACTCATCTAGAATCTCTTCAACTAGTGGCATAGGAAATCTGTAACACCNAAATTCTATTTTGGNANTTACNACTTTACAATAAAAATGTCCCA…	A188	EST0540 Zea mays sperm cell cDNA library Zea mays cDNA clone Zmsp3013 5' similar to polyprotein, mRNA sequence.	461 unknown	NA	NA	NA	NA	NA	NA	NA	NA	NA	NA	NA	NA	NA	NA	NA	NA	NA	NA	NA	NA
14995	CB179448	461 unknown	OnOff	OffOn	OffOff		A_92_P013828	inconclusive	No valid cDNA / EST result. Allow B73 result.	C	gDNA	55	4 of 5	9	130636642	130636586	9.05	NA	NA	NA	ACTCATCAAGGTCATTACCAATTTAGGGTCATGCCTTTTGGTCTCACTAATGCGCGTGCA	1	178	102	CB179448	ACTTGTGTTCCTTCAACTTCTCAAACACCAGTCTCAAATGCTGTAAATGATCAGCCCAAGATGCACTATAGATCAATATATCGTCAATGAATACCAAGACAAATTTACGAAGAAAGGGTGCTAACACTGAGTTCATAGCACACTGAAAAGTTGCACGCGCATTAGTGAGACCAAAAGGCATGACCCTAAATTGGTAATGACCTTGATGAGTTTTAAATGCTGTCTTGAATTCATCTGTCTCACCCATTCGAATCTGATGATACCCAACTGTAAGATCAAGACTGGTAAAGAATTGTGTGCCTAATAACTCATCTAGAATCTCTTCAACTAGTGGCATAGGAAATCTGTAACACCNAAATTCTATTTTGGNANTTACNACTTTACAATAAAAATGTCCCA…	A188	EST0540 Zea mays sperm cell cDNA library Zea mays cDNA clone Zmsp3013 5' similar to polyprotein, mRNA sequence.	461 unknown	NA	NA	NA	NA	NA	NA	NA	NA	NA	NA	NA	NA	NA	NA	NA	NA	NA	NA	NA	NA
14995	CB179448	461 unknown	OnOff	OffOn	OffOff		A_92_P013828	inconclusive	No valid cDNA / EST result. Allow B73 result.	C	gDNA	55	5 of 5	1	23304514	23304458	1.02	NA	NA	NA	ACTCATCAAGGTCATTACCAATTTAGGGTCATGCCTTTTGGTCTCACTAATGCGCGTGCA	1	178	102	CB179448	ACTTGTGTTCCTTCAACTTCTCAAACACCAGTCTCAAATGCTGTAAATGATCAGCCCAAGATGCACTATAGATCAATATATCGTCAATGAATACCAAGACAAATTTACGAAGAAAGGGTGCTAACACTGAGTTCATAGCACACTGAAAAGTTGCACGCGCATTAGTGAGACCAAAAGGCATGACCCTAAATTGGTAATGACCTTGATGAGTTTTAAATGCTGTCTTGAATTCATCTGTCTCACCCATTCGAATCTGATGATACCCAACTGTAAGATCAAGACTGGTAAAGAATTGTGTGCCTAATAACTCATCTAGAATCTCTTCAACTAGTGGCATAGGAAATCTGTAACACCNAAATTCTATTTTGGNANTTACNACTTTACAATAAAAATGTCCCA…	A188	EST0540 Zea mays sperm cell cDNA library Zea mays cDNA clone Zmsp3013 5' similar to polyprotein, mRNA sequence.	461 unknown	NA	NA	NA	NA	NA	NA	NA	NA	NA	NA	NA	NA	NA	NA	NA	NA	NA	NA	NA	NA
15113	TC292653	1159 weakly similar to UP:Q4SK07_TETNG (Q4SK07) Chromosome 10 SCAF14571, whole genome shotgun sequence. (Fragment), partial (4%)	OnOff	OffOn	OffOn		A_92_P013936	EST	EST result. No valid cDNA result. B73 result (EST vs genome) agrees with EST result.	B	EST	0	1 of 1	5	80491578	80491637	5.03	no info	(partially) outside gene model	1	GAATGCAACATCGGTTTCCACCATTTTCCTCTTTACAGAATACTACTGCTCCGTGTATAC	1	178	35	TC292653	CGCCGCCGCGTACTACGCGTCGCTGTGGTCGCCCAGGCGCCTCATGCAGCGCTGTGCCCGCGCCTTCCGCCGCAGCAGGTCACGCGGCGGTGTCGTTAGGACGGTCAAGGACCTCGCCGAGGAACGGGCGGCGGTGCTCGCCGCCAGCAGCAAGGTCTCCGACGCGGCGTCGGCGGTGCCGCCGCTGCCTCCTGGTGTCGAGACCGCCAGCAGCAACGGTGCCCGCGGCGGCAGCGTGGAGGATAAGCAGCGGCAGCGCCACGACGACTGCCACCCCGAGGTCGTTCCCGAGAAGATCATACGGGAGGACGCGCCGCCAGTTGTTGCGGAGACCGCTGCCGCCACCACCACCACGGAGGTGGAGGTGGAGGTGGAGTCCCCCAAGAAAGGAGCGGCGCC…	-	-	1159 weakly similar to UP:Q4SK07_TETNG (Q4SK07) Chromosome 10 SCAF14571, whole genome shotgun sequence. (Fragment), partial (4%)	AC233959.1_FGT006	ATGGCGTCGTCGCGGTCCCTGCCGCGGAGCGCAAGCGAGCTGCCCGACCCGCCGTCGCCGTTCAGCTCCAACCCGGCGCACCACCCAGTCTCCATTCCGACCACGCCCGGGCTCTCGTCGTCGTCGTGCTCGTCGTTCGGCCGCATGCGGTCACCGCCCACCGACTCGCCGCCGATCACGCCCACCAAGCAGCAGGGCGGCAAGCCCAAGCCGACGCCGGCGGCCGCCGCCGCCGCGTACTACGCGTCGCTGTGGTCGCCCAGGCGCCTCATGCAGCGCTGTGCCCGCGCCTTCCGCCGCAGCAGGTCACGCGGCGGTGTCGTTAGGACGGTCAAGGACCTCGCCGAGGAACGGGCGGCGGTGCTCGCCGCCAGCAGCAAGGTCTCCGACGCGGCGTCG…	abinitio	good	5	80491807	80492790	AC233959.1_FG006	-1	WH	-	-	-	thioredoxin domain-containing	C:plastid	hypothetical protein SORBIDRAFT_04g003620 [Sorghum bicolor]	242064026	XP_002453302	3.55e-65	hypothetical protein LOC100277818 [Zea mays]
15165	TC302392	304 unknown	NC	OffOn	OffOff		A_92_P013984	sense gene model	cDNA and EST results agree. B73 result agrees with cDNA result.	A	cDNA	60	1 of 1	4	236904683	236904624	4.1	yes	UTR	2	CTTGACCTGTACTGTCCCCACGGAGATCACGACACGAACCGAGCAAGAACCGCACGAGCC	1	177	102	TC302392	CTTGACCTGTACTGTCCCCACGGAGATCACGACACGAACCGAGCAAGAACCGCACGAGCCGAGCCCAGCAGCAGGATGGCGGCGGCGGCGAGCGGGAAGGCGCCGACTGCATGCCTGTAGCTGTAGCGCGCGCGCTGACCAAGGCCTGGCTGGGTGTGGTTGTCTACTTGTCTGTAGCTTCTTCTTCTTGTTGTTGGCTCCTCTCGTGTGTGTGTGTGTTGCTCTCGCTCCGTCCATCGATTCCATCCGTGTCCGTCGGCAGATGAGATGAGAATGAGAAGGCGATGTGAATGCTCTTCCGTCG	-	-	304 unknown	GRMZM2G419994_T01	GCCTCGCTCCCGTCGCTTGACCTGTACTGTCCCCACGGAGATCACGACACGAACCGAGCAAGAACCGCACGAGCCGAGCCCAGCAGCAGGATGGCGGCGGCGGCGAGCGGGAAGGCGCCGTCGCTGGTGGTGGCGGCGAGCATGGGCGCGGTGGAGGCGCTCAAGGACCAGGCGGGCCTGTGCCGCTGGGACTACGCGCTGCGCTCGCTCTACCACCGCGCCGCCGCCGCGCCCCGGATCCGCGCGCTGTCCGCCGCGCTCTCGGACTCCGTGTCCGTGCCGGCGGACGCGCCCCCGCGGGCGTCGCGGCCACCGCCCCCGCCGGCGCCGCGGGACGCGGACAGGATGCGCAAGGCCTACCACCTCGTGTGCTGGGGCCCCAACTGATCGGCGGCCGGC…	cdna|est|omrna|protein	good	4	236903207	236904698	GRMZM2G419994	-1	WH	RefSeq peptide	NP_001147203	wound induced protein	-	-	hypothetical protein LOC100279659 [Zea mays]	226529485	NP_001146118	2.73e-63	wound induced protein [Zea mays]
15176	TC294447	1600 similar to UP:Q75LL1_ORYSA (Q75LL1) Expressed protein, partial (94%)	OnOff	OffOn	OffOff		A_92_P013995	sense gene model	No EST. cDNA result. B73 result agrees with cDNA result.	A	cDNA	60	1 of 1	1	276539020	276538961	1.1	yes	UTR	2	GAATTTTTATGTGAACCGATTCAGCGTTTAGCATGGTCGTAGTATGTTAAGTCTCGGTTG	1	177	80	TC294447	NA	NA	NA	1600 similar to UP:Q75LL1_ORYSA (Q75LL1) Expressed protein, partial (94%)	GRMZM2G146000_T04	AGGAGTCGTGAATCCGTGACAACCGGCGGCGGCGAGGGAAGAATCGAAGATCGCCGCAGCCGCAAGGAAGGAAACCGAGAACAACTCAATCCGCTGGCTATGGCGTTGCTGATGGAGCCCGGCGCTGAGCCCCTGACTGAGAGCGAGCAGGCCGACCTGGCCGGCATCGCCGCCATCAAGGAGTCGGCGGCGCGCGAATACAAGGAGCAGGGGAACCAGTTCGTCCGGATGGGCCGGAGGCACTACGCCGCGGCGGTCTCCTGCTACACGAAGGCCATCGCTCAGATGGAGCCCCTCTCCTCCCTCGACGCATCAGCCGCTGCTGACGCCTCCGTTCTCTTCGCCAACCGAGCACATGTCAACATCCTCCTCGGTAACCACCGACGGGCCCTCGACGAC…	cdna|est|omrna	good	1	276538837	276541824	GRMZM2G146000	-1	WH	RefSeq peptide	NP_001142267	hypothetical protein LOC100274436	binding protein	F:binding	hypothetical protein SORBIDRAFT_01g007980 [Sorghum bicolor]	242032955	XP_002463872	6.46e-160	tetratricopeptide repeat domain 4 [Zea mays]
15176	TC294447	1600 similar to UP:Q75LL1_ORYSA (Q75LL1) Expressed protein, partial (94%)	OnOff	OffOn	OffOff		A_92_P023241	sense gene model	No EST. cDNA result. B73 result agrees with cDNA result.	A	cDNA	60	1 of 1	1	276540625	276540566	1.1	yes	UTR	2	TGTTCTCAGAAACTTCTCCACCATTGCCATGGGATGATAACCATGTTTACACAAGGGACT	1	119	158	TC294447	NA	NA	NA	1600 similar to UP:Q75LL1_ORYSA (Q75LL1) Expressed protein, partial (94%)	GRMZM2G146000_T06	CTGAGTTAGTCCGAGTTTAAGGATAGAAAATGTATTTTGTCCTCTTTGGGTTAGAACCAGCAAGAGGAGTCGTGAATCCGTGACAACCGGCGGCGGCGAGGGAAGAATCGAAGATCGCCGCAGCCGCAAGGAAGGAAACCGAGAACAACTCAATCCGCTGGCTATGGCGTTGCTGATGGAGCCCGGCGCTGAGCCCCTGACTGAGAGCGAGCAGGCCGACCTGGCCGGCATCGCCGCCATCAAGGAGTCGGCGGCGCGCGAATACAAGGAGCAGGGGAACCAGTTCGTCCGGATGGGCCGGAGGCACTACGCCGCGGCGGTCTCCTGCTACACGAAGGCCATCGCTCAGATGGAGCCCCTCTCCTCCCTCGACGCATCAGCCGCTGCTGACGCCTCCGT…	est	good	1	276538837	276541824	GRMZM2G146000	-1	WH	RefSeq peptide	NP_001142267	hypothetical protein LOC100274436	-	-	hypothetical protein SORBIDRAFT_01g007980 [Sorghum bicolor]	242032955	XP_002463872	1.78e-101	tetratricopeptide repeat domain 4 [Zea mays]
15185	CO532233	634 similar to PRF:NP_181048.1:15226879:NP_181048 pentatricopeptide (PPR) repeat-containing protein (Arabidopsis thaliana), partial (10%)	OnOff	OffOn	OffOn		A_92_P014003	sense gene model	cDNA and EST results agree. B73 result agrees with cDNA result.	A	cDNA	60	1 of 1	1	298691026	298691085	1.12	yes	CDS	2	ATATGATGCCTGAGAGGAACTCGTATTCCTGGAATGCCATGATTTCTGGTTTTCTCAGCA	1	177	62	CO532233	TCGTGCCGTGCTCGATGACGACGAGACGCCTGGCGCTGACGCCTACGCCGCCATGGTCGCCAGCCGACTCAGGGAGCGCGACCTGACGCGCGCGGAGGCGCTCTTCGGCGCGGCGCCCGCGGCTGCCCGGGGGCTGTATCTGGATACCGCCATGCTCGACGGGTACGCCAAGGCCGGCCGCGTCGATCGCGCGCGCGAGCTGTTCGACGCGATGCCGGTGAAGAACGTCGTCACTTGGACCTCTATGGTTTCCGGGTACTTCCGCGCCGGCCGCGTTCAGGAGGCGCGGGAGCTGTTTGACGTCATGCCTGAACGGAATGACTATTCGTGGACGACGGTGGTGCAGGGGTACGCGCGCAATGGGATGCTCAGGGAGGCGAGGGAGATGTTTGATCGGAT…	B73	3530_1_212_1_A08.x_1 3530 - Full length cDNA library created by Invitrogen from multiple tissues Zea mays cDNA, mRNA sequence.	634 similar to PRF:NP_181048.1:15226879:NP_181048 pentatricopeptide (PPR) repeat-containing protein (Arabidopsis thaliana), partial (10%)	GRMZM5G821637_T02	CCTGGACGGGAAGACGCCCATCGACGTGGCCAAGCTCAACAACCAGGATGACGTCCTCAAGCTGCTGGAGAAGCACGCCTTCGTATAGACGTCCCACGCCGCCGGCCGGCCCGTCTTGCTCGTCTGCTCTTGTCGCCGCTGCGGCCACGTCGCTTGCCTCTGCTACTGCTGCTGCCGTCGCCGCCATTAATGCTTTGTTGATTTCTCTCCTGGTCGAGACAACGCAGGTGGAGGTTTTCGTAATGAATAAGGATGAAATTTCCATTTCACCGTCCAATCCAATCTGTGTTTCGAGTTGCAGTTCAGGAAAAAAATTCAAAATTTTGCGACGTTACCACCAGCAGTCCACCACCAGAACGAATCCAATCCAATTGGGAGAGGGCGTGTATGAAGGGAATA…	cdna|est	good	1	298687651	298692356	GRMZM5G821637	1	WH	RefSeq peptide	NP_001140813	hypothetical protein LOC100272888	pentatricopeptide repeat-containing protein	C:mitochondrion F:binding	hypothetical protein LOC100501159 [Zea mays]	308044597	NP_001182884	0	hypothetical protein SORBIDRAFT_01g000980 [Sorghum bicolor]
15186	CO446298	742 unknown	OnOff	OffOn	OffOn		A_92_P014004	sense gene model	cDNA and EST results agree. B73 result agrees with cDNA result.	A	cDNA	60	1 of 1	7	93856134	93856193	7.02	yes	CDS	2	TGGCAGCAGCAAACCTACTGCTAATTGGCCATCTCATGCTAGACGTCATAGGAAAAGAGA	1	177	60	CO446298	CAGATTTAATGGATGACTTTAGGGAGGATACGATCAAAACATATAAAGATTGGTTAAGGCATCAAGGCGATCTTCTAGATATCTTATTGTATGAACGACAAAGCAATGATGACCTAATATTATCAGATGAAGAAATTCATGGCAGCAGCAAACCTACTGCTAATTGGCCATCTCATGCTAGACGTCATAGGAAAAGAGATCCTGATAACGATGGAGTCTTCAAAAAGGAGGGGTGTGGTACCCTTAAGGGTATAGCAGCAGCCACCAAGCAAATCAAGAACGGTGATCACAAACATAAGATTGAATTTTCATCTAAGCTTGGAGGTCCCGTAGGACCAAACACTCGCACTTTTGTGGATGAAATCGTATTGTTTACAAAGAAAAAGGCACCACTCATTG…	F-352 near isogenic line	MZCCL10101A11.g Maize Endosperm cDNA Library Zea mays cDNA, mRNA sequence.	742 unknown	GRMZM2G140949_T01	ATGGCAATCGTCGACAAAACCAAAACAAAATCAAGCAGAACAAGGCTCAATGTCTTCACGAAGGAAATCCGACCTTCGCGCCCAATGTCTCGGGACGATCGAAAGAAAGGCTCCAAATCCAAAAAGATCGATACTGATAAATTAAACCATCTGATGGTGACAGTAAGGAAAGCAAGATGGAAATATCTGAAAACCTTGAAGATCGCTGTCAGCATTAGCGATCGGCGTGCTCTCAATACATGTTTGCCTGGTCCCAGCCACCAGCCACTCACCCTGTCAACCACAGACGCGGACCATGGACCAGCTCCCAAATGGGAAGGGCGCAAGGGCAGGCATTCCTCGTTCCTCCTTCCTAATCTGCTCTACTGCAAGGGTTTCATCAGCCATAGCCCGTCCAGG…	abinitio	good	7	93853570	93863210	GRMZM2G140949	1	WH	-	-	-	calreticulin precursor	F:sugar binding P:protein folding C:endoplasmic reticulum lumen C:cytoplasmic membrane-bounded vesicle P:multicellular organismal development F:calcium ion binding P:sequestering of calcium ion F:unfolded protein binding F:zinc ion binding	calreticulin [Zea mays]	1181333	CAA54975	1.12e-46	calreticulin2 [Zea mays]
15191	TC294181	1180 similar to UP:Q8RZ90_ORYSA (Q8RZ90) Ribosomal protein L18a-like, partial (74%)	OnOff	OffOn	OffOff		A_92_P014009	inconclusive	EST result. No valid cDNA result. B73 result doesn't agree.	D	no result	NA	NA	NA	NA	NA	NA	NA	NA	NA	CAACAACCTCAGCCACAGATACAGATTTCGTAGATGCCAAGAGATAATGTGCGGAGTTTA	1	177	50	TC294181	CAATCCCTCCTCTCCGCCGCCTACAGCTGCGGGGAGCTCGCCAGTCGCCACTTCGCCAGTCGCCACTTCGCCAGAATGTTCCATCAGTACCAGGCAGCGGGTCGCGCGCTGCCAGTCCCCGCTGATGAGCACCCCAAGATCTACCGCATGGAGCTTGCGCTACCAACGAGGTCTGCTCCAAATCCAAGCTCTGGTACTATCTGAGGAAGCTCAAGTCTCAAGAAGGTTTAAGAGCAACGGTCAGATTCTCGCCATAGACGAGATCTTTGAGTGTAACCCTACAACAATCAAGAGCTGTGGCATCTGGCTGTGTTACCAGTGCAGGACAGGTTACCACGACCTGCACAAGGAGTACCGTAATACCACCCTGAATGGTGCCATGGAGCAGATGTACAATGA…	-	-	1180 similar to UP:Q8RZ90_ORYSA (Q8RZ90) Ribosomal protein L18a-like, partial (74%)	NA	NA	NA	NA	NA	NA	NA	NA	NA	NA	NA	NA	NA	NA	NA	NA	NA	NA	NA	NA
15519	CF033704	536 weakly similar to GB:AAF78559.1:8699024:AF224747 corneodesmosin (Homo sapiens), partial (4%)	OnOff	OffOn	OffOn		A_92_P014309	inconclusive	EST result. No valid cDNA result. B73 result (EST vs genome) agree with EST result, but score below cut-off.	E	EST	1e-17	1 of 1	8	97468747	97469904	8.03	no info	NA	2	TGATGATTTGGATGCGCAACTTGAAGGCCGTTGCCAGTCTGCTTGATAGTGGACCGCCAT	1	175	74	CF033704	TACCAGGGGCCGGGCCGAGGGGCTCTGACTTCATGATAAACAGGCACAGACATAAAGGAGCTGGAGGATGGTATATGGCTTGGTGGGATAATAAGACAGACATCTAGATACTCAGGGCTGGTGATCACCTGACTGTCGTGATTGATCTTAAAAGGCTCTGGGTGACTGTGTTTCAGAGGATAACCTAAGGATATGTTCCACGAAGATCTTTCCTGTCTGGGTCGCGTTCGAAAGGAATGGTGATTGAGCGTCGTTGCGCGATGTGCCTTCCGGATGGTGCTCCTTGAGATACGAATTAGCTGTATACACATTCTCAGGAGACATTACTGGCATGGCGGTCCACTATCAAGCAGACTGGCAACGGCCTTCAAGTTGCGCATCCAAATCATCAAGCTGCTT…	F2	QCF1a08.yg QCF Zea mays cDNA clone QCF1a08, mRNA sequence.	536 weakly similar to GB:AAF78559.1:8699024:AF224747 corneodesmosin (Homo sapiens), partial (4%)	GRMZM2G145905_T03	CAGTATACAGATCCATATTTGTTTATCATTTTTATCATGTTGCAAATCTGTGTCGTTGATGTTTTGCATATAAAACACATTCAGGAGGAAGAGAAAAAGAAAGAGAAAGAAGAAAAGGCAAAACAAAAGAAAGAAGAGGCAAAGATGAAGGAACCAGAAACTGCTGAAGAAGATTTAGCTTTGAAGGAAATGACTGATGCTACTGCTAGGGAAGAACTGAGAAAAGCAAAAGAACATGACAAAGAGAAGCTCTGTAATATCAGCCGTGCCTTGGCTGTGCTCGCATCTGCATCTTCTGTTAGCAAGGAGCGTCAAGAGTTTCTGAGCCTCGTCAATAAAGAGATAGAGCTATATAACTCCATGCTCAAAAAAGAGGGTACTGAAGGTGAAGAAGCAGCT…	est	good	8	97466729	97477275	GRMZM2G145905	-1	WH	UniProtKB/TrEMBL	C4J0U7	Putative uncharacterized protein	leucine zipper-ef-hand containing transmembrane	C:membrane C:mitochondrion F:calcium ion binding	hypothetical protein LOC100501079 [Zea mays]	308081130	NP_001182835	1.59e-76	hypothetical protein SORBIDRAFT_09g022130 [Sorghum bicolor]
15623	CD438487	863 similar to UP:Q4NUK4_9DELT (Q4NUK4) LigA, partial (4%)	OnOff	OffOn	OffOff		A_92_P014408	inconclusive	EST result. No valid cDNA result. B73 result (EST vs genome) agree with EST result, but score below cut-off.	E	EST	4e-19	1 of 1	3	152139160	152057337	3.05	no info	NA	1	CCTGTGCAGACGGTGATGAAGAAACCGCTCATTGGATGTCCGGGCAGAACTGCTCGGGGG	1	175	35	CD438487	CCTGGCGGCGGCCAGCCTCGACGGCGCGAGCTCGAGGCCCCAGCAGCCCCGGTCGGCGGCGTGGAGGCCCAGGCGCGAGGCCCCGCGGCAGAGCGGGCAGGCTCCCCCTTGACGGCGTTCCGCTTGCCCGACGCGGGCCCGCGACGCCCTCGGTTGTTCGGTGCACGAGCACCGGCACGCGGCCCCTGGCTCGGCGGCACGGCTGCCCGACCATGGTGCCCCGTCGAGGTTGGCAGCGCGCGCGGGCGAGGCCCAGCAGCCCCGGGCGGTGGCGTGGTGGCCCAGGCGCGACGCGGGCACGCTGCCTGGTGCGGCGAGGGGCGCAGCCCCGTGGTGCGCGCGGCCCCGACCCCGGCGCGGCGGCCCCTGTCCTCGACGAGCGCGAGGCGTGGCCTCCGG…	W22	EL01N0513G12.b Endosperm_5 Zea mays cDNA, mRNA sequence.	863 similar to UP:Q4NUK4_9DELT (Q4NUK4) LigA, partial (4%)	AC213772.2_FGT001	ATGGCCGAGGCCGCGCTCGCCGGGTCTGCACACTCGTGCTCCAGCGTCGGGCGGCCGCGCCAGCACCGCACCGAGCCACAGGGGCCGTGCCCGCGCCCGTTGGCAGGGGTTGCGCGCCGTCAGGCCTCGCCCGCGCGCGTCGAGGGACGTGAACCCCGGCGTCGTCGAGCAGCCGTGCCGCCGGGGGCGCCGCAGGCCCGCGCCGGGCAGCCGTGCCATCGAGGGACCACCGGGCCGAGGGCGCCGCGCGCCCACGCTCATGCACCGAGCAGGTCGAGGGCGCCACGGGCTCTCGTCGGGCAGCCGGACCGCCGCCGAGGGGCCGCGAGCCACGCGGCCGCGCCGCCGTTGCCGGGGCAGCGCACGCGTCGTGCGCCGAGGGGGCCACGCGTCCGTGCC…	abinitio	good	3	152057668	152058495	AC213772.2_FG001	1	NH	-	-	-	-	-	PREDICTED: hypothetical protein [Gallus gallus]	118094313	XP_001232930	0.0241813	PREDICTED: hypothetical protein [Gallus gallus]
15626	CO459567	890 similar to UP:Q946W1_MAIZE (Q946W1) 50kD gamma zein, partial (29%)	OnOff	OffOn	OffOn		A_92_P014411	EST	EST result. No valid cDNA result. B73 result (EST vs genome) agrees with EST result.	E	EST	2e-70	1 of 1	7	120174105	120174989	7.02	no info	NA	6	GAATTCCTAACGCACTACTGCCACCACCTAGGAAATGCTCTTATCTCAAATCACTGGCTG	1	175	29	CO459567	TTTCTCAAACACGCGTCCGCAAATCAACATTACCGCAACAAAGGACAACATCATCATCACCATCAACACCATCAACTGCAAGTTCACATGCGACCACAAAAATTCAGCTGCACAAGAATTCATGTGCAACTATAACAACAACAATCGCACCAACACTACAACAACAACAACATCACTACCAGCAACAACATCTATGCGAAGAGAAACGATTACATCACCAATCAATCACAAGGCCATGTGCAACATCACGAACAGAGTCATGACCAACTCCAAGGATATAGCCGTGACCAACAACGTCAACAACAATTCCGGGGTCATGACTGGCACCAATAACCATAACAACCTCAGCAATATCAGCTCGGGCAGAAATAATCACATCAGCAACAATGTGCATTGCCA…	F-352 near isogenic line	MZCCS20019H12.g Maize Endosperm cDNA Library Zea mays cDNA, mRNA sequence.	890 similar to UP:Q946W1_MAIZE (Q946W1) 50kD gamma zein, partial (29%)	GRMZM2G138689_T01	ATAAGTAACCCTCATATGTATTTGCACTCATGCATCACAAAACATCCTTCTATCAGTACCATCAATCATCATTCATCTTAGTAGTATAGGCACCAAATCAAATCTGCAACATCAATTATCTAACTCCAAAAACCATGAAGCTGGTGCTTGTGGTTCTTGCTTTCATTGCTTTAGTATCAAGTGTTTCTTGTACACAGACAGGCGGCTGCAGCTGTGGTCAACAACAAAGCCATGAGCAGCAACATCATCCACAACAACATCATCCACAAAAACAACAACATCAACCACCACCACAACATCACCAGCAGCAGCAACACCAACAACAACAAGTTCACATGCAACCACAAAAACATCAGCAACAACAAGAAGTTCATGTTCAACAACAACAACAACAACCGC…	cdna|est|omrna|protein	good	7	120173851	120175165	GRMZM2G138689	1	WH	RefSeq peptide	NP_001105053	LOC541920	prolamin	C:cytoplasmic part F:nutrient reservoir activity C:intracellular membrane-bounded organelle	unknown [Zea mays]	223946727	ACN27447	1.3e-58	hypothetical protein SORBIDRAFT_02g025490 [Sorghum bicolor]
15675	NP160609	771 GB:X02451.1:CAB57810.1 URF 4	OnOff	OffOn	OffOn		A_92_P014458	sense gene model	No EST. cDNA result. B73 result agrees with cDNA result.	A	cDNA	60	1 of 1	Mt	9557	9616	None	yes	CDS	1	CAATCTTAGAAGCTTATGATGCGGTTGTGGAAAGGACGGCTTTAACGGATTGCTTGGATA	1	174	102	NP160609	NA	NA	NA	771 GB:X02451.1:CAB57810.1 URF 4	GRMZM5G816453_T01	ATGAAAAACACTGTCGAGTCATTAGAACAGTTGAATACCACACTTTCTAATACAGTCAACGATATACCAGAATCATCTGCAATGGGTGCCTTAAGCCATTCGGCTAATTCGAGTATTAATGCAGCTCTTAACAGTACGGAAGAGGTAAAAAGGGGTGAAGATGTCGCGGGGGATTCAATTCATGCAAATATTAGTGATATGTTTCATATAGGTAACCCATTCAACCCATTTCAGTGTTTCATTGATAACCACATGCGTAAAACCATCTTTGCAAAAAATCCATATGTGCAATACGCTGTCGAAAGTTCTTATTACACACCTGCGGTTAATCGTCTGGTTAAAGGGTTGAGTTTGAAAGATATGGATCCTATCATGCGTATGCACTATCTTTATATGCGC…	protein	good	Mt	8752	9915	GRMZM5G816453	1	WH	UniProtKB/Swiss-Prot	P10580	Uncharacterized 29 kDa protein in mitochondrial S-1 DNA (URF 4)	protein fdhd	C:mitochondrion	hypothetical protein ZeamMp004 [Zea mays subsp. mays]	94502570	YP_588270	9.27e-175	unnamed protein product [Zea mays]
15678	CD942880	160 unknown	OnOff	OffOn	OffOff		A_92_P014461	EST	cDNA and EST results agree. B73 result (EST vs genome) agrees with EST result.	E	EST	9e-75	1 of 1	1	12950210	12949866	1.02	no info	NA	3	ATGGGCAGGTCCATGCTGAAGGCATTCGCACGGGGTCAGCATGTCACCCTGCTGTTATCC	1	174	96	CD942880	TAAGACTCGGCCGTGGATGGGCAGGNCCATGCTGAAGGCATTCGCACGGGGTCAGCATGTCACCCTGCTGTTATCCACCCGGTTGTCGGCGCAGGTTCACGCCCGACACGACGTGCTGGCGGCGGCGAGGAGCTCGGACCGCCGGGTCTCTTTCACCGCTAGCAGGTGGCGGATC	mixture	RCF_27 GeneTag1 Zea mays cDNA, mRNA sequence.	160 unknown	GRMZM2G031718_T02	CTTCATCTTCCTCCTCAGTCCCTCACCCGGCACGAATTTCTCTCTCTCCCAGCAATGGCGGGCTGGCCGCCGCCGCCCTAGGCGTGCTAGCCTACTGTATGGTGCAGAATATAGGTGGCAGGGCTCCTTTGCTGGCTTCGGGCGACGCCCAGTATTTGCTCCGCGCCTGCTCCTGCTCCTGCTCCAGCCAGGTCTGCCCATCAGCCCTCATCAAACCCGGCTCCTACCCCGTCCCGCGGGGGCCTGGCTGCCTTCACCACCGAAGCCGAAGCGGTAGCCGCGCCTCCTAGGATCCGCCACCTGCTAGCGGTGAAAGAGACCCGGCGGTCCGAGCTCCTCGCCACCGCCAGCACGTCGTGTCGGGCGTGAACCTGCGCCGACAACCGGGTGGATAACAGC…	abinitio|cdna|est|omrna	good	1	12949577	12952951	GRMZM2G031718	1	WH	-	-	-	pentatricopeptide repeat-containing protein	C:plastid	hypothetical protein SORBIDRAFT_01g046280 [Sorghum bicolor]	242042129	XP_002468459	0	hypothetical protein OsI_10130 [Oryza sativa Indica Group]
15718	BQ578027	310 weakly similar to UP:HSP1_CHRPI (Q7LZB2) Sperm protamine P1-type (Protamine I-1), partial (53%)	OnOff	OffOn	OffOn		A_92_P014498	antisense gene model	cDNA and EST results agree. B73 result agrees with cDNA result.	A	cDNA	60	1 of 1	7	161801946	161802005	7.04	no	UTR	2	CGCGTGTCTGACGGAGATGTTCACACCCTCGTCACATCACATGATCGTCTCGTCGGCTAG	1	174	16	BQ578027	GCACGAGGATTCTGTGGCCTCGGAAACTGCTTCCGTTTGCCGATATGCTTCACAGGAACACCTCCCATCGCGACGGAGCCCAAGGGGAAGGGCCGTCTTCGTCGTCGCCGTCCGCGAGCAGGTCTTCTGCCGCTGGGCCGACGTCGCCTCCGTCGTCGGCGCGCGAGGCCCCGGACCCTCCGCCGCCGGCCAGGGGCTTCGTCGTCGGATTGTAAGCCACAAAACCATCATGGCGGTATGTTGCTGCTGCCTAGCCGACGAGACGATCATGTGATGTGACGAGGGTGTGAACATCTCCGTCAGACACGCG	B73	3524_1_52_1_B07.y_1 3524 - Mature pollen from Sheila McCormick's lab Zea mays cDNA, mRNA sequence.	310 weakly similar to UP:HSP1_CHRPI (Q7LZB2) Sperm protamine P1-type (Protamine I-1), partial (53%)	GRMZM2G179779_T01	AGGAGGATTCTTGTGGCCTCGGAAACTGCTTCCGTTTGCCGATATGCTTCACAGGAACACCTCCCATCGCGACGGAGCCCAAGGGGAAGGGCCGTCTTCGTCGTCGCCGTCCGCGAGCAGGTCTTCTGCCGCTGGGCCGACGTCGCCTCCGTCGTCGGCGCGCGAGGCCCCGGACCCTCCGCCGCCGGCCAGGGGCTTCGTCGTCGGATTGTAAGCCACAAAACCATCATGGCGGTATGTTGCTGCTGCCTAGCCGACGAGACGATCATGTGATGTGACGAGGGTGTGAACATCTCCGTCAGACACGCGTTGTGTACATAAAATAACCTCTGACAGTACAGTATTTAACTGTGGTCTGTGCTAGGAATAGGCTGCATTTTCCCGTCGCGGCCGCGCGCG…	est	good	7	161801567	161802786	GRMZM2G179779	-1	NH	-	-	-	-	-	conserved hypothetical protein [Toxoplasma gondii VEG]	221508682	EEE34251	3.49634	conserved hypothetical protein [Toxoplasma gondii GT1]
15743	CO460311	878 homologue to UP:Q9FUY4_MAIZE (Q9FUY4) Protein kinase AKINbetagamma-2, partial (24%)	OnOff	OffOn	OffOff		A_92_P014521	EST	EST result. No valid cDNA result. B73 result (EST vs genome) agrees with EST result.	B	EST	0	1 of 1	5	809082	809023	5	no info	CDS overlaps intron	4	TGCTCTCGCAGTTTTGCCTGTGCACAACTAGTTTCATGGTTCATTGCTTCCCAATCGAAT	1	174	135	CO460311	GCCTGCTCTAGCAGTATGCATGTACTTCTCTACTCGCGATTCCTCCTGCTTACTCGTGTTAGCAGATAGTTGCTCTCGCAGTTTTGCCTGTGCACAACTAGTTTCATGGTTCATTGCTTCCCAATCGAATGAATCTGGTCGTATATATGCATTACTCACTTTGTATAGGTCTATTATTGGTTTAGTCATCCTAAGGTTTCTTACGCATCAGCTGCATATATATAGATAGGTTTATATCCCTCTGCTCTGCTCTTTGGTGCAGTATATCTGTGATCTAATGTCATGCATGATACGGAAATACAGCTTACTCAACCAATGTAGCTTCCCTTAATCAGGGGCTATACCAGTTAATTATCCTTACATGGTAAAGGTGGAATTGTTTGGCTTTACTTCTCTCTG…	F-352 near isogenic line	MZCCL15024H06.g Maize Endosperm cDNA Library Zea mays cDNA, mRNA sequence.	878 homologue to UP:Q9FUY4_MAIZE (Q9FUY4) Protein kinase AKINbetagamma-2, partial (24%)	GRMZM2G014170_T02	TCCCCTCTCTTGCCTGCCTCCCTCCCTCCCTCCCTCCTTCTCCATCTCCGCTTTCCCTCCTCGCCTAGGCCTAGCCGCCCCCGCACGCCACGCCACGCCACGCCACATTCGCATCTCTGGATCCCCCTCCCCTCGCCCTCTCCCATTACCCGCCGCCGCCGCCGCCTCGCGCCCGCGACCCACCCGGCCTCCCACTTCGATCCCGCCCCGATTCCCTGCCCCCGCCCCGATTCCGATTCGTCACTGTATCGCGCGCGCGGGTGGGAAGACAGCGATGGCTCGTGGCGGGGGCCTCTCGCCCCGCCGCGGGTGATCTCTCCTCTAGCGGGGAGCCTTCCCGCGTTCCCAAGCGGAGGATCCCGTCGCAGCTGGTGCCTCACCTATCCCTCTCCTTCGCAT…	cdna|est|omrna	good	5	802775	809859	GRMZM2G014170	-1	WH	RefSeq peptide	NP_001105555	protein kinase AKINbetagamma-2	amp-activated protein gamma regulatory	F:protein binding F:kinase activity	unknown [Zea mays]	224033551	ACN35851	0	protein kinase AKINbetagamma-2 [Zea mays]
15844	CF011095	540 weakly similar to UP:Q9LXC0_ARATH (Q9LXC0) GDP dissociation inhibitor, partial (33%)	NC	OffOn	OffOn		A_92_P014614	EST	EST result. No valid cDNA result. B73 result (EST vs genome) agrees with EST result.	E	EST	5e-156	1 of 1	1	76851801	76850727	1.04	no info	NA	3	CGGAGCGATGAGCGTGAGTATCGAGGAGAAGAAGGCCTGCCTGCAGACAAAGACACAGAT	1	173	104	CF011095	CGGAGCGATGAGCGTGAGTATCGAGGAGAAGAAGGCCTGCCTGCAGACAAAGACACAGATATGCCTGAGGAGCTCGACCTCATCCATGTCGGGGACGGCGCTAATGGAGTGCATCATCAGCGGACTGCTCTCCGTCGATGGCCTCAACGTCCTTCACATGGACAGGAATGACTACTACGAACGAGAATCTTCCTTCCTGAATCTAACCAAGCTCTGGAACAGGTTCAAGGGCAACCACAGCCCTCCCGATCACCTGGGCGTCAGCAAAGAGCACAACGTACACATGGTGCCCACGTTCATGATGGCAAACAGCGCGCTGGTCCGCGTGCTGATCCTCACCATCGTGACCAAGTATCTACAACTACAAGGCTGTTGACAGAAGCTTTGTGTACAACAATG…	F2	QBJ6b04.xg QBJ Zea mays cDNA clone QBJ6b04, mRNA sequence.	540 weakly similar to UP:Q9LXC0_ARATH (Q9LXC0) GDP dissociation inhibitor, partial (33%)	GRMZM2G084440_T01	CCGTGTCCCTATATACGGCAAACGCACAAGAGATAACTAGCGAGCGAGAGCGTGAGATCGAGGAGAAGAAGGCAAGCAGGCAGAGAAAGAGAGAGAGAGATGGATGAGGAGTACGACGTGATCGTGTTGGGGACGGGGCTCAAGGAGTGCATCATCAGCGGCCTCCTCTCCGTCGATGGCCTCAAGGTCCTTCACATGGACAGGAATGACTACTACGGAGGAGAATCTTCGTCCCTGAATCTAACCAAGCTCTGGAACAGGTTCAAGGGCAACGACAGCCCTCCCGAGCACCTGGGCGTCAGCAAAGAGTACAACGTCGACATGGTGCCCAAGTTCATGATGGCAAACGGCGCGCTGGTCCGCGTCCTGATCCGCACCAGCGTGACCAAGTATCTCAAC…	cdna|est|omrna|protein	good	1	76848778	76851842	GRMZM2G084440	-1	WH	RefSeq peptide	NP_001150143	rab GDP dissociation inhibitor alpha	rab gdp-dissociation inhibitor	F:Rab GDP-dissociation inhibitor activity P:protein transport P:regulation of GTPase activity	rab GDP dissociation inhibitor alpha [Zea mays]	226502766	NP_001150143	0	unknown [Zea mays]
15932	DR971665	767 similar to UP:O81915_ARATH (O81915) T7I23.21 protein (At1g02260), partial (14%)	OnOff	OffOn	OffOn		A_92_P014699	sense gene model	cDNA and EST results agree. B73 result agrees with cDNA result.	A	cDNA	60	1 of 1	1	235982601	235982542	1.08	yes	UTR	2	GTGGTTCCCGTGGCGTCAACCGACACCTAGCAGCTGCTAGCTCATCTGCTTGATCTCTAG	1	173	97	DR971665	CGGCAGAGAGTCGAGACCTTCTAGCTAGGCCGCTGCCACGTCAAAACTAGCTCCTCCAGACAACCAATCAGCTAGCCGAAGCCGGTCGATTAGCATGCAGCAGCGCTAGTAGACGTCGTCTCCGGGTCTCCACTCTCCACACAGAAACCCATACAAAATCCGCATCCAGAATCACCGGAGATACGAGTCCGCGCGTACGTTGCAGTTGAATTGTGAAGAGAGGCTGTGCGCAGTGCTGCTGCTGCTTCTTCTTCTTCGACGCATGCACGCACATGGATGGTGCTGCTGAGTGCTGACCTCCGGCCGTACGTGATCTTCGATCTCCACACGGCGGCAAGCGATCGAGAGGCGTGGTTCCCGTGGCGTCAACCGACACCTAGCAGCTGCTAGCTCATCTGC…	B73	ZM_BFb0094H09.r ZM_BFb Zea mays cDNA 5', mRNA sequence.	767 similar to UP:O81915_ARATH (O81915) T7I23.21 protein (At1g02260), partial (14%)	GRMZM2G060742_T02	CAGCGCCAGCGCGGCAGAGAGTCGAGACCTTCTAGCTAGGCCGCTGCCACGTCAAAACTAGCTCCTCCAGACAACCAATCAGCTAGCCGAAGCCGGTCGATTAGCATGCAGCAGCGCTAGTAGACGTCGTCTCCGGGTCTCCACTCTCCACACAGAAACCCATACAAAATCCGCATCCAGAATCACCGGAGATACGAGTCCGCGCGTACGTTGCAGTTGAATTGTGAAGAGAGGCTGTGCGCAGTGCTGCTGCTGCTTCTTCTTCTTCGACGCATGCACGCACATGGATGGTGCTGCTGAGTGCTGACCTCCGGCCGTACGTGATCTTCGATCTCCACACGGCGGCAAGCGATCGAGAGGCGTGGTTCCCGTGGCGTCAACCGACACCTAGCAGCTGCT…	cdna|est|omrna|protein	good	1	235973873	235982962	GRMZM2G060742	-1	WH	RefSeq peptide	NP_001147885	citrate transporter family protein	transmembrane expressed	P:citrate transport F:citrate transmembrane transporter activity C:integral to membrane P:transmembrane transport C:cytoplasmic membrane-bounded vesicle	LOC100281495 [Zea mays]	226532654	NP_001147885	0	citrate transporter family protein [Zea mays]
16001	TC311365	1894 homologue to UP:Q5JL23_ORYSA (Q5JL23) ABC-type transport system-like, partial (84%)	OnOff	OffOn	OffOff		A_92_P034223	ambiguous	No EST. cDNA result. B73 result agrees with cDNA result.	A	cDNA	60	1 of 2	3	144415562	144415503	3.05	yes	CDS	2	ATCACACCAAAGGATCCACTGCCTGCACCTTCAGTAGGACCACTTGACCCAGACTGCACC	1	51	18	TC311365	NA	NA	NA	1894 homologue to UP:Q5JL23_ORYSA (Q5JL23) ABC-type transport system-like, partial (84%)	GRMZM2G156630_T03	ATCATCATGCAAATCCAAATCCAATTCCCTCCCAACATCTCTTGCGTTGATTTTGCAGGAACCGTCCGAGAACGGGCAGCCAATTCTCCGATGCCGTCCGCTATGGCCAAATCCCTCCTCCTCCCTCACCCTTTCTTCTCCGTCTCACCCCGCCCACACCCTCATCCGCGCGCCGGATTCCCTGTTCTCAAGCCCCGCCGCGCCGCGCTGCTCGCGGCCACGCCCGCGCCGGACGCCAACACCAGCTCCAACAACAACCCCCTCGCCGCGCTCTGGCGCCGCACCCTGCAGCCCCTCGGCGACTACGGCTTCGGCAAGCGCAGCGTCTGGGAGGGCGGCGTCGGCCTCTTCATGGTCTCCGGGGCCGCCCTCCTCGCCCTCGCCCTCGCATGGCTCAGG…	cdna|est|omrna|protein	good	3	144412356	144416636	GRMZM2G156630	-1	WH	RefSeq peptide	NP_001151158	ABC-type transport system involved in resistance to organic solvents, periplasmic component	abc-type transport system involved in resistance to organic periplasmic component	C:chloroplast C:membrane	ABC-type transport system involved in resistance to organic solvents, periplasmic component [Zea mays]	226503383	NP_001151158	7.55e-178	hypothetical protein SORBIDRAFT_03g047410 [Sorghum bicolor]
16001	TC311365	1894 homologue to UP:Q5JL23_ORYSA (Q5JL23) ABC-type transport system-like, partial (84%)	OnOff	OffOn	OffOff		A_92_P034223	ambiguous	No EST. cDNA result. B73 result agrees with cDNA result.	A	cDNA	58	2 of 2	8	156474341	156474400	8.06	yes	CDS	2	ATCACACCAAAGGATCCACTGCCTGCACCTTCAGTAGGACCACTTGACCCAGACTGCACC	1	51	18	TC311365	NA	NA	NA	1894 homologue to UP:Q5JL23_ORYSA (Q5JL23) ABC-type transport system-like, partial (84%)	GRMZM2G138995_T03	GTTGGAGTTACTCTAATATTAGACATAGGTTTATAGAACAAAAGTCTACCCATTAAAAAATATTTCTAAATATAAATTTAAAATAATTATTCTTTAAATGATAGAAGATAAAGTTTGAATTTTAAAATACGTAACGGAGGGAGAGGGAGTAGCACTCTGTAATTATCCGTGAAAAAAAAGAAGGAAGCAAAACGAACATGTGGGGAAAAAACTTGGATTGAGTAGGGTGGGTTGGTCGGAAGTCCGACGGACGGGACGGGACGCGAGACGGTGCCGCACCGCCCGCCCGTTTTCTTCCTCAGCGCCGGCACGGCGGCACATCCACTCCACCGCAACTGAGCCATCTCTTCTCCTTCCTCCTCCGCGCTTCTGAATGATCCATCCGAGAACAAGCAGCCA…	cdna|est|omrna|protein	good	8	156472743	156476735	GRMZM2G138995	1	WH	RefSeq peptide	NP_001151938	ABC-type transport system involved in resistance to organic solvents, periplasmic component	abc-type transport system involved in resistance to organic periplasmic component	C:chloroplast C:membrane	unknown [Zea mays]	224032939	ACN35545	0	ABC-type transport system involved in resistance to organic solvents, periplasmic component [Zea mays]
16001	TC311365	1894 homologue to UP:Q5JL23_ORYSA (Q5JL23) ABC-type transport system-like, partial (84%)	OnOff	OffOn	OffOff		A_92_P014765	sense gene model	No EST. cDNA result. B73 result agrees with cDNA result.	A	cDNA	60	1 of 1	3	144413497	144413438	3.05	yes	UTR	2	AATCAATTGCATGCTCACAGACATATCAATTGCACATCCTACATGACTTCTAGGCTCTAC	1	172	130	TC311365	NA	NA	NA	1894 homologue to UP:Q5JL23_ORYSA (Q5JL23) ABC-type transport system-like, partial (84%)	GRMZM2G156630_T02	ATACGCATGGCTACACAAGAGATGGGTGGGTCTTGTGTCCAGTCGGGGTGGGAGTTGGGCTCGTGCAGTGCAGTGCAGTGCACTGCAGGTGCAGTCTTGCTCGCCTGTCTTCCTCGGCACCGGGACAGCGGACCTCCACCGCAACTGGGCCATCTGTTCTCCTTCCTCCTCTTCCTCCGCCACCGCGCTTCTGAGGAGGCTAGGGCGATGCAACCGCTTCCGCTTTGTTATTAGCAAAGGGAACCGTCCGAGAACGGGCAGCCAATTCTCCGATGCCGTCCGCTATGGCCAAATCCCTCCTCCTCCCTCACCCTTTCTTCTCCGTCTCACCCCGCCCACACCCTCATCCGCGCGCCGGATTCCCTGTTCTCAAGCCCCGCCGCGCCGCGCTGCTCGCGG…	cdna|est|protein	good	3	144412356	144416636	GRMZM2G156630	-1	WH	RefSeq peptide	NP_001151158	ABC-type transport system involved in resistance to organic solvents, periplasmic component	abc-type transport system involved in resistance to organic periplasmic component	C:chloroplast C:membrane	ABC-type transport system involved in resistance to organic solvents, periplasmic component [Zea mays]	226503383	NP_001151158	1.03e-177	hypothetical protein SORBIDRAFT_03g047410 [Sorghum bicolor]
16116	TC302499	1770 Zea mays clone EL01N0555A04.d mRNA sequence	NC	OffOn	OffOn		A_92_P014873	sense gene model	No EST. cDNA result. B73 result agrees with cDNA result.	A	cDNA	60	1 of 1	2	103533861	103533914	2.05	yes	CDS	2	CTTGGTGGACATGTTTGGAGCGGGAACAGATACGTCATCCATCCTGCTGGAATACGCGAT	1	172	69	TC302499	NA	NA	NA	1770 Zea mays clone EL01N0555A04.d mRNA sequence	GRMZM2G003796_T01	ATGAGTGTAGAGGTACTCAGATGCATGCCAACAGCTAGCGAAACAAAGCAAGCATGGCCGCCCAAACGATACTCTCGCTCGTGTTCTTGGCTCTCCTAACCTTCGTGCTGCTGCGGCGCAGGGGCGCGAGGCGCAGCGGCAACGGCGTGCACCACCGTCTCCCACCATCGCCTCCGGGACTGCCCGTCATCGGCCACCTCCACCTGCTGGGCTCCAACCCGCACATCTCCCTCCGCGAGATCGCCGGCAGGCACGGCGCGGGCGACGGCTTCATGCTGCTCCGCCTCGGCCAGGTCCCGGCCCTGGTGGTGTCGTCCCCGCGCGCCGCGGAGGCCGTGCTGCGCTCGCACGACCACGCCTTCGCGTCGCGGCCGCCGTCCGCCGTGGCCGACATCCTCC…	cdna|est|omrna|protein	good	2	103532762	103534648	GRMZM2G003796	1	WH	-	-	-	cytochrome p450 71c4	F:electron carrier activity F:monooxygenase activity P:oxidation reduction C:cytoplasmic membrane-bounded vesicle F:heme binding	hypothetical protein SORBIDRAFT_06g002120 [Sorghum bicolor]	242072386	XP_002446129	0	Os08g0105800 [Oryza sativa Japonica Group]
16298	BE639792	502 similar to UP:Q8VPM8_9MICC (Q8VPM8) Proline-rich extensin-like protein, partial (6%)	OnOff	OffOn	OffOff		A_92_P015042	EST	EST result. No valid cDNA result. B73 result (EST vs genome) agrees with EST result.	B	EST	0	1 of 1	8	151092660	151092791	8.06	no info	CDS span intron (size=69)	2	CGCTAAGATGAAATTCGCTGGTTCTTCGTAATTGGAATAATTCTCTCAGTAGATATGCGC	1	171	45	BE639792	TCTGCATCCGTTCCGTTCCCCGGCCTCTCGCACATCCACCGCCACCGAGCCGCGTGCGTCTTCCATGAAGGACCCGTTCGAGGCCGACGTCGAGGAGCAGGACTCGCCGCCGGAGTCGCCGGCGCCGCCCGAGGATGAACCCGGCGCCGCGGGCCCTGCGGAGGACCCCGAGGACTACGATTTTTGTTCCGCCCCCGCGCCAGCCGTCGGCCCCGGCGTCTCACGCAGCCGGTGCCAAGGCCAAGGCCCGTGTCCATAGGGAGCAGCAGGAGGATGACGACGAGGACGAGGACCAGATTGAGGTCGACCTCGAGAAGCTTCCCAGCAGCACTGGCGACCCAGACAAGCTCGCTAAGATGAAATTCGCTGGTTCTTCGTAATTGGAATAATTCTCTCAGT…	OH43	946038D04.y1 946 - tassel primordium prepared by Schmidt lab Zea mays cDNA, mRNA sequence.	502 similar to UP:Q8VPM8_9MICC (Q8VPM8) Proline-rich extensin-like protein, partial (6%)	GRMZM2G093908_T01	AACCAACTTGCCGACCGCAGGAATCCAGCCGACCCAGCACTTCCCCGGTTCCTCCCAGCAGAGTCTTCTTCTCTGCATCCGTTCCGTTCCCCGGCCTCTCGCACATCCACCGCCACCGAGCCGCGTGCGTCTTCCATGAAGGACCCGTTCGAGGCGGACGTCGAGGAGCAGGACTCGCCGCCGGAGTCGCCGGCGCCGCCCGAGGATGAACCCGGCGCCGCGGGCCCTGCGGAGGACCCCGAGGACTACGACGGCGGCCCGCCCCCGCGCCAGCCGTCTGCCCCGGCGTCTCACGCAGCCGGTGCCAAGGCCAAGGCCCGTGTCCATAGGGAGCAGCAGGAGGATGACGACGAGGACGAGGACCAGATTGAGGTCGACCTCGAGAAGCTTCCCAGCAGC…	cdna|est|omrna|protein	good	8	151092242	151095727	GRMZM2G093908	1	WH	RefSeq DNA	NM_001158145	transcription initiation factor TFIID subunit 11 (LOC100285251), mRNA	protein	F:DNA binding F:RNA polymerase II transcription factor activity P:transcription initiation from RNA polymerase II promoter F:translation initiation factor activity C:nucleus	unknown [Zea mays]	223973147	ACN30761	7.54e-56	transcription initiation factor TFIID subunit 11 [Zea mays]
16345	TC280346	1187 similar to UP:Q940T5_ARATH (Q940T5) AT5g59550:f2o15_210, partial (36%)	OnOff	OffOn	OffOff		A_92_P015084	inconclusive	EST result. No valid cDNA result. B73 result doesn't agree.	D	no result	NA	NA	NA	NA	NA	NA	NA	NA	NA	ATCAATCATCCATCCCCGCATTTCTCCACTCAACCCACACCCCAAAGAGAGGGGAATCAG	1	170	122	TC280346	GTGGCAAGAAGGGCGCCGCCGTCCATGTGGCAACTCCACACCCAGCAAAAGGCAAGACCATTGTAAACAATGACAAATCGGTCAAGTCTCCAAAATCTGCGCCAAAATCTGGTGTCCCTTGCAAATCGTGCAGCAAGTAAGGTTTTATTTGGTTAGCCTTTCTGGTTATTCGGTGAGAAGTCAATGTATCGATCCTTACTCTCTGTTATTTGTTCTGCCCAGGTCATTCATCAGTGAGACGGCACTTCAGGCTCACTCGAAGGCGAAGCATGGGGGCAAGTGAGTCGCAGGTCCAATAGAGTCAACAACAAATGCGAAACATGGGAGAGGAGGGTAAGCGAGAGTCTCGAAAGAGTGTCGGTGGAAGTAGGCCTAACCTTATTTTGTTTAGAGACGGGC…	-	-	1187 similar to UP:Q940T5_ARATH (Q940T5) AT5g59550:f2o15_210, partial (36%)	NA	NA	NA	NA	NA	NA	NA	NA	NA	NA	NA	NA	NA	NA	NA	NA	NA	NA	NA	NA
16354	NP1132100	836 GB:AY639022.1:AAT51693.1 phosphate transport protein [Zea mays]	OnOff	OffOn	OffOn		A_92_P015093	sense gene model	No EST. cDNA result. B73 result agrees with cDNA result.	A	cDNA	59	1 of 1	10	99996849	99996908	10.04	yes	CDS	1	GAGAGGAGGTGGAGGCCCTTGCCATGCAAGACGAGTTTGGACTCTTCTCCACGGGATTCG	1	170	104	NP1132100	NA	NA	NA	836 GB:AY639022.1:AAT51693.1 phosphate transport protein [Zea mays]	GRMZM2G159075_T01	TACCTTCCCTGGCCTTCTTCTCCTGGGTTGGCTCGCTGCCTGCCTGCTTGCCGCCGCCGCCCGGGTCAGATATCTGGAGCAGGCGCGAGCTGAATGGAGGAAAACAGCAGCAGGCGGCGGTGGAGCAGCAAGATCCCGCTGACTGGGGCGACGACAACGACACCGAGTGGGCAGAGCAGCCTGCCGCCGCCTTTTGGATGGTAGCGGGCGGTCCGCGGTCGAGGCCAAACAGACGGCAACAGCACGGGGGAGGAGATTTCTGGGCTGTGTTACTTGGCGTGCTCGGGCTGAGCCGGGCTCCTTCGTGGGTCGGGCTTTCTGGGCCGGCCCGGCACGGATGGGCCTGTGTAGTGCCGTGCTCGGACAGAAGAGTCAGCCCGTCGGGCGGCACGGCCCGGC…	omrna|protein	good	10	99995503	99997674	GRMZM2G159075	1	WH	UniProtKB/TrEMBL	Q6GUH6	Phosphate transport protein Fragment	phosphate transporter	C:integral to membrane P:transmembrane transport F:transporter activity	hypothetical protein SORBIDRAFT_06g002540 [Sorghum bicolor]	242075162	XP_002447517	0	putative phosphate transporter [Triticum monococcum]
16461	CF036767	454 unknown	NC	OffOn	OffOn		A_92_P015188	sense gene model	cDNA and EST results agree. B73 result agrees with cDNA result.	A	cDNA	60	1 of 1	4	236679589	236679648	4.09	yes	CDS	4	TGGAAAGCTTTTGGTTGGGGTTCCATCTGAGAAAAGAGGGCCAAAAATTTTTGGCCTCCC	1	170	59	CF036767	TAGCGTGGTCGCGGCCGAGGTACCATCTTTCTTGGAGCAAGTAAATTCACTTGGTGGTTGTTACATTTTCATCAATCTTCTTAAGAGGGAATTTGAGCCAATCCGCCTATTGGGCCTTCAGCTTCTTGGAAAGCTTTTGGTTGGGGTTCCATCTGAGAAAAGAGGGCCAAAAATTTTTGGCCTCCCTGTAGGACGACCTAGATCCATTGCTGAAGATATAAGGAAAGGGGCAACAGCAGCACCTCAACTGTTTTTCTATTCAATATCTGATAGACTTTTCAAATTTCCACTTTCAGATCATTTATGTGCTAGTCTTTTTGATGTTCTTCTTGGTGGAGCCAGTCCTAAGCAGGTTTTACAGAAACGTTCCCAATCTGATGCTTTAAAAGATAGGAGCAT…	F2	QCG36e06.yg QCG Zea mays cDNA clone QCG36e06, mRNA sequence.	454 unknown	GRMZM2G401869_T01	TGCAGGTACACAAAAGTAAATGAACTAATGACTCGCTGTAGTGTTGGTACAGAATTGATGCCCATCGGTGAAGAACCTTCTTCTCTTGGCTTTGAGAACACTCTTGCTTTTACTGGTCAAATGGGCCCTGTTTATGCATTTTCCGATGCTCTCTCCCCTGAACAAATAAGGGGCATTTATAACCTAGGACCAAGTTACATGTACTCTTTCCTTGGTGATCAGAATTTGCTTACAAATGATGACTCACGGTACAAGGGAATACTTGATGCAAAGGATGGCATTTCATCGAAAATGATTTTTGGCTTGAATGCACAGGCTAGTAACAATCGGACTTTGTTTAATGTATCATCTGCACTGGATGGTCTTGACAAGAGTAAGTTTGAGGCAACCACCATGGGT…	abinitio|est|omrna|protein	good	4	236677619	236698026	GRMZM2G401869	1	WH	-	-	-	beach domain-containing protein	C:cytoplasmic membrane-bounded vesicle	putative LvsC [Oryza sativa Japonica Group]	49389259	BAD25221	0	hypothetical protein OsI_24167 [Oryza sativa Indica Group]
16481	CO532075	795 UP:Q5GAP9_MAIZE (Q5GAP9) Leucine-rich repeat transmembrane protein kinase 1-like protein, partial (30%)	OnOff	OffOn	OffOn		A_92_P015208	sense gene model	cDNA and EST results agree. B73 result agrees with cDNA result.	A	cDNA	60	1 of 1	7	165815833	165815894	7.04	yes	CDS	3	TGTTCTTGGCTGCAGCTTCATTTGGGGCTAATGCCAACACCGACTCGAATGATGTGAATG	1	170	19	CO532075	TAAAAGTTGGTCCTCTTTCTTGGAGCCTGCAGACGAATGGTGCAGCGGTGAAGGCAGGAGGAGGAGGAGGACATAGGAGGGGATAGGAGCCGCCGCAGACATGGCTGGCGGGGTGGCCGTTGGGGTCGTGGCGCTGTTCTTGGCTGCAGCTTCATTTGGGGCTAATGCCAACACCGACTCGAATGATGTGAATGCCCTCAATGTGTTCTACACAACCATGAATTCGCCGCCGCAGCTGACGAACTGGGTGTCCCAAAATGGGGATCCCTGTGGGCAGTCGTGGCTGGGGGTCACCTGCTCGGGTTCCAGAGTGACAGCAATAAAGTTATCTGGGATGAGGCTTAACGGCACCTTGGGCTACAACATGAACCAGCTCACTGCACTAGTTCAGCTGGATAT…	B73	3530_1_210_1_H04.y_1 3530 - Full length cDNA library created by Invitrogen from multiple tissues Zea mays cDNA, mRNA sequence.	795 UP:Q5GAP9_MAIZE (Q5GAP9) Leucine-rich repeat transmembrane protein kinase 1-like protein, partial (30%)	GRMZM2G121573_T02	ATAGGAGGGGATAGGAGCCGCCGCAGACATGGCTGGCGGGGTGGCCGTTGGGGTCGTGGCGCTGTTCTTGGCTGCAGCTTCATTTGGGGCTAATGCCAACACCGACTCGAATGATGTGAATGCCCTCAATGTGTTCTACACAACCATGAATTCGCCGCCGCAGCTGACGAACTGGGTGTCCCAAAATGGGGATCCCTGTGGGCAGTCGTGGCTGGGGGTCACCTGCTCGGGTTCCAGAGTGACAGCAATAAAGTTATCTGGGATGAGGCTTAACGGCACCTTGGGCTACAACATGAACCAGCTCACTGCACTAGTTCAGCTGGATATGAGCAATAATAATCTTGGAGGCAGTGACATTCCTTATAATCTTCCTCCGAATCTCCAGAGCTTAAATCTTGC…	cdna|omrna|protein	good	7	165815700	165820702	GRMZM2G121573	1	WH	UniProtKB/TrEMBL	Q5GAP9	Leucine-rich repeat transmembrane protein kinase 1-like protein	leucine-rich repeat transmembrane protein kinase 2	P:protein amino acid phosphorylation C:cytoplasmic membrane-bounded vesicle F:protein binding F:protein kinase activity F:ATP binding C:integral to membrane	leucine-rich repeat transmembrane protein kinase 1-like protein [Zea mays]	55741061	AAV64203	0	hypothetical protein SORBIDRAFT_02g039370 [Sorghum bicolor]
16575	DR789900	783 homologue to PRF:NP_188893.1:15228776:NP_188893 expressed protein (Arabidopsis thaliana), partial (19%)	NC	OffOn	OffOn		A_92_P015297	sense gene model	cDNA and EST results agree. B73 result agrees with cDNA result.	A	cDNA	60	1 of 1	5	14508225	14508284	5.02	yes	UTR	2	CAGCAAACTGACAAAAGGTGGAAGGTATTTCAGCCTGAGAAGAGGGCTAGACGGTCTACA	1	169	2	DR789900	CCCGTCGGCCGTTGCGCTGTCAAGTGCGACGGCGACGGACCACGTGCCATGCCATGCCATGCCATGCCGCGCACGATCTCCTCGCGCGGAGACGACGCTGCCTCTCCGGTACCTGATGCCATGATGCTCTCGCAATCTATCAATTGGATTGGCAGATGCATGTGTCGTTCACTCGATCGTGACGGGAGCTCGCCGTATGAAAGGCTGTGTAGACTGGCGGCAGGAGATGCAGGCATCCCCGGGTCACGCGCTCCCACCAGGTGCTTGACGGATTGCGAGGGCACAGGAAGACGCACAGCGCAGGTCCCAGATAGAAACAGAATTAGTATGATCTAAGCATATCTTATCAGCTCAATGATTGTGTTGTGAGCACAGAAAGAAGACCATATCATCAAAAAG…	B73	ZM_BFb0008K07.r ZM_BFb Zea mays cDNA 5', mRNA sequence.	783 homologue to PRF:NP_188893.1:15228776:NP_188893 expressed protein (Arabidopsis thaliana), partial (19%)	GRMZM2G082342_T02	CCCGTCGGCCGTTGCGCTGTCAAGTGCGACGGCGACGGACCACGTGCCATGCCATGCCATGCCATGCCGCGCACGATCTCCTCGCGCGGAGACGACGCTGCCTCTCCGGTACCTGATGCCATGATGCTCTCGCAATCTATCAATTGGATTGGCAGATGCATGTGTCGTTCACTCGATCGTGACGGGAGCTCGCCGTATGAAAGGCTGTGTAGACTGGCGGCAGGAGATGCAGGCATCCCCGGGTCACGCGCTCCCACCAGGTGCTTGACGGATTGCGAGGGCACAGGAAGACGCACAGCGCAGGTCCCAGATAGAAACAGAATTAGTATGATCTAAGCATATCTTATCAGCTCAATGATTGTGTTGTGAGCACAGAAAGAAGACCATATCATCAAAAAG…	est|omrna	good	5	14506599	14509509	GRMZM2G082342	1	NH	-	-	-	-	-	hypothetical protein LOC100275909 [Zea mays]	226532054	NP_001143324	2.41e-57	hypothetical protein SORBIDRAFT_01g012560 [Sorghum bicolor]
16618	TC309448	833 weakly similar to UP:RIMM_ENTFA (Q833P4) Probable 16S rRNA processing protein rimM, partial (12%)	NC	OffOn	OffOn		A_92_P015339	sense gene model	cDNA and EST results agree. B73 result agrees with cDNA result.	A	cDNA	59	1 of 1	3	166813087	166813146	3.05	yes	UTR	3	TCCTCCAGGCGCGTAACAAACAAAATAATGGTTTATACCTTTATAAGACATGCCAGTGAG	1	169	85	TC309448	GCACGCGGTGGTGATCCGTCTTCCCTGGGGTGTTCCGCCGTCCTGCAGCAGAGGCAGGGGGTTGCCGCTCTCGCCGCCGCACGCTGCGGCTCTGCTCTGCTCCGCCTGATCCTTCCTGCGGCCCTTGTTTTTTCCTCTCGTTTCAGGTGGCCAGCCTTGGTTTTGCAGAACTCATTCAGTGGCCTCTGCTGAAAAGTGTTCAATGGCGTCAGGAGCCACCTTAAGCTGGGTTAAAACCCCATTTGACACCCGAAGATTTCATGACCTATCTAATCTAAGTTTCCGCTGCCGAAACCCTTTTGGATCAATTCAGCCCTGGTGGCTGCAAACTGATCAAGACTCATCCCTAATCAAGGTTCGCGTGGCTGCTGATTATTCAGACTCAATGCCAGATTCAAA…	-	-	833 weakly similar to UP:RIMM_ENTFA (Q833P4) Probable 16S rRNA processing protein rimM, partial (12%)	GRMZM2G141600_T03	AATGTTCTAATCGTGATGAAAGCTTGCCCTGCGCTGTGCGTGTAGGATGCGCAAATTACCAAAAGGGCCCTGGGCTACTGAGTTGGCGGCTGCTCTCTCGGTGGTCCCAAAGGGAAGAGGGGGAACCGGGCAGAGAGCAGCGCAGGACAAGACAGGCAGAGAAGTCGCTAGCCAGACTAGTCTGCGCGGTGATCCGTCTTCCCTGGGGTGTTCCGCCGTCCTGCAGCAGAGGCAGGGGGTTGCCGCTCTCGCCGCCGCACGCTGCGGCTCTGCTCTGCTCCGCCTGATCCTTCCTGCGGCCCTTGTTTTTTCCTCTCGTTTCAGGTGGCCAGCCTTGGTTTTGCAGAACTCATTCAGTGGCCTCTGCTGAAAAGTGTTCAATGGCGTCAGGAGCCACCT…	est|omrna|protein	good	3	166811175	166817335	GRMZM2G141600	1	WH	RefSeq peptide	NP_001145108	hypothetical protein LOC100278323	-	-	unknown [Zea mays]	219888121	ACL54435	1.24e-52	hypothetical protein LOC100278323 [Zea mays]
16835	BG836533	304 unknown	OnOff	OffOn	OffOff		A_92_P015540	gDNA	No valid cDNA / EST result. Allow B73 result.	C	gDNA	59	1 of 1	9	155764366	155764307	9.08	NA	NA	NA	GTGCAGATGCCACATGGCCGGCTCAATGATTTCTGTTTGATCAGCTACTCTTCACTAAAT	1	167	162	BG836533	GAGCCACAATAATAAATAAATAAATATATAAATRRATRRRTATKCCAACCACGACCGCCGTTTCCCAATATCTGATGTGCTCATGTGCAGATGCCACATGGCCGGCTCAATGATTTCTGTTTGATCAGCTACTCTYCACTAAATCACCCAATTGCTTTAGAACTGTTAAGAAACCAGTTTGGACYCCGAAGCCCATGTGGCCCATCTAGCCGAAACCCTAACTATGCACTATATATAGAGGAGGACACTACCATTTGTTGTAACCAGTGAACAGAATACATGAATSAGAATATCAGTTCCTCCT	CO387	Zm06_05d02_R Zm06_AAFC_ECORC_Fusarium_graminearum_inoculated_corn_eartip Zea mays cDNA clone Zm06_05d02, mRNA sequence.	304 unknown	NA	NA	NA	NA	NA	NA	NA	NA	NA	NA	NA	NA	NA	NA	NA	NA	NA	NA	NA	NA
16991	DR804267	564 homologue to UP:Q67J19_ORYSA (Q67J19) BRI1-KD interacting protein 119, partial (8%)	NC	OffOn	OffOn		A_92_P015687	inconclusive	No valid cDNA / EST result. No valid B73 result.	D	no result	NA	NA	NA	NA	NA	NA	NA	NA	NA	TTGGACAAGGGGGTTCCCTTAAATGTTCCATGCCCCTTGGGCAAGTTGGCCTTCTTCAAG	1	167	19	DR804267	AAAAAGAATGACGGGTTTCAAGGGTCAACGGGACCCTGTACCCCTTTAAAAAACAACCCGCAAAGGAAACGGAACAAAAAAAAAAAAAAAGGACCGGCCCCGCAAAAAACCGCTAAAAAAAAAAAAATTCCCAAAAACCCTTTGGGCCCCCCCCAAAGGACCGGGAAACCCAACCCCGGAACCCAAAAGGGGGAACGGGAGAACTGAAAAACCCCACAAAAAACTGACAAAAAGGTTTGGGGGGTTTTTTCCTTAAGGACCCAAACCCCCTCTAAGGCCCGGGGGCCCTTGAAGAAGGCCAACTTGCCCAAGGGGCATGGAACATTTAAGGGAACCCCCTTGTCCAAGCCCCCGCCGGGAAAAAGGGGGGTGCAAAGAAACCCCCGTAATTCCCCCCCC…	B73	ZM_BFb0029E12.f ZM_BFb Zea mays cDNA 3', mRNA sequence.	564 homologue to UP:Q67J19_ORYSA (Q67J19) BRI1-KD interacting protein 119, partial (8%)	NA	NA	NA	NA	NA	NA	NA	NA	NA	NA	NA	NA	NA	NA	NA	NA	NA	NA	NA	NA
16991	DR804267	564 homologue to UP:Q67J19_ORYSA (Q67J19) BRI1-KD interacting protein 119, partial (8%)	NC	OffOn	OffOn		A_92_P041217	inconclusive	No valid cDNA / EST result. No valid B73 result.	D	no result	NA	NA	NA	NA	NA	NA	NA	NA	NA	AAAAAGAATGACGGGTTTCAAGGGTCAACGGGACCCTGTACCCCTTTAAAAAACAACCCG	1	7	93	DR804267	AAAAAGAATGACGGGTTTCAAGGGTCAACGGGACCCTGTACCCCTTTAAAAAACAACCCGCAAAGGAAACGGAACAAAAAAAAAAAAAAAGGACCGGCCCCGCAAAAAACCGCTAAAAAAAAAAAAATTCCCAAAAACCCTTTGGGCCCCCCCCAAAGGACCGGGAAACCCAACCCCGGAACCCAAAAGGGGGAACGGGAGAACTGAAAAACCCCACAAAAAACTGACAAAAAGGTTTGGGGGGTTTTTTCCTTAAGGACCCAAACCCCCTCTAAGGCCCGGGGGCCCTTGAAGAAGGCCAACTTGCCCAAGGGGCATGGAACATTTAAGGGAACCCCCTTGTCCAAGCCCCCGCCGGGAAAAAGGGGGGTGCAAAGAAACCCCCGTAATTCCCCCCCC…	B73	ZM_BFb0029E12.f ZM_BFb Zea mays cDNA 3', mRNA sequence.	564 homologue to UP:Q67J19_ORYSA (Q67J19) BRI1-KD interacting protein 119, partial (8%)	NA	NA	NA	NA	NA	NA	NA	NA	NA	NA	NA	NA	NA	NA	NA	NA	NA	NA	NA	NA
17056	AI065736	518 homologue to UP:Q5VQC1_ORYSA (Q5VQC1) Root cap protein 1-like, partial (2%)	OnOff	OffOn	OffOn		A_92_P015749	inconclusive	No valid cDNA / EST result. No valid B73 result.	D	no result	NA	NA	NA	NA	NA	NA	NA	NA	NA	TGGTCGTTCGACGTCACTTTAAACTCGGGGCCATCAGATATAGATCGGGCGGCTCTGAAC	1	166	60	AI065736	CTCGAGATTTCTCGGCCGTGTACGTGAAGCCGCCTGCGCTTTGGCCCTGCCTTCCTCCCCTCCCAATCACCGGTATGAACTTATTCCAGTGCTTCGTCGCACTCCCCGTCGCAATTTAGGCCCTANCAGGATAGGGTTGGATGAGTCTCGGGGTCTGGCGCGGTACTCCGGTGGGTCGCGCCGCCGCGGGCTCGCGTGCGCCGCCGCGCTCTCCCGTCGGAGTAGGGAAGGGCGCTCTGCACCGTTGGATCGGTCCCCTATGGCGGAAATTAGAATCTGCGTACCCGTTCGCCACATTGGGTAGATGCCGTTAGATCGTGATCGTACGGGCGATGGTCGTTCGACGTCACTTTAAACTCGGGGCCATCNGATATNGATCGGGCGGCTCTGAACGCATAC…	B73	ag92d11.x1 maize inflorescence immature ear library Zea mays cDNA clone ag92d11 3', mRNA sequence.	518 homologue to UP:Q5VQC1_ORYSA (Q5VQC1) Root cap protein 1-like, partial (2%)	NA	NA	NA	NA	NA	NA	NA	NA	NA	NA	NA	NA	NA	NA	NA	NA	NA	NA	NA	NA
17255	BG549088	518 weakly similar to UP:Q56XN6_ARATH (Q56XN6) Chaperonin, partial (25%)	OnOff	OffOn	OffOff		A_92_P015941	sense gene model	cDNA and EST results agree. B73 result agrees with cDNA result.	A	cDNA	60	1 of 1	1	33472759	33472700	1.03	yes	CDS	2	CCGTTAAGGCCTTCTCTTTTGGGGAACAAAAGACTCAATGCTTGGATGACATTGCAATCA	1	165	2	BG549088	CCGTTAAGGCCTTCTCTTTTGGGGAACAAAAGACTCAATGCTTGGATGACATTGCAATCATGACAGGAGGTACACTAGTGAGGGATGACATGGGGCATATACTGGAAAAGGCAGGAAAAGAGGTTCTTGGTTCCGCTTCTAAGGTGGTAATCACGAAAGATTTTTTTTTATTGTTACTGACGGAAGCAATCGTCGAGCAGTTGAGGAAAGGGTTGCTATGATAAAAGGCCAAATTGAGAATTCTAAGGAAAGTTACAACAAGAAGATATTGGGTGAGAGGATAGCAAGGTTATGTGGTGCAATTGCAGTGATCCAGGTTGGTGCTCAAACAATCATTGAGATGAAAGATAAGAAGCTGAGGATTGAAGATGCACTTAACACAACAAGGGCAGCTATTGA…	B73	947072G11.y1 947 - 2 week shoot from Barkan lab Zea mays cDNA, mRNA sequence.	518 weakly similar to UP:Q56XN6_ARATH (Q56XN6) Chaperonin, partial (25%)	GRMZM2G042253_T01	CCTCGGCGTCCGGGCATCGCCATCGTAGACACGGCAAAGGAGACGCCGGAAGGCCCGGACGGAACAAGCGAGATATTTAAGGACGCCTTTTTGGCGCGACCCCACGACATGGCGGCATATCTATCTACTACACACGCCTTTAAAACCTTTCGCCCTCCTCCGCGCTCCCGGCTCCTCCCAGCACCAGCAAGCAGCCTTATCTATCCCCTCAGCTCTGCAGCTCAGTGTCCACCACCGCCGCCTCCTTCCAGCTGGGTGGAAGAAACATGTCGCGAATGGCGCCCCCGTCTCCGCCTCAGTCCCTGAAGCCCCCGACGCTGCCCTTCTCCCCGCCCAAAAAGCCACCGCCGATGCCGGTGTACAAGGACCTGCACTTCAACCGCGACCTCTCCGCCACCA…	cdna|est|omrna|protein	good	1	33470702	33474591	GRMZM2G042253	-1	WH	-	-	-	rubisco subunit binding-protein beta	P:protein folding F:protein binding F:ATP binding C:chloroplast	hypothetical protein OsI_35492 [Oryza sativa Indica Group]	218185439	EEC67866	0	hypothetical protein OsJ_14927 [Oryza sativa Japonica Group]
17301	CF244510	630 similar to PRF:NP_197761.2:30689114:NP_197761 dual specificity protein phosphatase family protein (Arabidopsis thaliana), partial (12%)	NC	OffOn	OffOn		A_92_P015984	sense gene model	cDNA and EST results agree. B73 result agrees with cDNA result.	A	cDNA	60	1 of 1	8	40386949	40386890	8.03	yes	CDS	2	AGGAAACAGCTGCAGTAATTAAAATAGCACCTTCAAGGATGGCCACACAGTCTGAACGCT	1	165	79	CF244510	TCCTGGATCAATCCAACCTTCAATCGCACAGTCCGCGGGATCTCCCTTGAGTTGCGATGGAAGAGGGGACCACGGAACCTGGATCATTCTCCCGCTCTTCCTCCTTCGTTGGATTCGAGGAGTGGGTGGCATTGGTGAGGAAACGCAATGGGAAGGCCTCTTCGTGCGGGCGTCTGGGTCTCCGTTCAACAGCCAGTTCAGAAGTACTAGAACTTGCAGATCCTGATAGCAATGTCATTAATCCTGACCCTTGTGACCAAGTGCCAGAAGGAATCCTTTGGGAGAGGCTTGGGAGGGTTTCCATGATGGATATTGAGTCAAGTGACTTCAGTTGGACCTCTCTCACCTCACTGCACCATACAAAACATACGGCTACAAGTACTGATCCATCTGAGGATG…	B73	3530_1_2_1_F07.y_2 3530 - Full length cDNA library created by Invitrogen from multiple tissues Zea mays cDNA, mRNA sequence.	630 similar to PRF:NP_197761.2:30689114:NP_197761 dual specificity protein phosphatase family protein (Arabidopsis thaliana), partial (12%)	GRMZM2G061684_T01	TCCTGTCGTGTTTCCTTCCAATTCCATTCTAGCAGTTGGCCAGAAGGCACCACCTTTCCCTTCGCCCGCAGGCTTTTCCGATCCGCAACCAGACCAAACTCCACAACATTTCCTCAAGCTGTTCCTTCAAGAAACCTGGATCAATCCAACCTTCAATCGCACAGTCCGTGGGATCTCCCTTGAGTTGCGATGGAAGAGGGGACCACGGAACCTGGATCATTCTCCCGCTCTTCCTCCTTCGTTGGATTCGAGGAGTGGGTGGCATTGGTGAGGAAACGCAATGGGAAGGCCTCTTCGTGCGGGCGTCTGGGTCTCCGTTCAACAGCCAGTTCAGAAGTACTAGAACTTGCAGATCCTGATAGCAATGTCATTAATCCTGACCCTTGTGACCAAGTGCCA…	cdna|est|omrna|protein	good	8	40383566	40388878	GRMZM2G061684	-1	WH	-	-	-	propyzamide-htpersensitive 1	F:protein tyrosine phosphatase activity F:protein tyrosine/serine/threonine phosphatase activity C:intracellular F:protein binding P:protein amino acid dephosphorylation F:zinc ion binding	hypothetical protein SORBIDRAFT_03g013770 [Sorghum bicolor]	242052917	XP_002455604	0	hypothetical protein OsI_01805 [Oryza sativa Indica Group]
17336	CD973903	537 QAE3c02.yg QAE Zea mays cDNA clone QAE3c02, mRNA sequence.	NC	OffOn	OffOn		A_92_P016012	EST	EST result. No valid cDNA result. B73 result (EST vs genome) agrees with EST result.	E	EST	1e-141	1 of 1	2	170875851	170876642	2.07	no info	NA	2	ACATGGTCATCGCAAGAGGCATAAATCGAAAAGGCATTGGTATTATTTCCTGCTGGAAGT	1	165	9	CD973903	CTACAGTCTCAAGAGGTAGCCAAGGCTTTTGGAGCGGTCTGCACGCCAGAGTTCTACTTGTTCAAAAAGGATGGCCGGAGGCCTTTTGAACTTTTCTACCATGGACAGTTCGATGACTCAAGACCCAGTAACAACGTGCCTGTAACCGGAAGGGACCTAAGCCGCGCGATTGACTGTGCGCTCAGTGGCCAAGAACTGCCCTTTGTGCAAAAGCCAAGTGTCGGCTGCAGCATCAAATGGCACCCATGAGGTGCTCACAGTCACAGCGTCATCCTGTCCAAACAGGCCCTAAACCTTGTTCGGCATTTCTTGTGTGACGGAGCTGAAGATGAGACAGAGCTGTGTGGGAGAAACAGAAACATGGGACCTTCTCTTGTGTGACGGCGAAATAGTGTAGCG…	F2	QAE3c02.yg QAE Zea mays cDNA clone QAE3c02, mRNA sequence.	537 QAE3c02.yg QAE Zea mays cDNA clone QAE3c02, mRNA sequence.	GRMZM2G145895_T02	ATTTCCTTTCCAGCGACCGGCGAGCGCACAGCCACACGCACAGAGGGGTGTTGCCGTGTAGCAGAGCAGCTCGCGCCATGTCCCTGTCCGTCGGCGGCGCGCGGACCTCTCTCCTCCCTTCTTCGTTCACCGCCTCTTCATCCCGCCCGCGCTTCCTCGCGCTCCCTCTCCACCGCCGCTCGCACGGCTCCCTCACCTCGCTGCCGGCCGCGTGCAGGCGGCGGCTCCGGGTGCGCATGGCCCGGACGGAGTCCACCGGCGTCACCATCGGCTTCCGCGCGCCGGATTTCGAGCTCCCTGAGCCACTGACTGGAAAGCTCTGGACGTTGGATGACTTCGAGGGCAACTCTGCACTGCTTGTTATGTTCATATGCAACCACTGTCCATTTGTAAAACATC…	cdna|est	good	2	170874224	170876694	GRMZM2G145895	1	WH	RefSeq peptide	NP_001140258	hypothetical protein LOC100272300	antioxidant oxidoreductase	P:cell redox homeostasis F:oxidoreductase activity F:antioxidant activity C:chloroplast	thiol-disulfide isomerase and thioredoxins [Zea mays]	195646506	ACG42721	4.78e-111	Os07g0260300 [Oryza sativa Japonica Group]
17667	CO459224	703 similar to UP:O82579_MAIZE (O82579) Ribosomal protein L26 (Fragment), partial (79%)	OnOff	OffOn	OffOff		A_92_P016327	EST	EST result. No valid cDNA result. B73 result (EST vs genome) agrees with EST result.	E	EST	0	1 of 1	8	13554517	13555232	8.02	no info	NA	1	GATTATGTGCTAGGACTTGCATGTCACCTGTAAACTGCTTCTACCCTCGATGAGAGTTGA	1	163	27	CO459224	ACTGGACGCCTGCGGTACCGGTCCGGATTCCCTCCAAAACGGCGCGTCCGACCCCAGTCTTCCCCATAAAGAGCTACCCCCGCGTCAATAGCTCCCGCCGGAACCGCCAAAGGGCTTATTTCACGGCCCCGTCCTCCGTCCGCCGCGTGCTCATGTCCGCGGCGCTATCGACGGAGCTCCGCCACGACAACAATGTGCGTTCCATCCCGATCCGCAAGGACAACGACGTGCACGTCTTGCTGCGGCACCTACAACGGCCGCGAAGGCATAGTGGATGCACGCGTACCGCCGTCGCTGGGTCATCCACGCCTGAACGGACACCCCCGAGAAGGTGAACGGCTCCACCGTGAACTCGGGCATCCACCCTTCCAGGTCATGATGACAAAGCTGAAGCTTGAC…	F-352 near isogenic line	MZCCL20021B05.g Maize Endosperm cDNA Library Zea mays cDNA, mRNA sequence.	703 similar to UP:O82579_MAIZE (O82579) Ribosomal protein L26 (Fragment), partial (79%)	GRMZM2G041238_T01	GAGCGTCCCCACGCCGCGCGCACCAGCGCGTACACAAAACCCTAGCGGCACACCGACTATATAATCCTTCCCCGCATTTCTGCCCACCGCCTCCGCCGGCTCCCCCACTCAGAAAACCCAGCCGCCGCCGCATCGGCCTCCCAGGTAAGCAGTAGCGTCCACCCCAGCCGCCGCCATGAAGCGCAACCCCCGCGTCACGAGCTCCCGCCGGAAGTGCCGCAAGGCGCACTTCACGGCCCCGTCCTCCGTCCGCCGCGTGCTCATGTCCGCGGCGCTATCGACGGAGCTCCGCCACAAGTACAATGTGCGTTCCATCCCGATCCGCAAGGACGACGAGGTGCAGGTCGTGCGCGGCACCTACAAGGGCCGTGAGGGCAAAGTGGTGCAGGTGTACCGCCG…	cdna|est|omrna|protein	good	8	13554391	13555376	GRMZM2G041238	1	WH	RefSeq peptide	NP_001151634	LOC100285268	60s ribosomal protein l26-1	F:structural constituent of ribosome C:large ribosomal subunit P:translation C:mitochondrion	unknown [Zea mays]	238011054	ACR36562	1.54e-63	LOC100285268 [Zea mays]
17904	TC307472	1075 similar to UP:Q4U2V7_CHLRE (Q4U2V7) Hydroxyproline-rich glycoprotein GAS31 precursor, partial (4%)	NC	OffOn	OffOn		A_92_P016546	sense gene model	cDNA and EST results agree. B73 result agrees with cDNA result.	A	cDNA	60	1 of 2	8	162186813	162186754	8.06	yes	UTR	2	AGACAGGAGAGAGAGCGAGACAAACAAAAAAGGTAGCGACAACCAGATCCCATGGATGGA	1	161	64	TC307472	GACCATCATGAACATTTCCGTGGAGCAGGAACATAGACAGGCAGGCAGGGAAACTGGACGATCACGGCAACCGGTTGGCACGGGCGCACAGCAGCCTTCCTATGGCCAGCGCAACCGAACGTAACCACCGTCCACCGAGGCGCAGACAGGAGAGAGAGCGAGACAAACAAAAAAGGTAGCGACAACCAGATCCCATGGATGGAGTATCGTGTAAAGCGAGCAATTAAGGTTTCGTAATGGCGGCAAGGAACACGTAGCAAGCCAACGAGGAGGGTGAGGACCCCCCCCGGCGAAAAATGGCTACGTACAGCGCTCCGCAGCGATATGGCGCCAAAGCACAAGCAAACGAAGCACGCACCAACTCCGACGACCAGCTCCCCCCACCCTTCTCTTCCCTCC…	-	-	1075 similar to UP:Q4U2V7_CHLRE (Q4U2V7) Hydroxyproline-rich glycoprotein GAS31 precursor, partial (4%)	GRMZM2G382591_T02	GACCATCATGAACATTTCCGTGGAGCAGGAACATAGACAGGCAGGCAGGGAAACTGGACGATCACGGCAACCGGTTGGCACGGGCGCACAGCAGCCTTCCTATGGCCAGCGCAACCGAACGTAACCACCGTCCACCGAGGCGCAGACAGGAGAGAGAGCGAGACAAACAAAAAAGGTAGCGACAACCAGATCCCATGGATGGAGTATCGTGTAAAGCGAGCAATTAAGGTTTCGTAATGGCGGCAAGGAACACGTAGCAAGCCAACGAGGAGGGTGAGGACCCCCCCCGGCGAAAAATGGCTACGTACAGCGCTCCGCAGCGATATGGCGCCAAAGCACAAGCAAACGAAGCACGCACCAACTCCGACGACCAGCTCCCCCCACCCTTCTCTTCCCTCC…	cdna|est|protein	good	8	162185349	162186956	GRMZM2G382591	-1	WH	RefSeq peptide	NP_001159166	hypothetical protein LOC100304249	-	-	hypothetical protein LOC100304249 [Zea mays]	259490200	NP_001159166	1.64e-85	unknown [Zea mays]
17904	TC307472	1075 similar to UP:Q4U2V7_CHLRE (Q4U2V7) Hydroxyproline-rich glycoprotein GAS31 precursor, partial (4%)	NC	OffOn	OffOn		A_92_P016546	sense gene model	cDNA and EST results agree. B73 result agrees with cDNA result.	A	cDNA	60	2 of 2	8	162186813	162186754	8.06	no	UTR	2	AGACAGGAGAGAGAGCGAGACAAACAAAAAAGGTAGCGACAACCAGATCCCATGGATGGA	1	161	64	TC307472	GACCATCATGAACATTTCCGTGGAGCAGGAACATAGACAGGCAGGCAGGGAAACTGGACGATCACGGCAACCGGTTGGCACGGGCGCACAGCAGCCTTCCTATGGCCAGCGCAACCGAACGTAACCACCGTCCACCGAGGCGCAGACAGGAGAGAGAGCGAGACAAACAAAAAAGGTAGCGACAACCAGATCCCATGGATGGAGTATCGTGTAAAGCGAGCAATTAAGGTTTCGTAATGGCGGCAAGGAACACGTAGCAAGCCAACGAGGAGGGTGAGGACCCCCCCCGGCGAAAAATGGCTACGTACAGCGCTCCGCAGCGATATGGCGCCAAAGCACAAGCAAACGAAGCACGCACCAACTCCGACGACCAGCTCCCCCCACCCTTCTCTTCCCTCC…	-	-	1075 similar to UP:Q4U2V7_CHLRE (Q4U2V7) Hydroxyproline-rich glycoprotein GAS31 precursor, partial (4%)	GRMZM2G082372_T01	GCATCCGTCCGCATGCCTGCCGCGAGCCCCGCCGGAAAGGCGTTGTGAGGTTCGGGTGGGAGTACAACCAAACACCAACCCAAGTACCCAACCCACCCATCAACAAATCACTCCGCCCCATCTCTTTCCTTTCCCGCACTGACAATCTGCCACACCGCGGCCATGTCAACATGGTGCTAGCAGTAGTGTATGCAATGGCAGACTGGTAGTGGCACCACCACTTCGACGCTCCCATCCCCCGTATCCGGACGGCGACGGGGACCGGGGGCAGTGCGTACTGCCTGCTGCTGCTGTTGCGCGCGCGGACCTAACGCGCCCTTTCCGGTGTAGTAAAGCAAAGCCTCGCCGGTCGGCAGCTGCCCTGCTATCCTAATCCGCTTGCTCTGCCAGCAAGTCAGC…	abinitio|cdna|est	good	8	162185314	162186956	GRMZM2G082372	1	WH	RefSeq peptide	NP_001150347	wiscott-Aldrich syndrome, C-terminal	-	-	unknown [Zea mays]	238009936	ACR36003	8.11e-111	hypothetical protein LOC100304249 [Zea mays]
18184	CF037688	580 homologue to PRF:NP_850969.2:42570561:NP_850969 cell division cycle protein-related (Arabidopsis thaliana), partial (4%)	OnOff	OffOn	OffOff		A_92_P016817	antisense gene model	cDNA and EST results agree. B73 result agrees with cDNA result.	A	cDNA	56	1 of 1	5	197980192	197980251	5.06	no	CDS	2	TCACCTGCTACTAGTTAATGGACCAAGAACAGACAGGAGCAATGGGGAACCGCGATACAT	1	160	13	CF037688	ACTCCGGTTCTATGTATCGCGGTTCCCCATTGCTCCTGTCTGTTCTTGGTCCATTAACTAGTAGCAGGTGATTCATCCTTTTTATACGTTTCTCTCATTCTCTGGTTATATTTCTGCCTTCGTTGATCCTGCTATTCCTTCCCAGCATTTGCTATTTTTGACAAATTTCCGTTTGGAAATTGAAATGTTAACGTTCATAGTTTCGATGGTATTACAGGCCTGACGGACATCATGCTCATATTTACTGCAGGTAGACATATGTTGGTATCTACCTTTCCGTTGCAATTAATCTGTGCTTTTTAGCCTTTTACAAGATTTACAAAATGTTGATGTATAGTTGACATTTGTTGAGAAAGTATTTTTCCTATAGCCTTCTTTTATTTGGCTCATCATGTGAAA…	F2	QCH11b09.yg QCH Zea mays cDNA clone QCH11b09, mRNA sequence.	580 homologue to PRF:NP_850969.2:42570561:NP_850969 cell division cycle protein-related (Arabidopsis thaliana), partial (4%)	GRMZM5G891295_T01	GATCGGTCCAAATTGAAAAAACAGACTCCGGCCACAGCCGAGACGAGACTAGCAGCAGCCGCTTGCTCAGATCGGCAGCTTCGGCGGCGGCGGAGATGGCGATTCGGTACTGGCCGATGGCCGGAGCAGCCGTTGGGTTCCGCCTCGTCCTGGTTCTCTTCGGCGGGGATCTCCACCTTGCCTCTCGCCCTGAGGTCTCCACCCCCCTCACCTCCCTTCGCCGCCTGGCGGAAGGCTACTGGCTGAAGCAAGCGTCCGTGTCACCGTACTCCGGTTCTATGTATCACGGTTCCCCATTGCTCCTGTCTGTTCTTGGTCCATTAACTAGTAGCAGGCCTGACGGACATCATGCTCATATTTACTGCAGTTTGATTTTTGTGGCTGTAGATTTTCTAGCAG…	est|mrna	good	5	197974770	197980920	GRMZM5G891295	-1	WH	RefSeq peptide	NP_001148568	GPI transamidase subunit PIG-U family protein	cell division cycle	C:endoplasmic reticulum membrane P:GPI anchor biosynthetic process C:plasma membrane C:integral to membrane	GPI transamidase subunit PIG-U family protein [Zea mays]	226502827	NP_001148568	0	hypothetical protein SORBIDRAFT_04g031420 [Sorghum bicolor]
18230	DN221515	646 similar to PRF:NP_564037.1:18394534:NP_564037 DNA-binding bromodomain-containing protein (Arabidopsis thaliana), partial (6%)	OnOff	OffOn	OffOff		A_92_P016861	antisense gene model	cDNA and EST results agree. B73 result agrees with cDNA result.	A	cDNA	60	1 of 1	8	24528377	24528318	8.03	no	UTR	2	CTATCCAATTCCAATGTGAGGTAACTTGCAGCTCGACGACTAGGCAAACACGGCACCCTA	1	159	92	DN221515	AAAATTACACGGCTATAGCAATCGTACCATCTTACAACAGGGCGAGGCTCGCCAGGTTCCTGGTCTTCACCTCGCCACTTGTTTCACTGCCCCAGGTTTCAGGTCTCCTCCTATCCAATTCCAATGTGAGGTAACTTGCAGCTCGACGACTAGGCAAACACGGCACCCTACACAACTGCGGGTAGTTGTACAAATGAAATCGGAGCATGTGCTATATCGGACAACCACTTGTGTGGACAAAACGACAAACAGCATGGCACTGGGTTAGAGTTCCTATATGACCAAAATTTACAACAGTCGCCGCCCGACAATTTCACGCTAGAATCCTTCCTTAGTTGAACTAAGTTGCTATGTCCTTTCCAGTGCCCCCATCAATATCTGGCCTATAGATGCTACGTT…	inbred B73	MEST1115_B07.T7-1 UGA-ZmSAM-XZ2 Zea mays cDNA, mRNA sequence.	646 similar to PRF:NP_564037.1:18394534:NP_564037 DNA-binding bromodomain-containing protein (Arabidopsis thaliana), partial (6%)	GRMZM2G167718_T02	GCCTTGCCCTCCCTACCCAGTACCCACCCCCCCACCGACCCACCCCCTCCGTGTTCCGCCGCCTCCGCCGAAATCACCAAATCCCCGCCTCCGATCCGCCGCCGACCTCGATCCGCCGCAGCCGTTGACCCGCCCAGAATGGCCTCTGGGACTCCCTCGCCGTCCGGCAAACCCTACTCCCGCAAATCTCACGCCAGCTCCAAGGCTCCCAGCGTCCCCTCCTTCGACGCCCACAACGGCCGGCTCCTCCCCACCGTCACCTTCCCGCTGCCCTCCACTACCGCCTCCCGCCGGGAGCTGCGGCGCCGCCTCTCCTCCGAGCTCTCCCAGGTGCGCGCCGCGGCCAAGCGCCTGAGCTCCCTCCCGGCTCCCGCACCTTCCTCGGCGCTCTCCGCCACC…	est|omrna|protein	good	8	24522787	24528788	GRMZM2G167718	1	WH	RefSeq peptide	NP_001142282	hypothetical protein LOC100274451	global transcription factor group	C:plastid	hypothetical protein SORBIDRAFT_03g001920 [Sorghum bicolor]	242055997	XP_002457144	0	hypothetical protein LOC100274451 [Zea mays]
18276	CF675005	514 unknown	OnOff	OffOn	OffOn		A_92_P016905	inconclusive	EST result. No valid cDNA result. B73 result doesn't agree.	D	no result	NA	NA	NA	NA	NA	NA	NA	NA	NA	GAAGGAGAGATTGAGTATATTGTGTGTGATGGTGGGATGATATTGCACTAAGCCTCTAGG	1	159	169	CF675005	TGCTGGCGGCGGGGATACATTACAGCCCCATCACAATCGCCACCAAGACGACGTGTAATGGGCCAGATCCGGTTGGGGAGGTCGATGAGAAGGTGGATAGAGGCATCCGACGGGGCCTTGATGGTGAGTTCCGATCTAGTGTTGTGCTTGACGATGCGCCGACGGATGCAGTAGATCAGATGGATCCGCGGCGCATCCTACGAGGGCGTTGCCCCAGGCGTAGATCGATCTCCCCATGGGCGGCGACAGCAAAAGGGAGGCTAGGGCGTAACCTAAACTTGTGATACCATGTAGGAAGGAGAGATTGAGTATATTGTGTGTGATGGTGGGATGATATTGCACTAAGCCTCTAGGGAGAATATATAGGAGTACATGACTTGGAGGGCAAGAAGTCTATCC…	A188	EST3930 Zea mays sperm cell cDNA library Zea mays cDNA clone Zmsp9578 5', mRNA sequence.	514 unknown	NA	NA	NA	NA	NA	NA	NA	NA	NA	NA	NA	NA	NA	NA	NA	NA	NA	NA	NA	NA
18349	TC305685	843 similar to PRF:NP_172904.2:30683840:NP_172904 oxygenase-related (Arabidopsis thaliana), partial (67%)	OnOff	OffOn	OffOn		A_92_P016971	inconclusive	No valid cDNA / EST result. No valid B73 result.	D	no result	NA	NA	NA	NA	NA	NA	NA	NA	NA	CACCACTGGATCTACGTTGGAGTAGGGGAAACCTCCTTCTGGTCCCTAATCTACAAGGCT	1	159	23	TC305685	NA	NA	NA	843 similar to PRF:NP_172904.2:30683840:NP_172904 oxygenase-related (Arabidopsis thaliana), partial (67%)	NA	NA	NA	NA	NA	NA	NA	NA	NA	NA	NA	NA	NA	NA	NA	NA	NA	NA	NA	NA
18582	BG550470	247 weakly similar to UP:Q6ZBI8_ORYSA (Q6ZBI8) Hydroxyanthranilate hydroxycinnamoyltransferase 2-like protein, partial (15%)	OnOff	OffOn	OffOn		A_92_P017191	sense gene model	cDNA and EST results agree. B73 result agrees with cDNA result.	A	cDNA	60	1 of 1	3	16856488	16856429	3.04	yes	CDS	1	CGAGATGAACAAGAGACGGGCTCTGAGAGGCACCCTGCCAAAGACGTTCCTGAATATTAC	1	157	68	BG550470	CACTGGCGCGGCTGGGGATACTGGCACGGCGGCGTTGGGATCCGTCGCTACCCGCATCAAGGGCGCCATCAAGCGGTTGGATGACGAGCTGGTGCGGTCCGCCATTGACTACTTCGAGAACGAGAAGGCCGCCGAGATGAACAAGAGACGGGCTCTGAGAGGCACCCTGCCAAAGACGTTCCTGAATATTACAAGCTGGTTGGGTAGGCCACAGTACGACGCAGATTTTGGGTGGGGAAAGCCGCAA	B73	947076G02.x2 947 - 2 week shoot from Barkan lab Zea mays cDNA, mRNA sequence.	247 weakly similar to UP:Q6ZBI8_ORYSA (Q6ZBI8) Hydroxyanthranilate hydroxycinnamoyltransferase 2-like protein, partial (15%)	GRMZM2G176446_T01	AGCATTAGAGTGCATTTACAGTACGTTCACCCCCGCGGCCCGCCCCTTCAGCCATCGCAAAACTGAGGTATTCTTCTTGGCTGAATGCTGGCGTCGACAGCAAAGTCCACAACTCCATCCTGCATGCGCTCCTCCCTGTTCTCCGTTCTCACTCAGCACCCCCCCCCCCCCCCTTTTGGCTTATTGCATAGTATATGCATGCCCACAGTAAGTCGCATTGCATTCTGTATGAGGTAGGGTATTTTTGCAGTTCTTGAATCGTGGGAAGAAGAAGATATGGAATCGATGGATTTGAAGGTGCAGGTGGTAGAGTCATCATTTATAGCGCCGAGCGAGCCGACGCCAAGGAAGGGCCTCTGGCTCTCTTCCTTGGACATCCTGGTGGCCAACATAGGCCAT…	cdna|est|omrna|protein	good	3	16855974	16857927	GRMZM2G176446	-1	WH	RefSeq peptide	NP_001146406	hypothetical protein LOC100279986	anthranilate n-benzoyltransferase protein 1	F:transferase activity	hypothetical protein LOC100279986 [Zea mays]	226493490	NP_001146406	0	hypothetical protein SORBIDRAFT_03g005840 [Sorghum bicolor]
18609	CO458284	859 weakly similar to UP:ZEA6_MAIZE (P04702) Zein-alpha precursor (19 kDa) (Clone M6), partial (17%)	NC	OffOn	OffOn		A_92_P017215	inconclusive	EST result. No valid cDNA result. B73 result (EST vs genome) agree with EST result, but score below cut-off.	E	EST	2e-30	1 of 1	7	18866448	18867280	7.02	no info	NA	17	AAAAAAGAGGAGCTCTTTGTGAAAGGGATGATAGCGCGATAGTGTGCTCGCATGCTCACA	1	157	14	CO458284	TGAGGACCGGNCCGGAATCCCTCCCTACNCGNCNTCCGGAGANNNGGGCTGCCTCGAGNNGAGTGTGCNGNAANAGAGATATAATAGACAATGGAGAGAAATATTTTTTCGCACCAAAAAAAGAGGAGCTCTTTGTGAAAGGGATGATAGCGCGATAGTGTGCTCGCATGCTCACAGAGTCTTAATAGCTTATTCCCTTCCTCCATACGTCAGATCAATTATGAGCGCATCAGAGAGATAACCCGAGGTCCTCAACCATGTAGGATTCAGCAAGCAATCGAAACAAGTTACAACACGCATATCACCCGTGGCGACACTTATATTTGCAGCCTTATCTTTGGAGCGGCCTTTGGTACCAACCACCACGGCACAACAACTGCGGCAAGTCGCGCTACCTGA…	F-352 near isogenic line	MZCCS15016G12.g Maize Endosperm cDNA Library Zea mays cDNA, mRNA sequence.	859 weakly similar to UP:ZEA6_MAIZE (P04702) Zein-alpha precursor (19 kDa) (Clone M6), partial (17%)	AF546188.1_FGT007	ATGGCGACCAAGATATTTTCCCTCCTTATGCTCCTTGCTCTTTCTACATGTGTTGCTAACGCGACAATTTTCCCTCAATGCTCACAAGCTCCTATAGCTTCCCTTCTTCCCCCATACCTTCCATCAATTATAGCTTCAATATGTGAAAACCCAGCTCTTCAACCATATAGGCTTCAACAAGCAATCGCAGCAAGCAACATACCTTTATCGCCCTTGTTGTTTCAACAATCGCCAGCCCTATCTTTGGTGCAGTCATTGGTACAAACCATCAGGGCACAACAGCTGCAGCAACTCGTGCTACCTCTGATCAACCAAGTAGCTCTGGCAAACCTTTCTCCCTACTCTCAGCAACAACAATTTCTTCCATTCAACCAACTGTCTACACTGAACCCTGCTGCT…	abinitio	good	7	18866467	18867189	AF546188.1_FG007	1	WH	UniProtKB/Swiss-Prot	P06677	Zein-alpha 19C2 Precursor (19 kDa zein 19C2)	19 kda zein protein	F:nutrient reservoir activity	zein-alpha 19C2 precursor [Zea mays]	162459436	NP_001105746	6.04e-118	RecName: Full=Zein-alpha 19C1; AltName: Full=19 kDa zein 19C1; Flags: Precursor
18715	CO453044	749 similar to UP:Q53QG2_ORYSA (Q53QG2) S25 ribosomal protein, complete	OnOff	OffOn	OffOff		A_92_P017317	sense gene model	cDNA and EST results agree. B73 result agrees with cDNA result.	A	cDNA	60	1 of 1	1	204682722	204682663	1.07	yes	UTR	1	GATGTTTGTGTGCAAACCCTGTGAATAACCGCAACGATGATTAAATTGCTTTGCTATCAG	1	156	142	CO453044	CAAAGCGCCTCCCCCGCCCCATCGAACATGGCTCCGAAGAAGGATAAGGCCCCGCCCCCGTCGTTGAAGCCCGCCAAGTCCGGCGGTGGCAAGCAGAAGAAGAANAAATGGAGCAAGGGAAAGCTAAAGGAGAAGGTGAACAACGCGGTGCTGTTCGACCAGGCTACCTACGACAAGCTGCTCTCTGAGGTGCCCAAGTACAAGCAGATCACCCCCTCCATCCTATCCGAGCGCCTCAGGGTAATCACTCGTTCCAGATCTGTGATGTTTGTGTGCAAACCCTGTGAATAACCGCAACGATGATTAAATTGCTTTGCTATCAGTGTAGATTATCTTTAATTATATCACACTTGGCGTACTACATGTTTGATCGGTAACCTGGAATTTTATGATAAGCCA…	F-352 near isogenic line	MZCCL10188C10.g Maize Endosperm cDNA Library Zea mays cDNA, mRNA sequence.	749 similar to UP:Q53QG2_ORYSA (Q53QG2) S25 ribosomal protein, complete	GRMZM2G057608_T05	AAAAAAGACAGAAATTCACATCATAGCATAAAAATCCAAACCAGTTTAAAAAAAAATACTAGATATAGATTCAATTTTTTTGGACCTGAAAAAAGTACCATTTCCGAAGTACTACTACTACCGCATGGCGAGCGAGTAGACGGTTCTTCTAATGGGCCGTTCCGTGGGCTTCATTGTTTAACCTGGGGCTAGCTATATAGTAATACCATCCCACCCCGCTCCTCAAAACCCTAGCTAGCGCCGCCGCCGCTGCAGACTCCTCCTTTTCGATCCCTTCACAAAGCGCCGCCGTCGCCCCATCGAACATGGCTCCGAAGAAGGATAAGGCCCCGCCCCCGTCGTCGAAGCCCGCCAAGTCCGGCGGTGGCAAGCAGAAGAAGAAGAAGTGGAGCAAGGGAA…	est	good	1	204681269	204683434	GRMZM2G057608	-1	WH	RefSeq peptide	NP_001147193	40S ribosomal protein S25-1	40s ribosomal protein s25-1	C:ribosome C:plastid	unknown [Zea mays]	223942289	ACN25228	5.64e-11	hypothetical protein LOC100193720 [Zea mays]
18847	TC293036	996 similar to OMNI:NTL01BJ2034:BAC47299.1:27350288: NolO protein (Bradyrhizobium japonicum USDA 110), partial (4%)	OnOff	OffOn	OffOn		A_92_P017442	antisense gene model	No EST. cDNA result. B73 result agrees with cDNA result.	A	cDNA	59	1 of 1	1	274051	273992	1	no	CDS	1	CCTTTTCGTTACCAAGGCTCACAAGTTCTGCTGACTTTGCTTTATTGCCATCTGCTTTTC	1	156	47	TC293036	NA	NA	NA	996 similar to OMNI:NTL01BJ2034:BAC47299.1:27350288: NolO protein (Bradyrhizobium japonicum USDA 110), partial (4%)	GRMZM2G023863_T02	CTGCTCCAGGATTCGAAAGGTGGCCTTCAGATTTATAACCTACAAAGGACCTGGATGTGCTGCCACCATGATGGCCACCACAAAGGAGGCCAAGTTGATGAGTGGACTGCTGAGGAACAGATGTAGGGAAAATAATGGTCCATTTTCAAGGAGTGTCTTTATCAGGAAATGGACCTTTGCAGCTATGTTCAGAATATGTGAGGAATGTTCTCCTGTGGAAGAGTCTACAGGGGGCTACACTGCTACTAAATTGATACTTGATGGATCTGATGACAAGAATCCTTGTGATAAGGAACTAGTTAATAAGGACAACCTGCTGCAGAGGAACAAGATAAATCAAAAATACCAAGGACTGTTCAAAGGAAAAACAACTAAATGCCGACACCCTGTACAAAAGCA…	abinitio	good	1	272525	274767	GRMZM2G023863	1	WH	-	-	-	massive surface protein	P:ubiquitin-dependent protein catabolic process F:protein binding	hypothetical protein LOC100382519 [Zea mays]	293337209	NP_001168727	1.03e-68	H0818E11.2 [Oryza sativa (indica cultivar-group)]
18848	BM380090	527 weakly similar to GB:AAH71609.1:47940454:BC071609 LOC126731 (Homo sapiens), partial (9%)	OnOff	OffOn	OffOn		A_92_P017443	antisense gene model	cDNA and EST results agree. B73 result agrees with cDNA result.	A	cDNA	60	1 of 1	3	64803669	64803728	3.04	no	UTR	1	CACATTTATTCGCGAAGGGGTATCTGGCAATATGATCTCAGTCGTTCACTCCGCATCCCA	1	156	45	BM380090	GCCTCATTTTTTTTTTTTTTTTTTGATATCAAGGGTATGGATTTAAAATAACAGAGATCTAATGGGATTCACATGATCATGGATCGACGACTCACATTTATTCGCGAAGGGGTATCTGGCAATATGATCTCAGTCGTTCACTCCGCATCCCACGGTTCCGATTCAACAGAACGACGAGGTATTCCCAGCATGATCTCCACCATCCGGTAAAGCATCAATAGACCAGGCACGTTCATCTTCCTCACACCCCTGCCTAATCCCACGCCGGCGGCTAGGTGCGAGCACAGAGAGCGACGCGGAGAGCGACGATGCGGAGGCCGAGGACGACGAAGACGACCTAGCGGCTTTGGCTGTTTCTTCCCCGACGCGGCGAGCACACCAACGCCCAGCCCGCCGGCG…	B73	MEST514-H10.univ ISUM6 Zea mays cDNA clone MEST514-H10 3', mRNA sequence.	527 weakly similar to GB:AAH71609.1:47940454:BC071609 LOC126731 (Homo sapiens), partial (9%)	GRMZM2G128050_T01	GCCGCCTGTACCACCATTGTTGGAATCCGGAACATGACTACGCCATCGGTGGTCTCGCTTCCCCCTATGCTTGCGGTAACCATCCCCTATCCTATTCGATTTTATCTCCACCCCTATCTCGTGCTGCAGCAGTCGGATTGGGGGCCAGGGTCGCCGGCGGGCTGGGCGTTGGTGTGCTCGCCGCGTCGGGGAAGAAACAGCCAAAGCCGCTAGGTCGTCTTCGTCGTCCTCGGCCTCCGCATCGTCGCTCTCCGCGTCGCTCTCTGTGCTCGCACCTAGCCGCCGGCGTGGGATTAGGCAGGGGTGTGAGGAAGATGAACGTGCCTGGTCTATTGATGCTTTACCGGATGGTGGAGATCATGCTGGGAATACCTCGTCGTTCTGTTGAATCGGAACCGT…	est	no_start	3	64803601	64804126	GRMZM2G128050	-1	NH	-	-	-	-	-	-	-	-	-	-
19024	TC299611	2649 UP:KN1_MAIZE (P24345) Homeotic protein knotted-1, complete	NC	OffOn	OffOn		A_92_P017609	sense gene model	No EST. cDNA result. B73 result agrees with cDNA result.	A	cDNA	60	1 of 1	1	271342252	271342193	1.1	yes	CDS	1	AAGTTGATGCACATGGTGTGGACCAAGAGCTGAAGCACCATCTCCTGAAGAAATACAGTG	1	155	33	TC299611	NA	NA	NA	2649 UP:KN1_MAIZE (P24345) Homeotic protein knotted-1, complete	GRMZM2G017087_T03	CTCTCCTGCTTCCGGTTCAGCTACTGCTGCTAGCGAAGTTTGGCCACATCTGATGTCAAGAGCATGGCGCATGCACATACTTTCTGCTTGCTTTTACATAGCATACTATAGTTTATGCATGCTGCTCATGTAGACATGTGCATCTGGTGTTCGGAACTTTCTCAAACGGCCGTGGGTGTTTGCAGGTGGGGGCACCACCGGAGGTGTCGGCGAGGCTGACGGAGATAGCGCAGGAGGTGGAGGCGCGGCAGCGCACGGCGCTCGGCGGCCTGGCCGCTGCGACGGAGCCGGAGCTGGACCAGTTCATGGAGGCGTACCACGAGATGCTGGTGAAGTTCAGGGAGGAGCTGACGAGGCCGCTGCAGGAGGCGATGGAGTTCATGCGAAGGGTGGAGTCGC…	est	good	1	271340805	271348525	GRMZM2G017087	-1	WH	UniProtKB/Swiss-Prot	P24345	Homeotic protein knotted-1	knotted1 homeodomain protein	F:sequence-specific DNA binding F:transcription factor activity C:nucleus P:regulation of transcription	homeotic protein knotted-1 [Zea mays]	162458085	NP_001105436	1.81e-102	homeobox protein OSH1 [Zea mays]
19287	TC303082	2456 Zea mays clone EL01N0449F05.d mRNA sequence	NC	OffOn	OffOff		A_92_P017860	ambiguous	cDNA and EST results agree. B73 result agrees with cDNA result.	A	cDNA	59	1 of 3	8	95011095	95011154	8.03	yes	UTR	1	TTTCCAAGAAAACAACCATCCAAACGTGCTGCGAATCAACTCCATTGTTACTGCACATGG	1	153	18	TC303082	GCACGAGGGCCACTCCCACCATTCTCCTTGCATCAATCCGTATAGGAAAAGCAGATGCCATTATCCTGTGTCCACCGGAGCAAACATGATTTCACTTTGGCGACCCTTTCTCATCACTTGACTAAACTTGATTTGTTTACTAAGGCACCATCAAGATTTGATATGTTAATTCCACATCTTGCTTGTCCTCTCGCTGGGCCGTTTCGTTGCTTATAACCATCAAGGATCTATTATTACATCCTGCATTTTTTTCTCCCTATCAAAATCAGGTTCGTCCACCCAACAAATATGAAAACAAGTACCTTTACTTGACACATTTAACTACTACATATAACGACTTATAAATTTGTTATCCTTTCTTTTAAAGAAATTTCTTTAGCGTAAAAGAAAATTTCTTTA…	-	-	2456 Zea mays clone EL01N0449F05.d mRNA sequence	GRMZM5G811118_T01	ATGGAGTATACACTGCTAACTGACTTAGAACCGCACAAGAAACACGCAACCATTCAAGTGTCTGTGACCAGAAAGTGGCTTTTCTGAGGTGCTAACGATAACGCTCCACTGCTGCATGTTGATATGATTCTATCTGATCAAGAGGGCAATGGTATCTATGCTGAAATTCCAGCAAACTTAGCTGAACAAACAACACCAGACATTGAAGAGGGAAGACTTCATAATATCAGCAGATTCAGAGTCTGCGCAGCAAAAAATGCGTTCAAAGTATTCGATGGTGACAAGATGATCCAATTCACGTTTCATACCATCGTAAAACGTGTCATAGACCCTCCAACAGTGTTTCCAAAATACGTCTACCGACTAACACCGTTTGATCAGATTGAATCTAATATTCAG…	protein	good	8	94990286	95011642	GRMZM5G811118	1	WH	-	-	-	-	-	hypothetical protein LOC100274860 [Zea mays]	226508478	NP_001142593	0	hypothetical protein LOC100500983 [Zea mays]
19287	TC303082	2456 Zea mays clone EL01N0449F05.d mRNA sequence	NC	OffOn	OffOff		A_92_P017860	ambiguous	cDNA and EST results agree. B73 result agrees with cDNA result.	A	cDNA	59	2 of 3	2	73018008	73018067	2.05	yes	CDS	1	TTTCCAAGAAAACAACCATCCAAACGTGCTGCGAATCAACTCCATTGTTACTGCACATGG	1	153	18	TC303082	GCACGAGGGCCACTCCCACCATTCTCCTTGCATCAATCCGTATAGGAAAAGCAGATGCCATTATCCTGTGTCCACCGGAGCAAACATGATTTCACTTTGGCGACCCTTTCTCATCACTTGACTAAACTTGATTTGTTTACTAAGGCACCATCAAGATTTGATATGTTAATTCCACATCTTGCTTGTCCTCTCGCTGGGCCGTTTCGTTGCTTATAACCATCAAGGATCTATTATTACATCCTGCATTTTTTTCTCCCTATCAAAATCAGGTTCGTCCACCCAACAAATATGAAAACAAGTACCTTTACTTGACACATTTAACTACTACATATAACGACTTATAAATTTGTTATCCTTTCTTTTAAAGAAATTTCTTTAGCGTAAAAGAAAATTTCTTTA…	-	-	2456 Zea mays clone EL01N0449F05.d mRNA sequence	GRMZM2G330377_T01	ACCTTCTAGCTGGGCGAGAGAGCAGAGCTGCACCCGCGCGGAGGAGCCGAGGCGACGAAGGCGACGCAGGTCAGCACACGCCTTGCATTTTCATTTTTTTCCTCCCACCTCCGGTTCGAATCCGCGTCTCCCTCGGGTCGCTGCATCCTAGCTGCCTCTCTTTAGGGTTTAGGGATTTCTCATCGCAGAGCTGCACCCGAGCGGAGGAGCCGAGGCGAAGAAGGCGACGCCGGTCAGCAGGTCGTTGATACACTTGAAACAGACAGAGCTTGCTTCTGAAGTGCTATAACTCCTAAAGGATCAGGTGTTTACTCTCTTCCATCTACTGGGAAATTCAACTGGGAGGATATCTAATGTAAAGTTAATTTGAAAAGACTGCATCTACTTCCAGAACAGAAA…	cdna|est	no_stop	2	73007293	73019522	GRMZM2G330377	1	WH	RefSeq peptide	NP_001142593	hypothetical protein LOC100274860	-	-	hypothetical protein LOC100274860 [Zea mays]	226508478	NP_001142593	0	retrotransposon protein [Zea mays]
19287	TC303082	2456 Zea mays clone EL01N0449F05.d mRNA sequence	NC	OffOn	OffOff		A_92_P017860	ambiguous	cDNA and EST results agree. B73 result agrees with cDNA result.	A	cDNA	58	3 of 3	9	124890841	124890900	9.04	yes	CDS	1	TTTCCAAGAAAACAACCATCCAAACGTGCTGCGAATCAACTCCATTGTTACTGCACATGG	1	153	18	TC303082	GCACGAGGGCCACTCCCACCATTCTCCTTGCATCAATCCGTATAGGAAAAGCAGATGCCATTATCCTGTGTCCACCGGAGCAAACATGATTTCACTTTGGCGACCCTTTCTCATCACTTGACTAAACTTGATTTGTTTACTAAGGCACCATCAAGATTTGATATGTTAATTCCACATCTTGCTTGTCCTCTCGCTGGGCCGTTTCGTTGCTTATAACCATCAAGGATCTATTATTACATCCTGCATTTTTTTCTCCCTATCAAAATCAGGTTCGTCCACCCAACAAATATGAAAACAAGTACCTTTACTTGACACATTTAACTACTACATATAACGACTTATAAATTTGTTATCCTTTCTTTTAAAGAAATTTCTTTAGCGTAAAAGAAAATTTCTTTA…	-	-	2456 Zea mays clone EL01N0449F05.d mRNA sequence	GRMZM2G415870_T01	ACAATGGAGTATACACTGCTACCTGACTTAGAACCGCACAAGAAACATGCAACAATTCAAGTGTGTGACCAAAAAATGGCTTTTCTGAGGTGCTAACGATAACGCTCCACTGCAGCATATTGATATGGTACTATCTGATCAAGAGGGCAATGCTATCTATGCTGAAATCCCAGCAAACTTAGTTGAACGGAAAGCACCAGACATTGAAGAGGGAGGAGTTTATATTATCAGCAGATTCAGAGTTTGTGCAGCAAAAAATGCGTTCAAAGCAGTTGATGGTGACAAGATGATCCAATTCATGTTCCACACCATCGTAAAACGTGTCATGAACCCTACAACTGTGTTTCCAACGTATGTCTACCGACTAACACCGTTTGATCAAATTGAATCTAATATTCA…	abinitio|omrna	good	9	124888946	124890973	GRMZM2G415870	1	WH	-	-	-	-	-	hypothetical protein LOC100274860 [Zea mays]	226508478	NP_001142593	6.94e-124	hypothetical protein LOC100275706 [Zea mays]
19289	CD940857	211 unknown	NC	OffOn	OffOn		A_92_P017862	inconclusive	EST result. No valid cDNA result. B73 result (EST vs genome) agree with EST result, but score below cut-off.	E	EST	3e-32	1 of 1	1	170732771	170536470	1.05	no info	NA	2	CTTCATCTTCTCCTGGTCCAAGGAGCTTTTCTATCTTGCTGGTCCATTGATGGCAGACGA	1	153	14	CD940857	TAAAGCTTTTTCTATCTCTCTCCATCTCCGGCCCCTCGGTCCAATCCAAGCAAGCAGCTTCATCTTCTCCTGGTCCAAGGAGCTTTTCTATCTTGCTGGTCCATTGATGGCAGACGAGGTGGGGATGGTACAACACAAGCCCATACTACCCCATGCGCTGGACGCACAACAATCCCCCCGGTCACGCGTGCACAAGCCGGGCCGCGCCGGCGGGTGCGTGGATC	mixture	RAT_77 GeneTag1 Zea mays cDNA, mRNA sequence.	211 unknown	GRMZM2G079957_T04	TCACCAGCTACAGCTAGCATAGCAAGGACCACGACGTGCCGACGGCAGAGAAGCGCAACTCAACTCGTCGGGCTTCCTTTTTCCCGTTCTTTGAGGCGCAAAGGAAAAACCAAGCAAGAGGGAGAAGGCTACCTAACCTAGCTAGCTAAGGACGAGCAATGGAGGTGGCCGCAGCAGCGAGCTACAGCTACTACGGCTTGGAGGCGGCCGACGACGACGTCGACAACCTCAGGGCCACGGAGCTCAGGCCCGGCAGGCCCAGAAGGTGGCGGCGCCGCCGCCGTCCACGCCCAGGGGCAAGAAGCGCGACGGCGTCAGCGGCGGGATCGACGCCGCGCCGCCGGCCGCCAAGGCTCAGGTGGTGGGGTGGCCGCCGGTGAGGTCGTACAGGAAGAGCTG…	cdna|est	good	1	170535129	170537140	GRMZM2G079957	1	WH	RefSeq peptide	NP_001170563	hypothetical protein LOC100384587	iaa14 - auxin-responsive aux iaa family member	P:regulation of primary metabolic process C:intracellular membrane-bounded organelle P:regulation of gene expression P:regulation of macromolecule biosynthetic process P:response to auxin stimulus P:regulation of cellular biosynthetic process P:transcription	unknown [Zea mays]	223944813	ACN26490	3.49e-78	hypothetical protein LOC100384587 [Zea mays]
19431	TC311681	933 UP:Q41888_MAIZE (Q41888) Zein protein precursor, complete	NC	OffOn	OffOn		A_92_P017993	sense gene model	No EST. cDNA result. B73 result agrees with cDNA result.	A	cDNA	39	1 of 1	6	44382459	44382421	6.01	yes	UTR	4	ATGCAACGCAACATTCCAAAACCATGGATCATCTATAAATGGCTAGCTCCCACATATGAA	1	152	70	TC311681	NA	NA	NA	933 UP:Q41888_MAIZE (Q41888) Zein protein precursor, complete	GRMZM2G086294_T02	GTTTCCACGTCATGCAACGCAACATTCCAAAACCATGGGTTGCAAGATGCTGCAGAATGCAAGCCATGGATCATCTATAAATGGCTAGCTCCCACATATGAACTAGTCTCTATCATCATCCAATCCAGATCAGCAAAGCGGCAGTGCGTAGAGAGGATCGTCGAACAGAACAGCATGAAGATGGTCATCGTTCTCGTCGTGTGCCTGGCTCTGTCAGCTGCCAGCGCCTCTGCAATGCAGATGCCCTGCCCCTGCGCGGGGCTGCAGGGCTTGTACGGCGCTGGCGCCGGCCTGACGACGATGATGGGCGCCGGCGGGCTGTACCCCTACGCGGAGTACCTGAGGCAGCCGCAGTGCAGCCCGCTGGCGGCGGCGCCCTACTACGCCGGGTGTGGGCAG…	est	good	6	44381573	44382522	GRMZM2G086294	-1	WH	UniProtKB/Swiss-Prot	P06673	Zein-beta Precursor (Zein-2)(16 kDa zein)(Zein clone 15A3)	-	-	prolamin PPROL 17 precursor [Zea mays]	195606136	ACG24898	1.72e-45	prolamin PPROL 17 precursor [Zea mays]
20114	DT653825	553 similar to UP:Q67YF7_ARATH (Q67YF7) Cyclophilin (AtCYP21-2), partial (81%)	OnOff	OffOn	OffOn		A_92_P018638	inconclusive	No valid cDNA / EST result. No valid B73 result.	D	no result	NA	NA	NA	NA	NA	NA	NA	NA	NA	TGGCAGTCTTTCCATTCCCCCTGATCTGAAAAAAAACACGTCTTATATAATTAACCCTGC	1	148	64	DT653825	GGCCTTAATTTGGCAGTCTTTCCATTCCCCCTGATCTGAAAAAAAACACGTCTTATATAATTAACCCTGCCCACGTTTGGTTTCTTAACGAACAAAACAAATCGATCGGATTGATGGATCGTGCAGTGAGTCCTTCTCCCCCTCATCCATCAAAAGTCACGAAGGCCGGCGGCGGCGGGCGCTGGCAGCTGGCCGCTGTTGGCTATGACGACCTTGGCCTTGGGCACGCCGGGGAGCTGGCCCTCGGCTTCCATCTTGCGCACGACGTCCATCCCTTTCACCACCTTGCCGAACACCACGTGGCGCCCGTCCCGCTTCTTGGGCAACCGGTTTTCCTCTACGGGGGGGATGAAAAACTGGGAGCCATTGGAGTCCGGCCCGTAATTAGCCATGGACAGC…	B73	ZM_BFb0125N03.f ZM_BFb Zea mays cDNA 3', mRNA sequence.	553 similar to UP:Q67YF7_ARATH (Q67YF7) Cyclophilin (AtCYP21-2), partial (81%)	NA	NA	NA	NA	NA	NA	NA	NA	NA	NA	NA	NA	NA	NA	NA	NA	NA	NA	NA	NA
20369	AW331531	249 unknown	NC	OffOn	OffOn		A_92_P018878	inconclusive	No valid cDNA / EST result. No valid B73 result.	D	no result	NA	NA	NA	NA	NA	NA	NA	NA	NA	CTATATTATTGTTTGCTCTCCACCAGTGGCAATCGTATCAGACCCCTGACTAATATTCTG	1	147	63	AW331531	CACCGCCCGGGCCGAATTCCCCTTAGAGCGTGCCAGTAAAGATTGGGTTGGGACCACCAACAACCTTAGAGGCAGCGCGCTAAAACAATCCGCCCACGAGCCCATGAGGGCGAGATGATGTCCTAGGAACGCTAGGTGGGCCCAAAGGGTGCACAAAGGGTTTTGATGATTACCAGGCAGAATATTAGTCAGGGGTCTGATACGATTGCCACTGGTGGAGAGCAAACAATAATATAGTAATGAGTGACT	W23	707041G12.x1 707 - Mixed adult tissues from Walbot lab (SK) Zea mays cDNA, mRNA sequence.	249 unknown	NA	NA	NA	NA	NA	NA	NA	NA	NA	NA	NA	NA	NA	NA	NA	NA	NA	NA	NA	NA
20583	DR799733	784 unknown	NC	OffOn	OffOff		A_92_P019075	sense gene model	cDNA and EST results agree. B73 result agrees with cDNA result.	A	cDNA	60	1 of 1	8	25126521	25126580	8.03	yes	CDS	2	CCTCCTGCATGCTTCATTACCATGGAGAACAGTTCTACTGGCTGTGATACTGATGCTCAT	1	145	146	DR799733	CACAAACGTCAGGTTCGGAAAAAGCTCGGAAAAGTAGTTCGTGCTCCAAAACCAAAAGGTTCGCGATTGGCCACTATTGCTTTGTTTGTTGTTTTCTTTTCTTTCTTCCCCGAAAAGGCTGGACGGCGGCTCCGAGCTCACTCGTCGCCGGCGGCTGTTGCAGGAGATTAACACCATTTTTTGACAAAGAAAAAAAAAGCTAATGGCGAGAAACATAAATTCAGATTATATAGACTTTTCACATTTGGGTGGATTCGACATGGGCATCAATTTTGACGAATTTGAAGAAAATGAGAAAAAGCTCATGGAGTATCTTGATTCACCTCATGATAAAGCTGTCGAATTCATTGAAGATGTCCATGCAAAATTTTATGGTCCCTTTACTGATGATGAGGTGCC…	B73	ZM_BFb0022M19.r ZM_BFb Zea mays cDNA 5', mRNA sequence.	784 unknown	GRMZM2G304687_T01	ATGGCGAGAAACATAAATTCAGATTATATAGACTTTTCACATTTGGGTGGATTCGACATGGGCATCAATTTTGACGAATTTGAAGAAAATGTGAAAAAGCTCATGGAGGATTTTCTTGACAATGCTTTGTTACTAACTTTCCCCATTCATGGACGGATCCCGATCAAGTATCTTGATTCAGCTCATGATAAAGCTGTCGAATTCATTGAAGATGTCCATGCAAAATTTTATGGTCCCTTTACTGATGATGAGGTGCCAAATAACGATCAATCTAGTCGCTATGTTATCACCGAGTCTTCACCAACATCTATTGAGAAGGAGCTAGTTGGACCAAACACTGAACTTTCAACTCCTCCTGCATGCTTCATTACCATGGAGAACAGTTCTACTGGCTGTGAT…	abinitio|est|omrna	good	8	25126078	25129676	GRMZM2G304687	1	WH	-	-	-	-	-	hypothetical protein SORBIDRAFT_03g001770 [Sorghum bicolor]	242051589	XP_002454940	3.78e-81	hypothetical protein OsI_00906 [Oryza sativa Indica Group]
20631	DR957912	557 unknown	OnOff	OffOn	OffOn		A_92_P019121	inconclusive	No valid cDNA / EST result. No valid B73 result.	D	no result	NA	NA	NA	NA	NA	NA	NA	NA	NA	CCCCAAAAAATTCGGGAAATTTTCGGGTCCGCCCTTTTAACCAAATTTCGGGAAAAGGTG	1	145	50	DR957912	AAACCCGGAAAAAAAGGGGGGGAAGCCAAAAAAAAAACAAAACCTTCCCTTCCCGCCCCCAATTCAAAAAAACCTCCCAAAAAGAAAACACCAAAAAAAATTTAAAACCCCCCCAACCCCCCCAACCCCCAAAAAAAAAATTACCCCATCAAAAAAACAAACCCTTTCCTGGCTTCAATTTTTTAGGGGGGAGCGGGGAACCCCCCCCCCCAAAAAAATTTTATTTCGGAAATGGGGGAAAAGGGAAAAATCTTGGGTCCCCCCCTTTCGCCAAGCATCTGGGGGGGGCCCCCCTTCAATTTTTTTTTCTTCTTCCCCCAAAAAATTCGGGAAATTTTCGGGTCCGCCCTTTTAACCAAATTTCGGGAAAAGGTGGAGAAAAAAAACCGAGGGGGGCGG…	B73	ZM_BFb0058C17.f ZM_BFb Zea mays cDNA 3', mRNA sequence.	557 unknown	NA	NA	NA	NA	NA	NA	NA	NA	NA	NA	NA	NA	NA	NA	NA	NA	NA	NA	NA	NA
20733	CB924198	519 similar to UP:Q7XBD3_MAIZE (Q7XBD3) Zeon1 gag protein, partial (21%)	OnOff	OffOn	OffOn		A_92_P019215	inconclusive	EST result. No valid cDNA result. B73 result doesn't agree.	D	no result	NA	NA	NA	NA	NA	NA	NA	NA	NA	AGAAAGCTTTAGCAACTGGGACTGCAGCTCTACAACCGCTGGACCACAATCAGGAGACAG	1	145	15	CB924198	AAAACCATCCTGATGAAGGTCTTGGTGCTGAGGCCTTCGGTGTTGCTCATCCTGAGCAAGGTGACGAACTTCTTCAGAGGCTTCGTCTATCTGCCTCTGCAGCTCAGCTAGCCTGGCCATCTTTTCTTTCTTCCTCTGCACTTGTTGATGAAGCATCTCCATATTTCTGATTTCTTGATCTATCTCGTCCTCTGGTGGTGTCGGGCTAACAGCCTTCCTTTTCTGGCTTCGGGCCTCCCGAAGGGAGACTGTCTCCTGATTGTGGTCCAGCGGTTGTAGAGCTGCAGTCCCAGTTGCTAAAGCTTTCTTCGGCGCCATAACGAAGGTTTATGATCGCCGAAGGTGTTCAAAAAAACTCAAAGAGTGGAAGTGAGTTCACCGGAGGTGGGCGCCAATGTT…	A188	EST1290 Zea mays sperm cell cDNA library Zea mays cDNA clone Zmsp3839 5', mRNA sequence.	519 similar to UP:Q7XBD3_MAIZE (Q7XBD3) Zeon1 gag protein, partial (21%)	NA	NA	NA	NA	NA	NA	NA	NA	NA	NA	NA	NA	NA	NA	NA	NA	NA	NA	NA	NA
20820	CF602472	716 weakly similar to GB:CAE04035.2:38567992:OSJN00213 OSJNBb0068N06.11 (Oryza sativa (japonica cultivar-group)), partial (12%)	NC	OffOn	OffOn		A_92_P019296	inconclusive	No valid cDNA / EST result. Allow B73 result.	C	gDNA	60	1 of 654	9	410176	410235	9	NA	NA	NA	GAGAAGGCCTAAGGCCGATTTCGTCCTAAGCAGGGCCCAGAGGAAGGAAGTACTTCAGTG	1	144	12	CF602472	TGTCACCATAATAAGTTGTTGTGAAGTTTGAGACCTCCTCTAGAATGTATGCCTCTGCAATGGAAGCCTCGATTTTGCATTTATTTCTACATTTCTTTCGAATAGTCTTTAGACATCTCTCGATTGGATAGCACCAACGTCCCTGCACGGGGCCCCCCATTCGTGCCTCATAGGGGAGATGAAGAATCAAATGCTGCATTGGATTGAAGAAGCCGGGTGGAAATATCTTCTCAAGCTTACACAGTAACACGGGGGCCAATCTTTCCAAGTCTGCAACCACGGTCCGAGATAACTCTTTTGCACAAAGCTGACGGAAGAAATAGCTCAACTCTGAAAGCGTTAGCCAGACATGCTCAGGGACATAGCCTCGAACCATCGCAGGAAGAATCCGTTCAATCC…	A188	EST3545 Zea mays sperm cell cDNA library Zea mays cDNA clone Zmsp8716 5', mRNA sequence.	716 weakly similar to GB:CAE04035.2:38567992:OSJN00213 OSJNBb0068N06.11 (Oryza sativa (japonica cultivar-group)), partial (12%)	NA	NA	NA	NA	NA	NA	NA	NA	NA	NA	NA	NA	NA	NA	NA	NA	NA	NA	NA	NA
20820	CF602472	716 weakly similar to GB:CAE04035.2:38567992:OSJN00213 OSJNBb0068N06.11 (Oryza sativa (japonica cultivar-group)), partial (12%)	NC	OffOn	OffOn		A_92_P019296	inconclusive	No valid cDNA / EST result. Allow B73 result.	C	gDNA	60	2 of 654	9	2394456	2394515	9	NA	NA	NA	GAGAAGGCCTAAGGCCGATTTCGTCCTAAGCAGGGCCCAGAGGAAGGAAGTACTTCAGTG	1	144	12	CF602472	TGTCACCATAATAAGTTGTTGTGAAGTTTGAGACCTCCTCTAGAATGTATGCCTCTGCAATGGAAGCCTCGATTTTGCATTTATTTCTACATTTCTTTCGAATAGTCTTTAGACATCTCTCGATTGGATAGCACCAACGTCCCTGCACGGGGCCCCCCATTCGTGCCTCATAGGGGAGATGAAGAATCAAATGCTGCATTGGATTGAAGAAGCCGGGTGGAAATATCTTCTCAAGCTTACACAGTAACACGGGGGCCAATCTTTCCAAGTCTGCAACCACGGTCCGAGATAACTCTTTTGCACAAAGCTGACGGAAGAAATAGCTCAACTCTGAAAGCGTTAGCCAGACATGCTCAGGGACATAGCCTCGAACCATCGCAGGAAGAATCCGTTCAATCC…	A188	EST3545 Zea mays sperm cell cDNA library Zea mays cDNA clone Zmsp8716 5', mRNA sequence.	716 weakly similar to GB:CAE04035.2:38567992:OSJN00213 OSJNBb0068N06.11 (Oryza sativa (japonica cultivar-group)), partial (12%)	NA	NA	NA	NA	NA	NA	NA	NA	NA	NA	NA	NA	NA	NA	NA	NA	NA	NA	NA	NA
20820	CF602472	716 weakly similar to GB:CAE04035.2:38567992:OSJN00213 OSJNBb0068N06.11 (Oryza sativa (japonica cultivar-group)), partial (12%)	NC	OffOn	OffOn		A_92_P019296	inconclusive	No valid cDNA / EST result. Allow B73 result.	C	gDNA	60	3 of 654	9	9335812	9335753	9.01	NA	NA	NA	GAGAAGGCCTAAGGCCGATTTCGTCCTAAGCAGGGCCCAGAGGAAGGAAGTACTTCAGTG	1	144	12	CF602472	TGTCACCATAATAAGTTGTTGTGAAGTTTGAGACCTCCTCTAGAATGTATGCCTCTGCAATGGAAGCCTCGATTTTGCATTTATTTCTACATTTCTTTCGAATAGTCTTTAGACATCTCTCGATTGGATAGCACCAACGTCCCTGCACGGGGCCCCCCATTCGTGCCTCATAGGGGAGATGAAGAATCAAATGCTGCATTGGATTGAAGAAGCCGGGTGGAAATATCTTCTCAAGCTTACACAGTAACACGGGGGCCAATCTTTCCAAGTCTGCAACCACGGTCCGAGATAACTCTTTTGCACAAAGCTGACGGAAGAAATAGCTCAACTCTGAAAGCGTTAGCCAGACATGCTCAGGGACATAGCCTCGAACCATCGCAGGAAGAATCCGTTCAATCC…	A188	EST3545 Zea mays sperm cell cDNA library Zea mays cDNA clone Zmsp8716 5', mRNA sequence.	716 weakly similar to GB:CAE04035.2:38567992:OSJN00213 OSJNBb0068N06.11 (Oryza sativa (japonica cultivar-group)), partial (12%)	NA	NA	NA	NA	NA	NA	NA	NA	NA	NA	NA	NA	NA	NA	NA	NA	NA	NA	NA	NA
20820	CF602472	716 weakly similar to GB:CAE04035.2:38567992:OSJN00213 OSJNBb0068N06.11 (Oryza sativa (japonica cultivar-group)), partial (12%)	NC	OffOn	OffOn		A_92_P019296	inconclusive	No valid cDNA / EST result. Allow B73 result.	C	gDNA	60	4 of 654	9	16858288	16858347	9.02	NA	NA	NA	GAGAAGGCCTAAGGCCGATTTCGTCCTAAGCAGGGCCCAGAGGAAGGAAGTACTTCAGTG	1	144	12	CF602472	TGTCACCATAATAAGTTGTTGTGAAGTTTGAGACCTCCTCTAGAATGTATGCCTCTGCAATGGAAGCCTCGATTTTGCATTTATTTCTACATTTCTTTCGAATAGTCTTTAGACATCTCTCGATTGGATAGCACCAACGTCCCTGCACGGGGCCCCCCATTCGTGCCTCATAGGGGAGATGAAGAATCAAATGCTGCATTGGATTGAAGAAGCCGGGTGGAAATATCTTCTCAAGCTTACACAGTAACACGGGGGCCAATCTTTCCAAGTCTGCAACCACGGTCCGAGATAACTCTTTTGCACAAAGCTGACGGAAGAAATAGCTCAACTCTGAAAGCGTTAGCCAGACATGCTCAGGGACATAGCCTCGAACCATCGCAGGAAGAATCCGTTCAATCC…	A188	EST3545 Zea mays sperm cell cDNA library Zea mays cDNA clone Zmsp8716 5', mRNA sequence.	716 weakly similar to GB:CAE04035.2:38567992:OSJN00213 OSJNBb0068N06.11 (Oryza sativa (japonica cultivar-group)), partial (12%)	NA	NA	NA	NA	NA	NA	NA	NA	NA	NA	NA	NA	NA	NA	NA	NA	NA	NA	NA	NA
20820	CF602472	716 weakly similar to GB:CAE04035.2:38567992:OSJN00213 OSJNBb0068N06.11 (Oryza sativa (japonica cultivar-group)), partial (12%)	NC	OffOn	OffOn		A_92_P019296	inconclusive	No valid cDNA / EST result. Allow B73 result.	C	gDNA	60	5 of 654	9	16876948	16876889	9.02	NA	NA	NA	GAGAAGGCCTAAGGCCGATTTCGTCCTAAGCAGGGCCCAGAGGAAGGAAGTACTTCAGTG	1	144	12	CF602472	TGTCACCATAATAAGTTGTTGTGAAGTTTGAGACCTCCTCTAGAATGTATGCCTCTGCAATGGAAGCCTCGATTTTGCATTTATTTCTACATTTCTTTCGAATAGTCTTTAGACATCTCTCGATTGGATAGCACCAACGTCCCTGCACGGGGCCCCCCATTCGTGCCTCATAGGGGAGATGAAGAATCAAATGCTGCATTGGATTGAAGAAGCCGGGTGGAAATATCTTCTCAAGCTTACACAGTAACACGGGGGCCAATCTTTCCAAGTCTGCAACCACGGTCCGAGATAACTCTTTTGCACAAAGCTGACGGAAGAAATAGCTCAACTCTGAAAGCGTTAGCCAGACATGCTCAGGGACATAGCCTCGAACCATCGCAGGAAGAATCCGTTCAATCC…	A188	EST3545 Zea mays sperm cell cDNA library Zea mays cDNA clone Zmsp8716 5', mRNA sequence.	716 weakly similar to GB:CAE04035.2:38567992:OSJN00213 OSJNBb0068N06.11 (Oryza sativa (japonica cultivar-group)), partial (12%)	NA	NA	NA	NA	NA	NA	NA	NA	NA	NA	NA	NA	NA	NA	NA	NA	NA	NA	NA	NA
20986	TC306725	1353 similar to PRF:NP_850497.1:30678455:NP_850497 nodulin family protein (Arabidopsis thaliana), partial (18%)	OnOff	OffOn	OffOn		A_92_P019452	sense gene model	cDNA and EST results agree. B73 result agrees with cDNA result.	A	cDNA	60	1 of 1	2	69912979	69912920	2.04	yes	UTR	3	AATGTTACCATGAACTCCTCAAGTTAAAACTTATCCTATACATGCCATGCCAGCCATGAG	1	143	20	TC306725	CGTGGCTTCTGTCTGCTGCGACCCTGCTCCACTCCGTCTGCATCACCTGTCACGGTTGTCACCTCCACCACGGCTCCAGCTCCACCCGCGCTGGTTTAGGGCCGCTGCTGGGCGGGTGACGAGCGCGGCTGTCGGATTCCGCCGAGCCTCAGTATGCGGGCAGCGGGCGCGGCCTCCGCCTCCGCCACACCAGCCCTGGCGTTCCCCTTGTCTTCCCCTATATATACAGATCGGTCTGATTTTACTTTTTTTGACATGGCTCCATTTATGCTTACTCCCTCACACCCAAAATTAGTCTCCACTCTCGCATTTTGAAAGAAAATTGTATCAATATTTCTATCTTCAAATAGATTTACTACGAAGATTCATGACGTGATTAATCTAATGATGCTTGTCTGA…	-	-	1353 similar to PRF:NP_850497.1:30678455:NP_850497 nodulin family protein (Arabidopsis thaliana), partial (18%)	GRMZM2G179106_T02	ATGTCCATATCCATTCCACTTCCACCCATCCCCGTGGCTTCTGTCTGCTGCGACCCTGCTCCACTCCGTCTGCATCACCTGTCACGGTTGTCACCTCCACCACGGCTCCAGCTCCACCCGCGCTGGTTTAGGGCCGCTGCTGGGCGGGTGACGAGCGCGGCTGTCGGATTCCGCCGAGCCTCAGTATGCGGGCAGCGGGCGCGGCCTCCGCCTCCGCCACACCAGCCCTGGCGTTCCCCTTGTCTTCCCCTATATATACAGATCGGTCTGATTTTACTTTTTTTGACATGGCTCCATTTATGCTTACTCCCTCACACCCAAAATTAGTCTCCACTCTCGCATTTTGAAAGAAAATTGTATCAATATTTCTATCTTCAAATAGATTTACTACGAAGATTC…	est|omrna|protein	good	2	69910297	69914524	GRMZM2G179106	-1	WH	UniProtKB/TrEMBL	C4J645	Putative uncharacterized protein	nodulin family protein	C:mitochondrion C:membrane	hypothetical protein LOC100501814 [Zea mays]	308079991	NP_001183397	0	hypothetical protein SORBIDRAFT_06g013890 [Sorghum bicolor]
21035	TC291183	927 similar to UP:Q6AVF2_ORYSA (Q6AVF2) Expressed protein, partial (20%)	OnOff	OffOn	OffOff		A_92_P019497	sense gene model	cDNA and EST results agree. B73 result agrees with cDNA result.	A	cDNA	58	1 of 1	7	166700931	166700873	7.04	yes	UTR	1	TTTCTTTTTTCAGTTCTGGTCTATAGGCTCCGGACAAGGAATGGCTAGTAGTGTTACCGA	1	143	91	TC291183	ACGACTCCAGTTCCGGTCCGGNATTCCCGCCTCGACCCCGCGTCCGGAGAAACCACGGCTGCGCACAGCGAGTTAGAGAGAGAGAGAGAGACCAAGGCCAAGGAGCACCGCTCCCCGTACGTCCCCAGCAGTAGAGGGAGAGAGACAGAGAAGGCTGTGCGAAGGGAAGAAGACGCGGCGGGAGAGAAGGGCGACATGGAGAGGCCGGCGCCCGTGAGGAAGTCCCACACGTCGACGGCGGACCTGCTGGTCTGGCCGGAAGGTGCGCCGCAGGAGTTGCCCGCCGGGTCCACGCCGCCATCCAACCGCCGGCCGCACCAGCCGTCGGAGGCGCTCAAGAAGGTGGTGTTCGGCGGGCAGGTGACGGAGGCGGAGGCCGAGAGCCTCAACAAGAGGTGA…	-	-	927 similar to UP:Q6AVF2_ORYSA (Q6AVF2) Expressed protein, partial (20%)	GRMZM2G116620_T02	GCGCGCCGTTGTTGATCTATGCAGCTGCGGGTTGAGAACTTCGTTGGATTTGTTTGAGGTTTGCTGCGATATGCGCCCTAGAGTCTTTTAACTCGGTTCTTGAAGAGTTTCTTTTTTCAGTTCTGGTCTATAGGCTCCGGAAAAGGAATGGCTAGTAGTGTTACCGTAATGTGACTATGGTTTAGCCCTTCATGGAATTGCCATCTCACCAACTATGTTGGAGTACTGCAAACTGACCGTAGCCATCAAAATGCTCCCCGTAAGGAAACCATGCTCTGCTCCCAAGTGGAAGGAGATGACAGGAAGCGGTATATTTGCAGCTGGGGGCGAGGGTGAAGAAGATGAATCCGCCAATGTCTCTGCAACTTCCGTCCGGACGGCTCCAAAGAATTATCAGGC…	cdna|est|omrna	good	7	166698701	166701959	GRMZM2G116620	-1	WH	RefSeq peptide	NP_001143437	hypothetical protein LOC100276089	-	-	hypothetical protein LOC100276089 [Zea mays]	226508850	NP_001143437	1.37e-110	unknown [Zea mays]
21061	TC308861	950 similar to UP:Q4NZF2_9DELT (Q4NZF2) PE-PGRS family protein, partial (8%)	NC	OffOn	OffOn		A_92_P019523	sense gene model	No EST. cDNA result. B73 result agrees with cDNA result.	A	cDNA	60	1 of 1	8	159394591	159394650	8.06	yes	UTR	1	AGCACGAATACGGAACCACCCGTCCAGTTTTACTGCAAGAATCACCCAAATAATAATCTC	1	143	39	TC308861	NA	NA	NA	950 similar to UP:Q4NZF2_9DELT (Q4NZF2) PE-PGRS family protein, partial (8%)	GRMZM2G005314_T01	GGAGCATGTAATTGAGGACCAAATTCGAGCTTCACGCAAGGTAGTAAGCACAGTGCTTCGTAGCTGAGCAATCAACTAGCACGAATACGGAACCACCCGTCCAGTTTTACTGCAAGAATCACCCAAATAATAATCTCCGCTGAACAAAAGTTAAAAACAAAACAAAAAAAGTCTATAGCGAAATCGCCGGCCGTAACCCCACCCGAAAAGTAAGCTAAGATTTACAGGAGATATAGAGAAGTAAAAGCTGATGAGATGTAGCAGCAGAAGCAGCAGTTCTTCACGAGGACGCAGAGAGTAGTGGCGGCAAGGCGAGCTGCAGAGCCAGCCAGCCCGGCCGAGGCCGACCAACCCGCGAGGACCACCTTTTTCCGTGCACCCTGCACGCCTGCCGCCGAG…	est|omrna|protein	good	8	159394514	159395609	GRMZM2G005314	1	WH	RefSeq peptide	NP_001169719	hypothetical protein LOC100383600	-	-	hypothetical protein LOC100383600 [Zea mays]	293335897	NP_001169719	1.37e-31	hypothetical protein LOC100275390 [Zea mays]
21223	DR788784	769 weakly similar to UP:RS11B_ARATH (O65569) 40S ribosomal protein S11-2, partial (21%)	OnOff	OffOn	OffOn		A_92_P019679	ambiguous	cDNA and EST results agree. B73 result agrees with cDNA result.	A	cDNA	60	1 of 2	5	22341078	22341137	5.03	no	UTR	3	CAGTATTGCTTCTAGGCGGCTTTGATGCTGGTATCGTAACACGGATCTATCATCCAAGTC	1	142	55	DR788784	CACAGAAGATGTTTTTTCTTGACTCTATACATGACATTGAACCCATAATCTGAGTGATAGCTCAAACCTCTGGGCAGAGAATTTACAACTACATATCTAGGAATGATGATACTATATTCCAGAGTTTGGGCTACTACTACAACTACTCACATCTCAAGTGAAAGTTCAGTATTGCTTCTAGGCGGCTTTGATGCTGGTATCGTAACACGGATCTATCATCCAAGTCCTGCAGGACAATGATAAATCAATTCAGTATATCGTGAAAGACAAATTGTACTTCAATTTCCAAATGCTATGCCGCGAGCAGCAAGGGGAAGAAAAAAGGGTTTCAAAACTCATAGCTCCATTGAGATTCGATAATGCATTCTCAGGCTCTTCTGTGGAACCATACATGACAAA…	B73	ZM_BFb0006P07.f ZM_BFb Zea mays cDNA 3', mRNA sequence.	769 weakly similar to UP:RS11B_ARATH (O65569) 40S ribosomal protein S11-2, partial (21%)	GRMZM2G166644_T04	AATTCTCTTCAACACGCGCACATGTGACATGCCCCATGGTCGTCGCCGCTCCAGGCATCCTCCCGTGGCCTCACCTCCCTCTCCCTTCCTCCTCCCACCCGTCTGACGCCTCTGACGCCGCCGCAGCAGCAACAGACGCCAACACCTCCGCGTATGACATCCAGATCTTCGAGCCCACCTCCATCGAGGAGCGTCGTCGCCTCCTGATCCAGCGGCGTCGCCTCCGACTCGCCGCCTCCCATGCCTCGCGGCTCACCGTTGCCTCGCGCGTCTCCTCCAAACTCATCAGCACCACTGCCTCCTGCTCCAGCGGCGTCGCATCCGATCTGCCGCCTCCCCTCCTCATGGCTCGTCGTTGCCTCCCGCCTCTTCCCCAACCTCGCCCTTGCCGCCCTTGGA…	est	good	5	22340550	22344586	GRMZM2G166644	-1	WH	UniProtKB/TrEMBL	B4FX03	Putative uncharacterized protein	ribonucleoprotein a	F:nucleic acid binding F:nucleotide binding C:ribonucleoprotein complex	hypothetical protein LOC100500955 [Zea mays]	308081915	NP_001182783	1.17e-50	unknown [Zea mays]
21223	DR788784	769 weakly similar to UP:RS11B_ARATH (O65569) 40S ribosomal protein S11-2, partial (21%)	OnOff	OffOn	OffOn		A_92_P019679	ambiguous	cDNA and EST results agree. B73 result agrees with cDNA result.	A	cDNA	60	2 of 2	5	139982265	139982206	5.04	no	UTR	3	CAGTATTGCTTCTAGGCGGCTTTGATGCTGGTATCGTAACACGGATCTATCATCCAAGTC	1	142	55	DR788784	CACAGAAGATGTTTTTTCTTGACTCTATACATGACATTGAACCCATAATCTGAGTGATAGCTCAAACCTCTGGGCAGAGAATTTACAACTACATATCTAGGAATGATGATACTATATTCCAGAGTTTGGGCTACTACTACAACTACTCACATCTCAAGTGAAAGTTCAGTATTGCTTCTAGGCGGCTTTGATGCTGGTATCGTAACACGGATCTATCATCCAAGTCCTGCAGGACAATGATAAATCAATTCAGTATATCGTGAAAGACAAATTGTACTTCAATTTCCAAATGCTATGCCGCGAGCAGCAAGGGGAAGAAAAAAGGGTTTCAAAACTCATAGCTCCATTGAGATTCGATAATGCATTCTCAGGCTCTTCTGTGGAACCATACATGACAAA…	B73	ZM_BFb0006P07.f ZM_BFb Zea mays cDNA 3', mRNA sequence.	769 weakly similar to UP:RS11B_ARATH (O65569) 40S ribosomal protein S11-2, partial (21%)	GRMZM2G039443_T08	AATTCTCTTCAACACGCGCACATGTGACATGCCCCATGGTCGCCGCCGCTCCAGGCATCCTCCCGTGGCCTCACCTCCCTCTCCCTTCCTCCTCCCACCCGTCTGACGCCTCTGACGCCGCCGCAGCAGCAACAGACGCCAACACCTCCGCGTATGACATCCAGATCTTCGAGCCCACCTCCATCGAGGAGCGTCGTCGCCTCCTGATCCAGCGGCGTCGCCTCCGACTCGCCGCCTCCCATGCCTCGCGGCTCACCGTTGCCTCGCGCGTCTCCTCCAAACTCATCAGCGCCACCGCCTCCTGCTCCAGCGGCGTCGCATCCGATCTGCCGCCTCCCCTCCTCATGGCTCGTCGTTGCCTCCCGCCTCTTCCCCAACCTCGCCCTTGCCGCCCTTGGA…	cdna	good	5	139978815	139982635	GRMZM2G039443	1	WH	UniProtKB/TrEMBL	B4FGF2	Putative uncharacterized protein	ribonucleoprotein a	P:innate immune response P:response to cold F:poly(U) RNA binding C:stromule P:response to abscisic acid stimulus	unknown [Zea mays]	194694222	ACF81195	1.24e-30	hypothetical protein LOC100500955 [Zea mays]
21238	TC311421	273 similar to UP:Q5FYS3_DAUCA (Q5FYS3) ADP-ribosylation factor, partial (15%)	OnOff	OffOn	OffOn		A_92_P019692	inconclusive	No EST. cDNA result. No valid B73 result.	B	cDNA	43	1 of 1	5	None	None	5.03	no	NA	3	TAATGTCCCTCGATCAATCCCATCCGATCCACATGCAACCGAAAGCCCTGACCGAGCTGA	1	142	25	TC311421	NA	NA	NA	273 similar to UP:Q5FYS3_DAUCA (Q5FYS3) ADP-ribosylation factor, partial (15%)	GRMZM2G152929_T03	CGGTACACACCACTGGTTGTCTGCTTGCTTCTCCCCGTCTCTGTTCTCCGCCAGACCAAACCTGACCAACCCCACCCACTGGACCGGCCCGCGCCCGCTTGGTCCAGCGCCGGCCCTGCCTGCAGCCAGCCACCGTTGTCCGTTCCCTCCCGCGATCCACTCCTCTCGAGCTCTAGGGGACGGAAGGAATCCGGCGGGGGTGGGGTGCGAGCAGGGGGAGGGAGAAGAGCAGCCGCCCGCCCCGCGAGGGGGCAACAGCTGCCCAAGAACCTGACCGGAAGAGTTGTGGGAGCGGCGGCGGAAAGATGGGGCAGGCCCTGCGCAGGCTCTTCGACTCCTTCTTCTCCACCAGGGAGATGAGGGTTGTGATGCTTGGTCTGGATGCAGCTGGTAAAACAA…	cdna|est|protein	good	5	74286000	74289403	GRMZM2G152929	1	WH	RefSeq peptide	NP_001131164	hypothetical protein LOC100192472	adp-ribosylation factor	F:GTP binding P:intracellular protein transport P:ER to Golgi vesicle-mediated transport P:small GTPase mediated signal transduction C:mitochondrion F:transporter activity	hypothetical protein LOC100192472 [Zea mays]	212723562	NP_001131164	1.82e-105	hypothetical protein SORBIDRAFT_04g002400 [Sorghum bicolor]
21294	BI430636	530 similar to UP:Q5Z6U9_ORYSA (Q5Z6U9) EL5-like, partial (7%)	OnOff	OffOn	OffOn		A_92_P019743	sense gene model	cDNA and EST results agree. B73 result agrees with cDNA result.	A	cDNA	60	1 of 1	8	48973084	48973143	8.03	yes	CDS	1	GAGAGAGCTCAGACTGGGGAAGAGACTCAGCAAGCTAAACCACCAGGGGGCACGCGTGCA	1	141	84	BI430636	GCCCGTCGCGTGAACTTGCTGAGCTCCATCCCTGGCCGTGCCTTGCCTACCACGCCCACCGCCGCTCCGCTCTCGCGTCCACACGGAGCAGCTAGAGTCTGGCGCGGCGAACTAGGAAAGAAGCAGCCGAGCAGCTCGCCCTCTCTTCCTCAAGCTCATCCCCATGGTCGCCGTAGCCCAGCTCGGCCGCTCCTCCTGCTCCCTGGCGCGCTCGCCCATGCCGCGTGCTCCTCCATGGCCACTCGGCCTGGCCGCGGTGGCGCAGTCGGCGGCCGACTTGGACCGGCCGCGCACTGGTGGCGTTTGGGAAGCTGCGGGCGCAGGAGCTCTGGCCGTGCTCCCTACTGCCGTTGCCATGGCCGCGGTGCCACTTTCCCTCGCCATGGAGCTCCCGTGCAC…	W64A	949057H02.y1 949 - Juvenile leaf and shoot cDNA from Steve Moose Zea mays cDNA, mRNA sequence.	530 similar to UP:Q5Z6U9_ORYSA (Q5Z6U9) EL5-like, partial (7%)	GRMZM2G166007_T01	GGGTGCGGAGGCTGACAGCAGGGAACTCCGTGATGGGCAGCGAGGCTCGACGGTGAACGACGCGACGACAGGTAGAGAGAGAGCTCAGACTGGGGAAGAGACTCAGCAAGCTAAACCACCAGGGGGCACGCGTGCACGGGAGCTCCATGGCGAGGGAAAGTGGCACCGCGGCCATGGCAACGGCAGTAGGGAGCACGGCCAGAGCTCCTGCGCCCGCAGCTTCCCAAACGCCACCAGTGCGCGGCCGGTCCAAGTCGGCCGCCGACTGCGCCACCGCGGCCAGGCCGAGTGGCCATGGAGGAGCACGCGGCATGGGCGAGCGCGCCAGGGAGCAGGAGGAGCGGCCGAGCTGGGCTACGGCGACCATGGGGATGAGCTTGAGGAAGAGAGGGCGAGCTG…	est	no_start	8	48973008	48973537	GRMZM2G166007	1	NH	-	-	-	ammonium transporter	P:biopolymer metabolic process P:cellular metabolic process C:cell part P:primary metabolic process F:catalytic activity F:binding	glycosyltransferase [Rhodopseudomonas palustris BisB5]	91977522	YP_570181	0.0548029	hypothetical protein [Oryza sativa Japonica Group]
21311	CD526348	511 EST1776 Zea mays sperm cell cDNA library Zea mays cDNA clone Zmsp5330 5 , mRNA sequence.	OnOff	OffOn	OffOff		A_92_P019759	inconclusive	EST result. No valid cDNA result. B73 result (EST vs genome) agree with EST result, but score below cut-off.	E	EST	7e-78	1 of 1	1	25623343	25623600	1.02	no info	NA	2	ATTTTGAGACCGTTTCCTTGCATCTGCACATACACCCGGAATTATCGTGTCTCGTTGGCC	1	141	50	CD526348	ATCCATATACTGATTGGTTTGTTGCGCATGCGCACCCAGGCTCACAGCCAGGCCAACGAGACACGATAATTCCGGGTGTATGTGCAGATGCAAGGAAACGGTCTCAAAATAACTTATTTTACATCTGCTTATGCAGCCCACATCCCTTGCATACAGGCAACCAAACAAACGCTACACAGTGATTCAGAACAAATATTTTCCTAGCTTGTTCCGGAAGCTAAATTCTACACTTAACATACTGCATCCCTAATTCCCTTACTTTGTTATTTACAACCGGAGCATGTACTTGTTGTGTTTAATTCNGGAGGTTATAAAGAAATGGAAAGTTTGAGCATCACCTTATCTGAGCCAGAGGCGGAGGCTTCTTTTCAGCTGCGAAACCTTTAGCAGCCCCCCCTT…	A188	EST1776 Zea mays sperm cell cDNA library Zea mays cDNA clone Zmsp5330 5', mRNA sequence.	511 EST1776 Zea mays sperm cell cDNA library Zea mays cDNA clone Zmsp5330 5 , mRNA sequence.	GRMZM5G873926_T01	TTGACAATTCCAGTGGAGACAGGCATAATGGTGTGCAGAGGGCTGGTATGTTGTCAGAGGGTCATCCCGAAATGTCATTTATAGATCATGATCAACAGACGTTGAAGCTAGATGCAGATGCACAAGATGACTCTTGCACATCATTTGAGGCTCATCAGGTTGGTTGCGATGGTGGGGCACATACTGATATTGGCAATCACTACAGGAGTGACGACGGCCTTTGTGGTGGTGCAGAACATGGGTTCTTTGGTGACCATTGTGACACAAAAGAGTGGGGCTTCGGTTTCAGTACTGGTTGGGAGAGGCATGATTTTTTGTCAACGAACAATGTCATAGAAGAGGTGTTCGGGAAGGGCTCCAGTGAAGATGGAAGTGACACTGCTACTGGCCAGGACCTTA…	est	good	1	25623033	25623972	GRMZM5G873926	1	WH	-	-	-	atp binding	P:cellular process	MYB transcription factor MYB150 [Glycine max]	110931864	ABH02931	5.28e-07	ATP binding protein, putative [Ricinus communis]
21373	DT943124	612 unknown	OnOff	OffOn	OffOn		A_92_P026720	EST	EST result. No valid cDNA result. B73 result (EST vs genome) agrees with EST result.	E	EST	1e-24	1 of 1	5	68020173	68020785	5.03	no info	NA	2	GAAAAGGTTAAAGCAGCTTTTTCCGGCAAACAGGAGGTTACCGGCAAACCAGGGTATTAC	1	98	55	DT943124	ACCCTTCAAAAAAAAAATTGGGCTTTAAAAAGCAATCCAATCTTGGGAAAATTTTTTCCCAAAAAAACCCTTTTGAGTTCAATTCCCCCAGGAAAAATATAGTTTTGGAAAAAAAAAAAAAACAAAAAAAGAACCCAACAGGGGAAAATAATTTCCCCCCCCCCCCAGCACTTGATCCCCTTAAAACCAAGAAAAAAAAAAAGGAAGGGCGGAATAGGGGCCCCCCCCTTGGAAAAGGGAAAAACCAAAAAACCCTCCTCCTTCAGGGACCCCCCAAAAAAACTATTAAAAAAAAAAAAAAAAAGGGCAAAATTAAAAATGGAAAAGAAAACAAGGGCAACTTTAAATTTAACAAAAAAAACAAACATTAAACTAAATTTTCGGTTACAAAGGACTTTC…	B73	ZM_BFb0128O06.f ZM_BFb Zea mays cDNA 3', mRNA sequence.	612 unknown	GRMZM2G108474_T05	GGACGGCTGCCACCGCGGCCCGGATGTTTCCCTGCCACCATAAATGCGCCGCGGCCGTCCTCGCTGCCCAACCCTTGCTCGCTGCGCCGCCGCCTCCGACATCGTCCCTTCGTCCCCACGAGCAACCGATAATCCGCCGGCGTTGAGATGTTGGTTTATCAGGATCTCCTATCTGGCGACGAGCTCCTGTCGGATTCATTCACCTACAAGGAGCTCGAGAACGGCGTCCTGTGGGAGGTCGAGGGAAAGTGGGTCACCCAAGGTCCTGTTGATGTGGACATTGGTGCCAATCCATCCGCCGAGGGTGGTGAGGACGAAAGCGTTGATGACACAGCTGTGAAGGTGGTTGATATTGTTGACACATTCCGTCTACAGGAGCAACCTCCTTTTGACAAGAAA…	cdna|est	good	5	68020016	68022909	GRMZM2G108474	-1	WH	UniProtKB/Swiss-Prot	Q8H6A5	Translationally-controlled tumor protein homolog (TCTP)	translationally-controlled tumor protein	C:cytoplasm F:calcium ion binding	unknown [Zea mays]	194706026	ACF87097	1.52e-58	translationally-controlled tumor protein [Zea mays]
21373	DT943124	612 unknown	OnOff	OffOn	OffOn		A_92_P019819	EST	EST result. No valid cDNA result. B73 result (EST vs genome) agrees with EST result.	E	EST	1e-24	1 of 1	5	68020173	68020785	5.03	no info	NA	2	TGTTTTTGTTCATGTAATACCCTGGTTTGCCGGTAACCTCCTGTTTGCCGGAAAAAGCTG	1	141	95	DT943124	ACCCTTCAAAAAAAAAATTGGGCTTTAAAAAGCAATCCAATCTTGGGAAAATTTTTTCCCAAAAAAACCCTTTTGAGTTCAATTCCCCCAGGAAAAATATAGTTTTGGAAAAAAAAAAAAAACAAAAAAAGAACCCAACAGGGGAAAATAATTTCCCCCCCCCCCCAGCACTTGATCCCCTTAAAACCAAGAAAAAAAAAAAGGAAGGGCGGAATAGGGGCCCCCCCCTTGGAAAAGGGAAAAACCAAAAAACCCTCCTCCTTCAGGGACCCCCCAAAAAAACTATTAAAAAAAAAAAAAAAAAGGGCAAAATTAAAAATGGAAAAGAAAACAAGGGCAACTTTAAATTTAACAAAAAAAACAAACATTAAACTAAATTTTCGGTTACAAAGGACTTTC…	B73	ZM_BFb0128O06.f ZM_BFb Zea mays cDNA 3', mRNA sequence.	612 unknown	GRMZM2G108474_T05	GGACGGCTGCCACCGCGGCCCGGATGTTTCCCTGCCACCATAAATGCGCCGCGGCCGTCCTCGCTGCCCAACCCTTGCTCGCTGCGCCGCCGCCTCCGACATCGTCCCTTCGTCCCCACGAGCAACCGATAATCCGCCGGCGTTGAGATGTTGGTTTATCAGGATCTCCTATCTGGCGACGAGCTCCTGTCGGATTCATTCACCTACAAGGAGCTCGAGAACGGCGTCCTGTGGGAGGTCGAGGGAAAGTGGGTCACCCAAGGTCCTGTTGATGTGGACATTGGTGCCAATCCATCCGCCGAGGGTGGTGAGGACGAAAGCGTTGATGACACAGCTGTGAAGGTGGTTGATATTGTTGACACATTCCGTCTACAGGAGCAACCTCCTTTTGACAAGAAA…	cdna|est	good	5	68020016	68022909	GRMZM2G108474	-1	WH	UniProtKB/Swiss-Prot	Q8H6A5	Translationally-controlled tumor protein homolog (TCTP)	translationally-controlled tumor protein	C:cytoplasm F:calcium ion binding	unknown [Zea mays]	194706026	ACF87097	1.52e-58	translationally-controlled tumor protein [Zea mays]
21404	CD958150	276 unknown	NC	OffOn	OffOn		A_92_P019849	inconclusive	No valid cDNA / EST result. No valid B73 result.	D	no result	NA	NA	NA	NA	NA	NA	NA	NA	NA	ATTTCCCTGTGGCTCACTGTCTTACAATCACTGCTGTGGAATCATGATACCACTTTTAGC	1	141	33	CD958150	GATCTCGGCCCTTCTATCTCGTCCCTCTACAGATGTATTTTCCACTTGCATAATTCATGCCAACACTGGTTTTCTTAGGTTTCTCCATTTTCACCTCTAGTGATGGCCCTACTCATATCTTCTCTAATTTGGTCCTGATACTTTTTTCTTTTCACGTTTTCCCATTTCCCTGTGGCTCACTGTCTTACAATCACTGCTGTGGAATCATGATACCACTTTTAGCTCTTTGCATCTTCCTTCAGTGTATTTTTGTTTTTCAAGAGGAAGTAGATTTTA	mixture	SCN_242 GeneTag2 Zea mays cDNA, mRNA sequence.	276 unknown	NA	NA	NA	NA	NA	NA	NA	NA	NA	NA	NA	NA	NA	NA	NA	NA	NA	NA	NA	NA
21553	BM660104	388 similar to UP:Q48K66_PSESH (Q48K66) Branched-chain amino acid transport system II carrier protein, partial (2%)	OnOff	OffOn	OffOn		A_92_P019986	sense gene model	cDNA and EST results agree. B73 result agrees with cDNA result.	A	cDNA	60	1 of 1	7	154999488	154999429	7.03	yes	CDS	1	ACATCCGAACCAAGTGGTCACCGGCGTTGGGACCCCAGGGATTAGTCTAGGAGCGTCCGT	1	140	75	BM660104	GAAGGCGCTGGGATCGGGTCAGCTCCGTTCGGCGGACTCGATCGCGTCAGCGCGACCTTCTCGGGCGCCCAGAGAAAAACGTGGCCGCCGTTTTTCCCAGGCCATGCGATCCGAGAATTGACACCGCTCGGCTGATGCGCGGACCTCGCGCGGGCGGTTCTAACCATCATTCCGCCTTCCTCTCGTTCGGCGCGGACTCGCTAGTCCATAAGGTGCGAGCGCAGGCCCCTTCCTTCCCCGTATTTCCGCTCTCCACGTCATACACCACACCGCCGCCGCGCCGTGAGAGAACTAAGCCCGCCGCCACATCCGAACCAAGTGGTCACCGGCGTTGGGACCCCAGGGATTAGTCTAGGAGCGTCCGTGGGCCTTTTGGGCGGGTGGCGTG	A188	EST0112 Zea mays sperm cell cDNA library Zea mays cDNA clone Zmsp523 5', mRNA sequence.	388 similar to UP:Q48K66_PSESH (Q48K66) Branched-chain amino acid transport system II carrier protein, partial (2%)	GRMZM2G065094_T01	GAAGGCGCTGGGATCGGGTCAGCTCCGTTCGGCGGACTCGATCGCGTCCGCGCGACCTTCTCGGGCGCCCAGAGAAAAACGTGGCCGCCGTTTTTCCCAGGCCATGCGATCCGAGAATTGACACCGCTCGGCTGATGCGCGGACCTCGCGCGGGCGGTTCTAACCATCATTCCGCCTTCCTCTCGTTCGGCGCGGACTCGCTAGTCCATAAGGTGCGAGCGCAGGCCCCTTCCTTCCCCGTATTTCCGCTCTCCACGTCATACACCACACCGCCGCCGCGCCGTGAGAGAACTAAGCCCGCCGCCACATCCGAACCAAGTGGTCACCGGCGTTGGGACCCCAGGGATTAGTCTAGGAGCGTCCGTGGGCCTTTTGGGCGGGTGGCGTG	est	no_start	7	154999406	154999793	GRMZM2G065094	-1	NH	-	-	-	adherens junction associated protein 1	F:binding	predicted protein [Postia placenta Mad-698-R]	242209085	XP_002470391	0.867272	predicted protein [Postia placenta Mad-698-R]
21569	DT940810	608 similar to UP:Q8BQX9_MOUSE (Q8BQX9) Mus musculus adult male corpora quadrigemina cDNA, RIKEN full-length enriched library, clone:B230349L23 product:potassium voltage-gated channel, shaker-related subfamily, beta member 3, full insert sequence, partia	OnOff	OffOn	OffOff		A_92_P020000	inconclusive	No valid cDNA / EST result. No valid B73 result.	D	no result	NA	NA	NA	NA	NA	NA	NA	NA	NA	CCGGGGAAGCAAAAGTTTCTTCAGCAACCTTGACAGCCAACCGAGGGTTTTCTACCCCCG	1	140	43	DT940810	CCAAAAACCCCCCCCCGGCTTTTTACTTCAACAAAGGGAAAAACGGGGGAATTCAAAAAAAGGGAAAAGCAAAAGAAGCATTCAGAACAAAAAAGGGCCCCCAAACAAAACACCCAAGCACATTAACCAGGGGTTCAAAGCAGGGAAGGTTTTTCTATTGGGCAAGGTTTTTCCCAGGAGCAACCGAAAAAAAGGGGCGACTGGGGGAATCAGGAGCAACATTCCCGCCCCCCACTAGGTCATCAGGAACAACCCCCCCGGGCCCCCCCATCAAAACCCGCCCCGGGGGAAAAGTTTTACCCATAGCTTTACCGCGCGGGGCCCCCGGGGAAGCAAAAGTTTCTTCAGCAACCTTGACAGCCAACCGAGGGTTTTCTACCCCCGGAGCGACGGATTTCT…	B73	ZM_BFb0123M19.f ZM_BFb Zea mays cDNA 3', mRNA sequence.	608 similar to UP:Q8BQX9_MOUSE (Q8BQX9) Mus musculus adult male corpora quadrigemina cDNA, RIKEN full-length enriched library, clone:B230349L23 product:potassium voltage-gated channel, shaker-related subfamily, beta member 3, full insert sequence, partia	NA	NA	NA	NA	NA	NA	NA	NA	NA	NA	NA	NA	NA	NA	NA	NA	NA	NA	NA	NA
21582	DR803958	850 similar to GB:BAB92574.1:20804893:AP003380 proline transport protein-like (Oryza sativa (japonica cultivar-group)), partial (54%)	NC	OffOn	OffOn		A_92_P020012	sense gene model	cDNA and EST results agree. B73 result agrees with cDNA result.	A	cDNA	60	1 of 1	3	164589181	164589122	3.05	yes	UTR	2	ATATACGTACGTACGCAGGAAGGCTGCAAGAGAGAGGAGCAATATAATGGCTGGTTCTTC	1	140	17	DR803958	GCTTAGCTCATATACGTACGTACGCAGGAAGGCTGCAAGAGAGAGGAGCAATATAATGGCTGGTTCTTCGATGGACACTGAAGCTGCAGGCAAGGAGCTCAAGCAGGGCAGCGGCGGCGGCGGCGGCTACACCATGCCGGCTACTGCTCATGCGGTGGACACAGACTCGTGGCAGCAGGTGGGGCTGCTCCTGGTGATCGGCTTCAACTGCGCCTACGTGCTCAGCTTCTCCAACCTCATGATGGTGCCCCTGGGCTGGGCGTGGGGCGTCGCCTGCCTGCTGCTCGTCGGCGCCGCCGCGTGGTACGCCAACTGGCTCCTCGCCGGCCTCCACTTCGTCGACGGCCAGAGGTTCATCCGCTACAGGGACCTCATGGGCTTCATATTCGGGAGGAACAT…	B73	ZM_BFb0028N10.r ZM_BFb Zea mays cDNA 5', mRNA sequence.	850 similar to GB:BAB92574.1:20804893:AP003380 proline transport protein-like (Oryza sativa (japonica cultivar-group)), partial (54%)	GRMZM2G078024_T01	CCGTGAACGAATTAATGGGCAATCGTGGCTTTTCGCTTCTTCGTGCGTTGCCTGCCTATATATGCAGCGTGATGGGGGGCATGTCCCTCCGGCCTGGGCCGTTACTAGCTTAGCTCATATACGTACGTACGCAGGAAGGCTGCAAGAGAGAGGAGCAATATAATGGCTGGTTCTTCGATGGACACTGAAGCTGCAGGCAAGGAGCTCAAGCAGGGCAGCGGCGGCGGCGGCGGCTACACCATGCCGGCTACTGCTCATGCGGTGGACACAGACTCGTGGCAGCAGGTGGGGCTGCTCCTGGTGATCGGCTTCAACTGCGCCTACGTGCTCAGCTTCTCCAACCTCATGATGGTGCCCCTGGGCTGGGCGTGGGGCGTCGCCTGCCTGCTGCTCGTCGGC…	cdna|est|omrna|protein	good	3	164586526	164589297	GRMZM2G078024	-1	WH	-	-	-	proline transporter	C:integral to membrane	hypothetical protein SORBIDRAFT_03g043280 [Sorghum bicolor]	242055335	XP_002456813	0	proline transport protein-like [Oryza sativa Japonica Group]
21591	CD974780	389 UP:EF1A2_DAUCA (P34823) Elongation factor 1-alpha (EF-1-alpha), partial (17%)	NC	OffOn	OffOn		A_92_P020019	antisense gene model	cDNA and EST results don't agree. B73 result agrees with cDNA result.	B	cDNA	59	1 of 1	5	43417689	43417748	5.03	no	UTR	3	TTGTAGCACTCATCTATATATCCCTCCTGTTATCGTCGAGGCATTTCGATCCGCATCGCT	1	139	170	CD974780	TACTTAGCTGAGAGTGGCTTCACGCAGATGTGGAATTCGTTCAATTAGTTGATTATGTTTTATAGGAAGATTATATATATATTATTGTTATGGAGAGCGATGCGGATCGAAATGCCTCGACGATAACAGGAGGGATATATAGATGAGTGCTACAAGAGGCTTGGGTGTGGTGGCATCCATCTTGTTGCAACAGCAAATCATCTGCTTCACTCCAAGCGTGAAAGCAAGGAGAGCATGCTCGCGGGTCTGTCCATCCTTGGAGATACCAGCCTCAAAACCACCAGTAGTGGAGTCAATGATAAGAACAGCGCAGTCAGCTTGGGAAGTGCCAGTAATCATATTCTTGATGAAGTCACGGTGTCCAGGGGCATCAATGACAGTGCAGTAGT	F2	QAE4d08.yg QAE Zea mays cDNA clone QAE4d08, mRNA sequence.	389 UP:EF1A2_DAUCA (P34823) Elongation factor 1-alpha (EF-1-alpha), partial (17%)	GRMZM2G063522_T01	GGGCATCCGCAGAAGTTGACCACGTACAGCAGCGGCAGCGCGGGCTCCTCCTGTTATATAACGCCCGCCTCTCGCCGCTCTCCAGCTTCTTCTTAATTTCTCTTCTATGATACAGGGGTAGGAGAAGGAGGAGGAGGAGTAGAAGCAGCTCCACACCTGTACGTAGCTGCCGCGCGCCGGTGAGCGAGGTCGTTCTTGAGAGCTGTATATATATATATAGCTCCGCGACGACGCCGATGATGGCCATCAAGTCGCTGAGCATGGTGGAGGCCAGCCTGCCTCCGGGGTTCAGGTTCCACCCGCGCGACGACGAGCTCGTGCTGGACTACCTGGCCAAGAAGCTCGGCGGCGGCGGAGGCCCTGTGGTGGTGAGCATCTACGGCTGCCCCACCATGGTCG…	est|omrna|protein	good	5	43417416	43421787	GRMZM2G063522	-1	WH	RefSeq peptide	NP_001169007	hypothetical protein LOC100382839	nac domain protein nac1	F:DNA binding P:regulation of transcription	hypothetical protein LOC100382839 [Zea mays]	293331467	NP_001169007	1.04e-166	hypothetical protein SORBIDRAFT_10g027100 [Sorghum bicolor]
21633	CO529434	564 UP:Q6K225_ORYSA (Q6K225) Phosphate translocator-like, partial (5%)	OnOff	OffOn	OffOn		A_92_P020059	sense gene model	cDNA and EST results agree. B73 result agrees with cDNA result.	A	cDNA	60	1 of 1	5	186832076	186831489	5.05	yes	CDS span intron (size=523)	2	GAGAAGAGGAGGCCTGTCGATTTGATTGAACTTTCCAAGTAGGATTCCGTTGGATCATAT	1	139	86	CO529434	CCAGCGCCATTAGAGGCCACAAGCCCGCACCACGCCTCCCTCGTTCTCGCGCGCGCGCACGCATGCACGAGGAGCTGCTGCAGAGAAGAGGAGGCCTGTCGATTTGATTGAACTTTCCAAGTAGGATTCCGTTGGATCATATTGTACCACCTCGGGCCAGAGCGAACCCACCGGTCTGTACGTCCTCGTTCCTGGCTCGCGTGCTACGATACTCAAAGTAGATCAGAGATGCGCAGTTGTTGTACGCTTGGATGCCCCAAATGCCATGCTTTTTTTTCCAAGTCGTACATGACCGTCTGCTGTGCCGGACGGCGGAACAGCAGGCACCCCACAGATGCGCAGTTGTTGTACGCTTCGTCGCACGCCGTTTGGCAGTAGCCTGCTAGTTTGGGATGCGTC…	B73	3530_1_194_1_F03.y_1 3530 - Full length cDNA library created by Invitrogen from multiple tissues Zea mays cDNA, mRNA sequence.	564 UP:Q6K225_ORYSA (Q6K225) Phosphate translocator-like, partial (5%)	GRMZM2G068714_T04	ATAAAAATGCCTCTGCCTTGCGTCTCTCTCTTCTTCCTCCCCACCCCACGAGGCGCTAGCTGCGGCACGGAACCAGCGCCATTAGAGGCCACAAGCCCGCACCACGCCTCCCTCGTTCTCGCGCGCGCGCACGCATGCACGAGGAGCTGCTGCAGAGAAGAGGAGGCCTGTCGATTTGATTGAACTTTCCAAGTAGGATTCCGTTGGATCATATTGTACCACCTCGGGCCAGAGCGAACCCACCGGTCTGTACGTCCTCGTTCCTGGCTCGCGTGCTACGATACTCAAAGTAGATCAGAGATGCGCAGTTGTTGTACGCTTGGATGCCCCAAATGCCATGCTTTTTTTTCCAAGTCGTACATGACCGTCTGCTGTGCCGGACGGCGGAACAGCAGGCAC…	est|protein	good	5	186828333	186832230	GRMZM2G068714	-1	WH	RefSeq peptide	NP_001169693	hypothetical protein LOC100383574	integral membrane	C:cytoplasmic membrane-bounded vesicle C:integral to membrane	hypothetical protein LOC100383574 [Zea mays]	293334087	NP_001169693	0	Os02g0628200 [Oryza sativa Japonica Group]
21651	TC314642	837 similar to UP:Q40713_ORYSA (Q40713) Protein kinase , partial (21%)	OnOff	OffOn	OffOn		A_92_P020077	sense gene model	cDNA and EST results agree. B73 result agrees with cDNA result.	A	cDNA	60	1 of 1	9	47215463	47215404	9.03	yes	CDS	3	GGCAATGCCTACCTGCAGTCTGGAGGTTCCACGGTGTGGACTGCCAATATCTCCGGCAAG	1	139	50	TC314642	CACCACTTGCGGTGCGCCCATCGACCACCGCTCCCTCCTTAATTCCGCCTCTCATCTCACCAAGTCACCATCCACCCACCTGCTCGACCCGCCTCCGTCCGCCTCTCTCCATTCAATCACGCCATCGCCACGCCTCCTCCGCTTCTCAGTTCTCCCTCTCTGCGCCCACAAGCGCCAAATCATTTTCACCGGAGGCCATGGCCCCGCTGCCTCCGGGCCCAGAGATGGAGGTAATGAGTGGATGGTTGTGGAAGACTGCGCTCATGGAAGTTCCCAGAAAACATCACAGCCCACCAAAATGGTCAGTCATACTATGGATGCTTGTCACAGCCAACCTCTGGATAATGTGCAGCAGCAGTACCCAGAAGAAAGTTCTCATGCCAGGGTTCAGCGCCTCGG…	-	-	837 similar to UP:Q40713_ORYSA (Q40713) Protein kinase , partial (21%)	GRMZM2G123604_T02	CACCACTTGCGGTGCGCCCATCGACCACCGCTCCCTCCTTAATTCCGCCTCTCATCTCACCAAGTCACCATCCACCCACCTGCTCGACCCGCCTCCGTCCGCCTCTCTCCATTCAATCACGCCATCGCCACGCCTCCTCCGCTTCTCAGTTCTCCCTCTCTGCGCCCACAAGCGCCAAATCATTTTCACCGGAGGCCATGGCCCCGCTGCCTCCGGGCCCAGAGGTAGTCTGTCTGGGACTCAACTGAACTGTAAAATGCTCCTAAAGGAGGTTGACAAACAAATACAAAGCTTTATCACGAATCGCTCCCACCCAAGGTAGCATAATGAGCTCTTGTTCTGGATTCTGACGAGGGTAACTTTTATGATGACGATTATTTTACCCTCATGAGAGGCTAG…	cdna|est|omrna|protein	good	9	47213228	47218476	GRMZM2G123604	-1	WH	UniProtKB/TrEMBL	C0HFM8	Putative uncharacterized protein	lectin protein kinase family protein	F:sugar binding P:protein amino acid phosphorylation F:ATP binding C:membrane F:protein serine/threonine kinase activity C:mitochondrion	unknown [Zea mays]	223943495	ACN25831	0	hypothetical protein SORBIDRAFT_10g014200 [Sorghum bicolor]
21713	TC295788	1348 similar to UP:Q52QR0_SOYBN (Q52QR0) NAC domain protein NAC6, partial (52%)	OnOff	OffOn	OffOn		A_92_P020138	sense gene model	No EST. cDNA result. B73 result agrees with cDNA result.	A	cDNA	60	1 of 1	1	7489904	7489845	1.01	yes	UTR	3	ATATGTTGCTGGTTTGGGATGTAATTGCCAAACTAGTGTGCGGTTTTGAGCTTGTTCGGC	1	139	95	TC295788	NA	NA	NA	1348 similar to UP:Q52QR0_SOYBN (Q52QR0) NAC domain protein NAC6, partial (52%)	GRMZM2G059428_T03	CCCACCCTTCTACAAGTCTATATAAGCGAGCGAGCCCGCGAAACACCACCAGGCAGATCGTGTTCCAGTGCAGCAAGCAGAGCAGAGCAGAGCAGCGTCGTGCGTCCGAGAAGAAGACGACTCACGAGAGCAGAACGAGCACCGATCGATGGCAGTGATGGCCGGGGCGGCGTCCATGGAGGTGGAGCAGGACCTCCCGGGCTTCCGGTTCCATCCCACCGAGGAGGAGCTCCTCGGCTTCTACCTCTCCCGCGTGGTCCACGGCAAGCAGCTCCACTTCGACATCATCGGCAGCCTCAACATCTACCGCTACGACCCCTGGGACCTTCCTGCGATGGCGAAGATTGGCGAGAGGGAGTGGTACTTCTTCGTGCCGCGCGACCGCAAGGCCGGCAGCGG…	est|omrna|protein	good	1	7488692	7490758	GRMZM2G059428	-1	WH	-	-	-	nac domain ipr003441	P:regulation of transcription F:DNA binding	hypothetical protein SORBIDRAFT_01g048130 [Sorghum bicolor]	242037049	XP_002465919	7.61e-83	Os03g0133000 [Oryza sativa Japonica Group]
21727	TC309253	643 similar to UP:Q7PRQ7_ANOGA (Q7PRQ7) ENSANGP00000001657 (Fragment), partial (8%)	OnOff	OffOn	OffOn		A_92_P020151	sense gene model	cDNA and EST results agree. B73 result agrees with cDNA result.	A	cDNA	59	1 of 2	1	113740129	113740070	1.05	yes	UTR	1	CCCTTTTGCTCTCCGATCTCAATCCCTTTAGTTGTGTTAACAAGGCATCAGAACTGGGCT	1	139	67	TC309253	CCTTGGAATTCTGTTGGAAGTAATGCTACACATCAGCTTGGGAGCAAGCCGAATTTTAAAAATGGAGAAATATTAAGAACCAGGCCCATATGGTACACACCAGCCCAACTAGCTGAAATGAGCACTATAAGGAGCAGGAACAAGGGGAGGTGAGCATCATCCAAGAAATATTCTGAACACCACGAACTCCTCATGTTCATCTTCCACCTCAAGCTCCTCTACTCCCTCTACATCTAGGTCTAGCTGTCTTTCTCTCCGGGCTGTTCTCTATGTATTTCCCATTTTACTGACAGTAATACAACTCCTAGCTTCCTACCTCTGTCTTTCCCTTTTGCTCTCCGATCTCAATCCCTTTAGTTGTGTTAACAAGGCATCAGAACTGGGCTTCGGAAGTGTGGC…	-	-	643 similar to UP:Q7PRQ7_ANOGA (Q7PRQ7) ENSANGP00000001657 (Fragment), partial (8%)	GRMZM5G864657_T01	CCTTGGAATTCTGTTGGAAGTAATGCTACACATCAGCTTGGGGGCAAGCCGAATTTTAAAAATGGAGAAATATTAGGAACCAGGCCCATATGGTACACACCAGCCCAACTAGCTGAAATGAGCACTATAAGGAGCAGGAACAAGGGGAGGTGAGCATCATCCAAGAAATATTCTGAACACCACGAACTCCTCATGTTCATCTTCCACCTCAAGCTCCTCTACTCCCTCTACATCTAGGTCTAGCTGTCTTTCTCTCCGGGCTGTTCTCTATGTATTTCCCATTTTACTGAAGAATACAACTCCTAGCTTCCTACCTCTGTCTTTCCCTTTTGCTCTCCGATCTCAATCCCTTTAGTTGTGTTAACAAGGCATCAGCACTGGGCTTCGGAAGTGTGGCTC…	est	no_stop	1	113739691	113740453	GRMZM5G864657	-1	NH	-	-	-	-	-	conserved hypothetical protein [Fusobacterium sp. 2_1_31]	237738904	ZP_04569385	1.49082	putative lipoprotein [Arthrobacter aurescens TC1]
21727	TC309253	643 similar to UP:Q7PRQ7_ANOGA (Q7PRQ7) ENSANGP00000001657 (Fragment), partial (8%)	OnOff	OffOn	OffOn		A_92_P020151	sense gene model	cDNA and EST results agree. B73 result agrees with cDNA result.	A	cDNA	59	2 of 2	1	113740129	113740070	1.05	no	UTR	1	CCCTTTTGCTCTCCGATCTCAATCCCTTTAGTTGTGTTAACAAGGCATCAGAACTGGGCT	1	139	67	TC309253	CCTTGGAATTCTGTTGGAAGTAATGCTACACATCAGCTTGGGAGCAAGCCGAATTTTAAAAATGGAGAAATATTAAGAACCAGGCCCATATGGTACACACCAGCCCAACTAGCTGAAATGAGCACTATAAGGAGCAGGAACAAGGGGAGGTGAGCATCATCCAAGAAATATTCTGAACACCACGAACTCCTCATGTTCATCTTCCACCTCAAGCTCCTCTACTCCCTCTACATCTAGGTCTAGCTGTCTTTCTCTCCGGGCTGTTCTCTATGTATTTCCCATTTTACTGACAGTAATACAACTCCTAGCTTCCTACCTCTGTCTTTCCCTTTTGCTCTCCGATCTCAATCCCTTTAGTTGTGTTAACAAGGCATCAGAACTGGGCTTCGGAAGTGTGGC…	-	-	643 similar to UP:Q7PRQ7_ANOGA (Q7PRQ7) ENSANGP00000001657 (Fragment), partial (8%)	GRMZM2G063120_T01	CGCACCGTTGGAGCAGCAACGCTCGGCTTCCCCTCGTCTCCATTCCTTCTGTCGTCCTTCTCCTCTCTCCAGCCAACGCACACGACGCCGTGACTCTCAAGCCCCTGCCACTCCACAATGTAGCTGCCAGAGCAGCAGCCATCGGCTCCCTCCGTCGCACCCAGGTGCCCAACACTCCTGCACCAGTCGTCGAGTCCCTCGCCCGTCCTCGCATCGATGAGCCACTCTGGTTCGCCAAGGTCTTCTGCAAGCTCCACCGTGCTGGTCCGCGTCGTCATCAACCCCGGGATCCCCAATGTTCGGTGAAGATCTAGCTACCGCCCAAGCAATGCACATCGCCTCTCCTCCGCCGCATGCGCACGCCGAGCCACACTTCCGAAGCCCAGTGCTGATGCCTTG…	est	no_start	1	113739691	113740453	GRMZM2G063120	1	NH	-	-	-	-	-	conserved hypothetical protein [Fusobacterium sp. 2_1_31]	237738904	ZP_04569385	1.49082	putative lipoprotein [Arthrobacter aurescens TC1]
21762	DN591106	327 unknown	NC	OffOn	OffOn		A_92_P020183	EST	cDNA and EST results agree. B73 result (EST vs genome) agrees with EST result.	E	EST	4e-106	1 of 1	4	6456540	6454602	4.02	no info	NA	2	AGGCTTCATCAGTACCCTAGCCTGTCACATTCCGCCCAGCACAGTATCGAGTCACATCCT	1	138	168	DN591106	ACCGATAAACACAAGGAAATTAAGCTAGAGTCAGCTCTCTCAGCTCTGATGGCACTTCTCAACAAGGATGCCAAAGCTCTGTGCTTTGCAGCCCTTATCGTGATGGCTGCGATATTCTCGTCTTGTGAAGCAGGAGGCAATAGGTGCCATGCTTTCTCAGGATGTGACTCGATACTGTGCTGGGCGGAATGTGACAGGCTAGGGTACTGATGAAGCCTGAAGGAAGGAGGGAAAAAAAAAGAGAGGAACAGGTGGCTATGCTGGATGAGAGTTTAGTATGCAGCATTGCTGATGTGTTGATTGGTTTACTCCTTGTTCAGGCGTGCT	A188	C165 Subtracted central cell cDNA library Zea mays cDNA clone CCECC1G8, mRNA sequence.	327 unknown	GRMZM2G099353_T01	ACACACAACTAAAACATAATACCGATAAACACAAGGAAATTAAGCTAGAGTCAGCTCTCTTAGCTCTGATGGCACTTCTCAATAAGGATGCCAAAGCTCTGTGCTTTGCAGCCCTTATCGTGATGGCTGCGATATTCTCGTCTTGTGAAGCAGGAGGCAATAGGTGCCATGCTTTCCCAGGATGTGACTCGATACTGTGCTGGGCGGAATGTGACAGGCTAGGGTACAGCAACCCTAAGCCACGCTGCCTTTATCCCAAGCCTAACCATGATGGCGATGAATGTTGTTGTTAGGCTAAAAAAAACCTGGGTGTGTGTGTGTGTGTGCCCCTTTGTTGAAACGGTGTATCAGTTTCATGCAAGGTGGTGTGTGTGTGTCTCACCGCCAACTATGGATGTT…	est	good	4	6454363	6457686	GRMZM2G099353	-1	WH	-	-	-	cysteine-rich repeat protein	C:intracellular membrane-bounded organelle C:cytoplasmic part	hypothetical protein [Zea mays]	195653401	ACG46168	1.17e-05	hypothetical protein [Oryza sativa Japonica Group]
21905	CO443361	553 homologue to UP:Q8GU82_ORYSA (Q8GU82) PDR-like ABC transporter, partial (6%)	NC	OffOn	OffOn		A_92_P020318	sense gene model	cDNA and EST results agree. B73 result agrees with cDNA result.	A	cDNA	60	1 of 1	1	197074979	197074932	1.06	yes	CDS	3	AGCACATGTATTGCAGAATAGCGACATTTTACGCTCCTGCACATAATTATATTCCTCTCC	1	138	51	CO443361	GGACGAAGCAGTTCCGGTCCGNATTCCGGCTCGACCCACGCGTCCGCATGGCCATTGANAAACTTGTTACATTGTTTTGCAAAAGCACATGGNAAAACTTGTTACATTATTTTGCAAAAGCACATGTATTGCAGAATAGCGACATTTTACGCTCCTGCACATAATTATATTCCTCTCCTCATCTCGTCTCCTACTAGGGTATCAGCACACTCAGACAGGCCAAGTATCTGCATAGAATCAACTGTTACTATTGTATCATCAAGATATACAGCAAATCAAACTACACATTCCAATGACCTTCAAAATGGAAAGCTCACTATATGCAAGAGTATGTCTTACCGAATTCGTTATTGGTTCCGAACATCTTAGAAGAGAAGTTGATCGTCTCCCTCACTGTCA…	F-352 near isogenic line	MZCCL10056C10.g Maize Endosperm cDNA Library Zea mays cDNA, mRNA sequence.	553 homologue to UP:Q8GU82_ORYSA (Q8GU82) PDR-like ABC transporter, partial (6%)	GRMZM2G175141_T05	GACCACAGCCATAAAAAGTGCTCCCATGTACTTGTTGGCATCAAGTACAGAATCGTGACTCATTTTTGTTCTCAGGAAAAGTGTGGAGATCACCAAAGCCATAACAGTTATCTGAATGGTCTTGAATATATGGACTGGAGAGTTTCTTTTCAGCAGCAGTACTTCCCTTGAAAAGCATGCTTTGAAAATATTCCATCTGGATATTCGGCGACTTGCATTCACTTTTACCACCTTTTTCTTTCCAGTATTGTTTGAACTGCACTGTTTGTCTTCTACTAGAAGAGGGAGATAGGACGTCCTGAAGGATTGTGCAAAATTTTCAATTGTATGGTACTGATACTTGTTTTGATCACCAGCCCAGTATTGCTTTTGGTCCATCTTAGAGGTTACCTGGTCAGT…	est	good	1	197072635	197080079	GRMZM2G175141	-1	NH	RefSeq DNA	NM_001153095	hypothetical protein LOC100280163 (LOC100280163), mRNA	atp-binding cassette	F:ATPase activity C:membrane	hypothetical protein OsI_30122 [Oryza sativa Indica Group]	218201551	EEC83978	4.57e-50	putative PDR6 ABC transporter [Oryza sativa Japonica Group]
21983	AI629664	308 weakly similar to UP:Q58H60_ORYSA (Q58H60) YNR5, partial (5%)	NC	OffOn	OffOn		A_92_P020392	sense gene model	cDNA and EST results agree. B73 result agrees with cDNA result.	A	cDNA	60	1 of 1	2	229009231	229009172	2.09	yes	CDS	1	CTCAGTGTGCCTTCACACCACTTGTCTTTCCTGCAGATCACCATTTGCAGCATCACGGCA	1	137	66	AI629664	TCTCGGCGACCTAAAATGGTTAAAGGTGCTCAAGATCACGTGGTCCTTCTGCCACTCCACCGACGGAGAGTGCCGTGCGGCGCTTCTGTCGTCCATCGGCAGGTGGTCCCACCTCCAGTCCCTAACCATTCACTGCGGACTCGGCTGCTCCATGGAGTTCCTGGGCACCCTCTCCTATCCGCCCGAGCACCTCAGGAAGCTCAAGGTGACGGGGGGCGTGTTTGCAGGCGTTCTCCGGTGGCTCAGTGTGCCTTCACACCACTTGTCTTTCCTGCAGATCACCATTTGCAGCATCACGGCAGATGATC	B73	486104E01.x1 486 - leaf primordia cDNA library from Hake lab Zea mays cDNA, mRNA sequence.	308 weakly similar to UP:Q58H60_ORYSA (Q58H60) YNR5, partial (5%)	GRMZM5G875516_T01	TCTCGGCGACCTAAAATGGTTAAAGGTGCTCAAGATCACGTGGTCCTTCTGCCACTCCACCGACGGAGAGTGCCGTGCGGCGCTTCTGTCGTCCATCGGCAGGTGGTCCCACCTCCAGTCCCTAACCATTCACTGCGGACTCGGCTGCTCCATGGAGTTCCTGGGCACCCTCTCCTATCCGCCCGAGCACCTCAGGAAGCTCAAGGTGACGGGGGGCGTGTTTGCAGGCGTTCTCCGGTGGCTCAGTGTGCCTTCACACCACTTGTCTTTCCTGCAGATCACCATTTGCAGCATCACGGCAGATGATC	est	good	2	229009165	229009472	GRMZM5G875516	-1	NH	-	-	-	nb-arc domain containing expressed	C:mitochondrion	hypothetical protein OsI_18689 [Oryza sativa Indica Group]	125551058	EAY96767	2.42e-27	hypothetical protein OsI_28392 [Oryza sativa Indica Group]
22199	TC312419	1128 weakly similar to PIR:A86218:A86218 protein T27G7.18 [imported] (Arabidopsis thaliana), partial (55%)	OnOff	OffOn	OffOff		A_92_P020597	inconclusive	No EST. cDNA result. No valid B73 result.	B	cDNA	37	1 of 1	3	None	None	3.04	yes	NA	2	CATTGTGTTGGGGCTACCATACCAAAGCCACTTTCTCTCTCCATCACTCCTTTAAGCCAT	1	136	143	TC312419	NA	NA	NA	1128 weakly similar to PIR:A86218:A86218 protein T27G7.18 [imported] (Arabidopsis thaliana), partial (55%)	GRMZM2G123407_T01	GCTACCATACCAAAGCCACTTTCTTTCTCCATCACTCCAGCCATCCCCAACCCCAACTCCCTTCACTGTATATATGATACATCCATCCACCATTCGTGAGGACAGCAGCATCTGTGCGTCTCTTCCACGAGAGGCAACCTACCGTATAGTACTGCCGACATGGTGCTCTCCGGCGGCCTAGTCGTGCCGTGGCTCGCGGCGGTGGCCGCGCTGGCCATCACCGCCGCCCCGCTCGGCGCCGATGCCTACAAGAACTACACCGTCGGCGACGACAAGGGCTGGTACGACGGCCTCAGCCTGCCCGGGGTCGACTACCAGGCGTGGGCTGACGGCAAGAACTTCAGCCTCGGGGATTTCCTCATCTTCAACACGGACAAGAACCACTCGGTGGTGCAGACA…	cdna|est|omrna|protein	good	3	47497754	47499644	GRMZM2G123407	-1	WH	-	-	-	copper ion binding	F:copper ion binding C:cell part P:electron transport chain F:electron carrier activity	hypothetical protein SORBIDRAFT_03g011470 [Sorghum bicolor]	242057061	XP_002457676	4.05e-76	Os01g0281600 [Oryza sativa Japonica Group]
22217	TC286342	807 UP:Q9MAZ0_MAIZE (Q9MAZ0) Nonclathrin coat protein zeta2-COP, partial (66%)	OnOff	OffOn	OffOff		A_92_P020614	antisense gene model	cDNA and EST results don't agree. B73 result agrees with cDNA result.	B	cDNA	52	1 of 1	5	54171873	54171924	5.03	no	UTR	3	TTTTTTTTGATGGGGAGGACGAGTATAATACAGACACGAGACACGACGAACACGAACAGC	1	136	107	TC286342	GGAACAACTTTTTTTTTGATGGGGAGGACGAGTATAATACAGACACGAGACACGACGAACACGAACAGCGCGCGGCGGCAGACTACGTACACCGTACACGTACCAACAGGGTGGGCGAGGACGAGGAGGCTACAAGAACACAGGCAGCAGAAGAATTTCTTACCACCACACCACGCACGCACCAGCTACTGCGTTACAAATCGTCAAGTCCTTTATTTATCTACCATGTTTCGATGCCTTTCGTCTTGCCTCGATCCGGTGATCGACACCGATCGTCGTAGCGGTAGCAGTAGAGCGGACCACATGCACACACACGCGCGAGAAGCTGAGATAACATTGTTTGATGGTTATATTGTCGTTTACAAGTTTGTACATGACCTTCACTTTTTTGTCACCGCT…	-	-	807 UP:Q9MAZ0_MAIZE (Q9MAZ0) Nonclathrin coat protein zeta2-COP, partial (66%)	GRMZM2G166944_T03	TTAAAAAGACACGAGATATACCGTGTGTGTGTGTGTGTGTGTGTGAAAGTGACGGGGGCAGTCATCGCAATGGCATTTTACATCACGCGTTGGTGGCATGCATTGTGGTTGTGGACGTGACGGCACCCAGACACACAAAAAAGAGAGACATGGCGTCGGTACGAGCCCGTAGAGCGGCCGGAATCAGCTACGACGGCGTCGGCAAAGATGTCCCTGTGTGCTGTGCGTACGATTTGCATCTCTCGGGTGAAATGCGAGAACGAACGGAAGTCGCTGCACGTCCCGGTGGACCCAAAAAATGACTCGGCCGGCTAGCCGATGCGGGAGCTCCCTCCCTCCCCTGCCCCGGCGTCATCAAGCCCGCTCTGCCCCGCCGCAGCCCCTGCCCTGTCTCCTCTC…	est|omrna	good	5	54171713	54173914	GRMZM2G166944	-1	WH	RefSeq peptide	NP_001130486	hypothetical protein LOC100191584	xyloglucan endotransglycosylase	F:hydrolase activity F:xyloglucan:xyloglucosyl transferase activity C:cytoplasmic membrane-bounded vesicle C:cell wall P:cellular glucan metabolic process C:apoplast	unknown [Zea mays]	223950003	ACN29085	4.75e-151	hypothetical protein LOC100191584 [Zea mays]
22285	TC308789	504 unknown	NC	OffOn	OffOn		A_92_P039754	antisense gene model	cDNA and EST results agree. B73 result agrees with cDNA result.	A	cDNA	60	1 of 1	8	61311605	61311546	8.03	no	UTR	3	AGAAGCTGCAGCAATGTACGTGCATTTGACTAGTTTCTTTATATTTTTAGCTGGGACCTG	1	17	7	TC308789	CTCGAATTCCGTTGCTGTCGACGCCATCGAGCTGTTGGTTTGGGGAGGTGTGGCTGTTCACGCGTGAACAATAGCCGTGGTGAACAGTAATGTTGATGAACCTTAGTAACCGGGAAATGGGAACTTGGCCACGTTCCTCGTTCCGGGAACGTTCGTTCTGTTCTAGGAACGTGGGAACAATCTCGTTCCAGTAGTGTTAAATCCTAGTTTTAGTAGCGTATCGCGTATCACGTTCTCGTTCCTCGATCCCATCGATCCAGGAACCTGGTTACTAAGTGATGAACAGTATCATCGGTGAACAATATCGTGGGTGAACAGTACACGCGGTGAATAGTAATACTGATAAACAGCATCGCCAATGAATAGTATCTCAGATGAACAGCACACGGATGAACAATA…	-	-	504 unknown	GRMZM2G567747_T01	CCGGTGCTTGGACGCCATCGAGCTGTTGGTTTGGGGAGGTGTGGCTGTTCACGCGTGAACAATAGCCGTGGTGAACAGTAATGTTGATGAACCTTAGTAACCGGGAAATGGGAACTTGGCCATGTTCCTCGTTCCGGGAACGTTCGTTCTGTTCTAGGAACGTGGGAACAATCTCGTTCCAGTAGTGTTAAATCCTAGTTTTAGTAGTGTATCGCGTATCACGTTCTCGTTCCTCGATCCCATCGATCCAGGAACCTGGTTACTAAGTGATGAACAGTATCATCGGTGAACAATATCGTGGGTGAACAGTGCACGTGGTGAATAGTAATACTGATAAACAGCATCGCCAATGAATAGTATCTCGGATGAACAGCACACGGATGAACAATATATGAGTTG…	est	good	8	61310584	61311713	GRMZM2G567747	1	NH	-	-	-	-	-	unknown [Zea mays]	224034027	ACN36089	1.74e-13	unknown [Zea mays]
22285	TC308789	504 unknown	NC	OffOn	OffOn		A_92_P020681	sense gene model	cDNA and EST results agree. B73 result agrees with cDNA result.	A	cDNA	60	1 of 1	8	61311268	61311327	8.03	yes	UTR	3	TGTGGCTGTGCTGCTTGGTGGAACTGACTCAACACCACAATTTTCCTCCAACTCAAAATA	1	135	142	TC308789	CTCGAATTCCGTTGCTGTCGACGCCATCGAGCTGTTGGTTTGGGGAGGTGTGGCTGTTCACGCGTGAACAATAGCCGTGGTGAACAGTAATGTTGATGAACCTTAGTAACCGGGAAATGGGAACTTGGCCACGTTCCTCGTTCCGGGAACGTTCGTTCTGTTCTAGGAACGTGGGAACAATCTCGTTCCAGTAGTGTTAAATCCTAGTTTTAGTAGCGTATCGCGTATCACGTTCTCGTTCCTCGATCCCATCGATCCAGGAACCTGGTTACTAAGTGATGAACAGTATCATCGGTGAACAATATCGTGGGTGAACAGTACACGCGGTGAATAGTAATACTGATAAACAGCATCGCCAATGAATAGTATCTCAGATGAACAGCACACGGATGAACAATA…	-	-	504 unknown	GRMZM2G567747_T01	CCGGTGCTTGGACGCCATCGAGCTGTTGGTTTGGGGAGGTGTGGCTGTTCACGCGTGAACAATAGCCGTGGTGAACAGTAATGTTGATGAACCTTAGTAACCGGGAAATGGGAACTTGGCCATGTTCCTCGTTCCGGGAACGTTCGTTCTGTTCTAGGAACGTGGGAACAATCTCGTTCCAGTAGTGTTAAATCCTAGTTTTAGTAGTGTATCGCGTATCACGTTCTCGTTCCTCGATCCCATCGATCCAGGAACCTGGTTACTAAGTGATGAACAGTATCATCGGTGAACAATATCGTGGGTGAACAGTGCACGTGGTGAATAGTAATACTGATAAACAGCATCGCCAATGAATAGTATCTCGGATGAACAGCACACGGATGAACAATATATGAGTTG…	est	good	8	61310584	61311713	GRMZM2G567747	1	NH	-	-	-	-	-	unknown [Zea mays]	224034027	ACN36089	1.74e-13	unknown [Zea mays]
22323	CF273436	681 weakly similar to UP:Q7XBD4_MAIZE (Q7XBD4) Cinful1 polyprotein, partial (6%)	NC	OffOn	OffOn		A_92_P020716	inconclusive	No valid cDNA / EST result. Allow B73 result.	C	gDNA	59	1 of 80	8	29305592	29305533	8.03	NA	NA	NA	CCAAGTAAACCCAGCCACCTGGATTTCGGGAAATCCACCATCTCCGAAGGTGATTTGCCT	1	135	66	CF273436	CCAAGTAAACCCAGCCACCTGGATTTCGGGAAATCCACCATCTCCGAAGGTGATTTGCCTAAGCTGTTGAATTTGGGCTATTTCAGTGAAGCGAAGAAAGAGCTGGTTCGTTTTGGTGGGGAAGAGACTACTCCAAAGCCAGGAAAGGATGAAGTAGTGGTCTTCATAGTTTCTTTAAAGCTGGTTTAAGATTTCCTTTGAACAAGATGATTGCTGATGTATTGAAGATGTTTGGGATCTACCTTCATCAGCTAACTCCTAACGCTGTTGTTAGGCTTAGCGTTTATATCTGGGCTCTCCGAAGCCAAGGGGTGGAGCCATTTGGCGAAGGCTTCTACCGAGTACACGAGCTTCATTATCAGACGAAGGCTAGAGGAGATGGGCTACATGAAAAATTTT…	A188	EST3125 Zea mays sperm cell cDNA library Zea mays cDNA clone Zmsp7925 5' similar to retrotransposon protein, mRNA sequence.	681 weakly similar to UP:Q7XBD4_MAIZE (Q7XBD4) Cinful1 polyprotein, partial (6%)	NA	NA	NA	NA	NA	NA	NA	NA	NA	NA	NA	NA	NA	NA	NA	NA	NA	NA	NA	NA
22323	CF273436	681 weakly similar to UP:Q7XBD4_MAIZE (Q7XBD4) Cinful1 polyprotein, partial (6%)	NC	OffOn	OffOn		A_92_P020716	inconclusive	No valid cDNA / EST result. Allow B73 result.	C	gDNA	59	2 of 80	8	81330083	81330142	8.03	NA	NA	NA	CCAAGTAAACCCAGCCACCTGGATTTCGGGAAATCCACCATCTCCGAAGGTGATTTGCCT	1	135	66	CF273436	CCAAGTAAACCCAGCCACCTGGATTTCGGGAAATCCACCATCTCCGAAGGTGATTTGCCTAAGCTGTTGAATTTGGGCTATTTCAGTGAAGCGAAGAAAGAGCTGGTTCGTTTTGGTGGGGAAGAGACTACTCCAAAGCCAGGAAAGGATGAAGTAGTGGTCTTCATAGTTTCTTTAAAGCTGGTTTAAGATTTCCTTTGAACAAGATGATTGCTGATGTATTGAAGATGTTTGGGATCTACCTTCATCAGCTAACTCCTAACGCTGTTGTTAGGCTTAGCGTTTATATCTGGGCTCTCCGAAGCCAAGGGGTGGAGCCATTTGGCGAAGGCTTCTACCGAGTACACGAGCTTCATTATCAGACGAAGGCTAGAGGAGATGGGCTACATGAAAAATTTT…	A188	EST3125 Zea mays sperm cell cDNA library Zea mays cDNA clone Zmsp7925 5' similar to retrotransposon protein, mRNA sequence.	681 weakly similar to UP:Q7XBD4_MAIZE (Q7XBD4) Cinful1 polyprotein, partial (6%)	NA	NA	NA	NA	NA	NA	NA	NA	NA	NA	NA	NA	NA	NA	NA	NA	NA	NA	NA	NA
22323	CF273436	681 weakly similar to UP:Q7XBD4_MAIZE (Q7XBD4) Cinful1 polyprotein, partial (6%)	NC	OffOn	OffOn		A_92_P020716	inconclusive	No valid cDNA / EST result. Allow B73 result.	C	gDNA	58	3 of 80	8	55864314	55864255	8.03	NA	NA	NA	CCAAGTAAACCCAGCCACCTGGATTTCGGGAAATCCACCATCTCCGAAGGTGATTTGCCT	1	135	66	CF273436	CCAAGTAAACCCAGCCACCTGGATTTCGGGAAATCCACCATCTCCGAAGGTGATTTGCCTAAGCTGTTGAATTTGGGCTATTTCAGTGAAGCGAAGAAAGAGCTGGTTCGTTTTGGTGGGGAAGAGACTACTCCAAAGCCAGGAAAGGATGAAGTAGTGGTCTTCATAGTTTCTTTAAAGCTGGTTTAAGATTTCCTTTGAACAAGATGATTGCTGATGTATTGAAGATGTTTGGGATCTACCTTCATCAGCTAACTCCTAACGCTGTTGTTAGGCTTAGCGTTTATATCTGGGCTCTCCGAAGCCAAGGGGTGGAGCCATTTGGCGAAGGCTTCTACCGAGTACACGAGCTTCATTATCAGACGAAGGCTAGAGGAGATGGGCTACATGAAAAATTTT…	A188	EST3125 Zea mays sperm cell cDNA library Zea mays cDNA clone Zmsp7925 5' similar to retrotransposon protein, mRNA sequence.	681 weakly similar to UP:Q7XBD4_MAIZE (Q7XBD4) Cinful1 polyprotein, partial (6%)	NA	NA	NA	NA	NA	NA	NA	NA	NA	NA	NA	NA	NA	NA	NA	NA	NA	NA	NA	NA
22323	CF273436	681 weakly similar to UP:Q7XBD4_MAIZE (Q7XBD4) Cinful1 polyprotein, partial (6%)	NC	OffOn	OffOn		A_92_P020716	inconclusive	No valid cDNA / EST result. Allow B73 result.	C	gDNA	57	4 of 80	8	56388663	56388604	8.03	NA	NA	NA	CCAAGTAAACCCAGCCACCTGGATTTCGGGAAATCCACCATCTCCGAAGGTGATTTGCCT	1	135	66	CF273436	CCAAGTAAACCCAGCCACCTGGATTTCGGGAAATCCACCATCTCCGAAGGTGATTTGCCTAAGCTGTTGAATTTGGGCTATTTCAGTGAAGCGAAGAAAGAGCTGGTTCGTTTTGGTGGGGAAGAGACTACTCCAAAGCCAGGAAAGGATGAAGTAGTGGTCTTCATAGTTTCTTTAAAGCTGGTTTAAGATTTCCTTTGAACAAGATGATTGCTGATGTATTGAAGATGTTTGGGATCTACCTTCATCAGCTAACTCCTAACGCTGTTGTTAGGCTTAGCGTTTATATCTGGGCTCTCCGAAGCCAAGGGGTGGAGCCATTTGGCGAAGGCTTCTACCGAGTACACGAGCTTCATTATCAGACGAAGGCTAGAGGAGATGGGCTACATGAAAAATTTT…	A188	EST3125 Zea mays sperm cell cDNA library Zea mays cDNA clone Zmsp7925 5' similar to retrotransposon protein, mRNA sequence.	681 weakly similar to UP:Q7XBD4_MAIZE (Q7XBD4) Cinful1 polyprotein, partial (6%)	NA	NA	NA	NA	NA	NA	NA	NA	NA	NA	NA	NA	NA	NA	NA	NA	NA	NA	NA	NA
22323	CF273436	681 weakly similar to UP:Q7XBD4_MAIZE (Q7XBD4) Cinful1 polyprotein, partial (6%)	NC	OffOn	OffOn		A_92_P020716	inconclusive	No valid cDNA / EST result. Allow B73 result.	C	gDNA	57	5 of 80	8	57744982	57745041	8.03	NA	NA	NA	CCAAGTAAACCCAGCCACCTGGATTTCGGGAAATCCACCATCTCCGAAGGTGATTTGCCT	1	135	66	CF273436	CCAAGTAAACCCAGCCACCTGGATTTCGGGAAATCCACCATCTCCGAAGGTGATTTGCCTAAGCTGTTGAATTTGGGCTATTTCAGTGAAGCGAAGAAAGAGCTGGTTCGTTTTGGTGGGGAAGAGACTACTCCAAAGCCAGGAAAGGATGAAGTAGTGGTCTTCATAGTTTCTTTAAAGCTGGTTTAAGATTTCCTTTGAACAAGATGATTGCTGATGTATTGAAGATGTTTGGGATCTACCTTCATCAGCTAACTCCTAACGCTGTTGTTAGGCTTAGCGTTTATATCTGGGCTCTCCGAAGCCAAGGGGTGGAGCCATTTGGCGAAGGCTTCTACCGAGTACACGAGCTTCATTATCAGACGAAGGCTAGAGGAGATGGGCTACATGAAAAATTTT…	A188	EST3125 Zea mays sperm cell cDNA library Zea mays cDNA clone Zmsp7925 5' similar to retrotransposon protein, mRNA sequence.	681 weakly similar to UP:Q7XBD4_MAIZE (Q7XBD4) Cinful1 polyprotein, partial (6%)	NA	NA	NA	NA	NA	NA	NA	NA	NA	NA	NA	NA	NA	NA	NA	NA	NA	NA	NA	NA
22505	TC292298	707 similar to UP:P93645_MAIZE (P93645) Vacuolar sorting receptor homolog (Fragment), partial (66%)	NC	OffOn	OffOn		A_92_P020889	EST	EST result. No valid cDNA result. B73 result (EST vs genome) agrees with EST result.	E	EST	0	1 of 1	9	131163751	131161707	9.05	no info	NA	4	ATGTAACCCCTGTAAATACCGTTCCCTGAATAAAGTTTCACCCTGTTGGGCTCCAACCAG	1	134	42	TC292298	AAGGGTTGCAGCTGCAAGAATACGTGGGGAAGCTATGAATGCAGCTGGGGTGATGACAATATGCTATACATGAGAGAGCATGACCCTTGCTTCAGCAAAGAGGGAACTGCCCCTACTGTTGGCGGGAGCTTCCTTTGGGTTATTTTTTTTGGACTTGTTTTTGCCGGGGTTGGGGCATACGCTGTGTACAAATCCAGGCTGGGGAGTTCCATGGATTCAGAGATCCGTGCCCTCATGGCTCAGTCCATGCCTCTGGATAACCAAGAAGGAGCAAACCAGCATCAGGTTGTGCCCCCCAATGATTTTTGAAGCTGCCCTCCTTTTTTGAAGCAGAAATAGAGGGGGGGTGCACCATTTCCCTTGTGGTGCTGCATCATTGGGTCATGGGTTTTCCAGGTA…	-	-	707 similar to UP:P93645_MAIZE (P93645) Vacuolar sorting receptor homolog (Fragment), partial (66%)	GRMZM2G067546_T01	GTTTGGCAGGGCTCTACTTGGACGGGGTGAGGAGAGGCGAGGAGAGCAGAGCAGGCAGCCGACGACTTCCCCACGCGGAGGCGTTGCTTCCCGGTCGTCCAACGCCTGGCATCCCTTCCTTCTCCTCACCCAGCAGCAGCCGGTCGGCCTCGGCTAGATCTCGCCGGCCGCCTCCAATTGGTTGTCCACTGTGGCCGGGCCGAGGGGTACTTATCTATAGGCCCGCAGATCTGCGCCTGCGCCCGTGGGAATCTCCGCACCTCGCTATCCGTCTCTTGGATAGATCGATCTTCCGTCGCTGGTTCCCCTTCGCCCCACACGAGTACTTCCAAGGAACTGGAACTTCCAGCCGGCACGGGGATTCGAGCTTCTGCTCTATCAGCAACTCCACTGGGCGCT…	cdna|est|omrna|protein	good	9	131161707	131169929	GRMZM2G067546	-1	WH	UniProtKB/TrEMBL	B6U0J6	Putative uncharacterized proteinVacuolar sorting receptor 1 ;	vacuolar sorting receptor 1 expressed	C:membrane C:cytoplasmic membrane-bounded vesicle F:receptor activity F:calcium ion binding F:protein binding C:plastid	vacuolar sorting receptor 1 precursor [Zea mays]	195646822	ACG42879	0	hypothetical protein SORBIDRAFT_01g036170 [Sorghum bicolor]
22514	TC294187	1438 UP:Q9ATN3_MAIZE (Q9ATN3) NOD26-like membrane integral protein ZmNIP2-1, complete	OnOff	OffOn	OffOn		A_92_P020898	sense gene model	No EST. cDNA result. B73 result agrees with cDNA result.	A	cDNA	60	1 of 1	5	206925988	206926047	5.07	yes	UTR	2	GACCACATCCAAGTGTGATTCATGCTCCATCGATCAGAGAGTGCGCACTTGTTTACTCCT	1	134	24	TC294187	NA	NA	NA	1438 UP:Q9ATN3_MAIZE (Q9ATN3) NOD26-like membrane integral protein ZmNIP2-1, complete	GRMZM2G028325_T02	GTGCACCGGCCACATCTGCTAGCAGCTAGCTCACTTCTCGGGGACCTGCCTCGTTCTTCTCCCCTATAAATACCTCCTAGAAGAGCGAACAAACAAGCAAGCAAGCAAGAGACTGAGAGAGGCAGGTAATACATACCTGCGACTGCGACGAGTGAGTAAAGCTTCATCTTCTTCCTCCTTCCTCCGGCCTCTTCCTGAGTGCTGCACGCAGTGCGTAGGAAGGAACTCGCGTACGTACGTGTGCTAGCTAGCTAGCTCGACCACGCGCAGCACGCAGGCGCGTAGTAGCTCGATCGATCGACCGCCGGCCGGAAATGTCGACCAACTCGAGGTCCAACTCCAGGGCCAACTTCAACAACGAGATCCATGACATCGGCACGGCGCAGAACTCCAGCATGC…	cdna|est|omrna	good	5	206922588	206926444	GRMZM2G028325	1	WH	UniProtKB/Swiss-Prot	Q19KC1	Aquaporin NIP2-1 (NOD26-like intrinsic protein 2-1)(ZmNIP2-1)(ZmNIP2;1)	nod26-like major intrinsic protein	P:silicate transport C:Casparian strip P:transmembrane transport C:integral to membrane F:silicate transmembrane transporter activity	NOD26-like major intrinsic protein [Zea mays]	99866966	ABF67956	4.96e-106	aquaporin NIP2-1 [Zea mays]
22666	TC315731	532 unknown	OnOff	OffOn	OffOn		A_92_P021039	antisense gene model	cDNA and EST results agree. B73 result agrees with cDNA result.	A	cDNA	59	1 of 1	3	212118226	212118285	3.08	no	UTR	1	GATCATTTTTTGTGTTATCGTAGGCGCAGCGTGGTACTTGCTGGCACAGGGTACTTTCTC	1	133	60	TC315731	GATAATACAGTCTAATGCTAGAATTAGTATTGTTTGGAGTTTTAACAGATTTTAGTTCATAAATTATCAATATCCATCGACAACTAACCCCATTTGGTTGCGGAAGGATGTTGATAATCTATATACTAAATCTACTAAGAGTTTTAAAATGGACCGGATTTTCGCATTTGATTGTATGAAGATTTCAGAATTCCAGTATTTCAGACGTTCTTGCTATTAACAGATGATACTATGGATGTGGTATATTAAAAAGACACAAGTGTCTCTAAAATATAGACCACGAACAAGTGTTAGCCAAGTGTATTTTAAATAAATGTCTACAAAATGTAAGTAGCTAAACGATCTAGATTCTGATTATAAGAAATTAATACGGATTCTTAAAATATCTGGATCCTTCAA…	-	-	532 unknown	GRMZM2G702204_T01	GACGTAATTTTAAATAGAATTAACTAACTATTAGCCGCAATTAGAGATCACAGCAAAGGATGCAAACTACCCAATTACCATGCATGTATAAGCATGAGACTACGAGCTCGTGATCAATCAAGGAGTAGGACAATGTTCTACGAAGCAGCATTCACAGCAAGCTGTACTCGCTCTCCTGGTCCTGGAGCAGGTACTGTGCATGTACCCTGGAGTCCGGCGGTCCTCCAACAAGACATGACTTGTTTGCGAAGTGGTACAAGAAAAGCAGCGGCTACACACTATTTCTGCTGAGCGACGTGTGCACGCAAAGCAAACCTGTTCGGTGTCCTTTATGTCATATCAACGCATCAGTGAGGAAAACACTGAAGAGCAGAGCCCCGTGGTGGATGCAGTGGAGCT…	cdna	good	3	212117811	212119062	GRMZM2G702204	-1	NH	-	-	-	-	-	sulfatase [Shewanella halifaxensis HAW-EB4]	167624435	YP_001674729	5.70586	-
22667	TC287942	1142 unknown	NC	OffOn	OffOn		A_92_P021040	sense gene model	No EST. cDNA result. B73 result agrees with cDNA result.	A	cDNA	60	1 of 1	3	162438431	162438490	3.05	yes	UTR	2	TTTTTTCACAGCATTTGGACGGCCTTTTGTCAAAGGCCATGAGCGATAAAGCTGGACTGT	1	133	58	TC287942	NA	NA	NA	1142 unknown	GRMZM2G054713_T01	CTTGTGACTGGGGTGGGGTATTGATACTCATTGCCTGCCTGCCCGGGCTCGGCTCATTGAACGCTAGCTGCTGCTTTGGGCGCTCGCTTTTCCTCGAGGGCTTTCTGAAAAGTTCGGGTACGTGTGCCCCCACATTCTCTTCGGACAGGCCTTTCGGCTATGTATAGAGGAGGAACCCCTGTGCTCCGCTGCCCAATTCCAACCCCAGCTTTGACTGCCCTCGCTTGGTGCTCAGTTCTTTCCTCTGCTCCTCCGCCTCTTCTCGCACCTCGGCACCTTCTTCGGCAACTGCGAGCGAGATGGAGGCGCAAGACGACTGCAAGTGGCGGCAGATCCCGGCGTTCGGCGACTGGAACGTGTGGGACGGCGACATGCCCGTCACCCAGTACTTCCAGGCAG…	abinitio|cdna|est	good	3	162437020	162439211	GRMZM2G054713	1	WH	RefSeq peptide	NP_001130093	hypothetical protein LOC100191186	-	-	hypothetical protein LOC100191186 [Zea mays]	212274419	NP_001130093	1.25e-59	hypothetical protein LOC100502338 [Zea mays]
[truncated: 227 more rows]
[truncated: 7 more columns]
