# Supplementary material for: Maize microarray annotation database
Source: Plant Methods. 2011 Oct 1;7:31. doi: 10.1186/1746-4811-7-31 (PMC3198759; doi:10.1186/1746-4811-7-31)
Supplement: Additional file 14 — Re-annotation of genes up-regulated in maize root cortex during aerenchyma formation. Rajhi et al. [32]; Table S2. [file 1746-4811-7-31-S14.XLS]

## Sheet: CommonGene-2fold-UP
Table S2 List of genes whose expression was up-regulated in maize root cortex during aerenchyma formation																					Agilent probe	Evidence					Position on genome					Probe match WGS transcript			Agilent probe				EST information					Zm WGS transcript information
FeatureNum	Accessions (from DFCI Maize Gene Index)	ProbeName	GeneName (from DFCI Maize Gene Index)	Gene ID (from MaizeSequence Database)	E-value (for MaizeSequence DB BLAST)	Hyp_average_Siganal Intensity	Aer_average_Siganal Intensity	-MCP_average_Siganal Intensity	+MCP_average_Siganal Intensity	FDR p-value_Hyp vs Aer	Hyp vs Aer_Average Ratio	FDR p-value_-MCP vs +MCP	-MCP vs +MCP_Average Ratio	RAP DB Build 5 OsID	RAP DB Build 5 Description	E-value (for RAP DB BLAST)	LOC number (from MSU)	MSU Rice Gene Putative Function	E-value (for MSU DB BLAST)		ID	Annotation group	Comment	Category	Position type	Identity score (or e-value)	Result number	Chr	Start bp (probe)	End bp (probe)	Core bin	Sense direction	Gene feature	Probes per gene model	Sequence	Block	Column	Row	EST AccNr	Sequence	Origin	GenBank Description	Walbot lab annotation	WGS transcript ID	Sequence	Evidence type	CDS status	Chr	Start bp (cDNA)
45116	gb|TC279794	A_92_P041968	TC279794	GRMZM2G040689	0	208086	1205	115233	2944	0	200.99	0	45.42	Os06g0643500	Similar to ADR11 protein (Fragment).	1e-77	LOC_Os06g43600	LTPL129 - Protease inhibitor/seed storage/LTP family protein precursor, expressed	2e-77		A_92_P041968	sense gene model	No EST. cDNA result. B73 result agrees with cDNA result.	A	cDNA	60	1 of 1	9	94474688	94474629	9.03	yes	UTR	2	ATTGTGTTGCGTCTGCTGTAGTTTCTAATTTTCTAGATGTGCTTTCGGTTTGGTCTGTAG	1	1	40	TC279794	NA	NA	NA	1396 similar to UP:Q06763_SOYBN (Q06763) ADR11 protein (Fragment), partial (61%)	GRMZM2G040689_T02	AGGGTGCGCACTCCGATCCTGCCCTCTAATAACAGCAGCAGCAGCAGCCGCCATGGAAGCCAGCAGCAAGAAGCTCCAGGCGTTCATCCTCACGCTGCTGCTGGTGCTCTCCACCGCCGTGACTCCCATCCTCTCGCTGTCAGTGCCAGACGACGAGGTAGCCTGCGACTGCGATAAACCCAAGGCGCCCAAGCCGTCGCACCCGCCCAAGACCAAGCCCTCCCACCCGTCGCCGTCGCCGAAGCCCAAGAATCCCAAGCCACCCAAGGGCAGCACCGGGTACCCAGCGCCGGGGCACCAACCGCCCAAGAGCCCCTCCTACCCCCCGGTCGTCGGCCCTCCCAAGGGCCCCGTCACGCGCCCGCCAGTCATGCGTCCGCCGGTCGTCGGTCCTCCCAA…	cdna|est|protein	good	9	94474143
28485	gb|TC310712	A_92_P026516	TC310712	GRMZM2G013448	0	147018	1156	65693	3728	0	139.28	0	19.24	Os01g0580500	Similar to 1-aminocyclopropane-1-carboxylate oxidase (Fragment).	5e-126	LOC_Os01g39860	1-aminocyclopropane-1-carboxylate oxidase protein, putative, expressed	9e-126		A_92_P026516	sense gene model	No EST. cDNA result. B73 result agrees with cDNA result.	A	cDNA	60	1 of 1	8	138862567	138862626	8.05	yes	UTR	2	TGCTTCTTGTTCGATCCATTGTCTGCATGCGTACTGTTGCGTGTTTAAATTTAGCAAATC	1	99	151	TC310712	NA	NA	NA	1349 weakly similar to UP:Q84QS2_ELAGV (Q84QS2) 1-aminocyclopropane-1-carboxylic acid oxidase, partial (69%)	GRMZM2G013448_T04	GCTACCCATATACCTTCCTCTCATGCAGCAGCGAACAACACAAATTAAGTAGTGGAGTGTCAGAACTTGGGAGGCACAAATTAAGTACAAAGCAGTCTAATTAATGACGGGCCCGATGGAGATTCCGGTGATCGATCTCGGCGGCCTCAACGGCGGCGGCGAGGAGAGGTCGCGGACCTTGGCGGAGCTCCACGACGCCTGCAAGGACTGGGGCTTCTTCTGGGTGGAGAACCACGGCGTGGACGCGCCGCTGATGGACGAGGTCAAGCGCTTCGTCTACGGCCACTACGAGGAGCACCTGGAGGCCAAGTTCTACGCCTCCGCCCTCGCCATGGACCTCGAGGCCGCCACCAGAGGTGACACTGATGAGAAGCCCTCCGACGAGGTGGACTGGGAGTC…	cdna|est|omrna|protein	good	8	138861203
42426	gb|TC289691	A_92_P039685	TC289691	GRMZM2G300965	0	19778	217	12741	1183	0	117.72	0	10.72	Os12g0541300	Similar to Respiratory burst oxidase homolog protein B.	1e-145	LOC_Os12g35610	respiratory burst oxidase, putative, expressed	2e-145		A_92_P039685	sense gene model	No EST. cDNA result. B73 result agrees with cDNA result.	A	cDNA	60	1 of 1	10	24649919	24649860	10.03	yes	UTR	2	GATGTGGACCACCACGAAGCAGGACATGATAGTTTCATTCGTGAAGCAAGTTATTCCTGG	1	17	149	TC289691	NA	NA	NA	1489 similar to UP:Q5ZAJ0_ORYSA (Q5ZAJ0) Respiratory burst oxidase protein B, partial (40%)	GRMZM2G300965_T01	ATGAGCAAGAACTTGATGCAAGCGTTGCTCTTCTTTCTCCTGCTGCTAATTAAATTCTTCCCTTCTCATACTAGCGTGCCTCACGCAATGAATGCCATGCAGGACCTTCCATCCATTGCCATGTCGTCAAACCAGAACGAGAGCGGCGGCGGCGGCGGCGCGGGACCGCCGCTGCCGACGGCGTTCAAGAGCCCGTCCACGGACGGCAAGAGCGGCAGCCGCCGGAGCACGCGGTTCAAGGACGAGGACGAGTACGTGGAGGTCACGCTCGACGTCCGGGACGGCGGCGGCGGCGGCGACGACGTCGCCGTCCTGGCCATCAAGGACGACGTCCGCGACGACACGCAGGACGCCGCGTCGCTCCTGGACCGCCCGGCGCCCGGCGGGGCGGGGGGCGGC…	abinitio|est|omrna|protein	good	10	24649645
19653	gb|DN229381	A_92_P018203	DN229381	GRMZM2G103182	0	5035	63	4239	270	0	88.1	0	23.54	.	.	.	.	.	.		A_92_P018203	inconclusive	cDNA and EST results agree. B73 result doesn't agree.	B	cDNA	60	1 of 1	5	None	None	5.03	no	NA	2	TCTTCTAGCTCTCTTTCCTTCTCTGCAACCATTTGCTCATATATCTCATTTGCAAGCGGA	1	151	135	DN229381	TTCGAGCATTCAAACAGATTGCACGTAGTTCTGACAAAGTTCTAACCACAAAATATGTTCTAGCAAGGTAGAAAAACCTTAAGCAAAGGCATCATCCTCAGACTTGGTATGCATCCCTACCTCAATCTTTCTGAAGTTTCAGGACAGCTCGTAGCAGTGCATTGGTCTCTTCAAACTTGGTATGCAACCCCTTCACTTCCTCTTGGGTCTGGCGCAGCAAACTTTGGTTTTCTTCAAGTGTGGCCTGTTGAGCTTGGAGGGTGACTTTTGTGCTTCTCCTTCTTCTAGCTCTCTTTCCTTCTCTGCAACCATTTGCTCATATATCTCATTTGCAAGCGGAGTACGACCATTTCGGGGACTATTCGTACATTCCCCAAAGAAATCAACAGCATCCGGCTC…	inbred B73	MEST1026_H09.T7-1 UGA-ZmSAM-XZ2 Zea mays cDNA, mRNA sequence.	750 unknown	GRMZM2G103182_T04	GCAGAAAGTTCGAAGGCAGAAAACTACTTCATGGCTAAGAGAGCAAGTATTACAGCTTGGCCCAACGTTTATTAAGCTCGGGCAGTGATCCTCCACTAGATCTGATTTATTTCCTAGAGAATTTGTGGACGAGCTTGCTACTGAAATGTAAAGTTACCATGTGCTCCTGAAATGTAAAGTTACCATGTGCTCCAATTACTTCTGTGCTAAATGAGAGGACTAAGTACAACAACATGGAGCCGGATGCTGTTGATTTCTTTGGGGAATGTATGAATAGTCCCCGAAATGGTCGTACTCCGCTTGCAAATGAGATATATGAGCAAATGGTTGCAGAGAAGGAAAGAGAGCTAGAAGAAGGAGAAGCACAAAAGTCACCCTCCAAGCTCAACAGGCCACACT…	est	good	5	64438995
25856	gb|TC294506	A_92_P024047	TC294506	GRMZM2G010447	3e-163	905	34	637	136	0	32.76	0	5.72	Os01g0815400	Conserved hypothetical protein.	4e-21	LOC_Os01g59970	expressed protein	6e-21		A_92_P024047	antisense gene model	No EST. cDNA result. B73 result agrees with cDNA result.	A	cDNA	54	1 of 1	3	186216481	186216428	3.06	no	UTR	2	CAACAAGCAATGTACTCTCCTTCGCTTCGCTACTTATAAAACTCTCAAGACAGCGCAGCA	1	114	140	TC294506	NA	NA	NA	882 similar to PRF:NP_190335.1:15232819:NP_190335 expressed protein (Arabidopsis thaliana), partial (29%)	GRMZM2G010447_T01	GTGTGTGTGAAAGATCGAGAGCGCCGCTCAACGAATAGAGCGGTTTCTCTGCCTTGTGTCTTTCCTCTGTCCTGTGGTCTGCGGTGGCCGCAGCTGCGGCGCGCGGTGATGGAGTTCACATCTAAAAAGACGGCTTCGCTTGCCCTCCTCTGCCTCAAGCTCTCCTGCCTCCTCCTCCTTCTTCTTCTTCCCCGGTCTTCCTCTGCTGCGCCTCTGTCCAGAAGCCTGTCGCTGACGAGGAACCGCCTGCAGCCCGCGGATGACCCTGCTCCGGAGGTTCCCGCTCCCGCCCAGCAGGGTGCGGGTGCTGGTGCTGGTGCGGTGGGAGCTCGAGACCCCGGCGGCGAGGTGGCGGTGAGGATGGACATCGAGGTCAACGACTACCCTGGGTCCGGTGCC…	est	good	3	186215234
1997	gb|TC293679	A_92_P001632	TC293679	GRMZM2G406313	0	64478	2422	151424	4554	0	31.76	0	37.12	Os02g0662000	RCc3 protein.	1e-91	LOC_Os02g44310	LTPL112 - Protease inhibitor/seed storage/LTP family protein precursor, expressed	2e-91		A_92_P001632	sense gene model	cDNA and EST results agree. B73 result agrees with cDNA result.	A	cDNA	60	1 of 1	4	152972806	152972865	4.06	yes	UTR	1	TGCATATGCACGCACACGATGATGAGTGAATGAGTGATGCATATTATGGTTTGGTTGCAT	1	255	87	TC293679	TGTGTTGGGATCTCTAACCACTGCATTATTGGCTATAGAGAGTGATCGCGATCGTGGTAGCTCCTGGCTTTGTGATCGAGACGAGCAATGGCGTGCAAGGCATTTGCGCTGTTCCTGGCCGTGAACCTGGTGGTGCTGGGCGTAGCCAGCGCCTGCTCGCCCTACTGCCCGACCCCGACCCCGACCCCCTCGACGCCGACGACGCCCACGCCCACGCCGTCGTCGTTCGGCAGGTGCCCCCGCGACGCGCTCAAGCTTGGCGTGTGCGCCAACGTGCTGGGCCTCATCAAGGCGAAGGTGGGCGTGCCGCCCGCGGAGCCGTGCTGCCCGCTGCTGGAGGGTCTCGTCGACCTGGAGGCCGCCGTCTGCCTCTGCACCGCCATCAAGGGCCAAATCCTC…	-	-	780 homologue to UP:Q40721_ORYSA (Q40721) RCc3 protein, partial (98%)	GRMZM2G406313_T01	ATGGCCGCGGGGTTCATCACATGAACGCTATTGTGCCTAGTGCACCGATTTATTAATCACCCGAGGCTGTACTATAAATACATCGGTAATACTGTGATCAAAGCATCGCAAACAAGATCTCTAACCACTGCATTATTGGCTATAGAGAGTGATCGCGATCGTGGTAGCTCCTGGCTTTGTGATCGAGACGAGCAATGGCGTGCAAGGCATTTGCGCTGTTCCTGGCCGTGAACCTGGTGGTGCTGGGCGTAGCCAGCGCCTGCTCGCCCTACTGCCCGACCCCGACCCCGACCCCCTCGACGCCGACGACGCCCACGCCCACGCCGTCGTCGTTCGGCAGGTGCCCCCGCGACGCGCTCAAGCTTGGCGTGTGCGCCAACGTGCTGGGCCTCATCAAGG…	cdna|est|omrna|protein	good	4	152972191
3087	gb|DT642867	A_92_P002622	DT642867	GRMZM2G040689	3e-134	806	29	305	28	0	31.05	0	11.45	Os06g0643500	Similar to ADR11 protein (Fragment).	5e-13	LOC_Os06g43600	LTPL129 - Protease inhibitor/seed storage/LTP family protein precursor, expressed	9e-13		A_92_P002622	antisense gene model	cDNA and EST results agree. B73 result agrees with cDNA result.	A	cDNA	57	1 of 1	9	94474768	94474827	9.03	no	UTR	2	CTTCTTCAGCTTGGAACGACGAAACATACCACATCCTCTCATGTCGATCTCTCTTCAAAC	1	248	118	DT642867	AATAGAAAACATCATGCATTTTGTTATCCAGTTCCCGAACGCAAGACAAATATCAACGGGAATTATTAGCAAACAACCGCCACCCATTTCCCTTGCATCAAATCAAAATTAACCAAATAAAGCTGCAGGGTCTACAAACAAAACCGAAAGCCCATCTAGAAAATTATAAACTACCGCCGACGCCACACAATAAATATGGGGAAAAAAATGATCGATCCATCCTTAGCTGATCGACCCGGGCGTTGTTACTCTCTTCCACCTCCGGGGTGCCTTCTTCAGCTTGGAACGACGAAACATACCACATCCTCTCATGTCGATCTCTCTTCAAACCACCGAAGAACTGGATGCTAACTCACTCCAAAACCCATGTTCACGGATAAATGGACGCCTGAGCCGGGG…	B73	ZM_BFb0101J08.f ZM_BFb Zea mays cDNA 3', mRNA sequence.	541 weakly similar to OMNI:GMSORF1613::: cephalosporin acylase (Mycobacterium smegmatis str. MC2 155), partial (4%)	GRMZM2G040689_T02	AGGGTGCGCACTCCGATCCTGCCCTCTAATAACAGCAGCAGCAGCAGCCGCCATGGAAGCCAGCAGCAAGAAGCTCCAGGCGTTCATCCTCACGCTGCTGCTGGTGCTCTCCACCGCCGTGACTCCCATCCTCTCGCTGTCAGTGCCAGACGACGAGGTAGCCTGCGACTGCGATAAACCCAAGGCGCCCAAGCCGTCGCACCCGCCCAAGACCAAGCCCTCCCACCCGTCGCCGTCGCCGAAGCCCAAGAATCCCAAGCCACCCAAGGGCAGCACCGGGTACCCAGCGCCGGGGCACCAACCGCCCAAGAGCCCCTCCTACCCCCCGGTCGTCGGCCCTCCCAAGGGCCCCGTCACGCGCCCGCCAGTCATGCGTCCGCCGGTCGTCGGTCCTCCCAA…	cdna|est|protein	good	9	94474143
38565	gb|TC289269	A_92_P036051	TC289269	GRMZM2G053503	0	124878	4134	61281	13821	0	30.88	0	4.33	Os01g0313300	Similar to EREBP-3 protein (Fragment).	5e-36	LOC_Os01g21120	AP2 domain containing protein, expressed	9e-36		A_92_P036051	sense gene model	No EST. cDNA result. B73 result agrees with cDNA result.	A	cDNA	60	1 of 1	8	35562762	35562821	8.03	yes	UTR	1	TCCTGTAATTTTGTTGAACCCATCCATTGTTTCGTGACTACTGTGTGTCCCTGTAACTCG	1	40	51	TC289269	NA	NA	NA	1050 homologue to UP:Q6DKU6_MAIZE (Q6DKU6) Ethylene-responsive factor-like protein 1, complete	GRMZM2G053503_T02	ATACCGCCGAACCAAATCCAACGTCCACAGAAAAGAAAACACATTCCCGTCGACTCCCCTAGTTTCATCCTATTCATTTCTCCCCCCAAACACTCCAGCTACTAGTTACTCGAGGAATCCATGTGCGGCGGCGCAATCATCTTCGACTACATCCCGGCGCGGCGCCGGGTGTCGACAGCCGACTTCTGGCCTGGTTCTGAAGCAGACGCCGAGGACATTCATGCCTCGCACTCCACTGACCCACAGAGAGCGCCGCCGCCGCGCGCGAAGGCGAAGCCTGGGCGCCGCAAGAACCAGTACCGCGGGATCCGGCAGCGGCCGTGGGGCAAGTGGGCGGCGGAGATCCGCGACCCCGTGAAGGGCGTCCGCGTCTGGCTCGGCACCTACCCCACCGCTGAG…	cdna|est|omrna|protein	good	8	35561736
31699	gb|TC281220	A_92_P029561	TC281220	GRMZM2G036861	0	2381	151	4065	695	0	29.73	0	6.19	Os03g0254800	Similar to Chorismate synthase 1, chloroplast precursor (EC 4.2.3.5) (5- enolpyruvylshikimate-3-phosphate phospholyase 1).	0	LOC_Os03g14990	chorismate synthase 2, chloroplast precursor, putative, expressed	0		A_92_P029561	sense gene model	No EST. cDNA result. B73 result agrees with cDNA result.	A	cDNA	60	1 of 1	9	141940944	141941003	9.06	yes	CDS	4	GTGGCTCAGTGCGAGATGTTCGCGCTCAATACTGCACTTCAAGAACCAGTTGGCTCTTTC	1	80	14	TC281220	NA	NA	NA	1606 similar to UP:AROC2_LYCES (Q42885) Chorismate synthase 2, chloroplast precursor (5-enolpyruvylshikimate-3-phosphate phospholyase 2) , partial (91%)	GRMZM2G036861_T05	CGACACCAACGACTAGACAAACTTGTGTTGTGGCTTAGCTCGTTTGGCTCGCGAGCTAGCTCACGAGCTAACCCGAGCTGGCTCATTAGAGAACCGAGCTAGAATGCTAGCTTGGCTCGTTACAAAATTAAAACGAGCCGAGTCGAGCCGAGTCGAGCGAGTTATCGAGCCACGAGTATTTTGTCCAGCTCTACCTGCAACATCGTCCCACTTGTTCCAGGTGAAACAGAACACCGTGTCAAGGGAGCGTCAGAACGTTGAGCTTCTAGCAAGAGGGCGCCATGACCCATGCGTCGCCCCTCGAGCTGTTCCTGTGGTGGAATCCATGGCCGCGTTGGTCCTCATGGACCAGCTGATGGCGCACGTGGCTCAGTGCGAGATGTTCGCGCTCAATACTGC…	est	good	9	141935141
8032	gb|TC280914	A_92_P007284	TC280914	GRMZM2G009719	0	25598	910	13751	3838	0	28.94	0.003	3.45	Os01g0303800	UspA domain containing protein. UspA domain containing protein.	6e-122	LOC_Os01g19820	universal stress protein domain containing protein, putative, expressed	1e-121		A_92_P007284	sense gene model	No EST. cDNA result. B73 result agrees with cDNA result.	A	cDNA	60	1 of 1	8	36506142	36506083	8.03	yes	UTR	1	CCTCATTGTCAAGAGGCCCAAGGAGTAGAAGGTTCCTCGCATGTAACGCTGCAGCTTAGC	1	219	88	TC280914	NA	NA	NA	1002 Zea mays clone EL01N0442E10.c mRNA sequence	GRMZM2G009719_T01	GGAAACCCAGCGGCGGCCGCGGGCGCCCCAAACCCAGGGCAGAGTCGCAGGGTGACGCGGATAGCCCATCATGGCGCCGCAGCAGCCGTGAAGCACAAGAGCTTTGCTGCAGCACGACGGCTTTGTCCTCTCTCCTTTAAAGCGGACTGCTCTCCTCAATTGTCAGGCAGTAGCATCCATTTGATTGTTCTATCCTCTTCTCTGTTCTCACCCCCTTGCAAGCAACAATCGTTCACCGATCGATCCAGTGCGTCCTGCATGGAAACTGCCGCCGTCGCCGCCTCCAGTGCCGGGCGCCGCATCATGGTGGCCGTGGACGAGGGCGAGGAGAGCCTGCACGCGCTCAACTGGTGCCTCGCCAACGTCGTCTCCCCGGCAGGAGGCGACACGCTGGTGCTC…	cdna|est|omrna|protein	good	8	36505635
37125	gb|TC289693	A_92_P034693	TC289693	GRMZM2G430680	0	25778	962	54977	780	0	27.65	0	71.05	Os07g0266700	Conserved hypothetical protein.	7e-05	LOC_Os02g21840	retrotransposon protein, putative, unclassified	1e-07		A_92_P034693	inconclusive	No EST. cDNA result. B73 result doesn't agree.	D	no result	NA	NA	NA	NA	NA	NA	NA	NA	NA	TAGCCTTATCCCAGCCTGGTTGTTGCCTCTCGCTCCCTATGATGCCCATGACATCTCCCC	1	48	42	TC289693	NA	NA	NA	1312 similar to UP:O02402_PINFU (O02402) Insoluble protein, partial (4%)	NA	NA	NA	NA	NA	NA
18101	gb|TC291345	A_92_P016737	TC291345	GRMZM2G022679	0	13315	516	2946	69	0	25.55	0	78.12	Os01g0757200	Similar to GA 2-oxidase 4.	0	LOC_Os01g55240	gibberellin 2-beta-dioxygenase, putative, expressed	0		A_92_P016737	sense gene model	cDNA and EST results agree. B73 result agrees with cDNA result.	A	cDNA	60	1 of 1	3	196062766	196062707	3.07	yes	UTR	1	TTTTTTGTGTGGTGGGTGCAGGGTTTCCGCAAAGTTGCTAATGGCCTGTTCTGGTGCTTG	1	160	10	TC291345	CACGCACACCGCCTCGACTCGACTCCCACCTCCCCTGTTCTCACCGTGCTTGCCCTGTTTCCACCTCTGCTGCCCATCCGCCTCGCTTGCCCGCCGTACAGTACAGGCCAGACAGCCATGGTGGTGCTCGCCAAACCGCCTGTCGTCGACCAGATCCCGCTCCTGCGGTCCCCGGGCCCCAGGGACAGCTTCTCGGGAGTGCCGGTCGTCGACCTGTCCAGCCACGGCGCGGCGCGGGCGATCGTCGACGCCTGCCAGCCCTTCGGGTTCTTCAAGGTCGTCAACCACGGCGTGGCCGCGGCCACCATGGACAGGGCCGAGTCCGAGGCCGTCAGGTTCTTCGCGCAGGCGCAGGCGGACAAGGACCGCGCGGGGCCGGCGTACCCGTTCGGGTACGGC…	-	-	1534 similar to UP:Q8S0S6_ORYSA (Q8S0S6) Gibberellin 2-oxidase, complete	GRMZM2G022679_T01	CCCCCCACATGCACTTGCTGCAGGAGCAGCCGTAGTACACACGCACACCGCCTCGACTCGACTCCCACCTCCCCTGTTCTCACCGTGCTTGCCCTGTTTCGACCTCTGCCCATCCGCGCTCGCGTGCCCGCCGTACAGTACAGGCCAGACAGCCATGGTGGTGCTCGCCAAACCGCCTGTCGTCGACCAGATCCCGCTCCTGCGGTCCCCGGGCCCCAGGGACAGCTTCTCGGGAGTGCCGGTCGTCGACCTGTCCAGCCACGGCGCGGCGCGGGCGATCGTCGACGCCTGCGAGCGCTTCGGGTTCTTCAAGGTCGTCAACCACGGCGTGGCCGCGGCCACCATGGACAGGGCCGAGTCCGAGGCCGTCAGGTTCTTCGCGCAGGCGCAGGCGGACAA…	cdna|est|omrna|protein	good	3	196062524
24888	gb|TC296919	A_92_P023143	TC296919	GRMZM2G441906	1e-84	9856	415	3934	866	0	25.5	0	6.08	Os01g0194600	Thioredoxin fold domain containing protein. Thioredoxin fold domain containing protein.	3e-15	LOC_Os01g09830	OsGrx_A2 - glutaredoxin subgroup III, expressed	5e-15		A_92_P023143	sense gene model	cDNA and EST results agree. B73 result agrees with cDNA result.	A	cDNA	36	1 of 1	8	21753380	21753324	8.03	yes	UTR	2	ACTAGTACTAGTGCTGTGCACATGCATGATTGCCGTGTACATACATCCTATCCCCTTCCT	1	120	36	TC296919	ATTGTGTTGGGCCGCTCTCAGCTAATCGGCACGCAGGCCGGCCGGCTGTGTGGGTGGGGTGGTCCAGGTCGAGAGCATGCAGGCGGTGGGCATCCGGCGGCGCGGGCTGACCATCGACCCGGCGGGGGAGGAGGAGGCCCCCGCGGCGCGCGTGGGGCGGCTGGTCCGGGAGAGCCCCGTGGTGATCTTCGCGCGGCGCGGCTGCTGCATGGCGCACGTGATGCGGCGGCTGCTGGCGGCCGTGGGCGCGCACGCCACCGTCATCGAGCTGGGCGGCGGCGCGGAGGAGGAGGAGCTGGCGGCGGCCGAGGGCGGCGGCGGCGGCGGCGGCGGCGTCCCGGCGCTGTTCGTGGGCGGCGACCCCGTCGGCGGCCTCGAGGGTCTCATGCGGCTCCACCT…	-	-	675 similar to UP:PHX2B_HUMAN (Q99453) Paired mesoderm homeobox protein 2B (Paired-like homeobox 2B) (PHOX2B homeodomain protein) (Neuroblastoma Phox) (NBPhox), partial (9%)	GRMZM2G441906_T01	CCGCCACCGCCACCCGCTCCGTGGAGTGGCGTACGTGGCGCCGCGTTGAATTAATGGCGTCCCTCCCCATCCGGTTCCGGCCCGGGCACGTGACGGTGACGCAACCTCCGGCCCCACGCATCCCCCGTCAGGCCGTCACCGGCCCGCCTGACGTCACCTTCCCCGTCACCCCACCCGGCCCGCCGGTATGCCGGGGGGGCCATTAGGCCATGTGGTGTGTCTGCCTCTGCCCGTCTGCCGCCCCGGCCGGGTATATATATGCGGTTGCGGTCCTCTCGTCTAGGCGAGCTCGTCCGGTCCCGTCGATCTTCCAGGCCGCCGCTCTCAGCTAATCGGCACGCAGGCCGGCCGGCAGGTGGGTGGGTGGGTGGGTGGTCCAGGTCGAGAGCATGCAGGCGG…	cdna|omrna|protein	good	8	21753325
18950	gb|TC288289	A_92_P017541	TC288289	GRMZM2G417089	0	14508	572	4673	865	0	25.11	0	5.39	Os03g0430400	Similar to Nuclear protein 5qNCA.	5e-86	LOC_Os03g31594	jmjC domain containing protein, expressed	1e-85		A_92_P017541	sense gene model	No EST. cDNA result. B73 result agrees with cDNA result.	A	cDNA	56	1 of 2	1	248515776	248515831	1.08	no	CDS	1	TGATTGTTTCACTGCTGACTGGGAAGATGGAAGGCGTAAGGGCTGTACCGACCCAAGCTT	1	155	12	TC288289	NA	NA	NA	1437 similar to UP:Q6AUV7_ORYSA (Q6AUV7) JmjC domain containing protein, partial (16%)	GRMZM2G115798_T01	GAGAGTTCAAATGACCACATCTATTCAGGTCAATTACCAACATCAGCATCAGACATGCTGAACAGCAATTCACCATAGCCCGCTACATGAAGAGTCTGGTACAACGAGCATCTAGCATATTATTCTTCCAAAACGGTGTCAACCGGCAATCGCCACATATGAACAAAAGCAAGACGCCATAATGGCGCCCAGGGGTGACGAAATGCCTGGTCTATTCTACAATCTAGAGTCTACACTTACAACCTGGTACCAAAATAACCACGTCAAGGTTGGGTCGGTACAGCCCTTACGCCTTCCATCTTCCCAGTCAGCAGTGAAACAATCAACCACCTACACGATTGCCAGAGCCTTTCAGGAGATTGCGCTGCCTTTTAGGAGGCTTCACATCAACAGCGCCAG…	est	good	1	248514992
18950	gb|TC288289	A_92_P017541	TC288289	GRMZM2G417089	0	14508	572	4673	865	0	25.11	0	5.39	Os03g0430400	Similar to Nuclear protein 5qNCA.	5e-86	LOC_Os03g31594	jmjC domain containing protein, expressed	1e-85		A_92_P017541	sense gene model	No EST. cDNA result. B73 result agrees with cDNA result.	A	cDNA	56	2 of 2	1	248515776	248515831	1.08	yes	UTR	2	TGATTGTTTCACTGCTGACTGGGAAGATGGAAGGCGTAAGGGCTGTACCGACCCAAGCTT	1	155	12	TC288289	NA	NA	NA	1437 similar to UP:Q6AUV7_ORYSA (Q6AUV7) JmjC domain containing protein, partial (16%)	GRMZM2G417089_T01	ATGGCCATCCCGGAGGACCTAGAGGGGACCTCGGGCGATGGCGGGGTGACGAATCGCGGGAGTAGAGGGCGGCGAAAAGGCGCGGCGAAGGGGCGCGGGAGGGGCAGGCCGCGGAGCGCCGACAGATCCTTTCCGCCGCCGGCGATGGCTGGGGTGGCGGTCGGGGACAGGGTGCTCAGGGAGAGGAGGCACACGACCAACGTTTTCTGCGAGCGCGACACGGATGTTGACGATGAGTGGGCTAATTTCTATGCGGAAAGGTTTTGTTCTCAAATTTGGCCCTGTATAAATCAAAACCTCAATGCCCTTAGTAAATTTGTTTTTGACCTTGTTTACTTGCAACTACCACTTGTGCAGCGATTATCCATTCGTGTAATTTACTCCTCTCTTGATGATGTT…	abinitio|cdna|est|omrna	good	1	248509167
450	gb|TC290392	A_92_P000325	TC290392	GRMZM2G145750	1e-60	7459	357	4033	175	0	23.82	0	24.7	Os04g0672300	Conserved hypothetical protein.	2e-16	LOC_Os04g57650	expressed protein	4e-16		A_92_P000325	inconclusive	EST result. No valid cDNA result. B73 result doesn't agree.	D	no result	NA	NA	NA	NA	NA	NA	NA	NA	NA	GCCTAGTCGTCTGAAGAGGACCAGGGGAGATCAGATGCAGCGTTTCTGTCTTTATTCGTG	1	264	121	TC290392	TCCGGTAAATAAAAAAGGTCCGCTTCTTCAGCTTTTTGAGAAGATAAACAAGACTGCCCTTCAGCTGAGTGCTCGGAAGAAGTGGGAGGGATTTCACGGTTCATATCCGTATATATCTGCCTCGAGGACGAGGAACCCGCTGCGAGAAAAAGGGAGTGGACAGGGGCTCGGTCACTCACGAGCTATGGACAGAACCGCCAATGCGGTGTTGGATATCGAGGGTCTGCCTCAACCACCTGATAAATGCTGCTCCGGAAGTCCAAAAATGACCAGGGCCTTGTCACGCAAGGGTTCGAATCGGATGGAAAGGAAGGGTGGTGATGAGCTGCTGGAGCAAGAGGATCTGGCCAGAAAACTTATCATCAAAGTTGTGCCATCTCAGCTGGAGCAGCAGCGGGC…	-	-	826 similar to GB:CAE03606.2:38345628:OSJN00095 OSJNBb0004A17.8 (Oryza sativa (japonica cultivar-group)), partial (64%)	NA	NA	NA	NA	NA	NA
37136	gb|TC281230	A_92_P034704	TC281230	GRMZM2G147051	0	6909	367	4366	766	0	23.49	0	6.29	Os05g0436100	Similar to predicted protein.	0	LOC_Os05g36050	serine/threonine-protein kinase, putative, expressed	0		A_92_P034704	sense gene model	No EST. cDNA result. B73 result agrees with cDNA result.	A	cDNA	60	1 of 1	8	101179135	101179194	8.03	yes	UTR	2	GCAACATGGAGATGGACATGCTGCAACTCTGCTCCGTCGTTAATTAAAGGTTCCCTTCCT	1	48	20	TC281230	NA	NA	NA	2041 similar to UP:Q7KSQ2_DROME (Q7KSQ2) CG17309-PB, isoform B (Cg17309-pc, isoform c), partial (4%)	GRMZM2G147051_T03	CTCATCACTACTAGTGATCAGACCAGTGAGCTAGCGACTGTACCATGCAGCAGCTGTAGGAGAGCCTGGTGGTAGGTAGGATAGGAGTAGCGCCAGCCGCCAAGTGCGCGTCCGGGCTGGCTGCTTCGGCGAGCAGGAGGGAGCCGCACCGCCGGGCTCCCGCAATGTCGCCTCCTCCGCCCCCGCCGCTGCTGCGCAACGAGCTGTCGCGCAGGACGGCGGTGCTGGGCCTGCGCCTGTGGGTGCTGGTGGGCATCGCCGTCGGGGCCGCCTTCGTGCTGCTCCTCGTGCTCATCTCCCTCCACCTCGCCGCGGCGCGGCGGAGGCGGCCCAGGAAGGGCGTCGCGCACGCGCCCGCGCACGCGCCGGCGGGGGCGCCGCCGCTGTCCCCGTCCACCA…	cdna|est|omrna	good	8	101176458
34446	gb|TC308857	A_92_P032153	TC308857	GRMZM2G123815	1e-131	633	30	534	51	0	22.57	0	11.04	Os01g0332500	Similar to Serine carboxypeptidase II-like protein.	4e-76	LOC_Os01g22954	serine carboxypeptidase, putative, expressed	7e-76		A_92_P032153	sense gene model	No EST. cDNA result. B73 result agrees with cDNA result.	A	cDNA	60	1 of 1	3	61242456	61242489	3.04	yes	UTR	3	GTGGCAACCATGGTACCTGAACAAACAGGTTGCGGGCAGATTTGTGGAGTACCATGGCAT	1	64	129	TC308857	NA	NA	NA	724 weakly similar to PRF:NP_188343.1:15228988:NP_188343 serine carboxypeptidase S10 family protein (Arabidopsis thaliana), partial (24%)	GRMZM2G123815_T02	CACCACCCAATCCCCCCAACAACCCGTGCCTGCCGTGATCCTTCCGACGCCGTTCCCCGGCCACCTCCACCGCCAATGGCAGGCGCCATCCGCTTCACATGACCTCACTGTTACACGGCTCGAGCTGCCTAGCTGTGGCTGTGAGCCCCTTCTACCTTCTTGGCTGTTTGCTAGCTAGAGGCCGAGAACGAAGCCAGCCCCGTTTTCTGATCCTTCGCACAGTGGCGCTGCACGTGCCTCTCTCGATCTGTCGCCTTCTCCTCTTCTTCGCCTTGTACCGTCTGCTGAGCAGTGAGCACGGAACAAGATCGAACCACGGCCTCACATACTCGCGCATATGGCGACAATGGCAGGGCGTCTTGTTGCCCGGACGTCGTCCTCCTCGGCCAAGCGCCAGCG…	est	good	3	61239591
27817	gb|TC297603	A_92_P025892	TC297603	GRMZM2G177518	0	618	35	590	169	0	21.05	0.002	3.69	.	.	.	.	.	.		A_92_P025892	sense gene model	cDNA and EST results agree. B73 result agrees with cDNA result.	A	cDNA	60	1 of 1	3	178135327	178135268	3.06	yes	UTR	1	TGAAGCTGAAGCTTATACACTTCGCGTTACAGGAACCGTTGGTTCGCTTTAGTGTCTAGT	1	103	127	TC297603	GAAAAAAATATGGAGGGCTTCTTATAGAGTTTATTGATCTGCACAGTTACAAGAAGCAATTTGCTGCTAGTATATAAGTATATATATATATACTTTCCTGCTCCACTGAACAAAGCGGCATACCGTGCAAAAGTGCCAGTAGAAAACATCCATGCGACGCCAAGTGGACAGACGGGCCCACCGACAACCGAGCGTTGCCGCCGTTCCCGGCCGGCCTCTCAACTCGCAGTCGCCGGGTTTCCGGATCGGGAAGCAGCAGCGAGCCGCGGATTTCCGTCGGCCATTGCCCAGAACGAGCAACCACAGGGAAGAGAAAGAACATGCCTAGACTAGACACTAAAGCGAACCAACGGTTCCTGTAACGCGAAGTGTATAAGCTTCAGCTTCACTTGTAGTCTA…	-	-	561 similar to GB:AAQ98878.1:37693737:AY392437 carrier protein RIM (Dictyostelium discoideum), partial (5%)	GRMZM2G177518_T01	GCAGCACTAGCACTGGTACCAGCAACCTTCACGAGCTGCGTGGTGAGGTTGACCAGGACTCCTTCCGGATCCTGAAATAAGGCCACCGCTCGTTTCCTCTCCACCTCCCTCCTCCTTCACTCCCTCCCCTTGCGTTTAGCCTCCCGCTGTTGTGGAGCCGCGGGCCATTCCCAACCATCGTTGCGGTGGTGGCCGGTATTGGCCGAGACCCATGGGCATCCAGGTCGCGGCGGTCGTGATCCCGCCGCCCTGCTCTTCTCCTTCCTCCTCCTCCTCCTCTCCGGCGTCGCCTTCGTCCTCGGCCATTGCCACGTCGCCGCAGCATGCCGTTCTTGGCGCCAGGCTGGCGAGGAGCCAGTCGTCGCTGGCTTGCTGGAACGCCGCCGGTCTCGGCCGGCG…	est|protein	good	3	178134942
2926	gb|TC308962	A_92_P002471	TC308962	GRMZM2G089873	0	558	27	694	28	0	20.33	0	25.88	Os09g0364800	Heavy metal transport/detoxification protein domain containing protein.	7e-13	LOC_Os10g30450	heavy-metal-associated domain-containing protein, putative, expressed	8e-17		A_92_P002471	sense gene model	cDNA and EST results agree. B73 result agrees with cDNA result.	A	cDNA	59	1 of 1	5	32260480	32260421	5.03	yes	UTR	1	CTTCCGTCCTTGTGTCAGACCAAGAATCGTGGCTTGGGTTTTAACAGTCGGTTTAATTAA	1	249	100	TC308962	GTAAAGGTGACGGGGCACCATGGAAGCCGCCGTTCTGCCGGCGTACCTCAGGGAGAAGCTCAGCCGAGACGTCGAAGTCGTCGCGCCCGGCAAGAAGGACGGCGGCGGCGGCGGCGACAAGAAGGGCAAGGGCGCAGGAGACGGGGCAGAGAAGAAGAACAAGAAGAAGGACGGTGGGGCCGAGGGGAAGAACGATAGAGCCGCGGCCGCGGCCGCGGCCGCCGCCTCCGCATCGGTGGCGCCGATTCCCTTGGCCGACGCCGGCGGCATGTACCTGATGCCCCCGCACTACGGGTACATGCCGTACCCGCCGGCTCCCGGCGGCTACTACGGCGCCGCTCCACCGCCTAACCACGCCGGCTTTTACGCCAACGCCGGTGTCCATTACCCGCCCCCGAC…	-	-	717 similar to UP:Q4T8A9_TETNG (Q4T8A9) Chromosome 10 SCAF7854, whole genome shotgun sequence. (Fragment), partial (3%)	GRMZM2G089873_T01	ATGGGAGAGGAGAAGAAGACGGGCAAGGGCGGCGGCGGCGGCGGCGGCGACAAGAAGAAGGACGCCGGCGCTGGGGCCGCGCCGCAGCCCATCGTGTTGAAGGTCGACTTGCATTGCGCCGGCTGCGCCAACAAGGTCCGCAAGGCCATCAAAGCGCGCACCAGGTGCGTACGGGGTTGCCGGCGGTACGCAGTCTCTTTCTTGCGGTGGAGGGGGGGGGGGGGCGTGGAGTCGGTGACGCCGGACATGGCGGCGGGCAAGGTGGTCGTGACCGGTCCGGCGGACGCGGTGCAGCTCAAGGAGCGCATCGAGGCTAGGGCCAAGAAGCCCGTGCAGATCGTCTCCGCCGGCGCCGGTTCGCCCAAGAAGGACAAGGAGAAGAAAGCTGACGGCGGCGAG…	cdna|est	good	5	32260286
42423	gb|TC300681	A_92_P039682	TC300681	GRMZM2G471048	0	535	30	368	32	0	20.08	0	11.64	.	.	.	.	.	.		A_92_P039682	sense gene model	No EST. cDNA result. B73 result agrees with cDNA result.	A	cDNA	60	1 of 2	8	162756062	162756121	8.06	yes	CDS	1	GCATGCATATGCATAGGCTGAAACCATGAGTTGCAAAGACATATATAGAACGTCCCGCCG	1	17	155	TC300681	NA	NA	NA	610 similar to UP:Q4NVE2_9DELT (Q4NVE2) Copper-translocating P-type ATPase:Heavy metal translocating P-type ATPase, partial (3%)	GRMZM2G471048_T01	ATACGATAGTAAGATGCGTGCATGCATATGCATAGGCTGAAACCATGAGTTGCAAAGACATATATAGAACGTCCCGCCGGCTAGCAGGGCAGCCGATCATATCGGATAACGACTCAAAGCAAAGAACTAACACACTCAGAGGAGGAAGAAACAGGGTAATGAAGCGGATTTATTCTGTTTGGTCCAAGCTGCCCGTTCGCTGTCCGGGTCACGCACTCCATGTCTCCATCTACTGGCACTTGGCGTTTGGGAGGTTGCACGCGGAAGGGATGGCCTTGGCGCAGCTGGCGTATGGCGTGTTCTTGAGCTTGTTCCAGTAGTTGCTGCAGAGGCAGCCGAAGTCGGCGTTCCTCAGCGCGTCGCAGCACCCCTGGCTCGGCGCGCCGCTCGAGCAGGACG…	cdna	good	8	162756043
42423	gb|TC300681	A_92_P039682	TC300681	GRMZM2G471048	0	535	30	368	32	0	20.08	0	11.64	.	.	.	.	.	.		A_92_P039682	sense gene model	No EST. cDNA result. B73 result agrees with cDNA result.	A	cDNA	60	2 of 2	8	162756062	162756121	8.06	no	UTR	1	GCATGCATATGCATAGGCTGAAACCATGAGTTGCAAAGACATATATAGAACGTCCCGCCG	1	17	155	TC300681	NA	NA	NA	610 similar to UP:Q4NVE2_9DELT (Q4NVE2) Copper-translocating P-type ATPase:Heavy metal translocating P-type ATPase, partial (3%)	GRMZM2G170969_T01	TTGCAAGTGCAGATCACACTAGCCTACACACACCGAGCGCCGTCTAAACTGACAGCAGGTCAGCAGCCTAGCGAAGCCAAGACATCCGCCGATCTCAGATGGCCGGGAGAAGGGTGCGCGGCAAGAGTGCCGTGGCCGTGGCGGCCGTCGCGCTGCTGGCGCTGCTCTTCGCGGCGAGCGAGGCCGACGGGACGTGCAACGTCGACCGGGGCACGGTGCTGAGGCAGTGCGCGTCCTGCTCGAGCGGCGCGCCGAGCCAGGGGTGCTGCGACGCGCTGAGGAACGCCGACTTCGGCTGCCTCTGCAGCAACTACTGGAACAAGCTCAAGAACACGCCATACGCCAGCTGCGCCAAGGCCATCCCTTCCGCGTGCAACCTCCCAAACGCCAAGTGCCAGT…	abinitio|cdna|est|omrna	good	8	162756043
40627	gb|CO525399	A_92_P037986	CO525399	GRMZM2G122712	0	17576	1147	13624	188	0	19.19	0	87.83	Os05g0410500	TGF-beta receptor, type I/II extracellular region family protein.	5e-84	LOC_Os05g33960	peptide transporter PTR2, putative, expressed	9e-84		A_92_P037986	sense gene model	cDNA and EST results agree. B73 result agrees with cDNA result.	A	cDNA	60	1 of 1	6	146666355	146666414	6.05	yes	CDS	1	ACAAGATGATCATGACGAAGAGTGTGAGCTCTCCACTGTCCCGAAAAACGGCATCGGTGC	1	28	7	CO525399	TTTGAGGACTAATATTGGACAATTTTAAGTGTGAACAGGTTACAGGTATCAATAATCCCTATCCGTTGCACCGAATTTTGTGTCGTAATGCAGAGCGTGGTATTAACCATGTAGTAGTATCTAATCCATATATTAACATCTAACGTCCATCCTAATTAATTACCCGCAAATCAACGTTACACCACACCGGCACCGATGCCGTTTTTCGGGACAGTGGAGAGCTCACACTCTTCGTCATGATCATCTTGTTCGTCTGCCATCTCTAGTGGCTTCATGGTGTAGAAATGGAAGCAGACGATGTAGTAGCCAAGGTCGAGCACCATGAGGCAGGTGACGAGCCAGTAGTAGTTGTCGATCCTTCCACGGTTGATGTTGTCCTGGAGCCAGTCGCCACGACCG…	B73	3530_1_168_1_E03.x_1 3530 - Full length cDNA library created by Invitrogen from multiple tissues Zea mays cDNA, mRNA sequence.	541 unknown	GRMZM2G122712_T01	TTCTCGCGGAGAGGGATGTGCAGCTATTTTCCGACGGAAATTCCTTTGCCATCACTAGTAACGACACAGATGAAAACTGTGTTGATTTATCTTTTCCTCTGTGAATTAAGGTTCTTGGACCGGGCAGCGATTGTGACGCCGGGTGACATCTCCGCTTCCGGGCAGCCGGACCTGTGGCGTTTGTCAACGGTGCACCGCGTGGAGGAGCTCAAGTCCATTGTCCGCATGCTGCCCATCTGGTCAGCAGGGATCATGCTGGCCACCGCTGGCTCGCACAACGGCACCTTCACCATCTTGCAGGCGCGCACCATGGACCGGCACATCACCCGGCACTTCGAGATACCACCAGCGACCATGTCGATCTTCGGGACCGCGGCCATGCTCGTCAGCCTGGCTCTC…	est|omrna|protein	good	6	146665414
38220	gb|TC280729	A_92_P035736	TC280729	GRMZM2G097297	0	31670	3660	6712	699	0	18.27	0	12.77	Os12g0441300	O-methyltransferase, family 2 protein.	1e-37	LOC_Os12g25450	O-methyltransferase, putative, expressed	2e-37		A_92_P035736	ambiguous	No EST. cDNA result. B73 result agrees with cDNA result.	A	cDNA	60	1 of 2	4	192918116	192918175	4.08	yes	CDS	2	GATCATACCTGTTCTGGGCACTCGATCCATAATTGAAGTCTGCCCATAGAAACCAATATA	1	42	61	TC280729	NA	NA	NA	1391 similar to UP:ZRP4_MAIZE (P47917) O-methyltransferase ZRP4 (OMT) , partial (69%)	GRMZM2G097297_T01	AAGCTCACAGCAAAATAAAAGCCAGGCGGCGGCATATGGCGCTCAGCAAGGAGCAAAAACTCACAATTTCTGAGCAACAACACACGGCAAGCAGCGAACAGCAGGTGGCGCTGGATGCCGAGCTCCAGCTGTGGAACCACACCTTCGGCTACGTCAAGTCCATGGCGCTCAAGGCCGCGCTCGACCTCGGCATACCCGATGCCATCCACCAGCACGGCGGCTCGGCTACCATCCCACAGATAGTCACCAGGATCACGCTCCACCCGTCCAAGACACCATGCCTGCGGCGCCTCATGCGCGTGCTCACCGTCACCGGCGTCTTCGGCACCCAGGAGCCGCACGATGACGGGGGCGGCTGTGACGACGAGCTCGTCTACACGCTCACGCCGGCGTCCCGTC…	cdna|est|omrna|protein	good	4	192916448
38220	gb|TC280729	A_92_P035736	TC280729	GRMZM2G097297	0	31670	3660	6712	699	0	18.27	0	12.77	Os12g0441300	O-methyltransferase, family 2 protein.	1e-37	LOC_Os12g25450	O-methyltransferase, putative, expressed	2e-37		A_92_P035736	ambiguous	No EST. cDNA result. B73 result agrees with cDNA result.	A	cDNA	59	2 of 2	4	193023592	193023651	4.08	yes	CDS	1	GATCATACCTGTTCTGGGCACTCGATCCATAATTGAAGTCTGCCCATAGAAACCAATATA	1	42	61	TC280729	NA	NA	NA	1391 similar to UP:ZRP4_MAIZE (P47917) O-methyltransferase ZRP4 (OMT) , partial (69%)	GRMZM2G100754_T01	AAGCTCACAGCAAAATAAAAGCCAGGTGGCGGCATATGGCGCTCAGCAAGGAGCAAAAACTCACAATTTCTGAGCAACAACACACGACAAGCAGCGAACAGCAGGTGGCGCTGGATGCCGAGCTCCAGCTGTGGAACCACACCTTCGGCTACGTCAAGTCCATGGCGCTCAAGGCCGCGCTCGACCTCGGCATACCCGATGCCATCCACCAGCACGGCGGCTCGGCCACCATCCCACAGATAGTCACCAGGATCACGCTCCACCCGTCCAAGACACCATGCCTGCGGCGCCTCATGCGCGTGCTCACCCTCACCGGCGTCTTCGGCACCCAGGAGCTGCACGATGACGGGGGCGGCTGTGACGACGAGCTCGTCTACACGCTCACGCCGGCGTCCCGTC…	abinitio|cdna|est|omrna	good	4	193021942
25535	gb|TC305342	A_92_P023746	TC305342	GRMZM2G450055	0	1881	123	4137	22	0	18.07	0	186.62	Os02g0797300	Similar to Plasma membrane H+-ATPase (EC 3.6.1.3).	0	LOC_Os02g55400	ATPase 8, plasma membrane-type, putative, expressed	0		A_92_P023746	sense gene model	No EST. cDNA result. B73 result agrees with cDNA result.	A	cDNA	60	1 of 2	4	173717090	173717031	4.07	yes	UTR	2	TTGTAAAGATTCGTTCGTATTTTCATTTTCACCGGGAAGATTTGTAACTGTCCTCCTCCC	1	116	102	TC305342	NA	NA	NA	1604 homologue to UP:Q8RW29_ORYSA (Q8RW29) Plasma membrane H+-ATPase , partial (44%)	GRMZM2G148374_T01	CCTCCCCGGTCCTCGGGTCCGCCGCGCGCGCGCCGGCCGCCACCACCGCACGACGCCGACCACCACAATTAGCTAGCAGCGGCGTCGACTAATAAACGACAATGGCGTCCATCTCCCTCGAGGACGTCCGCAACGAGACCGTCGACCTCGAGACCGTCCCGGTGCAGGAGGTGTTCCAGCACCTGAAATGCAGCAAGGAGGGGCTCTCCAGCGCCGAGGGAGACAATCGGCTCAAGATCTTCGGGCCCAACAAGCTGGAGGAGAAGTCGGAGAGCAAGCTGCTCAAGTTCCTGGGCTTCATGTGGAACCCGCTCTCCTGGGTCATGGAGGCCGCCGCCATCATGGCCATCGTGCTCGCCAACGGCGGGGGCAAGCCGCCCGACTGGCAGGACTTCGTCG…	cdna|est|omrna|protein	good	4	173716883
25535	gb|TC305342	A_92_P023746	TC305342	GRMZM2G450055	0	1881	123	4137	22	0	18.07	0	186.62	Os02g0797300	Similar to Plasma membrane H+-ATPase (EC 3.6.1.3).	0	LOC_Os02g55400	ATPase 8, plasma membrane-type, putative, expressed	0		A_92_P023746	sense gene model	No EST. cDNA result. B73 result agrees with cDNA result.	A	cDNA	60	2 of 2	4	173717090	173717031	4.07	no	UTR	3	TTGTAAAGATTCGTTCGTATTTTCATTTTCACCGGGAAGATTTGTAACTGTCCTCCTCCC	1	116	102	TC305342	NA	NA	NA	1604 homologue to UP:Q8RW29_ORYSA (Q8RW29) Plasma membrane H+-ATPase , partial (44%)	GRMZM2G450055_T01	CTCTATTACGCCCTTCCCACCACACTTGACCCATCGCCGTCATCCCAGTCCACGCCCACGCCCACGCCCACGCCCACGCCGACCCACCCGCATCCCTCCCTCGCCTCCACCGCAGCGATGTCGGGCTGGGACGAGGGCGCCGTGTTCTACAGCGACCAGGCGCAGTTCCCCCGCGGCGGCCCCGGCGGCGACCCAGCCGCCGACCTCACCCGCCACTCCGCCCTTCGCAAGTTCAAGGAGTTCCTCCGCGGTTTCACCGGCCCCACCGGCGACTTCCCTTACCGCGAGAGCCTAGTACACAACCGCGACCATGTCACCGTCGCCACTGAGGACCTCGACGCCTTCGATGCCGAGCTCTCTGACAAGATCCGCAAGTCGCCTGCCGATTATCTTCCTTTG…	cdna|est|omrna|protein	good	4	173712350
1965	gb|CO458690	A_92_P001602	CO458690	GRMZM2G092604	0	1239	186	504	113	0	18.06	0	6.11	Os09g0293500	Protein kinase, core domain containing protein.	2e-30	LOC_Os09g12240	serine/threonine-protein kinase BRI1-like 1 precursor, putative, expressed	4e-30		A_92_P001602	sense gene model	cDNA and EST results agree. B73 result agrees with cDNA result.	A	cDNA	60	1 of 1	7	79095776	79095717	7.02	yes	UTR	2	TTTGATTCCATGGTCCCTCGAGGGGTACGATACAACAGCAGCTAGCTCAATCATTTTATT	1	255	151	CO458690	ACTGGTACCCTGCGGTACGGTCCGGAATCCCATCAAACAGAGGCGTCCGGACATCTTCGTTCCACACTGACGAACACCAAGTCAGGGGAAGCTGAGCTCTACCAGTATCTGAAGATTGCTCGCGACTGCTTGGACGACCGGCCCAACCAGAGGCCAACCATGATACAGGTCATGGCCATGTTCAAAGACCTGCACCTTGACCCCGACAGCGACTTCCTCGATGGGTTCTCGATCAACTCATCGACGATAGACGAATCGGCAGAGAAACCGACTTGATGCTTTCTCATGAGCCTTTGCAGATTTTGATTCCATGGTCCCTCGAGGGGTACGATACAACAGCAGCTAGCTCAATCATTTTATTTTAGATTGGTAGGAAAAAGAGTGGCCTCCTCCGATTTA…	F-352 near isogenic line	MZCCS20015G10.g Maize Endosperm cDNA Library Zea mays cDNA, mRNA sequence.	497 unknown	GRMZM2G092604_T01	CTTCTTCTCCCTCCTCGTGCATCTTCGTCTCCAATTGCTGAAGTAGTAGTAGGTTGGTTGGTCTGTTGGTGGTGTTCTTCATTCTTGATGTGGGGTTGGTTTCTTCGCTTGGCCAAGTGAGGTCATCTGCTCCACAGTCATGTGAAGTTGTCCAAGAATTCGGCAGGACGGAGAAACCGGCGGCCCTTCTTCTCCATTGTTCGCTCATCTTCTTGCCTGCGATTGCGGCAAATCGACGCACGCGAATTGGAACCATGGCCGCCTCCACGACGTCGGCTGCGTGGTTCTTTGTGGCTGTGGTGCTGCTGGTTCTGCTTCATGCGACGGCGGCCGCCATTGCTGGCGCAGAGGAGGCGGCGGCGCTGCTCGCCTTCAGGCGTGCGTCCGTGGCGGACGACC…	est|omrna|protein	good	7	79095632
34455	gb|TC285996	A_92_P032161	TC285996	GRMZM2G094712	0	980	54	930	110	0	17.7	0	11.55	Os01g0760600	Aspartate aminotransferase, cytoplasmic (EC 2.6.1.1) (Transaminase A).	5e-155	LOC_Os01g55540	aminotransferase, classes I and II, domain containing protein, expressed	9e-155		A_92_P032161	sense gene model	No EST. cDNA result. B73 result agrees with cDNA result.	A	cDNA	60	1 of 1	3	195319000	195319059	3.07	yes	UTR	4	CAATCTGCAGTAGTTTTGATTCCGTTTTGTTCTTTGCCTGCTGTACTGGCTCAGAAGTAC	1	64	111	TC285996	NA	NA	NA	2143 homologue to UP:AATC_ORYSA (P37833) Aspartate aminotransferase, cytoplasmic (Transaminase A) , complete	GRMZM2G094712_T02	CGTTCACGTCCCCCGGCCCCCGCTCTCGTTTCCCCCGCCCGCACCAGGCACGCTCACGCGCTGCGCACCGGATGGCCCCTGCTAACGTGCGCGCGGCGCAGGCGCAGGCCCCCAGCGCCGACCGCAGGTTAAGTACGCTAGTGGGGCACCTGCTGCCTTCCTCCCCACGAAGAGCAGCAGCAGACACCTCCGCCACCTCCACCCTCGAATCGTTCCCCACCATGGCGTCGCAGGGATCCTCCGTCTTCGCCGCACTCGAGCAGGCCCCGGAGGACCCCATCCTCGGAGTGACCGTTGCCTACAACAAGGATCCCAGCCCCGTGAAGGTCAACCTCGGGGTCGGCGCCTACCGGACCGAGGAAGGGAAGCCCCTAGTGCTGAACGTGGTCAGGCGCGCCG…	cdna	good	3	195312990
26776	gb|TC282162	A_92_P024919	TC282162	GRMZM2G133394	0	63824	5000	67009	10378	0	16.57	0	10.37	Os08g0267300	Peptidase A1 domain containing protein.	0	LOC_Os08g16660	aspartic proteinase nepenthesin precursor, putative, expressed	0		A_92_P024919	sense gene model	No EST. cDNA result. B73 result agrees with cDNA result.	A	cDNA	60	1 of 1	4	68324604	68324663	4.04	yes	UTR	1	TTCGCTGACGAGGACTGCAACTATGTATAGAGACTTGACAGGGAAGAGGATGTGGAATAT	1	109	169	TC282162	NA	NA	NA	1784 weakly similar to PRF:NP_565219.1:18412482:NP_565219 aspartyl protease family protein (Arabidopsis thaliana), partial (43%)	GRMZM2G133394_T01	CTCACATTCTCTTGTCTCTTGCACATCCCCCGCTTCCTTCTTGGTCGTTTCTCCCCTTCTGATCCGTGCTAGCCAGCTTGCGTTGTGGCTGCTTGTCGCCAGATCTACCTATCCACCGTACCACAGTCGTCCACAGCGCGCGCTTACGATGGCGGTCGCCGCCGCTCGCCTTCTTCTTCGCGTCGTCGTCCTCGCGCTCCTCGCAGCCGCGCAGCAGGTCGTCGGGAAGAGCGCCGTGCTGTCTCTGCGGGAGTTGGATGGACGACGACGGAGTGCCGCGACGACGGATACCCGGAGCAGCCGCTACTACGTCGACGCAATGCTTGCTGAAACGCTAGGGGAGCACAAGAAAGCTGGGGCAGCAACAAGCGTGCTAGAGCTCAAGCGCCACTCCCTCAC…	est	good	4	68322756
11897	gb|TC315275	A_92_P010918	TC315275	GRMZM2G037760	0	1565	118	718	102	0	16.3	0	10.83	Os04g0538300	Hypothetical conserved gene.	6e-96	LOC_Os04g45510	expressed protein	7e-103		A_92_P010918	sense gene model	cDNA and EST results agree. B73 result agrees with cDNA result.	A	cDNA	60	1 of 1	2	22397921	22397980	2.03	yes	CDS	1	GAGGAGCTCGACCGGACGGACAAGTATATGCAGGACATACTGTCCTCGTCCCTGCAGAAG	1	197	7	TC315275	CCTTTCAGAACGAGGGGGAAGCGAGCTAGCGTCGGAGTCGCGTACCCTTGGTGTCAGAGAGTAAAAGGCATCACAAGGACAGTAACAGAAACCTAATAAGGTCTTCGGCAGCGGCACACCATGCAGCGATGGACCCGCAACGGGATGCTCGACTTCTCGCAGCCGTCGGCGTCGTCCCCATACGGCTTCTACAACGCCGGCCAGGGAGCGTCGAGCAGCCGCGGCAGGTCACACGGCTGCCGGAGCCAGGACAAGGAGCAGCGCAATCTGGAGAAGAACCTGACCAAGGTGCGCAAGGAGTGGATGAAGGTGAAGGAGGAGATGGGGTACGCGAGGCTGCTGAGCGAGCACCTCAGCGAGACGGTGACGGAGGCTGACCGGAAGGTGGCCGCCATGCTG…	-	-	561 UP:THIE_BORBR (Q7WF72) Thiamine-phosphate pyrophosphorylase (TMP pyrophosphorylase) (TMP-PPase) (Thiamine-phosphate synthase) , partial (6%)	AC234521.1_FGT007	ATGCAGCGATGGACCCGCAACGGGATGCTCGACTTCTCGCAGCCGTCGGCGTCGTCCCCATACGGCTTCTACAACGCCGGCCAGGGAGCGTCGAGCAGCCGCGGCAGGTCACACGGCTGCCGGAGCCAGGACAAGGAGCAGCGCAATCTGGAGAAGAACCTGACCAAGGTGCGCAAGGAGTGGATGAAGGTGAAGGAGGAGATGGGGTACGCGAGGCTGCTGAGCGAGCACCTCAGCGAGACGGTGACGGAGGCTGACCGGAAGGTGGCCGCCATGCTGGAGGAGCTCGACCGGACGGACAAGTATATGCAGGACATACTGTCCTCGTCCCTGCAGAAGTGA	abinitio	good	2	22397642
18478	gb|TC293678	A_92_P017094	TC293678	GRMZM2G410338	0	128889	9031	155423	10300	0	16.28	0	16.09	Os02g0662000	RCc3 protein.	3e-95	LOC_Os02g44310	LTPL112 - Protease inhibitor/seed storage/LTP family protein precursor, expressed	5e-95		A_92_P017094	inconclusive	No valid cDNA / EST result. No valid B73 result.	D	no result	NA	NA	NA	NA	NA	NA	NA	NA	NA	CTTCCATTCCATGCATATTGCATGGTTCCGTTTCAGTGACGCATGGTTCCGTTTGATTGC	1	158	105	TC293678	NA	NA	NA	745 similar to UP:Q40721_ORYSA (Q40721) RCc3 protein, partial (94%)	NA	NA	NA	NA	NA	NA
29400	gb|TC296314	A_92_P027381	TC296314	GRMZM2G129450	1e-154	28011	1722	15719	4364	0	16.22	0.002	3.65	Os04g0581700	Similar to predicted protein.	1e-47	LOC_Os07g28614	expressed protein	3e-09		A_92_P027381	sense gene model	cDNA and EST results agree. B73 result agrees with cDNA result.	A	cDNA	60	1 of 1	2	14896588	14896529	2.02	yes	UTR	1	CTATACTACACGGTGCTGTAAAGGATCAATTAGTTCTGCCTTTGAGGCCCTCATTTGGTG	1	94	21	TC296314	GTAAAGGAAAGTTTTTTCCATGGGTCCATGTTATCAAAAATATTTACACCAAATGAGGGCCTCAAAGGCAGAACTAATTGATCCTTTACAGCACCGTGTAGTATAGCCAATAGAAATCAACAGACAAAAGGAAAGCGAGAAACACACCGTGGATCACTGGTCAACCTACAGTATCTACTACTAGCTGCCTCAAGCGCAGGCTAGTGGGTGGGCGGCCATGGCGGGCAGTAGGCTGAAACCCCTGAGAAAAATGGAGCCAATAATCAGACTCGGGTGGTAACGTGGAGGGCGTGCGGCGGCGGCGGCGGGGGCAGAGGCGGCGGCACGAAGGGGAGGCTCCGCAGCATGAGGAAGCGCATCCGGCGCGGGAACGGCGCGTCGTTGAGCAGCTGCTCCAGC…	-	-	537 similar to UP:Q9VL39_DROME (Q9VL39) CG13128-PA, partial (10%)	GRMZM2G129450_T01	CACATCCAAAATTCCCAGTCCGCGATACAAGACCAATCCAATCCCAGCGGAAGTGGAAGCAGTTTCATTTCCTTCCTTGCAGCTAGCAGCGATGATTCTTGTGGCGATAGTGGCGGAGCTGCTCGAGGAGTACACCGCGCTGGTGGCGCGGGTGCTGGAGCAGCTGCTCAACGACGCGCCGTTCCCGCGCCGGATGCGCTTCCTCATGCTGCGGAGCCTCCCCTTCGTGCCGCCGCCTCTGCCCCCGCCGCCGCCGCCGCACGCCCTCCACGTTACCACCCGAGTCTGATTATTGGCTCCATTTTTCTCAGGGGTTTCAGCCTACTGCCCGCCATGGCCGCCCACCCACTAGCCTGCGCTTGAGGCAGCTAGTAGTAGATACTGTAGGTTGACCAGTGA…	est	good	2	14896479
26922	gb|TC283671	A_92_P025052	TC283671	GRMZM2G324478	0	6580	458	7566	436	0	16.19	0	28.17	Os03g0217000	Similar to Inhibin beta B chain precursor (Activin beta-B chain).	6e-59	LOC_Os03g11780	expressed protein	1e-58		A_92_P025052	sense gene model	No EST. cDNA result. B73 result agrees with cDNA result.	A	cDNA	59	1 of 2	9	146471225	146471284	9.06	no	UTR	2	TTCTCCTTCGCCGTCTACGTGTACATCTCTCAGAAGCTCGTGTGCACGTACTGCGCTTGG	1	108	48	TC283671	NA	NA	NA	564 similar to PRF:NP_850682.1:30693580:NP_850682 expressed protein (Arabidopsis thaliana), partial (27%)	GRMZM2G324467_T01	CACAGACCCAAAGCAACCCGACCGTTGCCGGTGCCGCCTCAGCCCCAGGAAAAAGGAAGCCCCTCGTCCGTCAACATCCCTGGTCCTGTCATCCACGCGCGCACGTTCACCGGCGGCCCCTCTCTTTCAGTTCGGTCGGAGGGCCAACCCGACCTCCGAGGCCTGAGCGGCCTCGATGTCGGCGCGGCGGGCGGCCAAGAGCCAGCACGCGGCGGCGACGCCGAGGACCATCAACCTCAACCTGGCGAGGAGGCCGGGCGGCGGGAGGCCCAGCCGGGGCGCGGGGCGCGCGCAGACCCGCCCGGCGCCGCCGCAGCCGGCGAGGCAGGTGCAGGTCAACCTCGGCGCGCTGTTCGAGATGGAGCGCCGCGTGCGCGGGCTGGAGTCCGCACCGCCATC…	est|mrna	good	9	146470865
26922	gb|TC283671	A_92_P025052	TC283671	GRMZM2G324478	0	6580	458	7566	436	0	16.19	0	28.17	Os03g0217000	Similar to Inhibin beta B chain precursor (Activin beta-B chain).	6e-59	LOC_Os03g11780	expressed protein	1e-58		A_92_P025052	sense gene model	No EST. cDNA result. B73 result agrees with cDNA result.	A	cDNA	59	2 of 2	9	146471225	146471284	9.06	yes	CDS	1	TTCTCCTTCGCCGTCTACGTGTACATCTCTCAGAAGCTCGTGTGCACGTACTGCGCTTGG	1	108	48	TC283671	NA	NA	NA	564 similar to PRF:NP_850682.1:30693580:NP_850682 expressed protein (Arabidopsis thaliana), partial (27%)	GRMZM2G324478_T01	ATGCCAGGCCAACATGTCGCTGTCCTTTCTCCTCCTCCTCTCATAGCCTGCAGGCTGCAGCTACTTATCCGTTCTCTTCTCCCTGAAAAGATCAACAAACCCATCTCCAGCCCACAAGGCCACAGGCTAGATCTGACCGACCGTCCATGCATGGCTTCCCTGTGCATGTTTACCATCAGCAGCACCCCACATGTTCCGCAGGGCTGCAGGCGACGATGTAGCGACGCCGTGTCGTCTAGGCCGAGATCCTACCTCGTCTGCCAAAGTCACCTCCCGTCCGGGCCGCCGGCAAGCGGCGGCGGCGGGGGAGGAGGTGGTGAGGAGAAGACGACCCCGTGGTGGGCTGCCACGGCCGAGAGGCTGCGCGGCGACGTGGTGAAGGCCGGGATGGCAGCGCGG…	abinitio|cdna|omrna|protein	good	9	146470772
12621	gb|TC279907	A_92_P011603	TC279907	GRMZM2G150688	0	4806	405	1648	110	0	15.69	0	21.48	Os03g0607200	Gibberellin regulated protein family protein.	4e-33	LOC_Os03g41060	GASR2 - Gibberellin-regulated GASA/GAST/Snakin family protein precursor, putative, expressed	7e-33		A_92_P011603	sense gene model	No EST. cDNA result. B73 result agrees with cDNA result.	A	cDNA	60	1 of 1	1	256086614	256086673	1.09	yes	UTR	2	GAGAGGTACTGAATCCTCAGTAGTTGGTAGAACGGGCTGTTCCTCGGGACAGTGTGTGTC	1	192	90	TC279907	NA	NA	NA	811 similar to UP:Q4NPG7_9DELT (Q4NPG7) PE-PGRS family protein, partial (3%)	GRMZM2G150688_T01	ATGAATACAAAGCAGTCCGGGCACGAGCGGGCGGCACTCCTCTCCCTCCCTCACTCACTAAGCCAAAGCTGACAGCAGCATACAAGCACCAGCAGAGCTCTTGCCGATGGCGGTGGCCAAGCCCCCGCTTCAGACGGCCGCGGTCCTCCTCCTCCTCCTCCTGGTCGTCGCGGCCGCGTCGTGGCTCCAGACCGTCGACGCCGCTTCAGGGTTCTGCTCGAGCAAGTGCAGCGTCCGGTGCGGGCGGGCGGCGAGCGCGCGGGCGCGGGGCGCGTGCATGAGGTCCTGCGGCCTCTGCTGCGAGGAGTGCAACTGCGTGCCCACGCGGCCGCCGCGCGACGTCAACGAGTGCCCCTGCTACCGCGACATGCTCACCGCCGGCCCCAGGAAGAGGCCCAA…	cdna|est|omrna|protein	good	1	256085889
40434	gb|TC299270	A_92_P037809	TC299270	GRMZM2G022558	0	2063	273	8359	430	0	15.45	0	25.78	Os06g0598800	Similar to Fatty acid elongase 1-like protein.	0	LOC_Os06g39750	3-ketoacyl-CoA synthase, putative, expressed	0		A_92_P037809	sense gene model	No EST. cDNA result. B73 result agrees with cDNA result.	A	cDNA	60	1 of 1	9	86865249	86865308	9.03	yes	UTR	1	CATCTGTGAAGGAACTTGAGTAGATGATTCGGTTAGGTAGAAAGGGTGTGTTCTTCGGCT	1	29	53	TC299270	NA	NA	NA	1991 unknown	GRMZM2G022558_T02	TTTTTTTTCTCAACAATCATACATGCCTTCGTACTTCTTGGCAAAAGGTGGCATAATATTTTCAGGTGCCAGCTGCACAGTGCGGTGCCCAGCTCAAATCCTTTTGGGGCCAAATTAGATTTACAGAACTTTACGGAGGGGCTAGATGAACTTTCCTCTTCAACGGCCCCCTTGTCTTCTCCATTTGTTCATTTCGCGTGGCTTCCCTTGCCCCCTATTAAACCACCGAGCTGGGCGCCTCCCCGTGGCGCTCGCGGCCGCATTAGCGCGGAGATCGAGAGACAAGAGAGGGAAGGCGGCGGCTTGCCGGCTTAAGCCTTCTCTCCCTCCGTCGTCGCCTCCTCCTTACGTCCGCTTCTTCCTCCTGAATGGAGACGTCAGCGCCGCCCAATGCCCCCG…	cdna|est|omrna|protein	good	9	86863072
17102	gb|TC295198	A_92_P015793	TC295198	GRMZM2G024345	0	63061	4494	38335	15422	0	15.37	0.024	2.51	.	.	.	.	.	.		A_92_P015793	ambiguous	cDNA and EST results agree. B73 result agrees with cDNA result.	A	cDNA	60	1 of 2	5	23149423	23149482	5.03	yes	UTR	1	AGAAAATGGTTTGTTGGCGTTGGCATCCCTCCAATTTCCTGTGAACCTGTTGTAGTGTTC	1	166	137	TC295198	CCGATGGTTTTGGGGGGTGAAANGCGCCCCAAATACCTGAAACCATAACCNGACAGAGACATAGAACTTTCCAAAAGTTCGTTGAAAACTCACAACTGAGGAACACTACAACAGGTTCACAGGAAATTGGAGGGATGCCAACGCCAACAAACCATTTTCTCACGTCTGTAGACCTAGAGGACTAGAGCCTGCCGGCCGCCTAGACGTACACAGCCTACACCTACGAGCCTGGTGGCGGCGGCGGCGGTTGTAACAAACGAGATCGAGGAGATGGCCTTGTCCTTATACTCGCCCGTGGATGAGGCGGGGGCGGAGCCGCCTTCGGTTTCCTCGAGCCAAGAGGCCTCAACGGCGGCACCGGAGCTTCCGACGTCTGATCGTGATCTGAGCCCATCGCGC…	-	-	696 similar to OMNI:GMSORF2627::: translation initiation factor IF-2 (Mycobacterium smegmatis str. MC2 155), partial (3%)	GRMZM2G024345_T01	GCAGACCAGAGGCCGACAGCAAACCCGTGAAGCCGAGAGAGTGAAGAAGGGGACAAGTCAGATTTGTCATTTGTCGCACCCCCCGTGACTCCAGGCCAATCTGATCTGCCTTATCTTTTTATGAGTAGCATTAGAGCTCAACGAGATATCTACGCTGCTATCTAGAGACAGCCGTGACGAGTTCGGGTCGAGCGAGGAGCAACCAACAACATGACACTCTCGTTTAGGCTGGTCGCCGGCGTTCTTCTGGTCCTGGCATTAGCTCTGCTCTCTTCGAGCGCGGAGGAGAGGAGCGCCGGGCGCGCTGCCAGTGTCAGCGCGATGGGCTCAGATCACGATCAGACGTCGGAAGCTCCGGTGCCGCCGTTGAGGCCTCTTGGCTCGAGGAAACCGAAGGCG…	cdna|est	good	5	23148868
17102	gb|TC295198	A_92_P015793	TC295198	GRMZM2G024345	0	63061	4494	38335	15422	0	15.37	0.024	2.51	.	.	.	.	.	.		A_92_P015793	ambiguous	cDNA and EST results agree. B73 result agrees with cDNA result.	A	cDNA	60	2 of 2	5	23161168	23161227	5.03	yes	UTR	1	AGAAAATGGTTTGTTGGCGTTGGCATCCCTCCAATTTCCTGTGAACCTGTTGTAGTGTTC	1	166	137	TC295198	CCGATGGTTTTGGGGGGTGAAANGCGCCCCAAATACCTGAAACCATAACCNGACAGAGACATAGAACTTTCCAAAAGTTCGTTGAAAACTCACAACTGAGGAACACTACAACAGGTTCACAGGAAATTGGAGGGATGCCAACGCCAACAAACCATTTTCTCACGTCTGTAGACCTAGAGGACTAGAGCCTGCCGGCCGCCTAGACGTACACAGCCTACACCTACGAGCCTGGTGGCGGCGGCGGCGGTTGTAACAAACGAGATCGAGGAGATGGCCTTGTCCTTATACTCGCCCGTGGATGAGGCGGGGGCGGAGCCGCCTTCGGTTTCCTCGAGCCAAGAGGCCTCAACGGCGGCACCGGAGCTTCCGACGTCTGATCGTGATCTGAGCCCATCGCGC…	-	-	696 similar to OMNI:GMSORF2627::: translation initiation factor IF-2 (Mycobacterium smegmatis str. MC2 155), partial (3%)	GRMZM2G486933_T01	CTGATCTGCCTCAACGAGATATCTACGCTACGCTGCTATCTAGAGACAGCCGTGACGAGTTCCGGTCGAGCGAGGAGCAACCAACAACATGGCACTCTCGTTTAGGCTGGTCGCCGGCGTTCTTCTGGTCCTGGCATTAGCTCTGCTCTCTTCGAGCGCGGAGGAGAGGAGCGCCGGGCGCGCTGCCACTGTCAGCGCGATGGGCTCAGATCACGATCAGACGTCGGAAGCTCCGGTGCCGCCGTTGAGGCCTCTTGGGTCGAGGAAACCGGTGGCGGCTCCGCCACCGCCGAGGCCGGCACATCCACGGGCGAGTATAAGGCCATTTCCTCCACCTCGTCCGTCACAGCCGCAGCCGCAGCCGCCGCCGCCGCCACCACGCTCGTAGGTGTAGGCTGT…	est	good	5	23160720
39611	gb|CO530152	A_92_P037036	CO530152	GRMZM2G172734	3e-173	2607	175	4752	135	0	15.36	0	38.06	Os06g0122200	Protein of unknown function DUF594 domain containing protein.	3e-47	LOC_Os06g03150	expressed protein	5e-47		A_92_P037036	sense gene model	cDNA and EST results agree. B73 result agrees with cDNA result.	A	cDNA	59	1 of 1	6	62076061	62076121	6.01	yes	CDS	1	TCCCTCTTGCTCCCCGTCATGTGCTACCTCTTCTCGGAAGCCAAGAATAACGCCGGCAAC	1	33	170	CO530152	TACACCGACAAGAGCAATGAGCCCAACATGGTGGCAGCCTCCGTCATGATGTTCGCCCTCGCCGGGCTCTTCTTCAACCTCAACCTCTTCAGCGGCATCTCCGACATCAGCGCCATCCTCGACCCTAAAGTCCGGCTCTTCCTCTCGTCGGCGCTCTCCCTCTTGCTCCCCGTCATGTGCTACCTCTTCTCGGAAGCCAAGAATAACGCCGGCAACACCACCCGCGTGGGCACTGTCCACGTCGCTGACCTCTCGCTGAGGGCCGGCATCATCCTTGCATGGATGCTCCTGGTGGAGCTCCTGCGCAAGAA	B73	3530_1_199_1_F05.y_1 3530 - Full length cDNA library created by Invitrogen from multiple tissues Zea mays cDNA, mRNA sequence.	311 unknown	GRMZM2G172734_T01	ATCCAGCGCACAATTAACTAGCAAATGCAATGCAAACCCGCTAGGACAAGCAACGGAACAATCGAGCTTGTAGAAGTGGTAACGACGCGCGCTTGCATCGCAATCGCATGCATGCAACGATGAGGCACATCATGACGTGCCCAGACACCATTAACAGCTACGTGGGCAACCTCACAGAATCCTACACCGACAAGAGCAATGAGCCCAACATGGTGGCAGCCTCCGTCATGATGTTCGCCCTCGCCGGGCTCTTCTTCAACCTCAACCTCTTCAGCGGCATCTCCGACATCAGCGCCATCCTCGACCCTAAAGTCCGGCTCTTCCTCTCGTCGGCGCTCTCCCTCTTGCTCCCCGTCATGTCCTACCTCTTCTCGGAAGCCAAGAATAACGCCGGCAACA…	cdna|est|omrna|protein	good	6	62075724
24211	gb|AW091224	A_92_P022498	AW091224	GRMZM2G083538	6e-43	851	77	966	74	0	15.33	0	14.28	.	.	.	.	.	.		A_92_P022498	EST	EST result. No valid cDNA result. B73 result (EST vs genome) agrees with EST result.	E	EST	1e-42	1 of 1	1	194677571	194677424	1.06	no info	NA	1	GGCAGGGGAATTGTCGTGTACTAGGTAAGCTAGCATTAGGAATCTCTGCATCTGCTAGAT	1	124	30	AW091224	TCTATCGTCCGCGTGAGCTTTGACATGCATGGATCGACCGACCAACGCGGCGTCGATGAGACTATGAGAGCATGGACTCCCCTTTTTTTATCTAGCAGATGCAGAGATTCCTAATGCTAGCTTACCTAGTACACGACAATTCCCCTGCC	B73	683026H06.x1 683 - 14 day immature embryo from Hake lab (HS) Zea mays cDNA, mRNA sequence.	149 unknown	GRMZM2G083538_T01	ACTGCCTGCCCACAAAGCCACACACATTCACTGTCGCTCACACACAGCACCCACCCAAAGAAGAGAGAGAGAGAAGAGGAGGAGAAAGATGCACTCATGCACATACTATACTCAAATCCACGAGTTGGCATGCTGTCATGCGGGTGCTGCTGGCTGCTGCTGCTGCTGTCCTCTCTCCTCCCAACCCCACGAGGCCAGAGCCCAGATGCCATGGCCAAGATATAGTATATAACTATAGGAGTAGCTGAGAGCTTTGCTTCTTCAGAGCTGTTCAGGGAACACAACACACTGGGGAACGGAGAGGGACACCGGCGCCATCGCAAGTACGCACTCGGATTGGGGAGCGACAGAGGAGGCGCATCCCTGTTGCCTCGCCAGCTCCGTGACTCTCTCTCTCTC…	cdna|est|omrna|protein	good	1	194674440
28491	gb|TC280903	A_92_P026520	TC280903	GRMZM2G098875	0	918	94	421	128	0	14.86	0.001	4.86	Os03g0236200	Similar to Glutamate decarboxylase isozyme 3 (EC 4.1.1.15).	0	LOC_Os03g13300	glutamate decarboxylase, putative, expressed	0		A_92_P026520	sense gene model	No EST. cDNA result. B73 result agrees with cDNA result.	A	cDNA	60	1 of 1	9	144298114	144298055	9.06	yes	UTR	2	CAACGGCGTCTGCTAGTGACGCTTCCACCGCTACACACAACACTACCATGGTCAACGGGC	1	99	139	TC280903	NA	NA	NA	1918 homologue to UP:Q84U04_ORYSA (Q84U04) Glutamate decarboxylase , complete	GRMZM2G098875_T01	GTTTCCAGGAGTAGGAACTCTGTACTGCTACACGGCACGGCCCCTCCCTGCTCCCTCGGGTCAAAACTCAAAAGCCTTCATTTTGATCACGGCCAGCCGGTCAGATCGCCCGGCTCGATCGATCGCAGCCATGGTGCTCTCCAAGGCCGTCTCCGAGAGTGACATGTCCGTGCACTCCACGTTCGCGTCGCGCTACGTCCGCTCGTCTCTCCCAAGGTACCGCATGCCGGAGAACTCCATCCCCAAGGAGGCGGCGTACCAGATCATCAACGACGAGCTCATGCTCGACGGGAACCCGCGCCTCAACCTGGCGTCCTTCGTCACCACCTGGATGGAGCCCGAGTGCGACAAGCTCATCATGGCCGCCATCAACAAGAACTACGTCGACATGGACGAGTA…	est|omrna|protein	good	9	144297761
13639	gb|TC304903	A_92_P012573	TC304903	GRMZM2G024099	0	25741	2324	28783	4138	0	14.8	0	14.72	Os03g0186900	Radc1. Radc1.	0	LOC_Os03g08790	aspartic proteinase nepenthesin precursor, putative, expressed	0		A_92_P012573	sense gene model	No EST. cDNA result. B73 result agrees with cDNA result.	A	cDNA	52	1 of 1	1	18190282	18190333	1.02	yes	UTR	3	GAAAAAAACTGTTTCGTCACGGGTAGCTAGAGAATCACGTAATGGCTCTTGTTTTCGTTT	1	186	94	TC304903	NA	NA	NA	1593 similar to UP:Q6F4N5_ORYSA (Q6F4N5) Radc1, partial (97%)	GRMZM2G024099_T01	CCAAAATCCTAGCTAAAGCATCACCATCGCAGTACGCACTCCGAGAACCCAGCTATATAAACCCACCTCGCACACTCATCACTCTCACACTCTGCCCAGCTAAGCTCCCTCCGTCCATCGGCATGGCGACTACCACTACTACCATCCTCCTCCTCCTCCTCGTCGCAGCCACTGCCGTCTCGGCGGCCGACCTCTCCGTGTACCACAACGTGCACCCGCCGTCCCCGTCCCCGCTCGAGTCCATCATCGCGCTCGCCCGCGCCGACGACGCGCGGCTCCTCTTCCTCTCATCCAAGGCGGCCTCGTCCGGCGGCGTCACCTCCGCTCCCGTCGCCTCCGGCCAGACTCCGCCCTCGTACGTCGTCCGCGCGGGGCTCGGCACCCCGGTCCAGCAGCTGC…	cdna|est|omrna|protein	good	1	18188716
24198	gb|TC312382	A_92_P022485	TC312382	GRMZM2G074017	0	29856	2406	23856	7980	0	14.32	0.01	2.96	Os02g0533800	Conserved hypothetical protein.	1e-32	LOC_Os02g33070	expressed protein	2e-32		A_92_P022485	sense gene model	cDNA and EST results agree. B73 result agrees with cDNA result.	A	cDNA	60	1 of 1	5	169231143	169231084	5.05	yes	UTR	2	CGTCGTGTCGTGTGTAATCCCATCCCTGTCACGGTTGTGAACTTCGCTTGTAGCTAGCGA	1	124	56	TC312382	CCCCTTTCGACGAGGGGACTACATTTATTCATTATTATTATTGACAACCTATGTACATGGAAGAGGCTCAAGGACGCCTCCACTCCACTCCAGTTGCACCGACAAGGGACAAGGCAAGGCAAAACCGTCGCTAGCTACAAGCGAAGTTCACAACCGTGACAGGGATGGGATTACACACGACACGACGAGCAGAGTTGCAAAAGAGAGCAAACGTTCCTCTCCATGCAGAGTAGTACCTAGTACGACGGCGTCTATTTGCATCTACGTGTCATCAGTAGTACAGCATCACAGGATTCACGGGAGCACCGGTCTGATTTTGCGATGATCAATCAGCTCGGATGAGCCTCCTCACCATTCTTCGTGTCGCCTCTGGCGGCGGCGGCGGCCCTCTTGGCCGCC…	-	-	730 weakly similar to PRF:2113194A:1096930:2113194A H ATPase inhibitor. (Solanum tuberosum), partial (66%)	GRMZM2G074017_T01	AAGGCGTACCGATCCGGTTTAAAAGATCCGCTACTAGTGTCACCGGCAACGTGTCGACGCGGTCGTGTGTGTTCCTGGTGAGGAAGCGAACCCTGCCTGCTTACTTGCCGGGCAAGAAGTGAGAACAGCGTGGGGTGCGGAAGCGACCGGACCGGGGATGGCTACAAGAAGGACCGTGGCGGCGAGCGTTACTGCCCAGCGGCCTGCGTGGGCGGCCGTGGCGAGGAGGATGGAGGGCGTGTCGCGCTACTTCAGCGACAAGGCCTCCGGCAGGCTGCTCAGCGAGGAGGAGCGCGCCGCCGAGAACGTCTACATACAGAAGATGGAGCGGGAGAAGCTGGAGAAACTGAGGAGGAAGGAGGACAAGGCCAAGGCCGAGGCGGCCAAGAGGGCCGCCGC…	cdna|est|omrna|protein	good	5	169230917
41950	gb|TC280430	A_92_P039238	TC280430	GRMZM2G442658	0	772377	57248	606202	240540	0	14.18	0.018	2.73	Os11g0210300	Alcohol dehydrogenase 1. Similar to Alcohol dehydrogenase 1.	0	LOC_Os11g10480	dehydrogenase, putative, expressed	0		A_92_P039238	sense gene model	No EST. cDNA result. B73 result agrees with cDNA result.	A	cDNA	60	1 of 1	1	273983361	273983302	1.1	yes	UTR	2	GTGTTTGTTTGCTTGTATTTGCTGGTGCTTGTATCGCGGGATGCAATGAGTTGTTGTTTG	1	20	81	TC280430	NA	NA	NA	1806 UP:Q43264_MAIZE (Q43264) Alcohol dehydrogenase 1, complete	GRMZM2G442658_T06	GCAATGGCGACCGCGGGGAAGGTGATCAAGTGCAAAGCTGCGGTGGCATGGGAGGCCGGCAAGCCACTGTCGATCGAGGAGGTGGAGGTAGCGCCTCCGCAGGCCATGGAGGTGCGCGTCAAGATCCTCTTCACCTCGCTCTGCCACACCGACGTCTACTTCTGGGAGGCCAAGGGGCAGACTCCCGTGTTCCCTCGGATCTTTGGCCACGAGGCTGGAGGCCGCCTGAAATTTCTTGATTTTGCCAGTATCATAGAGAGTGTTGGAGAGGGTGTGACTGACGTAGCTCCGGGCGACCATGTCCTTCCTGTGTTCACTGGGGAGTGCAAGGAGTGTGCCCACTGCAAGTCGGCAGAGAGCAACATGTGTGATCTGCTCAGGATCAACACCGACCGCGGT…	est|protein	good	1	273983252
21716	gb|TC282745	A_92_P020141	TC282745	GRMZM2G100121	2e-180	441	50	858	52	0	13.65	0	21.95	Os12g0601000	Similar to Leucine Rich Repeat family protein, expressed.	7e-101	LOC_Os12g40860	Leucine Rich Repeat family protein, expressed	1e-100		A_92_P020141	sense gene model	No EST. cDNA result. B73 result agrees with cDNA result.	A	cDNA	60	1 of 1	1	170476994	170477053	1.05	yes	UTR	1	TGTGTTTAATCTGTGGAGTCTGTAGGATAATAACGGGGTGCAATGCAAACGTGCCCGACT	1	139	89	TC282745	NA	NA	NA	1590 Zea mays clone Contig578 mRNA sequence	GRMZM2G100121_T02	GACCTTTTGAAGAACAACCTTCTTCGTTTGCTGATCTAAGAGGGACTTGTTACCTTCTTTATGGCAAGTAGGGGTGTCATTTGGTACATTTATAAAGTGTTTGGTTTGAGGAATCAACCCATTTTAGATGGTGTGATGCATCATTAGTCCATTTTTCAAATTTAGTGGAATGAGTGATGTTGATGCCACAATGCTGGCATGCATTGCATTTTCCTGCCCCAATTTACAGTCCCTGGATATCAGCATGGCCAATAGCGCGGTCAACAGGATAACTGGGGATGAGCTATCTAGGTTTGTTTCAGAGAAGCGATCTCTGTCAGTTCTTAAACTAGATGGCTGCAGCAGCCTTGGTTTTCTCAACATCAGCTCTTCAAGCCTCTCAACACTTTGGATGTCAGG…	cdna|est|omrna|protein	good	1	170472571
12046	gb|TC305410	A_92_P011058	TC305410	AC209206.3	0	473	33	1255	25	0	13.53	0	50.04	Os04g0624500	Similar to Polyphenol oxidase (EC 1.10.3.1) (Fragment).	2e-166	LOC_Os04g53300	polyphenol oxidase, putative, expressed	4e-166		A_92_P011058	gDNA	No valid cDNA / EST result. Allow B73 result.	C	gDNA	60	1 of 1	10	137458159	137458100	10.06	NA	NA	NA	TGAGGTCCTACGTCCTACTCCTACCGGACTGAGAGTACAGGTGCTAACGCGTAGCAACAT	1	196	49	TC305410	NA	NA	NA	1937 similar to UP:Q6R3L2_WHEAT (Q6R3L2) Polyphenol oxidase (Fragment), partial (84%)	NA	NA	NA	NA	NA	NA
13786	gb|CA398726	A_92_P012706	CA398726	GRMZM2G063733	9e-136	734	72	2324	95	0	13.1	0	32.05	Os03g0258900	Galactose oxidase, beta-propeller domain containing protein.	2e-17	LOC_Os03g15320	glyoxal oxidase-related, putative, expressed	3e-17		A_92_P012706	sense gene model	cDNA and EST results agree. B73 result agrees with cDNA result.	A	cDNA	60	1 of 1	1	36347442	36347501	1.03	yes	CDS	1	GGGGTACTACATGCTGTTCGTGGTGAACGGGCACATCCCCAGCGAGGGGATCTGGGTCAA	1	185	140	CA398726	TTTTTTTTATACAAGGGTCTTTGTCTTTTTACTTACACCTGTAGAGTAGTCACAAGAACTAAGAAGAGGGGAGTATCAATGGCAAGAACGAAACAAAATGAATGAAATGTATAACCCCTTCCCCGTCGCACGCTCTCACTGTGCCTGTATTTTGACCCAGATCCCCTCGCTGGGGATGTGCCCGTTCACCACGAACAGCATGTAGTACCCCGGTGGCGCCAGCACCGCTGTCGCCGGCATCGTCACCGACGCGCTGAACG	W22	EL01N0308H02.g Endosperm_3 Zea mays cDNA, mRNA sequence.	260 similar to UP:Q9LR03_ARATH (Q9LR03) F10A5.18, partial (5%)	GRMZM2G063733_T02	CGGAATCAAAGAAAACCTGTCCCTGAAACGACGACGCAACATCGTTACGTCTACAAGCCTGTGCCTGTCCCATCGATCGATCAACCATGGAGATTGCATTGGCAGCCAAGAAGAAGAACCGTGCCCGTCGCCACCTCGCCGTTCTTCTCCTGCTCCTCGCCTGCGCCTGCGCCGGCATTGCGCCCGCGAGCGGCGCCGGCGGGAGGTGGGACCTCCAGCAGCGCAGCATCGGGGTGTCGGCGATGCACATGCAGCTCCTGCACAACGACCGCGTCATCATCTTCGACCGCACCGACTTCGGCCACTCCAACCTCTCCCTCCCCGACGGACGCTGCCGCGTCAACCCGCGGGAGCGCGTGCTCCCTCAGGGGGACTGCACCGCGCACTCCGTCGAGTACG…	est	good	1	36345668
2341	gb|TC309808	A_92_P001939	TC309808	GRMZM2G565600	1e-34	9332	1049	7371	501	0	12.46	0	30.81	.	.	.	.	.	.		A_92_P001939	inconclusive	EST result. No valid cDNA result. B73 result doesn't agree.	D	no result	NA	NA	NA	NA	NA	NA	NA	NA	NA	AGAGAGAGGAGGAAGCCACCTCGTATCCTCGCCATCGGCAAGCTTTGGAGTCGGGTCTGG	1	253	79	TC309808	AATAACCGAGTGTATAGAGATTAATGTCACAATAATGCAGAGTATTTATTACATAGTAGGAAGTCTTACAAATTAAAATATAAACATGGATCAAACTAAAATCCATCCTTGGTGCCAGAAAGTCAACTGGGAGACGCCGACCTAGACCTCTCACGAACACAGCACAACATCCACCATGCGCCTCATCCAGTGGTACCTGTTCTTGACCTGACACTTTAGATTCCAGGTACCAGGGTGATTCTTCAGATCCTCGTGACCTCACGACGACGACGATGTGGCGAATCACTTTGCAGTTCGAGGCCAAATCTGGTTGACCAACGAATAACACCGGTCTCTGGGCGCTCCCCAGACCCGACTCCAAAGCTTGCCGATGGCGAGGATACGAGGTGGCTTCCTCCT…	-	-	512 unknown	NA	NA	NA	NA	NA	NA
18382	gb|TC280366	A_92_P017004	TC280366	GRMZM2G450125	0	49100	4164	40949	6229	0	12.1	0	8.16	Os03g0141200	Similar to Beta-amylase PCT-BMYI (EC 3.2.1.2).	0	LOC_Os03g04770	beta-amylase, putative, expressed	0		A_92_P017004	sense gene model	No EST. cDNA result. B73 result agrees with cDNA result.	A	cDNA	60	1 of 2	1	9059847	9059906	1.01	no	UTR	1	GGTGGGTGACTGGGGTACGGTACGTAGGTGCCACGTTGGAGGCTTTGGCGTTTGCTCAGA	1	158	128	TC280366	NA	NA	NA	2355 similar to UP:Q9LIR6_ARATH (Q9LIR6) Beta-amylase (AT3g23920:F14O13_11), partial (78%)	GRMZM2G572658_T01	GCACGTTTTGTAGAAGTTTGTATCTTCGTTAAAAATTATAGCAGTACAAATCATAGCACATTCTGTAGGTGTAGGATACAGTAACACAGCAGCAGAACATCAAACCCATCTCCTGCCAGGCTCTGAGCAAACGCCAAAGCCTCCAACGTGGCACCTACGTACCGTACCCCAGTCACCCACCCCACACCCTACCTCGCTCGCAGTCGCAGCTTCCGCTGTACGCACACTACTGCGCGGTGCACGCACCGACGACACGGCGGCGCAGCTTATGTATGAGTAAGTATAGGGACTCGCCATACAGGTAGTCATCGCAGCGTGCCACCCCGTCTAGCGATCGAACACAGTCGACGGGGAACGCCGGCCGGTCCGGTCAGTTGGTGAGCGCGACGGCGGCCTCGT…	cdna	no_stop	1	9059447
18382	gb|TC280366	A_92_P017004	TC280366	GRMZM2G450125	0	49100	4164	40949	6229	0	12.1	0	8.16	Os03g0141200	Similar to Beta-amylase PCT-BMYI (EC 3.2.1.2).	0	LOC_Os03g04770	beta-amylase, putative, expressed	0		A_92_P017004	sense gene model	No EST. cDNA result. B73 result agrees with cDNA result.	A	cDNA	60	2 of 2	1	9059847	9059906	1.01	yes	UTR	1	GGTGGGTGACTGGGGTACGGTACGTAGGTGCCACGTTGGAGGCTTTGGCGTTTGCTCAGA	1	158	128	TC280366	NA	NA	NA	2355 similar to UP:Q9LIR6_ARATH (Q9LIR6) Beta-amylase (AT3g23920:F14O13_11), partial (78%)	GRMZM2G450125_T02	ACCGAATCCCCAGACCAAATCGCCGTCGCCGTCGCCGTCGCATCGCAGCAGCGGGAGTCCCAGGGTCCCGGACCGAATCCATTTCCAGACACCCAAGGCCAAGATCCATCGCTCGTTCCAACCAGCCTTCTTCTTCTTCTGCTTGGTCGTCTGATCTCGTTTTCCATTCGTGTCCAATCCGATCCAGCCAACCGCTGTGAATGATGGCGCTCAACCTGTCCCACCAGACCGGCGCGGCCGTGGCGGCGGCACCGGCGGCGCCACGCGCGGCCGTCGTCGCGGCGGCGGCCACGGCGCCACGCTCGGCCGTCGTCGCCGCGGCGGCCACCGTGGCGCCGCCGCCCGCGTCGGCGCCCGCCCCCGCTCCGGCGCTCCAGCTGCAGACGATGACGGTGGACC…	cdna|est	good	1	9057041
33072	gb|TC300590	A_92_P030861	TC300590	GRMZM2G034956	0	332	32	216	29	0	11.84	0	7.7	Os03g0307200	Nicotianamine synthase 2 (EC 2.5.1.43) (S-adenosyl-L-methionine:S- adenosyl-L-methionine:S-adenosyl-methionine 3-amino-3- carboxypropyltransferase 2) (OsNAS2).	4e-151	LOC_Os03g19420	nicotianamine synthase, putative, expressed	8e-151		A_92_P030861	ambiguous	No EST. cDNA result. B73 result agrees with cDNA result.	A	cDNA	60	1 of 5	9	135551955	135552014	9.05	no	CDS	1	ATGCAAGGAACTTTTGAGCACCTATGCGTGCGTGGTAACAATAATAGTTACAAATCGCTG	1	72	157	TC300590	NA	NA	NA	1271 homologue to UP:Q8S9C5_MAIZE (Q8S9C5) ZmNAS1 protein, complete	GRMZM2G385167_T01	CACACGTAAAAGTGCTAGCAACTTGGCATATATCATCACATAGGAAGAACACATTCTTATTAAACACTTCACAATGCATAGCATCGAATAAAGAAGTGCATGAGAAATTCAGCAGCAGCGATTTGTAACTATTATTGTTACCACGCACGCATAGGTGCTCAAAAGTTCCTTGCATCAGATGGACAGCTCTGTCGTGGTCGCCATCTCCTCTCTCTTCTGGAGCGCGTTGGCCTCCATCTTGCAGCACTTGCACGGCGGGCTCACTATCGGCACCGTGCCGCGTGCATGCGCGTGTCCATTCTGAAGCCCCTTGGTGTGGGCGTCCATTTTACGCGCGATGATGACGGAGTTGATGACCTCGTTGTCCGGGTGGTACACGGCAAGCACGTCGAACCCACC…	omrna	good	9	135551049
33072	gb|TC300590	A_92_P030861	TC300590	GRMZM2G034956	0	332	32	216	29	0	11.84	0	7.7	Os03g0307200	Nicotianamine synthase 2 (EC 2.5.1.43) (S-adenosyl-L-methionine:S- adenosyl-L-methionine:S-adenosyl-methionine 3-amino-3- carboxypropyltransferase 2) (OsNAS2).	4e-151	LOC_Os03g19420	nicotianamine synthase, putative, expressed	8e-151		A_92_P030861	ambiguous	No EST. cDNA result. B73 result agrees with cDNA result.	A	cDNA	60	2 of 5	9	135551955	135552014	9.05	yes	UTR	1	ATGCAAGGAACTTTTGAGCACCTATGCGTGCGTGGTAACAATAATAGTTACAAATCGCTG	1	72	157	TC300590	NA	NA	NA	1271 homologue to UP:Q8S9C5_MAIZE (Q8S9C5) ZmNAS1 protein, complete	GRMZM2G385200_T01	GTCAAGCTAGCAGCACCAAGTTGTCGATCACTTGCCTGCTCTTGAGCTCGATCAAGCTATCATCAGCTACAGCTTCCGATCCCAACTGCAACTGTAGCAGCGACAACTGCCATGGAGGCCCAGAACGTGGAGGTTGCTGCCCTGGTGCAGAAGATCACGGCCCTCCACGCCGACATCGCCAAGCTGCCGTCGCTGAGCCCGTCCCCCGACGCCAACGCGCTGTTCACCAGCCTCGTCATGGCCTGCGTCCCGCCAAACCCTGTCGACGTGACCAAGCTCAGCCCGGACGTCCAGGGGATGCGAGAGGAGCTCATCCGCCTCTGCTCCGACGCCGAGGGCCACCTTGAGGCGCACTACGCCGACATGCTCGCCGCCTTCGACAACCCGCTCGACCACCTC…	cdna|est|protein	good	9	135550861
33072	gb|TC300590	A_92_P030861	TC300590	GRMZM2G034956	0	332	32	216	29	0	11.84	0	7.7	Os03g0307200	Nicotianamine synthase 2 (EC 2.5.1.43) (S-adenosyl-L-methionine:S- adenosyl-L-methionine:S-adenosyl-methionine 3-amino-3- carboxypropyltransferase 2) (OsNAS2).	4e-151	LOC_Os03g19420	nicotianamine synthase, putative, expressed	8e-151		A_92_P030861	ambiguous	No EST. cDNA result. B73 result agrees with cDNA result.	A	cDNA	60	3 of 5	9	135721608	135721667	9.05	no	CDS	1	ATGCAAGGAACTTTTGAGCACCTATGCGTGCGTGGTAACAATAATAGTTACAAATCGCTG	1	72	157	TC300590	NA	NA	NA	1271 homologue to UP:Q8S9C5_MAIZE (Q8S9C5) ZmNAS1 protein, complete	GRMZM2G312518_T01	CACATCACACGTAAAAGTGCTAGCAACTTGGCATATATCATTACATAGGAAGAACACATTCTTATTAAACACTTCACAATGCATAGCATCAAATAAAGAAGTGCATGAGAAATTCAGCAGCAGCGATTTGTAACTATTATTGTTACCACGCACGCATAGGTGCTCAAAAGTTCCTTGCATCAGATGGACAGCTCTGTCGTGGTCGCCATCTCCTCTCTCTTCTGGAGCGCGTTGGCCTCCATCTTGCAGCACTTGCACGGCGGGCTCACTATCGGCACCGTGCCGCGTGCATGCGCTTGTCCATTCTGAAGCCCCTTGGTGTGGGCGTCCATTTTACGCGTGATGATGACGGAGTTGATGACCTCGTTGTCCGGGTGGTACACGGCAAGCACGTCGAAC…	omrna	good	9	135720702
33072	gb|TC300590	A_92_P030861	TC300590	GRMZM2G034956	0	332	32	216	29	0	11.84	0	7.7	Os03g0307200	Nicotianamine synthase 2 (EC 2.5.1.43) (S-adenosyl-L-methionine:S- adenosyl-L-methionine:S-adenosyl-methionine 3-amino-3- carboxypropyltransferase 2) (OsNAS2).	4e-151	LOC_Os03g19420	nicotianamine synthase, putative, expressed	8e-151		A_92_P030861	ambiguous	No EST. cDNA result. B73 result agrees with cDNA result.	A	cDNA	60	4 of 5	9	135721608	135721667	9.05	yes	UTR	1	ATGCAAGGAACTTTTGAGCACCTATGCGTGCGTGGTAACAATAATAGTTACAAATCGCTG	1	72	157	TC300590	NA	NA	NA	1271 homologue to UP:Q8S9C5_MAIZE (Q8S9C5) ZmNAS1 protein, complete	GRMZM2G312481_T01	GTCAAGCTAGCAGCACCAAGTTGTCGATCACTTGCCTGCTCTTGAGCTCGATTAAGCTATCATCAGCTACAGCATCCGATCCCAACTGCAACTGTAGCAGCGACAACTGCCATGGAGGCCCAGAACGTGGAGGTTGCTGCCCTGGTGCAGAAGATCGCGGCCCTCCACGCCGACATCGCCAAGCTGCCGTCGCTGAGCCCGTCCCCCGACGCCAACGCGCTGTTCACCAGCCTCGTCATGGCCTGCGTCCCGCCAAACCCTGTCGACGTGACCAAGCTCAGCCCGGACGTCCAGGGGATGCGAGAGGAGCTCATCCGCCTCTGCTCCGACGTCGAGGGCCACCTCGAGGCGCACTACGCCGACATGCTCGCCGCCTTCGACAACCCGCTCGACCACCTC…	cdna|est|protein	good	9	135720514
33072	gb|TC300590	A_92_P030861	TC300590	GRMZM2G034956	0	332	32	216	29	0	11.84	0	7.7	Os03g0307200	Nicotianamine synthase 2 (EC 2.5.1.43) (S-adenosyl-L-methionine:S- adenosyl-L-methionine:S-adenosyl-methionine 3-amino-3- carboxypropyltransferase 2) (OsNAS2).	4e-151	LOC_Os03g19420	nicotianamine synthase, putative, expressed	8e-151		A_92_P030861	ambiguous	No EST. cDNA result. B73 result agrees with cDNA result.	A	cDNA	60	5 of 5	9	135797548	135797607	9.05	yes	UTR	1	ATGCAAGGAACTTTTGAGCACCTATGCGTGCGTGGTAACAATAATAGTTACAAATCGCTG	1	72	157	TC300590	NA	NA	NA	1271 homologue to UP:Q8S9C5_MAIZE (Q8S9C5) ZmNAS1 protein, complete	GRMZM2G034956_T01	GTCAAGCTAGCAGCACCAAGTTGTCGATCACTTGCCTGCTCTTGAGCTCGATCAAGCTATCATCAGCTACAGCTTCCGATCCCAACTGCAACTGTAGCAGCGACAACTGCCATGGAGGCCCAGAACGTGGAGGTTGCTGCCCTGGTGCAGAAGATCACGGCCCTCCACGCCGACATCGCCAAGCTGCCGTCGCTGAGCCCGTCCCCCGACGCCAACGCGCTGTTCACCAGCCTCGTCATGGCCTGCGTCCCGCCAAACCCTGTCGACGTGACCAAGCTCAGCCCGGACGTCCAGGGGATGCGAGAGGAGCTCATCCGCCTCTGCTCCGACGCCGAGGGCCACCTTGAGGCGCACTACGCCGACATGCTCGCCGCCTTCGACAACCCGCTCGACCACCTC…	cdna|est|omrna|protein	good	9	135796454
10576	gb|AI978191	A_92_P009679	AI978191	GRMZM2G128421	0	635	90	1383	124	0	11.66	0	13.63	Os03g0633800	Similar to IAA6 (Fragment).	2e-24	LOC_Os03g43410	OsIAA12 - Auxin-responsive Aux/IAA gene family member, expressed	4e-24		A_92_P009679	antisense gene model	cDNA and EST results agree. B73 result agrees with cDNA result.	A	cDNA	60	1 of 1	5	17344423	17344364	5.03	no	UTR	2	CAGAACCAAAGCCGCACACACATCCGCGTATATGCATGCGCTTTGTAGATTGATGCGCCA	1	204	100	AI978191	TTTTTTTTTTTTTTTGGATCAACGACGGTGAAGATAACTGTATTGTTTGGTTTGTACAAACACAGCATACGGAGAGCTAAGCCGAAACAACCGCTCGTCATCAGCATGCATCTCCTTAGCTTCTGGGCTGCTGCTAAAAAAGACCTAGCTACTAGTCGTCGTCTTACAGAACCAAAGCCGCACACACATCCGCGTATATGCATGCGCTTTGTAGATTGATGCGCCACCCACCAAGCTCATCCTTTTGGCTTGGGGTCTTTCGGACAAGAAGAACAAAATAAAATAATGGGGCAAAAAGAAAAAAAAAGAAGAGATCGACATGAACGTTGGCGGGCCCTCGGTCGTCGTCAGACCTTCTTCATTGGCTCGCCGATCCCAGGCCTGGGGCTTCAGATCTCT…	W23	614041D02.x2 614 - root cDNA library from Walbot Lab Zea mays cDNA, mRNA sequence.	542 weakly similar to UP:Q9XEY1_TOBAC (Q9XEY1) Nt-iaa2.3 deduced protein, partial (26%)	GRMZM2G128421_T02	AAACACACACAACACCAGCTCATCACATCCATCTCATTCTACTACTGCCTCAGAGACCAAGCTGCTGCAACCGGAGAAGGAGATCTATTCTACAAAGTGAAGTACTTAGCTTGGGACATGGAAACCGTCGTGGGAGACCTCATGGCGACCGAGCTGAGGCTTGGCCTGCCGGGCACCGTGGACGACTGCAGCCAGCACCAGCAGCAGACCCAGCTGAAGGTGGCCGCGCCGCCGTCCAACCCTACTAGGGGCAAGAAGCGCCCCGCCGCCGAGGAGGAGGAGGCAAACAAGCGCGACGCGGAGGCAGCACCCCCGGCGGCCAAGTGAGTAGCTAATAGATCTGAGCACCGAAACGTTCAGAGTGAACCGAACGTGTGTCTCTCGTACGTACGTTACGTG…	cdna|omrna|protein	good	5	17343149
26819	gb|TC283432	A_92_P024958	TC283432	GRMZM2G104237	0	1223	111	602	171	0	11.41	0.002	3.81	Os06g0149900	Similar to Cysteine synthase (EC 4.2.99.8).	1e-17	LOC_Os06g05700	cysteine synthase, putative, expressed	2e-17		A_92_P024958	sense gene model	cDNA and EST results agree. B73 result agrees with cDNA result.	A	cDNA	60	1 of 1	9	19329727	19329668	9.02	yes	UTR	2	CTTGGCACAGAAATTTCAGCAGAGAATTGTACCACGAGCTATAAACTGAGAGATGCCAAT	1	109	83	TC283432	CTGAGAGTTCAGTCATTTCAGGCGGCAAGCCTTCTCGGCACAAGATCCAGGGCGTCGGGCCGGGATTCGTGCCCAAGAACCTGGACACCTCTGTCACCGACGAGATCGTTACGGTGACCGCAGAAGATGCGATGGCGAACGCCAGGAGGTTGGCCAGGGAAGAGGGTCTGCTAGTGGGCATATCGTCTGGGGCGAATCTGGCAGCTTGCCTCAAGGTGGCGTCGAGACAGGAGAACCGAGGGAAGATGATCGTCACCGTGTTTCCTAGCGGTGGCGAGAGGTACATGAGCTCCGATCTCTTCGCGGATGCAAGGGAGGAGTGCGTCGCCATGACCTTCTGATCTTCTGGACGCTCTGTGCGGATCTGCAGCGGCAAACTGCTATTTCTCAGCGTGGAAT…	-	-	680 similar to UP:Q5VND3_ORYSA (Q5VND3) Cysteine synthase , partial (33%)	GRMZM2G104237_T02	ATCTAGCTAGTCTCTCCGTCCTGGGCTCCTCACATCGCTTTCTGACTTTTTTTTTTGTCCAGTTTATTTTCTTGCTAGCTTGCTTGCATTTCCTTTGTGCGTGTGTGGAAGATTTGTTTCCATGTATTTTCAGTGCTAGTTTGAGCTGCCATGATACATGTAAAGTTTGAGTTGCCATGATACATGTAGATCAATCCCAGTTCCCCTGCTGCAGCTTGTAGGATGGACGCCACTGGTAGAGCTGAAGAGAATAGCCCAGAAGGACAACGTCGACGCCCGAGTCGTCGGCAAGCTGGAGTGCTACCAGCCCCTCTGCTCCGTCAAGGACCGCAGCGCTCTGAGAATGATCGAGGACGCAGAGGAGAGAGGGCTGATCTCGCCTGGCGCCACGACGCTGGT…	cdna|est	good	9	19329464
25077	gb|TC291514	A_92_P023315	TC291514	GRMZM2G034197	0	1022	123	688	99	0	10.99	0	8.29	Os01g0618700	Lipase, class 3 family protein.	5e-75	LOC_Os01g43140	lipase, putative, expressed	9e-75		A_92_P023315	sense gene model	cDNA and EST results agree. B73 result agrees with cDNA result.	A	cDNA	60	1 of 1	8	144460949	144461008	8.05	yes	CDS	3	TGGCCGTCCTCAGCAACAAGGAGCTGGTGTCCGAGGCATAGGACTTCACGCTGCGTTCCT	1	119	167	TC291514	CCGCGCCACCCGTTCCTCCCCGAGGGCGCGGCGCTGTTCCGCCTGGACTCGGAGCGCTCGCCGACGGCCCTGGTAGCCAGCGCGCTGCGCGCGTTCCTCTACTCGCCGCACCCGCTCGAGACACTGAGCGACCTGTCGGCCTACGGCGCGGGGGGCGCCATACTCCGGGACCACGAGTCCAGCAACTACTTCAGGGCTCTCAGTGCGCTGGCCAGGGCGCCACCGCGGCGCCGGAAGCAACCGGAGATCGTGTGGCAGTTGCCCGGCGTCGAGCGGCTGCAGCAGTATTGGTGGCCGGGGATCGCCGGCACCGTCATCCCCGCACCGGTGGCCGTCCTCAGCAACAAGGAGCTGGTGTCCGAGGCATAGGACTTCACGCTGCGTTCCTTGGGTTTGCTC…	-	-	657 homologue to UP:Q5ZBH3_ORYSA (Q5ZBH3) Lipase class 3 family protein-like, partial (16%)	GRMZM2G034197_T02	CGCCGGTGGCGGAGACACCGATGCCGGACGACCTTGCTGTGACTGACTGACTGACCGTGATTGATGTTTTCTTCTCTCCCGTTTCGGCCGCCCTCCCGCGACCCGACCCCGCGTGGCCGCGTGCGTGCGTACACCAGCGCTTACTTTTACTCGAGTGACCTACTGGCGTTCGCTGTTCCCGGAAATACCCCTCCAGTCTCATCACAGAGCTTGCTACTACTCCGCGCTGCCGTGGCGGAGGCAAGCGCGGTCATCTGCCCACTTCACCAGTCCTCGCGCTGTCGTGCCGTCTCCGGCTTCTCGTTCTTGCTCTTGCCCCGGCACCTTCGGTTTCCACCACCACCGCGCGCGCCGCGGCCGACCTGCCCTGCCCCAACTGTGTGTGCTCTTTAAAGCCCT…	est	good	8	144457778
8518	gb|CA403821	A_92_P007742	CA403821	GRMZM2G094712	4e-77	681	79	358	109	0	10.93	0.004	3.29	Os01g0760600	Aspartate aminotransferase, cytoplasmic (EC 2.6.1.1) (Transaminase A).	1e-06	LOC_Os01g55540	aminotransferase, classes I and II, domain containing protein, expressed	3e-06		A_92_P007742	EST	EST result. No valid cDNA result. B73 result (EST vs genome) agrees with EST result.	E	EST	6e-118	1 of 1	3	195507143	195317643	3.07	no info	NA	4	TATGCTCAAACCGGGCATGGTGATCCTCCCATCAAATGGCATATAAATGGGGGATTCCTG	1	216	136	CA403821	TTTTTTTTTTTTTTTTTTTTTTTTTTTTTGAAGCAAAATTTCAGGGGCGTGTTATTATAAGTTCCGAACGCCCCATAATCAGAGTCCTTATGAATCCACCAGTACAAAACTGCCCCACGAAGAGGAAAAAAACAAATTTTTTCCGACGCAAACTACAGGAGGGCAACCAGTAAATACCACTGGGTGAGTACTTAAAACATGGGGGGGGGGGATTCAGGGTTTATTCACGAAAGGTGGGATACTATCCTCATTTCAGTTGAGTAACTGGAGCGGGGATGGGATTTGCAAAATGGGGGACAGTCCTTATGCTCAAACCGGGCATGGTGATCCTCCCATCAAATGGCATATAAATGGGGGATTCCTGGCTCATGAATGGGACTTGGTCCCTATTCAGCCCAG…	W22	EL01N0507F08.g Endosperm_4 Zea mays cDNA, mRNA sequence.	420 weakly similar to UP:Q964F1_9TRYP (Q964F1) Aspartate aminotransferase, partial (6%)	GRMZM2G094712_T02	CGTTCACGTCCCCCGGCCCCCGCTCTCGTTTCCCCCGCCCGCACCAGGCACGCTCACGCGCTGCGCACCGGATGGCCCCTGCTAACGTGCGCGCGGCGCAGGCGCAGGCCCCCAGCGCCGACCGCAGGTTAAGTACGCTAGTGGGGCACCTGCTGCCTTCCTCCCCACGAAGAGCAGCAGCAGACACCTCCGCCACCTCCACCCTCGAATCGTTCCCCACCATGGCGTCGCAGGGATCCTCCGTCTTCGCCGCACTCGAGCAGGCCCCGGAGGACCCCATCCTCGGAGTGACCGTTGCCTACAACAAGGATCCCAGCCCCGTGAAGGTCAACCTCGGGGTCGGCGCCTACCGGACCGAGGAAGGGAAGCCCCTAGTGCTGAACGTGGTCAGGCGCGCCG…	cdna	good	3	195312990
21943	gb|TC315760	A_92_P020354	TC315760	GRMZM2G043943	2e-135	4743	435	3592	533	0	10.77	0	7.35	Os01g0743200	Pectin lyase fold/virulence factor domain containing protein. Similar to Pectinesterase.	4e-118	LOC_Os01g53990	pectinesterase, putative, expressed	8e-118		A_92_P020354	sense gene model	cDNA and EST results agree. B73 result agrees with cDNA result.	A	cDNA	60	1 of 1	6	160333301	160333242	6.06	yes	UTR	1	CGACGGCTTCGAGTGGCTCCGGCTGTAGAATTCATTGTTGACACACTACATGACCTTAAT	1	137	146	TC315760	CGGTGAGAAAATAAAAACCCCGCAGGGGTGCCATGTGCACGCGATCGCGCGGAACTACGGCGCGCTGACGGCGCAGAGCCGGCAGAGCCTGCTGGAGGACACGGGGTATCTCGTTCGTGAGCTACCAGGGTGACGGGGTCCGGCGCGCTCTACCTGGGCCGCGCCTGGGGCACCTTCTCCCGCGTCGTCTTCGCCTACACCTACATGGACAACATCATCATCCCGCGCGGCTGGTACAACTGGGGCGACCCGACGCGGGAGATGACGGTGTTCTACGGGCAGTATAAGTGCACGGGGCCGGGCGCGAACTACGCCGGCAGGGTGCAGTGGTCGCGGGAGCTCACCGACGACGAGGCCAAGCCCTTCATCTCACTCGACTTCATCGACGGCTTCGAGTGG…	-	-	496 similar to UP:Q8LQ65_ORYSA (Q8LQ65) Pectin methyl esterase-like, partial (31%)	GRMZM2G043943_T01	CAGGCCACCACCGCCACCGAGCGACGACCATGGCTTTGCCGTCGCGGGCGCGGCTCCTCCTCCTCCTCTGCTTCGTCGCCGCCGCGGCGCTGCTCGTCGCGCCGGGGGAGGTGTCCGCCACCGCCGCCGCCGCCGACGCCGGGGGGCACGGGAAGCGGCGCGGGCACAGCACGCACACGAGGCGCCTGCGGCCCGGGAAGGGCGCGGCGGCCGCGAAGCCGTACCCCGCGAACGCGGCGCGGGTGGAGGCGATCGAGCGGCAGTTCGCGCGGTGGGTGCGGTCCATGGGCGGCCACGGCCACAACAGCAGTAGCACCGCCTACAGCCGGGCGCTCAGCCGCGCGTCCCTGCCCGCGCGCACGCTCGTCGTCGACAAGAACCCGGGCGCCGGGAACTTCA…	est|omrna|protein	good	6	160333154
23861	gb|TC291653	A_92_P022166	TC291653	GRMZM2G082943	3e-162	13286	1493	8268	1497	0	10.66	0	5.55	.	.	.	.	.	.		A_92_P022166	sense gene model	cDNA and EST results agree. B73 result agrees with cDNA result.	A	cDNA	60	1 of 1	3	136380241	136380182	3.05	yes	CDS	1	CACCTTCGTGCCGTCGGATGTCAGGAGCATGCCATCCTCCAACTTGTAACTACTAGTTGT	1	126	50	TC291653	ACCGTTGGTTGGGCGTTGCTTCAGATATAATCTTCAAGAATCAAGACCAAGCTCAGATTCCATCAGTCGGTACGTACGTCGGGCCAGCCTCACTTCGCTCGCTGCTGCGCGTTAGATGCCGGTTGCTGCGTCGCTAATGGCGATAGAGTTGGAGAAGGACCAACTCGCCTGGGCGGAGCAGCAGCGGCAGCAGAATAGGAGGCAGACCATGGTCGTCTGCAGAAAGAGCGCCGCAGCGGTGGCCAAAGGGCAGCAGCGTCAGAACGCTTCGCCGCCGTCGCCCAAGCCTCCGCCCGCGGGCGGGCTCAGCGCGGAGGCGTTCCTGGTTCTTGCGTGCGTCGCCGTGTCGCTTAGTCGTGCTGCCGCTGGTCCTGCCGCCGCTGCCGCCCCCGCCGCCTC…	-	-	579 similar to UP:Q53M57_ORYSA (Q53M57) Expressed protein, partial (32%)	GRMZM2G082943_T01	TGAAGTTTAAAATATAAGTTATAATAAAAAATATATATATGATACGTTGGAGATGGCCCCTACAAGTCGTAAAGGCCCTGGCCCCCACCGTTGCTTCCAGTAGGTCATGATGCAGCGCACCTGTCCTCCCGCGCTGCTCCACCCCTTCCCACTCCTCCCATTTGCAAGTCCCAGTACCAGGTTTTCAAAACCGCCTTCACGCAGTCCACAGATAAAATACCGGCCTCCTCCTCCCTTTCCCCCTCCGATTCCCGCGCCCGCCCCTACGCTGCCAAAAGCGGGGGACACCGCCCGTCCCCCTCCCCGTCCGGGTCTCCACAAGCGCACCTGCGCGCGCGCGCCCGGCTTCCGTTGCGCAGCAGGGCAGCTGGGCAGGGCAGGGCAGGTCGCCATTTAGTC…	cdna|est|protein	good	3	136380078
28874	gb|CF011836	A_92_P026885	CF011836	GRMZM2G056231	4e-35	2169	446	3485	844	0	10.53	0	4.91	Os10g0418000	Similar to Histone H2A.	2e-16	LOC_Os10g28230	Core histone H2A/H2B/H3/H4 domain containing protein, putative, expressed	3e-16		A_92_P026885	EST	EST result. No valid cDNA result. B73 result (EST vs genome) agrees with EST result.	E	EST	3e-62	1 of 1	1	12823329	12822539	1.02	no info	NA	1	AAGGCCCCCAAGGAATTAATTCAGGCCGTGCTTCTGGTTTTGCCTGACTACAGTCCCCTC	1	97	53	CF011836	AACCCAAAAGCCTCGGGGAGAGAGAGCTTAAATTAACATAGGGGACCAAGATGAGTTTACTAGAACTGGGCCAACATGCCCTTAACCTAAAATGGCCCAGGTCCAAAACGGGAGGGGACTGTAGTCAGGCAAAACCAGAAGCACGGCCTGAATTAATTCCTTGGGGGCCTTGTTGATAACCAATTTGGGGATGGCCGGAATAACCCCCCCACCGGGAATGGGCCCCTTGATGAGGGGGTCAAGCTCCTCTTCCCCGCGAATGGCAAGCTGAAGGGGGCCCGGGGGAATCCCCTTGACCTTGAGGCCCTTGTTGGCGTTGCCGGCCAGTTCAAGGACCTCGGGGGGGAGGAACTCAAGGATGGCGGGGAAATAAACGGGGGGGGGGGCCCCAACCCGGCC…	F2	QBK13c10.pg QBK Zea mays cDNA clone QBK13c10, mRNA sequence.	684 weakly similar to UP:Q9SNZ3_ORYSA (Q9SNZ3) H2A protein, partial (96%)	GRMZM2G056231_T01	TTCCGTTTTTGCAACTGCGAGCGCGAGGTTTCGACCTGCTCTGGCTGTCTGGGCTCTGGTAGGCCAACTAGTGGGCCAGATATCACCAGCCGGAAATTAGCAAAAATGCTACGGCCTAGCCCAGGTCACCCAGTCACCCTGGTATGCGAAAACGCAAAATTTTCGCGCCACCCAAAAAAATTCGCGCCCGGGAACGAAAACCCGGCGCGCGCGCGCCATCGGGACTCGGCGCCCACCCGATTCAAACCCCAACCCAAAATTTTCCCCTGCGTGGCGCGTTTAAAGACCTTTGCTCCCGCATTGAACAGGGACGGGAGAAAATCTCCAAACGCAGCAGAGCCCCTCGCGCCGCCGGCCTCTTCAGCCTTGCAGCACACCGCCGCCAGCCCGAGTGACCGC…	cdna|est|omrna|protein	good	1	12822231
27366	gb|TC292517	A_92_P025473	TC292517	GRMZM2G021587	0	255	28	816	25	0	10.28	0	33.37	Os09g0555700	Zinc finger, C2H2-type domain containing protein. Zinc finger, C2H2-type domain containing protein. Zinc finger, C2H2-type domain containing protein.	7e-139	LOC_Os09g38340	ZOS9-17 - C2H2 zinc finger protein, expressed	1e-138		A_92_P025473	sense gene model	No EST. cDNA result. B73 result agrees with cDNA result.	A	cDNA	60	1 of 1	2	197935494	197935435	2.07	yes	UTR	1	TTTCGGTACAATTTTGTGGTGTTTTTCAAGTGTTCACTGTTTTGGGTTGGAGAGATGGTG	1	106	9	TC292517	NA	NA	NA	2395 Zea mays clone EL01N0432F10.d mRNA sequence	GRMZM2G021587_T01	CATACGCTAACTAATTTCTCTATCAATCCATCCTTTGCAACCTTGGTGCTAAAACAACGTTTGTCATGCATACCTACTATCTCTTTCTCACACAAGTCTCTTCTCCGTTTTCACTCTCTTGCTAGCTCCTCTTTGTCCTTCAGATCAGATCTCTCAGAAGAGTAGAGTGCCTGCCAGTGCCATGTCGCTGCCAGTCACACAGCCCATTGCATGAGCAGAAGGGCAAGGAAGCTTGGGAGGGTGTAAGCTGAGGATCGGTGACGTGCAAATGCGGCCACGGGGAACCTCTCTGCAACAAAGCTCCGCATCTGCTCTCGGCGACGGCGATGCGGCGCTACCGAAGAAGAAGAGGAACCGGCCAGGCAATCCGAAACCTGATGCGGAGGTGATCGCGCTGTC…	cdna|est|omrna	good	2	197935392
32284	gb|TC279335	A_92_P030107	TC279335	GRMZM2G027627	0	757	104	835	321	0	10.11	0.013	2.86	Os06g0246500	Similar to Pyruvate dehydrogenase E1 alpha subunit (EC 1.2.4.1).	0	LOC_Os06g13720	dehydrogenase E1 component domain containing protein, expressed	0		A_92_P030107	sense gene model	No EST. cDNA result. B73 result agrees with cDNA result.	A	cDNA	60	1 of 1	9	1447312	1447357	9	yes	CDS	2	AAGGAGATCAGGAAGCAAGTCGACGCTGCCATTGCTAAAGCGAAGGAGTGTCCACTGCCT	1	77	33	TC279335	NA	NA	NA	1511 Zea mays clone Contig556 mRNA sequence	GRMZM2G027627_T01	CCAACAGGGTCATCAACAGGCCAAAACCGATCGCCGGCGGCACCGCACCAGCACGGCAGTCCTGTGACATGTTGGCTAGTACGTACCCGTAAGCTTTTCTGTTGGAAAGTCGAGCTCACGTCACTGCGTTTGACACGGCGCGCGCCCGCCGCCCTCGAGGCTCCTGTCCGTCGCGCGACGCCACGACGCCCCCGGGCCAAGCCAGTCTGCACCACGCGGCACACGGGCACACGGCCCGCGAGCGACTGAAAGCCAGCACTGCCCGTCTGCCCCGCCCCCCGCCAGGCCGCCACTCCGCCGAACACCACCCAGCGGCTCGCTCGACACCTACACGTTTCACGCACCTCGCGTCCTCGCCCCGCTCTGTTCGAGTTCCCGTTGTAGGCGCACGCCATGGCC…	cdna|est|omrna|protein	good	9	1443455
42728	gb|TC291729	A_92_P039969	TC291729	GRMZM2G400156	0	838	154	4101	394	0	9.45	0	14.79	Os08g0452500	Auxin responsive SAUR protein family protein. Auxin responsive SAUR protein family protein.	9e-96	LOC_Os08g35110	OsSAUR33 - Auxin-responsive SAUR gene family member, expressed	2e-95		A_92_P039969	EST	EST result. No valid cDNA result. B73 result (EST vs genome) agrees with EST result.	E	EST	0	1 of 1	1	209234647	209233810	1.07	no info	NA	1	GTGGTGGAAGTGGAATGGAAGGTAGCTTAGCACGGAGGGCTGCTGTATCATTTCGTTCGG	1	15	56	TC291729	CAGTTTCCGGTCCGGNATTCCCGCCTCGACCCAGCGTCCGTCTTCCTCAACTCTTCCTCTCCTCTCTCTTCTGCACCATCTGGTGTGCGTGCGCGTTACTCGCCGCGTGGATCGAAGAAAGAGGCGCACGGGAGCGAGCTACGCGAAGCAAGGCCATGGCGAAGGGCGGGCTGGCCAAGCTTCGGTGCATGATCAAGAGGTGGCACTCGTCCAGCCGCATCGCCCGCGCGCCGCCGTCTCCCGGCCCCGGCGAGGATGACCGCTGCGCCGCGCGCGGCGCGTCGTTCCACGGCGCGGACGAGGTGCCCGAGGGCCTGCACCCGGTGTACGTCGGCAAGTCGCGCCGCCGGTACCTCGTCGCCGAGGAGCTGGTGGGCCACCCGCTGTTCCAGACCCTCG…	-	-	839 similar to UP:Q6ZKQ7_ORYSA (Q6ZKQ7) Auxin-induced protein-related-like protein, partial (95%)	GRMZM2G400156_T01	TTCCTCGTTATTCCATCACCAGTTCACCACCGTCTTCCTCAACTCTTCCTCTCCTCTCTCTTCTGCACCATCTGGTGTGTGTGCGCGTTACTCGCCGCGTCGATCGAAGAAAGAGGCGCACGGGAGCGAGCTACGCGAAGCAAGGCAATGGCGAAGGGCGGGCTGTCCAAGCTTCGGTGCATGATCAAGAGGTGGCACTCGTCCAGCCGCATCGCCCGCGCGCCGCCGTCTCCCGGCCCCGGTGAGGACGACCGCTGCGCCGCGCGCGGCGCGTCGTTCCACGGCGCGGACGAGGTGCCCGAGGGCCTGCACCCGGTGTACGTCGGCAAGTCGCGCCGCCGGTACCTCGTCGCCGAGGAGCTGGTGGGCCACCCGCTGTTCCAGACCCTCTTCGACCGC…	est|omrna|protein	good	1	209233839
15912	gb|TC311170	A_92_P014679	TC311170	GRMZM2G322953	0	3569	406	1095	324	0	9.32	0.003	4.28	Os01g0866400	Similar to Fructose-1,6-bisphosphatase (EC 3.1.3.11) (Fragment).	2e-141	LOC_Os05g36270	fructose-1,6-bisphosphatase, putative, expressed	1e-180		A_92_P014679	sense gene model	No EST. cDNA result. B73 result agrees with cDNA result.	A	cDNA	60	1 of 1	8	100872260	100872208	8.03	yes	CDS	1	GGGGCATATTTTTGTACCCAGCAGACCAGAAGAGTCCAAACGGGAAACTACGCGTTCTGT	1	173	137	TC311170	NA	NA	NA	1619 homologue to UP:Q9SDL8_ORYCO (Q9SDL8) Fructose-1,6-bisphosphatase, partial (97%)	GRMZM2G322953_T05	CGCCGTCTTGTTGCTCCGCTCCGGCCGTGACACGAGCGCACCAGCCACCGCCAGCCCCTCCCCCGTCGACTCGAGCCACAGGACAAGGCATCCCAACCGCCGCCCATCTCCTATCGTCATCTGCCGATCCCTCCTCGGTTCCTCACAGTCACAGAGCCTCACGTCACGTGTACCTCCCCCAACCCAACCCAGCCCAACCCAGCCCAAAACCTAGCGGGCGAGGGGCCGGGGAACCGACCGCCGGACGCGGAGATGGACCACGCGGCGGAGGCGCAGCGGACGGACCTGATGACGATCACGCGGCACGTGCTCAACGAGCAGAGCCGCCACCCGGAGTCCCGCGGCGACTTCACCATCCTCCTCTCCCACATCGTCCTCGGCTGCAAGTTCGTCGCCGCC…	est|protein	good	8	100871386
27028	gb|BM269223	A_92_P025151	BM269223	GRMZM2G066029	8e-163	3998	457	3531	428	0	9.12	0	9.26	.	.	.	.	.	.		A_92_P025151	sense gene model	cDNA and EST results agree. B73 result agrees with cDNA result.	A	cDNA	60	1 of 1	6	147380352	147380411	6.05	yes	UTR	2	GCATCGCACGTGTGCTAGACACGCCGAGAGACTGTACTGTAAAAATGTGGCGGTTTAACA	1	108	5	BM269223	TTTTTTTTTTTTTTTTGAAAACAGTAAAACTGCCTCAGGATTAACAACTGAAAGATCCTTTCAGAACACAGAGAGAGAAGTAGGAAATCACTATTCCTTATATCAAATTAACAAAACAAATGTTAAACCGCCACATTTTTACAGTACAGTCTCTCGGCGTGTCTAGCACACGTGCGATGCGTCGTCCGTCTTCAGCACACGCACGATGAAGAAGCGACGGCGGCGGCGGCGGCCCGGCCGTCGGACGGCACGAGCGCCAGCGCAAGCAGTACAGCCATGAGGCCCACGGGCACGAGCAGCAGCAGCAACGGCGGCGGCGGCAGCGGCGGCAGCACGAGAGGCAGGAACACGAGCAGCGTGGTGAGGCAAAGGAACAGCGCCGCCAGCCCCGCCGTGAAG…	B73	MEST406-C09.univ ISUM5-RN Zea mays cDNA clone MEST406-C09 3', mRNA sequence.	623 weakly similar to PRF:NP_191549.2:30695081:NP_191549 expressed protein (Arabidopsis thaliana), partial (32%)	GRMZM2G066029_T01	CAGACCCAGGTGCACCACACCTAGACCTGGAATGGAACACCACGGAAGGTACGTAGAGCCGCTGGTACTGCTGCTACAATGGCATTTGATCTGCATACATTGCATCCGGCCTTCCAAATCTTCCTCGTCTGTCCTCCTCCCCCGACTAGAGCAATCCCAGGTCAATCTCTGCAGCCACATCAGTATCTCCATCCTCGGCCATCGAGCCACTCGAATCAAGATCGCCTTCGCTTGATTCCACAACCCATTGGCAGTGGCAGGCAAAAAAATTCGCCTTCTATATGTGCCGCGGCCTCCCAACTCCAGCTCCAGCTCCAGCGCTTCAATTTCAGTCCCAGGATTGCAGTCGGCAGCAGCGAGGTACTACCCAAGCACCGCCCGGCCGAGCGAGCGAGTCCG…	abinitio|cdna|est|omrna	good	6	147379601
39704	gb|TC307138	A_92_P037120	TC307138	GRMZM2G046353	0	846	115	397	51	0	8.68	0	8.02	Os02g0756100	Conserved hypothetical protein.	8e-28	LOC_Os02g51950	expressed protein	1e-27		A_92_P037120	sense gene model	cDNA and EST results agree. B73 result agrees with cDNA result.	A	cDNA	60	1 of 2	4	180271801	180271860	4.08	no	CDS	1	TCCGGTCCGGTAGGGTGGGGGAGACTGGAGGCCATCCAGGTTCTTGGTGTCATCTGTTCT	1	33	153	TC307138	CTTTCCTGGCTGTAAGAAGAGGAGATGGTCTCATGGCCGTGATCTCACCTCGCCGAGCGCTCGTCGCGGCCGTGTCCATATGCATCATCCTCGGCGCCGCCACCAGCATCCGCACCGCGACGTTTTCCCCTTCTCAGGCGCAGGAGAACCTGGCGGAGGACAAGTCGCGGCTGGGGTCGACGCCGCCGATCTGCCGCAACCGGTGCAGCGCCTGCAACCCCTGCATGCCCGTGCAGGTGACGACCGCGCCCGCGGGGCTCGGGCGCGCGGCCCGCGTCACCGACGCCGACGCCGACGCGGTGGCCGGCTTCTCCCGCTACTCCGACTACAAGCCGCTGGGGTGGAAATGCGGCTGCGACGGCCGCCTGTACGACCCCTAGCCGAGCGTGCAACGCCAGT…	-	-	679 weakly similar to UP:Q4ABN9_BRARP (Q4ABN9) 80A08_28, partial (28%)	GRMZM5G823154_T01	ATGGGCATGCAAAAACCAAGAACAGATGACACCAAGAACCTGGATGGCCTCCAGTCTCCCCCACCCTACCGGACCGGAGCAGAGTGCACTGGCGTTGCACGCTCGGCTAGGGGTCGTACAGGCGGCCGTCGCAGCCGCATTTCCACCCCAGCGGCTTGTAGTCGGAGTAGCGGGAGAAGCCGGCCACCGCGTCGGCGTCGGCGTCGGTGACGCGGGCCGCGCGCCCGAGCCCCGCGGGCGCGGTCGTCACCTGCACGGGCATGCAGGGGTTGCAGGCGCTGCACCGGTTGCGGCAGATCGGCGGCGTCGACCCCAGCCGCGACTTGTCCTCCGCCAGGTTCTCCTGAGAAGGGGAAAACGTCGCGGTGCGGATGCTGGTGGCGGCGCCGAGGAGGAGGC…	protein	good	4	180271311
39704	gb|TC307138	A_92_P037120	TC307138	GRMZM2G046353	0	846	115	397	51	0	8.68	0	8.02	Os02g0756100	Conserved hypothetical protein.	8e-28	LOC_Os02g51950	expressed protein	1e-27		A_92_P037120	sense gene model	cDNA and EST results agree. B73 result agrees with cDNA result.	A	cDNA	60	2 of 2	4	180271801	180271860	4.08	yes	UTR	1	TCCGGTCCGGTAGGGTGGGGGAGACTGGAGGCCATCCAGGTTCTTGGTGTCATCTGTTCT	1	33	153	TC307138	CTTTCCTGGCTGTAAGAAGAGGAGATGGTCTCATGGCCGTGATCTCACCTCGCCGAGCGCTCGTCGCGGCCGTGTCCATATGCATCATCCTCGGCGCCGCCACCAGCATCCGCACCGCGACGTTTTCCCCTTCTCAGGCGCAGGAGAACCTGGCGGAGGACAAGTCGCGGCTGGGGTCGACGCCGCCGATCTGCCGCAACCGGTGCAGCGCCTGCAACCCCTGCATGCCCGTGCAGGTGACGACCGCGCCCGCGGGGCTCGGGCGCGCGGCCCGCGTCACCGACGCCGACGCCGACGCGGTGGCCGGCTTCTCCCGCTACTCCGACTACAAGCCGCTGGGGTGGAAATGCGGCTGCGACGGCCGCCTGTACGACCCCTAGCCGAGCGTGCAACGCCAGT…	-	-	679 weakly similar to UP:Q4ABN9_BRARP (Q4ABN9) 80A08_28, partial (28%)	GRMZM2G046353_T02	ATGTCATCGTCTCGTTCCTCTGCTCCCTTTTGCAACCTCCCTTCATATAGGCCACTGTGACCTGCTTCCCTTTCGCAGTTGCGCATCTCCATAGCCACCTCGGAAGCTCGAGGCCGAGGATCCACATATATAGCATCTGTCTTTTATACTAGGTTTTAGTTTTTGGGAGAATCTACACGGCGCAGAAGCTAGGTAGCTTTCTTCAATAATCTTGGTCCAGTCCAGCAAGCTTCCCTGCTTCCCCTTGCCCTCGATCGACCTGCTGCGGGCCCAGAGACATCCATCCATCCATCCTTCCTTCCTGGCTGTAAGAAGAGGAGATGGTCTCATGGCCGTGATCTCACCTCGCCGAGCGCTCGTCGCGGCCGTGTCCCTCTGCCTCCTCCTCGGCGCCGCCAC…	est	good	4	180270971
35487	gb|TC310970	A_92_P033144	TC310970	GRMZM2G151589	0	214	27	174	36	0	8.51	0	5.58	Os10g0146200	Similar to Thaumatin-like protein.	9e-34	LOC_Os10g05600	thaumatin-like protein 1 precursor, putative, expressed	2e-33		A_92_P033144	sense gene model	No EST. cDNA result. B73 result agrees with cDNA result.	A	cDNA	60	1 of 1	5	39359357	39359298	5.03	yes	UTR	2	CATGGATGTGGACATTGATTAAAGTTAATCGCTGTCGTGCTAGCTGCGCTTTGTTGTTGC	1	58	87	TC310970	NA	NA	NA	758 similar to PIR:T05694:T05694 pathogenesis-related protein F20M13.220 (Arabidopsis thaliana), partial (15%)	GRMZM2G151589_T01	CCGAGCCAGCCAACGAGACACGATTATTTCGTACAAACCTATCCTCGTCAACCAGACGGTCACTCCGCGACGGCATCGCTACAGCCTACAGGCACTAATAACTGCACTGGCACAGCGACACTGCACACGCATCTTCCCCGTGCTTGCAGTTGCAGTGCAGCTGTACCCACATTACCCTGTCAGTCTCGGCCATTGCATTGCCTCAAGAAGCAGCAATGGAGTTGCCAAGACCAATGGGCGTGCTTCTGCTCGTGTTCTTCGTCTTGTGCAGAGTGGGGGACGCGGCGACGTTCATGTTCGTGAACCGGTGCACGGACACGGTGTGGCCGGGCGTCCTGTCCAACGCCGGCAGCCCAAGGCTGGAGCCGACGGGGTTCGAGCTCCCGCCGGGCGCGGCAC…	cdna|est|omrna|protein	good	5	39359195
8978	gb|CO449781	A_92_P008175	CO449781	GRMZM2G094712	0	282	47	261	55	0	8.22	0	4.79	Os01g0760600	Aspartate aminotransferase, cytoplasmic (EC 2.6.1.1) (Transaminase A).	1e-70	LOC_Os01g55540	aminotransferase, classes I and II, domain containing protein, expressed	2e-70		A_92_P008175	sense gene model	cDNA and EST results agree. B73 result agrees with cDNA result.	A	cDNA	49	1 of 1	3	195315384	195315445	3.07	yes	UTR	4	ATTTTTTTTTTAATCGAATAGCCCTGCTATTCAGGAGAATAGGGTTGCTACCGTGCAGTG	1	214	65	CO449781	GCTGAACGTGGTCAGGCGCGCCGAGCAAATGTTGATCAATAATCCGTCACGTGTCAAGGAGTACCTACCAATCACCGGTCTGGCTGAATTCAATAAGCTGAGCGCTAAGCTTATCTTTGGCGCTGACAGGTATTCTCTGTTTGACTGGTTTACCCATTTTCCTCATTTGTGGGTCAACTGTTCCTAATGGTGATGTTGTCAACTGTGAATTCTTAGTGTTGAAGTTTCATTACATAAAAATAAGTTCCCTAGCTACTGGTTCTGGTTTATTCAGGTTTTATTACTTCATTAGGGAGCTGATTTTTTTTTTAATCGAATAGCCCTGCTATTCAGGAGAATAGGGTTGCTACCGTGCAGTGCCTATCGGGTACTGGTTCTTTAAGAGTCGGAGGTGAATTT…	F-352 near isogenic line	MZCCL10139C11.g Maize Endosperm cDNA Library Zea mays cDNA, mRNA sequence.	843 homologue to UP:AATC_ORYSA (P37833) Aspartate aminotransferase, cytoplasmic (Transaminase A) , partial (42%)	GRMZM2G094712_T04	ATGGCGTCGCAGGGATCCTCCGTCTTCGCCGCACTCGAGCAGGCCCCGGAGGACCCCATCCTCGGAGTGACCGTTGCCTACAACAAGGATCCCAGCCCCGTGAAGGTCAACCTCGGGGTCGGCGCCTACCGGACCGAGGAAGGGAAGCCCCTAGTGCTGAACGTGGTCAGGCGCGCCGAGCAAATGTTGATCAATAATCCGTCACGTGTCAAGGAGTACCTACCAATCACCGGTCTGGCTGAATTCAATAAGCTGAGCGCTAAGCTTATCTTTGGCGCTGACAGGTATTCTCTGTTTGACTGGTTTACCCATTTTCCTCATTTGTGGGTCAACTGTTCCTAATGGTGATGTTGTCAACTGTGAATTCTTAGTGTTGAAGTTTCATTACATAAAAATAAG…	abinitio|est	good	3	195312990
28318	gb|TC288592	A_92_P026359	TC288592	AC210013.4	0	325	67	687	52	0	8.06	0	14.6	.	.	.	.	.	.		A_92_P026359	sense gene model	No EST. cDNA result. B73 result agrees with cDNA result.	A	cDNA	60	1 of 1	5	3504819	3504878	5.01	yes	CDS	2	ATCTTGCTCAAGTTTTTCCTTGCCCGTGGTACCGGGTGATGGATCCCACCTACTTTTCAT	1	100	145	TC288592	NA	NA	NA	961 weakly similar to UP:Q41586_WHEAT (Q41586) Delta-24-sterol methyltransferase , partial (40%)	GRMZM5G836683_T03	GTAACTTAGCCGTATTGATATATGCACTGATGACTGGCCAGAGGCGACGATGGAGACGGTCTGCTAGTTCAAGTTCTACTTCCTTCCGCGGCCGCACGCGCGTCGTTCGACGAATTGCCGGAGCCAGCTGAAAATCGCCGGAGGTGCTCTCGGCGGTCCTGGCCTGATTCTCTACCGACGCGAGCTGTGGTCAGTAGCCACGTCTGTATATCCACGTCTAGCTGGCCATCTTTGCACCCTCCCCACGTCCATGGACCCTCCAAGAGGTGGAGCTTCCACCTCCAGTGAATTAGAAGAACACAGCAGTGGTAGGGTGCCCTGGTGAGCGCTCATCATCCTCTGTGATGACGATGATGATGACAAAAGAGAGGTCATTTGTTGCTAAGTCGAGACGGATGA…	cdna	good	5	3501149
13034	gb|TC290624	A_92_P011992	TC290624	GRMZM2G364528	0	1567	313	3292	24	0	8.03	0	137.1	Os01g0630300	Helix-loop-helix DNA-binding domain containing protein.	4e-27	LOC_Os01g43950	expressed protein	6e-27		A_92_P011992	sense gene model	cDNA and EST results agree. B73 result agrees with cDNA result.	A	cDNA	60	1 of 1	3	216795131	216795190	3.09	yes	UTR	2	TTTACCCAAGTCTATATTAGAGTTTTTGTCAGATTCGTTTCCACATCTGTGCACCGAAGC	1	190	113	TC290624	GCACGAGGCAGGCTCTCTCCTCTCTTCCGCCACCCGCGGATAAACAAAGCGCGGTCGCGTCGCGCACCACCTCTGTCCTCGCAGAGACACGCACGCAACAGCATCACTGACCCTCACCACCGCACCTGGCATCGACCGATTTCATCTATAGTAGCTGACCCTCGTCGATCGTCACCATGGAGGACCTGCAGCACCACGTCGAGGGCGTGAGGGCGCGGGGGCGCCATCACCACCAGCACCAGCTCGTGCGCGAGCGCGGCCGCCGTCGCATCGTCAAGGCCGCTGCCGCGGAGGAGCGCGCCCTCATTGTGCCGCCGGAGGAGGAGACCTCGACGGAGGACAAGCTGCTGGAGGGGCCACGGGATCATGAAGGAGACGATGAAGAGGTGGTGGTGGAGC…	-	-	806 weakly similar to UP:Q89X06_BRAJA (Q89X06) Blr0521 protein, partial (4%)	GRMZM2G364528_T01	ACCTAATAAGCAAAGAATCCCTTTCACAGGCTCTCTCCTCTCTTCCGCCACCCGCGGATAAACAAAGCGCGGTCGCGTCGCGCACCACCTCTGTCCTCGCAGAGACACGCACGCAACAGCATCACTGACCCTCACCACCGCACCTGGCATCGACCGATTTCATCTATAGTAGCTGACCCTCGTCGATCGTCACCATGGAGGACCTGCAGCACCACGTCGAGGGCGTGAGGGCGCGGGGGCGCCATCACCACCAGCACCAGCTCGTGCGCGAGCGCGGCCGCCGTCGCATCGTCAAGGCCGCTGCCGCGGAGGAGCGCGCCCTCGTTGTGCCGCCGGAGGAGGAGACCTCGACGGAGGACAAGCTGCTGGAGGGGCCACGGGATCATGAAGGAGACGATG…	cdna|est|omrna|protein	good	3	216794404
14445	gb|TC292202	A_92_P013324	TC292202	GRMZM2G068973	0	344	55	688	31	0	7.89	0	22.5	Os01g0816100	Similar to NAC domain protein.	1e-114	LOC_Os01g60020	NAC domain transcription factor, putative, expressed	2e-114		A_92_P013324	sense gene model	No EST. cDNA result. B73 result agrees with cDNA result.	A	cDNA	60	1 of 1	8	170864227	170864286	8.08	yes	UTR	1	GAGTTGCTGTGATGGAAGGGGGAAGAGATGATCTTGGGCGTAGGAGTGGTTAGACTGGCT	1	182	11	TC292202	NA	NA	NA	1341 homologue to UP:Q52QH4_ORYSA (Q52QH4) NAC protein, partial (68%)	GRMZM2G068973_T02	ACAAAACATTTTCTTGTTTTACTAAAAGAACAATCTTCTCGTCGATCCATTCATCCAAACCCCGGACGGAATTTCTAACTTGGCTCTGTGCCGCTCTGGTTCCTTTCCCTCCAGAGAAGGCGCTGTTTGGCCGCAAGGAGTGGTACTTCTTCACGCCGCGGGACCGCAAGTACCCAAACGGCTCGCGCCCCAACCGCGCCGCCGGGAGGGGGTATTGGAAGGCAACGGGCGCGGACAAGCCGATCGCGCCCAAGGGCGGTGGCGGGGCGGCAGGAATCAAGAAGGCTCTCGTCTTCTACTCCGGCAAGGCGCCCAGGGGATTCAAGACCGACTGGATCATGCATGAGTACCGCCTCGCGGACGCGGACCGTGCGCCGGGCAAGAAGGGCTCACGGAAGT…	est	good	8	170862648
5327	gb|TC295286	A_92_P004725	TC295286	GRMZM2G445616	0	2001	383	1136	80	0	7.88	0	22.98	Os04g0649600	Conserved hypothetical protein.	3e-06	LOC_Os04g55610	expressed protein	5e-06		A_92_P004725	sense gene model	No EST. cDNA result. B73 result agrees with cDNA result.	A	cDNA	60	1 of 2	10	145464819	145464760	10.07	no	UTR	1	CTTGTTCGTAGCATGCGTGATTTTTGGTAGCATCGGAAAGATCTGTGAGATTGTTGTAAC	1	235	58	TC295286	NA	NA	NA	896 weakly similar to UP:Q4NNS9_9DELT (Q4NNS9) LigA, partial (5%)	GRMZM5G811782_T01	AACTTTCACTAGCTCGAACAAAATTCACCTGTATTTACAAATTAACCACGGTCCACGGTTGCATGTTACAACAATCTCACAGATCTTTCCGATGCTACCAAAAATCACGCATGCTACGAACAAGAAGAAACCAAAGGAGCGAGCAAGCAATGTGTTACAAAGGGGGAGGGGGAGAGAGATCCTAAGCTAATCTAGCGAGGGGCGGCATGCAGTTGCCACCACGAGCATGCACGACGGACCGCAGCTTGATAGCTAGCGCCTTCTCGATCGCGCAGGGACGGAGTCGGAGATGGTGGTTGTCGTCCGCCGTGGATGCGCGCGTCTCAGTCGGAGATGCTGAGCATGGCGTAGCGGACATACTCGTCGACGCCGCCCCGGTTCCCGGTGTGGCGCCAGGCG…	cdna|est	good	10	145464696
5327	gb|TC295286	A_92_P004725	TC295286	GRMZM2G445616	0	2001	383	1136	80	0	7.88	0	22.98	Os04g0649600	Conserved hypothetical protein.	3e-06	LOC_Os04g55610	expressed protein	5e-06		A_92_P004725	sense gene model	No EST. cDNA result. B73 result agrees with cDNA result.	A	cDNA	60	2 of 2	10	145464819	145464760	10.07	yes	UTR	1	CTTGTTCGTAGCATGCGTGATTTTTGGTAGCATCGGAAAGATCTGTGAGATTGTTGTAAC	1	235	58	TC295286	NA	NA	NA	896 weakly similar to UP:Q4NNS9_9DELT (Q4NNS9) LigA, partial (5%)	GRMZM2G445616_T01	GTGCCCTTTCGCCTTACTTAACCCGCGAGGACACGCCGCATTTCGCAGGCGCGATCGAGCTCACCAAGCGCGGATATTGGCCCGTCAGCAGAACAAGTGCGCTGCACGCGACGCGATCGACCGGCCGGCCGGGCAGACAGACATTATCTCAATTCCCACTAGCTAGCTAGCTGCTGCAGGAGGCAAGAGACGACGACAGACAGCCAGCCGCCACCGTGCGGTGCCAAGGCGAGCTCCGGTCCGCGACCTGTTGTGCGCCGCCGCTGCTGGCTTCTCTTCCGCCTCGACGCGCGACGATCGATGGGGTTCCCCCTGCTCGCGTTCGTGGCGGCGAGGGGCCTCATGCAGGTGTTCAACCTCTCGGCGCCGCTCAACCTCCGCCTGCCGCTCGCGCGCCAC…	cdna|est|omrna|protein	good	10	145464696
3139	gb|TC295531	A_92_P002672	TC295531	GRMZM2G069389	2e-158	703	97	441	82	0	7.87	0	7.83	Os04g0672300	Conserved hypothetical protein.	7e-11	LOC_Os04g57650	expressed protein	1e-10		A_92_P002672	sense gene model	No EST. cDNA result. B73 result agrees with cDNA result.	A	cDNA	60	1 of 1	10	147933677	147933736	10.07	yes	CDS	1	GGGGAAGGGAGGAGCAAAAGATTCATTAGCCGGTTCACGTCCATCAACCCTCGGAAGATT	1	248	14	TC295531	NA	NA	NA	1215 similar to GB:CAE03606.2:38345628:OSJN00095 OSJNBb0004A17.8 (Oryza sativa (japonica cultivar-group)), partial (67%)	GRMZM2G069389_T05	AAACCAAACCGCCTCCAGCTCCAGCCTCCTGTCCTGCTCCCTTCCTCCCCTGCCTGCCTGCCGCGCACCACTCCACTCGAGTGACTCGAGTCGTCCTCCTCCCACCACCTCCCGTCCGTTGCGTTGCTCCTGCCCGCGCCTCCTCCATCCACCACACCAGTCCGTCGTTAAAGCTGCGGCATCGGCAGCACACGCCGACGGGTACAAGGAGCACTCATTGCCTCCCCATCTCGTGTAGGCTCTCCCCCTCCTCCGCGCTCCGTCCGTCTCTCATCACCGTTCCGCCGCCGCCCCACCTCTCCCTCCTCTCGCCGCCGCCTCCGAACCCGCCACGGCGCGGCGGAGATCCAACCGGACGGATCTGGATCGACCTACTCCGACACCGGGCCCCCCGATCAC…	cdna|est|protein	good	10	147931807
42205	gb|TC301398	A_92_P039477	TC301398	GRMZM2G090245	0	920	127	1106	259	0	7.84	0.001	4.09	Os08g0459700	Similar to Adenosine diphosphate glucose pyrophosphatase precursor.	6e-23	LOC_Os08g35750	Cupin domain containing protein, expressed	1e-22		A_92_P039477	inconclusive	No EST. cDNA result. B73 result doesn't agree.	D	no result	NA	NA	NA	NA	NA	NA	NA	NA	NA	GGAGGGAGGGGCTAGACGCATATGTAGACTCCGTATATAGGAACAGTCAACGGTGTTGAT	1	18	82	TC301398	NA	NA	NA	921 weakly similar to UP:Q6TM44_MAIZE (Q6TM44) Germin-like protein, partial (66%)	NA	NA	NA	NA	NA	NA
42956	gb|TC300712	A_92_P040180	TC300712	GRMZM2G081571	0	876	145	824	145	0	7.81	0	5.86	Os09g0560700	Molybdenum cofactor sulfurase, C-terminal domain containing protein. Molybdenum cofactor sulfurase, C-terminal domain containing protein.	2e-47	LOC_Os09g38772	MOSC domain-containing protein, mitochondrial precursor, putative, expressed	3e-47		A_92_P040180	sense gene model	No EST. cDNA result. B73 result agrees with cDNA result.	A	cDNA	60	1 of 1	2	198564213	198564272	2.07	yes	UTR	2	GTGATCCACCGTCCATCTTCCGTCCTTGGCGTTCGTTCTCTTCCTCCTCTGGGACGATGC	1	14	109	TC300712	NA	NA	NA	706 similar to UP:Q653D7_ORYSA (Q653D7) Molybdenum cofactor sulfurase protein-like, partial (46%)	GRMZM2G081571_T03	AGCTAATAGGTCGAGTGCTTCGCTACCAGCCAGCCAGTAGTATCGAGTATACTACTCACGCCATCTTGCACTCCTCCGACACCGAGGCAGCTCCAAGCCATGGCCATGGAGAAGGCTGCCTCCTCCCTCTTAGGCGGAGGCGGCGGGGAGCCGGCAGCGACTGTGAAATCTATCTTCATATACCCTATCAAGTCCTGCAGGGGTCTCGCCGTGTCACAGGCGCTCATCATCTCTACCGGTGCCGTACTGTGATCCACCGTCCATCTTCCGTCCTTGGCGTTCGTTCTCTTCCTCCTCTGGGACGATGCCCTTGTCTAATATCTGTTGTACGACGATGCCCGTGTCTAATATCTGTTGTTCCGTCTTGCAGGGTTCCGGTGGGATCGGCAGTGGGTGGTG…	est	good	2	198563965
4238	gb|TC292129	A_92_P003715	TC292129	GRMZM2G011253	0	3168	439	710	63	0	7.75	0	14.07	Os06g0319700	Similar to 60S ribosomal protein L31.	3e-89	LOC_Os02g48660	60S ribosomal protein L31, putative, expressed	3e-106		A_92_P003715	sense gene model	No EST. cDNA result. B73 result agrees with cDNA result.	A	cDNA	60	1 of 2	4	163638800	163638741	4.06	no	CDS	1	AGGATGAGGATTAAGTCGAAGGGTTCAATCATCTAGCACTTAAATGCATACCATGAGAGC	1	242	25	TC292129	NA	NA	NA	858 similar to UP:Q5MEN2_PSEMZ (Q5MEN2) 60S ribosomal protein L31a (Fragment), complete	GRMZM2G310002_T01	CGTCAAAAAATCTTAAAACACATGGCTACATCAGTCATATCAGGTTGTACAAGCAAAAATTGATGAGTCTGTCTCAGCATAATAAATACAGATGCTCGGAATGTGTAAAGATAACACAGACTTGGCATGGCATATAGTCAAAATTTCAAAACTTGAAAGGAGCAACGTCTCGAAACTTCTATCACACGTCATCCGGCATAGATAACAAGCTGAAGCAGCATTATCAAACTTGCTCTCATGGTATGCATTTAAGTGCTAGATGATTGAACCCTTCGACTTAATCCTCATCCTCAACAACCTTAGTTCCCAAACCTTTGAGACCCTCCGGAGGGATCTCAGCTACTGTGACCAGAGAGTACTGCCCCTCCTTGGCGTCTTCCTCGTCGTTCCTCTTGCGGG…	omrna	good	4	163638510
4238	gb|TC292129	A_92_P003715	TC292129	GRMZM2G011253	0	3168	439	710	63	0	7.75	0	14.07	Os06g0319700	Similar to 60S ribosomal protein L31.	3e-89	LOC_Os02g48660	60S ribosomal protein L31, putative, expressed	3e-106		A_92_P003715	sense gene model	No EST. cDNA result. B73 result agrees with cDNA result.	A	cDNA	60	2 of 2	4	163638800	163638741	4.06	yes	UTR	1	AGGATGAGGATTAAGTCGAAGGGTTCAATCATCTAGCACTTAAATGCATACCATGAGAGC	1	242	25	TC292129	NA	NA	NA	858 similar to UP:Q5MEN2_PSEMZ (Q5MEN2) 60S ribosomal protein L31a (Fragment), complete	GRMZM2G011253_T02	GGAGTAGAGGGCCTACCTAGATGGGCCTAATTATTACACATGGGCTGGCCATGTATGTGCGCGGGGTGGCCCGGAACATTAGGTAGCCCTAACTCGCGCCGCTATAAAATGGCGACTCTGGCGATCAGGGTTTATCTCGACTCCGCAACCTCCCTCTAGCCCGAGCGAAGAAGAAAGGAGGGTGCTCTGCCGGCGGCGGAGCGGAGATGTCCGAGAGGAGGCGCGGCGCCGGCGCCGGCACCGGCACCCGCAAGGATGAGGTGGTGACCCGCGAGTACACCATCAACCTCCACAAGCGCCTCCACGGATGGTACTACCACCAACTTTCTCTTCCATTTCCCAAGCTTATTAGATCCACGTGTTGGGGAGCATAGTGTTGTTCTATAGCCGCGTCGGGCT…	cdna|est|omrna|protein	good	4	163638231
13544	gb|TC283304	A_92_P012485	TC283304	GRMZM2G467907	0	4583	599	3081	354	0	7.71	0	9.3	Os09g0462700	Similar to RNA Binding Protein 47. Similar to H0818E04.14 protein.	3e-105	LOC_Os09g28810	RNA recognition motif containing protein, putative, expressed	5e-105		A_92_P012485	sense gene model	cDNA and EST results agree. B73 result agrees with cDNA result.	A	cDNA	60	1 of 1	7	127148935	127148994	7.02	yes	UTR	1	CTCGGAGCTGGAGACTGGAGGTGTTAGGCGCTTAGGTGTAGCTCTCGGTAGAAGAAGAAG	1	187	113	TC283304	CGTTGCTGTCGGGCTATGGCTTCGTGAGGTTTGGAGATGACAGCGAGAAGACACAGGCCATGACTGAGATGAACGGCGTGTATTGCTCGTCTAGGCCCATGAGAATTGGCCCGGCAACTCCGAGGAAATCATCAGGTACTTCTGGATCGAATGGTTCAGCTGCTCGATCAGACGGAGGAGATTTGACAAACACAACGGTATTTGTGGGTGGGCTCGACCCAAATGTTAGCGAAGAGGACCTTAGGCAAACCTTCTCCCAGTACGGAGAGATTTCTTCTGTAAAGATTCCAATTGGGAAACAGTGCGGCTTCGTGCAGTTTGCTCAGAGGAAGAACGCAGAGGACGCATTGCAAGGATTAAATGGCAGCACTATTGGCAAACAAAACGTGCGTCTTTCAT…	-	-	935 similar to UP:Q93YF1_TOBAC (Q93YF1) Nucleic acid binding protein, partial (29%)	GRMZM2G467907_T02	CCTCCTCCTCTTCTTCCCTCCACTCGCCTCCAAATCTTCTCTCTCCTTTCCTCCTCTCTTCTCACCGCATCACCTCTCCCTCCGGCGCGCGCGTCCGGGTACAGCGCTAGAGTCACTCACCGCCGCAGTTCGCGCCGACTCACTTCGTGCCGTTCCACGCCGTCGCGCCGCCGCGGGCAGCAGCGGTCGCACTGGGTTCCCCGGCGCCGCATCAGCCGGGGCAGGAGGAGAACAAGAGCGTCTGGGTCGGCGACCTCCATTACTGGATGGACGAGAACTACCTACACAGCTGCTTCGGCTACACCGGCGAGGTTGTGGCGATCAAAGTTATCCGCAACAAGCAGACTGGGCAGTCCGAAGGATACGGGTTCGTCGAGTTCTACAGCCACGCTGCGGCTG…	cdna	good	7	127144203
40407	gb|TC315838	A_92_P037783	TC315838	AC233788.2	0	928	155	1141	520	0	7.05	0.041	2.36	.	.	.	LOC_Os01g61760	myosin heavy chain-related, putative, expressed	7e-09		A_92_P037783	sense gene model	cDNA and EST results agree. B73 result agrees with cDNA result.	A	cDNA	60	1 of 1	8	169518776	169518835	8.07	yes	UTR	1	CCTCCACTTCCTGTCGGCCTCTTGCGCTTTCCGGCCTCGGATTCTTTGTGTGCCCACCAT	1	29	107	TC315838	TGATCCCCTCCACGCCCGTGCTCGCCTACGCGGCGGAGATTATGTTAAGCTAATGCTCCTATCCCAGTTCGGCCTCGGAGTTGCTCTTGCTCCTCCCCTCCACTTCCTGTCGGCCTCTTGCGCTTTCCGGCCTCGGATTCTTTGTGTGCCCACCATTGCATCTAGCTGCGGCTTCTCTCCTTCGCTCTGCATCTGAGTCGAGCACTCGAGCTGGAGCATCGATCCGCCTCGTCCTTCCAGACGCGGCTTCAGCTAGAATCCATCGCTCTTTTTTTAGTTCGGTTTCCATTTCCCATCAGAGCTTCCAACCGGTTCTACTCGATTTGGATTTTTGGAGCTGGAGTCTCCCAGAGCAAAACTTCCCCTCCCCTTCCCTCCTCCTCCCCCCTTGCATTTGAC…	-	-	1058 unknown	GRMZM5G840487_T02	CGGCCTTTTGATCCCCTCCACGCCCGTGCTCGCCTACGCGGCGGAGATTATGTTAAGCTAATGCTCCTATCCCAGTTCGGCCTCGGAGTTGCTCTTGCTCCTCCCCTCCACTTCCTGTCGGCCTCTTGCGCTTTCCGGCCTCGGATTCTTTGTGTGCCCACCATTGCATCTAGCTGCGGCTTCTCTCCTTCGCTCTGCATCTGAGTCGAGCACTCGAGCTGGAGCATCGATCCGCCTCGTCCTTCCAGACGCGGCTTCAGCTAGAATCCATCGCTCTTTTTTTAGTTCGGTTTCCATTTCCCATCAGAGCTTCCAACCGGTTCTACTCGATTTGGATTTTTGGAGCTGGAGTCTCCCAGAGCAAAACTTCCCCTCCCCTTCCCTCCTCCTCCCCCCTTG…	est	good	8	169517770
29499	gb|TC279568	A_92_P027476	TC279568	GRMZM2G027627	0	7921	1157	5625	2155	0	6.99	0.015	2.74	Os06g0246500	Similar to Pyruvate dehydrogenase E1 alpha subunit (EC 1.2.4.1).	8e-115	LOC_Os06g13720	dehydrogenase E1 component domain containing protein, expressed	1e-114		A_92_P027476	sense gene model	cDNA and EST results agree. B73 result agrees with cDNA result.	A	cDNA	60	1 of 1	9	1447998	1448057	9	yes	UTR	2	ACTATAGCTGTTTCTGAACAGTGCCCCCACGAAAACAATAGTGATCACGTTGTGTCGTTG	1	93	163	TC279568	AAGAGCCCGGCTTACTACAAGCGCGGGGACTATGTGCCTGGCTTAAAGGTCGATGGAATGGATGTTCTTGCTGTGAAGCAAGCTTGCAAATTTGCCAAAGAACATGCCCTTGAAAATGGGCCAATTATCCTTGAGATGGACACCTACAGATACCACGGGCACTCAATGTCAGATCCAGGTAGCACCTACCGCACAAGGGATGAGATCGCTGGCATAAGGCAGGAGCGTGATCCAATTGAAAGGGTTAGGAAGCTCATGTTGGTCCATGAGTTCGCAACGGCCCAAGAGCTAAAGGACATGGAGAAGGAGATCAGGAAGCAAGTCGACGCTGCCATTGCTAAAGCGAAGGAGTGTCCACTGCCTGATCCATCTGAGCTCTTCACAAATGTTTATGTTAAT…	-	-	892 similar to UP:Q4JIY3_CITPA (Q4JIY3) Pyruvate dehydrogenase (Fragment), partial (38%)	GRMZM2G027627_T01	CCAACAGGGTCATCAACAGGCCAAAACCGATCGCCGGCGGCACCGCACCAGCACGGCAGTCCTGTGACATGTTGGCTAGTACGTACCCGTAAGCTTTTCTGTTGGAAAGTCGAGCTCACGTCACTGCGTTTGACACGGCGCGCGCCCGCCGCCCTCGAGGCTCCTGTCCGTCGCGCGACGCCACGACGCCCCCGGGCCAAGCCAGTCTGCACCACGCGGCACACGGGCACACGGCCCGCGAGCGACTGAAAGCCAGCACTGCCCGTCTGCCCCGCCCCCCGCCAGGCCGCCACTCCGCCGAACACCACCCAGCGGCTCGCTCGACACCTACACGTTTCACGCACCTCGCGTCCTCGCCCCGCTCTGTTCGAGTTCCCGTTGTAGGCGCACGCCATGGCC…	cdna|est|omrna|protein	good	9	1443455
13446	gb|TC311041	A_92_P012392	TC311041	GRMZM2G034724	0	10789	1903	12763	2025	0	6.7	0	18.41	Os05g0116000	Cupin, RmlC-type domain containing protein.	2e-144	LOC_Os05g02520	cupin domain containing protein, expressed	4e-144		A_92_P012392	sense gene model	No EST. cDNA result. B73 result agrees with cDNA result.	A	cDNA	60	1 of 1	6	34440234	34440293	6.01	yes	UTR	3	CTTAAGTTAGCGTCGTCGAAGTCAGGGTAGAGCGAGAGGTAGAGGTCGTCTGTCATCCGC	1	187	140	TC311041	NA	NA	NA	1675 UP:Q84TL6_MAIZE (Q84TL6) Legumin-like protein, complete	GRMZM2G034724_T04	ACCCCTATCCTCTCACCAGCTACAGCTACAAATAGCCGCCCTGAGCCCTCCGCCGCATCACAAACACCTCCGATCCGTCCCCGATCATCGCACCACCTGTAGCCCACCTCGCTCTCGAGTCTCGACCCAGCGACGAGATGGCCGCGGTGGATCTGACCCCAAGGACGCCCAAGAAGGCCTACGGCGGCGACGGCGGCGCCTACTACGAGTGGAGCCCCGCCGACCTGCCCATGCTCGCCGTCGCCTCCATCGGCGCCGCCAAGCTCTCGCTCGCCGCCGGCGGCCTCTCCCTCCCCAGCTACTCCGACTCCGCCAAGGTCGCCTACGTCCTACAAGGCGTCGGTACCTGCGGCCTCGTCCTCCCCGAGGCGACGAAGGAGAAGGTGGTGGCGGTGAAGG…	cdna|est|omrna	good	6	34438543
24368	gb|TC294844	A_92_P022648	TC294844	GRMZM2G125838	6e-180	4057	626	4705	510	0	6.69	0	11.56	Os02g0802400	Similar to calcineurin subunit B.	5e-119	LOC_Os02g55880	EF hand family protein, putative, expressed	1e-118		A_92_P022648	EST	EST result. No valid cDNA result. B73 result (EST vs genome) agrees with EST result.	B	EST	0	1 of 1	4	173371814	173371756	4.07	no info	(partially) outside gene model	1	GGAAAACAAGCTTCCGGTTTTGTCTGCAGAACATGGTTAGTGTCATGTAGCAGGGCAATG	1	123	56	TC294844	GGCGCTCTTCGGCGGCAACTACTGTTGGATCGTAGGGCGAAGGAAGGAAGGAAGGAAGGGGAGCCATGGGAAACGCGTCGTCCATGCTGACCCAGTACGACATCGAGGAGGTGCAGGAGCACTGCAGCTACCTCTGTAACTACCTCGCCGCGCGCCCCATGGACGATCCGATCCTTGGCCCCCCTTCTGTTTCTCTATCTCTCTCTCTCTCACACAATTTGGTTTCTTCTCTCCACATCTACTATATATGCATATTGTGTAGATAATTAATCGTTGCTGTTTCATTTGATTCTCGAGCAGTCTCGCAGCAGGAGATCGTGTCGCTGTACGAGCGCTTCTGCCAGTTGGACCGCAGCGCCAAGGGCTTCATCTCCGAGGACGAGTTCCTCTCCATCCCCG…	-	-	956 similar to PRF:NP_566610.1:18401887:NP_566610 calcium-binding EF hand family protein (Arabidopsis thaliana), partial (89%)	GRMZM2G125838_T01	GTGACTGTCGTCCCGTGCCCTCGCGTCCCTTTCCCTTCTTCCCATCCACGCCAGCCAAGTTCACCGCCGCGCTCTTCGGCGGCAACTACTGTTGGATCGTAGGGCGAAGGAAGGAAGGAAGGGGAGCCATGGGAAACGCGTCGTCCATGCTGACCCAGTACGACATCGAGGAGGTGCAGGAGCACTGCAGCTACCTCTTCTCGCAGCAGGAGATCGTGTCGCTGTACGAGCGCTTCTGCCAGTTGGACCGCAGCGCCAAGGGCTTCATCTCCGAGGACGAGTTCCTCTCCATCCCCGAGTTCTCCCTCAACCCGCTCTCCAAGAGGTTGCTCCGTATGGTTGATGGGTTGAACTTCAAGGATTTCGTTGCGTTTCTTTCTACATTCAGTGCAAAAGCCA…	est|protein	good	4	173371823
30021	gb|TC305098	A_92_P027974	TC305098	GRMZM2G047384	0	26882	5104	56748	11938	0	6.61	0	5.1	Os01g0799500	Methyladenine glycosylase domain containing protein. Hypothetical gene.	0	LOC_Os01g58550	methyladenine glycosylase, putative, expressed	0		A_92_P027974	sense gene model	No EST. cDNA result. B73 result agrees with cDNA result.	A	cDNA	60	1 of 1	3	188335061	188335002	3.06	yes	UTR	3	GTAGTAATATACAAAAGAGAGTGTTGGCGGTTTGCATGTGTGTATGATGACCCAGTGTGC	1	90	139	TC305098	NA	NA	NA	951 similar to UP:Q9LTW3_ARATH (Q9LTW3) DNA-3-methyladenine glycosidase I-like protein, partial (54%)	GRMZM2G047384_T04	CTTCCTCTTCCCTCGGCTCTTCGCGCCTCGCCTCGCCTCGCCTATATATAACAGTCTCGCGCCAATCCCCTCATTCATCAGACGGACTCACAGCTCGCAGCACCTGCACCACTTGACAACCAGCCAGCTAGCTAACCAACCGGCGGAGCCAAGAACAAGCAAGAGACAACTTGCCCCGTCCAGGCAGCATGTGCAACTCCAACGTCAAGTCCGCGGGCGTCGCCCAGATCGACGGCCGCCCGGTGCTGCAGCCGGCGGGCAACCGCGTGGCGGCGCCGGACGCCGCCCGCCCGCTCAAGAAGTCCCTGCACAAGTCCTTCTCCATGCCGCCTTCCTACGACAACAATGCCACCGTGCCCGCCCGTCCCGCCCCTGCCGAGAACACCCGTGCGGCGCCGG…	cdna|est|omrna	good	3	188334945
30021	gb|TC305098	A_92_P027974	TC305098	GRMZM2G047384	0	26882	5104	56748	11938	0	6.61	0	5.1	Os01g0799500	Methyladenine glycosylase domain containing protein. Hypothetical gene.	0	LOC_Os01g58550	methyladenine glycosylase, putative, expressed	0		A_92_P023319	ambiguous	No EST. cDNA result. B73 result agrees with cDNA result.	A	cDNA	60	1 of 2	3	188336426	188336367	3.06	yes	CDS	3	GCTCACACTGTCTGGCGTGCAAGTCGGGGCCGATTGGACTTCCATCCTCAAGAAAAGACA	1	119	159	TC305098	NA	NA	NA	951 similar to UP:Q9LTW3_ARATH (Q9LTW3) DNA-3-methyladenine glycosidase I-like protein, partial (54%)	GRMZM2G047384_T04	CTTCCTCTTCCCTCGGCTCTTCGCGCCTCGCCTCGCCTCGCCTATATATAACAGTCTCGCGCCAATCCCCTCATTCATCAGACGGACTCACAGCTCGCAGCACCTGCACCACTTGACAACCAGCCAGCTAGCTAACCAACCGGCGGAGCCAAGAACAAGCAAGAGACAACTTGCCCCGTCCAGGCAGCATGTGCAACTCCAACGTCAAGTCCGCGGGCGTCGCCCAGATCGACGGCCGCCCGGTGCTGCAGCCGGCGGGCAACCGCGTGGCGGCGCCGGACGCCGCCCGCCCGCTCAAGAAGTCCCTGCACAAGTCCTTCTCCATGCCGCCTTCCTACGACAACAATGCCACCGTGCCCGCCCGTCCCGCCCCTGCCGAGAACACCCGTGCGGCGCCGG…	cdna|est|omrna	good	3	188334945
30021	gb|TC305098	A_92_P027974	TC305098	GRMZM2G047384	0	26882	5104	56748	11938	0	6.61	0	5.1	Os01g0799500	Methyladenine glycosylase domain containing protein. Hypothetical gene.	0	LOC_Os01g58550	methyladenine glycosylase, putative, expressed	0		A_92_P023319	ambiguous	No EST. cDNA result. B73 result agrees with cDNA result.	A	cDNA	59	2 of 2	8	171608566	171608507	8.08	yes	UTR	1	GCTCACACTGTCTGGCGTGCAAGTCGGGGCCGATTGGACTTCCATCCTCAAGAAAAGACA	1	119	159	TC305098	NA	NA	NA	951 similar to UP:Q9LTW3_ARATH (Q9LTW3) DNA-3-methyladenine glycosidase I-like protein, partial (54%)	GRMZM2G132303_T01	CCAGACCAGTCTGACCCTCCCATAGCTTGCCGAGCCCCGTTTAGAGAAACAAGCGCACGGACCTGTTAGATACGGCCTGATTTTTTAACCGTGATCTTCACTGAGCCCGTACACTAGTCCTCATCCGGAAAAAAGTATCAACTCCCAAACTCTCTTCCTTTGCCGGCCTCGTCGCGCGCCCGGCTCGCCTATATATAACCGTCTCGCCTCCCACCTCATTCATCAAACGGACTCACAGCTCGCAGCACCTGCAGGACATTGAGAACCAGCCAGCTAACCAACCAACCAACCGGCGGAGCCAAAGCCAAGAAGGAAGGCAACGTGCCCATCCAGTCAGGATGTGCAACTCCAACGTCAAGTCCGCGGGGGTGGCCCAGATCGACGGCCGCCCGGTGCTGC…	cdna|est|omrna	good	8	171607444
139	gb|TC296300	A_92_P000100	TC296300	GRMZM2G160585	1e-62	227	36	109	40	0	6.61	0.014	2.84	Os04g0650333	Hypothetical conserved gene.	3e-05	LOC_Os04g55670	glycosyltransferase family 43 protein, putative, expressed	6e-11		A_92_P000100	EST	EST result. No valid cDNA result. B73 result (EST vs genome) agrees with EST result.	E	EST	7e-63	1 of 1	2	5233508	5231341	2.02	no info	NA	2	TGCTGCTGGTCTTCAGTGCTTGCTAGAGTAGCTTGCATCGGTTGCGTCTCTGGTTGAACA	1	266	63	TC296300	AAAGTATAGAGAGTATACAAACTGGAGTGAAAACTGGATTCGTCATTATTTCATACAAGTGTACAACCAATGCTCCGACTCCCAAACCGCAAGACTTTTGCAAGTCACTGCTCTCATCTATTTTACATGAAACAACAATGGTATTCTACAGCAAGGGGAGCGGAGGCACGGATAACTAAACTTTTTACCTATGTTTTTATACGTCGAAACAAAGGGACTTTTAGACGACGGAAGTGTCCAAGACTACATGCACTGCTGGTAGCTTTATCTGTATAGTCCAAAGAAATGAGCTGAGCGGAGGCGGCTTCTGTTACTTTGGCAGCGGTTGGCACCGACGGTGCATCGGTGGCCAGTGGGGGAACTGGGGACTTCCGGCCAATCTTGGGGCAGTCCACACAC…	-	-	605 similar to UP:Q50HV6_SORBI (Q50HV6) Glycosyltransferase, partial (11%)	GRMZM2G160585_T01	CCAGGCCACCACAACCATCCCCCACCACCAGCCGCTTGCCCTTCCTCCCCTGCTGCTGCTGCCGCGCTCCTAATAATTGCATCGCCCCGTCGTCCCCGCCCTGTTAATCCTGCAGCGGTAGCCTATCCTGCCTGCCACCTGCCACCTCGCTGCTTATATCACCGGCTAGCTCTCCATCAACGCCACCGCCCGCTGGCTGGCTGGCTGGCTTAGCGCGTGCTGTGAGCCTGTGACCGACTGCGAGAGCACCGCACCGGAGGCCGGAGCACGCCCGCGCGCGTGAGAACCGCAGCGCAGAGCCAGGGGCGCGCAGGGGATCTTGTCCGCAGGTCGGTAGGCATGAAGCTGCCGCTGCTGCGGCCGCTGTGGCTGGGCCTGGGGTCCGCGGCGGGGCCGCCC…	cdna|est|omrna|protein	good	2	5229654
13198	gb|TC313467	A_92_P012152	TC313467	GRMZM2G069503	0	638	114	3773	114	0	6.58	0	90.93	Os05g0506500	Hypothetical conserved gene.	6e-15	LOC_Os05g43080	GDSL-motif lipase/hydrolase, putative	1e-14		A_92_P012152	sense gene model	No EST. cDNA result. B73 result agrees with cDNA result.	A	cDNA	60	1 of 1	6	157497147	157497206	6.06	yes	UTR	1	TTAAGGGTCTGTTTGTCTGTATAAGCTATGTAACAGCTGTTGCGCTGAGAAAACTCAAAG	1	189	125	TC313467	NA	NA	NA	1432 similar to UP:Q49IM2_BRANA (Q49IM2) Lipase 1, partial (20%)	GRMZM2G069503_T01	GCAATTCTTCCCCCCCCCCCCAAAAAAAACACACGGTGCGGCGGAAGGAAGCAGCCATGGCGCTCACGCCTGTCTTGCTCCTCCTGCTGGCCTACTGCCTCTCGGGCGTGAGCTCATCTGCAGGCCCGCCGCCACGCAGCTTCACCTCCCTGTTCGCCCTCGGGGACTCGTACATCGACGCCGGCAACTTCGTGACCATGGCCACGCCGGTCGCTCCGGTGTGGGTCGACAAGCCTCCCTACGGCATGACCTTCTTCGAACGCCCGACGGGGCGCTTCAGCGACGGAAGGGTCATCGTAGACTTCGTAGCCGCGGCGCTTGGCGTCCCGTTCCTCCCGGCTTCGCTAGCCAACAGCTCGGACGACGACGTCGCGCGCCGCGGCGGCGTGAACTTCGCCG…	est	good	6	157495435
12264	gb|TC311507	A_92_P011265	TC311507	GRMZM2G327032	1e-152	307	68	696	63	0	6.53	0	19.96	Os01g0544450	Similar to DNA replication licensing factor mcm4.	1e-84	LOC_Os01g36390	MCM4 - Putative minichromosome maintenance MCM complex subunit 4, expressed	3e-84		A_92_P011265	sense gene model	cDNA and EST results agree. B73 result agrees with cDNA result.	A	cDNA	60	1 of 1	8	60033212	60033271	8.03	yes	UTR	1	GATCTGAACAACTGTAGGGTTTTAGCTGCCAGAGTGCTAACTAATGTGGTCTGAGATTTG	1	194	124	TC311507	ATGAGGAAAAGAGGGAATAGCCCTGGGAGCAGAAAGAAGGTCATAACTGCAACTGCTAGACAAATAGAGAGTTTGATTCGTCTAGGTGAAGCATTAGCCCGGATGCGGTTCTCTGAAGTGGTCGAGGTGCGAGATGTTGTGGAGGCCTTCAGGCTTCTTGAAGTTGCCATGCAGCAGTCTGCAACGGATCATGCAACTGGGACGATTGATATGGATCTAATCATGACGGGGATATCTGCAAGTGAAAGGCAGAGACGGAACGACCTTGTTGCTGCAACCCGTAACCTTATCGTGGAGAAAATGCAGCTCGGAGGGCCTTCAATGCATATGATTGAGTTGCTGGAAGAACTCAGGAAGCAGAGCTCAATGGAAATCCATCTGCACGAACTCCGCGGTGCT…	-	-	621 weakly similar to UP:MCM4_DROME (Q26454) DNA replication licensing factor MCM4 (Disc proliferation abnormal protein), partial (8%)	GRMZM2G327032_T02	CTTGGCATACAGTTCTTGTTTGTGCAAACTGTCAAACTTACTTGTTTTGCTTCTTTTACAGATAACTGGTATATACAGGGCTATGAGTATTAGAGTTGGACCAACTCAAAGGACTGTGAAGTCTATATTCAAGACATATATCGATTGCCTTCACATAAAGAAGACAGACAAGTCTAGGCTTCATGTGGAGGATACCAAGGATATTGATAATTCTAATGCTAGCAAATGTACTGAAGAGGATTTTCTTAGTGATAAGGTTGAGAAACTAAAAGAGCTTTCAAAGTTGCCTGATATCTATGACAGATTGACTAGATCATTAGCTCCAAACATATGGGAGTTGGATGATGTTAAAAGAGGCCTCCTTTGCCAGCTTTTTGGCGGCAATCCCTTAAAGCTTCC…	est	good	8	60027762
38946	gb|TC282722	A_92_P036418	TC282722	GRMZM2G125529	0	9877	1552	5162	553	0	6.49	0	31.58	Os02g0622500	RNA recognition motif-related domain containing protein.	2e-66	LOC_Os02g40900	RNA recognition motif containing protein, putative, expressed	6e-130		A_92_P036418	sense gene model	No EST. cDNA result. B73 result agrees with cDNA result.	A	cDNA	60	1 of 1	4	142202169	142202110	4.05	yes	UTR	2	GTGTAGGACTGATGGTCACCAAGTTCCCGGTGACACTGTATACAATCGCAGACGCGATGC	1	37	140	TC282722	NA	NA	NA	1214 similar to PRF:NP_187100.1:15229308:NP_187100 RNA recognition motif (RRM)-containing protein (Arabidopsis thaliana), partial (55%)	GRMZM2G125529_T03	AGACGCTTCCAGAGCTTTCCACACCATTCGCTCACGACCACGAGGCACGATCACACAGCACAAGCCTCACCCGGCGGAACACCTCTTCCGAGTTCCAACTCCCAACCGCAGCCTCAGCCTCAGCCTCACACGGTCGAAGCAGAACCCGTGAACACCTCAAACCTCACGGCTCACGCCACCGTCCTCCAGCCCCGTTCTCCGGCGATCCTGTCATTCCAGACGCGTCTCCGCCCCTCTCGGTCCACCACCCCGACGCCGCCACATGTCGACGCAGTCCATTTCGCCGGCCTCTGCGTCCGCGCAGTTCACCTACCCGGCGGCAGCGGCCCCGTCTTACTTCCCCGTGCCCTTCCACCTCCAGAACGCGCAATACACCGCATGGACCGCAGCCGCGCCGGC…	cdna|est|omrna|protein	good	4	142201866
38946	gb|TC282722	A_92_P036418	TC282722	GRMZM2G125529	0	9877	1552	5162	553	0	6.49	0	31.58	Os02g0622500	RNA recognition motif-related domain containing protein.	2e-66	LOC_Os02g40900	RNA recognition motif containing protein, putative, expressed	6e-130		A_92_P027259	sense gene model	No EST. cDNA result. B73 result agrees with cDNA result.	A	cDNA	60	1 of 1	4	142202417	142202264	4.05	yes	CDS span intron (size=89)	2	TTGGAGAAGGGAAAGACCCAACCACAGAAGAAAATCAAACTGCAGAAAAGAAGTGTTCTT	1	94	116	TC282722	NA	NA	NA	1214 similar to PRF:NP_187100.1:15229308:NP_187100 RNA recognition motif (RRM)-containing protein (Arabidopsis thaliana), partial (55%)	GRMZM2G125529_T03	AGACGCTTCCAGAGCTTTCCACACCATTCGCTCACGACCACGAGGCACGATCACACAGCACAAGCCTCACCCGGCGGAACACCTCTTCCGAGTTCCAACTCCCAACCGCAGCCTCAGCCTCAGCCTCACACGGTCGAAGCAGAACCCGTGAACACCTCAAACCTCACGGCTCACGCCACCGTCCTCCAGCCCCGTTCTCCGGCGATCCTGTCATTCCAGACGCGTCTCCGCCCCTCTCGGTCCACCACCCCGACGCCGCCACATGTCGACGCAGTCCATTTCGCCGGCCTCTGCGTCCGCGCAGTTCACCTACCCGGCGGCAGCGGCCCCGTCTTACTTCCCCGTGCCCTTCCACCTCCAGAACGCGCAATACACCGCATGGACCGCAGCCGCGCCGGC…	cdna|est|omrna|protein	good	4	142201866
32556	gb|CD966549	A_92_P030366	CD966549	GRMZM2G069886	9e-139	218	39	368	48	0	6.41	0	9.14	Os01g0246100	Zinc finger, RING/FYVE/PHD-type domain containing protein.	1e-14	LOC_Os01g14370	histone acetyltransferase HAC5, putative, expressed	3e-14		A_92_P030366	sense gene model	cDNA and EST results agree. B73 result agrees with cDNA result.	A	cDNA	60	1 of 1	3	114440194	114440135	3.04	yes	CDS	2	AGCAAAACGCCTGAAGGCTGATGCTCCCCGTCTTGTCAATGTCAATCAAGTAGAGAGTCC	1	75	169	CD966549	GATCTGAACAGACATCAAATATCACAGTATCAAAGGCAACTTCACCAATTTCAGATGAATCTTCTGGCAGGCGTCCAGCAAAACGCCTGAAGGCTGATGCTCCCCGTCTTGTCAATGTCAATCAAGTAGAGAGTCCACAGGAGCAAAAACCTGTTGTGAATGAGAATCATGTATCTGGTGGTGAAACAGTACAATCGGAAATCACAGAATTACCTGCAAAACCACCTTGCAGTTCATTGGGAGACATTA	mixture	SEP_196 GeneTag2 Zea mays cDNA, mRNA sequence.	249 UP:Q4IXY0_AZOVI (Q4IXY0) Regulatory protein RecX, partial (6%)	GRMZM2G069886_T01	CCGCAGCCGCCCAAACCCTAGCCCTAGCCCCTAGCCCCGCTGCCGGCAAGGCCGGAGCGCCCGGAGCCCCCGCTGGCCGGCCCCGGAGAAGACGTCCCATGCGGCTGTATCGCGCAGGGGAAATTTAGGTGAATGTTACAAGCATGATGACTCAAACCCTGCAAGGGAAAGTTATGGCCTACACACCGAGCAGTTTTCCTGTTCAGCAACAGATTCTGCCGGAGGATCTTGAAATGCTTCAGCTGGATAACATGGACCAGGGTACCTCTCCGGTTCGTGCTGTCATCATTAAAAGAATTGAAACATGCCTGAGAAATAGAGAAGAATTTTGTAACTTGTGCCCAGATTCATTACTGAAAGCTTCAGAAATCATTGACAACCTGCTATACAAAATTGATC…	cdna|est|omrna|protein	good	3	114434585
12587	gb|TC299285	A_92_P011569	TC299285	GRMZM2G091338	0	197	39	344	36	0	6.39	0	10.13	Os01g0789200	Similar to Serine/threonine-protein kinase PBS1 (EC 2.7.1.37) (AvrPphB susceptible protein 1).	7e-166	LOC_Os01g57940	tyrosine protein kinase domain containing protein, putative, expressed	1e-165		A_92_P011569	sense gene model	No EST. cDNA result. B73 result agrees with cDNA result.	A	cDNA	60	1 of 1	3	189538498	189538351	3.06	yes	CDS span intron (size=83)	2	GGCTGGTGGACCTCGTCAACGATATTTCGGCCAAGTCAGAGGAGAGCCTAGGGGTTAGCA	1	192	158	TC299285	NA	NA	NA	1676 Z.mays pollen specific mRNA C-terminal (clone 4H3)	GRMZM2G091338_T02	ACAGCAAGGATCCTCTACACCGCACGAAAAAAACCGTCAACATTGTGCAATATTTAGACGACAGTTTTCAGCGTAACTGACAGCGTAAGAACACTCAGCACTTTGCTAAATCTGGAATTCACGTCCAGAAAAAGGAACACGGTTCCCGTCCACAGACCCCACACCATCGTTAACGTAGAAGTATCGCCCAGAAATCTGGCCACCCTCCTCGCGCGGAACGACCCGAGGGTGCCCCGTCCACTCTCGTGTCGGTCCCGCGATGGGCATGTTCGCATCGGCCGCAAAGAGATACAGCAACGGCAAGAATTTTCTCCGCAGCGCGGGCGTGTGCTGTTGTTCGCCGTCCGCCTCCGCCCAGCTTGGTGGTGTGCGCGGCAAGGAAGAGACATCGACGTCGGC…	cdna|est|protein	good	3	189536953
41248	gb|TC303753	A_92_P038570	TC303753	GRMZM2G080178	1e-152	417	79	241	32	0	6.37	0	7.68	Os08g0406400	Similar to Sulfate transporter (Fragment).	3e-67	LOC_Os08g31410	sulfate transporter, putative, expressed	6e-67		A_92_P038570	sense gene model	cDNA and EST results agree. B73 result agrees with cDNA result.	A	cDNA	60	1 of 1	4	75675464	75675614	4.04	yes	CDS span intron (size=86)	2	CTCCAACTCCAACTATGTCCGAGAGCGAATCCTTAGGTGGTTGACGGACGAAGAAGATAG	1	24	125	TC303753	GCCTGCATGGGGGCCTTCTTCGGCGTGGTTTTCAAGTCTGTCGAGATAGGCCTCTTGATTGCTGTGTCAATCTCGTTTGCCAAAATACTTGTCCAAGTAACAAGACCCAGGACTGTGCTGCTGGGAAACCTTCCAGGCACCACGATCTACAGGAACACGGAGCAGTATCCGCATGCGAGGCATGTTCCTGGGGTGGTCATAGTCAGGGTGGATTCTGCCATTTACTTCTCCAACTCCAACTATGTCCGAGAGCGAATCCTTAGGTGGTTGACGGACGAAGAAGATAGAGTCAGCGCAGAGGGGCTGCCTAGAATCAGTTTCTTGGTAGTAGAGATGTCACCTGTTATAGATATCGATACGAGTGGTATCCATGCCCTTGAAGACCTGTACAAGAATCTC…	-	-	687 similar to UP:Q8W161_ALLCE (Q8W161) High affinity sulfate transporter (Fragment), partial (94%)	GRMZM2G080178_T01	GATTGCAAGGCCCCCTCTCCCAAATTGCAAGGTAAGTCTCCGTCCGTGCCCTGATTCGGCCGGCAACCGGTACTAACTCACCCCGCCGCTGCCTTCAGTTTCAGCGAGTTCTTTCTTTATGCATTGCGCCCGTGGTCTGCAATCCTGCTTAACACTGTTACAATTGCACACCAATTTGTTTTCCCAGGATAGTCAGGAAGCTAATTAACAGTGTTCGAAAGATGGTCCACCGCGAGCCGGCCGAGGCGGCGGCGGCGGCAGCAGCAGGAGGCGAGACCAGCATCTCTACGCAGCCTCCCTCATCATCCCAGCAGGCTGCGCCACCACCGGCCGTGTTAGTGTACAAGGTCGGGTATCCTCCCCGGAGGAGCCTGGCCACGGAGTTCACCAGCACGCTGA…	cdna|est|protein	good	4	75672279
23927	gb|TC287959	A_92_P022228	TC287959	GRMZM2G025867	3e-158	6195	1033	4875	1864	0	6.31	0.02	2.62	Os02g0827100	Hypothetical protein.	2e-36	LOC_Os02g58070	oxidoreductase, putative, expressed	0		A_92_P022228	sense gene model	No EST. cDNA result. B73 result agrees with cDNA result.	A	cDNA	60	1 of 1	4	169483605	169483559	4.06	yes	UTR	2	AGTACAAAGCTTGAGCCTTCAAGACTCGAGAGTCGAGCGTACCAAAGATGGATCTCTATG	1	126	87	TC287959	NA	NA	NA	1579 similar to PRF:NP_179363.1:15227885:NP_179363 oxidoreductase, 2OG-Fe(II) oxygenase family protein (Arabidopsis thaliana), partial (73%)	GRMZM2G025867_T01	TACATCTCAATAATCAACATTGGCCATGAGACTTGACAAATTGAGATTCTTCTGTCTGCCAGGTCATCATGCTATTCATTTCAATCTCTTCTCATCCCAAGAGCATCAAGTGTATGTTGCTGCTTTGTGTGAGGACCGAATTGAAAATGGTGTGCCACTTATACAAATCTGGATGGGTATGCTTGCTGTCTTAGATGTCAAAAGTGAGCTTCTCGTTGTTCATGGCAGCTGCTACAACACAATGGCACTATAGGAAAACTGAATATAGGAACACGCTACTCGTCGAACACAAAGTTAGGATCCTCAACAACAAATACAAAGGGGTGAGTGTAGTAGTGACACATAGAAGAGACATGCCGGGCGCGGCACAACAAAGGTGGTCAAAAGTGATTGTATGAG…	cdna|est|omrna|protein	good	4	169482737
29268	gb|TC282722	A_92_P027259	TC282722	GRMZM2G125529	0	3025	506	1647	174	0	6.3	0	23.04	Os02g0622500	RNA recognition motif-related domain containing protein.	2e-66	LOC_Os02g40900	RNA recognition motif containing protein, putative, expressed	6e-130		A_92_P036418	sense gene model	No EST. cDNA result. B73 result agrees with cDNA result.	A	cDNA	60	1 of 1	4	142202169	142202110	4.05	yes	UTR	2	GTGTAGGACTGATGGTCACCAAGTTCCCGGTGACACTGTATACAATCGCAGACGCGATGC	1	37	140	TC282722	NA	NA	NA	1214 similar to PRF:NP_187100.1:15229308:NP_187100 RNA recognition motif (RRM)-containing protein (Arabidopsis thaliana), partial (55%)	GRMZM2G125529_T03	AGACGCTTCCAGAGCTTTCCACACCATTCGCTCACGACCACGAGGCACGATCACACAGCACAAGCCTCACCCGGCGGAACACCTCTTCCGAGTTCCAACTCCCAACCGCAGCCTCAGCCTCAGCCTCACACGGTCGAAGCAGAACCCGTGAACACCTCAAACCTCACGGCTCACGCCACCGTCCTCCAGCCCCGTTCTCCGGCGATCCTGTCATTCCAGACGCGTCTCCGCCCCTCTCGGTCCACCACCCCGACGCCGCCACATGTCGACGCAGTCCATTTCGCCGGCCTCTGCGTCCGCGCAGTTCACCTACCCGGCGGCAGCGGCCCCGTCTTACTTCCCCGTGCCCTTCCACCTCCAGAACGCGCAATACACCGCATGGACCGCAGCCGCGCCGGC…	cdna|est|omrna|protein	good	4	142201866
29268	gb|TC282722	A_92_P027259	TC282722	GRMZM2G125529	0	3025	506	1647	174	0	6.3	0	23.04	Os02g0622500	RNA recognition motif-related domain containing protein.	2e-66	LOC_Os02g40900	RNA recognition motif containing protein, putative, expressed	6e-130		A_92_P027259	sense gene model	No EST. cDNA result. B73 result agrees with cDNA result.	A	cDNA	60	1 of 1	4	142202417	142202264	4.05	yes	CDS span intron (size=89)	2	TTGGAGAAGGGAAAGACCCAACCACAGAAGAAAATCAAACTGCAGAAAAGAAGTGTTCTT	1	94	116	TC282722	NA	NA	NA	1214 similar to PRF:NP_187100.1:15229308:NP_187100 RNA recognition motif (RRM)-containing protein (Arabidopsis thaliana), partial (55%)	GRMZM2G125529_T03	AGACGCTTCCAGAGCTTTCCACACCATTCGCTCACGACCACGAGGCACGATCACACAGCACAAGCCTCACCCGGCGGAACACCTCTTCCGAGTTCCAACTCCCAACCGCAGCCTCAGCCTCAGCCTCACACGGTCGAAGCAGAACCCGTGAACACCTCAAACCTCACGGCTCACGCCACCGTCCTCCAGCCCCGTTCTCCGGCGATCCTGTCATTCCAGACGCGTCTCCGCCCCTCTCGGTCCACCACCCCGACGCCGCCACATGTCGACGCAGTCCATTTCGCCGGCCTCTGCGTCCGCGCAGTTCACCTACCCGGCGGCAGCGGCCCCGTCTTACTTCCCCGTGCCCTTCCACCTCCAGAACGCGCAATACACCGCATGGACCGCAGCCGCGCCGGC…	cdna|est|omrna|protein	good	4	142201866
12762	gb|TC300946	A_92_P011734	TC300946	GRMZM2G145104	0	686	120	511	159	0	6.29	0.003	4	Os06g0639100	Zinc finger, RING/FYVE/PHD-type domain containing protein. Conserved hypothetical protein. Conserved hypothetical protein. Similar to predicted protein. Similar to predicted protein.	4e-139	LOC_Os06g43210	zinc finger, C3HC4 type domain containing protein, expressed	7e-139		A_92_P011734	ambiguous	No EST. cDNA result. B73 result agrees with cDNA result.	A	cDNA	60	1 of 2	9	96000944	96000885	9.03	no	UTR	3	TGGGTTGTTGGTTTGCACGCATATTATTGCGCCTCATCCTCAACCCCACTTCCTCTTCCT	1	191	148	TC300946	NA	NA	NA	1330 homologue to UP:Q67WE0_ORYSA (Q67WE0) Zinc finger (C3HC4-type RING finger)protein-like, partial (26%)	GRMZM2G145104_T01	CCACCGCCTATATCCGCGTTCCCCCCGGGCGATCGATCGATCGCGGCTAACCTCGCCGCCGCCCCCATCGAGGCAGCCATGGCGGAGATGGCCGAACGGTCCGTCGCGGGCGAGCTGCCGGAGGAGCCGCGGCCGCCGCACGGGGAGGAGGACGACGAGGAGGAAGAGGAGGGGGACGTGTGCCGGATCTGCCGCAACCGCGGCGACGAGGACCACCCGCTGCGCTACCCGTGCGCCTGCAGCGGAAGCATCAAATTCGTGCACCAGGACTGCCTCCTCCAGTGGCTCGACCATAGCAACTCGCGCCAGTGCGAGGTCTGTAAACATGCATTCTCCTTCTCACCCGTGTACGCTGATAATGCTCCGACAAGACTCCCTTTCCAGGAACTGATTGTTGGT…	cdna|est|omrna|protein	good	9	95995211
12762	gb|TC300946	A_92_P011734	TC300946	GRMZM2G145104	0	686	120	511	159	0	6.29	0.003	4	Os06g0639100	Zinc finger, RING/FYVE/PHD-type domain containing protein. Conserved hypothetical protein. Conserved hypothetical protein. Similar to predicted protein. Similar to predicted protein.	4e-139	LOC_Os06g43210	zinc finger, C3HC4 type domain containing protein, expressed	7e-139		A_92_P011734	ambiguous	No EST. cDNA result. B73 result agrees with cDNA result.	A	cDNA	57	2 of 2	6	97275976	97275919	6.03	no	CDS	3	TGGGTTGTTGGTTTGCACGCATATTATTGCGCCTCATCCTCAACCCCACTTCCTCTTCCT	1	191	148	TC300946	NA	NA	NA	1330 homologue to UP:Q67WE0_ORYSA (Q67WE0) Zinc finger (C3HC4-type RING finger)protein-like, partial (26%)	GRMZM2G051792_T01	CCCTATCCGCGTACCGCCCCCCGGGCGATCGATCGAACGCGGCTAGCCTCGCCGCCGACCCGTCGAGGCAGCCATGGCGGAGATCGCCGAACGGGCCGTCGCGGGCGAGGTGCCGGAGGAGCCGCGGCCGCCGCACGGGGAGGAGGACGACGAAGGGGAGGAGGAGGGGGACGTGTGCCGGATCTGCCGTAACCATGGCGACGAGGATCACCCACTGCGGTACCCGTGCGCCTGCAGCGGCAGCATCAAGTTCGTGCACCAGGACTGCCTCCTCCAGTGGCTCGACCATAGCAACTCGCGCCAGTGCGAGGTCTGTAAACATGCATTCTCCTTCTCACCCGTGTACGCTGATAATGCTCCGACAAGACTTCCTTTCCAGGAACTGATGGTTGGTGTTGG…	cdna|est|omrna|protein	good	6	97268890
24499	gb|TC293831	A_92_P022774	TC293831	GRMZM2G009958	2e-109	91048	14576	81081	20410	0	6.22	0.001	3.84	Os03g0765400	Conserved hypothetical protein. Conserved hypothetical protein.	8e-115	LOC_Os03g55670	expressed protein	1e-105		A_92_P022774	inconclusive	No valid cDNA / EST result. No valid B73 result.	D	no result	NA	NA	NA	NA	NA	NA	NA	NA	NA	TTGCCCACCATCCTAGTGTCCCTTGTGGGAGTTTTTGGAGCATGGTAATCTGAGGCTCCT	1	122	134	TC293831	NA	NA	NA	981 weakly similar to GB:CAA69592.1:1770392:HSDAN15 DAN15 (Homo sapiens), partial (10%)	NA	NA	NA	NA	NA	NA
41412	gb|TC289206	A_92_P038725	TC289206	GRMZM2G090842	0	12703	2247	7264	1091	0	6.16	0	7.34	Os03g0247900	F5O11.14 (ACR8).	1e-150	LOC_Os03g14370	ACT domain containing protein, expressed	2e-150		A_92_P038725	sense gene model	cDNA and EST results agree. B73 result agrees with cDNA result.	A	cDNA	60	1 of 1	9	142642746	142642687	9.06	yes	UTR	1	CTGGTCGGCAACAGCAAGGATAATGGACCTCTCTGGTGGGTCGTGCCATGTGTCTATCTA	1	23	137	TC289206	CACGGCACGTTCCACACAGACGACGATCACGCCCGCCAGGAGTTCTACATCAGGCGGTTGGACGAGCGGCCAATTAGCTCGGCGACCGAGAGGCGGCGCGTGATCCAATGCTTGGAAGCGGCCATCGAGAGGCGCGCATCCGAGGGAGTGAGGCTGGAGCTGCGCATCACCGACCGCCGCGGGCTGCTCGCCTACGTCACGCGTGTGTTCAGGGAGAACAGCCTCTCGGTCACGCACGCCGAGATCACCACCAGGGGCGACATGGCCATGAACGTGTTCCACGTCACCGACGTGGCCGGCCGACCCGCGGACCCCAAGACCATCGACGAGGTGATCCAGAGGATCGGCACGGAGAGCCTCCGGGTGGACGAGGAGCGGTGGCCGCGCCTGTGCTCGACG…	-	-	760 weakly similar to UP:Q9LNA5_ARATH (Q9LNA5) F5O11.14 (ACR8), partial (25%)	GRMZM2G090842_T01	ACCAGTACTAGCAGTGGCGCAAAAACTTTTTTATTACAACTTCCCGGCAGGACCCGTTTCGTTCGGTCCAAGTCTCCAACCCCTAGCAGCCCACCCACATACAATTCCGTTTGCCCGGGTCCTCTCCTCGCCCGCGACCGCCGTTTGACTCCCGGACCCGACCCACTCCCACCAATCGGAGGCAAAGATCGCGTGAAATCCCGGGTCTCGCGCGCCCATTTCAGCCGGACGCTGACCAAGACAACCCCGGCGATCCCCACACCCGCACACACAAAGACGCAGACCACACAACGGCTCGGCAAGCGGCAGCAAGCCCAGACCAGAGCGAAAACCCACCGTTCCAGCACCCGATTTTGAACCACCGCGACACTCCCAAGTCCCAACCAAATCTACGACCCC…	cdna|est|omrna|protein	good	9	142642524
40725	gb|TC304873	A_92_P038080	TC304873	GRMZM2G359018	0	2630	460	1867	535	0	6.14	0.003	3.81	Os01g0226300	Reticulon family protein.	8e-159	LOC_Os01g12650	reticulon domain containing protein, putative, expressed	0		A_92_P038080	sense gene model	No EST. cDNA result. B73 result agrees with cDNA result.	A	cDNA	58	1 of 2	8	27635749	27635808	8.03	no	CDS	2	ACAAGAAGCACTAGAAGAAGTGATTCGAGGTTTGGCTCTCAGTAGGGAATACTAGCAATC	1	27	151	TC304873	NA	NA	NA	1326 weakly similar to PRF:NP_192861.1:15237093:NP_192861 reticulon family protein (RTNLB2) (Arabidopsis thaliana), partial (82%)	GRMZM5G839656_T01	AAACCATCAAATTCCAAACTGCATCGGTATCAAAAACAGTGTCTCAGGTACAGTCTTGGCATGACATCTTACAACACAGATCAAAATCAAACAGCACTACCGAAAAACCGTATGCTGTGTATGCATCGCTGATGAAGGGTAAAGCTAGCAATTCGGCTACTCCCATCAAATATCAAACAAAAAGCAGCCATACACAACACGATGCATAGGTGGCAAATTGGCGCTTCATACCCACAAGCGCTGTCTCCTGATGAGACTCAAACCGATTGCTACCATTCCCTACTGAGAGCCAAACCTCGAATCACTTCTTCTAGTGCTTCTTGTCTTTCGCGGGACCCCTTGGTACTTTGCTCAGAACCTTCTCATCGAACACGGCGTACTGCTTCTTAATCTCAACCC…	cdna	good	8	27635014
40725	gb|TC304873	A_92_P038080	TC304873	GRMZM2G359018	0	2630	460	1867	535	0	6.14	0.003	3.81	Os01g0226300	Reticulon family protein.	8e-159	LOC_Os01g12650	reticulon domain containing protein, putative, expressed	0		A_92_P038080	sense gene model	No EST. cDNA result. B73 result agrees with cDNA result.	A	cDNA	58	2 of 2	8	27635749	27635808	8.03	yes	UTR	2	ACAAGAAGCACTAGAAGAAGTGATTCGAGGTTTGGCTCTCAGTAGGGAATACTAGCAATC	1	27	151	TC304873	NA	NA	NA	1326 weakly similar to PRF:NP_192861.1:15237093:NP_192861 reticulon family protein (RTNLB2) (Arabidopsis thaliana), partial (82%)	GRMZM2G359018_T02	TCGCAGCGCGACCAGACCTCTCCTCCGCCTTTCCCGTGTCGTGTCCCCCGCAGCAATCACCGCGAGGGTTTCTTCCAATCCCGTTCGTTCCGTTCCAGTTCCAGCATGGCGGAGCAGCCGCAGGAAGGCGGCGCGAGCCCCAAGCACGAGTCCCTGATGGAGAAGCTCGCCGACAAGCTCCACGTCGGCGGCGGCAAGGGCGACTCCTCGTCCTCGGACTCCGACAGAGACGAGCCGCCCCACCCCTCGGCGCCGCCCACCGACGAGGTCAAGCAGCCCTCATTCTCCGACTCCACCGCCACGGCGGCCGCCGAGGCCAAGGCCAAGGTGTTCCGCCTCTTCGGCCGCGAGCAGCCCATCCACAGCAATCTGGATCCTATTTGAATTGCTTGGCTACCA…	est|omrna|protein	good	8	27633563
35574	gb|TC298278	A_92_P033226	TC298278	GRMZM2G139894	0	407	92	1088	105	0	6.08	0	18.87	Os11g0484300	Similar to Mcm2-prov protein.	1e-76	LOC_Os11g29380	MCM2 - Putative minichromosome maintenance MCM complex subunit 2, expressed	2e-76		A_92_P033226	sense gene model	No EST. cDNA result. B73 result agrees with cDNA result.	A	cDNA	60	1 of 1	4	18587592	18587533	4.03	yes	UTR	4	CCCTGAGGGTTATTGAAGATGATGAATGCATCAGTTGCCATGCCTTAGAAGAAGAGTATG	1	57	84	TC298278	NA	NA	NA	906 similar to UP:Q6QNH2_WHEAT (Q6QNH2) Minichromosomal maintenance factor, partial (13%)	GRMZM2G139894_T01	CTGCCCTCCGCCCCCTAAACCCTAGCCGTTTCCCATAGCCGCTCGCCCCAGCCTCCTCTGCCCAGAGACTTTTCTTTGCGGCCGAAATGGATGACTCGGAGAACAACGCACCCTCGACGCCGGGGTCCCCCGGGTTCAGCACCGACCGGCTGCCACCCAACACCACCACCAGCCGCGGCGCCACCGACCCGTCATCTTACTCCGACGACGATGGCGAAGCTGAGGTCGATCCTCACGTGCTACCCGATGACGACGACCCCGCCGCTGTAGCGGCTCCCGACGAGGACGAGGAGGGGGAGGACCTCTTCAACGACAACTACCTCGATGATTACCGAAGGATGGATGAGCATGATCAATATGAGTCAGTTGGTTTAGATGATTCACTCGAGGATGAGAGGA…	cdna|est|omrna|protein	good	4	18587404
25879	gb|TC302508	A_92_P024070	TC302508	GRMZM2G030138	0	630	147	775	135	0	6.04	0	7.32	Os07g0181700	Guanylate-binding protein family protein.	0	LOC_Os07g08400	GTP binding protein, putative, expressed	0		A_92_P024070	sense gene model	cDNA and EST results agree. B73 result agrees with cDNA result.	A	cDNA	60	1 of 1	7	10574816	10574875	7.01	yes	CDS	5	GCTACCTCTGTACAACGGGGCTTATTACAGAAGCTCCAGTCGCACAAGAACAGACTGATC	1	114	94	TC302508	GGCGATCGCGCTTGATTTTTAGCGCTCTCCTGTGAGCCTCCGGCTGCGGCGTCGCAGAGATGGGCTGTGCCCCCGTGGTGTGGGCCGCGGTGTGGTTGCTTGCTGCCGCGGTGGCAGGGTTCGCCGATCCCGGCGGCCTCGAGCGCGCGTTTCCAATAGTGAAGCCAGACTACGGGCACACGAAACTCCAACTCGCAAAAGAAGGTCTGGAAGCAATTCAGAGGATCAGAACTCCAATAGCTGCTGTTTCTGTTATTGGCCCCTATCGGTCGGGCAAATCTTTTCTTCTCAACCAACTTCTCTCCCTATCATGTGACAATGGTTTTGGAGTTGGACACATGCGGGATACAAAAACAAAAGGTATATGGGTATGGGGTTCCCCCGTTGAGGTGGATATCG…	-	-	1953 similar to PRF:NP_181418.2:42569749:NP_181418 guanylate-binding family protein (Arabidopsis thaliana), partial (56%)	GRMZM2G030138_T01	GGCGATCGCGCTTGATTTTTAGCGCTCTCCTGTGAGCCTCCGGCTGCGGCGTCGCAGAGATGGGCTGTGCCCCGGTGGTGTGGGCCGCGGTGTGGTTGCTTGCTGCCGCGGTGGCAGGGTTCGCCGATCCCGGCGGCCTCGAGCGCGCGTTTCCAATAGTGAAGCCAGACTACGGGCACACGAAACTCCAACTCGCAAAAGAAGGTCTGGAAGCAATTCAGAGGATCAGAACTCCAATAGCTGCTGTTTCTGTTATTGGCCCCTATCGGTCGGGCAAATCTTTTCTTCTCAACCAACTTCTCTCCCTATCATGTGACAATGGTTTTGGAGTTGGACACATGCGGGATACAAAAACAAAAGGTATATGGGTATGGGGTTCCCCCGTTGAGGTGGATATCG…	est|omrna|protein	good	7	10569255
3491	gb|TC283838	A_92_P003000	TC283838	GRMZM2G131912	0	3700	646	4139	480	0	5.86	0	11.61	Os04g0137100	Similar to OSIGBa0147B06.7 protein.	6e-66	LOC_Os04g05050	pectate lyase precursor, putative, expressed	1e-65		A_92_P003000	sense gene model	No EST. cDNA result. B73 result agrees with cDNA result.	A	cDNA	59	1 of 1	2	109575520	109575461	2.05	yes	UTR	1	CTGATCTGAGTGTGGCGTGTTGTTCCCTCTGCCTACAAGCAAGTGGTGTATGTTGAGGGC	1	246	159	TC283838	NA	NA	NA	865 similar to UP:Q94FT5_FRAAN (Q94FT5) Pectate lyase (Fragment), partial (26%)	GRMZM2G131912_T02	GTCATGGCAGAGGCAGACTGTTCCGCGGCGAGGACCAGGACGGCGGGGCTCGCCGCCGCCGCCGCCGCGGCGGCGTTCCTCGTGCTCGTGGTGGTCGCCGGCAGCGCGGTGCTCCCTGGCGCGCGGGTGAGGGTCCTCGACGGCCTCCGGCACAGGAGCACGGCCGTGGCGGCGGGCGGCGCGAGGCGGTGGCTGCGGGACTCCTCCTGGCCGGCGCCGGGGCAGGGCCGACGACGGCGACGCCGGCGGGCCATCGAGGGCCGTCACCGGCGCGGTGGAGGATCCGGAGGCCGTGGCCAACGACGTGCACGTGTCCATCAGGAACAGCACGGCCCGGCGAAACCTCGGGTACCTGTCGTGCGGGACAGGCAACCCGATCGACGACTGCTGGCGCTGCGA…	cdna|omrna|protein	good	2	109575238
39064	gb|TC313511	A_92_P036529	TC313511	GRMZM2G052740	0	1559	275	1920	797	0	5.75	0.025	2.91	Os02g0158100	EF hand domain containing protein. Similar to EH-domain-containing protein 1.	0	LOC_Os02g06340	EH domain-containing protein 1, putative, expressed	0		A_92_P036529	sense gene model	No EST. cDNA result. B73 result agrees with cDNA result.	A	cDNA	60	1 of 1	4	237140018	237140077	4.1	yes	CDS	1	GAGCTCCTCAAGAACTTGCGGAACCCGTACGAGTGAACTGATCTGACCTCTCGCGTCCGT	1	37	73	TC313511	NA	NA	NA	1064 similar to PRF:NP_566657.1:18402561:NP_566657 calcium-binding EF hand family protein (Arabidopsis thaliana), partial (45%)	GRMZM2G052740_T01	AAAATCAAAAACTTAAAAGAAATCACGGGTAGCGCCTCCGGTCTCCCACTCTCGCTGAAGTAGGGTCCCCCGTTTCAAATTGACACCCCGTCCAACGCAAACGAGAGGGAAAGCCGAAGCGAGTGCGAGTGCGGCCCTCAGCTGCTGCAGTTGCTCCTGCTCGTTTCTGCCTGCTCGTTTCTGCGGCGGCGGCGGCGGCGGCGGCCTAGCACCTGAGCGGGGCGGCGAGAGGGGACGGAGATGGATATCGCGCGGGCGGCTGCTGGCGTGGCCTGCTGCAAGGAGCACCAGAGGATCTACGCCGAGTGGTTCGCCCTGGCCGACCCAGATGGCGACGGCCGCGTCACGGGCGCCGATGCCACCAGCTTCTTCGCCATGTCCGCGCTTTCACGCGCCGAT…	cdna|est|omrna|protein	good	4	237135911
8477	gb|TC298600	A_92_P007702	TC298600	GRMZM2G391286	0	1786215	361435	2260425	438437	0	5.75	0	8.06	Os04g0554500	Similar to RCc3 protein.	1e-128	LOC_Os04g46810	LTPL120 - Protease inhibitor/seed storage/LTP family protein precursor, expressed	2e-128		A_92_P007702	sense gene model	No EST. cDNA result. B73 result agrees with cDNA result.	A	cDNA	60	1 of 1	10	138855848	138855789	10.06	yes	UTR	1	TCAAATGCCTCTAAGCTAGCCGCGAGCATGCGGATATATATGTGTTCTTTTGGTTGCCAT	1	217	47	TC298600	NA	NA	NA	760 similar to UP:Q40721_ORYSA (Q40721) RCc3 protein, partial (92%)	GRMZM2G391286_T01	ATCACAAGCGCTTAGTGATCAGTTAATACTAAGGGCAGGCACACCTCTGCTTCGCGCTAGTGATCAAGCAAGTGCTTTCTGTACTCTGCAGCAATGGCAGGCAAGGCCTCGGTCGCGCTGTTCCTCGCCGTGAACCTGGTGGTGTTCGCCATGGCCAGCGCCTGCGGTGGCAACTGCCCCACGCCGACCCCGTCCACCCCGTCGACGCCGACCCCGACGCCGGCCTCGTTCGGCAAGTGCCCCCGCGACGCGCTCAAGCTGGGCGTGTGCGCCAACGTGCTGGGACTGATCAAGGCCAAGGTGGGCGTGCCGCCCACGGAGCCATGCTGCCCGCTGCTGAAGGGACTCGTCGACCTCGAGGCCGCCGTGTGCCTCTGCACCGCCATCAAGGGCGAGGTC…	cdna|est|omrna|protein	good	10	138855507
32993	gb|TC284496	A_92_P030785	TC284496	GRMZM2G145061	4e-118	374	74	218	76	0	5.71	0.008	3.4	Os02g0827100	Hypothetical protein.	2e-15	LOC_Os02g58070	oxidoreductase, putative, expressed	4e-15		A_92_P030785	sense gene model	No EST. cDNA result. B73 result agrees with cDNA result.	A	cDNA	60	1 of 1	5	216555445	216555618	5.09	yes	CDS span intron (size=109)	1	TATATGCTGTTGAATTGGGTTTGTAAGGAACACAGGACCTTGGCCATGTGAAGGTTTTGC	1	72	146	TC284496	NA	NA	NA	549 similar to PRF:NP_179363.1:15227885:NP_179363 oxidoreductase, 2OG-Fe(II) oxygenase family protein (Arabidopsis thaliana), partial (7%)	GRMZM2G145061_T02	GATAAGCTGCTTTTTTAATGTAACCCCCAACTCAAACTACATGGAAATATGGAGCTAGAGACACCCGTATGCCGTATCACATGAGCGGCGCCCTCAGTTTTGGCCAGAACGGAAACGGACGGAGACAAACCCGCGGCTCGCGACCGAATTCCATTTTCCAGCGCGCACGGACGACTGTACCTCCCCCGCCCTTCGCCACTCCGCTCCCTCCTCCACCTGTCATCTCCCGCGCGGGAGACCTGCCCGCTCCATGGCGCCGTCGCGACCGCTCATGCGGGGGATCCGCCCGCCGCGCGTCTTCCCGACCCGCGGCGGCCGCGCCTCGCCGTACACCGTCGCGCTCACCGCGCTACTTCTCGTCTCCGCCGCCCTCCTCGCGCTCATAGCCTTCGGCGTCTT…	est|omrna|protein	good	5	216552943
34480	gb|TC296906	A_92_P032184	TC296906	GRMZM2G122274	3e-171	855	213	1460	433	0	5.59	0.002	3.64	Os03g0686900	Similar to Isoamylase N-terminal domain containing protein, expressed.	1e-26	LOC_Os03g48170	5-AMP-activated protein kinase-related, putative, expressed	2e-26		A_92_P032184	sense gene model	No EST. cDNA result. B73 result agrees with cDNA result.	A	cDNA	60	1 of 1	5	13309350	13309220	5.02	yes	CDS span intron (size=66)	1	AATCTGAGACTGTACCCTGGTAGATATGAGATTAAGTTTATCGTTGACGGTGTTTGGAAG	1	64	61	TC296906	NA	NA	NA	621 similar to UP:Q6AVV5_ORYSA (Q6AVV5) Isoamylase N-terminal domain containing protein, partial (12%)	GRMZM2G122274_T01	ATTGGCTGGCCACCGCCTGTAGCCCTCTCCTGATCTTCCTCTCGCCTCCCTCCTCTGCCTCTGCGCTTCACTTCAATTCTCCTCCTCGCCGAGCGGGAGCGCCGAGAGAGATGCGACCGCGATGCCCCCACTCGTCCCCTCCCAGCTCCTACCACCAATCCCAACCCTGATCCTACCCGCGCCACCTCGCCTCTCCTGCCGCCGCCGCCGCCACCCGCCCGCACCGCTCGCCGCGTCGTCGTCCTCCTCCGCGTCCCCGCACTCCAGGCAACCATACCGCCGCCGCCGCCTTGAAGCCCAGCGGCAGACACCGACGCCTGCGCCGCGCCCGCCCTCCCAGCCAAAGCCGCCTCCGCGCCACGCAAATGCCACCGCGTCCCGCGCTCGGGGCCAGGAGGA…	est	good	5	13308866
4814	gb|TC307198	A_92_P004246	TC307198	GRMZM2G082199	6e-155	2934	594	3545	1035	0	5.57	0.002	3.78	Os01g0841700	Similar to Isoform ERG1b of Elicitor-responsive protein 1.	2e-71	LOC_Os01g62430	C2 domain containing protein, putative, expressed	4e-71		A_92_P004246	sense gene model	No EST. cDNA result. B73 result agrees with cDNA result.	A	cDNA	60	1 of 1	3	180777523	180777464	3.06	yes	UTR	1	GGTTGCTTGGTGGTGTTTCGGGTTGGATGTAGTTTTTGTTTATGTCCACGAGCAATCTGT	1	238	64	TC307198	NA	NA	NA	786 similar to PIR:T04363:T04363 FIERG2 protein - rice (Oryza sativa), partial (85%)	GRMZM2G082199_T01	GTCAGCCATCTTCGTTAGTTACATAGAGCCGCGCCGCCGCAAGAGAGGAGAGAGCGCCTCCAACGCCACCTGGAGGAGAGGACAGCGCGCCAGGGAGGGGGAGGAGGAAGAAGAACATGGGGAAGGGCGTCCTGGAGGTGCACCTCGTCGACGCCAAGGGGCTCTCCGGCAACGATTTCTTAGGGAAGCTGGACCCCTACGTGATCATGCAGTACCGGAGCCAGGAGCGCAAGAGCAGCGTCGCCCGAGACCAAGGAAGGAACCCGTGCTGGAACGAGGTGTTCAAGTTCCAGATCAACTCGGCCGCGGCCAACGTGCAGCACAAGCTCATCCTCCGGATCATGGACCACGACAACTTCTCCAGCGACGACTTCCTCGGCGAGGCGACGATCGACGTGA…	cdna|est	good	3	180777342
42909	gb|TC300242	A_92_P040136	TC300242	GRMZM2G009344	0	39712	8367	17587	4640	0	5.57	0.002	3.84	Os09g0467400	Protein of unknown function DUF6, transmembrane domain containing protein. Similar to ATPUP3.	0	LOC_Os09g29239	purine permease, putative, expressed	0		A_92_P040136	sense gene model	No EST. cDNA result. B73 result agrees with cDNA result.	A	cDNA	60	1 of 1	2	187678884	187678825	2.07	yes	UTR	3	TCTCTGTCTGTGTGTATGTAAATGTTGTGTTGATTGCGGCCGTGTTGGTCCTGTGAATGG	1	14	34	TC300242	NA	NA	NA	1446 weakly similar to UP:Q9FZ95_ARATH (Q9FZ95) F3H9.12 protein, partial (25%)	GRMZM2G009344_T04	AGGAGTAGGAACCGGCGCAGCGAGACTATAGGCATGGACGTGGAAGCGAGCCATGAGTCTCCGCCCTTGCGCAGCAAGACGATGCGCCGCCTCCTGGTGGCGACCAACTGCGTGATGCTCGCGCTTGGCGTCACCGGCGGGCAGCTCCTCAGCCGCCTCTACTTCAGCAAGGGCGGCCACCGGCAGTGGCTCTCCGGATGGCTGCAGACCGGTGGGTGGCCGCTGCTGCTCCCGCCAGTGGCGGCTTCCTACGTCCGCCGCCGAGCGCGCTACCGGAGCGCCCCGGCGCTGCTCACCCAGACCCAGCCGCGCATACTGCTGGCCGCCGCGGGGCTCGGGCTCATCGCGGGCGTGGACAACTTGCTCTACGCCTGGGGCCTCGAGTTCCTGCCCGTCTCC…	cdna|est	good	2	187678710
4268	gb|TC282363	A_92_P003744	TC282363	GRMZM2G037431	0	50804	9536	65279	26691	0	5.56	0.027	2.55	Os01g0636500	Similar to Polygalacturonase PG2.	0	LOC_Os01g44970	polygalacturonase, putative, expressed	0		A_92_P003744	ambiguous	No EST. cDNA result. B73 result agrees with cDNA result.	A	cDNA	60	1 of 3	3	215929408	215929349	3.09	no	UTR	1	TCTGTTCATTGGTGCTTATCCATGAGTGGTCGTTGTGATACATGCGACCCCATTTGCACC	1	241	136	TC282363	NA	NA	NA	1740 similar to UP:Q5VNP4_ORYSA (Q5VNP4) Polygalacturonase PG1-like, partial (84%)	GRMZM2G332478_T01	TTTGATGAAAAGATTAAAATGTTGTGATATGATGACCTCAAAATAACTGTATATGTGCACATCAACAAGCAATGGTGCAAATGGGGTCGCATGTATCACAACGACCACTCATGGATAAGCACCAATGAACAGACAAAGGCACTTTCAGTTTCTCAACATATGTCGTCATATGACTGTAAGTTATTGCCAGCAGGTTTTCCAATCTGCAAGCAAGCTATGGGAGGGACGGTTGGAGTGTAGAGCTCCCCAAAAGCTTGCCAGCAGAATGGGTTATTCAGGTGGTAGTGGGGTACTTGCACTGGCCTGAGTTGCACACCAGTAAGAGAGATTCCTGAACAAGGTAAGCTGTCACTGCATGCAAAATGGACAGGCTTGATTGTAAATGTTCCTCTGATATTC…	cdna|est	good	3	215929276
4268	gb|TC282363	A_92_P003744	TC282363	GRMZM2G037431	0	50804	9536	65279	26691	0	5.56	0.027	2.55	Os01g0636500	Similar to Polygalacturonase PG2.	0	LOC_Os01g44970	polygalacturonase, putative, expressed	0		A_92_P003744	ambiguous	No EST. cDNA result. B73 result agrees with cDNA result.	A	cDNA	60	2 of 3	3	215929408	215929349	3.09	yes	UTR	2	TCTGTTCATTGGTGCTTATCCATGAGTGGTCGTTGTGATACATGCGACCCCATTTGCACC	1	241	136	TC282363	NA	NA	NA	1740 similar to UP:Q5VNP4_ORYSA (Q5VNP4) Polygalacturonase PG1-like, partial (84%)	GRMZM2G037431_T01	CCGCAACCACAGGCCTCCCGCGCTCTATTCTCTCTATCTACCACTACTACTACCCAGCAGCAGCAGGCCAGCACACAATACACACACTCTAATCTCTCCACACAGCCAACACAGATACGGACAGGACAGGAGGATGAAGCTGGGAGCAAAAGGCCTCGGCCTCCTGCTCCTCCTTGTCCTGCTTGCGCTTTGCTCCACCATTGAAGTCGGCGAGGCAAGAAGAGACCGGCATTGGAGGTCGTCGAGGACCTCCTCCTCTCAGCTGCTGAAGAAAGGCAAAGGAAAGAAGACCAGCTCCCGCCGCCAATACGGCAGCAACCGGCCAAGTCCGAAGCCACCGGCCAGCTCGACACCGAGCTCTGGTGCCGGCGGCAAAGGAAACCAGACTCCGTACCAACC…	abinitio|cdna|est	good	3	215929238
4268	gb|TC282363	A_92_P003744	TC282363	GRMZM2G037431	0	50804	9536	65279	26691	0	5.56	0.027	2.55	Os01g0636500	Similar to Polygalacturonase PG2.	0	LOC_Os01g44970	polygalacturonase, putative, expressed	0		A_92_P003744	ambiguous	No EST. cDNA result. B73 result agrees with cDNA result.	A	cDNA	56	3 of 3	8	146187300	146187357	8.05	yes	UTR	2	TCTGTTCATTGGTGCTTATCCATGAGTGGTCGTTGTGATACATGCGACCCCATTTGCACC	1	241	136	TC282363	NA	NA	NA	1740 similar to UP:Q5VNP4_ORYSA (Q5VNP4) Polygalacturonase PG1-like, partial (84%)	GRMZM2G179696_T03	ACAATCACAGGCCTCCCGGCCTCCCGTGCGCTATTCTCTATCAGCTTACCCAGCACACAGTACACACTCTAATCTCCACACGACCCAATAGATATACGGGGCTGAAGGATGAAGCTTAGAGCAAAAGGGATCGGCCTCCTGCTTCTCCTTGTCTTGCTTGCTCTTTGCTCCACCATTGAAGTCGGCGAGGCAAGAAGAGGCAAGCATTGGAGGTCGTCGAGGAGCTCACCGGGCTCATCCCAGCTCAAGAAAGGCAAGGGAAAGAAGAGCAGCTCCCACCGGCAGTACGGCGCCAACCGGCCAGGTCCGAAGCCACCGGTCAGCTCGACACCAAGCTCTGGCGCTGGCAAGGGAAATCATCAGAATCCGTACCAACCAAGCCCAAGTCCAAGCCCGAAT…	cdna|est	good	8	146183315
42020	gb|TC313848	A_92_P039304	TC313848	GRMZM2G046321	2.33e-156	260	53	671	61	0	5.54	0	13.18	.	.	.	.	.	.		A_92_P039304	sense gene model	cDNA and EST results agree. B73 result agrees with cDNA result.	A	cDNA	60	1 of 1	4	180265039	180265098	4.08	yes	CDS	1	TGTTGCTTTTCAGTAGATTCCATTCACAAATGCTCCTGCACTTTTTTACCGACTGCGATT	1	19	112	TC313848	ACTGAAAATCTCTTAGAACTGAAATTGATAAGCAATCACAATCGCAGTCGGTAAAAAAGTGCAGGAGCATTTGTGAATGGAATCTACTGAAAAGCAACAGGAATCCGAAAAATAAATAATGAACACACACAGAGAGAGGAGCAGCCGAGGATGCCAAACCAACTGGATTGGTACTATCCACAGCAGAGGAGACATGCTTTGGCTGCTCCTGCTCATTTGTTTGATATTGTGATCCAGGGAAAATGACTTGAACACTGATATCTTCAGATGAAGTACTCATCTTCTTGTCTGCCTGAGTCGCTGGAGTTGATAACCAGAGTTGGCTCTTGTTCTTGATCAGCAATTCAACGCAGTAGTTGGTCGGGGTCTCGGGGAGGAGGAGGAGGAGCCAGGGATCAG…	-	-	698 weakly similar to GB:AAC28444.2:4996894:AF065164 hyperpolarization-activated, cyclic nucleotide-gated channel 2 (Homo sapiens), partial (3%)	GRMZM2G046321_T01	CTACCTGGGGTTCCTCTTCTCTCTCACGCTAGATCAGGCGGAGCACTATTCATCCCCCAACCTTTCCTTCCGGAGGATGGCAGCGAGCGCGCCTTGGCGAAGAAACCTCCCGCTCCGTTGCGGTGGGTTTGGACTCCAGCGCGGAGGCCTGGACACGACAATGTGCAAGGCGGAGGAAGGCCGACTCGGATCCGCTCGATCTCGCCGACGACGAGGCCCAACAACAGGACGTTGCGGCGCTGAGGAAGCATTCCCATCGATGTACTCCGAGCAGGCGCCTTGTTTCCAAAACCATATTTACTTTCTTGTTTTCTTTTGATCTCTCTGTCTCGTGATCTCAAATTCTCAATTCCCATCTGTCTTCTCCTTCCTGGTGAACGAGGAACGACTCCTCCGGTC…	cdna|est	good	4	180264115
7822	gb|TC286313	A_92_P007083	TC286313	GRMZM2G174855	0	47360	10937	35861	7925	0	5.47	0	5.2	Os07g0529700	Similar to Xyloglucan endotransglucosylase/hydrolase 1. Similar to Xyloglucan endo-transglycosylase-like protein.	3e-152	LOC_Os07g34580	glycosyl hydrolases family 16, putative, expressed	4e-165		A_92_P007083	sense gene model	No EST. cDNA result. B73 result agrees with cDNA result.	A	cDNA	60	1 of 1	7	154256532	154256591	7.03	yes	UTR	1	TGGTTGTGGCGTTGGAACGGACCATGTCGGCCATTCTTTTGTTACGAGGAAACGAGGAAT	1	220	168	TC286313	NA	NA	NA	1419 Zea mays clone EL01N0408C10.c mRNA sequence	GRMZM2G174855_T02	CCGCCCGAAGGCAGCATCTGCCAGCAGCAACCGTATACAGAGAGAGAGAGAGAGAGAGCTTCACGACTCCGGTCGGCCGTCAGCTCGATTCGCCTTCCCCCCCACCTCCCCCGCCCTCCGATGACGGGGCGTCCGTGGGCGGGCGCGCCGCCGCCGCCTCTTCCTCTCGCCGTCGCCGTGGGCGTCGCGGCGCTGCTGTCCTGCTGCTGCTGCTGCTGCTGCCAGGGCGCGTCGGCGACGGCGGCGGCGTCGTTCGGCGACAACTTCGAGATCACGGGCGCCGAGGACCACGTGAAGACCTCCGCCGACGGGCAGACCTGGTACCTATACCTCGACAACAAGACAGGCGTCGGGTTCCAGACGAAGCAGCGCTACCTGTTCGGCTGGTTCAGCATGAAG…	est	good	7	154254529
36788	gb|TC313394	A_92_P034370	TC313394	GRMZM2G123843	2e-141	1151	301	776	102	0	5.45	0	10.86	Os03g0849600	COG complex component, COG2 family protein.	1e-69	LOC_Os03g63250	brefeldin A-sensitive Golgi protein-like, putative, expressed	2e-69		A_92_P034370	EST	cDNA and EST results agree. B73 result (EST vs genome) agrees with EST result.	E	EST	0	1 of 1	1	298135854	298134906	1.12	no info	NA	3	AGTCTTCAACGACATGACACCCTGTCAGTTTGTGAACCAAGGACGTGTTCCTCATTTTTT	1	50	36	TC313394	ATGGACCCTGCAGTACCGGTCCGGATTCCCTTCTCACCCAGCGTCCGGTTTCTTGTTTACGACCGTATGCGCTATCTATCAGAAGATGATAAAACTAAGTTGTGTCGTGGGTCTGCAGATAAGATTACTGCAACCTACTATGACTTGGTCTCTGAAGTTGTCACCGTGGCAAGGAAAACCGAGTCTTCATTGCAGAGACTGCGCCAAGGTGCACAAAGGCGAGTAGGAGCTAGTACAGATGCCTCAGATAGCATCATATCTGATACAGACAAGATCTGTATGCAGCTATTTCTTGATATTCAGGAGTACGCACGGAACCTTCGTGCGATAGGAATAGACGCGAGAGAGATTGATTCCTACAGAGCTCTATGGCAGTGTGTTGCCCCAAAGGACAGGCAC…	-	-	617 weakly similar to PRF:NP_567710.1:18416437:NP_567710 expressed protein (Arabidopsis thaliana), partial (10%)	GRMZM2G123843_T02	CCCCTGCGGCCCTGCCTGACCCTGCTCTAGATCTCCATCGCGCGCGCGCAGATCTCAGTCCTAAGTCTAGACCTCTATGGCGGACCTCGTCATGGCCCCTCCGCCGGCCATGGACCTCTTCGGGGAGCCGATCGAGGCGCACCCTCCCTGGTTCAAGCCCGACGCCTTCCTCCGCGCGGGCTTCGACGCGGACGCCTACGTCGCCGAGCTCCGCTCCTACGTCCCGCTCGACAGCCTCGCCGCCGAGCTCCGCGCCCACCTCGCCGCGCTCCGCGCCGAGCTCGTCGGCCTCATCAACCGCGACTACGCCGACTTCGTCGGCCTCAGCGCGCACCTCAAGGGCGTCGACGCCGCCGCGGCCCGGATGCGCGCCCCGCTCGCCGACCTCAGGGACAAGGT…	cdna|est|omrna|protein	good	1	298134907
34160	gb|TC301460	A_92_P031881	TC301460	GRMZM2G416632	0	4090	858	2543	154	0	5.39	0	20.85	Os09g0467200	Similar to Glutathione S-transferase GST 23 (EC 2.5.1.18) (Fragment).	0	LOC_Os09g29200	glutathione S-transferase, putative, expressed	0		A_92_P031881	sense gene model	No EST. cDNA result. B73 result agrees with cDNA result.	A	cDNA	60	1 of 1	7	128374443	128374502	7.03	yes	UTR	1	CAGCTCCTCTCCGCGTAGATATGGCTAGTAATTCTGGAGCAGCTAGTTTCACCGCCGACG	1	66	21	TC301460	NA	NA	NA	1080 UP:Q9FQA3_MAIZE (Q9FQA3) Glutathione S-transferase GST 36 , complete	GRMZM2G416632_T02	GTGACTGTGATCTATACTATAAGGTGAACAAGATCTCTTTGTCTACTGTAGTTGCAGCACCAGCAGCAGCAGCAGAAGAGCAGCGCCTGAGCTCCAGCAATAATGGCCGAGAAGGGCGTGAAGGTGTTGGGGATGTGGGCGAGCCCCATGGTGATCAGGGTGGAGTGGGCGCTGCGGCTGAAGGGCGTCGAGTACGAGTACGTCGACGAGGACCTCGCCAACAAGAGCGCCGACCTGCTCCGCCACAACCCGGTGACCAAGAAGGTGCCCGTGCTCGTCCACGACGGCAAGCCGGTCGCGGAGTCCACCATCATCGTGGAGTACATCGACGAGGTCTGGAAGGGCGGCTACCCCATCATGCCGGGCGACCCCTACGAGCGCGCCCAGGCGAGGTTCTGG…	abinitio|cdna|est|omrna	good	7	128373590
17664	gb|TC285675	A_92_P016324	TC285675	GRMZM2G075978	6e-136	1998	537	5223	839	0.001	5.36	0	8	Os02g0797400	MCM family protein.	0	LOC_Os02g55410	MCM5 - Putative minichromosome maintenance MCM complex subunit 5, expressed	0		A_92_P016324	sense gene model	No EST. cDNA result. B73 result agrees with cDNA result.	A	cDNA	60	1 of 1	5	213844851	213844792	5.08	yes	UTR	1	GTAATCTGCACACGAGTGGATGCAACCTTTTGCTTCGTGCAAATGGAGCTTTGTAGCTGT	1	163	33	TC285675	NA	NA	NA	2623 Zea mays clone Contig568.F mRNA sequence	GRMZM2G075978_T01	CGTCCCATCGCCGTCGTCCCAGTCCACGTCCACGTCCACGCCGACGCACCCGCATCCCTCTCTCGCCTGCGCCGCAGCTATGTCGGGCTGGGACGAGGGCGCCGTGTTCTACAGCGACCAGGCGCAATTCCCCCGCGGCGGCCCTGGCGGCGACCCAGCCGCCGACCTCACCCGCCACTCCGCCCTCCGCAAATTCAAGGAGTTTCTCCGCGGCTTCACTGGCCCCACCGGCGACTTCCCCTACCGTGAGAGCCTAGTACACAACCGCGACCATGTCACCGTCGCTATTGAGGACCTCGACGCCTTCGATGCCGAGCTCTCTGACAAGATCCGCAAGTCGCCGGCCGATTATCTTCCTTTGTTTGAGACGGCTGCGGCCGAGGTTCTCGCAAGTCTCCG…	cdna|est	good	5	213844608
2539	gb|TC304267	A_92_P002114	TC304267	GRMZM2G485313	0	643	143	558	268	0	5.22	0.044	2.36	.	.	.	.	.	.		A_92_P002114	antisense gene model	cDNA and EST results agree. B73 result agrees with cDNA result.	A	cDNA	59	1 of 1	3	93674251	93674310	3.04	no	UTR	1	GGTGTTCGACGAAATAGAACCAAGGAACTGTCGCCGTTCTTACATATATCGAGTCGATTC	1	252	23	TC304267	CCTTCGCTGAGCATCGCCACAATATAACTAACCAATCCAACTAATAGTAAAAAAAAATCAGCTCACCATAATCGAATCGACTCGATATATGTAAGAACGGCGACAGTTCCTTGGTTCTATTTCGTCGAACACCTAGAGCGCACCGAACTGAGACATGTTTCCTTCATCGATTCAGTCACTTCATCGAACATAAGGGATGCAAGCTAGCAGAGACAGCGGGGGGCTCACTGGCATGGACGACGTTGTGGCCTGGGCGAGCACATGGGGAGCAACGTCGGCATGGGGAGGCATGGCCGACGGCGCACAGCCGGAGTTGACGACACCGGAGCTGAGAGGGGCAGGGCCGGTGGGCTAACGGAGCTGGCGAGCATTGGCACGGTTGGAGAAGGAGCAGGGCTT…	-	-	639 unknown	GRMZM2G485313_T01	CATTCGCTGAGCATCGCCACAATATAACTAACCAATCCAACTAATAGTAAAAACAAATCAGCTCACCATAATCGAATCGACTTGATATATGTAAGAACGGCGACAGTTCCTTGGTTCTATTTCGTCGAACACCTAGAGCGCACCGAACTGAGACATGTTTCCTTCATCGATTCAGTCACTTCATCGAACATAAGGGATGCAAGCTAGCAGAGACAGCGGGGGGCTCACTGGCATGGACGACGTTGTGGCCTGGGCGAGCACATGGGGAGCAACGTCGGCATGGGGAGGCATGGCCGACGGCGCACAGCCGGAGTTGACGACACCGGAGCTGAGAGGGGCAGGGCCGGTGGGCTAACGGAGCTGGCGAGCATTGGCACGGTTGGAGAAGGAGCAGGGCTT…	est	good	3	93673759
30149	gb|TC283961	A_92_P028098	TC283961	GRMZM2G025109	0	548	116	466	116	0	5.16	0	6.33	Os08g0404900	Hypothetical conserved gene.	2e-07	LOC_Os08g31280	DC1, putative, expressed	3e-07		A_92_P028098	antisense gene model	cDNA and EST results agree. B73 result agrees with cDNA result.	A	cDNA	60	1 of 1	4	15016085	15016026	4.03	no	UTR	1	ACCCAATTATTAAACACAGCTGAGGTGGCAACGGTACACAAAGTCGTTGGCTTGATTCAC	1	89	54	TC283961	AAAAAAAAGGCTTAATCTGATGGCACCAGCTTAAAAAACCCAATTATTAAACACAGCTGAGGTGGCAACGGTACACAAAGTCGTTGGCTTGATTCACAGGCCGGCACTATAGCTAGGCAGCTAGCCCTCTTATGTGCCAGCAGTATTTTGGGTGTAATAAACTAGAGCGATAGTACCAATTATTTAAGTACCCCAAGTTGAACTGGAAAGGTACTGCCCGCGTATGCCGGTGTCGATAATCTTAACGCCGCCCGTAATTTCGTCGGTGCGCTTCCTGTGCAGCACGGCTGTCATCGTCGGCACGCTCGCCTCCACGAGGCCGCCGCCGACGACGCTGGCCTGGTAGGCCTGTTCCCAGCTCTGAAAGGCGATCTTCTTCATGCACGCCACGTGCAGGTA…	-	-	807 weakly similar to UP:Q4NRB8_9DELT (Q4NRB8) Alanyl-tRNA synthetase, class IIc , partial (4%)	GRMZM2G025109_T01	ACATAAATACCATCATTGTGCGGGAGGCGTTGATCAAACAAAACCAAGCGGTCGAGCTAGATAAGACAACCATGAAGATGCACGAGGTCGAGGAGCCTCCAGCGGAGATCACCCGCGACGCCCACCCGGCGCACGCGCTGAGGCTGGTGGCCACCGACGACGGCGCGCCGTTCCGGTGCGACGGGTGCAAGGAGCCCGGCAGCGGCCAGGGGCGGCGGTACAGGTGCGGCCACGGCTGCGACTTCGACCTGCACGTGGCCTGCGCGCTGGCGGGGCCGACTCTGAGGCACCCCCTCTTCGGCGAGGGCCTCGAGTTCCAGCTCCTCCCGGAGGCGCCGCCGCCCGTCGACAAGACGTTCTGCGACGCCTGCGGCCTGCGGGCGCCCGGCCTCGTCTACC…	cdna|est|omrna|protein	good	4	15015131
41182	gb|TC315376	A_92_P038511	TC315376	GRMZM2G017670	0	5893	1452	15171	58	0	5.13	0	316.96	.	.	.	.	.	.		A_92_P038511	sense gene model	cDNA and EST results agree. B73 result agrees with cDNA result.	A	cDNA	60	1 of 1	1	66770711	66770770	1.04	yes	UTR	1	GCGAGCTCTATCTGGATTTCCAGTCCGCTTAGCTTGCTGGTCAAGACGCACAGCAGGTTG	1	24	88	TC315376	GGCGAAAGAATAGTTCAAAATAAATAGTAATGGAGTCTAATCCTAATAGGATTCTTAAAAATTTTAAATTTTATAGCATAAAATATAGAGGGCATCACCACCCGTACTAATCGCGCGCCCCGCATCACCACCCCTACTAATCGCGCATCCGCATGCTGTTGTTGGAGGCAGCCTATAAGGGCTCTTGAGGAAAGTGGTGGTCGTGTGACTTTTGGAGCTTGGGCGTGCGAAGCTAGACCATGGGAGAGCTCTGGTCGTGTGAGCTTGCCACAAATCAGTCCGGCAACTTCTGCTGCCCTGCGTTTATTTGATTTGTGCCATGTTTCGCATCTTTTGCTTTGATCTATCCATCTCCGTCAGGTTTGACATCTATCTCAAGGTGAAGTGAAGATAGTACCA…	-	-	549 unknown	GRMZM2G017670_T01	GCAAGCCCGGCAATTCGTTGATCTCCGAATCTCCCGCCCGTCAGTCTCGAGTCTCCACACCTGAAACGTCTGAGTCCATGGCCGAGGCCGAAGTCGACGCCAGGGCCACGGCCGACGACGAGGGCCGCGGCGGCAGCAGCAGCAACGTCGCCGAAGACGGGCAGCCGGCTGCGGCGAAGGGGCGCGCGACCATATCCGTGACGGTGGTGCTGCTCGCGCTGCTGGTGGCCTCCGTGGCGGCGTTCCTGACGTCGTCGCTGCCGCGCGCCGGCGACGGCGACGGCGAGGGGGTGCAGGGAGCTGCTGGCAGGGCGGGGGAGGTCGGGAAGCGCGCCGAGCCCGTCGAGCACGCCGTCGGCATCCCGGGGTTCAACAGCCGGCTGGACGCGTTCCGCACCT…	cdna|est|omrna|protein	good	1	66769930
405	gb|TC305186	A_92_P000299	TC305186	GRMZM2G091578	0	53223	10910	63061	6557	0	5.12	0	17.05	Os03g0761500	Similar to Subtilisin-like protease (Fragment). Similar to Subtilisin-like protease (Fragment).	0	LOC_Os03g55350	OsSub31 - Putative Subtilisin homologue, expressed	0		A_92_P000299	sense gene model	No EST. cDNA result. B73 result agrees with cDNA result.	A	cDNA	58	1 of 1	1	279185155	279185096	1.1	yes	UTR	2	TTGTAGCGATGCAGCAATTAAATCTCAAAAGGGTTGCAGACTTGAGCCCTTTTTCGAAAA	1	264	42	TC305186	NA	NA	NA	2750 similar to GB:AAR87229.1:40538972:AC133860 putaive subtilisin-like proteinase (Oryza sativa (japonica cultivar-group)), partial (79%)	GRMZM2G091578_T01	GTCTATCTCTCTCTCTCTCCACCCGGCTCCTCACTCACGCAGTCACGCCTTCCCGTCCGATCGATGCCGCTGAAGCAGCGGTCCATCTGTTCCCCTTTGTCCTGTTGCAATCATTCGAGGCCCCGTTCTCGATTCTATAAAACCACTGCCCCGATCTACCTCTCTCACACGCTCAATTCCACTGCCAAGATTCGCCACTCCGTCCGTTACCTTCACTCGCTCACTCACAATGCGGCGCCATGGCGAGGTACGCGTGATCTTAGCTATGGCCGCCGCCGCCGCCGCCGCGCTCTTGGCGTCGGCGGCCGTGGCCGGACGAGACGGCCGGCAGACCTACATCGTCCACATGTCCCATTCCGCCATGCCGGACGAGTTCGCGGAGCATGAGGAATGGTACGC…	cdna|est|omrna|protein	good	1	279185068
18432	gb|TC308801	A_92_P017050	TC308801	GRMZM2G446201	0	31623	6355	29571	10808	0	5.08	0.013	2.75	Os04g0444300	Conserved hypothetical protein.	1e-33	LOC_Os04g36670	expressed protein	2e-33		A_92_P017050	sense gene model	cDNA and EST results agree. B73 result agrees with cDNA result.	A	cDNA	60	1 of 1	10	119412926	119412867	10.04	yes	UTR	3	AGCTTCTGCTCTTCTCGATCGTACGATGTCTCTGTTCGGCTAATTAATTTGCATAGGGGT	1	158	28	TC308801	AAGATCTAGGCAGCATATATATACCCCTATGCAAATTAATTAGCCGAACAGAGACATCGTACGATCGAGAAGAGCAGAAGCTGAGGACTAACTGATCCATCGCAAGACCTCCCTCTGTCACAAAATCCAAACGAAAGGACGACAAGAGAAAGAAAGGAAAAAAAAAACCGATGTGATTATCTACATGTAGGTCGGTCCGGTTCCACCGCGGCCGCCGGTGGACGACGTGGGCATGAACGCCAGCACGAGCAGCAGGAGCAGCATTGCCACGGGGACCAGCATCAGCATCGACGGCGGCGGCGGCAGCGGGGGCAGGACGAGCGGGAGGATCACCAGCGACGCGGTGACGCCGACGAGCAGCAGAGCCGGGAGCGACAGGTACCCGGAGCAGAGGCTGCC…	-	-	1075 similar to PRF:NP_191549.2:30695081:NP_191549 expressed protein (Arabidopsis thaliana), partial (35%)	GRMZM2G446201_T01	GGGGTTGCGGCCAGGGGAGACGAATGAACCCCTGCCCCCGCCTGGATCCCATCGCAAAAGCCCCCTCCCCCTCTCCGCCTTCGCGCATATTATATTCGCGCACCATCGCAGCAACTTGCACGGGCGCCGATGACTAGTTGCGCCAGATGCACTGCATCTGCTCGGCGTGGTGCCTCCAACGTCCAACCCCTCTTCCTCTTGTCTCTCGTCTACCTCTCTTCTGCCCCTCTGCGTCCGTGTCTCCATCGTCGTCGCTGCGTGAGGTTGACGACGACCAGTCACAGGATCTGTTCGTTCCTCATGCGACCCAGCTAGCTAAAACTGGCATGCATGGACATGCTACGCTGCTGCGTCAATCCATCTCACCAGTGCTAGCTAGCTAGATCTGGCCTGATTCGC…	cdna|est|omrna|protein	good	10	119412830
39072	gb|TC311007	A_92_P036537	TC311007	GRMZM2G119471	0	34867	7710	60831	3774	0	5.07	0	23.94	Os03g0124900	Pectin lyase fold/virulence factor domain containing protein.	0	LOC_Os03g03350	polygalacturonase, putative, expressed	0		A_92_P036537	sense gene model	No EST. cDNA result. B73 result agrees with cDNA result.	A	cDNA	60	1 of 2	1	5348115	5348174	1.01	no	UTR	2	CCGAGCTGCCGAAGTGTAGCTATTGAGGCCGATTGCCAAAAGAGATCATTGATCATATAG	1	37	57	TC311007	NA	NA	NA	2815 Zea mays clone EL01N0561F09.c mRNA sequence	GRMZM2G119471_T01	GTCCAGAGCACACGAAGGCCTAGCCCAGAACCACTGGATTGGCCACTGCCAGCGGCACAGCCGACGCCTTATCCAGCAACCGTCTTCCTCATCCATGGCATAAGCCGCGCCCGCCTCCGCACGCCCCGCTCCGATGGCAGCCGCGGCTGTGACCCTGCCCTCCTCGGGCACGCCCTTCGCCGTCGCCACAACCGCCTCTTCCTCATCCGCCCGCCGCTGCCTGCTCCTGCCCTCCGCGGCTCCCCGCCGAGCTCTCCGCGTCGTGGCCTCCGCCGCTACCGAGGCGCCGCCCAAGCCCACGCAGCCGCCGACATCGCCCTCCGGCATCGTGCTCGTCGACCCATCCGAAGCCCAGAAGGTGCACCGGCTCAAGGCCGTCTACGACCAGAAGGTCGTCCC…	cdna|est|omrna|protein	good	1	5347458
39072	gb|TC311007	A_92_P036537	TC311007	GRMZM2G119471	0	34867	7710	60831	3774	0	5.07	0	23.94	Os03g0124900	Pectin lyase fold/virulence factor domain containing protein.	0	LOC_Os03g03350	polygalacturonase, putative, expressed	0		A_92_P036537	sense gene model	No EST. cDNA result. B73 result agrees with cDNA result.	A	cDNA	60	2 of 2	1	5348115	5348174	1.01	yes	UTR	2	CCGAGCTGCCGAAGTGTAGCTATTGAGGCCGATTGCCAAAAGAGATCATTGATCATATAG	1	37	57	TC311007	NA	NA	NA	2815 Zea mays clone EL01N0561F09.c mRNA sequence	GRMZM2G119494_T03	GTCTCGGCCTCCTCTCCTCGGCTCGCTATAAGCAGGCTCCACCGCTTCCGCAATGGCCACCTAATTCGCTCGGCGTCGGGGGAGAAGAGAAGCGCGCGCGATGGCACCGGGAAGATCTCTTCGCCCTGCGGGGACGGCGGCGGTTCTGTGGGCGGCGTCGCTGCTGCTGCTGGCGACGTCGTGCGCGCGCGCAGGTGGCGCGTACGCGGGGCCGGGGTGCCGGAAGCACGTGGCGAGGGTCACGGAGTACGGCGCGGTCGGGGACGGGAGGACGCTCAACACGGCGGCGTTCGCCAGGGCTGTGGCGGACCTGGCGCGGCGCGCGCCCGACGGCGGCGCTGCGCTGGTGGTGCCGCCGGGGAAGTGGCTCACGGGGCCCTTCAACCTCACCAGCTGCTT…	est|omrna	good	1	5345114
19110	gb|TC280025	A_92_P017694	TC280025	GRMZM2G136429	0	254	86	200	76	0.002	5.05	0.011	3.07	.	.	.	.	.	.		A_92_P017694	inconclusive	No EST. cDNA result. B73 result doesn't agree.	D	no result	NA	NA	NA	NA	NA	NA	NA	NA	NA	AGCATTCTACAGAAGGTCTGGACTAGAGAACCATGTTGTTTCACGTTTGTTGAGTTCGGT	1	154	32	TC280025	NA	NA	NA	1343 similar to UP:Q6D2V9_ERWCT (Q6D2V9) ArsR-family transcriptional regulator, partial (12%)	NA	NA	NA	NA	NA	NA
34519	gb|TC298994	A_92_P032221	TC298994	AC225193.3	0	6275	1294	2597	763	0	4.99	0.003	3.65	Os10g0572900	Similar to AT-hook protein 1. Protein of unknown function DUF296 domain containing protein. Similar to AT-hook protein 1.	2e-146	LOC_Os10g42230	AT hook motif domain containing protein, expressed	4e-146		A_92_P032221	gDNA	No valid cDNA / EST result. Allow B73 result.	C	gDNA	60	1 of 1	9	113059223	113059282	9.04	NA	NA	NA	AGCTAAGCTAGCTAGGAGAGTTAGGGTTCATGGTCTCACCCCCCGCTGTTGTGCCCCTGA	1	63	154	TC298994	NA	NA	NA	1112 unknown	NA	NA	NA	NA	NA	NA
14375	gb|TC281690	A_92_P013259	TC281690	GRMZM2G427451	6e-165	7246	1443	7042	1418	0	4.98	0	5.56	Os08g0524400	Protein of unknown function DUF568, DOMON-like domain containing protein.	2e-32	LOC_Os08g41290	AIR12, putative, expressed	4e-32		A_92_P013259	sense gene model	No EST. cDNA result. B73 result agrees with cDNA result.	A	cDNA	60	1 of 1	1	191894812	191894871	1.06	yes	UTR	1	TTGTGCACGTTTCCTGATGTCTCCACTGCACGCTTTGTTTCCAACCCTTTTACCCTTTCT	1	182	151	TC281690	NA	NA	NA	1256 weakly similar to PIR:S43296:S43296 bone morphogenetic protein-related protein (GDF7) - mouse (Mus musculus), partial (19%)	GRMZM2G427451_T01	ATGATCCAAATACTTTAATAACAGCAAAATTACTAGTATACGAATTGGCGAAAACAATCTGTGAGATCTCCAGACTTACCGATTGAGCCCACACCACTTTCCGCTGGTTATAAATCACCCCTCACACACTCATTGCACAGCTGCAAGAACAGAGCGAACAGAGCAAGCAGAGCGAGCGAGCTGTCCGGCCAAACCCTCACGGCCGCCTCCACAATGCCGCGCCATCTCGCGCTGCTCCTGCCCCTGCTCCTGCTGGCCTCGCCGGCGGCCACGCGCCTGGCGTCCGCCGCCTGCGCGGGCGAGAAGTTCCCGGCGGGGCGTGCGTACGCGTCGTGCGAGGACCTGCCGAAGCTGGGCGCGTCGCTGCACTGGACGTACGACGCGTCCAAGAGCTCCCTG…	cdna|est|omrna|protein	good	1	191893507
40089	gb|TC282613	A_92_P037478	TC282613	GRMZM2G098279	6e-170	231328	47353	204610	82165	0	4.95	0.018	2.78	.	.	.	.	.	.		A_92_P037478	antisense gene model	cDNA and EST results agree. B73 result agrees with cDNA result.	A	cDNA	51	1 of 1	10	146466282	146466332	10.07	no	UTR	3	GTTTTTTTTCTCCTTTCCTGGTTGTGTTCGTCAGTCTATGCCAGCCTTGTCCTTGTGTTG	1	31	63	TC282613	ATTGTGTTGGGGGGAGCCCGCTCAGCTCTGCTCTTCCTCGTTGGCAATAGCCCAAGGCCCCAAGACGGCAGCACAGCACGCACGATGAAGCCATCCTGTGCAGCACTTGTTTCAGGCCTTCTTCTTCTTCTAGCCACTTTTGCAGCTGGCGCAGGTGCCGCCTCTTCATCTTCTCCTCCGTCGTCTTCCCTCGGCAAGCATCCAGCAGAGCTGGTCCTTCTTGGTCGCAAAGGCCGAGAACTTGGCCAGCTGTCGTCATCATCAGCATACCGTTATTACCAGCACCAGAGCAAGCAGACGCAGCAACCTGAGGAAGCGGTGGCTATGGAGGTGAAGCAGCCCGAGGAGGAGGAGGAGGAGAAGGCAAAGCTGCGGTGGACAGCGGGTCAGGGCGCGGAC…	-	-	660 similar to UP:Q4TB69_TETNG (Q4TB69) Chromosome 11 SCAF7190, whole genome shotgun sequence, partial (5%)	GRMZM2G098290_T03	CAACGACAGCGAGCCCTATCCCCTCAGCAAAAGCCAGATGCCTGTTGCCGTCGCGGCCACTGGATGCCAAGTACTTTTTATATACGCCGTCCGCGCCCACGACCCCCGAGACCCGCCTCCCCTCGTCGTCTCGTCTCGCCTCGCGTCGTCTGCGCTCGCGGCTCGTCACAGGTGAGGTCTCGGCGGGAGAGGGGCGGCGGCCGGTCCGTGTCCGTGTCCGTCGACGGTTGGTTCGGGAATGGCGCAGGCGGTGGTGCCGGCGATGCAGTGCCGGGTCGGAGTGAAGGCGGCGGCGGGGAGGGTGTGGAGCGCCGGCAGGACTAGGACCGGCCGCGGCGGCGCCTCGCCGGGGTTCAAGGTCATGGCCGTCAGCACGGGCAGCACCGGGGTGGTGCCGCG…	cdna|est	good	10	146465614
28760	gb|TC286692	A_92_P026777	TC286692	GRMZM2G460861	0	16377	3783	36938	6312	0	4.88	0	6.44	Os08g0452500	Auxin responsive SAUR protein family protein. Auxin responsive SAUR protein family protein.	7e-85	LOC_Os08g35110	OsSAUR33 - Auxin-responsive SAUR gene family member, expressed	1e-84		A_92_P026777	sense gene model	No EST. cDNA result. B73 result agrees with cDNA result.	A	cDNA	60	1 of 2	1	209181306	209181365	1.07	yes	UTR	2	TTCGTCTCTCCGTCGTCTCGACTGGATTCCGTTCCATTTCCTCTAATTTCTTCGGTCGGT	1	97	112	TC286692	NA	NA	NA	1253 homologue to UP:Q6ZKQ7_ORYSA (Q6ZKQ7) Auxin-induced protein-related-like protein, partial (87%)	GRMZM2G460861_T01	CCGAGTCCTCTCGCTAAACCCTCTCTGTGAATTTCGTGGGTGGGTCGTTGGCTACCACGACCGCGTCCCATCCAAAGAGAAAGAGGCGCTGCGGAGGAGGATAGTAGCAGCTAGCCAATGGCGAAGGGCGGGCTGGGCAAGCTGCGGTGCATGATAAGGAGGTGGCACTCGTCGAGCCGCATCGCGCGCGCGCCGCCGGCGGCCAGCCACGGCGACGACGACGACGGCGCCGTCGTCGCCGTCTCCAGCGGCGGCGGGGCGTCGTCGTTCCACGGCGCGGACGAGGTGCCCAAGGGCCTGCACCCGGTGTACGTGGGCAAGTCGCGGCGCCGGTACCTGATCGCCGAGGAGCTCGTGGGCCACCCGCTGTTCCGGACCCTCGTGGACCGCAGCGGCGGG…	cdna|est|omrna|protein	good	1	209180557
28760	gb|TC286692	A_92_P026777	TC286692	GRMZM2G460861	0	16377	3783	36938	6312	0	4.88	0	6.44	Os08g0452500	Auxin responsive SAUR protein family protein. Auxin responsive SAUR protein family protein.	7e-85	LOC_Os08g35110	OsSAUR33 - Auxin-responsive SAUR gene family member, expressed	1e-84		A_92_P026777	sense gene model	No EST. cDNA result. B73 result agrees with cDNA result.	A	cDNA	60	2 of 2	1	209181306	209181365	1.07	no	UTR	2	TTCGTCTCTCCGTCGTCTCGACTGGATTCCGTTCCATTTCCTCTAATTTCTTCGGTCGGT	1	97	112	TC286692	NA	NA	NA	1253 homologue to UP:Q6ZKQ7_ORYSA (Q6ZKQ7) Auxin-induced protein-related-like protein, partial (87%)	GRMZM5G889708_T01	AAAGGAACGGACTCTTTATTATTATTAAAGCAACCAATTAATATAAGTTTTTGCATTGAAATGTACATTTGTGGACACCGACGTCGTCCAGGCTCCAGAAAATCTTAAAGACAAAAGGAAATTCCAGATGGGAATGTCTATTACACACGACCGAGGTAATTATTAATTCGATAAAATGGAATGAAAAAAATAATGCAAAAAATGTCTGTTACACGACCGACCGACCGACCGAAGAAATTAGAGGAAATGGAACGGAATCCAGTCGAGACGACGGAGAGACGAAAGAGCAGCGGCGGCCTTGGGCTGCATCTGCATGCAATGCATAGACGGTGGTAAACTACAAGCAATCACAATCAAATTAACAGCGACGGATCCAAGTAAATCTGCAGTGGCCTCTTG…	est|mrna	good	1	209180530
31775	gb|TC314472	A_92_P029631	TC314472	GRMZM2G137582	0	4019	843	2680	841	0	4.86	0.005	3.24	Os06g0605900	Leucine-rich repeat, cysteine-containing subtype containing protein. Leucine-rich repeat, cysteine-containing subtype containing protein.	1e-123	LOC_Os06g40360	OsFBL30 - F-box domain and LRR containing protein, expressed	2e-123		A_92_P029631	sense gene model	No EST. cDNA result. B73 result agrees with cDNA result.	A	cDNA	60	1 of 1	6	102229808	102229749	6.03	yes	UTR	1	ATCCTTGCTTAGAGGAACACGGCGGTTATTCGTCGCTGGAGATGCTAGGTCAACCTTCTC	1	80	31	TC314472	NA	NA	NA	1259 weakly similar to UP:Q708Y0_ARATH (Q708Y0) F-box protein (EIN3-binding F-box protein 2), partial (12%)	GRMZM2G137582_T01	GGCACTCCTTCCCCACCCCACCACCACCTCCTCTCCTCTGCCCCTAACCCGTCCGTTCCGGCTCATCCGCCATTTTTTCCCTGTCGCGGTAAGCGATAGGGTTCGGCGTCCGTCTTCTAAATCCGCCCTTCTTCGTTTCGATTTTTCCGGCGTTCTGGGAGCAAGCTTCGGCTTCATCGACGGCGTTCTTGGTCTTTTGCGGCTCGACATGTCTCCGTTCCAGGGATACAGAGGCGATGCGGTTCTCTCCGGCGTCCGGTCGCGGAAGCGCGTGTTCGCGACGGCGGCCGCGGAGCCCGTGACGGCGGCGCCCAAGAGGCAGAAGCGCGGGGATGAGATGCCCCTGGACGCGCTGCCGGACGAGTGCCTCTTCGAGGTCCTGCGCCGCGTGCAGGGCAC…	cdna|est|omrna|protein	good	6	102228979
31097	gb|TC281078	A_92_P028989	TC281078	GRMZM2G123373	0	8397	1766	8325	1207	0	4.84	0	7.24	Os04g0545100	Engulfment and cell motility, ELM domain containing protein.	7e-178	LOC_Os04g46079	ELMO/CED-12 family protein, putative, expressed	1e-177		A_92_P028989	sense gene model	No EST. cDNA result. B73 result agrees with cDNA result.	A	cDNA	60	1 of 1	2	21514511	21514452	2.03	yes	UTR	2	TCGTGTTTACCTACTTGACAACGACCTTAACACCGAATGCCTTTTCGTTTGGACGATGCG	1	84	27	TC281078	NA	NA	NA	1422 similar to UP:Q6H8H7_ORYSA (Q6H8H7) Phagocytosis and cell motility protein ELMO1-like, partial (94%)	GRMZM2G123373_T01	GAAACGCCAAGTTGCCAGCCAAACGAACCAGCTAAAACAAGGGGGGGCAGCACCGCGGCGCGGCGCGGCGTGGGGACAGAGCCCTCGTGATCGATCCGTCCGTGGGATCTCGCGCACGCCAGGATTGGAGAGCCGCGGCCTCCCCCCGCCCCAACCAGCCATGGGTTCCCGCGCGGATCGCGGCTCTTAGACGCGGAGGAGGAGAGAGACAGGGGGAGGGGAAGGCCGAGGCCTAGGAGGCGTGGTGCAGCGCGCGAGCGCGTTCGTTCGGCATGGAACAGAACGACGGCTCGTTCCTCGCCGTGCGACGCCTCTCCGGCGGCGCCATCCACCACCATCGCCACCACTCTTCGCCGGCTGAGGTCGTGGGCGTGTCCACGGCGTGGATCGGGAAGGGGC…	cdna|est|omrna|protein	good	2	21514261
3891	gb|TC293058	A_92_P003385	TC293058	GRMZM2G106673	0	157	36	194	41	0	4.8	0	4.82	Os09g0347800	Histone acetyltransferase type B, catalytic subunit domain containing protein.	6e-48	LOC_Os09g17850	acetyltransferase type B catalytic subunit, putative, expressed	1e-47		A_92_P003385	ambiguous	No EST. cDNA result. B73 result agrees with cDNA result.	A	cDNA	57	1 of 5	7	95086857	95086801	7.02	no	CDS	3	GGTGGAACCATTCTCAAACTTTGGGCCCTTTTTGACAGGTTGGTCTCCTTCAGAGACGAG	1	244	39	TC293058	NA	NA	NA	1062 homologue to PIR:T02064:T02064 histone acetyltransferase HAT B - maize (Zea mays) , partial (43%)	GRMZM5G851405_T02	GACAATAATGTCCTTATTTTGGAGCTCGCGCCGCCCGCCGCCCGCCGCCGCGCCCGAACGCAGCCATCGATTCCCCATTTCTTTCCCGCCTCCTCACTCCCGCCTCTTCTACTCCCAAAATCCCAAAACCCTAGCTCGCTAACGACCCCAGGCAGACGCGCCGTCCTCCCCTCCCCCATGGCGCTCAAGCAGAAGGACACCGACGCCGCCGCCACCGCCACCGGTACCAAGAAGCGCCGCCGCGTCTTCTTCTCCGACACCGATGCTGGTGTTGAGGCAAATGAGTGTATGAAAGTGTTTCTAGTATGGAATCCAGGCGAGGTGAGCTCTGTAGACTGCACTGCTATTCAGCCATTTGACCTAAACCATTTTTTTGGTGAAGATGGAAAAATATATGGT…	cdna|est	good	7	95083203
3891	gb|TC293058	A_92_P003385	TC293058	GRMZM2G106673	0	157	36	194	41	0	4.8	0	4.82	Os09g0347800	Histone acetyltransferase type B, catalytic subunit domain containing protein.	6e-48	LOC_Os09g17850	acetyltransferase type B catalytic subunit, putative, expressed	1e-47		A_92_P003385	ambiguous	No EST. cDNA result. B73 result agrees with cDNA result.	A	cDNA	60	2 of 5	4	26492851	26492910	4.04	yes	UTR	3	GGTGGAACCATTCTCAAACTTTGGGCCCTTTTTGACAGGTTGGTCTCCTTCAGAGACGAG	1	244	39	TC293058	NA	NA	NA	1062 homologue to PIR:T02064:T02064 histone acetyltransferase HAT B - maize (Zea mays) , partial (43%)	GRMZM2G106673_T05	GCGTCCTGAGATCCTCTGGCTGCTGCTCAACAACGCTTCCTGTTAGTTCCAGAGGCACTGCCAAGGATCTCCCCCTTCATGAGGTCATATATGCAGGCCCTGAAGTTGTCCATGCTCTTATGATCCTGAGAGTCGAGGCTTAGGAAGATCAGAATTTCCCAGCACCGGAGGAACTGTTTCTTCTTTATCTTCAGCTTCTAACGAACAGTCTCCATCAGGTCAGCCGGTGGAACCATTCTCAAACTTTGGGCCCTTTTTGACAGGTTGGTCTCCTTCAGAGACGAGACAATAGCACCAAGTGCAGGTTTGATCGGATCAAACATGAGCAAACGGAGGCAGTCAACGGATGATCTCACATACTGCAGCAATAACAATATACACAAAGACGGGAGAGAGAAG…	est	good	4	26492262
3891	gb|TC293058	A_92_P003385	TC293058	GRMZM2G106673	0	157	36	194	41	0	4.8	0	4.82	Os09g0347800	Histone acetyltransferase type B, catalytic subunit domain containing protein.	6e-48	LOC_Os09g17850	acetyltransferase type B catalytic subunit, putative, expressed	1e-47		A_92_P003385	ambiguous	No EST. cDNA result. B73 result agrees with cDNA result.	A	cDNA	60	3 of 5	4	26492851	26492910	4.04	no	UTR	2	GGTGGAACCATTCTCAAACTTTGGGCCCTTTTTGACAGGTTGGTCTCCTTCAGAGACGAG	1	244	39	TC293058	NA	NA	NA	1062 homologue to PIR:T02064:T02064 histone acetyltransferase HAT B - maize (Zea mays) , partial (43%)	GRMZM2G106640_T01	CAGAACTGCAGTGACAAATGGTAGTGCCATTAAGCATGATGGCTCATATGAATCAAATCCTGCAGTTGAGATTGTTCGAGTTGAACTCCAAGGTGCTGCTGCATTTCTTTTATTCTCGTCTGGTACCTCTTGTACTTCTTCTGGTTGAAGGTTCCACGCCTATAGATATTGGAGAACATGGATGGGAAATGCTTCTGGGTAGTAAAAAAGGCACACAAGAGGCTGGTTCAAAATTTGAACTGCTAGGTTTTGCAGCTGTGCATAACTTCTATCATTATCCTGAGAGTATTCGCTTACGAATCAGCCAGATACTTGTGTTGCCACCTTATCAGGGTGAAGGCCATGGTCTTGGTCTTCTTGAAGCAATCAATTATATTGCACAGTCTAAGAACATTTACG…	est|omrna|protein	good	4	26492162
3891	gb|TC293058	A_92_P003385	TC293058	GRMZM2G106673	0	157	36	194	41	0	4.8	0	4.82	Os09g0347800	Histone acetyltransferase type B, catalytic subunit domain containing protein.	6e-48	LOC_Os09g17850	acetyltransferase type B catalytic subunit, putative, expressed	1e-47		A_92_P003385	ambiguous	No EST. cDNA result. B73 result agrees with cDNA result.	A	cDNA	60	4 of 5	1	265015166	265015225	1.09	no	CDS	3	GGTGGAACCATTCTCAAACTTTGGGCCCTTTTTGACAGGTTGGTCTCCTTCAGAGACGAG	1	244	39	TC293058	NA	NA	NA	1062 homologue to PIR:T02064:T02064 histone acetyltransferase HAT B - maize (Zea mays) , partial (43%)	GRMZM2G400092_T01	CGCCCGCATCCCGCCCCGCATCCCGCGACCTTCTTCCTCTGCTGCCTCCTGCCCGCATCCTGCCGGCGGACGCACCCCGCCCCGCATCCCGCGACCTTCTTCCTCTGTTGCCTCCACGGGAGCCTTCTCACCTCCACGCGTCGTTGCGTCAGATCCGTCTGTCGCTAGAGAAAACCCTACCCAATGACCACATGCATTCTTACTGGGACGACGCCACTATTGGCGCAGAGGAGCAGATATGGCGCATCGCATGTACTCCGTCGCTGTCCTCCTCGAATCCGCCTCTAATTTCTCCAACGCCATAGGCAAGGAGATGCCTGCCCACCGCCCCGGCACCCCCCGCCCTCGCCGCGCACACCCCAAGCCCCGCGGATCACAGTCGCCTCTACCCTAGCGGGA…	abinitio|cdna|est|protein	good	1	265014368
3891	gb|TC293058	A_92_P003385	TC293058	GRMZM2G106673	0	157	36	194	41	0	4.8	0	4.82	Os09g0347800	Histone acetyltransferase type B, catalytic subunit domain containing protein.	6e-48	LOC_Os09g17850	acetyltransferase type B catalytic subunit, putative, expressed	1e-47		A_92_P003385	ambiguous	No EST. cDNA result. B73 result agrees with cDNA result.	A	cDNA	60	5 of 5	1	287749344	287749403	1.11	no	CDS	4	GGTGGAACCATTCTCAAACTTTGGGCCCTTTTTGACAGGTTGGTCTCCTTCAGAGACGAG	1	244	39	TC293058	NA	NA	NA	1062 homologue to PIR:T02064:T02064 histone acetyltransferase HAT B - maize (Zea mays) , partial (43%)	GRMZM2G448927_T01	AAATATATAAGAGATTAGTGTAGCACGGTTCTGCCAGTGCCATCCGCGCCCTCAGCCGAGGATCTCCATTCTCCTCCCCACGCAGAATCCACCGCGAGGTCTCCGCCGCCCTAACCGCGCCCTTCCATCCATGGTTCTGCAGCCGCGCCGAAATCCTCCTGTCCCAAAATCTCGTCGGCCTGGCCACGATGAGTGCGCCTTCTCTGACCCTGGGCTTTTGACCCCTCGCCAGGTTGCAGTGGTGTCGTGCTCCCCAGATCTACCACGGGCGCGTGCCCGGATCTGGCCCGACGAACAGCGGTGGAGCTCGCGCGGTGTTCCATTCATGGATTGGGATCTCAAGATGTCGGTCTCCTAGGACCTCCGCGACTTCCCCCGCGACAGCGTCGGGCATTGCCG…	abinitio|cdna|est|omrna|protein	good	1	287748655
38726	gb|TC282571	A_92_P036209	TC282571	GRMZM2G113668	0	14476	3795	10073	3396	0.001	4.8	0.005	3.18	Os03g0857600	Protein of unknown function DUF303, acetylesterase putative domain containing protein. Protein of unknown function DUF303, acetylesterase putative domain containing protein.	4e-24	LOC_Os03g64050	receptor protein kinase, putative, expressed	7e-24		A_92_P036209	sense gene model	No EST. cDNA result. B73 result agrees with cDNA result.	A	cDNA	60	1 of 1	7	43705462	43705403	7.02	yes	CDS	1	ACGGAGGCTCAAGTCCAGCTCGGCAACAAACTAGCCGAGTCGTATTTAGAAACGCTGTAA	1	39	69	TC282571	NA	NA	NA	867 weakly similar to PRF:NP_567960.1:18418402:NP_567960 expressed protein (Arabidopsis thaliana), partial (58%)	GRMZM2G113668_T01	ATTCCATATTTCCATCCTCCATTCACGCATCACAAGCTGGAAGGCACTGTGGGCAATAATGGCTCTGCTCACGCTCCAGCCAGCGATACCCTTCCTCCTGCTCCTCCTCCTCCCCGCCGCGTCCGCTGGGCTGCCCGGCGGCCGGACACTGGTGTTCATCCTGGCTGGGCAGTCCAACATGAGCGGCCGCGGCGGCGCCACCAACGGCACCTGGGACGGCATCGTCCCGCCGGAGTGCGCGCCCTCGGACCGCATCGTCCGTCTCTCCCCGGCGCTTCGCTGGGAGGAGGCGCGCGAGCCGCTGCACGCCGGCGTCGACGTGGGCAACGTTCTCGGCGTCGGGCCCGGCATGCCCTTCGCGCACGCCGTGCTCGCCAGCGAGGGCGCAGCCGCAGAGCC…	abinitio|cdna|est|omrna	good	7	43705280
35823	gb|TC293056	A_92_P033466	TC293056	GRMZM2G106673	0	913	215	760	99	0	4.69	0	10.36	Os06g0194400	Transcriptional factor B3 family protein.	2e-26	LOC_Os06g09420	B3 DNA binding domain containing protein, expressed	4e-26		A_92_P033466	sense gene model	No EST. cDNA result. B73 result agrees with cDNA result.	A	cDNA	60	1 of 1	4	26499776	26499835	4.04	yes	UTR	3	CCACCGCCGAAACTGTAGTCATCGCTGGAGAGGAACTGGCCATTGCTGTTGTAGCCTGCA	1	56	95	TC293056	NA	NA	NA	1330 similar to UP:Q69V36_ORYSA (Q69V36) Transcriptional factor B3-like, partial (86%)	GRMZM2G106673_T04	AGCATTTTAACATCGTTTGAAGTAGGAACCTCACCCAGATTCATTGAACCGCCAGCTCTGCCATCTTATCCTTGCCACGTGAAGTGACGTTCTTGGCGACCCCATCAATCTCCTCGATTTGGATGTCCACGAGCTTATTGAGCTGTTGCTCCTGCGTCCTGAGATCCTCTGGCTGCTGCTCAACAGTTTGTTCATCCTCATCCCCAATCTCATGTGTCCAATACACAGCAAAAGATGCCTCCTTATTGAAACTGGTTGGCATCTGCAACAGACGCTTCCTGTTAGTTCCAGAGGCACTGCCAAGGATCTCCCCCTTCATGAGGTCATATATGCAGGCCCTGAAGTTGTCCATGCTCTTATGATCCTGAGAGTCGAGGCTTAGGAAGATCAGAATTTCCC…	cdna|est	good	4	26492262
6671	gb|NP1386772	A_92_P006004	NP1386772	GRMZM2G337644	0	217	69	268	46	0.001	4.66	0	7.18	Os05g0479025	Hypothetical gene.	1e-08	LOC_Os06g12480	transposon protein, putative, unclassified, expressed	2e-11		A_92_P006004	inconclusive	No valid cDNA / EST result. Allow B73 result.	C	gDNA	60	1 of 51	9	135895515	135895574	9.05	NA	NA	NA	CTCTGGTGGCGTGACCACAAGCTAACATATCCAGTTTTATCCATAATGGCAAGGGATATT	1	227	90	NP1386772	NA	NA	NA	821 GB:BT019078.1:BT019078.1 Zea mays clone Contig660.F mRNA sequence	NA	NA	NA	NA	NA	NA
6671	gb|NP1386772	A_92_P006004	NP1386772	GRMZM2G337644	0	217	69	268	46	0.001	4.66	0	7.18	Os05g0479025	Hypothetical gene.	1e-08	LOC_Os06g12480	transposon protein, putative, unclassified, expressed	2e-11		A_92_P006004	inconclusive	No valid cDNA / EST result. Allow B73 result.	C	gDNA	60	2 of 51	9	141336603	141336662	9.06	NA	NA	NA	CTCTGGTGGCGTGACCACAAGCTAACATATCCAGTTTTATCCATAATGGCAAGGGATATT	1	227	90	NP1386772	NA	NA	NA	821 GB:BT019078.1:BT019078.1 Zea mays clone Contig660.F mRNA sequence	NA	NA	NA	NA	NA	NA
6671	gb|NP1386772	A_92_P006004	NP1386772	GRMZM2G337644	0	217	69	268	46	0.001	4.66	0	7.18	Os05g0479025	Hypothetical gene.	1e-08	LOC_Os06g12480	transposon protein, putative, unclassified, expressed	2e-11		A_92_P006004	inconclusive	No valid cDNA / EST result. Allow B73 result.	C	gDNA	59	3 of 51	9	99975786	99975727	9.03	NA	NA	NA	CTCTGGTGGCGTGACCACAAGCTAACATATCCAGTTTTATCCATAATGGCAAGGGATATT	1	227	90	NP1386772	NA	NA	NA	821 GB:BT019078.1:BT019078.1 Zea mays clone Contig660.F mRNA sequence	NA	NA	NA	NA	NA	NA
6671	gb|NP1386772	A_92_P006004	NP1386772	GRMZM2G337644	0	217	69	268	46	0.001	4.66	0	7.18	Os05g0479025	Hypothetical gene.	1e-08	LOC_Os06g12480	transposon protein, putative, unclassified, expressed	2e-11		A_92_P006004	inconclusive	No valid cDNA / EST result. Allow B73 result.	C	gDNA	59	4 of 51	9	150849371	150849312	9.07	NA	NA	NA	CTCTGGTGGCGTGACCACAAGCTAACATATCCAGTTTTATCCATAATGGCAAGGGATATT	1	227	90	NP1386772	NA	NA	NA	821 GB:BT019078.1:BT019078.1 Zea mays clone Contig660.F mRNA sequence	NA	NA	NA	NA	NA	NA
6671	gb|NP1386772	A_92_P006004	NP1386772	GRMZM2G337644	0	217	69	268	46	0.001	4.66	0	7.18	Os05g0479025	Hypothetical gene.	1e-08	LOC_Os06g12480	transposon protein, putative, unclassified, expressed	2e-11		A_92_P006004	inconclusive	No valid cDNA / EST result. Allow B73 result.	C	gDNA	60	5 of 51	8	100758761	100758702	8.03	NA	NA	NA	CTCTGGTGGCGTGACCACAAGCTAACATATCCAGTTTTATCCATAATGGCAAGGGATATT	1	227	90	NP1386772	NA	NA	NA	821 GB:BT019078.1:BT019078.1 Zea mays clone Contig660.F mRNA sequence	NA	NA	NA	NA	NA	NA
25081	gb|TC305098	A_92_P023319	TC305098	GRMZM2G047384	0	468	145	1184	354	0.001	4.65	0.002	3.81	Os01g0799500	Methyladenine glycosylase domain containing protein. Hypothetical gene.	0	LOC_Os01g58550	methyladenine glycosylase, putative, expressed	0		A_92_P027974	sense gene model	No EST. cDNA result. B73 result agrees with cDNA result.	A	cDNA	60	1 of 1	3	188335061	188335002	3.06	yes	UTR	3	GTAGTAATATACAAAAGAGAGTGTTGGCGGTTTGCATGTGTGTATGATGACCCAGTGTGC	1	90	139	TC305098	NA	NA	NA	951 similar to UP:Q9LTW3_ARATH (Q9LTW3) DNA-3-methyladenine glycosidase I-like protein, partial (54%)	GRMZM2G047384_T04	CTTCCTCTTCCCTCGGCTCTTCGCGCCTCGCCTCGCCTCGCCTATATATAACAGTCTCGCGCCAATCCCCTCATTCATCAGACGGACTCACAGCTCGCAGCACCTGCACCACTTGACAACCAGCCAGCTAGCTAACCAACCGGCGGAGCCAAGAACAAGCAAGAGACAACTTGCCCCGTCCAGGCAGCATGTGCAACTCCAACGTCAAGTCCGCGGGCGTCGCCCAGATCGACGGCCGCCCGGTGCTGCAGCCGGCGGGCAACCGCGTGGCGGCGCCGGACGCCGCCCGCCCGCTCAAGAAGTCCCTGCACAAGTCCTTCTCCATGCCGCCTTCCTACGACAACAATGCCACCGTGCCCGCCCGTCCCGCCCCTGCCGAGAACACCCGTGCGGCGCCGG…	cdna|est|omrna	good	3	188334945
25081	gb|TC305098	A_92_P023319	TC305098	GRMZM2G047384	0	468	145	1184	354	0.001	4.65	0.002	3.81	Os01g0799500	Methyladenine glycosylase domain containing protein. Hypothetical gene.	0	LOC_Os01g58550	methyladenine glycosylase, putative, expressed	0		A_92_P023319	ambiguous	No EST. cDNA result. B73 result agrees with cDNA result.	A	cDNA	60	1 of 2	3	188336426	188336367	3.06	yes	CDS	3	GCTCACACTGTCTGGCGTGCAAGTCGGGGCCGATTGGACTTCCATCCTCAAGAAAAGACA	1	119	159	TC305098	NA	NA	NA	951 similar to UP:Q9LTW3_ARATH (Q9LTW3) DNA-3-methyladenine glycosidase I-like protein, partial (54%)	GRMZM2G047384_T04	CTTCCTCTTCCCTCGGCTCTTCGCGCCTCGCCTCGCCTCGCCTATATATAACAGTCTCGCGCCAATCCCCTCATTCATCAGACGGACTCACAGCTCGCAGCACCTGCACCACTTGACAACCAGCCAGCTAGCTAACCAACCGGCGGAGCCAAGAACAAGCAAGAGACAACTTGCCCCGTCCAGGCAGCATGTGCAACTCCAACGTCAAGTCCGCGGGCGTCGCCCAGATCGACGGCCGCCCGGTGCTGCAGCCGGCGGGCAACCGCGTGGCGGCGCCGGACGCCGCCCGCCCGCTCAAGAAGTCCCTGCACAAGTCCTTCTCCATGCCGCCTTCCTACGACAACAATGCCACCGTGCCCGCCCGTCCCGCCCCTGCCGAGAACACCCGTGCGGCGCCGG…	cdna|est|omrna	good	3	188334945
25081	gb|TC305098	A_92_P023319	TC305098	GRMZM2G047384	0	468	145	1184	354	0.001	4.65	0.002	3.81	Os01g0799500	Methyladenine glycosylase domain containing protein. Hypothetical gene.	0	LOC_Os01g58550	methyladenine glycosylase, putative, expressed	0		A_92_P023319	ambiguous	No EST. cDNA result. B73 result agrees with cDNA result.	A	cDNA	59	2 of 2	8	171608566	171608507	8.08	yes	UTR	1	GCTCACACTGTCTGGCGTGCAAGTCGGGGCCGATTGGACTTCCATCCTCAAGAAAAGACA	1	119	159	TC305098	NA	NA	NA	951 similar to UP:Q9LTW3_ARATH (Q9LTW3) DNA-3-methyladenine glycosidase I-like protein, partial (54%)	GRMZM2G132303_T01	CCAGACCAGTCTGACCCTCCCATAGCTTGCCGAGCCCCGTTTAGAGAAACAAGCGCACGGACCTGTTAGATACGGCCTGATTTTTTAACCGTGATCTTCACTGAGCCCGTACACTAGTCCTCATCCGGAAAAAAGTATCAACTCCCAAACTCTCTTCCTTTGCCGGCCTCGTCGCGCGCCCGGCTCGCCTATATATAACCGTCTCGCCTCCCACCTCATTCATCAAACGGACTCACAGCTCGCAGCACCTGCAGGACATTGAGAACCAGCCAGCTAACCAACCAACCAACCGGCGGAGCCAAAGCCAAGAAGGAAGGCAACGTGCCCATCCAGTCAGGATGTGCAACTCCAACGTCAAGTCCGCGGGGGTGGCCCAGATCGACGGCCGCCCGGTGCTGC…	cdna|est|omrna	good	8	171607444
34313	gb|TC294768	A_92_P032029	TC294768	GRMZM2G062416	0	275	63	479	48	0	4.61	0	13.92	Os10g0327300	Similar to Phosphatidate cytidylyltransferase (EC 2.7.7.41).	2e-128	LOC_Os10g17990	phosphatidate cytidylyltransferase, putative, expressed	3e-128		A_92_P032029	sense gene model	cDNA and EST results agree. B73 result agrees with cDNA result.	A	cDNA	60	1 of 1	2	174983077	174983136	2.07	yes	UTR	2	CTTCTGGTGCTACGCTTGTTGCCGCATCAAAACCAGCTAACGCTGTTTTGTCGTGTCAGT	1	65	55	TC294768	CAAGCTGAATGATTATGGGATGTTCATAACTAGGTTCATCCTCCCAGCTTCGTTAATTGCTATCAATGATGTTGCTGCATATTTCTTTGGGTTCTTCTTTGGGAAAACACCACTGATCAAGCTCTCCCCAAGAAAACATGGGAAGGCTTTATAGGTGCATCAGTGACAACATTGCTTTCTGCATTTGTGGTTGCTAATTTCATGGGCCATTTCCAGTGGTTAACATGCCCAAGAAAGGATCTATCAACTGGATGGCTTTATTGTGACCCAGGTCCCATGTTTACACCAGAAGGTTATGATCTACCGGGATGGATACCACAATGGTTTCCATGGCGAGAAATTGCAATTATGCCCGTTCAATGGCATGCATTAGCTCTTGGCTTGTTTGCTTCAATAATA…	-	-	1010 similar to UP:CDS1_ARATH (O04928) Phosphatidate cytidylyltransferase (CDP-diglyceride synthetase) (CDP-diglyceride pyrophosphorylase) (CDP-diacylglycerol synthase) (CDS) (CTP:phosphatidate cytidylyltransferase) (CDP-DAG synthase) (CDP-DG synthetase	GRMZM2G062416_T02	CTATTGATTTGTGCTTTACTCCATTTATTATCATTTAGTTTTGCATACATGTTGAGACTGTGCACTTGTCAAACTACATGATTGATATTAATAAAGCTTGAGCAGCTAAACTATGCCTGGATGTTGGGTGGGGGCAGGGATGCATTTTCTGGGGGTTGTTATTATTTGTTTGAAATCTGATTCAGGTCCCACATTCAACCGGGCCTTATGTGATTAGTTGTAAGCTGACATGAAGATGATGCTTTTGTAGGTTCATCCTCCCAGCTTCGTTAATTGCTATCAATGATGTTGCTGCATATTTCTTTGGGTTCTTCTTTGGGAAAACACCACTGATCAAGCTCTCTCCAAAGAAAACATGGGAAGGCTTTATAGGTGCATCAGTGACAACATTGCTTTCTG…	cdna|est	good	2	174978254
40673	gb|TC313425	A_92_P038030	TC313425	GRMZM2G009627	0	354	93	455	51	0	4.59	0	10.52	Os08g0108200	G-protein, beta subunit family protein.	6e-35	LOC_Os08g01680	WD domain, G-beta repeat domain containing protein, expressed	1e-34		A_92_P038030	sense gene model	cDNA and EST results agree. B73 result agrees with cDNA result.	A	cDNA	60	1 of 1	6	2043946	2044005	6	yes	UTR	1	CTGTGTGTATGTATGAGCACACTTTGTTATGGCGCAACATGCAAGCCACTAACCGACATC	1	27	86	TC313425	GTTCCTCCAATTCTAGTCCATGCTGGTCTACATTATGCTGCCATTACCGATATTGCATGGTCTTCTGATGCTAAGTACCTGGCAGTGTCATCACGAGATGGCTACTGTACTATAATAGAGTTTGAGAATGAGGAACTGGGACAGCCTCACATACTCCCCGGATCAAAGGAAGTTGCTAATGGGAATCTGACACCTGAGACCAAGAAGCCTGTATGTGCTGATAGCATGAAGGTTGATAATAGTGCCAACAAGCTTAAGATGGAAGCCAGTCCTGTTGCTGTAGGAGTTAGAGCACCACTGCTGCCAACTGAGAACATCAAGAGAACAGGAGAGCTTGCCGAAGGAAATGTAACCTGTGAAAACAAGGAGCCGGTAACAATAGACAGTATGGAAGTAGAT…	-	-	777 similar to UP:Q9FUF3_SOYBN (Q9FUF3) FAS2, partial (8%)	GRMZM2G009627_T01	AAGAAAACTTACAAGGGCGCGGCAACAGAGCGAGAGGCGCGCGCGCAGTCCCCTCTACTTCCCGCCGCTGGCCGTTTCCCTTCCCCCCAATCCAAACCCTAGAGAGAGAGAGAGAGAGTGTGTAGTGTGTGTGTGTGAGAGAGAGGGGGATTGGAGGCGAAGGCAGCGGGCTAGCGCTAGCGGAGGAGGAGAGATCCGCTGAGGTGGAACGCCCGATCGGCGGAGCCCCATCCACCACCACTCCACAAGATGCGGGGCGGGACGCTGCAGATCAACTGGCACGACCAGCAGCCGGTGCTCAGCCTCGACTTCCACCCCGTCTCCCGCCGCCTCGCCACAGCCGGAGCGGACCACGACGTCAAGATCTGGGAGGTAGCGTCGGACGGCAAGCTCCCCACC…	cdna|est|omrna|protein	good	6	2038613
34388	gb|TC313314	A_92_P032100	TC313314	GRMZM2G401328	0	95452	22010	91613	8815	0	4.57	0	11.63	Os03g0429000	Proteinase inhibitor I25, cystatin domain containing protein.	3e-24	LOC_Os03g31510	cysteine proteinase inhibitor 8 precursor, putative, expressed	5e-24		A_92_P032100	sense gene model	cDNA and EST results agree. B73 result agrees with cDNA result.	A	cDNA	60	1 of 1	1	79131993	79131934	1.04	yes	UTR	1	CTTGTGATCTTGTCACGGACTCACGGGTCCTCACTTAATAAGCCGTCTTGGCATTATCTG	1	64	76	TC313314	NCGAATCCAGTTCCGGTCCGGNATTCCCGGCGTCGACCCCGCGTCCGGCAGCTGCTGGACTTCTGGGTGAGCCCATTCGGGCAGCGCTGCCGCATCGCGATGGACGAGAAGGGCCTGGCCTACGAGTACCTGGAGCAGGACCTGGGGAACAAGAGCGAGCTGCTCCTCCGCGCCAACCCGGTGCACAAGAAGATCCCCGTGCTGCTGCACGACGGCCGCCCCGTCTGCGAGTCCCTCGTCATCGTGCAGTACCTCGACGAGGCGTTCCCGGAGGCGGCGCCGGCGCTGCTCCCCGCCGACCCCTACGCGCGCGCGCAGGCCCGCTTCTGGGCGGACTACGTCGACAAGAAGCTGTACGACTGCGGCACCCGGCTGTGGAAGCTCAAGGGGGACGGCCAG…	-	-	678 weakly similar to UP:Q8W252_WHEAT (Q8W252) Cystatin, partial (18%)	GRMZM2G401328_T01	GCGCCGGCCCAAACCAAACCAGGGGCTCCCCTCCCCCAGATGACCCTGCTGCTGCTCACGCCACGCCAGCTAGCCTGGTCAAATTTCGGCTCCGCGCCTGACGCCAATAAATCCCAGCGTCCCGCTTCGTTCGCCCCGACATGTCCTCCTCCTCCTCCTTCCCGCACGTCAGACGTCGTCACACACAATCTAGCGCGTACGTACGTCCCAAACCAAACCATGTCCGCGAGAGCTCTTCTCCTGACGACCGCGACGCTGCTCCTGCTCGTCGCCGCTGCGCGTGCGGGGCAGCCGCTCGCCGGCGGGTGGAGCCCGATCAGGAACGTCAGCGACCCGCACATCCAGGAGCTCGGCGGCTGGGCGGTGACGGAGCACGTCAGGCGGGCCAACGACGGGCTG…	cdna|est|omrna|protein	good	1	79131877
37392	gb|TC299457	A_92_P034947	TC299457	AC196489.3	0	347	104	126	30	0.001	4.57	0.001	4.22	Os02g0699600	Similar to 60S ribosomal protein L12.	0	LOC_Os02g47140	L11 domain containing ribosomal protein, putative, expressed	0		A_92_P034947	sense gene model	No EST. cDNA result. B73 result agrees with cDNA result.	A	cDNA	32	1 of 1	2	63943514	63943455	2.04	yes	UTR	2	GAAGTTGAAAACCCTAACTCAAAAATCAAAAACCACCCCTAACTCTGGCAAATCAGTGCA	1	47	17	TC299457	NA	NA	NA	879 homologue to UP:Q6RJY1_CAPAN (Q6RJY1) 60S ribosomal protein L12, complete	GRMZM2G556667_T01	GAATTCATCCTCTCGTTATTGCTCCCACGGTTTGCTAGGCCGATGCTACTGTTATTGATTTGTTTGGTGCGCGTCATGAGGAGCTAAATGTTAGTATGTGTGTTCAGCTTCTGTAGTGTGTCAATCATTGCTACAAAGTATGCCATGGATCGCTGTGCTACAACTGTACTGTGATTGAGAGGCTCGTAGTTACATCAATCTGGTTCGATATCATGTTGATTGATGGCCTAGTACTGTTTGTTCCAATTGTTTGCTTCATTGCGATCCAGATATCCAATGACATAATTGTTATGGTTTATTCGGTCAGTCAGTAGTGGAAATAAATGGTTTTGTGCTTCGATTTGCATGCGGATGGATCATATAGCTGCAGATTATGCCAAGATTTGGTAAAATATTTTA…	est	good	2	63943483
1157	gb|TC280608	A_92_P000903	TC280608	GRMZM2G149281	0	72685	19003	39145	6101	0.001	4.55	0	6.31	Os02g0778400	Similar to UMP/CMP kinase a (EC 2.7.1.48).	4e-167	LOC_Os02g53790	adenylate kinase, putative, expressed	7e-167		A_92_P000903	sense gene model	No EST. cDNA result. B73 result agrees with cDNA result.	A	cDNA	60	1 of 1	4	176858270	176858211	4.07	yes	UTR	1	TGTTGTACCAATGTGCAATTTACTCTATGGACTGATGGAACATTGTGCCATCCCATCCAC	1	260	67	TC280608	NA	NA	NA	1445 homologue to UP:Q7XI40_ORYSA (Q7XI40) UMP:CMP kinase a , partial (95%)	GRMZM2G149281_T04	GTTGGTTGGTTGGTTGATCCCTCGAGTCTTGTGGGGTGCGATCCGCGATGCTGGCGCGGGGGCAAGGGGGGTCTCGGTTTGAATTAGTTGATTTCGCAGTTCAGGGTGCGCATCTGGGTGCGCCAGGTGCTCTTGCTGTGTGATCTTTGTCGCCTTGTGACGCTGGGGACCGGGTTATTGGCGGGAGTTTGTCAGAATAATACATAAAGAACTGGTGCCACGAGATCGGGGGACTTCAGATCAGGGAAACCTTGAGCCATGGGCACAGTTGTGGATGCCGCTCCAGCAGTTGTGGCTGAGGTCACTGAGAACATGTTGGGTGGCAAGAAAGTTACAGTTGTATTTGTCCTAGGTGGTCCTGGAAGTGGAAAAGGCACACAGTGTGCCAACATCGTGGAG…	est|omrna|protein	good	4	176858064
2045	gb|TC290382	A_92_P001670	TC290382	GRMZM2G047677	0	23991	5790	18567	3696	0	4.5	0	4.95	Os05g0473000	Streptomyces cyclase/dehydrase family protein.	5e-150	LOC_Os05g39580	bet v I allergen family protein, putative, expressed	9e-150		A_92_P001670	sense gene model	No EST. cDNA result. B73 result agrees with cDNA result.	A	cDNA	60	1 of 1	6	153088453	153088512	6.05	yes	UTR	1	GCCGGCGCCTTGTTTCTTGACTCCGTCGTGTTCTTTTGCCCTCCAAGGGGAGGAGATCAG	1	254	162	TC290382	NA	NA	NA	986 similar to UP:Q941W8_ORYSA (Q941W8) Bet v I allergen-like, partial (81%)	GRMZM2G047677_T01	GCGAAGCGCCCGCCTCTCTCCTCCAGCTCCACCACCACCAGCTCCCACCCCCACCCATCCCTTGCCCGTTCGTCCTCCTCCCTCCCCTCTACGGAACAGAACAGCCCTGCCCAACCAAAGAACCTTGAGAGCCTTGAGGTGGGGTAGGGTGTGTCTGCCTGGCACAGAGAGTAGCAGAGCAGTGCAGAGCAAAGCAGTCAGGCAAGCAGCAGCAATGCCGTACACAGCTCCGCGGCCGTCGCCGCAGCAGCACAGCCGTGTACTGAGCGGCGGCGGGGCGAAGGCGGCGTCGCACGGGGCGTCGTGCGCGGCGGTGCCGGCGGAGGTGGCGCGGCACCACGAGCACGCGGCGCGCGCGGGGCAGTGCTGCTCGGCGGTGGTGCAGGCGATCGCGGCGCC…	cdna|est|omrna|protein	good	6	153087593
13435	gb|CO456719	A_92_P012382	CO456719	GRMZM2G138727	1e-140	131	30	111	49	0	4.49	0.04	2.36	.	.	.	.	.	.		A_92_P012382	EST	EST result. No valid cDNA result. B73 result (EST vs genome) agrees with EST result.	E	EST	6e-141	1 of 2	7	120201965	120202651	7.02	no info	NA	13	TGAGATGCTCCGATCGGCCTCAATTCATCCTGCAACCCAGCGGCAAAGTGCAATCTCGCG	1	187	162	CO456719	ATCTGACCAGGCGTCCGGAGCTTTATCTTTCCAATAAAGAGAAGAACCCGATCGACACCATGAGGGTGTTGCTCGGTGCCCTCTTTCTCCTGGATCTGGCTGTAAGCGCCACCTCCACGCATACAAGCGGCGGCTGCGGATGCCAGCCACCGCCGCCGGATAATCTACCGCCGCCGGGGCATCTGCCACCTACAGTTCAACTGCCACATCCGGTGCATCTCCCACCGCCGGCCCACCTGACGCCGCAGGTCCACCTGCCACGGCCGGTCCATGTGCCGCCGCCGGATCATCTGCCGACGCACACCATGCCACTACCGGAATCAAACGTCACGGCCTCAGACTCATCACCAGTCACGCCAATGCACGTGGCAACAGACTCATCCAAGCACGTGCCAGCTG…	F-352 near isogenic line	MZCCS20007A11.g Maize Endosperm cDNA Library Zea mays cDNA, mRNA sequence.	698 similar to UP:GLU2_MAIZE (P04706) Glutelin 2 precursor (Zein-gamma) (27 kDa zein) (Alcohol-soluble reduced glutelin) (ASG) (Zein ZC2), partial (78%)	GRMZM2G138727_T01	GCACCAGTTTCAACGATCGTCCCGCGTCAATATTATTAAAAAACTCCTACATTTCTTTATAATCAACCCGCACTCTTATAATCTCTTCTCTACTACTATAATAAGAGAGTTTATGTACAAAATAAGGTGAAATTATGTATAAGTGTTCTGGATATTGGTTGTTGGCTCCATATTCACACAACCTAATCAATAGAAAACATATGTTTTATTAAAACAAAATTTATCATATATCATATATATATATATATATATATAAACCGTAGCAATGCACGGGCATATAACTAGTGCAACTTAATACATGTGTGTATTAAGATGAATAAGAGGGTATCCAAATAAAAAACTTGTTCGCTTACGTCTGGATCGAAAGGGGTTGGAAACGATTAAATCTCTTCCTAGTCA…	cdna|est|omrna|protein	good	7	120200894
13435	gb|CO456719	A_92_P012382	CO456719	GRMZM2G138727	1e-140	131	30	111	49	0	4.49	0.04	2.36	.	.	.	.	.	.		A_92_P012382	EST	EST result. No valid cDNA result. B73 result (EST vs genome) agrees with EST result.	E	EST	8e-54	2 of 2	7	120201965	120202651	7.02	no info	NA	12	TGAGATGCTCCGATCGGCCTCAATTCATCCTGCAACCCAGCGGCAAAGTGCAATCTCGCG	1	187	162	CO456719	ATCTGACCAGGCGTCCGGAGCTTTATCTTTCCAATAAAGAGAAGAACCCGATCGACACCATGAGGGTGTTGCTCGGTGCCCTCTTTCTCCTGGATCTGGCTGTAAGCGCCACCTCCACGCATACAAGCGGCGGCTGCGGATGCCAGCCACCGCCGCCGGATAATCTACCGCCGCCGGGGCATCTGCCACCTACAGTTCAACTGCCACATCCGGTGCATCTCCCACCGCCGGCCCACCTGACGCCGCAGGTCCACCTGCCACGGCCGGTCCATGTGCCGCCGCCGGATCATCTGCCGACGCACACCATGCCACTACCGGAATCAAACGTCACGGCCTCAGACTCATCACCAGTCACGCCAATGCACGTGGCAACAGACTCATCCAAGCACGTGCCAGCTG…	F-352 near isogenic line	MZCCS20007A11.g Maize Endosperm cDNA Library Zea mays cDNA, mRNA sequence.	698 similar to UP:GLU2_MAIZE (P04706) Glutelin 2 precursor (Zein-gamma) (27 kDa zein) (Alcohol-soluble reduced glutelin) (ASG) (Zein ZC2), partial (78%)	GRMZM2G438538_T01	CATTATCCCAATATATACTCCCTTCATTTCAAATTAGCATTTGTTTTAGTTCTTAGATTTTTTTTGTCTATATCTAAATGGATGATAACAAATTAGACATATACAGAAAACATATATCAATTATTGTATAAACCTATTAAAAGGTTAAAACCAATTTTAATTTGGAACAGATGGAGTACTTTTTTTCTTTTCATTTCAATTGTTCATTCAGGTCATTGCTCACACTGACACTGCCACCCATGGTGATGCGTGACACATTATTACTCAATCATCGCCGCTAAATGACTCAACTAGCTAGCTAGCCAGCGGCTATACTACAGCACATAGTTTCTTCAGTGGGGGACACCGCCGGCAGCAGCGTAGGGGCATGGAGTCGGCTGCTGCAGGCCGCACATCGCC…	est	good	7	120200944
20853	gb|TC285691	A_92_P019328	TC285691	GRMZM2G073755	0	132	38	156	26	0.002	4.46	0	5.89	Os03g0342900	Dormancyauxin associated family protein. Dormancyauxin associated family protein. Dormancyauxin associated family protein. Dormancyauxin associated family protein.	2e-75	LOC_Os03g22270	auxin-repressed protein, putative, expressed	4e-75		A_92_P019328	inconclusive	No EST. cDNA result. No valid B73 result.	B	cDNA	47	1 of 1	1	None	None	1.04	yes	NA	2	AATTCGGACGAGGGTTCTGTGGGTAGAGGACTAGAGACTGCAGATCGAGGGTCTGGCAGC	1	144	115	TC285691	NA	NA	NA	1042 similar to UP:Q8LKG0_PEA (Q8LKG0) Drm4, partial (43%)	GRMZM2G073755_T01	ACCTTCTTCTCGACCAGATCCGGAAGTTCTGTGGGTAGAGGACTAGAGACTGCAGATCGAGGGTCTGGCAGCGGGCCGTGGCAGTTGGGTGATTACGACGAAGAGAGATGGGCCTCCTCGACAAGCTGTGGGACGACACCGTCGCAGGCCCGCGCCCGGACACCGGGCTCGGCCGCCTCCGCAAGCAGCCTGTGCGTCCCGCCGCCGTCAAGATCAGTGATCCGGCCGGGGACGCTGCAGCGTTCGTGCCGCCCTCGCCGGCTTCGGGTAGCGAGGAGACGCCGGTGAAGGTGACGCGCAGCATCATGATCAAGCGCCCCGCGGGGTACCCGTCGTCGCCGAGGAGCGCGGCAAGCACGCCGCCGGCCTCGCCACTGGGGACTACCCCGCCCATCTCGC…	cdna|est|omrna|protein	good	1	57296568
41951	gb|TC285664	A_92_P039239	TC285664	GRMZM2G450055	0	2327	565	4502	708	0	4.42	0	7.72	Os02g0797400	MCM family protein.	6e-171	LOC_Os02g55410	MCM5 - Putative minichromosome maintenance MCM complex subunit 5, expressed	1e-170		A_92_P039239	sense gene model	No EST. cDNA result. B73 result agrees with cDNA result.	A	cDNA	60	1 of 1	4	173716734	173716793	4.07	yes	UTR	3	TGTAATCAGCAAACGGCTTGAGCATGTAGGCTCTGTTTTTGAAGTGACCAAAGGTTCTGA	1	20	79	TC285664	NA	NA	NA	885 similar to UP:P91676_DROME (P91676) MCM5 homolog, partial (10%)	GRMZM2G450055_T01	CTCTATTACGCCCTTCCCACCACACTTGACCCATCGCCGTCATCCCAGTCCACGCCCACGCCCACGCCCACGCCCACGCCGACCCACCCGCATCCCTCCCTCGCCTCCACCGCAGCGATGTCGGGCTGGGACGAGGGCGCCGTGTTCTACAGCGACCAGGCGCAGTTCCCCCGCGGCGGCCCCGGCGGCGACCCAGCCGCCGACCTCACCCGCCACTCCGCCCTTCGCAAGTTCAAGGAGTTCCTCCGCGGTTTCACCGGCCCCACCGGCGACTTCCCTTACCGCGAGAGCCTAGTACACAACCGCGACCATGTCACCGTCGCCACTGAGGACCTCGACGCCTTCGATGCCGAGCTCTCTGACAAGATCCGCAAGTCGCCTGCCGATTATCTTCCTTTG…	cdna|est|omrna|protein	good	4	173712350
10408	gb|TC301325	A_92_P009515	TC301325	GRMZM2G169654	0	2047	651	1714	431	0.002	4.42	0	4.91	Os01g0693400	Pathogenesis-related transcriptional factor and ERF, DNA-binding domain containing protein.	5e-126	LOC_Os01g49830	B3 DNA binding domain containing protein, expressed	9e-126		A_92_P009515	sense gene model	No EST. cDNA result. B73 result agrees with cDNA result.	A	cDNA	59	1 of 1	3	206601851	206601910	3.08	yes	UTR	1	TGGAGCTGGCACTAGTGTAGATTAATGCTACGGAGCGATCGATCTTTCCCTAGCTAGCTA	1	205	96	TC301325	NA	NA	NA	1342 homologue to UP:Q8RZX9_ORYSA (Q8RZX9) DNA-binding protein RAV1-like, partial (72%)	GRMZM2G169654_T01	AGTCCCCAGAAGAAAAGAACTACGCCGCGCTCTCTTCACTCTCCTCCAGTGAGTCTCCACCCACCCACCGAGCCTATATATCCCTCTGCATCCTCCCTTCCCTCCCAGCCTATCCTACAACACCTCCCGCAACAGAAGCATACGCCGTGCCCAGCTATCTATAGCTAGCACTAGCAGTGGTGCACACTGAAATGGACAGCGCCAGCAGCCTCGTGGACGACACCAGTAGCGGTGGCGGCGGCGGCGCGTCCACGGACAAGCTAAGGGCTCTGGCCGTCTTCGCCGCCGCCTCGGGGACGCCGCTGGAGCGCATGGGCAGCGGCGCCAGCGCGGTCGTGGACGCGGCCGAGCCGGGCGCCGAGGCGGACTCCGGTTCCGGTGCCGCCGCGGTGAGCGTCG…	cdna|est|omrna|protein	good	3	206600510
22754	gb|TC304408	A_92_P021125	TC304408	GRMZM2G148074	0	4524	1208	2692	193	0.001	4.39	0	23.27	Os10g0561800	Similar to homeodomain leucine zipper protein hox1.	2e-90	LOC_Os10g41230	homeobox associated leucine zipper, putative, expressed	3e-90		A_92_P021125	sense gene model	cDNA and EST results agree. B73 result agrees with cDNA result.	A	cDNA	60	1 of 1	1	93074359	93074418	1.05	yes	UTR	1	ATCCACGACCACGATATGGCATGAGATGGATGCGCTTGCTAATCGCTACCGCTAGCTAAG	1	133	53	TC304408	ATTGTGTTGGGCGGAGAGGTGGCCGACCACACCCCGAAGAGCCGGAGGCGGCAGCGACGACGAGGACTCCGGCGGTGGGTCGCGCAAGAAGCTCCGCCTGTCCAAGGACCAGGCCGCCGTCCTCGAGGAGAGCTTCAAGGAGCATAACACACTCAACCCCAAGCAGAAGGCGGCGCTGGCGAAGCAGCTGAACCTGAAGCCGCGTCAGGTGGAGGTGTGGTTCCAGAACCGCAGAGCCAGGACGAAGCTGAAGCAGACGGAGGTGGACTGCGAGTTCCTGAAGCGCTGCTGCGAGACGCTGACGGAGGAGAACCGGCGGCTGCAGCGGGAGGTGGCGGAGCTGCGCGTGCTCAAGCTCGTGGCGCCGCACCACTACGCGCGCATGCCGCCGCCCACCAC…	-	-	787 homologue to PIR:T03775:T03775 DNA-binding homeotic protein - rice (fragment) (Oryza sativa), partial (39%)	GRMZM2G148074_T01	GACAGCTCCATCGATTCATCCACCGCTATCTCTCTCTCTCTCTCTCTCTCTCTCTCTCTCTCTCTCTTTCAACTGTAAGGGAAACCGAGCTCAAAGTGGCAACCATCAATGGATATTATGGCGCTTAATGCGAGAGACGAGGAGCAGTACGGGAACAACCATCTCGGGCTCGGGCTGAGCCTCAGCCTCGGCCTCGGCGTCGCCACCGCGGCTCCGGTCGAGGTCGAGCCCCCGCCACCGCCGCGGCAGCAGCAGCAGCGAGCTATCAGCGTCGCGCCCATCACCTCCCTCCCCGCGCCGCAGTGGTGGAAGTGGAACGGCCCCGGTCTCTTCTTCGGGACGACAATGGATCAGCAGCAGCAGCCGGCGGCCGCGCGCCACGGCCACGAGATGCCGTTC…	cdna|est|omrna|protein	good	1	93073019
21207	gb|TC314571	A_92_P019663	TC314571	GRMZM2G141911	0	8274	2054	5356	631	0	4.36	0	12.59	Os02g0123700	Similar to CEL5	2e-97	LOC_Os02g03120	endoglucanase, putative, expressed	4e-97		A_92_P019663	sense gene model	cDNA and EST results agree. B73 result agrees with cDNA result.	A	cDNA	59	1 of 1	5	71902121	71902180	5.03	yes	UTR	1	CCCCTGCTGTTGCACTGCACGTAAGAAGTGCATGCACATGTAGGTTTGGTGTGTGTCCTG	1	142	87	TC314571	AGCGGCCCCCGACGCGCTCTACGTGCAGGTGGCCGACCCGTACCAAGACCACAAGTGCTGGGAGCGGCCCGAGGACATGGACACCCCGCGCGAGGTGTACAAGGTCACGCCCGACAGGCCTGGCTCCGACGTCGCCGGGGAGACCGCCGCCGCGCTCGCTGCCGCGTCGATCGTGTTCCGGACCTGTGACCCTGCCTACTCCGCCAAGCTGCTCCAGACTGCTCACAAGGTGTTTGACTTCGCGGACCGGTACAGGGGCTCGTACAGCGACTCGCTCAGCTCCGTGGCCTGCCCGTTCTACTGCTCCTACTCTGGCTACCAGGACGAGCTGCTGTGGGCGGCGGCCTGGCTGCACATGGCGACGGCGGCGCAGGGGAACTCGTCGGACATGTACCTGTC…	-	-	1238 similar to UP:O22297_CITSI (O22297) Acidic cellulase , partial (61%)	GRMZM2G141911_T01	TCCACACACTGTTGGTCCATCGCCCTATATATATGTGTATACATGTCTAGCTAGTTGCATTGCCAACGACAACGACGATGGCGCCAACGTCGACGGAGACGAGGAGCTCTGCCAAGGCCACGGTGTCATCGTCCCAGCTGGCTCTCGCCGCCGCCGTCCTCTGCCTCACGGCGTGTGGCGGCAACGGCGTGGCGGCGTTCAACTACGCGGACGCGCTCGACAAGGCGCTGCTCTTCTTCGAGGCGCAGCGGTCGGGAAAGCTCCCGCCGGGGCAGCGCGTGACGTGGCGCGGCGACTCCGGCCTGACCGACGGCTCCGCGGCAGGGCTTGACCTCGCCGGCGGCTACTACGACGCCGGGGACAACGTCAAGTTCGGCCTGCCCATGGCCTTCACCGTCA…	est|omrna|protein	good	5	71900208
42446	gb|TC288540	A_92_P039704	TC288540	GRMZM2G472266	0	29033	6600	19200	5510	0	4.36	0.002	3.56	Os03g0159900	Hypothetical conserved gene. Hypothetical conserved gene.	1e-59	LOC_Os03g06390	expressed protein	2e-59		A_92_P039704	sense gene model	No EST. cDNA result. B73 result agrees with cDNA result.	A	cDNA	60	1 of 1	1	12255040	12254981	1.01	yes	CDS	2	GGCAAGATCACTGGAAGACTCGTGGTTGTACAGTAGGAGCGTCTAATCTATGTACTACTA	1	17	109	TC288540	NA	NA	NA	1602 similar to UP:Q4NUK4_9DELT (Q4NUK4) LigA, partial (3%)	GRMZM2G472266_T01	TTTCTTTTTTTCCGATGACTACTCCTCTTCACTCTCCTCAGTCCTGAGCTTATCTTCCTTCCCCACACGTCAAGAACCTTGTGACACCTCTCAGCGCCTTTAGCGAGTTAGCCTCCCTCTTGCGCGCGCCGCAGTGGCACACCATAATAAATAAATCCCCACCCTCTCCCGGCTCTTTCAGTCTTCACCTAGCAACAACCTGTCCAAGAACCAGCAGCCAAAGGACAAGACAAGAGACACAACGAAAGGAAAGGAACCAAGAGAAAGATCGAGAAGAGAGGAGCCTTCGCTTTTGGACTTGCACCGTCGTGATCTGTCCCGCGACCACATGAGGATCCACCCAGCATCCCCCACCGCCGGCGGCAAGAAGGACCTCCGGCGCCTGCCGCACGTGTACAG…	cdna|est|omrna|protein	good	1	12254263
42446	gb|TC288540	A_92_P039704	TC288540	GRMZM2G472266	0	29033	6600	19200	5510	0	4.36	0.002	3.56	Os03g0159900	Hypothetical conserved gene. Hypothetical conserved gene.	1e-59	LOC_Os03g06390	expressed protein	2e-59		A_92_P031317	sense gene model	No EST. cDNA result. B73 result agrees with cDNA result.	A	cDNA	60	1 of 1	1	12254850	12254791	1.01	yes	UTR	2	ATGTTCTCTTCCTCCTGCTTCTCTTCTCAAGCATGTGAGAACCAGCTACTGTGGATTACC	1	69	30	TC288540	NA	NA	NA	1602 similar to UP:Q4NUK4_9DELT (Q4NUK4) LigA, partial (3%)	GRMZM2G472266_T01	TTTCTTTTTTTCCGATGACTACTCCTCTTCACTCTCCTCAGTCCTGAGCTTATCTTCCTTCCCCACACGTCAAGAACCTTGTGACACCTCTCAGCGCCTTTAGCGAGTTAGCCTCCCTCTTGCGCGCGCCGCAGTGGCACACCATAATAAATAAATCCCCACCCTCTCCCGGCTCTTTCAGTCTTCACCTAGCAACAACCTGTCCAAGAACCAGCAGCCAAAGGACAAGACAAGAGACACAACGAAAGGAAAGGAACCAAGAGAAAGATCGAGAAGAGAGGAGCCTTCGCTTTTGGACTTGCACCGTCGTGATCTGTCCCGCGACCACATGAGGATCCACCCAGCATCCCCCACCGCCGGCGGCAAGAAGGACCTCCGGCGCCTGCCGCACGTGTACAG…	cdna|est|omrna|protein	good	1	12254263
12551	gb|TC313349	A_92_P011536	TC313349	GRMZM2G154086	0	300	104	165	66	0.002	4.32	0.036	2.42	.	.	.	.	.	.		A_92_P011536	antisense gene model	No EST. cDNA result. B73 result agrees with cDNA result.	A	cDNA	47	1 of 1	1	236790697	236790882	1.08	no	CDS span intron (size=121)	2	TGCATGTAGACGTAGATATGTTCTGGAACCGCTCGTTCATGGCAGTGTCACGGCCTTCTC	1	193	59	TC313349	NA	NA	NA	1723 similar to UP:Q4NX38_9DELT (Q4NX38) LigA, partial (7%)	GRMZM5G835118_T01	TATATAATCAATGTTTCACTACAATAAAGACTTACAACTGTCATTTCCTTTCTACTCTCTGTGTCTCGTTTACACTTATTCCAACACTTATTCCAACACGTTATCAGCACCTGCTTTCCACCGAGCGAGAGGAGAAGGCCGTGACACTGCCATGAACGAGCGGTTCCAGAACATATCTGCCCTCGTATGCGTGCAGCGCGCGAGAACAGGAGAAAATGATAGCGTCGGCCATCAGAACCAAATGAAAAAAAAAGAAAGGATCAAAAGCATGAACATCGTAAGTATTTCAGGATGTTATTACCTACGTCTACATGCAATCTACATGCAATGCGCGTGGACAATGTTCGTGTACGTGTGTGGGCCCGGAACCCCACGGCGGTGCCTGCAAACTCCATGTGC…	est	good	1	236789239
29633	gb|TC290026	A_92_P027605	TC290026	GRMZM2G366659	0	3743	978	2527	632	0	4.31	0.001	4.19	Os08g0414700	Similar to Trehalose-6-phosphate synthase (Fragment).	1e-55	LOC_Os08g31980	trehalose-6-phosphate synthase, putative, expressed	2e-55		A_92_P027605	sense gene model	cDNA and EST results agree. B73 result agrees with cDNA result.	A	cDNA	59	1 of 1	4	76335823	76335882	4.04	yes	UTR	5	AATTGTAGTGTAGCCGACATCGACATGGATCGTCGTCACCAATACACGAACAGCGGAAAT	1	92	66	TC290026	ACGACGAAGGGCAATATTTCTCGACTACGACGGCACACTTGTGCCCCAGTCGTCAATCAACAAGGCTCCAAGTGAAGAAGTCATCTCCATTCTTAACACCTTGTGTAATGATCCAAAGAACGTTGTGTTTATCGTAAGTGGACGAGGACGTGATTCCCTCGACGAGGTGGTTTTCTCCATGCGAGAAGCTCCGTCTAGCCGCAGAACATGGCTATTTTATCAGGTGGAGCAAGGAAGCTGCATGGGAGTCGAGCTATTCGAGTCCGCGGCAAGAATGGAAGCACATCGCTGAACCTGTCATGCAGGTATACACCGAGACAACAGACGGATCTTCAGTCGAGTCGAAGGAGAGCGCTCTAGTGTGGCACTATTTGGATGCAGACCATGATTTCGGTTCCT…	-	-	1133 similar to UP:Q5D6D9_GINBI (Q5D6D9) Trehalose-6-phosphate synthase, partial (24%)	GRMZM2G366659_T01	AGGTATATTATGAGTGTTCCAAGACTAATGCATCATCTTTGATGGTGTACCAAAAAAATGGTTGTTAACATCAAGGCCTCAACGAGCTAGCCTGAGACAAGAACACTGGAACCATGGTTTCAAAATCATATTCAAATCTGCTAGACATGACCCCAGGAGATGGGTTTGACTTTCGACGACCTTTTAAGTCTCTTCCTCGTGTTGTAACTTCTCCTAGCATTATATCTGACCATGATTGGGATTCCATAAGTGATGGTGATTCAGTTGGTTCAGCATTTTCTATCGAGAGGAAAATAATTGTCGCCAACTTCCTTCCGCTGAATTGTACAAGAGATGAAACCGGGGAACTGTCCTTCTCATTGGATCATGATTCACTACTCATGCAACTTAAAGATGGGT…	cdna|est|omrna|protein	good	4	76332638
16655	gb|TC302970	A_92_P015372	TC302970	GRMZM2G108865	0	12413	2987	18140	421	0.001	4.24	0	44.59	Os03g0764900	Similar to Zn finger protein (Fragment).	2e-44	LOC_Os03g55610	dof zinc finger domain containing protein, putative, expressed	4e-44		A_92_P015372	sense gene model	cDNA and EST results agree. B73 result agrees with cDNA result.	A	cDNA	60	1 of 1	1	280343286	280343227	1.1	yes	UTR	2	ACTAGCTAGTACGTAATCAGTAGCTCGATCACTTCAGCCTTCAGTGTAGCTTTATCTTGC	1	169	11	TC302970	CGCTGCTCAACAGCGCCAGGAGCGTGCAGGGAGGCGGCGGCGGCAACATGCACAGGCTCCTCGGCCTCGACGCCGTGGCCCACCTGCCCCTCCATGTCCTGCCGGGCGCGGGCAATAATGCCGGTGGCACGGCGCCGTCGTTCTGGCCGCAGGCCGCGCCGCGTGTCATCCCCGCACCGCCGCACATGGACTCCCAGCTCGGCATGGGGCCGCTGGGCCAGCACGACGTGCTGTCGAGCCTCGGGCTAAAGCTGCCCCCGCCATCGCCGTCGCCGGCGGCAAGCTACTACAGCGACCAGCTGCACGCGGTGGTGAGCAGCGCCGCCGGACGCGGACACGAGTACGAAACAGCCGCCTGCGCCACGTCACTGCCTTGCACCACGGCGCTGACCTCCCTCC…	-	-	943 similar to UP:Q4NZF2_9DELT (Q4NZF2) PE-PGRS family protein, partial (5%)	GRMZM2G108865_T01	CACCCCAGCCCCCATCCTCTGATTCATACCACAAAGCTAGAACCTGAAAGCAGCCAGCCACACCACTCCGCTCCACTCCACCTTTGCCATCTCCAAGAAAGAACCCAGCCTCTTCTGCTTCAAGAAGCCTTTTTTGATCCTGAGTTATCGCCATCCATCACCATGATCCAAGAACTGCTCGGCGGGGCCGCCATGGACCAGCTCAAGAGCGTGAATGAGTCCCTGCCCCTGTTGCTGCACTCGGTCATCTCCAACCCATCGCCCACGTCGTCGTCGTCGACGTCGTCGCGCTCGTCTGCGCAGCAGCATCAGCAGCAGCGGTCGACGTCGGCAACGTCGTCGCCGCAAGCAGGGCAGCAGCAGCAGCAGCAGGGCCAGGGGCAAGGAGCGGAGCAGACG…	cdna|est|omrna|protein	good	1	280342973
24707	gb|TC288210	A_92_P022970	TC288210	GRMZM2G040121	2e-176	1890	477	1499	340	0.001	4.22	0	6.48	Os03g0222600	Similar to caleosin.	3e-87	LOC_Os03g12230	caleosin related protein, putative, expressed	5e-87		A_92_P022970	inconclusive	No valid cDNA / EST result. No valid B73 result.	D	no result	NA	NA	NA	NA	NA	NA	NA	NA	NA	GGACAGCAAAAAATCCTCCTGATGAATGGGCCAGAGAGGAGTTCCCACCTTAAGAAGACC	1	121	58	TC288210	NA	NA	NA	1064 weakly similar to UP:Q6UFY8_HORVU (Q6UFY8) Caleosin 1, partial (52%)	NA	NA	NA	NA	NA	NA
28540	gb|TC300803	A_92_P026567	TC300803	GRMZM2G172621	0	1192	346	1382	159	0.001	4.21	0	10.77	Os07g0679500	Similar to Transcription factor RF2b.	1e-145	LOC_Os07g48180	bZIP transcription factor domain containing protein, expressed	2e-145		A_92_P026567	sense gene model	cDNA and EST results agree. B73 result agrees with cDNA result.	A	cDNA	52	1 of 1	2	216982873	216982822	2.08	yes	UTR	5	ATAGTCTGACATCCTCCTTCCTTGAGCTGCTTCGTCCTTCTCAGTAGGCCTATTTTTTTT	1	99	41	TC300803	TCAGAACCCAACACGCCACTGCCTAGCTAGTAGCTAGCAGAGCAGCTAGCCAAGCAACCCAGCCGAGTAGCCGACCAGAGAGAGCGAGAGAGGCAGAGAGGAGCGGACCTGCCCGTCGCAATGGCGATGCCGCCGAAGCCCGGCGACCCGCCGCAGCGCTCGCCTGCGCGGAGCCCCAACCTCAACCTGCCCTGCCCGCTGCCGCCGGTCCCGGGCGGGCCGCCTGCGCCGTCGGCCGCCGGGTTGCCCCCGCCGCGCGCGAGTCACCACCGCCGCGCCAGATCTGAGGTGGCCTTTCGCTTCTCGGACGACCTGGCCGGCGGCGTGGGCGGCGGCTTCGACGAGATCGGCTCCGAGGACGACCTCTTCTCCACCTTCATGGACATGGACAAGATCGCC…	-	-	1616 similar to UP:RF2B_ORYSA (Q6S4P4) Transcription factor RF2b, partial (66%)	GRMZM2G172621_T01	CAGCAGCGCTGCAGCGACCACCCGCGGCTGGGTGCGCGCGTTCGTTGTCCCTTCCACATCCACCGGAAAGCTACGCCTCCTCCTCCTCCTCCACCACCTCGTCTCCTCTCCACTCTCAATCGCTCTCTCTCTCTCCGTGGGCGATGCGCTCAGCCTGCTCAGGTCAGCGTTGATCTATCGGAGGGAGGACTGCCTGCGCTCGCCGGCCACCCATGGCTATGGCGGCAGCGGCGGCGGCGGCTACCAAGAGGTGCATGAACCCGGCATGCGGCGCGCCGGCGTCGGTGCTGGGGGCGGGAGGGGACTGGAGGAAGGGCTGGCCGCTGCGGTCCGGATGCTTCGCCCTACTCTGCGACAAGTGCGGGTTGGCATATGAACAGTTTGTGTTTTGTGATATAT…	cdna|est|omrna|protein	good	2	216982524
16180	gb|TC302782	A_92_P014934	TC302782	GRMZM2G502052	0	119	29	126	26	0	4.17	0	4.8	.	.	.	.	.	.		A_92_P014934	sense gene model	cDNA and EST results agree. B73 result agrees with cDNA result.	A	cDNA	59	1 of 1	8	120612153	120612094	8.04	yes	UTR	1	GAGAAAATGTGGAGGGAACTGCAGGGTTTCTTCTTAGTCCCATCAATGGTATCAGGGTAC	1	171	112	TC302782	GCACGAGACTGCCTTTGCCGGTCCCAAGCCCGGATGAGAAAATGTGGAGGGAACTGCAGGGTTTCTTCTTAGTCCCATCAATGGTATCAGGGTACTGGGAAGAAATGTTGTTTGGTCAAAACAGCTGGACTCTGAGAGCTCAGACGGGCGTAACCTAACCATCAAGCGCAAGCGGCAGTACGGTCACGTCTCCAGACGGGCGTTACCTAACCATCAACTGCAAGCTGGTAGCCTGGTAGTAATACTGGTTCACGGCTGCCTGCATGCAAGTTCTTTTTTCCCCTGTTGAACAAGTTTATTTATCTCATTACCCGCTGAAGAACTCAACGCACAGCAAGCTAAGCCGTTTGGTTAATCATCGAAACAATGGATACCTCTAATCTTCTTCAAAGTAAGCCA…	-	-	590 unknown	GRMZM2G502052_T01	AACACTGCCTTTGCCGGTCCCAAGCCCGGATGAGAAAATGTGGAGGGAACTGCAGGGTTTCTTCTTAGTCCCATGAATGGTATCAGGGTACTGGGAAGAAATGTTGTTTGGTCAAAACAGCTGGACTCTGAGAGCTCAGACGGGCGTAACCTAACCATCAAGCGCAAGCGGCAGTACGGTCACGTCTCCAGACGGGCGTTACCTAACCATCAACTGCAAGCTGGTAGCCTGGTAGTAATACTGGTTCACGGCTGCCTGCATGCAAGTTCTTTTTTCCCCTGTTGAACAAGTTTATTTATCTCATTACCCGCTGAAGAACTCAACGCACAGCAAGCTACAGCTACCTGAAGCCGTTTGGTTAATCATCGAAACAATGGATACCTCTAATCTTCTTCAAAG…	est	good	8	120611673
42359	gb|TC285712	A_92_P039622	TC285712	GRMZM2G125522	0	383	108	544	162	0.001	4.16	0.002	4.05	Os05g0449900	Homeodomain-like containing protein.	3e-103	LOC_Os05g37730	MYB family transcription factor, putative, expressed	5e-103		A_92_P039622	sense gene model	No EST. cDNA result. B73 result agrees with cDNA result.	A	cDNA	60	1 of 1	3	178555473	178555532	3.06	yes	UTR	1	ACATCTCCCACCAGATGGTGTTAACACTTGTAGTGTGTGATGCTTGTAGTGGGGTCTCGC	1	17	114	TC285712	NA	NA	NA	1594 similar to UP:Q8S9H6_ANTMA (Q8S9H6) MYB-like transcription factor DVL1, partial (52%)	GRMZM2G125522_T01	ATATCAAATTTACCAGGGATCTACAATGAGAAAGTGGCCTTTGGTTGAGAGTTGAGAGGCCACGAACTCCACCAAGAGTCCAAGACCCAATCACAAGCATCCGCTTCCTTGCTCGCCTTTTCTTTAAGGCCTCCAACGGTGGAGCCGGAATAAACTCCGTCCACTTCGGCATCCGCCGGGAATTTGATTCTTCTCCCCTAAATACTCACGCTACCTTCCACCTCCCCCTACTTCTCTCCCTCATCTTCTTCGCTACCAGCCAGACAGGCAGCTCACGTGTGCAGGCAGCGGCCAAGATGATGGCGGAGGCGTGGACGCCGGTGCCGTTCCCGCCGACGGCGCCCTGCTTCTGGCTGCACGACACGCACTCGGTTTTCTGGCGGGGAGGAGACGCGTGGA…	cdna|est|omrna|protein	good	3	178553778
4928	gb|TC300257	A_92_P004350	TC300257	GRMZM2G079256	7e-156	509	134	151	43	0.001	4.12	0.002	3.95	Os09g0277800	Similar to Enoyl-[acyl-carrier-protein] reductase [NADH], chloroplast precursor (EC 1.3.1.9) (NADH-dependent enoyl-ACP reductase).	0	LOC_Os09g10600	enoyl-acyl-carrier-protein reductase NADH, chloroplast precursor, expressed	0		A_92_P004350	inconclusive	No valid cDNA / EST result. No valid B73 result.	D	no result	NA	NA	NA	NA	NA	NA	NA	NA	NA	TCAATAACTTGGACTATCAGTTGCCTGTTAGAAATAAGAACTGTGATAGGCTGCAGTCTC	1	238	5	TC300257	NA	NA	NA	1629 homologue to UP:O24207_ORYSA (O24207) Enoyl-ACP reductase precursor , partial (79%)	NA	NA	NA	NA	NA	NA
11035	gb|TC306967	A_92_P010120	TC306967	GRMZM2G046601	0	3182	793	1533	423	0	3.98	0.002	3.63	Os03g0223400	Glutamine synthetase root isozyme (EC 6.3.1.2) (Glutamate--ammonia ligase) (Clone lambda-GS8).	0	LOC_Os03g12290	glutamine synthetase, catalytic domain containing protein, expressed	0		A_92_P010120	sense gene model	cDNA and EST results agree. B73 result agrees with cDNA result.	A	cDNA	58	1 of 1	9	146070215	146070274	9.06	yes	UTR	1	AATTTCGATTCCCGTCCTAAAGTTTGTTAGCACTTATTATTACGGTCTCCAGTGTACTGC	1	202	31	TC306967	CTGCGATACTTCAGACAGCTCTTCTTGCGTTGCCTACTAAGATCTCTCTCTCTCTCTCTCTCTTTTGTGTTCTTGCCTTCTGCCTACTACGAGTGATGGCCAGCCTCACTGACCTCGTCAACCTCGACCTGAGTGACTGCACCGACAGGATCATCGCCGAGTACATCTGGGTTGGAGGATCCGGCATAGACCTCAGGAGCAAAGCAAGGACGGTGAAAGGCCCCATCACCGATCCGAGCCAGCTGCCAAAATGGAACTACGACGGCTCCAGCACCGGGCAGGCTCCCGGAGAGGACAGCGAAGTCATCCTCTACCCTCAAGCCATTTTCAAGGACCCGTTCAGGAAGGGTAACAACATCCTTGTGATGTGTGACTGCTACACGCCACAAGGCGAGCCAA…	-	-	1432 GB:BAA03432.1:699621:MZEGS1C glutamine synthetase (Zea mays), complete	GRMZM2G046601_T04	AAAGTTATCAACTGTTCGGTGTATTTTTTATTTAATTTTTTTGGCAGGGACCATACTACTGTGCTGCCGGTGCCGATAAGGCCTTTGGGCGCGACGTGGTTGACGCCCACTACAAAGCCTGCCTCTACGCCGGCATCAACATCAGCGGCATCAACGGCGAAGTCATGCCTGGACAGTGGGAGTTCCAAGTCGGGCCGTCCGTTGGGATCTCTGCCGGCGACGAGATATGGGTCGCCCGCTACATTCTCGAGAGGATCACTGAGATGGCCGGAATCGTTCTCTCCCTCGACCCGAAGCCGATCAAGGGTGACTGGAACGGCGCCGGCGCTCACACCAACTACAGCACCAAGTCGATGAGGGAGGCCGGTGGCTACGAGGTGATCAAGGAGGCGATCGAGA…	est	good	9	146062602
33561	gb|TC288540	A_92_P031317	TC288540	GRMZM2G472266	0	29640	7327	24253	7257	0	3.96	0.003	3.36	Os03g0159900	Hypothetical conserved gene. Hypothetical conserved gene.	1e-59	LOC_Os03g06390	expressed protein	2e-59		A_92_P039704	sense gene model	No EST. cDNA result. B73 result agrees with cDNA result.	A	cDNA	60	1 of 1	1	12255040	12254981	1.01	yes	CDS	2	GGCAAGATCACTGGAAGACTCGTGGTTGTACAGTAGGAGCGTCTAATCTATGTACTACTA	1	17	109	TC288540	NA	NA	NA	1602 similar to UP:Q4NUK4_9DELT (Q4NUK4) LigA, partial (3%)	GRMZM2G472266_T01	TTTCTTTTTTTCCGATGACTACTCCTCTTCACTCTCCTCAGTCCTGAGCTTATCTTCCTTCCCCACACGTCAAGAACCTTGTGACACCTCTCAGCGCCTTTAGCGAGTTAGCCTCCCTCTTGCGCGCGCCGCAGTGGCACACCATAATAAATAAATCCCCACCCTCTCCCGGCTCTTTCAGTCTTCACCTAGCAACAACCTGTCCAAGAACCAGCAGCCAAAGGACAAGACAAGAGACACAACGAAAGGAAAGGAACCAAGAGAAAGATCGAGAAGAGAGGAGCCTTCGCTTTTGGACTTGCACCGTCGTGATCTGTCCCGCGACCACATGAGGATCCACCCAGCATCCCCCACCGCCGGCGGCAAGAAGGACCTCCGGCGCCTGCCGCACGTGTACAG…	cdna|est|omrna|protein	good	1	12254263
33561	gb|TC288540	A_92_P031317	TC288540	GRMZM2G472266	0	29640	7327	24253	7257	0	3.96	0.003	3.36	Os03g0159900	Hypothetical conserved gene. Hypothetical conserved gene.	1e-59	LOC_Os03g06390	expressed protein	2e-59		A_92_P031317	sense gene model	No EST. cDNA result. B73 result agrees with cDNA result.	A	cDNA	60	1 of 1	1	12254850	12254791	1.01	yes	UTR	2	ATGTTCTCTTCCTCCTGCTTCTCTTCTCAAGCATGTGAGAACCAGCTACTGTGGATTACC	1	69	30	TC288540	NA	NA	NA	1602 similar to UP:Q4NUK4_9DELT (Q4NUK4) LigA, partial (3%)	GRMZM2G472266_T01	TTTCTTTTTTTCCGATGACTACTCCTCTTCACTCTCCTCAGTCCTGAGCTTATCTTCCTTCCCCACACGTCAAGAACCTTGTGACACCTCTCAGCGCCTTTAGCGAGTTAGCCTCCCTCTTGCGCGCGCCGCAGTGGCACACCATAATAAATAAATCCCCACCCTCTCCCGGCTCTTTCAGTCTTCACCTAGCAACAACCTGTCCAAGAACCAGCAGCCAAAGGACAAGACAAGAGACACAACGAAAGGAAAGGAACCAAGAGAAAGATCGAGAAGAGAGGAGCCTTCGCTTTTGGACTTGCACCGTCGTGATCTGTCCCGCGACCACATGAGGATCCACCCAGCATCCCCCACCGCCGGCGGCAAGAAGGACCTCCGGCGCCTGCCGCACGTGTACAG…	cdna|est|omrna|protein	good	1	12254263
10899	gb|TC294939	A_92_P009991	TC294939	GRMZM2G168163	0	715	186	376	93	0.001	3.94	0	5.05	Os09g0462700	Similar to RNA Binding Protein 47. Similar to H0818E04.14 protein.	0	LOC_Os09g28810	RNA recognition motif containing protein, putative, expressed	0		A_92_P009991	sense gene model	No EST. cDNA result. B73 result agrees with cDNA result.	A	cDNA	60	1 of 1	2	186898260	186898319	2.07	yes	UTR	1	TATTGACTGGCCACGTACGGTATGTCGAAATCAACGACAAAAGGAATTTTCGATGACCTG	1	202	134	TC294939	NA	NA	NA	1691 similar to UP:Q93YF1_TOBAC (Q93YF1) Nucleic acid binding protein, partial (61%)	GRMZM2G168163_T02	CACTCGCGTCCAAATTCTCTCCTCACCACACCACCTCTCCCTCCGACGCACGGGTGCATCGCAGTGCTAGATAGAGTGACCCCAGTTCGCGGCGGCTCAATTCGTGCCGTTCCACGCCGTCGTGCAGTCGCCGCAGCTGGCGGCACCTGTGCCAGCGGTCGTCCTGGGATCGCCGGCGCCGCATCAGGCCGGGCAGGAGGAGAACAAGACCATCTGGGTTGGTGATCTCCATTTCTGGATGGACGAGAATTATCTGCACAACTGCTTCGGCTACACCGGCGAGGTTGTGGCAATTAAAGTTATCCGGAATAAGCAGACCGGACAGTCTGAAGGATACGGATTTGTTGAGTTCTACAGCCATGCTGCAGCTGAAAGGGTTCTTGAAGGGTTTTCTGGTCA…	cdna	good	2	186893558
488	gb|TC311765	A_92_P000361	TC311765	GRMZM2G347190	0	764	267	1989	297	0.003	3.91	0	8.67	Os01g0166800	Conserved hypothetical protein.	0	LOC_Os01g07260	expressed protein	0		A_92_P000361	sense gene model	No EST. cDNA result. B73 result agrees with cDNA result.	A	cDNA	60	1 of 1	3	13685073	13685125	3.04	yes	CDS	2	AACTTACCAGATGATTCAGGATGAAATGGTCAGTGCCATGCGTGATGATAGGAGCTTGGG	1	264	45	TC311765	NA	NA	NA	2132 weakly similar to UP:Q501D5_ARATH (Q501D5) At2g40550, partial (35%)	GRMZM5G804783_T02	CTCGCCTGCCCACCTCCCTCGCCATCGCTAGTCTCAAACCACAACCCTAGAGAAGAAGAAGAGAGAGAGAAAGGGAGATGGTGGGGCTGCAGTACGATCTCGTCGGGAACCCATTGGGCGCGGTGCGCGCCACCTTCGAGAGGACGGCCGCCGCCGCTGCAGCGCAGTCTGGAGGAGCTGACCCTGTGGCGGCGTTCCGTGGCAAAGACTGGGGCGCCGGTGACCTCTTCCGCTCCTTCCTCTTCGAGCAAGACGGTCTTGGCAAGGTTCCGGTGTTGGATTCGTCAAATCTTGGATTGATCAAACCGAACACCCTGGTCCGGTATCGGGGAATGGTTCAGGATATGCTTGGGAATGAGTACTACATTGGTGCTTTCAAGGATGGGTCAACTTGGAGGA…	est|mrna	good	3	13681599
36919	gb|TC314752	A_92_P034496	TC314752	GRMZM2G467134	2e-150	426	152	115	34	0.002	3.86	0.004	3.73	Os11g0107450	Conserved hypothetical protein.	2e-43	LOC_Os11g01594	conserved hypothetical protein	4e-43		A_92_P034496	EST	EST result. No valid cDNA result. B73 result (EST vs genome) agrees with EST result.	E	EST	0	1 of 1	3	229558230	229556738	3.09	no info	NA	2	AGAAGGCGCTGAAGGTCTATGTGAAACGGTTACAAGCTGTTTTTTTCCGCTGGAGCAAAA	1	49	114	TC314752	TCATCAAAGCCGCCGCCGCCGCCGTCGCCTCAGCTCGCTCCGGCCGCCTCTGCCTCCCCTGCCTCTGAGGATTTGCTTGGGGAGAGACTTATTATGAGATTCGCGGGTTGGTACCTGAAGATCGCGGCGGTAGGGGCCTCCATTGGCGCCGCCATGGAGCTCTTCATGATCCACACGGGCTTCTACGAGAAGGTAACTGTCTTGGAGTCAGAAAAACGAGCTTGGGAAAGCAGTCCAGAGGCCCAAGCAATGAGAGAAGCTCTCAATCCATGGCGCAAGCATGATGAACAAGACCAACAGAAGTAGTCAAGTTTTATCTGTCTTGTCGAGTGTCTGTGCCCCCCATCCGTAGACCCATGAATGAGGTACTATTAGTGTCAATCTTCTGCATTTGGTGAA…	-	-	585 similar to PRF:NP_191804.1:15228761:NP_191804 expressed protein (Arabidopsis thaliana), partial (81%)	GRMZM2G467134_T01	CAACCGAGGGCTCGGATGTTAGATTCATTGTGCACATACACTCTCTGGGTCATCAACGGGCGGCTTCATCGAGGCGTAGAGGTCGTGCTCGACATAGCTGTCGTAGACGACGAGAGGAGGATGCGTGGACTCCACCACCTCCACCTGCGGCTGTGGGTCCTTCAACTCGATGGTGCTGGACACCGTCGCGGTAGACGTCTGTGACCTCTGTGACGACCGACTTCCCACCACGGCGACCGCATCGTGGGAGACTCCTCCACCGAGACGGAGTAGAGCGACGGCGGTGGCAGCGGCAGGAGGTCAAGGATATACGTCTGTAAACCGCGGACGGGGCTCGGGCGTGCGCAGCGGCTGCAGGTCTCGCCAGCGTCGGCGTCGGCGAGGTCGCCGCCATGGGCG…	cdna|est|omrna|protein	good	3	229554619
23753	gb|TC279826	A_92_P022065	TC279826	GRMZM2G366287	1e-164	799	239	414	85	0.001	3.83	0	5.98	Os02g0797200	Similar to 60S ribosomal protein L39.	3e-63	LOC_Os02g55370	60S ribosomal protein L39, putative, expressed	1e-60		A_92_P022065	sense gene model	No EST. cDNA result. B73 result agrees with cDNA result.	A	cDNA	60	1 of 1	6	51729685	51729744	6.01	yes	UTR	2	TAATCAGTTGATCTCGAGCTGATTGTTTTGCCTTAATCAGTCTGATCGTACATGGTTGTC	1	127	95	TC279826	NA	NA	NA	490 UP:RL39_MAIZE (P51425) 60S ribosomal protein L39, complete	GRMZM2G366287_T01	ATAATTAAGCCCAAACTACTTTCAGCCCATCCAGCCCATTTCACCCGTTCCTCTGCGATAAAAACCCTGCGGCCTCCTCCGTCCACAGAATCTCTCCGTCCGATCCAAGGGTTTCCGTGTTCCGTCGTCTCCGCCGCCGAAACCATGCCGTCCCACAAGACCTTCCGGATCAAGAAGAAGCTGGCCAAGAAGATGCGCCAGAACCGCCCCATCCCCTACTGGATCCGCATGCGCACCGACAATACCATCAGGTACAACGCCAAGCGCAGGCACTGGCGACGCACGAAGCTCGGCTTCTGAGCGGTGGAAGAGATGATGGCCAACGATGCTTGTGGAGGATAGAGCTCTGCAAAAGCTAGGAAGCTCTTGTTTAAGATTTTGTTGTGTTAAAGGGAGCTG…	cdna|est|omrna|protein	no_start	6	51729011
31340	gb|TC284364	A_92_P029221	TC284364	GRMZM2G532387	0	13221	3548	10144	2162	0.001	3.83	0	4.63	.	.	.	LOC_Os03g40130	universal stress protein domain containing protein, putative	1e-34		A_92_P029221	sense gene model	cDNA and EST results agree. B73 result agrees with cDNA result.	A	cDNA	60	1 of 1	1	248750590	248750530	1.08	yes	UTR	2	TGCCTCTGCTGCTGCAAAGCTAGCTATATGAATCCAAACGGTGAGCAATCAAAACTTCAG	1	82	52	TC284364	CCGGGAGCGCAGGAGGAGGCGCGTGCTACGTCAACGGCAACGGCAACGGCGAGCTGATGGTGGAGGTCGTCGTCGGCAGCGGAAAGGGCGGCGGCGGTGGGCGGCGGGTCATGGTGCTGGCCGACGGCCGCGCCGAGGCCGCCGGCGCGCTCCAGTGGGCGCTGTCGCAGGCCGTCCGGAGCGACGACACCGTCGTCCTCCTCGCCGTCGCCAAGCCGCCGGTCGCCCGAGACGGTCGGTCGGTCGTCTCTCTGCTTGGTCTCATGTGTCGCGTCGCGCGTCGTCGGCGATAGATTTGCTTGTTTCTTTCACCACGACGCTGACTGGAATTTTCTTTTTCCCGTCGAACATAACGTTTCAGACGAGATCATCACGCACAAATGCAGGTGAAGGTGGAGA…	-	-	1069 homologue to UP:Q9VYD8_DROME (Q9VYD8) CG1987-PA (RE47308p), partial (11%)	GRMZM2G532387_T01	TGCTGGGCACCGGCGGGACAACGACGATGGGCAGGAGGCTGCCAGCGGGCGGCGGCGCTGTGCGGTAGCGCCCGGGCGGCGGCGACGCGGGTGAGGAAGAAGCGGGTGCAGCGGCGGGCGCCGCCGTCGTCGTCCTCCAAGCTCCCTGCGGCACCGCCCAGCGGCGGCGGCAAGGCCGGGAGCGCAGGGAGGAGGCGCGTGCTACGTCAACGGCAACGGCAACGGCGAGCTGATGGTGGGAGGTCGTCGTCGGCAGCGGAAAGGGCGGCGGCGGTGGGCGGCGGGTCATGGTGCTGGGCCGACGGCCGCGCCGAGGCCGCCGGCGCGCTCCAGTGGGCGCTGTCGCAGGCCGTCCGGAGCGACGACACCGTCGTCCTCCTCGCCGTCGCCAAGCCGCCG…	est|omrna|protein	no_start	1	248750164
14037	gb|TC286872	A_92_P012945	TC286872	GRMZM2G027821	0	862	241	995	264	0.001	3.83	0.001	4.68	Os03g0157300	Protein of unknown function Cys-rich family protein. Protein of unknown function Cys-rich family protein.	1e-80	LOC_Os03g06120	PLAC8 family protein, expressed	2e-80		A_92_P012945	inconclusive	No EST. cDNA result. No valid B73 result.	B	cDNA	49	1 of 1	1	None	None	1.01	yes	NA	5	ACATCGGTTAACACCGTCAGTTATGGGCAAAAAAGTTCTTTGTGCGTGTGCCTGTACTAC	1	184	147	TC286872	NA	NA	NA	1166 similar to PRF:NP_195317.2:30690525:NP_195317 expressed protein (Arabidopsis thaliana), partial (38%)	GRMZM2G027821_T01	CGCCGAAGCAACCGGTGAGGAGGGAGGGGAGGGGCTGGCCGCATCCACTCTCCCCTTCCACTTGCAGGCATTGCCTGTTCTCCACTCCAGTTCCCAGCTCCGCAGCTCGAGGACGGAACGGAGGGAGATAGGGCCAGGGGAAGGGACGGAGAGCCCCGTCTCCAATTCACAACACTGCCACGGCCGGAGCCGGAGGAGGAAGGCGCCAGCCGTAGTCCACAGGCAACGCAAGGGAATGCCACTGTTCTAGTCTCGCTCTCGCAGATCTGCTCCGCCGCGCCCTGTTCACCGGGAATTCTGGAGCTGAGGGCGCAGGTTCGAGCAGAAGCTCGGAGCATGGCCATGGCCGAGGGGGAGAAGCACCATGCCCGGTGCCGGTGGTAGGTAGGGCTCTCTGAT…	cdna|est	good	1	11982320
17342	gb|TC300288	A_92_P016018	TC300288	GRMZM2G311036	0	1570	500	3862	324	0.002	3.81	0	20.6	Os12g0445300	Winged helix repressor DNA-binding domain containing protein.	3e-07	LOC_Os06g16960	O-methyltransferase, putative	4e-08		A_92_P016018	sense gene model	No EST. cDNA result. B73 result agrees with cDNA result.	A	cDNA	60	1 of 1	1	66306876	66306935	1.04	yes	UTR	1	GTTTTTGTTAATGTGGTGTTATGAAGCGCATTTCAAGTTACAAGCGTACCAGTGGCGGAC	1	164	168	TC300288	NA	NA	NA	1475 weakly similar to UP:Q6EPG8_ORYSA (Q6EPG8) Flavonoid 7-O-methyltransferase-like, partial (69%)	GRMZM2G311036_T01	CATGCATGTGCAAATGGCTGCTACGCGCCTACGCTGCAGTCGTAGAGACACTATAAATAAACACCAGGTTCCATTCGTCTCTGCAGTCTCACCCACAAGAGACACAAACCTAGCGCAACAAGCAATCGAAAAAGAGATTTGGCTACAACCAATTAACCATATTGGCCAGCAGTGTACGTGGGAACGATGGCCCTCATGCAGGAGAGTAGTAGCCAGGATTTGCTCCAAGCTCACGACGAGCTCTTGCACCATTCCCTGTGCTTCGCCAAATCGCTCGCGCTCGCCGTGGCGCTAGACCTCCGCATCCCCGACGCGATCCACCACCACGGGGCCGGCGGCGCCACCCTTCTCCAGATCCTCGCCGAGACTGCGCTCCACCCAAGCAAGCTTCGCGCCCTT…	cdna|est|omrna|protein	good	1	66304872
1293	gb|TC298612	A_92_P001015	TC298612	GRMZM2G391272	0	153117	45595	226078	90503	0.002	3.81	0.019	3	Os04g0554500	Similar to RCc3 protein.	3e-117	LOC_Os04g46810	LTPL120 - Protease inhibitor/seed storage/LTP family protein precursor, expressed	5e-117		A_92_P001015	sense gene model	cDNA and EST results agree. B73 result agrees with cDNA result.	A	cDNA	60	1 of 1	10	138831954	138831895	10.06	yes	UTR	1	CGCTGAAGAGTGTAGCTGGATCGTTTGGATTCAGATTTATTTGGTTTGTATCGTTTGTAC	1	259	135	TC298612	ATTGTGTTGGGGCGCTTATTAGCAGTCGGGTTATTAATATAAGGCCGCCCAGCCAGCCTAATCACTCCGCATAATTCGTGCTTGTGATCGAGCAGCTGTCGCTGTGTGTGTATAATGGCACTGGCAGGCAAGGCATCGGTCGCGCTGTTCCTCGCCGTGAACCTGGCGGTGTTCATCGCCATGGCCAGCGCCTGCGGTGGCAACTGCCCCACGCCGACCCCGTCCACCCCGTCGACGCCGACCCCGACGCCGGCCTCGTTCGGCAAGTGCCCCCGCGACGCGCTCAAGCTGGGCGTGTGCGCCAACGTGCTGGGACTGATCAAGGCCAAGGTGGGCGTGCCGCCCACGGAGCCATGCTGCCGGCTGCTGGAGGGGCTCGTCGACCTCGAGGCCGCCGTG…	-	-	755 similar to UP:Q40721_ORYSA (Q40721) RCc3 protein, partial (84%)	GRMZM2G391272_T01	ACCATCACATCACAGGCGCTTATTAGCAGTCGGGTTATTAATATAAGGCCGCCCAGCCAGCCTAATCACTCCGCATAATTCGTGCTTGTGATCGAGCAGCTGTCGCTGTGTGTGTATAATGGCACTGGCAGGCAAGGCATCGGTCGCGCTGTTCCTCGCCGTGAACCTGGCGGTGTTCATCGCCATGGCCAGCGCCTGCGGTGGCAACTGCCCCACGCCGACCCCGTCCACCCCGTCGACGCCGACCCCGACGCCGGCCTCGTTCGGCAAGTGCCCCCGCGACGCGCTCAAGCTGGGCGTGTGCGCCAACGTGCTGGGACTGATCAAGGCCAAGGTGGGCGTGCCGCCCACGGAGCCATGCTGCCGGCTGCTGGAGGGGCTCGTCGACCTCGAGGCCGC…	est|omrna|protein	good	10	138831642
4539	gb|TC304115	A_92_P003999	TC304115	GRMZM2G178663	1e-127	9833	2700	7098	3339	0.001	3.78	0.048	2.31	Os03g0364700	Transcription elongation factor, TFIIS/CRSP70, N-terminal domain containing protein.	9e-09	LOC_Os03g24950	expressed protein	2e-08		A_92_P003999	sense gene model	cDNA and EST results agree. B73 result agrees with cDNA result.	A	cDNA	49	1 of 1	9	127646184	127646134	9.05	yes	UTR	2	GCTGATCCCGTCCACCCCATCCATGCTTTTCGCTAGTTCTGGAGACTCGCCATGATCCAC	1	240	103	TC304115	GAATTCCATTGTGTTGGGGTCCAGGGAGACCTCAGGTGTCGCAGATGGGGAGGCCGAGATGCTCGGAGGTGAAGCCAGAGCAGCAGCAGCAGCAGCGAGACGTCTCGGTGGCTCAAAGAAGACCGAAACCGACAGTGCCTAAGCCGCCGCCAACTGAGCATGATGAATATCCAGTCCGGGCGAAGCAACAGCAACAGCTTGCAAAGGATGGCAAGCTGGAGGCTACGAAGCGTAAGCTACAGGAGGGTTACCAAGAATTCAACAACGCGAAGAAGCAGCGGACGATCCAGATGGTGGATCCTCAGGACCTGCCGAAGCAAGGGAGCCGGAACCTGGCGCTGAGCGGCAAGCCGAGGAACAACAGCAGCATCAGGAATCGGCTGGCCGTCCGCCGCTGAC…	-	-	613 similar to PRF:NP_196133.3:42567655:NP_196133 transcription elongation factor-related (Arabidopsis thaliana), partial (6%)	GRMZM2G178663_T02	CTCGGCCGTGCTTTGCTCGGCCCACCCAACCCCGTCCCTATCGCCCCCCATCGTCTCCCTCACCACCAGTCACCACCGCCAGCTCCCCGCCTCTGCCTCCTCCAGGCGACCAGGCCCCCAGCTTTGGCGTCGACGGACAGATACAGCGGCGCCATTTCCAAAGAGAGACACAGATCGCGCTGCCCAAGGAAAAGAAGCCGCGCCTTCTCCCCTCTCCCTTCTTTCTTCCCTTTTATTGACGGGATCGTCCGCCGGTTCCATTCCAACACTAATTCCTCACGGGGGTTCCATTTGGATTCGGCCTGGATCCGCGAGATCAAGAAAAACGCCTGCAATTAAACTGCCAAGATTAACAAGAAAAATATAACCAACCTTGATTGGCTGCAATAATCTTTCTTC…	cdna	good	9	127645968
27936	gb|TC303206	A_92_P026002	TC303206	GRMZM2G460472	0	580	178	411	30	0.001	3.74	0	16.46	Os11g0158500	Basic helix-loop-helix dimerisation region bHLH domain containing protein.	5e-82	LOC_Os11g06010	helix-loop-helix DNA-binding protein, putative, expressed	8e-82		A_92_P026002	sense gene model	cDNA and EST results agree. B73 result agrees with cDNA result.	A	cDNA	38	1 of 1	2	140657535	140657473	2.07	yes	UTR	2	TTTCACACACACAGAAAGATGGAATGCCACCTTTGTTATGTCTCTTCACATCAGAACCAG	1	102	60	TC303206	ANGTTCCGGTCCGNATTCCCGCTCGACCCCGCGTCCGGGGCTTTTTGGGCTTTTGATGTCGGCTCTCAGCCTATGACATGTCCGATCATTGTCGAGGATCTTGACCGACCTCGTCAAATGCTTGTGGAGATGCTCTGCGAGGATAGAGGAATCTTCTTGGAGATAGCTGATTTCATCAAAGGACTTGGACTGACTATCTTGAGGGGTGTGATGGAAACACGCAAAAGTAAAATCTGGGCACGATTCACTGTTGAGGCGAACCGGGACGTAACCAGAATGGAGATATTCCTATCGCTTGTGCGCTTATTGGAGCCAAATTGTGATGGCAGTGGAGCGGCGGACAACACTAACAACATGAACATGCATCTTGGTTTGGTGCACCAACCTGTCATCCCAGCA…	-	-	843 similar to UP:Q5N9E6_ORYSA (Q5N9E6) BHLH transcription factor-like protein, partial (10%)	GRMZM2G460472_T01	CAACAGTGACACCAGCACAAGCAAGGAGAGGCATAGGGAGGAGAGCAGCCAGCAGCAGGAAAGCTGAGCAGCCGTCAGCTGAGAGCTAGAGCAAGAGCATCCACCAGTGGCGGCAGCAGCTAGCGACAAAGGCTGAATCCGAGAGTGCGCGCCGCAGCCGTGGCTGCCGTCCCAGGCGCCGCTGCCGCTTGTGAGAGGCGCTCGTCTTGTATTCACGAGGAGGGCGACGATCTCCCGCGCGGCAAAGGAACTAACCACTGGCCCCGCCCTGTGATGGCTGCTGTCCGTGCCCCGGCGGCGAAGGGAGGTGTAGGTGCTCCGGAGGCGGCGGCGTGGAGTGGCAGTGGTCTCCGCGCGAACCAGGCCGGGCGCGCCAGCTGCCGCGGCGCCTAGAGCGAG…	cdna|est|omrna|protein	good	2	140657254
15840	gb|AI947804	A_92_P014610	AI947804	GRMZM2G394027	0	5139	1418	4332	1062	0.001	3.73	0.001	4.15	Os09g0488700	Conserved hypothetical protein.	6e-22	LOC_Os09g31370	expressed protein	1e-21		A_92_P014610	sense gene model	cDNA and EST results agree. B73 result agrees with cDNA result.	A	cDNA	60	1 of 1	7	133051600	133051659	7.03	yes	UTR	2	TGGGTGTGATTCCAGGTTTCAATTTTGTCATACAGGCGGCTGATGTGCATACATATGTTT	1	173	112	AI947804	ATTTTCAGTTCAGGGGCAGTCCGCTGCTTCGACACCATCTCCCTCAGCCAGAAACTCTCCTTGCACCGCCTCGCAGTGCGCCCCATCCAGCTGCATCTACTTGCCTGGGAGAAGCCTTCTGCTCCCAACCCAGCAGAGAGGGCCGTGCGTTCCCCAAAGCTCACCATGCCTTCAACGCTGCTCCCTCACCTACAGCAAAACCTTGTGGAGACCATAGAAGGCGGAGTAGATGCTGAAGAGGAGTACGTGGGGAATTTGTCGTTTCGGATCGATGATATCTTATTTGAAGAGCAGCTGGGTGTGATTCCAGGTTTCAATTTTGTCATACAGGCGGCTGATGTGCATACATATGTTTTCATCTTGTCTAGTTCTCTAGGGCGGTAATGCTCAGTTCTGTGC…	B73	603028F11.x1 603 - stressed root cDNA library from Wang/Bohnert lab Zea mays cDNA, mRNA sequence.	550 similar to PRF:NP_567387.1:18413742:NP_567387 expressed protein (Arabidopsis thaliana), partial (6%)	GRMZM2G394027_T01	GTGGAGCGTGGACCGGAGCGAAGAGAGTACGAGCAGAGGAGACCGAGGAAATCTCGGGACGTGCCCGCTGCCGACCGATCGGGGGCTCGAACCCGGCGCGTCCGAGATCCACGAGCGGAATCTATCCAGGCTCACACTCACTGCCTCAGGTGTGTCACGGGCGGCACCCGGGGGCGCGTCCCCGGCCGCCGTCCATCCACTCGACAAAAAGCAACCGAGACGAGGGCGGTCCTTTCTCCGGGCTCTGGTAGGGGAGGGGAAGGGGAGGAGCAGAGCCGGGAGCCATGGCGGAGCCGGGCGACGGGAGTAGGCGGCGGCGGGAGGCGGAGGCGCCGGTGGTGGCGCTGGAGTGCGTGGCGGGGAGCTCCAAGGCGGAGGAGTGGGGAGGCGGCGCGGGCG…	est|omrna|protein	good	7	133047658
31915	gb|TC292448	A_92_P029762	TC292448	GRMZM2G010257	7e-142	7480	2046	12632	1726	0.001	3.73	0	10.43	Os01g0191100	Similar to Acidic ribosomal protein P2a-4 (Fragment).	3e-30	LOC_Os01g09510	60S acidic ribosomal protein, putative, expressed	6e-30		A_92_P029762	sense gene model	No EST. cDNA result. B73 result agrees with cDNA result.	A	cDNA	60	1 of 1	2	2547668	2547727	2.01	yes	UTR	1	TGGAACCAGAGGAAAATCGTAGTCGTTGCTTGGACTTTAACCTCGTTTTATGTTGGAAAC	1	79	91	TC292448	NA	NA	NA	703 homologue to PIR:S65781:S54179 acidic ribosomal protein P2 - maize (Zea mays), complete	GRMZM2G010257_T01	ATATATGTGCACACTGCGAAGCAATCCTAACCGCCACCAGCATCCGCCTCTCTTCTCAGTGCCAGCCGCCGTGCGCTCGCTCTCTCTGTCCCTCAAGGCCTTCGCCGGCGAAGAGCGCCTAGTCACCCACCAGGATGAAGTTTGTTGCTGCTTACCTGCTTGCTGTCCTTGCTGGGAACTCCAGCCCCTCTGCTGAGGACTTGACGGCCATTCTGGAGTCAGTTGGCTGTGAAGTTGACAATGAAAAGATGGAGCTCCTGCTGTCCCAACTGAGCGGTAAGGACATTACCGAGCTCATTGCTGCGGGCAGGGAGAAGTTTGCTTCAGTCCCATGCGGCGGCGGCGGCGGTATGGCTGTGGCAGCAGCTGGCCCTGCTGCTGGCGGAGCTGCTCCTGCAG…	cdna|est|omrna|protein	good	2	2545896
3070	gb|TC295476	A_92_P002605	TC295476	AC208341.4	3e-113	3635	1053	3037	162	0.001	3.72	0	20.24	Os05g0453300	Hypothetical conserved gene.	4e-45	LOC_Os05g37930	expressed protein	8e-45		A_92_P002605	sense gene model	cDNA and EST results agree. B73 result agrees with cDNA result.	A	cDNA	60	1 of 1	8	96270639	96270698	8.03	yes	UTR	1	AGTGAAGAAAACCCATAATGTCGTCCGGTGGTTTGGGGGAAGTGTAACAAATAATAAGTG	1	248	152	TC295476	CACACTCTCTTTCTCGCCCGTCCCACCTCTTTTCGCTGATAAGCACGCCGCCTTCTCCAGCCCGTCCACCCCCGCCGCTGCAGGTCCCGGGCGCTGCTCCCCACCACCGGCGGAAAAATGTCGACGGAGTGTTCGGACCTCGGGGACGAGTTCTGGCTGCCGGAGGAGTTCCTGGACGACGACTTCTTCTCCGAGGAGGAGAAGGCGGCCGTGGCGGCCAGGAGCGAGAGCGACGAGGAGGACAGCCTGGCGGGGCTCTCGCGCAGGCTCGCGGGCCTCCTCGGCGACGACGGGGAGCGGAAGCCGCCTACCGCCAAGGCGGAGGTGGCGGTGATTGGGTCGCCGCAGTCGACGCTGTGCGGGCTGCCCAAGTCGGGCCAGGAGAGCCCCAACGGCGGG…	-	-	781 similar to UP:Q75NZ5_CHLRE (Q75NZ5) Low-CO2 inducible Myb transcription factor LCR1, partial (3%)	GRMZM5G821139_T02	CACAGCCCCTCGCCGTCCATCGACATTCTCCCTCCGGCCTCACACTCTCTTTCTCGCCCGTCCCACCTCTTTTCGCTGATAAGCACGCCGCCTTCTCCAGCCCGTCCACCCCCGCCGCTGCAGGTCCCGGGCGCTGCTCCCCACCACCGGCGGAAAAATGTCGACGGAGTGTTCGGACCTCGGGGACGAGTTCTGGCTGCCGGAGGAGTTCCTGGACGACGACTTCTTCTCCGAGGAGGAGAAGGCGGCCGTGGCGGCCAGGAGCGAGAGCGACGAGGAGGACAGCCTGGCGGGGCTCTCGCGCAGGCTCGCGGGCCTCCTCGGCGACGACGGGGAGCGGAAGCCGCCTACCGCCAAGCAGGCGGAGGTGGCGGTGATTGGGTCGCCGCAGTCGACGCT…	est	good	8	96268760
44728	gb|TC295526	A_92_P041674	TC295526	GRMZM2G122476	3e-112	332	111	287	119	0.002	3.71	0.025	2.64	Os06g0618300	Conserved hypothetical protein.	4e-32	LOC_Os06g41410	expressed protein	7e-32		A_92_P041674	antisense gene model	cDNA and EST results agree. B73 result agrees with cDNA result.	A	cDNA	60	1 of 1	9	100310634	100310686	9.03	no	CDS	3	TTTGGCAAGCAGATGCGCCTCGTATCTCCGCAGCCTCTCCTCCATTCTCGCCTTGTACGA	1	3	136	TC295526	GATGAAAACCAATAGATTGCAAAGCAGAGTACGTGCGGATAGACATCAAAGTATATTCATATTTGGCGTTCATACATTGACCCCAACCTTGCGCTCGAATGGTGCATTTTTCTTGATACCAAAAAAAGAAGACAGCAACAAGCAAAAAGTACATGTCGATCTTATGTCTCTACATCTGAAAAAACGAGTGGACGGACTCCTTGGCCCCAGTGCCCTATGTTATTCTAACAGCTTGGAAAAGAGCAGGCGCAAGAGGGGAAGAATGTCGGTGTCACGAGTCGGGCAGGAACTGGGCTTTATCCTCCCGCTGTGCCTCGTCCTGCAACTGCTGCGACTCCTTGGCTTTGGCAAGCAGATGCGCCTCGTATCTCCGCAGCCTCTCCTCCATTCTCGCCTTGT…	-	-	542 similar to PRF:NP_188480.1:15229658:NP_188480 expressed protein (Arabidopsis thaliana), partial (60%)	GRMZM2G122476_T01	GCCCTGATTTCCGCTCGTCTTGCTCTCGCACCCTTCCCACTGCCGGCGGCGGCTGAAGGCGGCGCGGTATCAGCTTGGTGATTTGTGAGCGATGGCGCCGCCGGGGTCGCGGCGGTGGGCTTACGTGCGCGTGATGGCCGGCACCATCCTCGGTGGCGTACTTGGATTCTACGTCATGCACCGCGTCGAGACCTCGTACAAGGCGAGAATGGAGGAGAGGCTGCGGAGATACGAGGCGCATCTGCTTGCCAAAGCCAAGGAGTCGCAGCAGTTGCAGGACGAGGCACAGCGGGAGGATAAAGCCCAGTTCCTGCCCGACTCGTGACACCGACATTCTTCCCCTCTTGCGCCTGCTCTTTTCCAAGCTGTTAGAATAACATAGGGCACTGGGGCCAAGGA…	cdna|est|protein	good	9	100308859
23397	gb|TC293599	A_92_P021731	TC293599	GRMZM2G039886	0	7864	2128	5378	1432	0.001	3.68	0.001	3.86	Os05g0562300	Similar to DnaJ-like protein.	2e-157	LOC_Os05g48810	dnaJ domain containing protein, expressed	3e-157		A_92_P021731	sense gene model	No EST. cDNA result. B73 result agrees with cDNA result.	A	cDNA	60	1 of 1	6	164377336	164377277	6.07	yes	UTR	1	GACGATGACGAGGCCACCAAGTGTTGAGTACAGAACAGCTACTGTTGTACGGTGTATGGT	1	129	127	TC293599	NA	NA	NA	1795 similar to UP:Q9SP09_TOBAC (Q9SP09) DnaJ-like protein, partial (90%)	GRMZM2G039886_T01	CAGAATACATGAATGAGAATATCAGTTCCTCCTATATCTTTGTGTCTCCTGTGTTTGTGATTCCACTTCTAGTTAAGTAGCCTTTGGACTACACTCGGTAGCAAAGGGTTCTTAACAGGGAGAGCTCCACCTGGGCTGCGCCCCTAGATTCCGCGCGCAGTTTCCTGCGCCTTCCAGAAGCTTCCACACCCGTCTCCAGACCGGTCTCGTCGGCTCGTCGCTTCGTCTATCCAGACGCTTCTCTCATCCCCTTTTCTCTCCCCTCCTCTCCTCCCGTCTCCTACCCCGAACCAACCAAACCTCACCGAATCGCAACGACAGCGAGAACGTCCAAACGAGCGCGAGTCTCCGGCGATAACCAAGAGCGCGGGCACGCAAAGCGGCGAAGCGGGAAGGAAG…	cdna|est|omrna|protein	good	6	164377053
32654	gb|TC307519	A_92_P030461	TC307519	GRMZM2G002858	0	11232	3253	13394	3270	0.001	3.56	0.001	4.15	Os01g0760900	Conserved hypothetical protein.	3e-41	LOC_Os01g55560	ABIL3, putative, expressed	5e-41		A_92_P030461	sense gene model	No EST. cDNA result. B73 result agrees with cDNA result.	A	cDNA	60	1 of 1	8	173413400	173413459	8.09	yes	UTR	2	TTTCCCCCCTTTGGATAGTCTTTTCTTTCGTGGTACTATTGGTCCTACCGGTCATGCAGC	1	74	144	TC307519	NA	NA	NA	1371 similar to UP:Q4NZF2_9DELT (Q4NZF2) PE-PGRS family protein, partial (4%)	GRMZM2G002858_T03	AAACAAAACGCTAGACACAAGAATCCAACCGGCACCATCTGAGCAAGTACCAGCGCGCCCGTGACGAGCCCTGCCCCTGCGCACGGCGCCGCGCCGTCCGAGCCTCTCGGTCGGTCCTCGACCTCGAGCTCGAGGAGGGAAGGAAACCCCGTCGTCTTCGCGCCATCGCGTGTGCGGACCCGCCGCCCCGCGCCAAAGGGAGGTCACGCGACCGCCTGCGCGCCTTGTCTCCTTGCCCCCGGTTTATTTGTCCCCGAACGCTCACAACTTCGCGCTCGTCTGCGTTTGCCATTTCTGTGCAAGGTAGCTTGCACCCATCGTGAAGCCGAGGGAGCGGCGACACATTGGTACCTGCTGTGCTGCAGTGCTCTCGTCCTGGTCGGAGATGGACGCTGAGGC…	est	good	8	173410054
22997	gb|TC290179	A_92_P021354	TC290179	GRMZM2G151496	0	452	139	296	126	0.001	3.53	0.043	2.36	Os06g0655500	Kelch-type beta propeller domain containing protein. Hypothetical conserved gene.	4e-11	LOC_Os06g44500	OsFBK17 - F-box domain and kelch repeat containing protein, expressed	7e-11		A_92_P021354	antisense gene model	No EST. cDNA result. B73 result agrees with cDNA result.	A	cDNA	60	1 of 1	9	108298376	108298317	9.04	no	UTR	2	GCCTGAAAAGAAAAATAAGTTCTACTGCTTGCACACTTCCTCGGCCCCACATGGAAGAAA	1	131	78	TC290179	NA	NA	NA	672 similar to UP:Q67W96_ORYSA (Q67W96) Kelch repeat containing F-box protein-like, partial (15%)	GRMZM2G151496_T01	CCCGCTTCAGGTTCCATTCCTCATCACCAAGCCGAACCACAGAGCTCCCCCACACCCACAGCGGGGTGAAGCGAATCGCATCAAATTCGACCGAAGAATCGCGCCGCTCGGCCCGGCCACCATGAGCTTCTCGTCCATGAGCAAGCAGCAGGTGCTGGACGCCGGTGACGGGGAGGGGGAGGAGGTCATGGAGCTCATCCCGGGCCTGCCGGAGGAGGTGGCCGAGAAGTGCCTCCTCCACCTGCCCTTCCTCTACCACCGCCTCTTCCGCACCGTCTCCTCCACCTGGAACCGCTTCCTCACGGACGCCCTGGCCAAGCCACTGCTGTTCCCTCACGCGGCGGGGGCGGGGACCGCGGCCACGGGGTCGGTGCCCTTCCTCTTCGCCCTCGCCTTTGA…	est|omrna|protein	good	9	108296686
17389	gb|TC311794	A_92_P016063	TC311794	GRMZM2G069678	0	1716	527	832	217	0.001	3.51	0.001	4.21	Os02g0567900	Similar to RNA Binding Protein 47.	0	LOC_Os02g35950	RNA recognition motif containing protein, putative, expressed	0		A_92_P016063	sense gene model	No EST. cDNA result. B73 result agrees with cDNA result.	A	cDNA	60	1 of 1	4	122878707	122878766	4.04	yes	UTR	1	CTCTCTGCTCAGTTTTCCTCCCTTGGAGGAAACGAGTTTTTGGTCCCAGTAAAAGCATAG	1	164	74	TC311794	NA	NA	NA	1294 weakly similar to UP:Q93YF1_TOBAC (Q93YF1) Nucleic acid binding protein, partial (61%)	GRMZM2G069678_T01	TCTCTCCTCTCTTTCCGCCTCCATCCGACCACCCCCGCGAGCTTCGACAGTTCGACACACGCGGCCGCCCCTTCCCGGCTCCAGCCACACCCCCCGGAGGCGGCGATGCAGATGGCAGCGGCAGTTGCCCCCACCGACGCCCCGGCCTCGGCGTCTGCGGCGGCGGCGCCCTCCCGCCCCCACGCGCACGCCGCGGCAGCGGTGGCGGCCGCGTCGCCTCACCCGCACGCACTGCATCCGCATCACCATATGCCGCAACCGCGGTGGGTGGTCATCCCATACCCTCCTCCACACCATCCCATGGTGGCCGCGCCGCCGCCACCTTCTCTGCAGTTTGTGAAGCATTTTACGCCGCCGTCCTCGGTAACACCGCCGCCGCCGACTGGATCCGGCGGGAAC…	cdna|est|omrna|protein	good	4	122869806
21884	gb|TC299080	A_92_P020299	TC299080	GRMZM2G076613	0	22865	6601	14583	6418	0.001	3.47	0.041	2.29	Os01g0810000	Similar to U3 small nucleolar RNA-associated protein 11. Utp11 family protein.	1e-30	LOC_Os01g59500	U3 small nucleolar RNA-associated protein 11, putative, expressed	2e-30		A_92_P020299	sense gene model	cDNA and EST results agree. B73 result agrees with cDNA result.	A	cDNA	60	1 of 1	9	82995712	82995771	9.03	yes	UTR	3	AATCAAATTGCTTGTTTGTTAGTAATTATTACCGCCTCCAACTAGGCTCTGTACGTCCAC	1	138	93	TC299080	ACTCACAAAAGTCTCATCCATAATCATAAATAAGACACATCTCATCCAGTACTAATAAGAGACAATATCTCATACATAGTCATAATAAAAGTCTCAAGTATCAGAACACAATAACATATAGCAGTAGGACACTTGTGCGGATGCTTGCATGAAATAGCTGACGATCTTGTGGACGTACAGAGCCTAGTTGGAGGCGGTAATAATTACTAACAAACAAGCAATTTGATTAATTCAAACAACATAGGCATGTGTGTGCACTCCTCCATGCATGTAGCTACAATCGACTGGGAATTCATTAGCCCTCTTAATAACGGTGGACATTTTACGACAACCCTCGCGCGCGCTCGATCCACTTAGTCTTTAGCACTTTATAGATTTTTTCCCATTCCAATTCAGTAA…	-	-	801 similar to UP:UTP11_ORYSA (Q8S1Z1) Probable U3 small nucleolar RNA-associated protein 11 (U3 snoRNA-associated protein 11), partial (27%)	GRMZM2G076613_T02	AACAGCCCACCACGTGACCACAGACAGCCAGATGGCTGAGAGCCTGAGACGGGCGACGCCCGCACGCCCGCACAAGCTGCTCCGGGCTCCGCTGCTAGGCTAGGGTTTGGACTTTGGATTGGAGCCGCACCGCCGCACCGCCACCGCAGCCGCCGCAGTGCCGCACAGCCGCCACTCCCGTCTTGGTCTTGCGGCCAGTCGCCCTCGGGCCTCGACCATCAGCCCCTCGCCCGCTCGCCGAGACACCGAGTCGGCATCGACCGTCGTCGCGTCTCCGAGGTCCAGCGCCTAGTGGCCCAGCTCCAAGCCTCCAGCCATCGGCGCCCGCCCTCCTCCGCCGAGACGCCGAGTGCCGAGCGCCCGAGCACCCCGGTCCCCAGCGCCCAACAAGCTAGCAGG…	cdna|est|omrna	good	9	82993273
22812	gb|TC296398	A_92_P021179	TC296398	GRMZM2G172159	0	13979	4608	15259	3438	0.002	3.45	0	4.55	.	.	.	.	.	.		A_92_P021179	sense gene model	cDNA and EST results agree. B73 result agrees with cDNA result.	A	cDNA	60	1 of 1	4	185496505	185496564	4.08	yes	CDS	1	CTCGCAGGAGGAGGACGTCAAATCCAGCTTGGAGAGGATCCGAGACCGAAGTGGTTGTGA	1	132	108	TC296398	ATATACACGATGGTCGACTTTTTTATTAGAAAAAAGAAAGGGAAAATACAAGTGAGGCTCTCGATCGAAGCACACGATGGAGGTGAAATCGCGTAAGCAATAGACAGACTGAGCCTAGTTAATTTGGAGTTGAGGGTAGCCGTGCGAGAATCTCGTTTGCTAGCTCGCGCACCTCGTCACAATCACAACCACTTCGGTCTCGGATCCTCTCCAAGCTGGATTTGACGTCCTCCTCCTGCGAGATTTCCTCGCACAGTGTGGCGCCGATCTCCGCAGAAGCGTTCCGCAGCAGCAGGCATGCCACCGCCAGTGATTCCTTAGTCACCACGGCGCCGTCGTCGTCGACTACTAGTCCTTGGCCCTTGCACAGCCGAGCCAAAGGCGACAGTGCCGCCAAGA…	-	-	638 weakly similar to UP:Q4URT1_XANC8 (Q4URT1) Curved DNA binding protein, partial (6%)	GRMZM2G172159_T01	GCCAGAACACGTACACTTGACATGAAAATGGCTCTTCTAACAAGCAGATGTGCCCCTCGGCTGCCTCTGCGGATCTGTCACACTGCTAGGGCTAGGGGAGGGCTGCTGGTGCCGCCTCAGCTGCTGCTGCCTCGTCAGGATAACTGGAAGAAGCTGCTACCACTGCAGCGCCCGCCCGCCCCTGCGCACCCGCGGCGGCTGTTCTGCTCGTTCAGCGATTTTCTGAAGGCAGCGGAAGCCGGTCCAGCGCGTCATGGCGCGCTACTGTCGTTCGCCGTGGCCCGGAACAGGCTCCAGGACGCCGTGGCGGGGAACCACCGGGACCGGGCGCTGGAAGCCCTTGCGGAGCTCAAGGCGTTCGCCGGCAGCGAGCACTACTACGGCGACGGCTACAGAGCG…	est	good	4	185495857
29389	gb|TC301296	A_92_P027370	TC301296	GRMZM2G160629	0	12429	3567	9832	3216	0.002	3.45	0.006	3.16	Os05g0323900	Manganese-superoxide dismutase precursor (EC 1.15.1.1).	0	LOC_Os05g25850	superoxide dismutase, mitochondrial precursor, putative, expressed	0		A_92_P027370	sense gene model	No EST. cDNA result. B73 result agrees with cDNA result.	A	cDNA	60	1 of 1	8	91844486	91844545	8.03	yes	UTR	2	TGCTTGCGTGCCACTCCACTTTCTGCTGCTCGTAGTGGCAGGCACATAGTATGTGCTTAA	1	94	43	TC301296	NA	NA	NA	1094 UP:SODM4_MAIZE (P41980) Superoxide dismutase [Mn] 3.4, mitochondrial precursor , complete	GRMZM2G124455_T02	ATCTAGTCTAGTACACGAATCACGAACGCGTCCACCTGCGCGCATCGCCACGCAGGTTCTCTCCACCAAACCTTAACCTCCCCTTCCAGAAACCCTCCAAGAGGCAGCTCAAAGGAATAGTGAGCCGCCCCGCCGCTCCTCAGCCATCCTCTCCATCTCGGTGTCACACACTCCGCATACGCACCTACGAGAGTCGAGTGACAGCGAGCGAGCGAGCGAGCGAAGCCATGGCTCTCCGCACCCTGGCATCGAAGAACGCCCTATCCTTCGCGCTCGGCGGCGCGGCCCGGCCGTCGGCGGCGTCCGCGAGGGGGGTGACGACGGTCGCGCTCCCCGACCTCTCCTACGACTTCGGCGCGCTGGAGCCGGCCATCTCGGGGGAGATCATGCGCCTGCACC…	est	good	8	91831315
44771	gb|TC286392	A_92_P041715	TC286392	GRMZM2G051630	0	1324	401	1344	139	0.002	3.45	0	12.95	Os05g0208000	Similar to 2-oxoglutarate/malate translocator. Similar to Mitochondrial 2-oxoglutarate/malate carrier protein. Similar to 2-oxoglutarate/malate translocator. Similar to Mitochondrial 2-oxoglutarate/malate carrier protein.	0	LOC_Os05g11780	mitochondrial carrier protein, putative, expressed	0		A_92_P041715	ambiguous	No EST. cDNA result. B73 result agrees with cDNA result.	A	cDNA	60	1 of 2	6	131159619	131159560	6.05	yes	UTR	4	TTTTTTGTAATGGAAACGATGGGAATTGATCAACTGTGAGATTATGTTCTCGGCCTGCTC	1	3	50	TC286392	NA	NA	NA	1513 homologue to UP:Q66PW8_SACOF (Q66PW8) Mitochondrial 2-oxoglutarate:malate translocator, partial (98%)	GRMZM2G051630_T01	GCAACAACCATTTCTTCTTCCTTTTTCTATATCGCGTTACGTCCCTCCCTACCCAGCGATCTAGGCCGCCGCCTCTCCTACTGCATCTCCCTCGCTCTCGTCGCCTCGTTCGCTTCGCCTCCTCCCCGCCCCGCCCCGAGCCGAGCAGAGCGCAGCCCTATCCGGAGCTGGGATGGCGGACGCGAAGCAGCAGCAGCAGCAGCCACAGCAGGCGGCAGCGGCAGCCACCGGCGTGTGGAAGACGGTCAAGCCCTTCGTTAACGGCGGGGCCTCTGGGATGCTCGCGACCTGCGTCATCCAGCCTATCGACATGGTCAAGGTGAGGATCCAATTGGGTGAGGGCTCCGCTGGTCAGGTCACAAGGAACATGCTTGCAAATGAGGGTGTCCGTTCTTTCTA…	cdna|est|omrna|protein	good	6	131159543
44771	gb|TC286392	A_92_P041715	TC286392	GRMZM2G051630	0	1324	401	1344	139	0.002	3.45	0	12.95	Os05g0208000	Similar to 2-oxoglutarate/malate translocator. Similar to Mitochondrial 2-oxoglutarate/malate carrier protein. Similar to 2-oxoglutarate/malate translocator. Similar to Mitochondrial 2-oxoglutarate/malate carrier protein.	0	LOC_Os05g11780	mitochondrial carrier protein, putative, expressed	0		A_92_P041715	ambiguous	No EST. cDNA result. B73 result agrees with cDNA result.	A	cDNA	59	2 of 2	6	131211595	131211536	6.05	yes	UTR	6	TTTTTTGTAATGGAAACGATGGGAATTGATCAACTGTGAGATTATGTTCTCGGCCTGCTC	1	3	50	TC286392	NA	NA	NA	1513 homologue to UP:Q66PW8_SACOF (Q66PW8) Mitochondrial 2-oxoglutarate:malate translocator, partial (98%)	GRMZM2G042146_T02	TGGACCCCGCACCGTCCGTGCACCGCGCCCACACGCCGAAACGGCGATCCCACACGCGACGTCGCCCACGAGGCCGCGGCGCACCTTGCCTGGCCGCAACAACCATTTCTTCTTCCTTTTTCTATATCGCGTTACGTCCCTACCCAGCGATCTAGGCCGCCGCCTCTCCTACTGCATCTCCCTCGCTCTCGTCGCCTCGTTCGCTTCGCCTCCGCCCCGCCCCGCCCCGAGCAGAGCGCAGCCCTATCCGGAGCTGGGATGGCGGACGCGAAGCAGCAGCAGCAGCAGCAGCAGCAGCCACAGCAGGCGGCAGCGGCAGCCACCGGCGTGTGGAAGACGGTCAAGCCCTTCGTTAACGGCGGGGCCTCTGGGATGCTCGCGACCTGCGTCATCCAGCCT…	est|omrna	good	6	131211504
15802	gb|TC297389	A_92_P014572	TC297389	GRMZM2G101711	1e-119	136	44	181	28	0.004	3.44	0	6.46	.	.	.	.	.	.		A_92_P014572	sense gene model	cDNA and EST results agree. B73 result agrees with cDNA result.	A	cDNA	60	1 of 1	7	134009965	134010024	7.03	yes	CDS	2	AATCTAGCAACATTGCTGTTGATCAAGTTGAACCTGTCAACCTGAATGTAGATGAACTCG	1	174	17	TC297389	GATTTATGCTGTTTCATTGCATGAAGCTGCCGCTTCTGCTCAGAAAATGGTTCTGAAGAAAAATCTAGCAACATTGCTGTTGATCAAGTTGAACCTGTCAACCTGAATGTAGATGAACTCGCGGTAGATGATGATCAACCCAGTTTTAATCCAGGTTATGGATCTGCTAAATCTTCTGATGTGGCCGAAACAAAAAATGTGGAAGCACAAGTGACAGAACAGAAGGGCAATGCACACCATGCTTCAGGTGAGTGGCATGGAGATCATACGCAAGTCATTGGACCACAGAGGATCTACATAATTAAAGTTCCAAAATTTGCCGGTGATGATCTCTGGGATAAGATCCAGGCTGCACAGGCTCACTTAGACCAACTGACCCAGGAAAGAGACGCAATTAAC…	-	-	860 unknown	GRMZM2G101711_T02	GACTACAGGAGAAGACACGCGCGACGGCCACGGCCAGGTAGAGACAGATCCATCTCTCACCTCGCCCCACCGCCCTCGCCGATCGGGGTCCGCCGACCCCCAGATCGCTTCTTCGCTTCGGTAGGTGGCCGAGTGTACGCGTACGAGGAGCCTCCCGGATCCCGCCTCGCCGTCGTCTGTAAGATCTTCTCGCACATCTCGATCTCTCTATTGGAGCTTTGGGTTTCGTCTGTCTGTCTGTCTGTCTCTCTCTTTGCGAGGTTTGGGTTTTGTGTCGTGGAGCGGTGGAGGTGCCGTGGGAGCCTTTGGTTAATCCAGGGATCGGGGCGCGATCCGCGGGGAAACAGCAATGACGGCGGAGGGGACGGCGTGCAACGGCGCCGGCGAGGCGCCGAAGGC…	abinitio|cdna|est|omrna|protein	good	7	134007495
23539	gb|TC286997	A_92_P021865	TC286997	GRMZM2G159691	5e-63	34866	10268	26672	5775	0.002	3.41	0	4.59	Os02g0592400	Hypoxia induced protein conserved region family protein.	5e-82	LOC_Os02g37930	hypoxia-responsive family protein, putative, expressed	8e-82		A_92_P021865	inconclusive	No valid cDNA / EST result. No valid B73 result.	D	no result	NA	NA	NA	NA	NA	NA	NA	NA	NA	AAATTTGAGTTCTATGTGCCCCGTGTAACTTCTGTTCTGTGTTCCTGTGCTTGTATGAAT	1	128	14	TC286997	NA	NA	NA	835 homologue to UP:Q69L71_ORYSA (Q69L71) Hypoxia-responsive family protein-like, partial (95%)	NA	NA	NA	NA	NA	NA
1251	gb|TC311143	A_92_P000983	TC311143	GRMZM2G042933	0	27603	8556	37878	10286	0.003	3.4	0.001	3.82	Os04g0659800	Amino acid transporter, transmembrane domain containing protein.	0	LOC_Os04g56470	amino acid transporter, putative, expressed	0		A_92_P000983	sense gene model	No EST. cDNA result. B73 result agrees with cDNA result.	A	cDNA	60	1 of 1	2	3935758	3935699	2.01	yes	UTR	4	AGCCCATGACCATGATGATTGATGAATATATCTACCCGTGCGTGTTTAGATCCAAAGTTT	1	259	50	TC311143	NA	NA	NA	1993 weakly similar to UP:Q9VL71_DROME (Q9VL71) CG4602-PA (LD29830p), partial (8%)	GRMZM2G042933_T07	GCTGCTTGGACTCGTCAGAGAACTTGCAAGACCCGACAGCTCGTCCTGCTTCGTACTACCAGTAGTAGCACGTAAACCAGGGCGCCACGCCAGCCGGATCGGATCGTCTTGGATGTGGGCATGTGGCTGTGGACGAGACAAAAGTCTCCGCCCGTCGGCCGTCGCCCGCCAAAGGTCTCTTCGATCCGGCCTCTCCGGGCCACCCAGTCGGCCAGTCCCACACAAGGATGGATCGCTAGCGCCGATGAGCTATACTCTTTGCTCACTGTACTAGTCACACGATTGGCTACACGACACGAGCTCAGAGCTCTCAGGTTTCCCAACGCCGGCTGCTGGCCAATGGCGCAGCACCACGGCAGCCACTCCCTGGAGGTCGGCGGCGTCGGCGCCGGCGGCGTC…	est	good	2	3935464
6167	gb|TC282507	A_92_P005526	TC282507	GRMZM2G414569	0	2614	750	2547	246	0.003	3.37	0	11.22	Os02g0768200	emp24/gp25L/p24 family protein. Similar to transmembrane emp24 domain-containing protein 10.	4e-151	LOC_Os02g52920	emp24/gp25L/p24 family protein, putative, expressed	6e-151		A_92_P005526	sense gene model	No EST. cDNA result. B73 result agrees with cDNA result.	A	cDNA	60	1 of 1	5	210304482	210304427	5.07	yes	CDS	1	AGAAAGGGAAGCAGAGATGCGAACTGTGAGTGAGACAACAAATTCAAGGGTCGTCTGGTT	1	230	78	TC282507	NA	NA	NA	1059 similar to UP:Q6ZGK3_ORYSA (Q6ZGK3) Emp24:gp25L:p24-like, partial (88%)	GRMZM2G414569_T01	AACTGCTACCCGGCTTCCTCAGCCGTCGTCTCATCTGCCGCCGCCATACTCCTGTCCACCTGAGTACCTGACCGGCATCCTTCCCCCTCCTGCCCGATCCCTCGAGGCGGAGATCCCTAGGCCGTCGGCCGGGATGGCGGGGGCGCTGGCCCTCGCGGTGTTGCTCGCCGTCGCGTCGCTCCATGCTGAGGCGGTGTGGCTGGACGTGCCACAGTCGGGGACCAAGTGCGTGTCGGAGGAGATCCAGTCTAACGTGGTGGTGCTCACCGACTATTCCATCATGTACGAGTCCCACCCCTATTCGCACCCCACCATCGCCGTCAAGGTTACTTCACCATATGGGAACACCTTGCATCACAGTGAGAATTCTACAGTTGGTCAATTTGCATTCACAACCGC…	cdna|est|omrna|protein	good	5	210303992
19797	gb|TC301175	A_92_P018340	TC301175	GRMZM2G098088	0	5742	1728	5638	1083	0.002	3.35	0	5.23	Os01g0133100	Conserved hypothetical protein. Hypothetical conserved gene.	2e-14	LOC_Os01g04160	expressed protein	1e-25		A_92_P018340	antisense gene model	No EST. cDNA result. B73 result agrees with cDNA result.	A	cDNA	53	1 of 1	3	21858240	21858188	3.04	no	UTR	1	CCATGTAATGTAAGGTTGAAGGACCTCCCGGTTGTTTTGCCCTTTGTATGCTGTAACCGA	1	150	18	TC301175	NA	NA	NA	1055 similar to UP:Q8L7V8_ARATH (Q8L7V8) AT3g53540:F4P12_240, partial (4%)	GRMZM2G396007_T01	TTGCTTTTGAATTCTCTCGATTGCATCGTGAACTCGGGATTCAGAGTGTGATCTTAGAGCAGAACATGTGCTAACATGGGCAAACTAACGGTCTTCTAATTCGTGCTTAGCACTAGATCCAGCAAAAAAAGTGCCTTTTTCATCACACACAACAAAACGTACCCTGGCGTACAATGTTGTTATCAGCTGGGTAAAAAGAGGAGCGACGAAAAGAAAAAAAAAGCGCCAAAAGTAGGAGACACTTTTAGGCTTTAGCACGTTTCGGTTACAGCATACAAAGGGCAAAACAACCGGGAGGTCCTTCAACCTTACATGGCTCTGTACAAAATTTGCTGCAGGGAAAAAAAAACAAAGATATCCGCAGTATCTCTTATTTATACGTAATTGATCATGCGAGCA…	cdna|est	good	3	21857927
29149	gb|TC306068	A_92_P027149	TC306068	GRMZM2G127426	0	723	235	1899	595	0.002	3.35	0.005	3.28	Os05g0595300	Similar to CCT motif family protein. Similar to CONSTANS-like protein.	6e-45	LOC_Os05g51690	CCT motif family protein, expressed	1e-44		A_92_P027149	ambiguous	cDNA and EST results agree. B73 result agrees with cDNA result.	A	cDNA	59	1 of 3	6	168919247	168919188	6.08	yes	UTR	1	CTGCTGCTGCTGAATTCAAGCACTTAGATGGAGGTTCAATCGATCATTCAGCTGTTCAAA	1	95	14	TC306068	ATTCGGCACGACCAGACACCAACCAACCGCCTCTCTCTCTCTCTCTCTCTCTCTCTCTCTCTGTGTCTCTCTCTCCCGCTGCTGAGATCTCATCTGACTGCCCAGAGGGAGATTGAGACTGCGGAATTGAAGCAGCTACCCAACATGTACGCCGACGCCCTCGCCTCCTCGCAGCCCCCGCCGCCACCCTTCCTCTCCATGGACGTCATGGACCACGAAGCCTACGCCGCCGTGCCATCCATGGTATCAGAATATGACCTCGAAGGAGAAGGGGACCTGTTCAAAGCTCCACAAGTCATCATCCAAGAAGAAGCGCTGCTCAGCCTTGATCCTGTCGCAGCTGCCTGCTCAATGATGAATCAAACTATTAAGGATGCAGGCATCCAGAACGACGCTCTC…	-	-	1048 similar to PRF:NP_194519.1:15234310:NP_194519 expressed protein (Arabidopsis thaliana), partial (18%)	GRMZM2G127426_T01	AGCCCGCTGCCGCAAAAAACACAGACACCAACCAACCGCCTCTCTCTCTCTCTCTCTCTGTCTCTCCCGCTGCTGAGATCTCATCTGACTGCCCAGAGGGAGATTGAGACTGCGGAATTGAAGCAGCTACCCAACATGTACGCCGACGCCCTCGCCTCCTCGCAGCCCCCGCCGCCACCCTTCCTCTCCATGGGCGTCATGGACCACGAAGCCTACGCCGCCGTGCCATCCATGGTATCAGAATATGACCTCGGAGGAGAAGGGGACCTGTTCAAAGCTCCACAAGTCATCATCCAAGAAGAAGCGCTGCTCAGCCTTGATCCTGTCGCAGCTGCCTGCTCAATGATGAATCAAACTATTAAGGATGCAGGCATCCAGAACGACGCTCTCCTGAGTGAA…	est|omrna|protein	good	6	168918670
29149	gb|TC306068	A_92_P027149	TC306068	GRMZM2G127426	0	723	235	1899	595	0.002	3.35	0.005	3.28	Os05g0595300	Similar to CCT motif family protein. Similar to CONSTANS-like protein.	6e-45	LOC_Os05g51690	CCT motif family protein, expressed	1e-44		A_92_P027149	ambiguous	cDNA and EST results agree. B73 result agrees with cDNA result.	A	cDNA	59	2 of 3	10	71926537	71926478	10.03	yes	CDS	1	CTGCTGCTGCTGAATTCAAGCACTTAGATGGAGGTTCAATCGATCATTCAGCTGTTCAAA	1	95	14	TC306068	ATTCGGCACGACCAGACACCAACCAACCGCCTCTCTCTCTCTCTCTCTCTCTCTCTCTCTCTGTGTCTCTCTCTCCCGCTGCTGAGATCTCATCTGACTGCCCAGAGGGAGATTGAGACTGCGGAATTGAAGCAGCTACCCAACATGTACGCCGACGCCCTCGCCTCCTCGCAGCCCCCGCCGCCACCCTTCCTCTCCATGGACGTCATGGACCACGAAGCCTACGCCGCCGTGCCATCCATGGTATCAGAATATGACCTCGAAGGAGAAGGGGACCTGTTCAAAGCTCCACAAGTCATCATCCAAGAAGAAGCGCTGCTCAGCCTTGATCCTGTCGCAGCTGCCTGCTCAATGATGAATCAAACTATTAAGGATGCAGGCATCCAGAACGACGCTCTC…	-	-	1048 similar to PRF:NP_194519.1:15234310:NP_194519 expressed protein (Arabidopsis thaliana), partial (18%)	GRMZM2G107595_T01	ATGAGCGATGTCATCATCCAAGAAGAAGCGCTGCTCAGCCTTGATCCTGTCGCAGCTGCCTACTCAATGATGAATCAAACTATTAAGGATGCAGGTATCCAGAACGACGCTCTCCTGAGTGAAGTGTTGTACGAGTGCGAGAAGGAACTCATGGAAAAGTCTGCAATCGAAGAGACAATTTCTGAACTTATGGATGTTAAGATCCCTATGCTGCAAGCTGAACAACTCCCGGCCATGGAGAATGAGAAGCGTTCCATTCCTGAATGCTCGCTCCAGAAAAGTGTTAGTTCTGGATGCCTCAACTCGGCAGATTGGATGAATGGAGCTGTTAGGCCAAACTTTCTAGACTTCCAAGGGTTGGACTTTGAGGCAGCGTTTGGGCTGAGGAGAGCTTACAGT…	abinitio|est|omrna|protein	good	10	71926257
29149	gb|TC306068	A_92_P027149	TC306068	GRMZM2G127426	0	723	235	1899	595	0.002	3.35	0.005	3.28	Os05g0595300	Similar to CCT motif family protein. Similar to CONSTANS-like protein.	6e-45	LOC_Os05g51690	CCT motif family protein, expressed	1e-44		A_92_P027149	ambiguous	cDNA and EST results agree. B73 result agrees with cDNA result.	A	cDNA	57	3 of 3	2	46517429	46517371	2.04	yes	CDS	1	CTGCTGCTGCTGAATTCAAGCACTTAGATGGAGGTTCAATCGATCATTCAGCTGTTCAAA	1	95	14	TC306068	ATTCGGCACGACCAGACACCAACCAACCGCCTCTCTCTCTCTCTCTCTCTCTCTCTCTCTCTGTGTCTCTCTCTCCCGCTGCTGAGATCTCATCTGACTGCCCAGAGGGAGATTGAGACTGCGGAATTGAAGCAGCTACCCAACATGTACGCCGACGCCCTCGCCTCCTCGCAGCCCCCGCCGCCACCCTTCCTCTCCATGGACGTCATGGACCACGAAGCCTACGCCGCCGTGCCATCCATGGTATCAGAATATGACCTCGAAGGAGAAGGGGACCTGTTCAAAGCTCCACAAGTCATCATCCAAGAAGAAGCGCTGCTCAGCCTTGATCCTGTCGCAGCTGCCTGCTCAATGATGAATCAAACTATTAAGGATGCAGGCATCCAGAACGACGCTCTC…	-	-	1048 similar to PRF:NP_194519.1:15234310:NP_194519 expressed protein (Arabidopsis thaliana), partial (18%)	GRMZM2G106108_T01	ATGCAGAGGCATTTACACAAGCTAACAAAAAATATGAGCGCTGTCATCATCCAAGAAGAAGCGCTGCTCAGCCTTGATCCTGTCGCAGCTGCATGCTCAATGATGAATCAAACTATTAAGGATGCAGGCATCCAGAACGACGCTCTCCTGAGTGAAGTGTTGTACGAGTGCAAGAAGGAACTCATGGAAAAGTCTGCAATCGAAGAGACAATTTCTGAACTTATGGATGTTAAGATCCCTATGCTGCAAGCTGAACAACTCCCGGCCATGGAGAATGAGAAGCGTTCCATTCCTGAATGCTCGCTCCAGAAAAGTGTTAGTTCTGGATGCCTCAACTCGGCAGATCGGATGAATGGAGCTGTCAGGCCAAACTTTCTAGACTTCCAAGGGCTGGACTTT…	abinitio|est|omrna|protein	good	2	46516908
28875	gb|TC307793	A_92_P026886	TC307793	GRMZM2G096241	0	467	159	222	72	0.006	3.34	0.006	3.34	.	.	.	.	.	.		A_92_P026886	antisense gene model	No EST. cDNA result. B73 result agrees with cDNA result.	A	cDNA	60	1 of 1	1	288540697	288540638	1.11	no	UTR	2	ACATACGTACGATTTTTGATGATCGAAGTCTCTGTTCCTTCTTTCAAGCGACATGTTCTC	1	97	51	TC307793	NA	NA	NA	1076 weakly similar to UP:Q4NZF2_9DELT (Q4NZF2) PE-PGRS family protein, partial (5%)	GRMZM2G096241_T01	TTTTGTATTTGGCAAAGTTCAACGAATTTTTGGTGCTTGCATACACTATGGAGTGTATCCGTGAAGATGAATTCTGAGTCATAAACACCGCCAGTGCCAGCCGTTCCAAGCTCGTCGCTAGTCGCTACGATGAATCATTGGTTCGCCAGCCTTCACGTCGCCTATCGCGCGCGGCTGCCTGAACAGCAGCCACCGGTGTCTGTGGACTCCGGACACGCGGAAACGGCCACCGTACCGACGGGCGCGCCCACGGTTGAAGCCGTCGTCTTCCTCCCGGCTGCCGCGCCATGGCCTGTCGGCACTCTTTTTCCGGTCCGGCTCGTGTCGTCCCGGCGGATTGGAGTGGAAGTGTGGAACGGCGTTCCGCGGGGCGATCACGAAAGTGGGCAGCGCGGACAT…	cdna|est	good	1	288539706
14155	gb|TC286118	A_92_P013052	TC286118	GRMZM2G157741	0	894	279	808	178	0.002	3.3	0	13.16	.	.	.	.	.	.		A_92_P013052	ambiguous	cDNA and EST results agree. B73 result agrees with cDNA result.	A	cDNA	60	1 of 3	9	19843907	19843966	9.02	yes	CDS	2	AACCATCCTGGGATGTTCCCTGGGACACAAGGACGGGGTACGCTGTAGCCAGACCAACTT	1	183	82	TC286118	TTTTTTTTATATAATAACAGAGGGTATAGAGATAAATGTCATAAAACATCAGAGTATTTATTACATAGCGGAAGACTTATTACAAAATAAAATAATAAAGATAAAGCGAACTAAGGATCGTCGGCGCCAATGTCGACCGAGACACGCCACCTAGATCAGATCGAACTCCTCAGTGTTAGGCGACTCCTCTTCGACCACCTGTTCTTCTCCTGGCACTTGAGATTCCAGGTACCAACTTGCTTTTCAGATGATACGTGTCCTCGCGCGAGAATGATGGTGAGGAGACATCGGTCCACGTGCTCTGCAGATCCGCGGTGATGTTCCCACGCCGACGAGAAATTGGTTAGGCACCGGCCCCAAAGTTGGTCTGGCTACAGCGTACCCCGTCCTTGTGTCCCA…	-	-	665 unknown	GRMZM2G157741_T01	GCCTCCTGTAATTCATTGGGGCCAACAGGATAGATCGCCGCCGCCAGGAACAAAGGAAGTTAGCGCCTGCTGTGAGCTCGCGATTGGGATGAGAGAGATGAGTTGCCGCGGGGAGCTAGGGAGCTCGGCCAGTGTTCGCGCTGGGCATCTAAGGGGTCCTCGCGTGTCCGTCGACGCGAGGGCTGGGTTTCCTCGCCGCTGGGTGGCAAAGATGTCCGCCCGCCGTCGTGGACCTGCGTGTCTGATGACATTGAAGCATCGGCAACCATCCTGGGATGTTCCCTGGGACACAAGGACGGGGTACGCTGTAGCCAGACCAACTTTGGGGCCGGTGCCTAACCAATTTCTCGTCGGCGTGGGAACATCACCGCGGATCTGCAGAGCACGTGGACCGATGTC…	est	good	9	19843644
14155	gb|TC286118	A_92_P013052	TC286118	GRMZM2G157741	0	894	279	808	178	0.002	3.3	0	13.16	.	.	.	.	.	.		A_92_P013052	ambiguous	cDNA and EST results agree. B73 result agrees with cDNA result.	A	cDNA	60	2 of 3	5	203190736	203190795	5.06	yes	CDS	1	AACCATCCTGGGATGTTCCCTGGGACACAAGGACGGGGTACGCTGTAGCCAGACCAACTT	1	183	82	TC286118	TTTTTTTTATATAATAACAGAGGGTATAGAGATAAATGTCATAAAACATCAGAGTATTTATTACATAGCGGAAGACTTATTACAAAATAAAATAATAAAGATAAAGCGAACTAAGGATCGTCGGCGCCAATGTCGACCGAGACACGCCACCTAGATCAGATCGAACTCCTCAGTGTTAGGCGACTCCTCTTCGACCACCTGTTCTTCTCCTGGCACTTGAGATTCCAGGTACCAACTTGCTTTTCAGATGATACGTGTCCTCGCGCGAGAATGATGGTGAGGAGACATCGGTCCACGTGCTCTGCAGATCCGCGGTGATGTTCCCACGCCGACGAGAAATTGGTTAGGCACCGGCCCCAAAGTTGGTCTGGCTACAGCGTACCCCGTCCTTGTGTCCCA…	-	-	665 unknown	GRMZM2G024415_T01	TGGGGCCAACAGGATAGATCGCCACCGCCAGGAACAAAGGAAGTTAGCGCCTGCTGTGAGCTCGCGATTGGGATGAGAGAGATGAGTTGCCGCGGGGAGCTAGGGGGCTCGGCCAGTGTTCGCGCTGGGCATCTAGGAGGTCCTCGCGTGTCCGTCGACGCGAGGGCTGGGTTTCCTCGCCGCTGGGTGGCAGAGATGTCCGCCCGCCGTCGTGGACTTGCGTGTCTGACGACATTGAAGCATCGGCAACCATCCTGGGATGTTCCCTGGGACACAAGGACGGGGTACGCTGTAGCCAGACCAACTTTGTGGCCGGTGCCGAACCAATTTCTCGTCGGCGTGGGAACATCACCGCGGATCTGCAGAGCACTTGGACCGATGTCTCCTCACCATCATTCT…	est	good	5	203190489
14155	gb|TC286118	A_92_P013052	TC286118	GRMZM2G157741	0	894	279	808	178	0.002	3.3	0	13.16	.	.	.	.	.	.		A_92_P013052	ambiguous	cDNA and EST results agree. B73 result agrees with cDNA result.	A	cDNA	60	3 of 3	5	203196956	203197015	5.06	yes	CDS	2	AACCATCCTGGGATGTTCCCTGGGACACAAGGACGGGGTACGCTGTAGCCAGACCAACTT	1	183	82	TC286118	TTTTTTTTATATAATAACAGAGGGTATAGAGATAAATGTCATAAAACATCAGAGTATTTATTACATAGCGGAAGACTTATTACAAAATAAAATAATAAAGATAAAGCGAACTAAGGATCGTCGGCGCCAATGTCGACCGAGACACGCCACCTAGATCAGATCGAACTCCTCAGTGTTAGGCGACTCCTCTTCGACCACCTGTTCTTCTCCTGGCACTTGAGATTCCAGGTACCAACTTGCTTTTCAGATGATACGTGTCCTCGCGCGAGAATGATGGTGAGGAGACATCGGTCCACGTGCTCTGCAGATCCGCGGTGATGTTCCCACGCCGACGAGAAATTGGTTAGGCACCGGCCCCAAAGTTGGTCTGGCTACAGCGTACCCCGTCCTTGTGTCCCA…	-	-	665 unknown	GRMZM2G037989_T01	TGGGGCCAACAGGATAGATCGCCACCGCCAGGAACAAAGGAAGTTAGCGCCTGCTGTGAGCTCGCGATTGGGATGAGAGAGATGAGTTGCCGCGGGGAGCTAGGGGGCTCGGCCAGTGTTCGCGCTGGGCATCTAGGAGGTCCTCGCGTGTCCGTCGACGCGAGGGCTGGGTTTCCTCGCCGCTGGGTGGCAGAGATGTCCGCCCGCCGTCGTGGACTTGCGTGTCTGACGACATTGAAGCATCGGCAACCATCCTGGGATGTTCCCTGGGACACAAGGACGGGGTACGCTGTAGCCAGACCAACTTTGTGGCCGGTGCCGAACCAATTTCTCGTCGGCGTGGGAACATCACCGCGGATCTGCAGAGCACGTGGACCGATGTCTCCTCACCATCATTCT…	est	good	5	203196709
42365	gb|TC313208	A_92_P039628	TC313208	GRMZM2G163407	0	398	119	245	95	0.005	3.3	0.024	2.67	Os01g0763700	Similar to CRR7 (CHLORORESPIRATORY REDUCTION 7).	2e-28	LOC_Os01g55799	exo70 exocyst complex subunit domain containing protein, expressed	3e-28		A_92_P039628	sense gene model	cDNA and EST results agree. B73 result agrees with cDNA result.	A	cDNA	60	1 of 1	3	195267724	195267665	3.07	yes	UTR	2	GACGCGAACCGTGACTCCGTGAGCTTACCCCTCCTTTGCGGTCTCCTACCAGTGAGGACT	1	17	102	TC313208	TTAGTTGCACAAATATGAACAATTATGATCAAGCTAACTACATGAAATATTCAAGATGCTGATTAAAGGATTCTTCGAGGTCTCCTACCAAAGGCGTGCCGATCTAGAGTAGTTCTTAATCTAGAGCGGAAGGAATTTTTTGAGAAAACAAGTCCTCACTGGTAGGAGACCGCAAAGGAGGGGTAAGCTCACGGAGTCACGGTTCGCGTCGCCATATCTGCATATTGGGCGGCCGTCCAGAGGCGAGAAGTTGAGGGGCGTGAAAAAAAAGGCTCTCAATGGGTTTCTCAGCGCTATACATCCAATCTAGGGCGGCAACTAGTCCAGCTGGACCTGGTACCACTCCACGGAACCAACGTCTCCGTCGATCTCGAGCACGCACACGGACCTGACGAGGTA…	-	-	650 weakly similar to PRF:NP_568563.1:18421842:NP_568563 expressed protein (Arabidopsis thaliana), partial (57%)	GRMZM2G163407_T01	GAAAAAAGGGCCAATCTGCAAACCAGACATCTGATGTTGCGTTAGTGGACTAGAGAGCTCCGTCCGGTTCACATCCGGTGCGGTACATCGGAGGCCAAGCAGCTCTTTGCGCGGTGTTCACCCACCGCCGCCTCGTGTCTCCCAATTCCGTCTCGTTCTGCAGTGATTCCACACCGCAGGTGGGCAGCCATGATGGCGTGCGCCCTCGCCGTCGCCTGGCCTGCAGCGTCTCTCGCGCCATCCGGCAAGAGGAACCTCTCCGGCGGCCGTCCCCCATGGCTGCCGTCTCCCAGACCTTCAGGTAAAACTGCTCCTGGTTCCTCACTTCCTCTGCATACAGGCCTGATGCGGACGGAGTTTTGTGTACTGTACACCATATTCCACTTCTGCGTCACCGCG…	est|omrna|protein	good	3	195267478
15493	gb|CO533175	A_92_P014285	CO533175	GRMZM2G027056	0	2494	868	1610	388	0.004	3.29	0.001	4.1	Os04g0644200	Similar to H0306F03.14 protein.	4e-32	LOC_Os04g55130	expressed protein	7e-32		A_92_P014285	sense gene model	cDNA and EST results agree. B73 result agrees with cDNA result.	A	cDNA	59	1 of 1	10	145095137	145095078	10.07	yes	CDS	1	GGAGGGGGAGAGAATCAGGGATGTTCTTGCTGCACATTTGAGCTTGGTAAGCCGAAATCA	1	175	126	CO533175	CTTTTTTTTTTTTTTTTTTTTTTTTTTTTTCTTTTTTTTTTTTTTTTTTTTAGATTAAAGCAGCTTACGTAGAAAATGACATACGATACATACATACATCAGCATTACAGATGCTGGGGACTAGAGACTACTATGCACACACACACACAGTCTTCACTGATTTCGGCTTACCAAGCTCAAATGTGCAGCAAGAACATCCCTGATTCTCTCCCCCTCCCTATCCTTGTCACCCTCAAAGTCCACAAACCGATCATCATCAGCGTTCCGTTGAATCACTTCGGTCGCCGGCTCGCCCCATTGGAGGAAAAAATTGTGGAGCAAACAACCAGCAACCACAACATAAGGCAGTGCCTCTTGGCACTCGCCCTTCCAGCATTCCTCCAAAAGGCGCCACCGTGC…	B73	3530_1_218_1_C05.x_1 3530 - Full length cDNA library created by Invitrogen from multiple tissues Zea mays cDNA, mRNA sequence.	562 unknown	GRMZM2G027056_T01	AGAAAAGCCCATGTCGTCGTCAAGCCCGAGGCGAAGGTGGAGCCCAGCTCTGCTTGACCCAACGAGCTCGCTCGCGCACTCCGGAGTCCACTACTGCTCCCACTCCCACCTGTCGCCGTCGCCAACGCTACCGTCCAGCTCCCCGAAACCCGCAAAAAAACCACCACCACCTCCCCACTACCCCCGCGCTGCGCGCGCGCTCGCCTCCCGAGGATGGTCGCCTCCGGCCGCAAGCGCTCCCGTGGCGCGGCCGTTCCTGCGCCATCATCTCCATCGCGGCCGCCGTCTCCCCAGTCGCCGCCGCAGCTGACATCGCTGCTGGCGCTGCTCGCGTCGTCCGTCACCCTGGCGCTACGGTTCGCGTCCGACCGCGACCTCCTGCTGCGCCCGTCCCAGACG…	est|omrna|protein	good	10	145094922
41886	gb|TC294651	A_92_P039178	TC294651	GRMZM2G031117	0	5403	1842	2538	388	0.003	3.29	0	11.48	Os01g0850700	Similar to Laccase-7. Cupredoxin domain containing protein.	8e-117	LOC_Os01g63190	laccase precursor protein, putative, expressed	1e-116		A_92_P039178	sense gene model	No EST. cDNA result. B73 result agrees with cDNA result.	A	cDNA	60	1 of 1	3	179116350	179116291	3.06	yes	UTR	2	AGGCCTAGCTCATGGGAAGCTTTGGCGTGATACCCGCGCAGAATCTGCAGTTTTGTTCGT	1	20	40	TC294651	NA	NA	NA	2290 UP:Q4VJ26_MAIZE (Q4VJ26) Laccase 1, complete	GRMZM5G842071_T04	CGCGCGCACACTGAAATAGCTGTGCCTCTGGCTGCTTCGTCTTCCTCCCCTTCCTTGTCCTCTGCCTCTGCTGCACTCTGCTCCACCCCCTTTTTTCTTTCCCCCATCCATGGTGCAGCTTTTGCCGGCGCTGGTGGCGCTCGCCCTTCTCCTCGTCAGACCGGTGGCGGATGCGGCGATGGCTAAATACACGTTCACAGTGGGGAGCATGCAGATCAGTCAGCTGTGCAGCAGCACCAGCATTATTGCGGTGAACGGGCAGCTGCCGGGCCCGTCGATAGAAGTGAACGAAGGCGACGATGTCGTCGTCAAGGTCGTCAACAACTCGCCGTACAACGTGACCATCCACTGGCATGGTGTGCTCCAGCTCATGACCCCGTGGGCGGACGGCCCGAGCAT…	est|mrna	good	3	179116066
18521	gb|TC294427	A_92_P017133	TC294427	GRMZM2G174145	0	8878	2733	13957	2156	0.002	3.29	0	7.38	Os10g0484700	Pyridoxal phosphate-dependent transferase, major region, subdomain 1 domain containing protein.	0	LOC_Os10g34350	aminotransferase, classes I and II, domain containing protein, expressed	0		A_92_P017133	sense gene model	No EST. cDNA result. B73 result agrees with cDNA result.	A	cDNA	60	1 of 1	5	27102359	27102418	5.03	yes	UTR	3	GGGCATGTACAACCTAGAACCCACTTCACGGTTCTCCAAGCGCAAGACACACCTAAGACA	1	158	19	TC294427	NA	NA	NA	1624 weakly similar to UP:Q43PJ2_SOLUS (Q43PJ2) Aminotransferase, class I and II, partial (27%)	GRMZM2G174145_T03	AAACCCCCTCTGCTCCGAATCGCGCGCGTCACAGCAATAGCACGCTGCACTGCACGCTGCGGAGTCTACCTGACCACACCTTATCCGGACGGCGCGGGCGCCATGGAGCGGAGGCTGTCGGCGACGTCCAGGCGGTCCGCGCCGTCGGCCATCCAACGGCTGTCCCACCTGGCGCAGCGCGTCGGCGCCGTCAACCTCGCCGAGGGCTTCCCCGACTTCCCCGCACCGCCCCACGTCAAGGCCGCCGCCGTCGCCGCCATTGCCGCGGACCTCAACCAGTACAGGCATGTGCAGGGGATCTGCGACATCCTCGCCAACACGATGAAACGTGACCATGACCTCGACGTGGACCCGCTCACGGACTTTGTCATCTGCTGCGGCCAATCCGAAGCATTCGCC…	est|omrna|protein	good	5	27099256
23579	gb|TC283790	A_92_P021901	TC283790	GRMZM2G342685	0	4543	1553	9078	200	0.011	3.29	0	96.57	Os03g0222600	Similar to caleosin.	7e-29	LOC_Os03g12230	caleosin related protein, putative, expressed	1e-28		A_92_P021901	sense gene model	cDNA and EST results agree. B73 result agrees with cDNA result.	A	cDNA	59	1 of 1	1	27868287	27868346	1.02	yes	UTR	1	CTGAATGCTGAGCAGCCTTGTACAGCTCAGGGAAGCGCTGTCAGTACAAAACTACCAGAT	1	128	103	TC283790	CCCAGTTCCGGTCCGNATTCCCGCTCGACCCCGCGTCCGGAGAAATAAAAGCTCTTGTAAGCTGACCCTCTTTCTGAATTCAGGGATGGTTACCTTCTCCTTTGCTGTCCATCCGTATAGACAACATCCACAAGGGTAAGCACGGGAGTGATTCTGTACGACACTGAAGGGAGGTTTGATCCATCAAAGTTCGATGCTATATTCAGTAAGTACGGTCGAACCCATCCTAATGCTCTAACAAAAGACGAGTTGAGCTCAATGCTTCAAGGAAACCGCAATACGTACGATTTCCTTGGCTGGTAAGACAATAGTTGAACTATCAGTGCTTCCGTATTCCGTCGACCAGTTCCATTTTGAACCGTTCTCGGATTAGCCCAATTTCCGGGGTTTTTGTTTGGT…	-	-	910 weakly similar to UP:Q40679_ORYSA (Q40679) EFA27 for EF hand, abscisic acid, 27kD, partial (25%)	GRMZM2G342685_T01	ATCCCAGCAGCAGGTAGCAGCAGCGCATGACTTTGTATCTGCAACTCGTTTCGACTAGCCTGCACGCCGGGAGCCCTCGTCTCGCCCTTCTCCACCTCCGAAGGTAGGGTACCTGATACTTCCCTGCCCCGCGCATCGCATCCGCGGTTTTAGTTTGCTGGCCTCGGTTCCGATCGATTCCTCGATCCTCCCTCCGGGCGGGCGTCCACCGACTTCATCATCCACTCGCCGGCCGAACCGATTTGTTTCGTTTGCCGTTCGATCCGCAGATCCTGCGAGTTCAACCCGCGAGTGAGCATGTCGTCCTACTCCCCGCCGCCGCCGCCGCCGCGGGACCAGTCCATGGACACCGAGGCACCCAACGCGCCCATCACCAGGGAGCGGAGGCTCAACCCCGAT…	cdna|est|omrna|protein	good	1	27861273
13979	gb|TC285948	A_92_P012891	TC285948	GRMZM2G053284	0	1741	630	805	30	0.004	3.24	0	31.16	Os01g0866133	Hypothetical gene.	0	LOC_Os01g64630	actin, putative, expressed	0		A_92_P012891	sense gene model	cDNA and EST results agree. B73 result agrees with cDNA result.	A	cDNA	50	1 of 1	3	175897698	175897638	3.06	yes	UTR	1	TTTTTTTTTTCAAGACCACCAGATCAGTGCGTTCCTGATATGCGCGATCTGGGTTTCTAC	1	184	94	TC285948	GCAGGTTTCGCTGGTGACGACGCGCCGAGGGCAGTCTTTCCCAGCATCGTAGGCAGGCCACGGCACACTGGTCGTGATGGTGGGCATGGGCCAAAAGGATGCATACGTGGGCGACGAAGCCCAGTCCAAGAGAGGCATTCTGACGCTCAAGTACCCAATCGAGCACGGCATTGTGGGCAACTGGGACGACATGGAGAAGATCTGGCACCACACCTTCTACAACGAGCTCCGTGTGGCGCCTGAGGAGCACCCCATACTGCTGACCGAGGCTCCTCTGAACCCCAAGGCCAACAGGGAGAAGATGACCCAGATCATGTTTGAGACGTTTAGCTGCCCAGCAATGTATGTGTCCATCCAGGCAGTTCTTTCCCTGTACGCCATGTGGACGAACGACTGGTA…	-	-	1494 homologue to UP:Q9FUS4_SETIT (Q9FUS4) Actin, partial (95%)	GRMZM2G053284_T01	AGCACACGCCCAGCGCCCGCAGACCAGTCACACACACATACTTCGGCTGCTGCTCTCCCATTTGTCTCACCTCGCTCTCACGCCTGCCTGCGTCACCGGAAGCGACCCCGCGGGCGAGCGATCCGATCCCCTTCGCGGCCTCGTCAACGACGCCGAGAACACTGAGGAATGGCTGAAGAGGATGTCCAGCCCCTTGTGTGCGACAATGGCACTGGAATGGTTAAGGCAGGTTTCGCTGGTGACGACGCGCCGAGGGCAGTCTTTCCCAGCATCGTAGGCAGGCCACGCCACACTGGCGTGATGGTGGGCATGGGCCAAAAGGATGCATACGTGGGCGACGAAGCCCAGTCCAAGAGAGGCATTCTGACGCTCAAGTACCCAATCGAGCACGGCATTGTG…	cdna|est|omrna|protein	good	3	175897257
21685	gb|TC283243	A_92_P020111	TC283243	GRMZM2G109509	0	2722	993	4200	1308	0.006	3.24	0.004	3.26	.	.	.	.	.	.		A_92_P020111	sense gene model	No EST. cDNA result. B73 result agrees with cDNA result.	A	cDNA	60	1 of 1	1	7087046	7086987	1.01	yes	UTR	1	AAGGTGTCGAGCAGAGAGCAACTGGCTGGAGCAACACTACGAGCTCATCACCTGGTCAAA	1	139	151	TC283243	NA	NA	NA	932 unknown	GRMZM2G109509_T02	TGAAAATAGATGTGTGCAGTACTGTGTTTCTTACTGCTACCACTTTCTTTCTCGCCATTGGGGACGCACAGGCGCGGGAGCGTGATGGCGATGTGTCTCTCTATCCCTTTCCGCAATGGGGACGTTTCGTCCGTAGGCTCTGCCTCCCCGGCTCGCCTTGCGTGGTGCGAGGCGGAGTAGCTAGTGGCTTCCGTTGTGGCAGCCATGCGCCCAAAAAGATCGCCAATTGCGTGCTCGATTCCTTGGAGTACTTGGCTGAAAATATTATTAGCGTTTTCTTCTTCTTGGTGCCCAGGCTCTTACGCTCGTGGCCTGGCTTCCTTCGCTGCGCTGTGCTGCGGCGCCCAGTTGCGGCTGCGCCTTTCGCTTGTGCTGTTGCGTCCCCCGATTGGCATGCCA…	est|omrna|protein	good	1	7086251
36176	gb|TC288189	A_92_P033793	TC288189	GRMZM2G119890	0	631	211	281	39	0.005	3.22	0	9.88	Os02g0186700	Conserved hypothetical protein.	7e-32	LOC_Os02g09380	expressed protein	1e-31		A_92_P033793	sense gene model	No EST. cDNA result. B73 result agrees with cDNA result.	A	cDNA	60	1 of 1	5	97172450	97172391	5.04	yes	UTR	2	TTAAGCGTGTGGTAGAATAGCACATTTTCTGAATCTGTGCTTAGACCATCCTCTCGACAT	1	54	69	TC288189	NA	NA	NA	854 unknown	GRMZM2G119890_T01	GGTTGTTCAGTCGAGCCGCATACAGAATAGGCCCAACAGGCCCAAATCCGCGTGTGTTGAGCCGACAAAATTAGCAAAGCCCAACATATACCCAGCTAGGCTTCGGCCCCCTCTCTGCCTCTGTGTGTCCGCAAACGATTAAAACCCTCCCGGTGGCGGCGGCTGGTACAGCCAGCGGAAGGTCCCGGCGCTCTCATCCGGTGAAAATAAAGAGGGGAAACGGACAGGAGCCGCCTCAAATGGACAGCGGAAGCGATTCCGACGGCGCTCCCGAGGAGCTCACTGCTGTGCAGGGTGTTGCGAAGCACGAAGAGACCAGTAAAGTCGAGAAAGACAGTGTTCTCAGAGTAACACGGGAAGGAAAGGAACGGAGGAAACGTTGGGCCCAACGAAGAACAT…	cdna|est|omrna|protein	good	5	97172054
33124	gb|TC287319	A_92_P030911	TC287319	GRMZM2G124365	0	965	315	562	181	0.004	3.16	0.004	3.79	Os01g0764400	Similar to Chorismate mutase, chloroplast precursor (EC 5.4.99.5) (CM-1).	3e-174	LOC_Os01g55870	chorismate mutase, chloroplast precursor, putative, expressed	5e-174		A_92_P030911	antisense gene model	No EST. cDNA result. B73 result agrees with cDNA result.	A	cDNA	60	1 of 1	8	173103381	173103322	8.08	no	UTR	3	GGGAGGGAGAGCGAGCACGTTTAGGCAGGGAATGCTGCGATTTATTTGGAAGCGGGTGAC	1	72	53	TC287319	NA	NA	NA	1427 similar to GB:AAO63370.1:28950893:BT005306 At1g69370 (Arabidopsis thaliana), partial (77%)	GRMZM2G124365_T04	GATTTATGATATAAGTCGGATGCGTCTCGTTTTGTTGCCCGCGGTCGTGGCCTCCTGGGCCCCTCTCCACCTACCCTACCAAACCTGCTCTCCCCTCCGCCCCCACGCGGTCACCCGCTTCCAAATAAATCGCAGCATTCCCTGCCTAAACGTGCTCGCTCTCCCTCCCATTTCATCCCGGCATTTTCCTTGCCCAACGTGCTCTCCCTCCCATTTCCTGCGAGGTGGTTGGTGGCGATGGCCTTCAAGCTGATCACCAAGCCCGCGGCGGCGTCGCCCGCTGCTGCTTACTGGGGAGATCTCGCCCGGGGGCCGCAGGGTACGAGCCGCGTTGCCTTCGGACCAGCGCCCAGGAACAAGGGGCTCCGCGCGGCCAACAACTCCGCAACGCCCATAGCT…	est	good	8	173103213
8953	gb|DR823926	A_92_P008153	DR823926	GRMZM2G050159	0	944	314	815	243	0.004	3.15	0.003	3.42	Os03g0194900	Uncharacterised conserved protein UCP037471 domain containing protein. Similar to membrane protein. Uncharacterised conserved protein UCP037471 domain containing protein.	1e-42	LOC_Os03g09900	membrane protein, putative, expressed	2e-42		A_92_P008153	sense gene model	cDNA and EST results agree. B73 result agrees with cDNA result.	A	cDNA	59	1 of 1	9	149017006	149016947	9.07	yes	CDS	3	TCTCCCCGTGCTTCCATTACATATAGCGTAGCTGGACTTTCCCTCCCTCACCAGCTGCAG	1	214	115	DR823926	CTCTCCCCGTGCTTCCATTACATATAGCGTAGCTGGACTTTCCCTCCCTCACCAGCTGCAGCTCCGACCAAGCCTGCTTGCTGCCTTCGTCCATCTCAAGTATCCATGGCGCGGCTCCTCCTCCTCCTCGGGGCCTCCGTGCTGCTGCTCGCGTCCGCCGTCACGGCGCAGGACTGCCTGTCCGCGACGTTCAGCGGCGGGCGGACCTTCGGGAAGTGCAACAGCCTGCCGTCGCTCAGCGCCAGCCTGCACTGGACGTACCACCCGGAGAACGGCACGGCCGACGTGGCGTTCCGCGCGCCGTCGGACCCCAGCGGCTGGGTCGCCTGGGGCATCAACCCCGACAGCGGCGGCAGCATGGCCGGGAGCAGCGTCTTCGTCGCCTCGCAGGACGGCAGC…	B73	ZM_BFb0065G06.r ZM_BFb Zea mays cDNA 5', mRNA sequence.	789 similar to UP:Q9LSE7_ARATH (Q9LSE7) Emb:CAB45497.1 (AT3g25290:MJL12_25), partial (9%)	GRMZM2G050159_T01	CCACCTAGAGACCCTTTTCACAATATCAAGAGAAGACGACCGTGTCATGTAAACACGCACAGAGCCCCGCCCCAACCAACACACACACCAAAAAAAGAAGCAGCAGCCGCATCATTGTGTTGTTTCACATAGATATATCATGCATAAGATACTATCGGAGACGAAATCCCCAGATGACACTGCAAAATGATCGACCATGTCAACCTCGAACGTTCCAGGCACACGCTATCGACCAGCGGCTCTCCGGTCCCCAACAACCGCGCGACGACCTCCTCCTCTCCCCGTGCTGCCATTACATATAGCGTAGCTGGACTTTCCCTCCCTCACCAGCTGCAGCTCCGACCAAGCCTGTTTGCTGCCTTCGTCCATCAAGTATCCATGGCGCGGCTCCTCCTCCTC…	cdna|est|omrna|protein	good	9	149014862
21955	gb|TC293663	A_92_P020365	TC293663	GRMZM2G126765	0	1378	515	2101	716	0.008	3.12	0.007	3.12	Os06g0208700	Similar to Dual-specificity phosphatase protein.	3e-52	LOC_Os06g10650	tyrosine phosphatase family protein, putative, expressed	2e-51		A_92_P020365	sense gene model	cDNA and EST results agree. B73 result agrees with cDNA result.	A	cDNA	60	1 of 1	4	177645060	177645119	4.07	yes	UTR	1	TCTGAACTGAAGCTGTTGCTCAGTTCAGACGTTCCCGCCAATCTTCCGATCCGACCAGAT	1	137	122	TC293663	CACGCACAGCACACGCCATCTACGCACAGGCACAGCAACAGCAACCGCCTGCCGCTCAGTGCGTGCCATGAAGCTGGATGTCCCGGCGAGGCAGCAGAGCAGCCAGGACGCAGAGCAGAGCGGCAAGACAGTGGCCGCGGCCGTCCTCGGCACTGAGGCGTGGAGCCACCCGGAGCTCCCTCTCCTCCTCCGCGACGCCAGCACCGACGACGCCCTGGTGCCGCCGCTCAACTTCGCCATGGTCGACGACGGCATCTTCCGCTCGGGCCTCCCGGACGCCGCCAACTTCCGCTTCCTGCTCTCCCTCAACCTGCGCTCCATCGTGTACCTGTGCCCGGAGCCGTACGCGGAGGAGAACGCGCGGTTCCTGCGCACGAACGGGATCCGGCTTCACCAGTT…	-	-	890 similar to UP:Q6DL00_ORYSA (Q6DL00) Tyrosine-specific protein phosphatase protein, partial (69%)	GRMZM2G126765_T01	TCCCTCCCGTCCCCTGCTGCATCGACATGTTTTACCTCCTTGCTCGCCAGTCGCCTATAAATGACCGAGCCTCCATGTCCCGTGTACATACACACACGCCGTCGGCCGCTGCTAGCGAACACGCACAGCACACGCCATCTACGCACAGGCACAGCAACAGCAACCGCCTGCCGCTCAGTGCGTGCCATGAAGCTGGATGTCCCGGCGAGGCAGCAGAGCAGCCAGGACGCAGAGCAGAGCGGCAAGACAGTGGCCGCGGCCGTCCTCGGCACTGAGGCGTGGAGCCACCCGGAGCTCCCTCTCCTCCTCCGCGACGCCAGCACCGACGACGCCCTGGTGCCGCCGCTCAACTTCGCCATGGTCGACGACGGCATCTTCCGCTCGGGCCTCCCGGACGCC…	cdna|est|omrna|protein	good	4	177642843
17820	gb|TC300045	A_92_P016465	TC300045	GRMZM2G128929	0	21681	7055	37010	8281	0.005	3.08	0	4.55	Os02g0105400	Similar to L-lactate dehydrogenase A (EC 1.1.1.27) (LDH-A). Similar to L-lactate dehydrogenase.	0	LOC_Os02g01510	lactate/malate dehydrogenase, putative, expressed	0		A_92_P016465	sense gene model	No EST. cDNA result. B73 result agrees with cDNA result.	A	cDNA	60	1 of 2	5	67405288	67405347	5.03	no	UTR	2	CTATACTACACGGTGGTATCAAGAGTATCACAATGCCCAACAGGCGATGGATTGAGCTTT	1	162	61	TC300045	NA	NA	NA	1612 UP:LDH_MAIZE (P29038) L-lactate dehydrogenase (LDH) , complete	GRMZM2G128974_T01	GAAAGCTCAATCCATCGCCTGTTGGGCATTGTGATACTCTTGATACCACCGTGTAGTATAGCTCTCACAACAATAACGATTTGGTGAGATACATGAAAAAGAAAGCCACAGCCCAAATACTCGTAGTAAGCAGCTTAATGCAGCTAGAAAGCACACATTGTAGCGGTTTGTTTTTATTGAACACGGGTACCGGATGCTGCTGCTAGGTTGTGGAAATTGATGCAATAATTAATTAATGAAGAGAGACGGTGATGTGATCATCAGAGGCCGAGGAGCTGGCAGTTCTCCCAGATGGTCTTGGCGGAGCGGCGCAGTCGTTTGGCCTCCTCCTCGGTGAGCTCCATCTCGGCGACGCCCTGGACGCCGGCGCGGCCGAGCCTGGCGGGCAGGCTGAGGAAG…	est|protein	good	5	67403566
17820	gb|TC300045	A_92_P016465	TC300045	GRMZM2G128929	0	21681	7055	37010	8281	0.005	3.08	0	4.55	Os02g0105400	Similar to L-lactate dehydrogenase A (EC 1.1.1.27) (LDH-A). Similar to L-lactate dehydrogenase.	0	LOC_Os02g01510	lactate/malate dehydrogenase, putative, expressed	0		A_92_P016465	sense gene model	No EST. cDNA result. B73 result agrees with cDNA result.	A	cDNA	60	2 of 2	5	67405288	67405347	5.03	yes	UTR	1	CTATACTACACGGTGGTATCAAGAGTATCACAATGCCCAACAGGCGATGGATTGAGCTTT	1	162	61	TC300045	NA	NA	NA	1612 UP:LDH_MAIZE (P29038) L-lactate dehydrogenase (LDH) , complete	GRMZM2G128929_T01	TTCCCCTCCCACGAGTCGAGTAGCCATTGCCCATTGCCATTCCTTCCTTCCTCCACAGAGAAATCCGATCCGCGGAGATTTGACCCAACCAGATCATATCACACACGTAATCCCATCCCATTCCGCCCGCAACAGCAGCACCACCGGTGGGAAGAAGAAGATGAAGAAGGCCACTTCGCTCTCCGAGCTGGGCTTCGACGCCGGCGACGCGTCGTCGGGCTTCTTCCGCCCTGTGTCCGGCGACTCGTCGACGCCGACGTCGCAGCACCACCGGCGGAGGCTGACCAAGGTGTCGGTCATCGGCGCGGGCAACGTGGGGATGGCCATCGCGCAGACCATCCTCACGCGCGACCTGGCCGACGAGATCGCGCTGGTGGACGCGGTCCCGGACAAGCTCCG…	cdna|est|omrna|protein	good	5	67403566
22617	gb|TC287860	A_92_P020993	TC287860	GRMZM2G101001	0	1757	592	1242	446	0.005	3.08	0.009	3.14	Os03g0249900	Conserved hypothetical protein. Hypothetical conserved gene.	4e-59	LOC_Os03g14580	expressed protein	6e-59		A_92_P020993	sense gene model	No EST. cDNA result. B73 result agrees with cDNA result.	A	cDNA	60	1 of 1	9	142470929	142470870	9.06	yes	CDS	2	GAAGCAGAAAGGCAACAATAGCAATATGAAGGCTTCTTCGAAAGTCAAGAAAGAAGTCAG	1	133	158	TC287860	NA	NA	NA	1345 similar to PRF:NP_173428.1:15223726:NP_173428 expressed protein (Arabidopsis thaliana), partial (25%)	GRMZM2G101001_T01	AGATACCGTCCTTTTTTTTCTTCGTCTTTTGGACCGAGGGATTTACAGAGGCAGTCGACTGTCAAGGTTCCAGGCGCTTCTGGTCCACTGACCATAATTAAGCACCTCTGTGGGTCCGAAGGGGGCCCATTACAGGATCGTTTCTATATGGGCCGGTTCGCCGAGCCGCGCCATGCTCGTCTTCAGGCTCCGGAGTCCGGACGGAGTCGCGGGCCGTGGCCCTGCCTCAGTATTTCCTCTTCCCCGCGATAGGCAACAGAAACCGCAGCATAACAAGGAAAGCGAAGCGAACCCTCGCCGCGCGAGTTAGCGATGGCCGGAGAGGACGCCGCCGCCGCGAGGAGGCCCCCGAAGGAGGAGGAGGAGGAGGAAGATGACGACGATTTGGACAACGTTCCG…	cdna|est|omrna	good	9	142467307
29688	gb|TC309863	A_92_P027657	TC309863	GRMZM2G374085	0	783	259	523	160	0.009	3.06	0.003	3.57	Os01g0507000	Non-protein coding transcript. Hypothetical protein.	1e-06	LOC_Os01g32259	expressed protein	2e-06		A_92_P027657	sense gene model	cDNA and EST results agree. B73 result agrees with cDNA result.	A	cDNA	60	1 of 1	8	10393670	10393729	8.02	yes	UTR	2	AAACAATGCCCACGTACATCGCATGCGTATGGTCAGATGTTAGGATCGGCATCTGGTTGT	1	92	125	TC309863	GACAAAAAATGAACTAAAAACGAAGCTATTAACGATCAGATTCTGACAACCAGATGCCGATCCTAACATCTGACCATACGCATGCGATGTACGTGGGCATTGTTTCGAACCAAAAGGGCAACGGAATACAACATGCTCATCCACCAATTCGCGATACAGTGTCCAAGCGATACATTCCGTATTTCATACAAAGAATCTCAGCTTTCATCACAATTTACACCGCATTATTATCGCCTATTCGCCTTCAGAACTCCAAACCGCAGTTCCGGAGTCCAAACAGAATCGTCCTGCTGGAACGACGTCCTTGCATCGCGAAGCGTTGCAGCAGCAGTCCTAGCACTGGCCTGCAGGCGACGCCGCCGAGCGCGAGGGGTCGAGCGCTGAGCCAGCATGACGGCG…	-	-	1373 PRF:NP_178239.1:15226225:NP_178239 expressed protein (Arabidopsis thaliana), partial (11%)	GRMZM2G374085_T02	GTATATTAGTATAGGCCAGTTCCCTCACTCCCCAGATTCCCCTTTTCATAGCACCTCTATACCTCTTCTTCTCGTCGTCACTCTATCCCGCATCTGCTGTTCTTTATTTCTATACATACATATATACTATCATCGGTTATTTGCTTCTCTATTCTGTCCGAGTACTTTACGGTGTTCCGCACATAGATCTCGTGGCCGGCTGTTTTGCGCTTTCGCTTGCGTTTCTTGGCCCTGCTGGTGTTGACCGGTCCGAACGGGGGCAGATCGATGCTTTGGGTTTGAAGCGGAGCTCCTATCATTCCAATGAAGGGTCGTTCCGAAGGGCTGGTTCCGCTGCTCGTTCATGGTTCCCACTATCCTATCTCATCATGTGTATATATGTAATCCATGGGGGAGGGT…	cdna|est	good	8	10392288
29861	gb|CF637160	A_92_P027825	CF637160	GRMZM2G378770	1e-164	6062	2133	2580	601	0.006	3.04	0.001	4.25	Os01g0231700	Similar to 60S acidic ribosomal protein P2-B (CaRP2B).	5e-57	LOC_Os01g13080	60S acidic ribosomal protein, putative, expressed	8e-57		A_92_P027825	sense gene model	cDNA and EST results agree. B73 result agrees with cDNA result.	A	cDNA	60	1 of 1	6	86626018	86626077	6.02	yes	UTR	3	GCGTGTGCATGGTTGCTGTTCGGTCGTGTCGCGAAACGTGAAGAGCTCAAGCGGCCTTTT	1	91	119	CF637160	GATGTAAATGCTTGTCAGTTTGAAACTCCAGTGCTGCTTTCATATAATTGCGTCGATTTTACAGCTCTACACAAGTCATTGTTTAATCTACAGTATTGTGCGTACGCAATATATATTCGTGAATTTTGGAGAAAATTTTTCATTCCAGACAACGTATCAAGCTCTCACATGTGGGACTGGAACAAAAAGGCCGCTTGAGCTCTTCACGTTTCGCGACACGACCGAACAGCAACCATGCACACGCAGCTTAACTCTGTCTCTAGTCGAACAGGGAGAATCCCATGTCGTCGTCGCTCTCTTCCTTCTCCTCTTCCTTCTTCTCCTCCTTGGGAGCTTCGGCCGCAGCACCACCCGACGCGGCGGCGGACGCGCCGCCGCCGCCGCCGCCACTAACCATCA…	unknown	zmrww00_0B20-002-a11.s1 zmrww00 Zea mays cDNA 3', mRNA sequence.	688 homologue to PIR:T02037:T02037 acidic ribosomal protein P3a - maize (Zea mays), partial (98%)	GRMZM2G378770_T01	ATAAAACCGGCCCACCCATCGCTAGGGTTCGCCCCACCAAAGCCTCCGCCCCCTTCTTCCCTGACACCCTCGCCGCCGCGCACGCACGCACGCAGGGAACCAGCGAAGAGAGATGGGCGTCTACACCTTCGTGTGCCGCAGCGCCGGCGGCGGCGAGTGGACCGCCAAGCAGCACTCCGGCGAGATCGAGGCGTCCGCCGCCACCCCCTACGAGCTGCAGCGCCGCCTCGTCGCCTCCGCCTCCGCGGCCGACTCCGCGTCCGGCGTCCAGTCGTCCTTCTCCATGGTCACCCCCAGCTCCGCCGTCTTCCAGGTGATCGTCGGTGGTGGCGCGATGATGGTTAGTGGCGGCGGCGGCGGCGGCGCGTCCGCCGCCGCGTCGGGTGGTGCTGCGGCCGA…	cdna|est|omrna|protein	good	6	86625400
34607	gb|TC314458	A_92_P032304	TC314458	AC234190.1	5e-123	1595	593	2640	28	0.007	3	0	107.88	Os01g0249100	Similar to Expansin-A9.	1e-12	LOC_Os01g14660	expansin precursor, putative, expressed	1e-20		A_92_P032304	sense gene model	cDNA and EST results agree. B73 result agrees with cDNA result.	A	cDNA	23	1 of 1	3	34142628	34142562	3.04	yes	(partially) outside gene model	2	AGGCCTCGGTCAACTTCTACTAGAGTTGGCCCAGTTGGCCGTATCACTTCACATCCAACT	1	63	147	TC314458	GAATTCATTGTGTTGGGGTGGGCGGCGCCGGCGCAGTGGCCGCGGCGTGGGTCATGGGAACCGACACGGACTGGCTCACCATGAGCCGCAACTGGGGGGAGAACTGGCAGAGCGGGGCCTATCTCACCGGAAAGGCCCTGTCGTTCAAGGTGCAGACGGACGACGGCAAGGTCGTTGTGGCGTATAACGTGGCGCCGGCGAACTGGCAGTTCGGCAGCACCTACCAGGCCTCGGTCAACTTCTACTAGAGTTGGCCCAGTTGGCCGTATCACTTCACATCCAACTGAATGGGCCATGTTAACTAACGGCCCATAAGTCCCGTAGAGAAACCTTACATTAAACACGTGTATATTTTTTAACGTCCATCTAAAGGAAGTTCCATGTCGATTTTTAACG	-	-	396 weakly similar to UP:Q8L5G4_CICAR (Q8L5G4) Alpha-expansin 4, partial (28%)	AC234190.1_FGT001	ATGGAGAAGGCGCTGCTGCTCTTGCTGCTCAGCTTGTGCGCCTCTCTGTCTCTGCTCGACGGCGCAGTGGCGCAGCAGTACTGGACGCCGGCCACCGCGACGTTCTACGGCGGGAGCGACGCGTCCGGCACCATGGGCGGGTCGTGCGGGTACGGCGACCTGTACAGCGCCGGGTACGGGACGCAGACGACGGCACTGAGCACGGCGCTCTACGGCGACGGCGCCTCCTGCGGCGCGTGCTACCTCGTCACCTGCGACGCGTCGCGGACGCAGTACTGCAAGCCGGGGTCTCCTTCCGTCGCCGTCACGGCCACCAACTTCTGCCCGCCCAACTACGGCGACGCGGACGGGTGGTGCAACTCGCCGCGGCAGCACTTCGACATGTCACAGCCGGCCTGG…	abinitio	good	3	34142606
9326	gb|TC292168	A_92_P008503	TC292168	GRMZM2G477205	0	1249	469	1929	230	0.012	2.98	0	10.07	Os08g0548300	Zinc finger, RING/FYVE/PHD-type domain containing protein.	2e-64	LOC_Os08g43480	zinc finger, C3HC4 type family protein, expressed	3e-64		A_92_P008503	sense gene model	No EST. cDNA result. B73 result agrees with cDNA result.	A	cDNA	59	1 of 1	4	216320301	216320360	4.09	yes	UTR	3	GTCGTGTCGAGTTTGACGAGGGCGAGTCATTAGTTGCACTCCCTTGCAAACATCCATACC	1	212	49	TC292168	NA	NA	NA	1398 weakly similar to PRF:NP_566651.1:18402411:NP_566651 zinc finger (C3HC4-type RING finger) family protein (Arabidopsis thaliana), partial (43%)	GRMZM2G477205_T03	GGACTCCTGTTTTATTTCGGATCGCGACGCCACAATCCCACCGGCCACAGCACAGACCAGGCACAAGACAAGCAAGATGGCAACATGGAACAGTGTGTTATTTGTCGTGTGGAGTTTGACGAGGGCGAGTCATTAGTTGCACTCCCTTGCAAACATCCATACCATTCTGAGTGCATAAACCAGTGGCTGCAGCTAAACAAGGTATGCCCGATGTGCAGTGCTGAAGTTCCCACTTCTGTGAACAAGCAGGCATGACTTACTCAAACGGAAGAAGATAGCGGTGGCTTGGTATTTATCTGCCATTGATGGAATGAAAGAAGCGCCAACTGTTAAATTGTTCAGGGAAGCAAGGGAATTGGCTGGGTTCTGATTCCCTGTTTTCTTCAGTTCGACAGGCTT…	cdna|est|omrna|protein	good	4	216318361
21081	gb|TC304707	A_92_P019543	TC304707	GRMZM2G171484	0	1823	632	919	178	0.006	2.92	0	5.38	Os01g0962600	Similar to 40S ribosomal protein S10-1.	3e-167	LOC_Os01g73160	40S ribosomal protein S10, putative, expressed	4e-167		A_92_P019543	sense gene model	No EST. cDNA result. B73 result agrees with cDNA result.	A	cDNA	60	1 of 1	3	146597064	146597123	3.05	yes	UTR	1	TGTTACATTAAATTATTAAAGCAGCAAGTCATCATTCGCATCGATGGTGCTATTGCCCCC	1	142	170	TC304707	NA	NA	NA	949 Zea mays clone Contig334 mRNA sequence	GRMZM2G171484_T01	GTTTTCTGTCCGCGCCACCGCTCCTCGACCCCCGCCCAACACTCCCAGCCGTCACGCCGTCGCCGCCGCGAGTCCTTCATTCACCATGATCATCTCCAAGAAGAACCGCCGCGAGATCTGCAAGTACATCTTCCATGAGGGGGTTCTATATGCCAAGAAGGACTACAACCTGGCCAAGCACCCCAAGCTTGACGTGCCCAACCTGGAGGTGATTAAGCTCATGCAGAGCTTCAAGTCCAAGGAGTATGTCAGGGAGACCTTCTCCTGGCAGTACTACTACTGGTACCTCACCAACGATGGCATTGAGCACCTCCGCAGCTTCCTCAACCTGCCGTCAGAGGTTGTGCCCAACACCCTCAAGAAGTCCTCCAAGCCCCCGTCCCGTCCCTTTGGCTCTGG…	cdna|est|protein	good	3	146595220
17505	gb|TC299619	A_92_P016174	TC299619	GRMZM2G155437	0	3272	1126	932	257	0.006	2.91	0.001	4.56	Os11g0105400	Ribosomal protein L10 family protein.	1e-100	LOC_Os11g01420	ribosomal protein L10, putative, expressed	2e-100		A_92_P016174	sense gene model	No EST. cDNA result. B73 result agrees with cDNA result.	A	cDNA	60	1 of 1	2	153130510	153130569	2.07	yes	UTR	1	GATTCAGGTTTCTGAGTTGGGTTTACTTGTTCAAACTGAATGTAGCTCAGTGGCAAATGG	1	164	11	TC299619	NA	NA	NA	792 weakly similar to PRF:NP_564226.1:18395622:NP_564226 acidic ribosomal protein P0-related (Arabidopsis thaliana), partial (64%)	GRMZM2G155437_T02	CATTACATATATGCTTAAAATTCTGGCAAGAAGTCATTAAAAAGTCAGTCTACCATTTGTTGGTGCAGGTGTCGTAGAGTTAGTTGCAGACCATGTAGTTTGTGAGGAAGGAAAGCCCCTTTCGCCAGAAGCAGCACAGATTCTGCGGCTGCTTGGGATACAGATGGCGACATTCCGTCTATACCTTGTATGTCGCTGGTCGAGCGATGAATTTGAAGCTTACAAAGAAGGCTTGATGCACCTAGGAGCTGATGATTCCTCTTAAGCTTGTGTTTCGTGTATACACAACACAAAGGGAGCACTTGCTGTCTTGGCTGGGTTGGAAACTAGAAAGATGCTGTCTGCAGAAAAATTTTGCTAGTGTATTTCTGAGATTCAGTGGGGGGTTTTGTATGTGCG…	est|protein	good	2	153128564
8484	gb|TC279338	A_92_P007709	TC279338	GRMZM2G467370	2e-151	84927	29189	78695	19432	0.007	2.88	0	4.29	Os05g0209500	Conserved hypothetical protein.	3e-79	LOC_Os05g11900	expressed protein	6e-79		A_92_P007709	sense gene model	cDNA and EST results agree. B73 result agrees with cDNA result.	A	cDNA	60	1 of 1	8	24530706	24530765	8.03	yes	CDS	1	CTTTCTGCTGTGCGGATCATACATACATCTTGCTTTAGCCGGAGAGGTTGCTGTACTGTA	1	217	33	TC279338	CAGAACAAGCTAGTCTGAAAAATCAATCGCAGAAACCCAAAGTAGCACTAGGACGAACGGACCAAGCGACGACGAAACGAAACAACAGTACAGTACAGTACAGCAACCTCTCCGGCTAAAGCAAGATGTATGTATGATCCGCACAGCAGAAAGCAGGGGACAGCTAGCAGGGGATCTTGGAGGTAAACCAGGTCATGACATGGAGCGGCGCCTTGACGAGCTCCACGGCCACCTCCAGCAGCACCGTCACGCAGAGGCAGCAGGGGCATAAACGAGATGGGCAGCCCGATGATCCAGATGACGGCGCCGACGAAGGAGACGAGGACGGCGAGCAGCGCGAAGGGCAGGCCCAGGAGCCACCCGAGCGGCCGGCACTCCCCGTCGCCGCCGCAGCACATC…	-	-	611 similar to PRF:NP_565714.1:18402553:NP_565714 expressed protein (Arabidopsis thaliana), partial (97%)	GRMZM2G467370_T01	CTGCCAGACTGCCCACCCGGCCCCGTCTATCCCTTGGAAAGTCAGACGAGAAAGCGTGCTGGGCACCGCAAGGAAAGCGACCACGAAACCGCGCGCCTCCTGCCTCTCCATCTTCTCCATATATACTACCTATCGACCGTGTCCGGCGGGCCGGACCTCTTGTCGTCTTGGTGCGCGCGCTCGGTTTCCCTTCCTTTTTCCCTCGCGCGCGGCCAACCTAGAAAGCGACGGCGGAGCCGGAGAGGGAAGGGGAGGCGGGCCGGCTGGTCAAGGGCGGACGATGTGCTGCGGCGGCGACGGGGAGTGCCGGCCGCTCGGGTGGCTCCTGGGCCTGCCCTTCGCGCTGCTCGCCGTCCTCGTCTCCTTCGTCGGCGCCGTCATCTGGATCATCGGGCTGCC…	cdna|est|omrna|protein	good	8	24530066
5125	gb|TC300328	A_92_P004531	TC300328	GRMZM2G003565	0	71797	25941	83171	23838	0.011	2.84	0.002	3.6	Os04g0435700	Similar to UVB-resistance protein UVR8.	0	LOC_Os04g35570	Regulator of chromosome condensation domain containing protein, expressed	0		A_92_P004531	sense gene model	No EST. cDNA result. B73 result agrees with cDNA result.	A	cDNA	42	1 of 1	2	49056679	49056619	2.04	yes	UTR	1	GATTCACCTCTTAGAGTAGAGAGGTGGCTAGCCCAGTCGACCTGTGTTGTGTGTGTTGTT	1	236	122	TC300328	NA	NA	NA	2039 similar to UP:Q9FN03_ARATH (Q9FN03) UVB-resistance protein UVR8 (AT5g63860:MGI19_6), partial (84%)	GRMZM2G003565_T03	CAGGCACAGCGGCGCACGGCGCGGGCGGGGCGGCATTCGCGTGCGTCTCGCCGTCTCGTCACATGGTGGTGAGGGTGGGCCGGTGGGGCTTGTACGCTAGCCATTAATACGGCAGGTCGCCCATCCCATCCCATCGCGGCCGCCGCGCCCGCCGGTCTCCACCCCTCCCCCCACCCCCTGCTTAAAATCCCGCGTCCCGGTCGCGCACCCCACTCCGCCTCCGCTCCCCGCTCGCCGCCGCGATTGCTGGATTGGCTGCCGCCAGCGCCCCGGTGCTAGCTCCCGTTCCTCGCGGTGGTCACTGGACTAGCCTGGACGCCGCGGCCCGCCGCCTGGTCGAAGAGATGGACTCGGTCATGGCCGCCCCCGACTCGCCGCCGCAGACTGTCGTGCTCGTCT…	est|mrna	good	2	49056549
23353	gb|TC310177	A_92_P021691	TC310177	GRMZM2G411764	0	10496	3688	5255	791	0.008	2.83	0	6.94	Os02g0797200	Similar to 60S ribosomal protein L39.	8e-80	LOC_Os02g55370	60S ribosomal protein L39, putative, expressed	3e-71		A_92_P021691	sense gene model	No EST. cDNA result. B73 result agrees with cDNA result.	A	cDNA	57	1 of 1	4	173792400	173792341	4.07	yes	UTR	2	GATTGAGTCCTAGATTTGATCATTGGGTCAGTTCCGATGCATGGATTGTTGTGTGTCTCT	1	129	46	TC310177	NA	NA	NA	573 UP:RL39_MAIZE (P51425) 60S ribosomal protein L39, complete	GRMZM2G411764_T01	ACTATCCGCCATTTCATGCCTTCAGGCTTCTAGGGTTTTCGCGCCGCCGCCGCCGCCGCTTCGTCGTCTCCGCCGCAGCGATGCCGTCGCACAAGACCTTCCGGATCAAGAAGAAGCTGGCGAAGAAGATGCGCCAGAACCGCCCCATCCCCTACTGGATCCGCATGCGCACGGACAACACCATCAGGTACAACGCCAAGCGCAGGCACTGGCGCCGCACCAAGCTCGGCTTCTGAGCGCGCGGATCGGCCGGCTCCTGCGTCGGAATTCTAGGGTCTCTACCTTTCCTTTGGTTTTATCGATGTCTCTTGTGTTTCTGTAAGCTAGCAAACAGTTCCAGAAAGCTTTTGTTAAGATTTTGATGACGCTAAGAGGATTGATGCTACTATGCTGTACTCA…	cdna|est|omrna|protein	no_start	4	173792258
581	gb|TC307944	A_92_P000435	TC307944	AC200725.4	9e-104	503	220	504	206	0.017	2.82	0.025	2.58	.	.	.	.	.	.		A_92_P000435	EST	EST result. No valid cDNA result. B73 result (EST vs genome) agrees with EST result.	B	EST	2e-103	1 of 1	3	19710225	19710276	3.04	no info	(partially) outside gene model	1	CCTCAACTCCTACTGCCCTCCACTCCAAGTGCCCCTGAAGGACTGACGAAAATCGAAAAC	1	263	30	TC307944	CGGACAAGACAACTACACAAAGCAGATAAAAAAGCGAGAGACATCCTGTTAACTAAAGTCTCCCCCCGAGGCCCCGACCTTGTTCACCCGTTCAATGGACAGGGCAGCCAGCAATACGGAGGAGGCCCTGATGATCCACACCCACTCTGCATCCTCAACTCCTACTGCCCTCCACTCCAAGTGCCCCTGAAGGACTGACGAAAATCGAAAACAAGCGTACCGAAGCTAAAAACAGCCACTCTCTCTGCTTGTTTACGGTGGCTAACTGTTTGCCCAACTCCATGCGCAGCGCGCGCGTTGCGCGCTCCAGCACGGACCGATGGATGGCACTCACTAATACCTTTCGCGATAGGCTGCAGCGGTCGCAGCCGGGTAGTAGGAATCCGCGGCGTCCTCCTT…	-	-	647 homologue to GB:AAA49498.1:213613:QULPROT protamine (Coturnix japonica), partial (28%)	AC200725.4_FGT003	ATGTGCTTCCCGATCGACTGCTGGCTCTGCATGCCCCACACCGACGACGACGACCTTGCCCCCGCGAGCAGGGCACAGCCGCCGCCGCCGCCGCCCGCGCAGCGCAACGGCAGCCACTACAACGGCGACGGCCACTACCGGCCTGCGCACTACAGCGCGGCTGCCGAGGCGGACCGCAAGGCGTCCAACGACGCGAGGAGAGGCCCCGCGCATCATGGCGCCACCGGCGCGCAGGCGAAATCGGCGTACCCGTACGCAGCCGAAGCCGCCGACGGCGACGGGGCGCTGAAGCAGCAGCCCGAGGCGCCGAACGGCAGGGTCGCTGCCGCCGATGGCCATGGAGCACGCGCCGCGCCGCGCCACGACTACGAACGCGCACAGCCGCCTGCCCGCAAGGAG…	abinitio	good	3	19710401
16427	gb|AI665291	A_92_P015155	AI665291	GRMZM2G590665	0	410	180	223	76	0.033	2.8	0.003	3.97	.	.	.	.	.	.		A_92_P015155	inconclusive	cDNA and EST results agree. B73 result doesn't agree.	B	cDNA	51	1 of 1	1	None	None	1.02	yes	NA	2	CTCAAGCTCAACCATAAAATTAGCCAAGTTGATGTCTACCACAAGAGCGCCTTCTACACA	1	170	127	AI665291	AATGTAGCACATAAGTGATAAGTCTTGGACTCTTGGCTAACATAAGAAGCCATATAAGTCTACTAGCACACATGACACAATATAAAGTTTAAAACATATATTCATAATCACTTGCTTACATCTGGATCACTTAGCATGTATATGAATACCGAATTTGTTTTGTGTGTAGAAGGCGCTCTTGTGGTAGACATCAACTTGGCTAATTTTATGGTTGAGCTTGAGGGAGTATTATTTCCAACCGGAGGCGTCATCTCAGGAATGGAGCCGTAGCCGCTGAAGAGAGTTCCTGTCGGCTGCCGTGTCGTGCTGGTGCTGCGACTGCGAGGGACAGAGGGAGCCGTGGCCTGTGGAGCAGTCAGCAGTGGAGGGACGGCACGTCACGACGGCGTGTGGTGGAGG…	Ohio43	605009C08.x2 605 - Endosperm cDNA library from Schmidt lab Zea mays cDNA, mRNA sequence.	607 similar to GB:CAA29005.1:22113:ZMAC1 ORFa (Zea mays), partial (4%)	GRMZM2G061591_T01	ACACGATGTCGTGGCCTGGCCTCTGTCTCTCCACGCCGCCGCTAGCCAGAGCCAAGCTACTGCTTTGCTTCCTGCTGACTTGCTCATCGCCGCCGCTAGCCTAGCCCGCTACAGGCTATAGCCTACGCCCTACAGCTTCCCGCAATCCTGCTCGTGCCGCTACTAGCCACCGACAGCCAGCCGCGCGGACCGCCCTCCACTACCAGCTGCGACGTCGGCCGCGACGGCGCCCTCGACGTCGACTGTGTGCCCGTGACGCCGCCCTCGACGCCGGCCACAAGGACGCCCTTGACGCCAGCCGCGACGCTGGCCACAAGGACGCCCTCGACGGCAGCCACAAGGACGCCCTTGACGCCAGCCGCGACGATGCCCTCGACGCTGGCCACAGGCCTCCCTTGA…	cdna|est	good	1	17181472
3057	gb|CD971693	A_92_P002594	CD971693	GRMZM2G125294	6e-76	124	45	121	35	0.014	2.77	0.002	3.51	Os05g0562400	DDT domain containing protein. Hypothetical conserved gene.	2e-21	LOC_Os05g48820	DDT, putative, expressed	3e-21		A_92_P002594	antisense gene model	cDNA and EST results agree. B73 result agrees with cDNA result.	A	cDNA	59	1 of 1	8	69126002	69125943	8.03	no	CDS	5	TCACATTCAGAATCATCATCCCTCTCAGCCTCATCCACATGCTTCTCGACTTCTTCACAC	1	249	7	CD971693	ACACTTGCACTAGATTTAATCTGAATGCTTGGTGGCACTGATGTGTTCATCACGATGTTTGATTCTTTCTTTATGTCACCAACTACTGTAATTTGTGCACCATATTGAGCTCCAACAAGGGGCGACTTGGCATCCTTGTCCTCAATATTCACATCATCACCATCAGCATCATCATCGGCATCATCACATTCAGAATCATCATCCCTCTCAGCCTCATCCACATGCTTCTCGACTTCTTCACACTCCGGAAGCGCATTCTGAAACGCCCTGATTTTTTCACGTGCCGGTGCCAACACAGGCTCAGAATCATCTGGGTCCTTTCTGTAAGGAGTTTTAACACAATATGTGGAAGGTGCCGGTCTTTCAAAAAG	F2	QAE12e08.yg QAE Zea mays cDNA clone QAE12e08, mRNA sequence.	371 weakly similar to UP:TIR3_YEAST (P40552) Cell wall protein TIR3 precursor, partial (13%)	GRMZM2G125294_T02	TGAGTTTTATTATATTTCTCTTCTTGTCCACTGCCTTTTATTCTGGACGAGATTATTGTTTTCTTAAATCAATCAATCATTGATCGGTTTAAACTTTAAAATCTGTTTCCCCTTTAGGCTTCGGCAATCTTGCCTACCACAGACCCTTTACTTCAAAATACAGGGAAACGGAAATCCTTCATTGGCTCTTCTCATCTTGGCTCACAGGCAGTACATGAATACCAGTTTCTTCCTGAGCAGCCAAGTGATACATATGAGAGGGCAAGCCAGTCACACTTCTATGATTCTTCAGCAGAAGCGTCAAACTTGAGGGTAGCTCCGCTGTCTACAGGATCACGCTTTCTCCATGGAGTTGAGCAGGCACCTAGCTATACATTTCACAGTCAATCATCTGGTTCT…	cdna|est|omrna|protein	good	8	69119275
10741	gb|TC286238	A_92_P009835	TC286238	GRMZM2G529822	2e-104	6945	2652	8753	3717	0.012	2.77	0.032	2.46	Os03g0583700	Similar to Proteasome maturation factor UMP1 family protein.	1e-07	LOC_Os02g55640	proteasome maturation factor UMP1 family protein, expressed	1e-05		A_92_P009835	inconclusive	cDNA and EST results agree. B73 result doesn't agree.	B	cDNA	46	1 of 1	7	None	None	7.05	yes	NA	2	TTTTTTGACAAAATTTGTTGAATTGAGGCACTGTTGGAGTGGTTTTCCTGTGTAGAGCCC	1	203	110	TC286238	AATATGCGTTCATTACAACATAACACTCTAAACATATGCAAGCCATCAGTTTTCACTGTTTCACCATCCTAATGTGGTCTTTTATTGACCCGAGTGTATTGTACTAAGGTGCATCAACGTGCGGCAGAACCGCAGAACTACATTCACTGCCTCAACTGAAGCTAGGGCATAGGCCCCTTGGACAAACCAAGGCGAACCTCCATTCCGGGGGGCATATCAGGTTGACAAAAACCTTCAGAGGCGAACCTCCATTCCGGGGTGCATGTCAGGTTGACAAGAAACCTTCAGAATCTTGAGGCACTGCAAGCCGGTAGAAAAAAAAGAAAATCAAAACAAGTCAAAAACGATTGGGCCAATAAGGAAAAAAAAGCCCAATGCTTATCACAAAGCATATACATA…	-	-	546 similar to UP:Q69IK6_ORYSA (Q69IK6) Proteasome maturation factor-like, partial (16%)	GRMZM2G166738_T02	TTCCACCACGCGCTCGTTGTCTCTTGTCGCTGCAGCCTCGTCCCGTCCAATCCTTCCAAGTCTCTCTTCTTGCTGCAGGCTGCCCCAAGCCCAGGCTCAATCCGGCTGGACGAGGAGACGGCATTGCTCGCATCGCCTGCCCTGCCCTGCCCCCCATGCGTGTTGTGCGCATGAACAGAGGCTAGGCTACCAACAACGCATAGCATAGCCATGGATCCCGAGTTCGGCGTCGGCACGGCGCCACAAAAGGGGCGGCGGGCGTGGCGGACGACGCTGCTGCTGGCGTACCAGAGCCTCGGGGTGGTGTACGGCGACCTCAGCATCTCGCCGCTGTACGTGTACAAGAGCACCTTCGCCGAGGACATCACGCACTCGGAGACCAACCAGGAGATCTTCGGC…	cdna|est|omrna	good	7	172935556
44984	gb|TC292285	A_92_P041862	TC292285	GRMZM2G039797	2e-169	6240	2337	8251	3109	0.011	2.76	0.011	3.02	Os04g0682800	Cation/H+ exchanger domain containing protein. Similar to H0124B04.17 protein. Non-protein coding transcript. Similar to H0124B04.17 protein.	0	LOC_Os04g58620	potasium efflux antiporter protein, putative, expressed	0		A_92_P041862	sense gene model	No EST. cDNA result. B73 result agrees with cDNA result.	A	cDNA	60	1 of 1	10	148570971	148570912	10.07	yes	UTR	1	ATAAAATGGGATCCCCTTGCTAGCGCTAGATTGGTTGCATTGTTCAGTAGATAATCCTGT	1	2	133	TC292285	NA	NA	NA	2373 similar to UP:Q9LQ76_ARATH (Q9LQ76) T1N6.21 protein, partial (96%)	GRMZM2G039797_T01	TTTTTTTTTTCTGATGCATATTTTCTTTTATCAGTGATCGGGTTGCAGCTGGGCGTGCACTTGATCTTCCAGTGTATTTTGGTGATTCTGGAAAGCAGAGAGGTACTGCACAAAAATTGGAGCTGAAAGAGCTTGTGCTGCTGCAATTACTTTGGATACTCCTGGTGCAAACTACAGAGCTGTCTGGGCGTTGAACAAATATTTCCCAAATGTGAAGACATTTGTTAGAGCACATGATGTTGATCATGGTGTTAATTTGGAGAAAGCTGGTGCAACGGCGGTTGTCCCTGAGACCTTGGAGCCAAGTCTTCAGCTAGCTGCTGCTGTCCTTGCACAAGCAAAACTCCCAATGTCAGAGATTCAGGAAACCATCAACGAGTTCCGGAATCGTCATCTGTC…	est|omrna	good	10	148570662
5532	gb|TC289172	A_92_P004924	TC289172	GRMZM2G047372	0	4475	1687	5259	1801	0.011	2.74	0.007	3.19	Os03g0721400	Protein of unknown function DUF841, eukaryotic family protein. Protein of unknown function DUF841, eukaryotic family protein. Protein of unknown function DUF841, eukaryotic family protein.	2e-140	LOC_Os03g51160	fb27, putative, expressed	4e-140		A_92_P004924	sense gene model	No EST. cDNA result. B73 result agrees with cDNA result.	A	cDNA	60	1 of 1	1	269970158	269970099	1.1	yes	UTR	1	GGTGAGAGCTGTCCTCACTCATCAGGTCTCTCCGCATTTACGGGGAAAGACTTGCCTCGA	1	234	157	TC289172	NA	NA	NA	1163 homologue to GB:AAT77840.1:50540683:AC147426 expressed protein (Oryza sativa (japonica cultivar-group)), partial (89%)	GRMZM2G047372_T01	CCCCGTTCGTTGCGTAGCCAAATCGAGATCTCCGTCTCCCCCGTGACGAATCCCACGCCCACCTCTCCCCGACCCGGCTGGCCGCAGCAACAGCGCATCGCACCGGGAGGCGGGAGCCGAAGAACCAAACAGGAGATGGCGTCGGCGCTGTCCTCCCTGCGCTACGGCGACAGCCTCTCGGTGGTGGGCATCTCCGCCGCGACGGCCGTGCTCTGCGAGGCCATCTCCTGGCTTCTCATCTACCGCACCGCCACCTACGACTCCCTCCGCGCCTCCATCGAACGCCACTCACGCAAGCTGGACGCCATGAAGTCCGGCTCCAACTCCTCCGGCGCTGCCTCCTCCTCCGCGCAGGCCGCGTCGTCGCGGGCTAAGAAGATGGACCGCGTCGAGACCAGC…	cdna|est|protein	good	1	269969910
14175	gb|TC282752	A_92_P013071	TC282752	GRMZM2G467184	1e-29	53174	22143	76089	5355	0.022	2.71	0	15.08	Os11g0141400	Similar to Calmodulin-like protein CaML3.	3e-52	LOC_Os11g04560	calmodulin-like protein 1, putative, expressed	6e-52		A_92_P013071	inconclusive	EST result. No valid cDNA result. B73 result (EST vs genome) agree with EST result, but score below cut-off.	E	EST	7e-30	1 of 1	3	149576284	149564044	3.05	no info	NA	3	CTGTATGTGGACCTGTTTTTTCGGTGTCATCTACTCGTATCATCTCCGTCGTGCGAGATG	1	183	42	TC282752	GGCACGAGGCTTCCCTCCCAACCTCGGTCACCAGTCCATCGATCCTCGAATCGCTCGCCTGCACTGCACTGCAAGGTACATACGCCATGAAGCTGAGCATGCCTTTCTTCGGCTCGTCTTCCTCCTCCTCCGGCAAGAAGAGGAAGGGGTCAAAGACCGGCGGCTCCTCTTCCTTCGTCTCCACCGCGTCGTCGTCCTCGTCCGACGAGTGCGCATCGCCGTCAGCCGTCACGACGACGCCACGCACCGTCCTCCAATCCCAGCCGTCCGCCCCCAACCCGAAGCCTCCGGCGGTAGTAGCCGCCGCCGTGACGCGGGAGGACCTGGAGGTGGCGCTGCGCCGGGTGGTCCGCAGCGAGGACGAGCTGGCCGCGGTGCTGGCCGAGGCGGAGGCCGCCG…	-	-	848 weakly similar to UP:Q4NPG7_9DELT (Q4NPG7) PE-PGRS family protein, partial (5%)	GRMZM2G467184_T01	CAACTCGACGAACGCAGAGGTGGCCGAACAGGCACCACAGGCCGCGCAACAGCCTCCTCCACTCCACAGGCAATCCGCTGGCCGGCGGCCACTCGAGCGGGGCAAGGAAACGGTCCCCGCGAAACGAAAAGGTACAGTCGCTTGGCTAGGACGGAGACGGACGGAGAAGTATATAGGCCAGCCAGGGCCAGGCGGGCAGGGAGACGAAGCCGAAAAATCGCCTGCACGACATCGACCACGAAGCTTCCACGAAGCTGCCCGTCCCCGCCCGCACCGCACGCCTTTTTATCACCCACCTCCCGCCTCCCCGTCCTCTCCATCCCTCCTCCTGTCCTCCACCCAAGCCAAAGCCCCTCGGATCGGATCCGGTCTCCTCCGTGTCCCATTCGCCACGCAGCG…	cdna|est|omrna|protein	good	3	149563654
35474	gb|TC306028	A_92_P033131	TC306028	GRMZM2G127623	0	4524	1734	3786	1639	0.015	2.7	0.041	2.32	Os04g0643300	Similar to 3-ketoacyl carrier protein synthase III.	0	LOC_Os04g55060	3-oxoacyl-synthase III, chloroplast precursor, putative, expressed	0		A_92_P033131	sense gene model	No EST. cDNA result. B73 result agrees with cDNA result.	A	cDNA	60	1 of 1	10	144982555	144982496	10.07	yes	UTR	2	CTTGCACATGAAAATGCAGTGCGCCATTTTACCGTAATCCATCTGTTCCTTAGGCTCATT	1	58	113	TC306028	NA	NA	NA	1728 Zea mays clone ceb1.pk0080.g4, mRNA sequence	GRMZM2G003190_T01	AAGGAATGCCATCAGCCACATCGCCCTCTCCAGCTCTCATTAAAAAACCTCTTGCCTGGGGGCGGAGCTTTCGAAGCTCGCCCATTGCCTCCCAGTCTCCCACCCTCGCAACCATCACCGCCGCCCACCGTTCCCACCGCCGCGGCCTTTATTTCTCCCCCTTCCATGCCCCGCTCGCCTCCGCCACCTCCCCCTCCTCCCGCCCCTAGGTGACTGTGACTCCCTCCGGCGCCTGAATCTCCATCTCGCTCCCCACCCGCCGCCTCCGCCGCGAGATCTCCGGCTGCCCGCGCCATGGTCGCCGCCTCCGGCCTTGCGCTGCCGCGGGTGGCCGCACCCTGCCCGGCGCGCCCGCGGGGTGGTCTCCGCCCCGCCTTGCTCCGATTCGCGCCGCCCGTG…	est	good	10	144982082
6550	gb|TC298933	A_92_P005889	TC298933	GRMZM2G151252	0	5688	2123	2202	639	0.013	2.7	0.002	4.25	Os01g0723200	Similar to 40S ribosomal protein S19-like.	4e-138	LOC_Os01g52490	40S ribosomal protein S24, putative, expressed	8e-138		A_92_P005889	inconclusive	No valid cDNA / EST result. No valid B73 result.	D	no result	NA	NA	NA	NA	NA	NA	NA	NA	NA	AGTTGTGTCATTTGCTCACCACTGATCCAAATCAGCTTTGATCGTGCTGCCTTTGCGCCA	1	228	161	TC298933	NA	NA	NA	973 homologue to UP:Q9FUL7_MAIZE (Q9FUL7) 40S ribosomal protein S24, complete	NA	NA	NA	NA	NA	NA
39552	gb|TC306337	A_92_P036978	TC306337	GRMZM2G083442	0	478	175	897	300	0.017	2.7	0.006	3.31	Os11g0157400	Exo70 exocyst complex subunit family protein.	2e-38	LOC_Os11g05880	exo70 exocyst complex subunit, putative, expressed	3e-38		A_92_P036978	antisense gene model	No EST. cDNA result. B73 result agrees with cDNA result.	A	cDNA	60	1 of 1	4	196370044	196369985	4.08	no	UTR	1	AGTAAGTTCAACAGCACAGATTTCTTCCGAAGCAACCACCAGTTCCTTCTCGCACTACAT	1	34	117	TC306337	NA	NA	NA	879 weakly similar to PRF:NP_200047.2:42568485:NP_200047 exocyst subunit EXO70 family protein (Arabidopsis thaliana), partial (14%)	GRMZM2G083442_T01	CAATTTTATTGCAACATATGGTTCTATACTGATGAAAACAATACTTCTACGGCACCCAAAAAAAATCCTTGGTGTTGGAACTGCTGATTGTGAACCCACAAGGCCACAACCGTAGAGGTCTCGTTCTTTTACCTTTTATAGATCAACACTAATAAGTTTAGGAACCTCCAGCAAGAAAGTTCCACCAACACTTTTTTGCCGTTAGCTTTCCGTTCCAGCCACCCAAATGGCGAGAAAAGAAACTTAGGCGCGCTTTTTCTGAGAAAAGAAAACTAGGTAGTGCCTGCACAGCAGACGTTTATGTCACTATATATTATATGTAGTGCGAGAAGGAACTGGTGGTTGCTTCGGAAGAAATCTGTGCTGTTGAACTTACTGGCATCTGGCTGTACTCATGCC…	omrna	good	4	196369566
1471	gb|TC299329	A_92_P001165	TC299329	GRMZM2G336868	2e-179	4348	1658	6744	2703	0.015	2.67	0.031	2.6	Os02g0528300	Hypothetical gene.	0	LOC_Os02g32660	1,4-alpha-glucan-branching enzyme, chloroplast precursor, putative, expressed	0		A_92_P001165	sense gene model	No EST. cDNA result. B73 result agrees with cDNA result.	A	cDNA	60	1 of 1	5	168451827	168451768	5.05	yes	UTR	4	CATGCATGCATGCTACAATAAGGTTCTGATACTTTAATCGATGCTGGAAAGCCCATGCAT	1	258	119	TC299329	NA	NA	NA	2729 UP:O81387_MAIZE (O81387) Starch branching enzyme IIb , complete	GRMZM2G032628_T01	GTAGCCCTGCAGTCACCCAGAGCAGACCCGGATTTCGCTCTTGCGGTCGCTGGGGTTTTAGCATTGGCTGATCAGTTCGATCCGATCCGGCTGCGAAGGCGAGATGGCGTTCGCGGTTTCTGGGGCGGTGCTCGGTGGGGCCGTAAGGGCTCCCCGACTCACCGGCGGCGGGGAGGGTAGTCTAGTCTTCCGGCACACCGGCCTCTTCTTAACTCGGGGTGCTCGAGTTGGATGTTCGGGGACGCACGGGGCCATGCGCGCGGCGGCCGCGGCCAGGAAGGCGGTCATGGTTCCTGAGGGCGAGAATGATGGCCTCGCATCAAGGGCTGACTCGGCTCAATTCCAGTCGGATGAACTGGAGGTACCAGACATTTCTGAAGAGACAACGTGCGGTGCTGG…	est	good	5	168451664
1944	gb|AW066727	A_92_P001586	AW066727	GRMZM2G368398	0	335	123	430	65	0.016	2.64	0	8.16	Os02g0633300	EspB-like protein.	3e-60	LOC_Os02g42220	transposon protein, putative, unclassified, expressed	5e-60		A_92_P001586	ambiguous	cDNA and EST results agree. B73 result agrees with cDNA result.	A	cDNA	60	1 of 2	4	144732810	144732751	4.05	no	CDS	3	GCCGAGGAAGCTGTCCACCTTGGCATTGGTCGATCTGGACAAAAACTTCATGCAAATGGG	1	255	24	AW066727	GACAAAGCTTTGGTCACTCCACAGCAAAACCTCTTCTCTTTTACAGAGCTGTAGCCTGGTGATTGCATCTTGCACCGGGGGGTACAGGATGAGGGCGTGTCTACTTGCCATTCTGGGTAGAATCATGACAAGCCGAGGAAGCTGTCCACCTTGGCATTGGTCGATCTGGACAAAAACTTCATGCAAATGGGGGGCTGCACCTTGGCGAGGGCCAGAATGGACTGCGGCAGGGTCCAGATGCCGTCTCCGCAGATCAGCCCCGACGCGACCGCAGGTCCGAATGCGTCCGCTTTCGCCTTGTTCAGCCGCTCCCACACGAAGAGGATCGCGCTGCCCAGAAACATGTCAATGGCGAAGTAGGACCCGATGTAGAACGGAATCGCCATTGCCATTGGCAGC…	B73	683007H06.x1 683 - 14 day immature embryo from Hake lab (HS) Zea mays cDNA, mRNA sequence.	468 homologue to UP:Q6H7J6_ORYSA (Q6H7J6) Oligopeptide transporter OPT-like, partial (15%)	GRMZM2G368398_T01	AATTCTAGCACGGTCGCCATAACGGAACGGTCAGAGTCAAACCACGTCCACACTTCCCCACGGCCACGGCCCCTTGCACAGGACTGTTATGCCGCCGTCCGATGGGATCGGACGATCGGCATCTAACCTCGGCAGACGGGCCACACACACCTCAATGCAAGGACAATGCGCACCCGCTGCCGCATGTTACTCCAATAAATTTCGGACACGTACAGGCGGTATAGCCAGTGCGCAGCGCATCGTCACCCAGCCCCGGACCCCCACTCTTTTTTTTTTTCCTTTTCTCTTCTTCCGGAAGTCCCAGCCCGGCAGTCCACCACTCCACCCCCTCCCCCGCTGCTCCAAAAGGCGGGCACCAAACACCAACCCGAGCCCCGAGCACGAGCGCCCAACCAAATG…	cdna|est|omrna|protein	good	4	144726917
1944	gb|AW066727	A_92_P001586	AW066727	GRMZM2G368398	0	335	123	430	65	0.016	2.64	0	8.16	Os02g0633300	EspB-like protein.	3e-60	LOC_Os02g42220	transposon protein, putative, unclassified, expressed	5e-60		A_92_P001586	ambiguous	cDNA and EST results agree. B73 result agrees with cDNA result.	A	cDNA	57	2 of 2	5	187661304	187661248	5.05	yes	UTR	3	GCCGAGGAAGCTGTCCACCTTGGCATTGGTCGATCTGGACAAAAACTTCATGCAAATGGG	1	255	24	AW066727	GACAAAGCTTTGGTCACTCCACAGCAAAACCTCTTCTCTTTTACAGAGCTGTAGCCTGGTGATTGCATCTTGCACCGGGGGGTACAGGATGAGGGCGTGTCTACTTGCCATTCTGGGTAGAATCATGACAAGCCGAGGAAGCTGTCCACCTTGGCATTGGTCGATCTGGACAAAAACTTCATGCAAATGGGGGGCTGCACCTTGGCGAGGGCCAGAATGGACTGCGGCAGGGTCCAGATGCCGTCTCCGCAGATCAGCCCCGACGCGACCGCAGGTCCGAATGCGTCCGCTTTCGCCTTGTTCAGCCGCTCCCACACGAAGAGGATCGCGCTGCCCAGAAACATGTCAATGGCGAAGTAGGACCCGATGTAGAACGGAATCGCCATTGCCATTGGCAGC…	B73	683007H06.x1 683 - 14 day immature embryo from Hake lab (HS) Zea mays cDNA, mRNA sequence.	468 homologue to UP:Q6H7J6_ORYSA (Q6H7J6) Oligopeptide transporter OPT-like, partial (15%)	GRMZM2G175177_T04	TATATAAAGTTTGAACATGAATGGATTGCTGGTAGGATTGCGGATCCTACCAGGGATCTCCCTTAGCCTATAAAGTTCATTTTTTTTGTCCTCGACTACCTTAGATTCATACTTTTCGAATGTTGGGTCCACCACTGGTCTTAACATCTGTACAAAATAGAGGTGCGACTTTGTGGGTGTTAGTGTATTGTGCCTTGGCCATGAACTATATAGCAATACATCCCCTACTCATTAGGGTTAGGGGTTTTCATTCTCCTAACAGCTAGTACAGCAACCCCTGGTAATGCTAACCAGGTTCTCTAATAATCTGGTAGTTTCTTTAACTGTATAATATTACAGATATCTACCTATCTCTCTAATCTTTCATATTTATTTTTTCAGGTTGATGGAAACTACATA…	est	good	5	187660706
10404	gb|TC281864	A_92_P009511	TC281864	AC234185.1	2.33e-156	1813	702	2705	217	0.016	2.63	0	12.84	.	.	.	.	.	.		A_92_P009511	gDNA	No valid cDNA / EST result. Allow B73 result.	C	gDNA	60	1 of 1	8	72745252	72745193	8.03	NA	NA	NA	ATTCCCATCTAGCAGGCTGTTTTCGCTTGTTCTTTTTCTTTCCGTTCTACCTACCTGCAG	1	205	104	TC281864	NA	NA	NA	677 similar to UP:Q7LWD4_GIBZE (Q7LWD4) UTP-ammonia ligase (Fragment), partial (16%)	NA	NA	NA	NA	NA	NA
27952	gb|TC293126	A_92_P026017	TC293126	GRMZM2G062826	1e-162	1999	773	1520	370	0.016	2.63	0.001	4.47	Os01g0229100	Similar to Eukaryotic translation initiation factor 3 subunit 6-interacting protein. Protein-tyrosine phosphatase, active site domain containing protein.	9e-161	LOC_Os01g12870	eukaryotic translation initiation factor 3 subunit E-interacting protein, putative, expressed	1e-160		A_92_P026017	sense gene model	cDNA and EST results agree. B73 result agrees with cDNA result.	A	cDNA	60	1 of 1	8	28286952	28286893	8.03	yes	UTR	1	TGGATGTCATTAGCAAGTTATGTTTGTGCCTTCTGTAGCCCATGCAAAAACCCGTCATTT	1	102	28	TC293126	GGGCAGGTACAAGCAGTATCATCAGAAGTCCCCTCAGTATGATCAGATACTGAAGAAAAATGAGCAGATGTATGCACTGTTGGTGATTTGCCTATCTTTGTGCCCACAGAACAAGCTCATTGATGAAAATGTTAGCACCCAGCTGAAAGAAAAGTATAACGACAAGATGACAAAGATGCAGAGGTATGATGATGAAGCATACGCTGCTTATGATGAGCTATTTTCGTATGCTTGCCCCAAGTTCATTACACCATCACCTCCAGTGCTGGACCAGCCGCTAACAAACTATAACCAGGATGCATACCGTCTACAGTTGAAGCTGTTTCTTTATGAAGTAAAGCAGCAGCAGTTGCTTTCTGGGATCCGGAGTTATCTGAAGCTATATTCAACAATAACCAT…	-	-	889 similar to PRF:NP_680222.1:22327068:NP_680222 expressed protein (Arabidopsis thaliana), partial (41%)	GRMZM2G062826_T02	AGCCAAGAGCCAGGCAAGCAAAACAATAGGGCTTCATCCCACCGCGCGCCACCGGACCTTGAACGGTTGAACCCCCCTGCCTCCCCAGTTCCCCAGCCATGGCGGCGGCCCCCTACGACCGGGAGGACGGTCTGCAGCCGTCGGCGCCGCCGCACGCGGTGGACGCTTACGATCCCAGCTACGTGCCGGACTCCGTCAAGACCTTCGTGGTGCACCTGTACCGCCACATCCGGGACAAGAACGTCTACGAGATCCACCAGATGTACGAGGGCGGCTTCCAGCGCCTCTCCGACCGCCTCTTCCGCGACGCTCCCTGGCCCTCCGCGGAGGCCGTCGCACCCTACTGCGACGGCGATCCCGTCTTCCTCCTCCTCTACCGCGAGCTCTGGTACCGCCACG…	cdna|est|omrna|protein	good	8	28286667
38848	gb|TC306348	A_92_P036327	TC306348	GRMZM2G112530	0	26650	10781	38504	9036	0.021	2.63	0.001	4.23	Os04g0495400	DOMON domain containing protein.	0	LOC_Os04g41810	expressed protein	0		A_92_P036327	sense gene model	cDNA and EST results agree. B73 result agrees with cDNA result.	A	cDNA	50	1 of 1	2	33348494	33348434	2.04	yes	UTR	1	TTTTTTTTTTAGGTATAGGATGTGAGGAAGGGGACGGTCTGCTGTTTCTAGGCTAGCTGG	1	38	165	TC306348	GTAGCAGTAGCAAGTAGCAGCATACTCTCCTACGCGAATCGATTAACGGGCGGCACTCACCCACCGTGTGGCCTGCCAAACTGTCCCCTAGGCCCCGGCCCCGCCCGCGCCTGGCCAGTGGCCATCCATCCCTTCCCTTCGCTTCGACGCACCAATCTTGTCCCGGCGCCTGCCAAATCCAGCAAGGCCACACAGCCCGAGGCAGGAAGGGCAGCGCAGGAACAGGGAGCGAGCAGCGCACGGGCAATGGCGGCTTCTTCCGGGACGCGCTCCGTGCGCCTGCTGGTGCTGCTGCTCTGCCTTCTCGGGTTCTGCGTCGCGCTGAGCCACCAGGAGTCGGCGGCGGACTCGTGCGCCAGGGCCAAGGTCGCGGTCGCCAGCCTCGTGCCCTTCGACTCC…	-	-	1767 weakly similar to UP:Q5JLU8_ORYSA (Q5JLU8) Membrane protein-like, partial (57%)	GRMZM2G112530_T01	GTAGCAGTAGCAAGTAGCAGCATACTCTCCTACGCGAATCGATTAACGGGCGGCACTCACCCACCGTGTGGCCTGCCAAACTGTCCCCTAGGCCCCGGCCCCGCCCGCGCCTGGCCAGTGGCCATCCATCCCTTCCCTTCGCTTCGACGCACCAATCTTGTCCCGGCGCCTGCCAAATCCAGCAAGGCCACACAGCCCGAGGCAGGAAGGGCAGCGCAGGAACAGGGAGCGAGCAGCGCACGGGCAATGGCGGCTTCTTCCGGGACGCGCTCCGTGCGCCTGCTGGTGCTGCTGCTCTGCCTTCTCGGGTTCTGCGTCGCGCTGAGCCACCAGGAGTCGGCGGCGGACTCGTGCGCCAGGGCCAAGGTCGCGGTCGCCAGCCTCGTGCCCTTCGACTCC…	cdna|est|omrna|protein	good	2	33348340
39435	gb|TC302441	A_92_P036872	TC302441	GRMZM2G156255	0	6533	2799	15018	276	0.023	2.59	0	56.05	Os06g0250600	Ankyrin domain containing protein.	2e-27	LOC_Os06g14030	potassium channel SKOR, putative, expressed	4e-27		A_92_P036872	sense gene model	cDNA and EST results agree. B73 result agrees with cDNA result.	A	cDNA	60	1 of 1	6	115552308	115552249	6.04	yes	UTR	3	TTTGGCTATATATACGTGTGCAGTAGAAGAAAATGTAATCAAGTCCATCATCCGTGCTGG	1	35	11	TC302441	ACGACTTGGGAAGGAAATAAGGGAACAGATCAAGGGACACCTGAGGTTGCAGTATGAGAGCAGCTACACCGAAGCATCCGTCCTTCAGGATATCCCGATTTCTATCCGTGCAAAGATTTCTCAAACGCTGTATAAGCCATATATCGAAAGCATTCCACTGTTCAAGGGATGTTCCGCAGAGTTCATTCAACAGATTGTGATCAGGTTGCAAGAGGAGTTCTTCCTACCAGGAGAAGTTATATTGGAGCAGGGAAGTGCAGTCGATCAGCTGTACTTCGTCTGCCACGGTGCACTGGAAGGTGTAGGCATCGGTGAAGACGGGCAAGAGGAGACTCTGCTAATGCTGGAGCCAGAGAGCTCCTTCGGCGAGATCTCAATCCTCTGCAACATCCCGCAGCC…	-	-	457 homologue to UP:Q5EEQ2_MAIZE (Q5EEQ2) Potassium outward rectifying channel (Fragment), partial (12%)	GRMZM2G156255_T02	GGGTCGAAGCGGAGGGTGGCGGAGGAGGAGTCCTCGGAGGAGGAGTACGAGGTGGAGGTGGTCCGCGACCACATCGCCTCCTCCCGCGGCAGCCGCCTCGCGCTCTTCGGCTCCGAGCTCCGCCTCGGCCGCTTCCGCCCGCGCCGCCGCAGGCGCCTCCCGCTCGCCGGGGGAAGGCGCCGCCGAGGGCTTCTTCCACGGCCTCGTCATCCACCCCGACAACAAGTGGTACCGGTTATGGACCAAGTTCATACTGGTTTGGGCGGTGTACAGCTCCTTCTTCACGCCCCTGGAATTCGGCTTCTTCAGAGGCCTCCCCAAGAACCTCTTCTTCCTGGACGTAGCTGGGCAGACTGCATTCCTCATCGACATCGTCGTCAGGTTTTTCGTGGCGTACCG…	cdna|est|omrna|protein	no_start	6	115552180
42931	gb|TC299264	A_92_P040155	TC299264	GRMZM2G135654	0	14026	5487	6511	1407	0.019	2.57	0	4.73	Os08g0326400	60S ribosomal protein L7a. 60S ribosomal protein L7a.	0	LOC_Os08g23710	ribosomal protein L7Ae, putative, expressed	0		A_92_P040155	antisense gene model	No EST. cDNA result. B73 result agrees with cDNA result.	A	cDNA	33	1 of 1	1	194732459	194732427	1.06	no	UTR	1	AGTTTTTGAGAGTTTTGCTTGAGAAAGACCGAGTCACCGACCATGACAGAAAGACATCAT	1	14	159	TC299264	NA	NA	NA	2844 homologue to UP:RL7A_ORYSA (P35685) 60S ribosomal protein L7a, complete	GRMZM2G135733_T01	ATAGCTATGCGCATAAACATCATAGCCATCATAGAAGATGATTCACATGAACTAGATGGTACAGAACCAAAACTTTGAATTCTTACATGATGTCTTTCTGTCATGGTCGGTGACTCGGTGTCTCTCCCTGAAGCAAAACTCTCAAAAACTAGATCTGACAACCACCGTGATTGCACACGATCGCAAGTACACGAAAATTTTAATTTAACAGGACAAGACTTAGGTCATCCGCTGGGCAGCTTCCTTGGCAAGCAGCTTTTCCCTGGCCTTGGTTTTCGCCTGTGATTTGGAGCCCATGATACCACCACCCCACTTCTTCCTGACCTCATCAAACTTGTCGTTGAAGTTAGCCTAGAAGTGAACCAGAGTTCCAGTCAGTACACAAACCAATAGCACCCA…	omrna	good	1	194732341
21390	gb|CO453477	A_92_P019835	CO453477	GRMZM2G415433	4e-122	1039	398	834	281	0.022	2.55	0.008	3.09	Os02g0215000	Conserved hypothetical protein.	1e-95	LOC_Os02g12360	nuclear protein ZAP-related, putative, expressed	2e-95		A_92_P019835	sense gene model	cDNA and EST results agree. B73 result agrees with cDNA result.	A	cDNA	60	1 of 1	5	156439764	156439823	5.05	yes	CDS	3	TGTTTCCTGTCCTTTCTGGTTCGCCAACAACGGAAAATTTTCCATCAACCGCTGGTACCT	1	141	61	CO453477	ACTGGACGCCTGCAGTACGGTCCGGAATTCTTTCGAAGAAGAGGCGTCCGCTTGGCATGTTCCGGCAGGTGCTGTGCCACGGCCAGCAGAGCCTCCATTCCCCTCTAACCATGATTACCGCGCTGCACCGCCACGGTTGACTGCAAATTCATCATTGTTTCCTGTCCTTTCTGGTTCGCCAACAACGGAAAATTTTCCATCAACCGCTGGTACCTTGCCTCCAGCCCATCCCATGCCAAACAAAAACCGTCATGACGGACACATCAACGATGAGGGGCCAGGTTTCATTTATCGACCACAATCAGAGCAGAACTTGATAGATGGAAGGATGACCAGTGCACATTATTCTCTGGAAAATTCCAATGTCACGGTCATCAATGCTTGTGATTTGTTCAAGCA…	F-352 near isogenic line	MZCCL10193B07.g Maize Endosperm cDNA Library Zea mays cDNA, mRNA sequence.	925 homologue to UP:Q6H899_ORYSA (Q6H899) Nuclear protein ZAP-like, partial (16%)	GRMZM2G415433_T03	ATGAAAAAACTACCCTCCCAAGGCTGGCGGCTGGCCTGCCCTGCCGAAGCGCGCCGTGCCGTGTCTCCGTGTGCCCCTTCCTCCCAGAACCAGAAGAAGTTCTCGAAGCTTCTCGAAACATCGCTCCGTCTCCTCCTTCAGCCAAAACCCAGATCCCGAAACCCCAGACGAGCACTGCTCCGCATGGACCATCATTGGCGCTTCCCTGCGGTCGCCGGCGCCGATTTCTGCCCGGTCTGTTCCGTGCGTCACTTCCCCTTCTGCCCACCGCCGCCTCTCCCGCCGCATCCCTTCCCCTACGACCTCCAGCCGCCGCCACCCCCTCCCCCGCCGAACCCCTTCCCATACGACTTCCACCCGCCGCCCCCACCGCCGCTGATGTGGGCCCCTCCACCTCCT…	abinitio|est|omrna	good	5	156438806
5302	gb|TC292941	A_92_P004702	TC292941	GRMZM2G161611	0	6545	2709	5985	2342	0.021	2.54	0.023	2.56	Os05g0524400	Phosphofructokinase family protein. Phosphofructokinase family protein.	0	LOC_Os01g53680	6-phosphofructokinase, putative, expressed	0		A_92_P004702	sense gene model	No EST. cDNA result. B73 result agrees with cDNA result.	A	cDNA	59	1 of 1	3	199834648	199834707	3.07	yes	CDS	2	CTACACCAGTGTTGGCAAATGGTGAGAAATAGTGTGCTTTTGACAGTTCTTTGTTGTATG	1	235	108	TC292941	NA	NA	NA	2755 homologue to GB:BAB55499.1:14090340:AP002972 putatative pyrophosphate--fructose-6-phosphate1 phosphotransferase (Oryza sativa (japonica cultivar-group)), partial (67%)	GRMZM5G879882_T01	TCCAGACCATTCCCTTCTCCCTTTCCTCTTCTCCACGCTTCGCCCCTCGCCGACTATTTTAAACCCACGCTTCTTTTAGTTCTTTCTTCCCCGTCGGCTTCCGGAGTGGAAACCATTTTCCTACCACCCGCGGGAGATCCACACGCCCACGAGCAGTGGAGCTCGGCAGCGAGGCTTCGGAGTTCTGCCATTAATGCAGCTCATGTGGAAGCTTCAAGTGCTGAAAATGGAATAGGTTTAGTGAAGCTTATGGGTCGCTATAGTGGATTTATTGCCATGTATGCTACTCTTGCAAGCAGAGATGTGGACTGCTGCTTGATTCCTGAGTCACCCTTTTATTTGGAAGGGGAGGGTGGACTATTTGAGTATATAGATAGGAGGTTGAAGGAGAACAATCAC…	mrna	good	3	199826593
22970	gb|TC308340	A_92_P021328	TC308340	GRMZM2G046583	0	51387	20720	94503	14855	0.023	2.53	0	7.44	Os04g0429800	Nicotinate phosphoribosyltransferase-related domain containing protein.	1e-44	LOC_Os04g35060	nicotinate phosphoribosyltransferase family domain containing protein, expressed	2e-44		A_92_P021328	sense gene model	No EST. cDNA result. B73 result agrees with cDNA result.	A	cDNA	60	1 of 1	10	116805730	116805789	10.04	yes	UTR	2	TCCGGTGTTTGTGCTCGACGGTGTCACATTTGTTTTTCTAGCCGATCGTGCATATGGTCA	1	131	132	TC308340	NA	NA	NA	639 similar to UP:Q6XQM4_ORYSA (Q6XQM4) Nicotinate phosphoribosyltransferase-like protein, partial (16%)	GRMZM2G046583_T01	AAATTCCATTCTGGTCCCTTCCTTGCCTTCTCCGCCTCCGCATCCATCCGGTCTCCAGTTGTCTCCTCCCGCCTCCTTCCGGTCCCCTCCCGGCGCAGCCTCTCCCGCCCCCTCCAGCCAAGCGGACCCTAGGCGGAGCCACCTTCCACGCTTCCCGAAGCTCGCCCGTGAGGGGAGGCCAGGATGGCAGCGACGTCGGCGCCGCCCGCGAGCGCCCACGCCAACGGCAACGGCTCCCTCGTGGGGGTGGCGGCGCCGGTGGGAGCGCCCACCAACCCCATGGCGACGGCTCTGCTCACCGACCAGTACCAGTTCTCCATGGCCTACGCGTACTGGAAGGCCGGGAAGCACGCCGACCGTGCCGTGTTTGACCTGTACTTTAGGAAAAATCCATTTGGT…	cdna|est|omrna|protein	good	10	116796174
23868	gb|TC293960	A_92_P022173	TC293960	GRMZM2G015610	0	3836	1580	4009	1709	0.024	2.52	0.035	2.4	Os04g0449450	Hypothetical gene.	2e-77	LOC_Os04g37660	protein phosphatase protein, putative, expressed	0		A_92_P022173	sense gene model	No EST. cDNA result. B73 result agrees with cDNA result.	A	cDNA	60	1 of 1	2	44391134	44391193	2.04	yes	UTR	2	GGTGTGACGAGCTAACTCTTGTTGCAGTTGTCATTGTAGCAGCACTTCCTCTATACATGG	1	126	36	TC293960	NA	NA	NA	2034 similar to PRF:NP_564504.1:18401703:NP_564504 protein phosphatase 2C-related : PP2C-related (Arabidopsis thaliana), partial (81%)	GRMZM2G015610_T01	CCCTCCTGCCGCTTTTCGGGATTTCATTTCGTAGGGCGAGGGGCCGGCGCGCGTGGGAGCGGGCTGGATTTGCGCGTCCTGTACCGAGCGCCCCATGTGACAGGTCGCTCGCTTGCCCCCGCTCCGCCGCTCCCTCCCTCGTCCCGCAAAGCAACCGCAACGCGCCGAGCGGGCAGCGGGGTCCCCGGCCAGCCGAGCAATCCCCCCTCCCCACCACCCCAAAAGGCGAGGCAGCGAGCGGGCGGAAAAGGCTAGTGCGCGCCTCGTGCTCGTGCTCCCCCGAGCAGACTAGACCAGCGCGCTAGCGCCAGCAAGGCCAAGGCGAGGGAGGGGCGATGCTCGCCCGATCTGCTACAGCCGCCGCCGCCGCCGGGATCTGGCTGTGATTAAGGATGTCGG…	cdna|est|omrna|protein	good	2	44386603
1291	gb|TC305693	A_92_P001013	TC305693	GRMZM2G122231	0	9361	3862	14691	4991	0.027	2.52	0.008	3.13	Os02g0790500	Hypothetical conserved gene. Glycosyl transferase, family 20 domain containing protein. Similar to trehalose-6-phosphate synthase.	1e-70	LOC_Os02g54820	trehalose-6-phosphate synthase, putative, expressed	4e-99		A_92_P001013	sense gene model	cDNA and EST results agree. B73 result agrees with cDNA result.	A	cDNA	51	1 of 1	5	213058859	213058909	5.08	yes	UTR	1	AATCTTTCGTGCCTGTATATGCCCGCATGGTAATATGCAAAGAATAACGTTCGACCACCA	1	259	139	TC305693	GGCACGAGGGCGCCATGGGATACCTCCGGGTTGGCCGCCGACTTCGACTGGAAGAAGACCGCGGAGCCGGTGATGCAGCTGTACACGGAGGCAACAGATGGCTCCTACATCGAGCACAAGGAGAGCGCCATCGTGTGGCACCACCACGAGGCGGATCCGGACTTCGGTTCCTGCCAGGCCAAGGAACTGCTCGACCATCTCGAGAACGTGCTGGCCAACGAGCCCGTGGTGGTGAAGAGAGGCCAGCACATCGTCGAGGTTAACCCCCAGGGCATCAGCAAAGGCGTGGTAGTGGACAGCCTCCTGTCGTCGATGGTGAGGACGGGGAAGCCGCCGGACTTCGTGCTGTGCATCGGCGACGACCGGTCGGACGAGGACATGTTCGAGAGCATCGTGTGC…	-	-	842 similar to UP:Q8GUW5_CYPPP (Q8GUW5) Trehalose-6-phosphate synthase:phosphatase (Fragment), partial (19%)	GRMZM2G122231_T01	GGGAGGGGGGCACAGGCACACGCATATCCAGGCTTGCCATATTTATACCACCACCTCACCTCCCTCACGCGCCCGAGACACACCTCGGCCGTTCTTATCCCCAGAAGCTTCCGATCGTCTCCCACACCCGACCGCCTGCCAAACCCGACACACTCGTCGCGGCGCGGCGCTTCTCTCCTCTCCTCTTCATGCGCCATCGCCGCCGCCTCCACCTCTGCGACGCCCACAGATAGGCAGGAGGAGGAGGGGGCGATGCCTTCGATCTCCTGCCACAATCTCCTCGACCTCGCCGCGGCCGACGACGTGCCCCTGCCGTCGCCCACGCCGCTCCGCCTCCCGCGCGTCATGTCCGTCGCGTCCCCGGCCTCGCCCACCTCGCCGCCCGCGCCCGCCCCGCCG…	cdna|est|omrna|protein	good	5	213055055
30177	gb|TC284005	A_92_P028125	TC284005	GRMZM2G031125	0	21089	8405	25762	821	0.022	2.5	0	32.39	Os07g0681300	Cytochrome P450 family protein.	3e-121	LOC_Os07g48330	cytochrome P450, putative, expressed	6e-121		A_92_P028125	sense gene model	cDNA and EST results agree. B73 result agrees with cDNA result.	A	cDNA	60	1 of 1	2	217119722	217119781	2.08	yes	CDS	2	TGCTCACCAACGTGGAGCCCAGGGGTGCTAGCTAGATGGGCCTCACTGGACCGGGTATTT	1	89	167	TC284005	CTTGAGTGGGAGTGCTGTGGATGAGAGGCCGGTTCAGCTGTCAGCTCAGCCCCATCTTCACCTACTCCATCGGAAGCATGGTGTTCCTGCACGCCAGCCGGTCCGACGTGGTCCGGGACCTCTGCCTCAGCGTGTCGTCGCTGGACCTCGGCAAGAGCTCCTACATGAAGGTCACGCACCGGCCGCTCTTCGGCGACGGCATCCTCAAGTCCAGCGGCGAGGCCTGGGCGCACCAGCGGAGGCTCATCGCGCCCGAGTTCTTCCCGGACAAGGTGAAGGGCATGGTGGACCTCATGGTCGGCTCGGCCACGGCGCTGGTGGCGTCGTGGGGGGACAGGACGGGCGGCGGAGGCGTGGAGCTCAAGATCGACGACGACATCAGGGCCTACTCCGCCGACG…	-	-	1351 weakly similar to UP:Q93Z79_ARATH (Q93Z79) AT5g24910:F6A4_120, partial (25%)	GRMZM2G031125_T04	CAAGCATGCATATGCATGGTTAAGCAACCAGTATAATCTGCGCGTGCAGGCCCCATCTTCACCTACTCCATCGGAAGCATGGTGTTCCTGCACGCCAGCCGGTCCGACGTGGTCCGGGACCTCTGCCTCAGCGTGTCGTCGCTGGACCTCGGCAAGAGCTCCTACATGAAGGTCACGCACCGGCCGCTCTTCGGCGACGGCATCCTCAAGTCCAGCGGCGAGGCCTGGGCGCACCAGCGGAGGCTCATCGCGCCCGAGTTCTTCCCGGACAAGGTGAAGGGCATGGTGGACCTCATGGTCGGCTCGGCCACGGCGCTGGTGGCGTCGTGGGGGGACAGGACGGGCGGCGGAGGCGTGGAGCTCAAGATCGACGACGACATCAGGGCCTACTCCGCCGAC…	cdna|est	good	2	217116419
35081	gb|CB280793	A_92_P032754	CB280793	GRMZM2G029385	1e-173	5062	2070	6402	1875	0.023	2.48	0.003	3.4	Os03g0776900	Similar to DNAJ protein-like.	2e-61	LOC_Os03g56540	heat shock protein DnaJ, putative, expressed	4e-61		A_92_P032754	sense gene model	cDNA and EST results agree. B73 result agrees with cDNA result.	A	cDNA	60	1 of 1	1	283206946	283207005	1.11	yes	CDS	1	TGGGAAAAGGGAAGTCCGGGTCTTCGATCTTTTAGCTGACACAAAGCTCATTCTGCTGTG	1	60	50	CB280793	AAGTTGATTCAATTCTGTATCTGTATCTGTATCCTTTATGATATATGGTACAAGCAGCAGAGCATTGTTAAGAAATTTGAAACGTGCAACTGTCAGTCCCTTGAAAAAGCTACAGCCTGATCACGCCACAGCAGAATGAGCTTTGTGTCAGCTAAAAGATCGAAGACCCGGACTTCCCTTTTCCCATCAGCATGTCCTTTGCCTCGTTGATCTTGGAAGCGACGTAATGGCTGCCACCAGCATCAGGGGGGTTAGCTACCATGACCCTCCTGTGAGCCTCCTTGATCTTGTCCACTGTAGCACGTTCTCTGACGCCGAGGATCAATGCAGCTTCCCTTCGATTCATTTCCCCCTGGAATCCACCAGGGTAGAAGCGGCGCACCCGCGGCATTGCCGCCT…	B73	3529_1_15_1_B04.x_5 3529 - 2 mm ear tissue from Schmidt and Hake labs Zea mays cDNA, mRNA sequence.	566 similar to UP:Q9LYY2_ARATH (Q9LYY2) DNAJ protein-like, partial (93%)	GRMZM2G029385_T01	CTTTCTTCTTCTTCGCCAAGAAGACCGACGACCCCAACTTCCAGCCGGTATAGACCCGTGACCGCCTTCCTCTCCACTCCTCTTTCTTGCCGCGCAAGAACGAGCGCCGGTTTTATCTACCGCGGCCGCCGCCTGCAGGCCAGTCCGTTCACGTTCCTGCTTTTCCCCTGTCCTGCGGTTTTGGCCTTTTTGCCCCCGGCTTCCTGGCGGCAACGAAACAACCAGTCGGTTCGGTCGATGCTTCGCGAGTTGGAATTGGACGCCGGCCGACCCGCTGCTCAATCCGTCGAGTTCGACATGGCTACTCCCTTGGTTGCTGGGTTGTCAGTGGCTGCCGCTGCATTAAGCGGAAGATACATGATTAGAGCATGGCAAGCCTTCCGGACCCAGGCGGCAATG…	cdna|est|omrna|protein	good	1	283205641
7657	gb|TC312227	A_92_P006930	TC312227	GRMZM2G070708	0	1267	523	1037	84	0.03	2.48	0	13.79	Os02g0566800	Similar to Avr9 elicitor response protein.	9e-96	LOC_Os02g35870	galactosyltransferase, putative, expressed	2e-95		A_92_P006930	sense gene model	cDNA and EST results agree. B73 result agrees with cDNA result.	A	cDNA	60	1 of 1	5	175437962	175437903	5.05	yes	UTR	5	AGATCATGATCATGCCCCGTGGAACATTGCCAATGGTAACTCTGGCTGGAAAAATTCTGC	1	221	158	TC312227	ACCAAGAACTTATATTGGCTGCATGAAGTCAGGCCCAGTTCTTGCTGACAAGAATGTGAAGTACCATGAACCTGAGTACTGGAAATTTGGGGAGGAAGGAAATAAGTACTTCCGTCATGCTACAGGGCAGATATATGCCATTTCGAAAGATCTGGCGACTTATATCTCAATCAATCGGCCTATCTTGCACAAATACGCAAACGAAGACGTGTCGCTTGGATCGTGGTTCATCGGTTTGGAAGTTAATCACATCGATGAAAGGAACATGTGCTGTGGAACTCCACCAGACTGTGAGTGGAAAGGGCAAGCTGGCAATGTCTGCGTAGCGTCTTTCGACTGGAGCTGCAGTGGCATATGCAAGTCTGTTGAGAGGATCAAAGATGTACATGCTCGCTGCGG…	-	-	828 similar to UP:Q9ZS49_TOBAC (Q9ZS49) Avr9 elicitor response protein, partial (31%)	GRMZM2G070708_T03	CTTCCTCCCCGCTAGCTCACTAGCCAGGCCCGGGCGCCTCACCGCCACGGTGACCGCCGCCTTCTTTGACGCCTGCGGCCTGCCTAACCCCGAAGTCTCTCAGTGCGTGTTTGGCCGAAATCCACGGGGAGGGCTTGTCCTCGCCTTTGCTGAGCTGCTCCGGAGCGGAGCCGTGCCTACTTGAGTTCAGGTTTGTTTCGCCATCCGAGGCCAAGATTCGGAGCGTCGCCGAAGGGAGGCGATGAAGGGCAAAGGCGGGCCGGTGGACAGGAGGTCCTCCGCCAGGTGGAGGTTGCTGGTGCTCTGCGCATTCAGCTTCGGCATCGGCATGCTCTTCACCGACCGGTTCTGGACAGCACCGGATACCAGTAGCCATACCATGTCTCAACGCTGGAGGCA…	cdna	good	5	175436854
44822	gb|TC310672	A_92_P041748	TC310672	GRMZM2G130544	0	6416	2649	4215	1167	0.026	2.46	0.001	3.87	Os03g0794700	Similar to 40S ribosomal protein S18. Similar to 40S ribosomal protein S18.	1e-159	LOC_Os03g58050	ribosomal protein S13p/S18e, putative, expressed	2e-159		A_92_P041748	sense gene model	No EST. cDNA result. B73 result agrees with cDNA result.	A	cDNA	59	1 of 1	5	4424763	4424822	5.01	yes	UTR	2	TGCCTTCCCAGTGCAGTTCATTCACATTGCCTGTGGTGGAGGATAAGGTTCATTTTCATC	1	3	117	TC310672	NA	NA	NA	921 similar to UP:RS18_CANFA (Q5TJE9) 40S ribosomal protein S18, complete	GRMZM2G130544_T01	AGATATTTTTATAGTTTCCTGACTCCGTGACGTCTGTGGCCGCAGTCGCTGATCGCCGGGGAGGACTTCCAGCATATCCTGCGTTTGCTGAACACCAACGTGGATGGGAAGCAGAAGATCATGTTCGCCATGACCTCAATCAAGGGTGTCGGGCGCCGCTTCTCCAACATCGTCTGCAAGAAGGCCGACATCGACATGAACAAGAGGGCCGGCGAGCTGACGCCTGATGAGCTGGAGCGCCTGATGACGGTCGTGGCCAACCCTAGGCAGTTCAAGGTGCCGGACTGGTTCCTCAACAGGAAGAAGGATTACAAGGACGGCAGGTTCTCGCAGGTCGTCTCCAACGCCCTTGATATGAAGCTCAGGGACGACCTTGAGAGGCTCAAGAAGATCAGGAAC…	est|protein	good	5	4422815
6462	gb|TC311795	A_92_P005806	TC311795	GRMZM2G404693	0	5495	2273	3574	1461	0.027	2.46	0.028	2.48	Os02g0567900	Similar to RNA Binding Protein 47.	4e-91	LOC_Os02g35950	RNA recognition motif containing protein, putative, expressed	8e-91		A_92_P005806	sense gene model	No EST. cDNA result. B73 result agrees with cDNA result.	A	cDNA	60	1 of 1	5	175595142	175595201	5.05	yes	UTR	2	GCGAGAGAGACGAGAAGGGTATGTGATGATAATGCTACCTGCAGACTTGTGCTGCTATAG	1	228	168	TC311795	NA	NA	NA	693 weakly similar to UP:Q9FFU0_ARATH (Q9FFU0) Similarity to polyadenylate-binding protein 5, partial (22%)	GRMZM2G404693_T01	TATGCATTTTGTTGTTCTCAAAGAAGCTTGCGAAAAGGCGGAAGAGTGTCAACTTTGTAGCACAGAAGGTTAATGAAGCCATGATGGTGAGGGTGAGACAATGGGTAGAGCCACGCAGAATTGCTGTTGCACTCTGCATGCATGCCATACATGCTAGCACAGCAGGGGTTCTTCAAAAATTACGCGACGACAGGGAGTCTAGGGGTGATTATGGCCACCGGCGCAACGGCAATGGCATGTACTACGGGACGCCATTCTACGGTGGATATGGGTACGCCTCACCGGTCGCCCACCCAAACATGTATGCCGCGGCCTACGGAGCCTACCCGTACTATGGAAACCAGCAGCTAGTGAGCTGATGTGGCGATGCTCTCTGCTCAGTTTCCTCCCTCGGATCGG…	abinitio|est|omrna	good	5	175593918
3395	gb|TC281684	A_92_P002910	TC281684	AC234201.1	4e-152	1555	630	1806	449	0.028	2.46	0.001	4.28	.	.	.	.	.	.		A_92_P002910	sense gene model	No EST. cDNA result. B73 result agrees with cDNA result.	A	cDNA	60	1 of 1	10	149745201	149745142	10.07	yes	UTR	2	GCCCCGTTGTAATCAATCGATCAATGGGCCTCAGATGGTGGATGATCTTTTTCTTATTGG	1	247	11	TC281684	NA	NA	NA	613 similar to UP:Q45NI0_MEDSA (Q45NI0) Chloroplast thylakoidal processing peptidase (Fragment), partial (22%)	GRMZM5G800751_T04	AAGAGCACACGGAAGAAGAGTAGTGAGCACGGAACCCCACCAGGCAGAGGCAGTAAGCCACCAGCTGCAGCCGCCAGCACAGCGCAGGGCAGAGGGAGAGGGAGGGCACCGGCACACCATGGCCGTGGGGGGCCTTCTGCGGGGCCTCGTTTCGCCCCCCGCCTGGCTACCCTGCCATGAGCTCTTCGCCTCCTGGCACCACTGGCTTCCCTCCCTCCCGCGCCTCCGCCCGCCCGCATCCGACGGCTTCAAGCTTCTCTTGGTGCTGCTGCTCTTCTCCGCCGCTCTAGCCGAGGTCCGCTACATCGCCTCCTCCTCCATGGCGCCCACGCTTCGTCCAGGCGACCGAGCCGTCGCCGAGAAGGTTACATACTTGTTCCGGAGGCCATCTATTGGGGA…	est	good	10	149744595
23271	gb|TC290131	A_92_P021616	TC290131	GRMZM2G060194	0	3743	1599	7190	894	0.033	2.46	0	26.37	Os08g0503200	PLC-like phosphodiesterase, TIM beta/alpha-barrel domain domain containing protein.	1e-21	LOC_Os08g39350	glycerophosphoryl diester phosphodiesterase family protein, putative, expressed	2e-21		A_92_P021616	sense gene model	No EST. cDNA result. B73 result agrees with cDNA result.	A	cDNA	60	1 of 1	7	165793738	165793797	7.04	yes	CDS	2	CCTGGCACACCTTCTGATGCTCCAACGGCTACAGTAAATGCTGGCATGCTACTTGTGATG	1	130	39	TC290131	NA	NA	NA	1068 weakly similar to UP:Q5ND76_CVB (Q5ND76) Coat protein, partial (6%)	GRMZM2G060194_T01	ATTGCTTCTCCTTCCTCTCCCTCCCTCTCTCTTCCCGACCGTTTGCGCCACCGGAAGGTCCTGGAAGCTGGAACATTGTGAGATGAGGAGCAATAGACGACGCCTTGGAGGAAGAGGAGGAGGATGGGGTGGCCAGGGCGGTGGTGTAAGTGTGGCCGCTTCCTTCGCCGCGCTGTTGGGCTGTGTCGTGGCCCTCGTCGGCGGCGCCGCCGGGCAGGGCCCCCGGCCCCCCTCCGACTACAAAACCCTCAGCGGCGCCGCTCCACTTGTGGTGGCCAAAGGTGGATTTTCAGGAGTGTTTCCAGATTCTAGCCAAGGCGCCTATTCTTTCGCGATGATCACCAGCGCACCGGACACGGCCATGTGGTGCGACGTCCAACTAACAAAGGATGGTGTTGG…	cdna|est|omrna|protein	good	7	165785513
8839	gb|TC299161	A_92_P008046	TC299161	GRMZM2G123969	0	4888	2032	2358	892	0.026	2.46	0.016	2.75	Os05g0490100	Similar to 60S ribosomal protein L30.	5e-131	LOC_Os05g41110	ribosomal protein L7Ae, putative, expressed	9e-131		A_92_P008046	sense gene model	No EST. cDNA result. B73 result agrees with cDNA result.	A	cDNA	59	1 of 1	6	155393943	155393995	6.06	yes	CDS	1	GATTGAGTACTACGCCATGCTGGCCAAAGTTAGCGTGCACCATTTCCACGGAAACAATGT	1	215	3	TC299161	NA	NA	NA	758 homologue to UP:RL30_MAIZE (O48558) 60S ribosomal protein L30, partial (97%)	GRMZM2G044137_T02	CCTAGTGAGCCGCCCATTTGCGCCGCCGCAGCCCGCAGTCGCTTGCGCGCAGCAGCACTTCGCACCGCCGCCCCATCCCATTGCCGCCAGTGTCTGCTCGATCCGATGGCTCCCACGAAGAAGTCGAAGAGCACAGAGAGCATCAACAACAAGCTGCAGCTGGTGATGAAGAGCGGCAAGTACACCCTGGGCTACAAGACCGTCCTCAAGACGCTGCGCAACTCCAAGGGAAAGCTGATCATCATCGCAAACAACTGCCCTCCACTTAGGAAGTCTGAGATTGAGTACTACGCCATGCTGGCCAAAGTTAGTGTGCACCATTTCCACGGAAACAATGTTGATCTTGGCACTGCCTGCGGCAAGTACTACAGGGTGTGCTGCCTCAGTATCATCGACCCA…	est	good	6	155392420
40884	gb|BQ539316	A_92_P038228	BQ539316	GRMZM2G459363	0	28089	11403	27109	8024	0.03	2.45	0.002	3.88	Os07g0657400	Glycosyltransferase AER61, uncharacterized domain containing protein.	2e-68	LOC_Os07g46380	glycosyltransferase, putative, expressed	3e-68		A_92_P038228	sense gene model	cDNA and EST results agree. B73 result agrees with cDNA result.	A	cDNA	60	1 of 1	2	214924918	214924977	2.08	yes	UTR	1	TTTCCCCTTTGGTTTGGTTAGTAGTATACACTGACTTGACCTGACAATTCTTTGCATCAG	1	26	4	BQ539316	TTTTTTTTTTAATTTACATTCTCTCTCTCTCCCTCTCTTTACTATCATGGATGGATGGATCATAGGTACAAGACGACGAAACAAAAACTGATGCAAAGAATTGTCAGGTCAAGTCAGTGTATACTACTAACCAAACCAAAGGGGAAAAAATTGGTGGGAATGAAAACTATAGCAGAGCAGAGGAGGCCAGTCAGGCGATGTCCATTGGTTAATCGAGACCAGTCAAACCCGTCCGACGACATCACTCGGGCGCTCTCGGCCGCCGCCGGCCAGGTACCGGTGCGCCCTGACGAGCTCCTCCCGGAAGCGCGCCAGGTCCAGCCGCACGTTCTGCCGGTCCAGGTACACCTTCTTGGTCACGTCCCAGCCGCGCTGCGCCACGCCGGCGGGGTCCGTCAG…	B73	MEST614-C10.T3 ISUM4-TN Zea mays cDNA clone MEST614-C10 3', mRNA sequence.	561 similar to UP:Q8GRV4_ORYSA (Q8GRV4) Symbiosis-related protein-like protein, partial (19%)	GRMZM2G459363_T01	AACCTCTAACCGCCAATTGTTTTCTATACTCTTTTGCTAAGCCGAGCCATACCCGCCCGCTCCTTTTCTCATAGTCATCCGGGAAACATTCTCTCGACGGCCATGGTGCAGCAGCAGCAACAGCACAGAATCTACATCTTGCAGTTCAGGAAGGGCGGGCCGGAGCAGGAGGTGTCATGCAAGGTGTCGCAGCCCAAGGGCGGCGGCCGGCGGCCGGTCATGTACTACTACCAGGACCACGGCAGCGGCGGCGGCAAGAACGGCAAGAAGGTGCAACCTAGGGCGCTGGGCCTGCGGCGTTTCTTGGGCATGCTCTTCCTCTCCTTCCTCTGCGTGGGGACGCTGTTCGTGGCGCCCGTGTCCTTCCTCTCCTTCGTGCATAGCGACGAAGGCGGCTCG…	est|omrna|protein	good	2	214923097
6036	gb|TC287171	A_92_P005398	TC287171	GRMZM2G170336	0	11981	5041	6423	2875	0.027	2.44	0.041	2.41	Os03g0249400	Similar to 40S ribosomal protein S20 (S22) (Fragment).	2e-100	LOC_Os03g14530	S10/S20 domain containing ribosomal protein, putative, expressed	3e-100		A_92_P005398	sense gene model	No EST. cDNA result. B73 result agrees with cDNA result.	A	cDNA	60	1 of 2	1	34317586	34317645	1.03	no	CDS	1	GCTTTTGTTTTTGTGCTCCCCTTGTGTGCCTGTAAGAGAGACATCGAGTTATTGTTAGCT	1	231	169	TC287171	NA	NA	NA	837 homologue to UP:Q5UCF6_MAIZE (Q5UCF6) Ribosomal protein S10p:S20e, complete	GRMZM2G471859_T01	ACAATAGTTGACAGAAGACTGAAGCGAACTAGTTGCCCTGACAAACTAGATTACTGAACCAAAATTTTAAGTTGCGCAGCCCACAGATAAGACATACAGCTACAAAAGGATTATAAGCTAACAATAACTCGATGTCTCTCTTACAGGCACACAAGGGGAGCACAAAAACAAAAGCAACACGAATATATAGATCGTCATTACACGTCTGCAACGGTCACCTCGACCTCAACACCCGGCTCAATGGTGATAGAGGTGATCTGCTTCACCACGTCTGGGGAGCTGATCAGGTCGATCACCCTCTTATGGATGCGGAACTCAAACCGGTCCCATGTCTCGATACCTTCACCGCAAGGGGATTTGCGGGTGGTGATGTGGAGAACCTTAGTAGGGATCCTGACA…	omrna	good	1	34315944
6036	gb|TC287171	A_92_P005398	TC287171	GRMZM2G170336	0	11981	5041	6423	2875	0.027	2.44	0.041	2.41	Os03g0249400	Similar to 40S ribosomal protein S20 (S22) (Fragment).	2e-100	LOC_Os03g14530	S10/S20 domain containing ribosomal protein, putative, expressed	3e-100		A_92_P005398	sense gene model	No EST. cDNA result. B73 result agrees with cDNA result.	A	cDNA	60	2 of 2	1	34317586	34317645	1.03	yes	UTR	1	GCTTTTGTTTTTGTGCTCCCCTTGTGTGCCTGTAAGAGAGACATCGAGTTATTGTTAGCT	1	231	169	TC287171	NA	NA	NA	837 homologue to UP:Q5UCF6_MAIZE (Q5UCF6) Ribosomal protein S10p:S20e, complete	GRMZM2G170336_T02	TGGGCCGACACATCCACTTCTCATATAAATAACCTCGAACCCATACTCCGGCGAAAACCTATAGCTTGCAGCGCCACCTACACCGAGCAGCCAAGCGAGGAAGCGAAGACCCATTTCCCCGAGCGCAAGAGTACCATGGCGGCGGCGGCAGTTTATGGCGGCCTCAAGGGGAAGCTTGGCGTCGAGGATGCCCCCGAGCTGCAGCTGAATCGCATCCGCATCACCCTCTCATCCAAGAACGTCAAGAACCTGGAGAAAGTTTGTGCGGATTTGGTAAAGGGAGCCAAGGATAAGCATCTGAGGGTTAAGGGGCCTGTCAGGATCCCTACTAAGGTTCTCCACATCACCACCCGCAAATCCCCTTGCGGTGAAGGAACAAACACATGGGACCGGTTTGAG…	cdna|est|omrna|protein	good	1	34312025
24720	gb|TC299381	A_92_P022983	TC299381	GRMZM2G054012	4e-176	6786	2781	2828	718	0.03	2.44	0.001	4.4	Os06g0172600	Similar to 40S ribosomal protein S30.	3e-76	LOC_Os06g07580	expressed protein	4e-76		A_92_P022983	ambiguous	No EST. cDNA result. B73 result agrees with cDNA result.	A	cDNA	60	1 of 2	2	60967514	60967455	2.04	no	UTR	1	TCGATGTGTTACTGCAACACTATGAAATATGGTATGCATCGTTGAGCTAATCAAGTTGCC	1	121	32	TC299381	NA	NA	NA	485 homologue to UP:Q6K853_ORYSA (Q6K853) 40S ribosomal protein S30-like, complete	GRMZM2G005261_T01	TTTCTAGACTCACGCCAATTTCAAGTGTGCCCACACAAATCAAACAAAACAAACTACACTAGCAGTACAATTTGCTCAGCCTACTTATCACAATTCACAATTGCACTCCACTATCAGCAGGACAAACTGAAACGGAATAGACTGAAGACTCCTGTGTCACCAATTTCAAAACAAGATGAACAACATTCGAGACAACTAAAACGATCGCCTCCACAGGCAACTTGATTAGCTCAACGATGCATACCATATTTCATAGTGTTGCAGTAACACATCGATACAGATAATAATAGCATAAGACTTCAGCAACTTGCCATCAGTAAAAGGAAACTAGT	est	no_start	2	60967240
24720	gb|TC299381	A_92_P022983	TC299381	GRMZM2G054012	4e-176	6786	2781	2828	718	0.03	2.44	0.001	4.4	Os06g0172600	Similar to 40S ribosomal protein S30.	3e-76	LOC_Os06g07580	expressed protein	4e-76		A_92_P022983	ambiguous	No EST. cDNA result. B73 result agrees with cDNA result.	A	cDNA	59	2 of 2	4	173178310	173178251	4.07	yes	UTR	1	TCGATGTGTTACTGCAACACTATGAAATATGGTATGCATCGTTGAGCTAATCAAGTTGCC	1	121	32	TC299381	NA	NA	NA	485 homologue to UP:Q6K853_ORYSA (Q6K853) 40S ribosomal protein S30-like, complete	GRMZM2G054012_T01	ATGGCGCGTCGCGGTCTTCCTCCTTTTGTCCAAGGTTTTGGTGTATGCGTCGTCGTGTTTCTTTTGGCGTTGTGCGGCCCGTCTGGCGAAGTCGTACATTGTGTTGAGCTCAACAACAATGACTCTGGAAGGGCTTTGTATTTGGGGTTGCCGCTGCCTGTGTTGTTTAGACACTATGTGTCGGCGCCAACGCGATATGCCATGATTTATGAAGCCGGGCTTGCAGAAGAGAGTAAGCTGACGTATGTCGAGGAGCAGCTTGGGGACGCCATCGTTGGGGAGAGCGAGCAGCTCCAGCGCCCTCTCGGAAATCCTAGACTGAAAGAAGGTACGTCACTTCGCATCAGTACCGCGAAATTGGCAAAGCTCAAATCAAACTGTATTTCGATGATACGGCAG…	abinitio|est|omrna|protein	good	4	173177749
26542	gb|TC299614	A_92_P024698	TC299614	GRMZM2G048430	0	28058	11948	19894	7053	0.032	2.43	0.003	4.16	Os06g0711800	Pectinesterase inhibitor domain containing protein.	1e-50	LOC_Os06g49760	invertase/pectin methylesterase inhibitor family protein, putative, expressed	2e-50		A_92_P024698	sense gene model	cDNA and EST results agree. B73 result agrees with cDNA result.	A	cDNA	60	1 of 1	6	85422402	85422461	6.01	yes	UTR	1	GTGGCGAGAGGTACACGAAGACGGATAATCCTTCTTATGAATTGTCACCATGTTCACTGT	1	110	128	TC299614	ACAGTGAACATGGTGACAATTCATAAGAAGGATTATCCGTCTTCGTGTACCTCTCGCCACCCATAATACAATATACAAATTACCCTTAAGGCCTTAACTATATATAAACTACCTCACACAACAGATACAAAGCATATACTTATATGCAAAGAAACACACACATTGATAATAACAGAACTAGTTAACTGCCGAGGCTGAAACAACCAACGTCGTGGAGGAGGCAGTAGTAGTAGTAGCACCCAGGCCGCCCTGGGCTACTAGTACCCAGGCCCGACCTTGTTGACGAGTGCGAGCGCGTTGCTGGTGACCTGCGCGACCTCGACGACCCTGCCGCGGACGGCGGCGCGCGTGGCGGCGTCCACGGCGCGGGACGAGAGCCCGTCCAGGCAGGTGTTCTCG…	-	-	548 similar to UP:Q5Z805_ORYSA (Q5Z805) Ripening-related protein-like, partial (43%)	GRMZM2G048430_T01	GATTACAAAAGCCATTCCTTCAATCACTCAAATCCACTGTGACTCCGTGAGCTCTCCCTGCCTGCTGCCCTGCACACTCCCCGCCCAGCCGCACCAGCTCAGCTCAGCAGTCATGGCTCGCCCCTGCCGCAGCAGCAGCAGCGCCGCTGCCCGCCTCCTCCTGCTGCTCGCCGCCGTCGCAGCGGCGCTCCAGGCAGCGGCCGCCACGCCGCCGGTGGCCAGCGGCTTCATCCGCAAATCCTGCCGCGCGACGCAGTACCCGTCGGTGTGCGAGCAGAGCCTCGCGGCGTACGGAGGCTCCCCGCCGCCGCGGAGCCCGCGGGAGCTGGCGCGCGCCGCGCTGGCGGTGAGCGCGGACCGCGCTCGGGCAGCGTCCGCGTACGTCGGCCGCCTGTGCGG…	cdna|est|omrna|protein	good	6	85421427
1878	gb|CD958347	A_92_P001522	CD958347			70	29	99	29	0.032	2.42	0.003	3.42	.	.	.	.	.	.		A_92_P001522	inconclusive	No valid cDNA / EST result. No valid B73 result.	D	no result	NA	NA	NA	NA	NA	NA	NA	NA	NA	GAAATGCAAAACAAACCCGCCTGGAAAATGCTGCCCTGAGAACCAGAGCGAGGGCTTGAA	1	255	156	CD958347	TAAAAATCTCCCGTCTGGTTGCTGCTCGGAGAGGCTCCAAGAAATGCAAAACAAACCCGCCTGGAAAATGCTGCCCTGAGAACCAGAGCGAGGGCTTGAAAGATGCCTTCAACACAGACTCTTCTAGGAATCCAGCCAGCTTTGGGACGGCCGTTTCACAAAACCAAAAAACACCAAGTAACATTTCTAACCGGAGAATTGCCGGTTTTAGCAAGAAAAAGGGGCTTCACCTAAAAGGGAGGGTCACAAAACACGAAGGGGGTTCCCCCTGGCGCCTGCCTCTTCCTTTCTGAGCAGATC	mixture	SCO_195 GeneTag2 Zea mays cDNA, mRNA sequence.	300 unknown	NA	NA	NA	NA	NA	NA
6053	gb|TC279831	A_92_P005415	TC279831	AC210013.4	0	90171	38272	51787	16934	0.03	2.38	0.006	3.17	Os03g0807800	Similar to 40S ribosomal protein S2 (Fragment).	0	LOC_Os03g59310	ribosomal protein, putative, expressed	0		A_92_P005415	gDNA	No valid cDNA / EST result. Allow B73 result.	C	gDNA	60	1 of 1	5	3430751	3430692	5.01	NA	NA	NA	GGAGTCGATTTTGGGTTCTGTTTTGTCCTGGATGCTGTTCTGTACTGTCAAGTTTTGGAT	1	231	135	TC279831	NA	NA	NA	1143 similar to UP:RS2_ARATH (P49688) 40S ribosomal protein S2, partial (88%)	NA	NA	NA	NA	NA	NA
29203	gb|TC279241	A_92_P027198	TC279241	GRMZM2G030731	0	44067	18602	22706	5393	0.031	2.37	0	4.33	Os07g0613200	Similar to 60S ribosomal protein L27a-3.	2e-149	LOC_Os07g42170	60S ribosomal protein, putative, expressed	3e-149		A_92_P027198	sense gene model	No EST. cDNA result. B73 result agrees with cDNA result.	A	cDNA	54	1 of 1	7	165243670	165243610	7.04	yes	UTR	1	TCTATCCTCGCTATCAGTTGTGCTAGTTTCATCTATACATTCGACTTATGGTGCGCACTG	1	95	75	TC279241	NA	NA	NA	860 homologue to UP:O82529_PETHY (O82529) Ribosomal protein L27a, partial (88%)	GRMZM2G030731_T01	TATTCCATCTTTTCTCTAACGTGGATCGAATTGCAGATGGAGACAGTTAAAAGCCCACCACCACCATCAGATCCAGGCCCAGCCCAACAGCCCTTTACACCTCACAGCAAAACCCTAGGAAAGCCTCATCAATGGCTCTCGCTCTCCCATCCGTCATCCAACGGCGGACGCATGAGACACCTGCCTTATAAGATCACGCCATTCCCATCTCCTAGGGTTTTCTCCACCTCCATCACCCGCCTCCACTCCCCCCTCCCAGGTGCTGCCCAGGTAAGTCGGCGGCGGCGATGACAACGCGCTTCAAGAAGAACCGCAAGAAGCGCGGCCACGTGTCCGCCGGGCACGGCCGCATCGGCAAGCACAGGAAGCACCCGGGAGGTCGCGGTAACGCCGGTGGCA…	cdna|est|omrna|protein	good	7	165243551
40	gb|TC310742	A_92_P000027	TC310742	GRMZM2G042118	0	29751	12665	12132	4331	0.034	2.36	0.009	2.95	Os01g0916600	RNA recognition motif, glycine rich protein domain containing protein.	1e-05	LOC_Os01g68790	RNA recognition motif containing protein, putative, expressed	2e-05		A_92_P000027	sense gene model	No EST. cDNA result. B73 result agrees with cDNA result.	A	cDNA	60	1 of 1	8	162237565	162237506	8.06	yes	UTR	1	ATTGTTGGAACTCCTAGATGCAGAATATTACGTATTGGTTTTGGTTCCTTCGAGAAGTGC	1	266	92	TC310742	NA	NA	NA	1010 Zea mays clone EL01T0204C07.c mRNA sequence	GRMZM2G042118_T01	CGGGCGAGATATTTTTTGCCAAGCTGGCAGGCACATGACACATCGCCCCAGCCCCAAGTCCAAAGCCGCGAGAGGCAGGGGCGCAGCAAAACCCTAGCCGCCTTCCCGTCCTTTTCCTTTCATAAACCCCAAGCCGCGCCGCAATAGCTCGCCCCCTCGTTCGCCGCCTCTCCTGCTCCTACCGCAGCTCTCCCTCAGGTTTAGTGTTCGCAATGGCGGCCTTCAACAAGCTTGGTGGCCTTCTAAGGCACAGTGCTCTGGTGAGCGGTATCACTGGTGGCTCTTCTCCTGCAGTGTTCAATGCTGCACGGCTCATGTCTACCAAGCTATTTATTGGTGGTCTTGACTGGGGTGTTGATGACGTGAAACTAAGAGAAGCATTTAGCAGCTTTGGAGAGG…	cdna|est|omrna|protein	good	8	162236975
36892	gb|BM331916	A_92_P034470	BM331916	GRMZM2G068531	0	3297	1436	2627	1129	0.04	2.33	0.033	2.5	Os10g0479001	Hypothetical gene.	1e-16	LOC_Os10g33862	expressed protein	1e-08		A_92_P034470	gDNA	No valid cDNA / EST result. Allow B73 result.	C	gDNA	57	1 of 1	7	6303448	6303508	7.01	NA	NA	NA	GAGAGAGAGAGACCTAGCTCAGTGCAATATTCTTTTTTTCGCATCAGCTCACAGACGTCT	1	49	168	BM331916	NA	NA	NA	550 similar to UP:Q4T7H8_TETNG (Q4T7H8) Chromosome undetermined SCAF8096, whole genome shotgun sequence. (Fragment), partial (3%)	NA	NA	NA	NA	NA	NA
20860	gb|TC307079	A_92_P019334	TC307079	GRMZM2G315375	0	21910	9424	22143	5215	0.038	2.33	0	5.1	Os08g0564300	ABC transporter-like domain containing protein. Similar to P-glycoprotein 1. Hypothetical conserved gene. P-glycoprotein 1. Similar to MDR-like ABC transporter. Similar to MDR-like ABC transporter.	0	LOC_Os08g45030	multidrug resistance protein, putative, expressed	0		A_92_P019334	sense gene model	No EST. cDNA result. B73 result agrees with cDNA result.	A	cDNA	60	1 of 1	1	202304975	202305034	1.07	yes	UTR	2	GAGGAAGCTGAAGCTCCGGATCAAATGGTGGTACTCCATGATCGCAACAATGAGGGGAAA	1	144	101	TC307079	NA	NA	NA	4666 UP:Q6UNK5_MAIZE (Q6UNK5) PGP1, complete	GRMZM2G315375_T01	CTCACACACACAGTCACACTCCCAAGCCAATTATTATAAGAGGCGAGATGAGCAACTCCAGCTCTTAACCAATCCACTCCTCCTCCCTCTCCACCTCCTCTGCTTTGCTCTGCCACTCTGCTGAGGTGGGGGGCAGAGGAGCTCCCCCTCCCTCCTCTCCCCTCCTCGCCATGTCTAGCAGCGACCCGGAGGAGATCAGGGCGCGCGTCGTCGTTCTCGGTTCGCCCCATGCCGACGGCGGCGACGAGTGGGCCCGGCCCGAGCTCGAGGCCTTCCATCTGCCGTCTCCCGCCCACCAGCCTCCTGGCTTCCTAGCCGGGCAACCGGAAGCAGCAGAGCAACCCACGCTCCCTGCTCCTGCTGGCCGCAGCAGCAGCAGCAGCAACACGCCTACTACAT…	est|omrna|protein	good	1	202298103
12639	gb|TC304667	A_92_P011620	TC304667	GRMZM2G172956	0	6607	2815	2128	421	0.037	2.33	0	6.91	Os07g0636000	Similar to H/ACA ribonucleoprotein complex subunit 4 (EC 5.4.99.-) (Nucleolar protein NAP57 homolog) (Nopp-140 associated protein of 57 kDa homolog) (AtNAP57).	0	LOC_Os07g44190	h/ACA ribonucleoprotein complex subunit 4, putative, expressed	0		A_92_P011620	sense gene model	No EST. cDNA result. B73 result agrees with cDNA result.	A	cDNA	60	1 of 1	8	5161863	5161922	8.01	yes	UTR	1	TTTGAGATGCCTTTCTTGCTTGCCTTGTATCTGTTGCAACTGCTATGCCTGATGTACCAT	1	192	54	TC304667	NA	NA	NA	2095 similar to UP:DKC1_ARATH (Q9LD90) H:ACA ribonucleoprotein complex subunit 4 (Nucleolar protein NAP57 homolog) (Nopp-140 associated protein of 57 kDa homolog) (AtNAP57) , partial (75%)	GRMZM2G044128_T01	CCGCCGCTGCCCCATTTCCCTTCGCCGCGAAAACCCTAGAAACTACCCACCCCGACCACCCGCCGCCATGTCATCCACAACGCCGGCCATCGCGTCCCCCGCCTCTGAGCAAGCCAAATCGAAGAAAAAGAAGCACAGATCGAAGGACGACCCCTCCGCTGCTGCCGCCGACCCACCGTCGCTCGCTGAGGCCGAGGAGAAGACTGATGGCTACCTCATCAAGCCGCAGTCCCTTGTTCCGTCCCTCGACACCTCCACCTGGCCGCTCCTCCTCAAAAACTACGACCGCCTTAACGTCCGCACCGGCCACTACACCCCGCTACCCTCCGGCCACTCGCCGCTCAAGCGTCCCCTCGCCGAGCATCTCCGTTACGGCATCATCAACCTCGACAAGCCGTC…	cdna|est|omrna|protein	good	8	5159968
269	gb|TC310738	A_92_P000185	TC310738	GRMZM2G019919	3e-164	16253	7064	9145	3561	0.038	2.32	0.021	2.63	Os07g0616600	Similar to 40S ribosomal protein SA (p40) (Laminin receptor homolog). Similar to 40S ribosomal protein SA (p40) (Laminin receptor homolog).	0	LOC_Os07g42450	ribosomal protein S2, putative, expressed	0		A_92_P000185	sense gene model	No EST. cDNA result. B73 result agrees with cDNA result.	A	cDNA	60	1 of 1	2	211498284	211498225	2.08	yes	UTR	3	GTTTATACTAGTCATCAGCGGAGCTTGTTGGTAGGCACTTGCTGGAGTAGTTGCTTCGAA	1	265	143	TC310738	NA	NA	NA	1476 homologue to UP:RSSA_SOYBN (O22518) 40S ribosomal protein SA (p40), partial (69%)	GRMZM2G159237_T03	ACTAGCTAGGGTTTTCATCCGTGACGAAGTGGTCTATATAAAAGGTCAGAACCGAAACCTTAACCTTATTCGGCGACTATGGCGGCGGCACCGGCAGGCGGCGGCCCTCGGGCATTGTCCCAGCGGGAGCAGGACATCCAGATGATGCTCGCCGCCGATGTCCACCTCGGCACCAAGAACTGCGACTTCCAGGTGGAGCGCTACGTGTACAAGCGCCGCACTGATGGTACCAATCCAAATCTTTCGAGACTAACCAAATGTTTACCTCCAATGCTTGTTGTCTTTGATATCTAGTTTTAGATCTGCTCGTGTTGACTTCTATTGGAACTTGCTATGCGCTTGCGTATATTAAGATGCGATGTATAGATCAACTGAGAAATATTGGCGCGTAGTTTCATT…	cdna|est	good	2	211498044
19064	gb|TC297979	A_92_P017649	TC297979	GRMZM2G054830	0	11289	5044	6514	1291	0.041	2.29	0	5.31	Os03g0379500	Similar to 40S ribosomal protein S9.	2e-152	LOC_Os03g26229	40S ribosomal protein S9-1, putative, expressed	4e-152		A_92_P017649	sense gene model	No EST. cDNA result. B73 result agrees with cDNA result.	A	cDNA	60	1 of 1	9	119494892	119494951	9.04	yes	UTR	1	ACGAAGAGGAAGAGTGATCATGTGATGCTAGCTCCTTCGTTTTGTTAGGGACCTAATTTT	1	154	124	TC297979	NA	NA	NA	980 Zea mays clone Contig173 mRNA sequence	GRMZM5G832108_T01	GCCACACCCCTCACAAACCACAAACACATCTCGCGGCGGCGGCGGCGGCAGAGACAGGCGGCGGCCGCCGAGCGGCGTGGGCAGCGTCATCCATGGTGCACGTGAACTTCTATCGCAACTATGGTAAGACTTTCAAGAAGCCAAGGCGGCCTTATGAGAAGGAGCGCCTTGATGCTGAGTTGAAATTAGTGGGTGAATATGGCCTGAGGTGCAAGCGTGAGCTGTGGCGTGTGCAGTATGCCCTCAGCCGCATCCGAAATGCTGCAAGGGAGCTGCTCACCCTTGATGAGAAGAACCCCCGTCGTATCTTTGAGGGCGAGGCACTCCTGCGCCGCATGAACCGCTATGGTCTTCTCGGTGAGGGCCAGAACAAGCTTGACTATGTGCTTGCACTCACCG…	est	good	9	119492893
[truncated: 21 more columns]
