# Supplementary material for: Maize microarray annotation database
Source: Plant Methods. 2011 Oct 1;7:31. doi: 10.1186/1746-4811-7-31 (PMC3198759; doi:10.1186/1746-4811-7-31)
Supplement: Additional file 15 — Re-annotation of genes down-regulated in maize root cortex during aerenchyma formation. Rajhi et al. [32]; Table S3. [file 1746-4811-7-31-S15.XLS]

## Sheet: CommonGene-2fold-DOWN
Table S3 List of genes whose expression was down-regulated in maize root cortex during aerenchyma formation																					Agilent probe	Evidence					Position on genome					Probe match WGS transcript			Agilent probe				EST information					Zm WGS transcript information
FeatureNum	Accessions (from DFCI Maize Gene Index)	ProbeName	GeneName (from DFCI Maize Gene Index)	Gene ID (from MaizeSequence Database)	E-value (for MaizeSequence DB BLAST)	Hyp-average_Siganal Intensity	Aer-average_Siganal Intensity	-MCP-average_Siganal Intensity	+MCP-average_Siganal Intensity	FDR p-value_Hyp vs Aer	Hyp vs Aer_Average Ratio	FDR p-value_-MCP vs +MCP	-MCP vs +MCP_Average Ratio	RAP DB Build 5 OsID	Description	E-value (for RAP DB BLAST)	LOC number (from MSU)	MSU Rice Gene Putative Function	E-value (for MSU DB BLAST)		ID	Annotation group	Comment	Category	Position type	Identity score (or e-value)	Result number	Chr	Start bp (probe)	End bp (probe)	Core bin	Sense direction	Gene feature	Probes per gene model	Sequence	Block	Column	Row	EST AccNr	Sequence	Origin	GenBank Description	Walbot lab annotation	WGS transcript ID	Sequence	Evidence type	CDS status	Chr	Start bp (cDNA)
23606	gb|TC290044	A_92_P021924	TC290044	AC155377.1	8e-142	111	226	96	604	0.049	0.48	0	0.16	Os04g0337000	Peptidase aspartic, catalytic domain containing protein.	2e-50	LOC_Os04g26834	eukaryotic aspartyl protease domain containing protein, expressed	7e-61		A_92_P021924	EST	EST result. No valid cDNA result. B73 result agrees with EST result.	B	EST	0	1 of 1	3	220985591	220985532	3.09	no info	(partially) outside gene model	3	CTTTCCTCCCCGTTTTCGTTTTCCGGTGCCTTGCTTGTTCTAGTAGCCGGTTCTCAATCC	1	128	49	TC290044	CTTTCCTCCCCGTTTTCGTTTTCCGGTGCCTTGCTTGTTCTAGTAGCCGGTTCTCAATCCTCACCCAAGCGCCTCTAGGCCGAGGCTCGGAGGCCACGGCGAGGAGGAGCAGCAGCTGCCAGCAGGGGAGGACACGGATAGTAGCCGGCCTCCCGCCGCCCGAGGCCCAACCGCCCCCGCAATTACTGTTGTTGCTGCGTGCAGAGCGGTTTTGAATTGCCGTCTCCTACCCAGGAATAATCCATGGCCCCGCCTCCGCCATGGCTTGCCGCCCTCCTCTTCCTCCTCCTACCCGCGCTGCTGCCGGCGGTCGGCTCCGTCTCCGGCGCGGCGGCTGCCGGCATCTTCCGGGTGCGGCGTAAGTTACCAGCCGGAGTTGGAGGGGACACTGGCGCCAAC…	-	-	866 similar to UP:Q6K6I0_ORYSA (Q6K6I0) Nucellin-like aspartic protease-like, partial (52%)	AC155377.1_FGT002	ATGGCCCCGCCTCCGCCATGGCTTGCCGCCCTCCTCTTCCTCCTCCTACCCGCGCTGCTGCCGGCGGTCGGCTCCGTCTCCGGCGCGGCGGCTGCCGGCATCTTCCGGGTGCGGCGTAAGTTACCAGCCGGAGTTGGAGGGGACACTGGCGCCAACATCAGCGCCCTTCGTGCCCACGACGGTCGCCGCCACGGCCGCCTTCTCGCGGCTGCCGACCTCCCGCTCGGTGGCCTAGGTCTCCCCACTGACACCGGGCTCTACTTCACGGAGATCAAGCTCGGGACGCCGCCCAAGCGCTACTACGTCCAGGTCGACACTGGCAGCGACATCCTGTGGGTTAACTGCATCTCCTGCTCAAAATGCCCCCGCAAGAGCGGACTCGGGTTAGACTTGACGTTC…	abinitio	good	3	220979652
23637	gb|TC306067	A_92_P021955	TC306067	GRMZM2G126026	0	724	1625	688	2625	0.047	0.46	0.002	0.27	Os05g0595300	Similar to CCT motif family protein. Similar to CONSTANS-like protein.	3e-50	LOC_Os05g51690	CCT motif family protein, expressed	6e-50		A_92_P021955	sense gene model	cDNA and EST results agree. B73 result agrees with cDNA result.	A	cDNA	60	1 of 1	8	79074204	79074263	8.03	yes	UTR	1	CCCCCTGTACTGTACAAAAGGCTTGAAGATGGTAATAAAACTCAGCTCCCCTCTTGCTTG	1	127	158	TC306067	CGACGAGGTAAAAACACCGTCGCTCACCACCAACACAACGCCAACCAACCTGCCCCCTCACCCCCGCTGGCCGCTGCTTAACAAACCGCCGCCACAGGACAAGACAAACTTATTACAGCTCCACCTCAGTGCTGCAGAGACTGAGGGCCAGCCAAACCGCTCACCGCACACGCGGAATTCAAGCAGCATGTACGCCGACGCCGGGTTCGCCTTCGCCTTCGCCGCCGCCTACTCCCCCACCCTCACTTCCTCGCAGCCCCAGCCGCCGCCGCCGCCGTTCGACTACGCCTTCTCCTCCGAGCCACCCCTCCTCTCCATGCCCGCCATGGACCACGACGCCTACCTGGGGAACTTGGTACAGCCATCCATGGTATCAGAATATGACCTGGGAGGAGAAGG…	-	-	1432 similar to PRF:NP_194519.1:15234310:NP_194519 expressed protein (Arabidopsis thaliana), partial (29%)	GRMZM2G126026_T02	ACTCTTCCGATCCCGACGAGGTAAAAACACCGTCGCTCACCACCAACACAACGCCAACCAACCTGCCCCCTCACCCCCGCTGGCCGCTGCTTAACAAACCGCCGCCACAGGACAAGACAAACTTATTACAGCTCCACCTCAGTGCTGCAGAGACTGAGGGCCAGCCAAACCGCTCACCGCACACGCGGAATTCAAGCAGCATGTACGCCGACGCCGGGTTCGCCTTCGCCTTCGCCGCCGCCTACTCCCCCACCCTCACTTCCTCGCAGCCCCAGCCGCCGCCGCCGCCGTTCGACTACGCCTTCTCCTCCGAGCCACCCCTCCTCTCCATGCCCGCCATGGACCACGACGCCTACCTGGGGAACTTGGTACAGCCATCCATGGTATCAGAATATGACC…	cdna|est|omrna|protein	good	8	79070986
15812	gb|TC295895	A_92_P014582	TC295895	GRMZM2G479761	0	431	978	339	1146	0.031	0.44	0.004	0.31	Os10g0181200	Pentatricopeptide repeat domain containing protein. Similar to (RAP Annotation release2) Protein prenyltransferase domain containing protein.	0	LOC_Os10g10170	PPR repeat domain containing protein, putative, expressed	0		A_92_P014582	sense gene model	cDNA and EST results agree. B73 result agrees with cDNA result.	A	cDNA	60	1 of 1	1	127028837	127028778	1.05	yes	UTR	2	CACTCGAGTAGTAGACTAGTACTACACGGCTATCCTGGAAGCGATCTCAGTAACCCGTGT	1	173	168	TC295895	GGTTTACTCGTTGGAACAATTGCATACAGTTCGTTAATGGGGGCTTGCTGTAATGCGGACGACTGGAAGAAGGCACTGCAGCTATACGAGGAGATCAAGTCTATCAAATTGACCCCATCGGTTTCAATGATGAATGCTTTGATCACCTCTCTGTGTGATGGTGATCAGGTCTTAAAGGCTGTTGATATCCTTAATGAGATGAACATATTAGGGGTCCATCCAAATGAGATAACATACTCAGTCTTATTTGTTGCTTGCGAAAGAAATGGTGAAGCACAACTAGGTTTGGATTTGTTTGAACAATTAAAAATGGATGGCATTGACATCAATCCGACCATAATTGGTTCTCTTACTGGTTTGTGCCTTCAAATGTTCAACATTGATTTTTCGCTTGGGAAT…	-	-	1394 unknown	GRMZM2G018929_T02	AGTAGAAGGTGAAGCCAGATCGAGTTGTCTTCAATTCTTTGATCAGTGCATGCGGTGAATCTGGAGCTCTGGCTCGGGCATTTGATGTTTTATCAGAAATGACAGCAGAATCCTCTGAATCTAAAGGATGGAAACCAATCGTTCCTGATCATGTTACTGTTGGAGCACTGATGAAAACATGTATTTTGGCGGGCCAGGCTGATAGAGCTCGTGAGGTGTACAAAATGCTTCAGGAGTATAATATAAAGGGTACCCCAGAAGTTTACACAATCGCATTAAGAAGCTGTAGCTTGACTGGTGATTTAGGGTTTGCACTGAAGATATATGAAGATATGAACAGGATTGGAGTAAAACCTGATGAGATGTTTTTGAGTGCTCTAGTTGATGTAGCTGGCCATG…	est	good	1	127028591
35291	gb|TC293496	A_92_P032952	TC293496	GRMZM2G144742	0	303	668	229	646	0.041	0.44	0.01	0.36	Os02g0610700	Conserved hypothetical protein. Similar to predicted protein.	6e-57	LOC_Os02g39730	expressed protein	1e-56		A_92_P032952	sense gene model	No EST. cDNA result. B73 result agrees with cDNA result.	A	cDNA	60	1 of 1	4	135909003	135908944	4.05	yes	UTR	2	ATGGGCTGAACATTAGTATTTCTATGTAGCACATCAATTTCTGACGATAGCGCCTGCTAA	1	59	139	TC293496	NA	NA	NA	901 weakly similar to PRF:NP_567794.1:18417110:NP_567794 expressed protein (Arabidopsis thaliana), partial (46%)	GRMZM2G144742_T07	ACCTCTTACCGCTCCTCCAGCCGCAGCAGCAGCGACACGCACCGCCGGCTCGACACGGCCTTTACGCCCAGCTCGCCGCAGGCGCGGGCGATGGTGGTCTGCGTCTGGGACCGGACGAAGCGGACGCGATTGGGCGTGGGCACGGAGGCCAGCGTGTCGCGGAGCGTCACGCTGTTGATGGCGTTGGCGTTGCTGGGGAAGTCGGGCGTGCTGGAGCGAGAGCGTGGCGTCGCACTCGCACACCAGGAGCTCCCACACCTTCTTGCCGCGCGCGTCCAGGATGGGCCGCGACCGCGAGCAGAAGTCCAGCTCCCACTTCCGGATCGACGCCGGGACAGTCAGGCAGCGGGCGGGAGTGAGAGCGATGGCCGTCGCGGAGTGTGGTGTGGTGATCTCAAA…	cdna|est|omrna|protein	good	4	135908821
3338	gb|TC293949	A_92_P002858	TC293949	GRMZM2G180372	0	1286	2958	917	9243	0.049	0.44	0	0.1	Os01g0920100	Conserved hypothetical protein.	5e-33	LOC_Os01g69100	expressed protein	9e-33		A_92_P002858	sense gene model	No EST. cDNA result. B73 result agrees with cDNA result.	A	cDNA	49	1 of 1	8	161788654	161788606	8.06	yes	UTR	1	GTGTATATATATCTAATCGAATCTCAAATGTCAACAGCCAGCTGAGCTGGTCCTCTTGGC	1	247	125	TC293949	NA	NA	NA	1102 similar to PRF:NP_186835.2:30678442:NP_186835 expressed protein (Arabidopsis thaliana), partial (15%)	GRMZM2G180372_T01	TTTGTCGTCTTTGCTCCCCAGCTCTTTTTCCCACGCCCATTTCTCAAAAAGCGAGGGCATGACCGCCCCGGCGTCGCCGCACTGTTTCCTAGTAAAAGACGCCCACTCTTTGGCTCCTCGCCTCCCTCCTCCCCTCCGTCTCATCTCCTCCCTGTAGGCTGTAGGAGCATTCGTGTGTTCACCTTTTGCTCCCCCACGTTGATCCTTGACCCTCGTACTCCTTTCTTGATTCCTTCTCCGTGGGATCTCTTGCCAGGAGTAACCTGCCCCGTGTCCGCGCTCGCACTCGCACAGACATGCTTCTTGCCGCGTCTTGAAAGGGGAGAAAGTGAAGATGGGTGCTTGCGCTTCAGTTCACAAGGACCCGGGGTACCCCAAGGAGCAGTTTCTTGACTCGCC…	cdna|est|omrna	good	8	161788423
19045	gb|TC286816	A_92_P017630	TC286816	GRMZM2G029845	7e-173	35	86	69	189	0.037	0.44	0.013	0.37	Os03g0425200	Inosine/uridine-preferring nucleoside hydrolase domain containing protein.	8e-124	LOC_Os03g31170	inosine-uridine preferring nucleoside hydrolase family protein, putative, expressed	1e-123		A_92_P017630	sense gene model	cDNA and EST results agree. B73 result agrees with cDNA result.	A	cDNA	60	1 of 1	8	6397673	6397614	8.01	yes	UTR	2	GGTTGGATTGGGTTGTTCCGCTTGGGTAGCCTGGTGGGATCGAAATCTGTGTGGGATCCA	1	154	162	TC286816	CGCGTGCTGCCGAGCCGGGGTCTGCTCAGCCTGTAAGCGTCAGCGTGTTCCAGTTCCAGCTTCTATTTTTGCTCCAAACAAGTCGTGCTCCACTAGGGATCCTATCCAGATTCGTGGGGACACCCCCGTCCAGTTCCAGCCTTCCAACTTCCAACCCTCTCCTCTCCGCAGGCTGTAGCATTTGTCGGGTTGGATTGGGTTGTTCCGCTTGGGTAGCCTGGTGGGATCGAAATCTGTGTGGGATCCATGGCGGCGGTCGAGGGGACGACGAAGAAGAAGGTAATCATCGACACCGACCCCGGAATTGACGACGCGATGGCCATCTTCGTGGCACTGCGGTCGCCGGAGCTGGAGGTGCTGGGCCTCACCACTACCTTCGGCAACGTCCACACCGCCCTC…	-	-	810 similar to PRF:NP_563745.1:18390550:NP_563745 inosine-uridine preferring nucleoside hydrolase family protein (Arabidopsis thaliana), partial (56%)	GRMZM2G029845_T02	CGTGCTCCACTAGGGATCCTATCCAGATTCGTGGGGACACCCCCGTCCAGTTCCAGCCTTCCAACTTCCAACCCTCTCCTCTCCGCAGGCTGTAGCATTTGTCGGGTTGGATTGGGTTGTTCCGCTTGGGTAGCCTGGTGGGATCGAAATCTGTGTGGGATCCATGGCGGCGGTCGAGGGGACGACGAAGAAGAAGACGACGCGATGGCCATCTTCGTGGCACTGCGGTCGCCGGAGCTGGAGGTGCTGGGCCTCACCACTACCTTCGGCAACGTCCACACCGCCCTCGCCACGCGCAATGCGCTCCACCTGTTGGAGGCTGTTGGAAGGACTGACATCCCCGTCGCAGAGGGATCCCATGTAACAATCAAGAAAGCCACCAAGCTGAGGATCGCAAGC…	est|omrna	good	8	6394352
5250	gb|TC281995	A_92_P004651	TC281995	GRMZM2G071087	0	84	210	171	476	0.025	0.43	0.015	0.39	Os10g0370000	Protein phosphatase 2C-related domain containing protein. Protein phosphatase 2C-related domain containing protein.	6e-82	LOC_Os10g22460	expressed protein	1e-81		A_92_P004651	sense gene model	No EST. cDNA result. B73 result agrees with cDNA result.	A	cDNA	60	1 of 1	5	38475045	38477802	5.03	yes	CDS span intron (size=2693)	2	GTGTAGCAGATGGAGTTGGCCAGTGGTCATTTGAAGGAATCAACGCAGGGCTTTATGCAA	1	236	41	TC281995	NA	NA	NA	1091 similar to UP:Q6J2K6_ORYSA (Q6J2K6) BTH-induced protein phosphatase 1, partial (37%)	GRMZM2G071087_T02	ATACGTCGAATTTTAGGACGGCCTGCGGTAACTCCTCACGGCACGTCGAGCCCACTCAGCAGTCAGCAGCGACCCGCACCTTCCGGAGGTAAGCCATGGCAGAGTTGCCTTTGGCAGCGGGGCTGATGGACCTTCGCAACTGCAAGCTCTCTCCGAAGCCAGCGCCGCCCTTGCCACTCCCCGCGCTCCGCCGCATGCACACAAGCGCCACGGCTACGACGGCCCCGTCCCCGCGCCATGCGGTCCCCGAACTCCACTCCACTACCGAGCTGGCGGACGGGAGCATCGTCTTCCGTTTCGGCCATCCTAAGTCCAAGGCGCTGGAGCCGGAGCCGGCGAGCGTAAAGACCAGCCCTTACTCCAGAGTTGCCCCTGCCTCGGGCGCTGTGCCCGGCAGCC…	est|omrna|protein	good	5	38472076
43053	gb|TC313114	A_92_P040266	TC313114	GRMZM2G036916	0	7411	17084	9613	31461	0.04	0.43	0.004	0.31	Os09g0376900	Similar to Potassium transporter 13 (AtPOT13) (AtKT5). Similar to Potassium transporter 23.	0	LOC_Os09g21000	potassium transporter, putative, expressed	0		A_92_P040266	sense gene model	No EST. cDNA result. B73 result agrees with cDNA result.	A	cDNA	60	1 of 1	7	103506253	103506194	7.02	yes	UTR	1	TCCTTGCATTTGTTGCCCCCTCAAATAATGCAGTGGGGGGTAAATGCCAAATATTGGGCT	1	13	86	TC313114	NA	NA	NA	1741 similar to PIR:T02268:T02268 potassium transport protein homolog T13D8.5 (Arabidopsis thaliana), partial (49%)	GRMZM2G036916_T02	AGGAAACAAACGTTTCATTTGCATTTAATAACATTTGTGTTCTTTGAACTCGCAGGCATTGCTGAAGTTGGCGTCATGATGGTTAGCACCGCACTGGTGACTTTGGTGATGCTTCTTATATGGCAAACCAACTTGTTCCTTGTGCTATGCTTCCCTATTCTTTTTGGTGCAGTAGAGTTTGTTTACTTAACTGCCGTTCTGTCAAAGATACAAGAAGGGGGGTGGTTGCCGCTGGCTTTCTCATCACTGTTTCTCTGCATAATGTACACGTGGAACTACGGAAGTGTACTGAAGTACCAGAGCGAGATGCGCGGCAAGATATCCCTGGACTTCATTCTTGATCTGGGAGCCACACTTGGCACCGTAAGAGTTCCAGGCATTGGACTCGTGTACAACGAG…	cdna|est	good	7	103506101
22242	gb|TC306555	A_92_P020638	TC306555	GRMZM2G093175	0	25	58	156	1004	0.043	0.43	0	0.15	Os03g0291500	Similar to Asparagine synthetase.	6e-99	LOC_Os03g18130	asparagine synthetase, putative, expressed	1e-98		A_92_P020638	ambiguous	No EST. cDNA result. B73 result agrees with cDNA result.	A	cDNA	60	1 of 2	3	229420366	229420307	3.09	yes	CDS	2	ACTGACAAGATGCTGTCAAATGCAAAGTTCATCTTCCCACACAACACTCCGACCACCAAG	1	136	57	TC306555	NA	NA	NA	2055 homologue to UP:Q5QFC3_WHEAT (Q5QFC3) Glutamine-dependent asparagine synthetase , partial (93%)	GRMZM2G093175_T01	CAACATCGTGACAAGATGGAGATTAGGAAGTTATGGCCTTCTTGACAGGCTACCTAGTTTTGTTTGCATTGCAAAATACGAGACAAGATGGAGATGAGCATGCACCTTGTGAGTATGTGCGGCATACTTGCTGTGCTCGGGTGCGCCGACGAGGCCAAGGGCAGCAGCAAGAGGTCCCGGGTGCTGGAGCTGTCGCGGCGGCTGAAGCACCGGGGCCCCGACTGGAGCGGCCTCCGGCAGGTGGGCGACTGCTACCTCTCTCACCAGCGCCTCGCCATCATCGACCCGGCCTCTGGCGACCAGCCCCTCTACAACGAGGACCAGTCGGTGGTCGTCGCCGTCAACGGCGAGATCTACAACCACCTGGACCTCAGGAGCCGCCTCGCCGGCGCAGGCCAC…	omrna|protein	good	3	229419467
22242	gb|TC306555	A_92_P020638	TC306555	GRMZM2G093175	0	25	58	156	1004	0.043	0.43	0	0.15	Os03g0291500	Similar to Asparagine synthetase.	6e-99	LOC_Os03g18130	asparagine synthetase, putative, expressed	1e-98		A_92_P020638	ambiguous	No EST. cDNA result. B73 result agrees with cDNA result.	A	cDNA	59	2 of 2	1	192266286	192266227	1.06	no	UTR	1	ACTGACAAGATGCTGTCAAATGCAAAGTTCATCTTCCCACACAACACTCCGACCACCAAG	1	136	57	TC306555	NA	NA	NA	2055 homologue to UP:Q5QFC3_WHEAT (Q5QFC3) Glutamine-dependent asparagine synthetase , partial (93%)	GRMZM2G032531_T01	CAACGACTCACAAATCTATTACTACTCTATAAGACCCTATTGTAGGCGTCCCACTCGATGGCCTTGGCTGTGCTGCACGCCACACTTGGGCCGCCAGGTACCGTCAGGATAGCATATTTCTGTGGGAAGAACCTCTCGAAGACCATCCTGTAGTAGTAGGCCTCCTTGGTGGTCGGAGTGTTGTGTGGGAAGATGAACTTTGCATTCGACAGCATCTTGTCAGTCACCTACATTCAAATAGTGTATGTATATGGATCATGATCCATGGAGAGAGAGAAAAAAATAGAGTTGTCCTTAAATTGACATGGAAGCATTTACATTTGATGCTGCATGAGCCTTCAGGCCATCGATCCATCTGTACCCGACGCCGTCACTGAACTGCTCCTTCTATCTGTTGGC…	omrna	good	1	192265865
19863	gb|TC313976	A_92_P018401	TC313976	GRMZM2G002898	1e-109	987	2330	1694	11121	0.045	0.43	0	0.16	Os10g0514300	Similar to Transposon protein.	1e-08	LOC_Os10g37034	cytochrome P450, putative	2e-08		A_92_P018401	gDNA	No valid cDNA / EST result. Allow B73 result.	C	gDNA	55	1 of 1	1	223821500	223821444	1.07	NA	NA	NA	GGATCACCAAACCGCTTGATAAATCCGGCTAACCGGTAATTGGCGTCGGCTGGTAATTTG	1	150	55	TC313976	ACAAAAATTGACATTAAAAGTTTTCAAATTACCAGCCGACGCCAATTACCGGTTAGCCGGATTTATCAAGCGGTTTGGTGATCCTTGATGAGAGAAGAGCCAAGAGCCAGAAGGATGGTTTTTTTGGACTTCTACAGACGCGGTGATGGGCCATTAATCGCCATTCATACACAAGTTGTTCTGCGCACCAGCTGCGCGCGGAGCGGTTTCTTCATGACGGTGGTGAACTCGCGCGTCTCAGACAAATCC	-	-	249 unknown	NA	NA	NA	NA	NA	NA
40790	gb|TC309850	A_92_P038141	TC309850	GRMZM2G016447	0	404	989	185	591	0.031	0.43	0.004	0.32	Os05g0551000	Zinc finger, RING/FYVE/PHD-type domain containing protein.	0	LOC_Os05g47780	E3 ubiquitin ligase, putative, expressed	0		A_92_P038141	sense gene model	No EST. cDNA result. B73 result agrees with cDNA result.	A	cDNA	60	1 of 1	6	162689810	162689869	6.07	yes	CDS	1	AGAAAAGGCAGGTCACGGTTTCATTGGCTCTACCACAAGTGTGGTTTCTGTGGTTCTTAC	1	27	21	TC309850	NA	NA	NA	1912 Zea mays clone Contig54 mRNA sequence	GRMZM2G320399_T01	ATGGCGACGCCGCTGGCCGGGAAGGGCCCGATCGCGGCGGCGATCCCGCGGTCCCCACCCCCACTGGCCGAGGGCGGCGCGGGAGGGTCGGCGGCCGAGGCGCCCGTGCTCATCTTCGTCTACTTCCACAAGGCGATCCGCGCGGAGCTGGAGCGGATGCACGCCGCGGCGGTGCGCCTCGCCATGGGGCGCGCGGGCGGGGACGTGGCCACGCTCGAGGCGCGCTGCCGGTTCCTCTTCACCGTCTACAGGCACCACTGCGACGCCGAGGACGCGGTTATTTTTCCAGCACTTGACATTCGAGTGAAAAATGTCGCAGGGACATATTCTCTTGAACATAAAGGAGAAAATGATCTTTTCGCACATCTATTCACTCTGCTACAGTTGGATGTGCAGAAT…	abinitio|cdna|est|omrna|protein	good	6	162682754
12040	gb|TC311597	A_92_P011054	TC311597	GRMZM2G074091	0	1127	2710	2051	7110	0.042	0.43	0.003	0.3	Os11g0384789	Similar to Hydrolase. Similar to Hydrolase.	0	LOC_Os03g32270	hydrolase, alpha/beta fold family domain containing protein, expressed	0		A_92_P011054	sense gene model	No EST. cDNA result. B73 result agrees with cDNA result.	A	cDNA	47	1 of 1	1	76609691	76609632	1.04	yes	UTR	2	CCAAACGTCCAAACCTGATTATTGAAACAGGTTGTTATCGGTCGCTGTGATTCGAGAAGT	1	196	61	TC311597	NA	NA	NA	1621 similar to PRF:NP_195463.1:15235567:NP_195463 hydrolase, alpha:beta fold family protein (Arabidopsis thaliana), complete	GRMZM2G074138_T01	TTAGCATCTTGTATTTACCCTCACCAATTCAGCTCTGTCTTTGACCAAATAGGTACCTCAATGATGTGGACTACTATGGCGGGTTTGAGCAAGATGAGCTTGATGAGCTGTTTGAGGCGATGCGATCAAACTACAAGGCCTGGTGCTCAGGTTTTGCGCCCCTGTGTGTTGGCGGAGACATGGAATCAGTGGCAGTTCAGGAGTTTAGCAGGACGCTCTTCAATATACGTCCGGACATTGCGCTTAGTGTTGCCCAGACGATCTTCCAGAGCGACGTGCGCAGCCTCCTCCCGCACGTCACTGTCCCATGCCACATTGTTCAGAGCACCAAGGATCTCGCGGTGCCGGTCGTGGTGTCTGAGTACCTGCACAGGCACCTTGGTGGCGACTCCATCGTGG…	est|omrna	good	1	76609645
12040	gb|TC311597	A_92_P011054	TC311597	GRMZM2G074091	0	1127	2710	2051	7110	0.042	0.43	0.003	0.3	Os11g0384789	Similar to Hydrolase. Similar to Hydrolase.	0	LOC_Os03g32270	hydrolase, alpha/beta fold family domain containing protein, expressed	0		A_92_P023035	sense gene model	No EST. cDNA result. B73 result agrees with cDNA result.	A	cDNA	60	1 of 1	1	76609807	76609748	1.04	yes	UTR	2	GTATAGTTCTGGGTTCTTTGCGAAGGAGATAGATCGGACCAAATTAGCAAGGAACTCCTT	1	121	91	TC311597	NA	NA	NA	1621 similar to PRF:NP_195463.1:15235567:NP_195463 hydrolase, alpha:beta fold family protein (Arabidopsis thaliana), complete	GRMZM2G074138_T01	TTAGCATCTTGTATTTACCCTCACCAATTCAGCTCTGTCTTTGACCAAATAGGTACCTCAATGATGTGGACTACTATGGCGGGTTTGAGCAAGATGAGCTTGATGAGCTGTTTGAGGCGATGCGATCAAACTACAAGGCCTGGTGCTCAGGTTTTGCGCCCCTGTGTGTTGGCGGAGACATGGAATCAGTGGCAGTTCAGGAGTTTAGCAGGACGCTCTTCAATATACGTCCGGACATTGCGCTTAGTGTTGCCCAGACGATCTTCCAGAGCGACGTGCGCAGCCTCCTCCCGCACGTCACTGTCCCATGCCACATTGTTCAGAGCACCAAGGATCTCGCGGTGCCGGTCGTGGTGTCTGAGTACCTGCACAGGCACCTTGGTGGCGACTCCATCGTGG…	est|omrna	good	1	76609645
16070	gb|TC301148	A_92_P014830	TC301148	GRMZM2G104443	0	1216	2979	1902	10249	0.034	0.42	0	0.19	Os09g0396300	Peptidase C15, pyroglutamyl peptidase I family protein.	6e-175	LOC_Os09g23280	pyrrolidone-carboxylate peptidase, putative, expressed	1e-174		A_92_P014830	sense gene model	No EST. cDNA result. B73 result agrees with cDNA result.	A	cDNA	60	1 of 1	7	169206149	169206207	7.05	yes	UTR	2	AAGATCAGCGTCTGGATTCCTATCTCAAGGATGGATGTAAAGCTGGAATGCTGCATGTAG	1	172	161	TC301148	NA	NA	NA	1314 homologue to UP:Q8GVF6_ORYSA (Q8GVF6) Pyrrolidone carboxyl peptidase-like protein, partial (97%)	GRMZM2G104443_T02	TGGGCTTTGAAGGCGTGCTAGTTTCATTCATACCGGTTGGAATTTGGGTACTTGTTGTCGTCAGGCTTGCTTTGGTATGGGGGTAGACATCAGACATGTGGCCATGTGATGTGCTACTGCTTCAGCCTGTCGCTGTGCTGGCTAGTGCTGCGAATTAGGTTTCTGGAGGACAATTCTTCGCTGTCTAGCCTTCCTCAAAAGTAAAAAGGGTAAATGGGATCAGAAGGGCCTTCAGTTGTCACTGTCCATGTTACTGGATTTAAGAAGTTCCATGGGGTTGCTGAGAACCCAACCGAGAAAATTGTGACCAATCTTAAATCTTTCTTGGAAAAGCGAGGGTTGCCAAAAAATCTTGTCCTCGGAAGCTGCACAGTTCTCGAAACAGCAGGGGAAGGGGCA…	cdna|est|omrna|protein	good	7	169202600
36302	gb|TC290474	A_92_P033913	TC290474	GRMZM2G316789	0	524	1263	4967	209925	0.036	0.42	0	0.04	Os06g0185100	Similar to estradiol 17-beta-dehydrogenase 8.	3e-74	LOC_Os06g08600	versicolorin reductase, putative, expressed	5e-74		A_92_P033913	gDNA	No valid cDNA / EST result. Allow B73 result.	C	gDNA	59	1 of 1	4	174051381	174051440	4.07	NA	NA	NA	GCTAGCTTAGCTTGGAGTGTCAGCGTGTCCCCAACCGACAATTACACGTGCTCCTTCCCT	1	53	157	TC290474	NA	NA	NA	941 weakly similar to PRF:NP_187048.1:15229203:NP_187048 short-chain dehydrogenase:reductase (SDR) family protein (Arabidopsis thaliana), partial (84%)	NA	NA	NA	NA	NA	NA
8638	gb|TC280900	A_92_P007855	TC280900	GRMZM2G017110	0	2899	9738	3783	40674	0.021	0.42	0	0.09	Os08g0465800	Similar to Glutamate decarboxylase. Similar to Glutamate decarboxylase.	0	LOC_Os08g36320	decarboxylase, putative, expressed	0		A_92_P007855	sense gene model	No EST. cDNA result. B73 result agrees with cDNA result.	A	cDNA	60	1 of 1	1	198230463	198230404	1.06	yes	UTR	1	GAACCACAAATAATGGATGTAAATGTTGGGTTTGGTGCCGTATGTTGGGTGTGGAGTATA	1	216	65	TC280900	NA	NA	NA	1903 homologue to UP:Q9AQU4_ORYSA (Q9AQU4) Glutamate decarboxylase , partial (92%)	GRMZM2G017110_T03	CAACACCGCACTAGCCTAGCCTCCCCCCGCCGCTCGGCCGAATAGAATCGATTCCCCCTCCTCCGTCGCTGTCCGGCCGACCGCGGAGAGCGGAGTCGATCGGGGGCGACAACGATGGTGGTTAGCGTGGCCGCGACCGGGCCCGGCACGGACGCCGAGCCGGTGAGCTCCACCTTCTTCGCGTCCCGCTACGTCCGCGACCCACTCCCACGGTACCGGATGCCGGAGCGGTCGATCCCGCGGGAGGCGGCGCAGCAGATCATCAGCGACGAGCTCATGCTGGACGGCAACCCGCGCCTGAACCTGGCGTCCTTCGTCACCACGTGGATGGAGCCCGAGTGCGACAAGCTCATCATGGACTCCATCAACAAGAACTACGTCGACATGGACGAGTACCCC…	cdna|est	good	1	198230317
17053	gb|DR810794	A_92_P015746	DR810794	GRMZM2G430600	8e-123	427	1041	681	1928	0.038	0.42	0.011	0.36	Os03g0319400	Similar to CBL-interacting protein kinase 31. CIPK-like protein 1 (EC 2.7.1.37) (OsCK1). Similar to Cipk like protein 1.	2e-12	LOC_Os03g20380	CAMK_KIN1/SNF1/Nim1_like.2 - CAMK includes calcium/calmodulin depedent protein kinases, expressed	4e-12		A_92_P015746	EST	EST result. No valid cDNA result. B73 result (EST vs genome) agrees with EST result.	E	EST	6e-147	1 of 2	7	174283807	174282713	7.05	no info	NA	1	TGATGAGGTCCAGGCCAGAAGCTCCTCCCCATGAAACAGTTGGGAGATGGGGAATCCATT	1	166	66	DR810794	GAACCAATGAAAATGAATAGCTCAACACCATATTCAGGGGTTCACTACAAACAACCCGCCTTCTGGTCTGTTTCCATCTACCTCTTCATTCCCCCCAAAACATCATTAGCAGGGCTTTGTCTAGCGAAGCCCATAAAATGGACACTGGGCACAAAACTTGTCCTTTGGAACGAACAAAAACTATATGTACAGCGAAACTGAAAATGGATTCCCCATCTCCCAACTGTTTCATGGGGAGGAGCTTCTGGCCTGGACCTCATCATCACGCGCCCAAACGACGTCCTTCAGCTCCGGGGACAGAGTTTTGGAAAAGTTTTGGAATTCCAAAATATCTCCCTTTGCCTTCTTCAGCTCAACCCCATGGAGCGAGGGAGCCACTTGGAAAACCCCAGCCCCAAC…	B73	ZM_BFb0038L08.f ZM_BFb Zea mays cDNA 3', mRNA sequence.	642 similar to UP:CIPK1_ORYSA (Q6X4A2) CIPK-like protein 1 (OsCK1) , partial (28%)	GRMZM2G560571_T01	ATGGATCAATCAGAGAACAGGGGGGGATTGGCACAGCCGCAAGAGGTTGAAGAGAGGAGGAGGGTCCAAAAAGGGAAGAAGGGCGGTGAAGGGAAGGAAGCAGAGGAGGAGGAGAGAGACTCACTGGCCGACTGGGAGTGCGAGTCTGCGAGATGCAAGCGAAGGAAGGCAGTGAACCTGGGTGGAGCAAGAGACATTAATCATGAATCGATCTCAGGAGCTCAGTTCACTTGTCCATCTTGGTTTTCTGCTGGAGCAAAGAGGCTGATCAACAGAATTCTGGATCCTAATCCCTCCACTCGGATTACGATTCCTCAAGTACTAAAAGATCCATGGTTTAGAAAAGGCTACAAGCCGCCTGTTTTCGATGAAAAATGCCAAACTAGTCTAGATGATGTC…	est	good	7	174280700
17053	gb|DR810794	A_92_P015746	DR810794	GRMZM2G430600	8e-123	427	1041	681	1928	0.038	0.42	0.011	0.36	Os03g0319400	Similar to CBL-interacting protein kinase 31. CIPK-like protein 1 (EC 2.7.1.37) (OsCK1). Similar to Cipk like protein 1.	2e-12	LOC_Os03g20380	CAMK_KIN1/SNF1/Nim1_like.2 - CAMK includes calcium/calmodulin depedent protein kinases, expressed	4e-12		A_92_P015746	EST	EST result. No valid cDNA result. B73 result (EST vs genome) agrees with EST result.	E	EST	4e-123	2 of 2	7	174283807	174282713	7.05	no info	NA	4	TGATGAGGTCCAGGCCAGAAGCTCCTCCCCATGAAACAGTTGGGAGATGGGGAATCCATT	1	166	66	DR810794	GAACCAATGAAAATGAATAGCTCAACACCATATTCAGGGGTTCACTACAAACAACCCGCCTTCTGGTCTGTTTCCATCTACCTCTTCATTCCCCCCAAAACATCATTAGCAGGGCTTTGTCTAGCGAAGCCCATAAAATGGACACTGGGCACAAAACTTGTCCTTTGGAACGAACAAAAACTATATGTACAGCGAAACTGAAAATGGATTCCCCATCTCCCAACTGTTTCATGGGGAGGAGCTTCTGGCCTGGACCTCATCATCACGCGCCCAAACGACGTCCTTCAGCTCCGGGGACAGAGTTTTGGAAAAGTTTTGGAATTCCAAAATATCTCCCTTTGCCTTCTTCAGCTCAACCCCATGGAGCGAGGGAGCCACTTGGAAAACCCCAGCCCCAAC…	B73	ZM_BFb0038L08.f ZM_BFb Zea mays cDNA 3', mRNA sequence.	642 similar to UP:CIPK1_ORYSA (Q6X4A2) CIPK-like protein 1 (OsCK1) , partial (28%)	GRMZM2G430600_T02	TTCCCGCTCCGATCGACCTGCTCCCTCCCCACCACCGAGCCCATGGCGGACCAGCTCACCGACGACCAGATCGCCGAGTTCAAGGAGGCCTTCAGCCTCTTCGACAAGGACGGGGATGGTTGCATCACGACCAAGGAGCTGGGCACTGTCATGCGCTCGCTGGGGCAAAATCCTACAGAGGCTGAGCTCCAGGACATGATCAACGAGGTCGATGCTGATGGCAACGGCACCATCGATTTCCCAGAGTTTCTCAACCTTATGGCTCGCAAGATGAAGGACACCGACTCTGAGGAAGAGCTCAAGGAGGCCTTCCGTGTGTTTGACAAGGACCAGAACGGCTTCATCTCGGCCGCCGAGCTCCGCCATGTCATGACAAATCTTGGTGAGAAGCTAACTGAT…	cdna|est|omrna|protein	good	7	174283500
13954	gb|TC280317	A_92_P012867	TC280317	GRMZM2G028353	0	347	851	325	6999	0.031	0.42	0	0.05	Os07g0424400	Similar to Cellulose synthase-7. Similar to cDNA clone:J023086F23, full insert sequence. Similar to cDNA clone:J023086F23, full insert sequence. Similar to cDNA clone:J023086F23, full insert sequence. Similar to cDNA clone:J023086F23, full insert sequence	1e-113	LOC_Os07g24190	CESA3 - cellulose synthase, expressed	3e-113		A_92_P012867	sense gene model	No EST. cDNA result. B73 result agrees with cDNA result.	A	cDNA	60	1 of 1	2	169763400	169763459	2.07	yes	UTR	2	ATTTTATGGTCCCATACTAGTGTATTGAGCAACTCTAGCAAGGCAACTCTTTTGGTTACC	1	184	144	TC280317	NA	NA	NA	1078 UP:Q9LLI3_MAIZE (Q9LLI3) Cellulose synthase-7, partial (11%)	GRMZM2G028353_T01	CCGACACTCCTCTCCTTCTCCCTGAATTTCTCTTTAAAACCCCCCGCTCGCTGATCCCCTCCCCCTCCCACTCCCACCCCCACCGACGCTGCCGCCGCTGGCACGCATTCCTGCTTCCTCTCCTCCTCTTCTTCATCGGCGCGGCGCGGCGCAGCGCTGGGGGAGAATCACTCGGATGGAAATCTGCTGCTAGAGTGAGAGGAGCTACCGGACAGTATCCTGCGCGCCTTCGTCGGCGGCGGAGGGGGGAAGGAAGCGATGGAGGCGAGCGCCGGGCTGGTGGCCGGCTCCCACAACCGCAACGAGCTCGTCGTCATACGTCGCGACGGCGATCCCGGGCCGAAGCCGCCGCCGCGGGAGCAGAACGGGCAGGTGTGCCAGATTTGCGGCGACGACGTC…	cdna|est|omrna	good	2	169757704
19181	gb|TC298207	A_92_P017763	TC298207	GRMZM2G439860	0	28	84	55	320	0.022	0.42	0	0.17	Os12g0501400	Rossmann-like alpha/beta/alpha sandwich fold domain containing protein.	5e-39	LOC_Os12g31710	universal stress protein domain containing protein, putative, expressed	9e-39		A_92_P017763	sense gene model	No EST. cDNA result. B73 result agrees with cDNA result.	A	cDNA	60	1 of 1	10	17830987	17832140	10.03	yes	CDS span intron (size=1089)	1	CACCTGGAGGCCTTGAGGAGCATCTGCCAGGCCAAGAGACCAGAGGTGTGCGTGGAACTT	1	154	59	TC298207	NA	NA	NA	989 weakly similar to PRF:NP_197241.1:15237955:NP_197241 universal stress protein (USP) family protein (Arabidopsis thaliana), partial (25%)	GRMZM2G439860_T01	GCAAACGAGCGAGCATCCTCCATGTCCAGGCCGCTCTCTTCCTTCTGCCTCCACCGGATCAGGTCCGGCGGCACCGCGTCCACCGCCGCGCCTCCATCGATATGCGCCAACAAGGACGACGGCGGCGGCGGCGGCGGCGGAGAGAGCAGGTCCCTAAAGGATGGCAAGCAAAAGGACGAGTGGGAGGAGGCTAACGAGAAGGGCAGCGCAGAGGCCGTCGTCGTGGGGAGGAAGGTGATGGTGGCGGCGGCGGACGGCGGCGGCGAGGAGGCCCGCACGGCGCTGCAGTGGGCGCTGTCGCACGCCGTCCGGCCCTGCGACACGGTGGTCCTGCTCGACGTCGCCAGCGGCAAGAACCGACGCGATCCGAGAGGGAGTCCGCACCTGGAGGCCTTGAGG…	cdna|est|protein	good	10	17830466
14910	gb|TC310038	A_92_P013751	TC310038	GRMZM2G147256	0	60	157	122	1124	0.031	0.42	0	0.11	Os04g0516600	Pyridoxal phosphate-dependent transferase, major region, subdomain 1 domain containing protein.	0	LOC_Os04g43650	L-allo-threonine aldolase, putative, expressed	0		A_92_P013751	sense gene model	No EST. cDNA result. B73 result agrees with cDNA result.	A	cDNA	60	1 of 1	2	29262000	29261941	2.04	yes	CDS	2	AGAGCTACTGGAAGGCAGTACTGAGTTGGGGCATTCGATAAACGGAGCTACCAAAAGCTC	1	179	101	TC310038	NA	NA	NA	1651 Zea mays clone Contig81.F mRNA sequence	GRMZM2G147256_T03	TCTCGCGTGTAGGACTTTAGTTGCCACGTTGGTGTTCCGTTCTGTTCTGTTGGCAGCAAGTGCAATGAGCATCAATGCATCAACCATCGTGCTGGTACTTCCAAAAGAGCGAAAGGATTGCCAATTCTGAAGGAGAAAGCAAACCATATCTGAAATACAAAGCGCGGACGGACCATTTGAGCATCCAATTCGTGAGCTTTGGCGTCTGTGTATTTTTAATCGGGAGCTGTAGGCTGTAGCTAGCTAGAGAGGTTTAGAGCAGCACCAAATGGCGAGCAAGGTGGTGGACCTCCGGTCAGACACGGTCACCAAGCCCTCCGAGGCCATGCGGGCCGCCATGGCCGCCGCCGACGTCGACGACGACGTCCTGGGCGCGGACCCGACCGCGCATCGCTTCGA…	cdna|est|omrna|protein	good	2	29261515
14002	gb|TC288691	A_92_P012912	TC288691	GRMZM2G007587	0	1408	3477	1779	5384	0.031	0.42	0.011	0.37	Os10g0363600	Kelch-type beta propeller domain containing protein.	3e-33	LOC_Os10g21930	OsFBK21 - F-box domain and kelch repeat containing protein, expressed	4e-33		A_92_P012912	sense gene model	No EST. cDNA result. B73 result agrees with cDNA result.	A	cDNA	60	1 of 1	4	36516361	36516302	4.04	yes	CDS	2	GAAGGTCGCTGTGAGCCAGGTTCGTGCTGGGGCATTTGACGAGTCGGACAGCCCTTGCTT	1	184	48	TC288691	NA	NA	NA	2059 similar to UP:Q9LM55_ARATH (Q9LM55) F2E2.11 (At1g22040), partial (36%)	GRMZM2G007587_T03	CACTCACATTCACCCTGCCCACCCCGAACAATAAACAACAGCTTCACCCTCCTCCTCCAGTGCAGGCCGTCGGCGGCTGGCGGCGTCATTTCTCCTCCTTCCTCTGGCCTGCCCTGCCCTGCCCTGCCCGCGCGATAACCATCTCTCGCAACTCCTCTTCGTACTCCTCGTCTCCAACGCCGGCAACAACTACAGAGCTTCAGCTTCCCAAGCGCGAGACATGCGTGCGGAAACACAGACGGCGGAGTAGCGTAGCGCCACGATGGGATTGCCAAGCTGGTAGGTAGCCAAGAAGACATGAGATGGGGGCGTCCTTGGGCTCCGCCGCCAGCAAGGACCGGCAGCAGGAGCACGGCGGCGAGGCTCCGCGACCAGATCCCTGCAAGAAGACGCGGCTCT…	est|omrna|protein	no_start|no_stop	4	36515761
13368	gb|TC283126	A_92_P012318	TC283126	GRMZM2G093895	0	482	1240	666	1570	0.029	0.41	0.035	0.42	Os12g0173125	Hypothetical gene.	3e-12	LOC_Os12g07480	TCP family transcription factor, putative, expressed	5e-12		A_92_P012318	sense gene model	cDNA and EST results agree. B73 result agrees with cDNA result.	A	cDNA	59	1 of 1	10	10289302	10289243	10.02	yes	UTR	2	ATGATGATGAGCAGGGATTCCGCCCCCATGATCGCATTTTCCTGGTAGCGCTAAAGAATT	1	188	125	TC283126	GCGGCCGGCCGAACAGCCCATGTGGTCCTTCAGCGGCGGCGGCGGCACGGGCACCGTGCAGGCCCCGCTCCAGTTCATGTCCAGGGCCAGCTACCCCGGTGGCGCTGCAGGCGGCGGAGGCGGAGCCATGTCCGACACCAACCTTGGCATGCTCGCCGCGCTGAACGCGTACAACCGTGGCGGTAGCGAGGAGCAGCAGCAGACCGAGGGGGAGCAGCAGCACGGCGGCGACGGCGGGGTTAACGATGACGGAGACGAAGATGGTGACGACAGCGCTGAAGAGAACAATGGCAACAACAGCTCACAGTAAGCTGTAAGCCCGCGACGACAAGCTTGGGGTGACGATGATGATGATGAGCAGGGATTCCGCCACCATGATCGCATTTTCCTGGTAGCGCT…	-	-	791 similar to UP:Q8LP98_ORYSA (Q8LP98) Transcription factor PCF3 (Fragment), partial (8%)	GRMZM2G093895_T01	CGAGAGAGTAGCAAAAGGCCGCCGCAGCCCCACCCGGGCACCCTGCGCTGTCTGTCCCTCTCTCTCTCTCTCTTCCCCCCGCCCCCGCTCCTCCTTTGGCTGGCTCTGGCTGCGCTCCTCCCTCTTCGTTCCCAACCCCACCCGCGCCCCACCCAACCCCGCGCCGCCTCCCCTCCCCCCTCCCCCACCGTGCGTGCCCTGCACGTGCTCCCTTCTCCGCCCTACCTCCGGCCGCCGCCACACCGGGTCACGCGGCCCCTGGAAGCGAAAGGCGCCGCCTTTCCTTCCGGCTTCCTCGCTGTAACGGAAGGTTCTTCGGCGCTTCCTTTGTCAGCCGGCCCCAGGAAGGGGAAGCATCTCGGGAGCATGGACCATGGCGGCGGGGGAGGAGGGGGTGGG…	cdna|est|omrna|protein	good	10	10288817
24658	gb|TC288402	A_92_P022925	TC288402	GRMZM2G142768	0	457	1166	489	1708	0.029	0.41	0.002	0.29	Os02g0817600	AUX/IAA protein family protein. Similar to Auxin-responsive protein IAA10. AUX/IAA protein family protein.	4e-53	LOC_Os02g57250	OsIAA10 - Auxin-responsive Aux/IAA gene family member, expressed	7e-53		A_92_P022925	sense gene model	No EST. cDNA result. B73 result agrees with cDNA result.	A	cDNA	60	1 of 1	4	171374744	171374790	4.07	yes	CDS	1	TGAAGAGGCTCAAGATCATGAGAACCTCAGACGCCAAAGGTCTCGGTCCACGATTCCAAG	1	121	156	TC288402	NA	NA	NA	1518 weakly similar to UP:IAA13_ARATH (Q38831) Auxin-responsive protein IAA13 (Indoleacetic acid-induced protein 13), partial (52%)	GRMZM2G142768_T02	ATACCCAGAGCTCCTCCCTCTCTCTCTGTCTGCTGTGCTCAGATAATAGCGACACCTCCTTTCCTCTCCCTCGAGGTGTCTCTCCCAGAACGCACAGCACAGTCGCAGAACAGGAAGGCAGAGAGCAGCGCCGCGATGAGAGGAGGAGGAGCGGGGCCCACTGCGGCGTTCATGTCCGACGAGCCGCCTCCAGCCGACGCGGAAGAGGTGGAGGAGAACTCCGGCGCCGAGGAGGAGGACGAGGAGACGGTGGTGGAGCAGGACGACGACGAGCTGGAGCTGGGGCTCTGCCTCGGCTCCAAGCAACAGCAGCAGCAGCATCCGCCGCCGTGCCGGATCCTCACGGCCCGGGACCTGCAGCCGAGGTCCCTGTCACCGGATTCCTCCGTGTCCTCTTCC…	est|omrna	good	4	171373109
25258	gb|TC285541	A_92_P023486	TC285541	GRMZM2G005347	0	535	1318	543	1576	0.035	0.41	0.007	0.34	Os11g0229500	Similar to NBS-LRR protein (Fragment).	6e-11	LOC_Os11g11950	disease resistance protein RPM1, putative, expressed	4e-13		A_92_P023486	sense gene model	cDNA and EST results agree. B73 result agrees with cDNA result.	A	cDNA	60	1 of 1	4	203233399	203233458	4.08	yes	CDS	1	TTGAGCATGAACAGGGTCAGTAGTGCAAGCACTTTGGTTCTTTCTGCAGGGTGCTTTCCT	1	118	145	TC285541	CCTTCACAACCCACGCGTCCGGAGAACAGATGGCATTCAGATATTTCATCGGAGTGGAAGCACCTAAAGGTCTGTTGAACCTGGAATAACTCACAGACTCTTGAAACAGTGCAAGCGAGCAAAGACTTGCCTGAACAGCTGAAGAAACTGATGCAACTCAGAAGCTTATGGATCGACAATGTAAGCGGTGCAGATTGTGATAACCTTTTCGCGACTCTTTCAACCATGCCACTTCTTTCCAGCCTCCTAATCTCCGCAAGAGATGTGAATGAGACACTTTGCCTCCAAGCCCTTGCTCCGGAATTTCCAAAGCTCCACAGGCTAATTGTAAGGGGCCGCTGGGCTGCCGAGACACTGGAATATCCAATATTTTGCAACCATGGGAAACATCTAAAATAT…	-	-	1061 similar to UP:Q9ST23_ORYSA (Q9ST23) RPR1h, partial (28%)	GRMZM2G005347_T02	TTTCAATTTAAATTTGCTTTACCTACAATATGACCAGCTGTCTCTGTTGTTCAGCACAACCCTATGGCAGAAGCAGTGCTCCTTGCTGTCACTAAGATTGGTTCCGTTCTTGGAGATGAACCTGCCAAGACCATTATAAACAAGCTGTCTGAAAAAATTCAAGCTCTGAGGGAACTCCCACGGAAAGTGGATCACATAAGGATGAAACTAATAATAATGAGCAAAGTTATACAGCAGATTGGCACAGTCTACCTTACAGATGAACTTGTGAAGAGTTGGATTGGGGAGGTCCGGAAGGTGGCTTACCGTGTTGAGGATGTAGTAGACAAATACTCATACCATCTTCTTCAACTGGAGGAAGAAGGGTTTCTGAAGAAATTTTTCGTCAAGGGTACCCAT…	est|omrna|protein	good	4	203229838
14684	gb|TC282073	A_92_P013540	TC282073	GRMZM2G125531	0	229	571	229	672	0.031	0.41	0.009	0.34	Os01g0886300	K Homology domain containing protein. Hypothetical gene. K Homology domain containing protein.	0	LOC_Os01g66300	KH domain containing protein, putative, expressed	0		A_92_P013540	sense gene model	No EST. cDNA result. B73 result agrees with cDNA result.	A	cDNA	60	1 of 1	3	170277963	170277904	3.06	yes	CDS	2	AGAGTTTCCAGCAGATATGGTTGATGTGCGTCTTAATCAAGCTGTGTCCATCCTAGAGGA	1	180	44	TC282073	NA	NA	NA	1785 homologue to UP:Q5N8G9_ORYSA (Q5N8G9) QUAKING isoform 5-like, complete	GRMZM2G125531_T04	CCTCCCTCCTTTGGGCTTGTCTCTGCCTCTCTCTCTCCTCCCTTCTCCCACCCACCCCTCTCTCTTGCTGTGGGTGTGCTGTGGAGAGGAGAAAGGAAGTAGAGCAAGAACAAGAACTAATAACACCAACAAGAGCTGCTGCCAACTCCTGCACAGCCTGGGCTCTCATCACTGATTGCCCACCTATTACCTTCCTCTTTTGCGATTTAGAATCACCCATATATCTACCTGCTCTCGGTCCTCTGTGAACTCTCTCGTCTTCTAGGTTTCCCAGGCCTCAAGATAGGCCTCTGGACCAAAGCTTGAAAGCAGCTGCTGTTCTTGCCTCTTTTTTTAATTCTTCATTTCGTGGTTCCTGGATTTTTGGGTTCTTAGGTTTCTTGTATCTTCCCCCAACCT…	cdna|est|protein	good	3	170277042
10732	gb|TC305069	A_92_P009826	TC305069	GRMZM2G110201	0	704	1861	1263	6413	0.024	0.41	0	0.2	Os10g0457600	Similar to Acetyl-CoA C-acyltransferase (3-ketoacyl-coa thiolase b) (EC 2.3.1.16) (Fragment).	0	LOC_Os10g31950	3-ketoacyl-CoA thiolase, peroxisomal precursor, putative, expressed	0		A_92_P009826	sense gene model	No EST. cDNA result. B73 result agrees with cDNA result.	A	cDNA	58	1 of 1	5	31132767	31132715	5.03	yes	CDS	2	AATCAACGAGGCTTTTGCATCTCAGTATGTCTACTGCTGCAAGAAGTTGGAACTTGATCC	1	203	128	TC305069	NA	NA	NA	1904 similar to UP:THIK2_ARATH (Q56WD9) 3-ketoacyl-CoA thiolase 2, peroxisomal precursor (Beta-ketothiolase 2) (Acetyl-CoA acyltransferase 2) (Peroxisomal 3-oxoacyl-CoA thiolase 2) (Peroxisome defective protein 1) , partial (92%)	GRMZM2G110201_T04	CTCCGGCTTTCCGTCGGCCCTCCGCCCTCCGCCCCAAAACTTCGTGGTAAAACCTCCGCGATTTCCCTTCCCCACCCACCGCGGCAGTTGCCTCCCCTCCTACAAATAACCCCCGACCATCCACGAGGACGTACCTTCTGCAGCAAGTAGTGACCAGGAGCGAGCAGCCAAGGAAAGGAGCCAAGCAATGGAGAAGGCCGTCGACAGGCAGCGGGTCCTGCTGCGGCACCTCAACCCCGCCGCGGCGGGGAGCCCCGCCCCGCCCGCCATCTCCGCAAGCGCGTGCGCGGCGGGGGACAGCGCGGCGTACCACCGGAGGCCGGCCTTCGCCGACGACGTCGTCATCGTCGCTGCTTACAGGACGGCAATTTGCAAGGCCAAGAGAGGGGGTTTCAAGGA…	cdna|omrna|protein	good	5	31131578
41227	gb|TC282050	A_92_P038555	TC282050	GRMZM2G032852	0	1091	2804	2568	9082	0.026	0.41	0.002	0.28	Os03g0128700	Calcium-dependent protein kinase, isoform 11 (EC 2.7.1.-) (CDPK 11).	0	LOC_Os03g03660	CAMK_CAMK_like.17 - CAMK includes calcium/calmodulin depedent protein kinases, expressed	0		A_92_P038555	sense gene model	No EST. cDNA result. B73 result agrees with cDNA result.	A	cDNA	60	1 of 2	1	6198469	6198528	1.01	no	UTR	2	GATGCAAGGCAGCAAAGTTGGACTTGGGTGGCAACAAATGGAAACCACTCTGAATGTAAC	1	24	167	TC282050	NA	NA	NA	1474 similar to UP:CDPK3_ORYSA (P53684) Calcium-dependent protein kinase, isoform 11 (CDPK 11) , partial (69%)	GRMZM2G321053_T01	GGAGCATGCAGAGCAGCGCCGTCACCGGCGATAAAGGCCCAATTCGCGGTGACCACTAGCTCGCCGCTGCCAACCACGCCCACACATGTTTTATCTCTAGCCGGCTTCACATACAGCCAAGAGGCCAAGACCGTAGAAAAGCCAAGGCCATCGATCGATAATGCCGCTTCTCCCTACGCAGTTCCGTCTCCTCCCGCTGTCCCTCCCCGACGCCCGCCAGCGCCGCGGTATTCTCCCGCCGGCGGCGGCAGCGTCCTTGTTGCCATCGTGGTCTTGTTCGCCGCCATTGTCTCGGCTTCGATCACGGGGGCGGCAGGCTAAAACGAGGCTGCGAGTCGTCTCTCCCGAGACCTCCAGCACCGCTGCCACCGACGCTGCGACGACGACCGCCGGCGCGCC…	cdna|est|omrna|protein	good	1	6198214
41227	gb|TC282050	A_92_P038555	TC282050	GRMZM2G032852	0	1091	2804	2568	9082	0.026	0.41	0.002	0.28	Os03g0128700	Calcium-dependent protein kinase, isoform 11 (EC 2.7.1.-) (CDPK 11).	0	LOC_Os03g03660	CAMK_CAMK_like.17 - CAMK includes calcium/calmodulin depedent protein kinases, expressed	0		A_92_P038555	sense gene model	No EST. cDNA result. B73 result agrees with cDNA result.	A	cDNA	60	2 of 2	1	6198469	6198528	1.01	yes	CDS	2	GATGCAAGGCAGCAAAGTTGGACTTGGGTGGCAACAAATGGAAACCACTCTGAATGTAAC	1	24	167	TC282050	NA	NA	NA	1474 similar to UP:CDPK3_ORYSA (P53684) Calcium-dependent protein kinase, isoform 11 (CDPK 11) , partial (69%)	GRMZM2G032852_T01	CTGCTGTTATTAGCCTGCCACAGTGCATTTCTTCATCTAAGGAGAAGTACCTAAATAGTGCATTTATTACGTATAATAGCAACTCTCTCCATTCATGATGAAAAAACTCTCCTCTATTCTTGTATGTCATGTATCTGTTTTTAGATAATATTTGCTCGATTGAAGTGCTTCAGCTAAAGTTCCTGAATCTTTTGCAGGCTGATAATGACAATAATGTGACCATCAATTATGAAGAATTTATCGCTGCAACTGTGCCTCTTAACAAAATAGAACGTGAGGAGCACCTGATGGCAGCTTTTACCTACTTCGACAAAGATGGAAGTGGTTATATCACAGTTGACAAGCTGCAACGAGCTTGTGGAGAACATGACATGGATGACACTTTCCTTGAAGAGATAA…	est	good	1	6193683
21997	gb|TC295660	A_92_P020405	TC295660	GRMZM2G059308	0	1763	4415	1143	14631	0.028	0.41	0	0.08	Os06g0569900	Similar to Ent-kaurene oxidase 1 (Fragment).	2e-54	LOC_Os06g37330	cytochrome P450, putative, expressed	3e-54		A_92_P020405	ambiguous	No EST. cDNA result. B73 result agrees with cDNA result.	A	cDNA	60	1 of 2	9	78856517	78856458	9.03	yes	CDS	2	CGACGAGGACAAGGTTGACACCATCCAGCTTACAACCAACAGGCTTTACCCACTGCATGT	1	137	38	TC295660	NA	NA	NA	1075 similar to UP:Q673G1_HORVD (Q673G1) Ent-kaurene oxidase 1 (Fragment), partial (63%)	GRMZM2G059308_T02	TGTTCTTATCCAATATTACATATTTTATGTCAGGGCAAAAGAACCAAACCCTCGAGTTATTTTATTTCTTTTCATGCAGCTGTCTCTGGTTTACCCCTGATTGGGAATCTTCATCAGTTGAAAGAGAAGAAACCTCACCAGACCTTTACAAAGTGGGCAGAAATTTATGGGCCAATTTACACTATAAGGACCGGTTCTTCTACTGTAGTTGTGCTCAATTCAGCCCAAGTAGCCAAGGAGGCAATGATTGCAAAATTCTCATCAATATCTACTCGAAAGCTATCGAAGGCATTGTCAGCGCTCACCCGTGACAAAACTATGGTTGCTACAAGTGACTATGGTGACTTCCACAAAATGATTAAGCGTTATATCATGACATTCATGTTGGGTACTTCTGGC…	cdna|est|omrna	good	9	78856138
21997	gb|TC295660	A_92_P020405	TC295660	GRMZM2G059308	0	1763	4415	1143	14631	0.028	0.41	0	0.08	Os06g0569900	Similar to Ent-kaurene oxidase 1 (Fragment).	2e-54	LOC_Os06g37330	cytochrome P450, putative, expressed	3e-54		A_92_P020405	ambiguous	No EST. cDNA result. B73 result agrees with cDNA result.	A	cDNA	56	2 of 2	9	78621753	78621694	9.03	yes	CDS	1	CGACGAGGACAAGGTTGACACCATCCAGCTTACAACCAACAGGCTTTACCCACTGCATGT	1	137	38	TC295660	NA	NA	NA	1075 similar to UP:Q673G1_HORVD (Q673G1) Ent-kaurene oxidase 1 (Fragment), partial (63%)	GRMZM2G161472_T01	CCACACAGCAGCACAGATCGCTCCTTCCAGTGTCCCAGCCAGTCCTCCGGAATGCAGTCCTTGCTTGCAGGAATCCCCGCGGGCGGTGCCGCGGCGGCGGCAGCCGTCGGTGGGCTGGTCGCGGCCGCCGCGCTTGCCGAGAGGGCCGACCAGAAGAACCGCCTCAACTTGCCCCCAGCTGTTCCTGGTTTACCTATCATTGGGAACCTTCATCAGCTGAAAGAAAAAAAGCCTCATCAGACATTTGCAAGATGGTCTGAAGAATATGGGCCAATATACAGTATAAGAACTGGTGCTTCTTCTGTGGTGGTTGTCAATTCTGCAGAAGTTGCCAAAGAGGCTATGGTTGCAAAATATTCATCCATAAATACTCGGAAGCTACCTAAGGCACTTTCAGTG…	est|omrna|protein	good	9	78621553
3896	gb|TC308451	A_92_P003390	TC308451	GRMZM2G054341	2e-82	825	2050	565	2479	0.027	0.41	0	0.23	Os01g0927300	Heavy metal transport/detoxification protein domain containing protein.	2e-31	LOC_Os01g70240	expressed protein	1e-39		A_92_P003390	sense gene model	No EST. cDNA result. B73 result agrees with cDNA result.	A	cDNA	60	1 of 1	8	160238972	160239031	8.06	yes	CDS	1	GGCCATGCCAGGACGCTGTCCTGGTTTTGGGGGTGCTACAGCTCATGACGGCCATAGCTA	1	244	29	TC308451	NA	NA	NA	544 weakly similar to UP:Q4T334_TETNG (Q4T334) Chromosome undetermined SCAF10125, whole genome shotgun sequence, partial (8%)	GRMZM2G054341_T01	CAAGAAGAAAGAGCCCGCGCCACGCCACGCCACGCCGCCGTGGACATGGAGGTGGAGCTGGAGCACGGCGGGGATGAAGGCGGCGACAGAGGGAGCGAGTCCTCCTCCTCCTCCTCCAAGAGGAGCTTCGGCGCTTCTTCGGACGCAACCGTCAGCAGCACACCAAGCAAGCTGCAAGCCCTGAGGTTTGCAGAGGACCTCTCGCTGCCGTCGGTGCAGGTGGTGGTGATGAGCGCCAACATGGGGTGTTCGCACTGCCGGCAGCGGGTCGCCAACGTCGTCTCCAAGATGAACGCAGGCCTGCTGGACTACATGGTGGACTTCGGGAAGAAGGAGGTGACGGTGCGCGGGAAGGTGGTGCATACCAAGAAGAAGAAGAAGAGGCACATGAGGGCACTG…	est|omrna|protein	good	8	160236162
2563	gb|TC296915	A_92_P002135	TC296915	GRMZM2G350802	0	1388	3385	1523	3875	0.026	0.4	0.022	0.4	.	.	.	.	.	.		A_92_P002135	sense gene model	cDNA and EST results agree. B73 result agrees with cDNA result.	A	cDNA	60	1 of 2	6	130231493	130231434	6.05	yes	UTR	3	GAAGATCGGCATCCTTCCGACACTGATATAGGAGTCATCTGCTACTGACCCCTCTGCCTG	1	251	146	TC296915	CATAACACCATTTTATTATTTGTAAACATAAATATTTTCCTTTCTACGAGAAATTAATAATATAATCTAGGTTACCTTAATTGATGGATTTAGGGTGTTACAATTGTCTTGTGTTTGCCATTGAAATGTGCCATTTTATGGTACACATGACGAGCCCAGGTAGTAGGAGTTGGTATTAAAGGTAAGTAAACTACACCCTATACGCAATGGTACAAAAAAATAAAGTATTGACAACTTATATTCCAGTAACATCTCCTATAACTCCCCCCATCAAGAACTGGCAGAAATATACATCCAGGCAGAGGGGTCAGTAGCAGATGACTCCTATATCAGTGTCGGAAGGATGCCGATCTTCTTGATGACATGGAACCTGACCTTGATGTGATCAGCGCATCAGCA…	-	-	698 unknown	GRMZM2G350802_T02	TTTTATAGTACTGCACGCATGAATATTTTTCTCCCCCTACTTTAAAGATCAAGGGCAGTTTATCTTACAGTTCTTCCCTGAAGAAATAAAATTTTCTTGACAATGAGTTTCTTCTTTGTACTGCATATATACTTCTCCGAGAACTGCCCCATTTATTGAAAAGAATATATGATACAAAAATACCCATATTGGCATGTACACTTCGGTTTTTGTTTGTGAAGGAGGATACCAAGGCAAAAATTATCAGTGGGAACTCTGTGCACACGACCACTACCACTACGACAATTACCACCACCGCATTAGTACCATTGGCCCCTAAATGCAGAAGCCTTGCTGATGATGAAGGCTATCTCCTTCCGGAGTTCAATGACATGGTTCTCAGAGAATTTGGCCAAGATA…	cdna|est|omrna|protein	good	6	130231192
2563	gb|TC296915	A_92_P002135	TC296915	GRMZM2G350802	0	1388	3385	1523	3875	0.026	0.4	0.022	0.4	.	.	.	.	.	.		A_92_P002135	sense gene model	cDNA and EST results agree. B73 result agrees with cDNA result.	A	cDNA	60	2 of 2	6	130231493	130231434	6.05	no	UTR	1	GAAGATCGGCATCCTTCCGACACTGATATAGGAGTCATCTGCTACTGACCCCTCTGCCTG	1	251	146	TC296915	CATAACACCATTTTATTATTTGTAAACATAAATATTTTCCTTTCTACGAGAAATTAATAATATAATCTAGGTTACCTTAATTGATGGATTTAGGGTGTTACAATTGTCTTGTGTTTGCCATTGAAATGTGCCATTTTATGGTACACATGACGAGCCCAGGTAGTAGGAGTTGGTATTAAAGGTAAGTAAACTACACCCTATACGCAATGGTACAAAAAAATAAAGTATTGACAACTTATATTCCAGTAACATCTCCTATAACTCCCCCCATCAAGAACTGGCAGAAATATACATCCAGGCAGAGGGGTCAGTAGCAGATGACTCCTATATCAGTGTCGGAAGGATGCCGATCTTCTTGATGACATGGAACCTGACCTTGATGTGATCAGCGCATCAGCA…	-	-	698 unknown	GRMZM2G512979_T01	TTTATTCATAACACCATTTTATTATTTGTAAACATAAATATTTTCCTTTCTACGAGAAATTAATAATATAATCTAGGTTACCTTAATTGATGGATTTAGGGTGTTACAATTGTCTTGTGTTTGCCATTGAAATGTGCCATTTTATGGTACACATGACGAGCCCAGGTAGTAGGAGTTGGTATTAAAGGTAAGTAAACTACACCCTATACGCAATGGTACAAAAAAATAAAGTATTGACAACTTATATTCCAGTAACATCTCCTATAACTCCCCCCATCAAGAACTGGCAGAAATATACATCCAGGCAGAGGGGTCAGTAGCAGATGACTCCTATATCAGTGTCGGAAGGATGCCGATCTTCTTGATGACATGGAACCTGACCTTGATGTGATCAGCGCA…	cdna	no_stop	6	130231133
37708	gb|TC315410	A_92_P035251	TC315410	GRMZM2G028779	0	482	1219	714	3197	0.027	0.4	0	0.24	Os01g0894600	Zinc finger, RING/FYVE/PHD-type domain containing protein. Similar to predicted protein. Hypothetical conserved gene.	1e-20	LOC_Os01g66970	zinc finger, C3HC4 type domain containing protein, expressed	2e-20		A_92_P035251	sense gene model	cDNA and EST results agree. B73 result agrees with cDNA result.	A	cDNA	60	1 of 1	8	164446494	164446554	8.06	yes	CDS	1	GTCCCTGCTGAGACTGAGATGGTGTGGTCTGCTTCTGTTTTGAGTGTCGTGTGCTTGCTT	1	45	65	TC315410	TTTTTTTTTGTTGTATTTCTTCTCCCCTCTTCTTGTTCTTGCAGTTGTTGGTGTCCTCGGAGCTAAAAAAAAGCCCCCCCGCCTTTTGGCTCATTGTCAGACTTTGCCACCTGCTCCAAGAAAGCTTCTTGGAGATGGTGCGCGCCGAGAAGCTCGCCGGCGATGGCTGCTCCGGCGGCGAAGGCCAAGTGGAGGTGGAGGTCGGCATGGGGATGGACGGGAAGGGGGTCACAGAGTGCCGGATATGCCAGGAGGAGGGGAAGGAGGCCGCTATGGACTCACCCTGCGCCTGCACTGGCGCTATGGACTACCATGTCGTCGTCCCTGCTGAGACTGAGATGGTGTGGTCTGCTTCTGTTTTGAGTGTCGTGTGCTTGCTTCTGTTTGATTTTGATCGCA…	-	-	742 homologue to UP:Q5JLV3_ORYSA (Q5JLV3) Zinc finger protein-like, partial (15%)	GRMZM2G028779_T01	CCACTAGCACTTTGGCAGGAGTGGAAGCTATTCATTTCAATATTTCATTGCCCATGCCCCACGAACCCAATCACTCACCCATCATTGGACCCCATTAATAAATAAACAAACAAACCGCAAGGCTGCCTCGTTTTTGTTGTATTTCTTCTCCCCTCTTCTTGTTCTTGCAGTTGTTGGTGTCCTCGGAGCTAAAAAAAAGCCCCCCCGCCTTTTGGCTCATTGTCAGACTTTGCCACCTGCTCCAAGAAAGCTTCTTGGAGATGGTGCGCGCCGAGAAGCTCGCCGGCGATGGCTGCTCCGGCGGCGAAGGCCAAGTGGAGGTGGAGGTCGGCATGGGGATGGACGGGAAGGGGGTCACAGAGTGCCGGATATGCCAGGAGGAGGGGAAGGAGGCCGCTA…	est|omrna	good	8	164446049
39619	gb|TC292827	A_92_P037044	TC292827	GRMZM2G139250	0	6636	20228	4565	20087	0.023	0.4	0.001	0.26	Os03g0817800	Protein of unknown function DUF231 domain containing protein. Conserved hypothetical protein.	4e-149	LOC_Os03g60340	leaf senescence related protein, putative, expressed	7e-149		A_92_P037044	sense gene model	No EST. cDNA result. B73 result agrees with cDNA result.	A	cDNA	60	1 of 1	1	292517266	292517207	1.11	yes	UTR	1	ATGGTGCATTGGTGCCTGCATACATACGCCTGGAAACCAACTGCTAGGGGCTAGCCCAAA	1	33	154	TC292827	NA	NA	NA	1829 weakly similar to PRF:NP_181563.2:42569796:NP_181563 expressed protein (Arabidopsis thaliana), partial (55%)	GRMZM2G139250_T02	GTCCTGCCCACGCGACGCGAGAGCGGGAGCGGTGGGTCGAGGGACGAGCTGGACCCCGCCGCTAGTCCCCTACCCCTGCCTGCTCCCCCCCGCCTGCCCCGTGTTTATATCTGCCGCGCCGCACAGGGAGAGAGTCGAGTCCAGCTCGGCAGGTCAGTCAGTAGTGGATAGCTCCGCTCGCGGTCGCGGGCGGCTCGAGTCGCACCCCAGATCCCAATGCGCCCCGCCGCGCCGCTCTAGGCCGCGGAACGGAAGCTAGGTGCGTCACACGCCGGGGCCGGTCGCGGTCACCGGACCGGACGCACAGGGGCGCCGTACGTGCAGTCATCGGCCATGAAGGTCCTCGTCGTCGCCGTGCTGGCGCTCGTCGCCGCCGCCGCCGCCGCCGCCGCCGCCGCC…	cdna|est|protein	good	1	292516991
30441	gb|TC284512	A_92_P028363	TC284512	GRMZM2G118378	1e-152	1335	3275	870	3256	0.024	0.4	0.002	0.27	Os04g0438600	Glycolipid transfer protein, GLTP domain containing protein.	8e-06	LOC_Os08g01710	GLTP domain containing protein, putative, expressed	2e-20		A_92_P028363	sense gene model	cDNA and EST results agree. B73 result agrees with cDNA result.	A	cDNA	60	1 of 1	6	2241642	2241583	6	yes	UTR	1	ACCTGGACAAGATGAAATCCTCTTAGGACACGAGGATTTTGCCGATCACCTGGTGACTGT	1	87	150	TC284512	ACGAGCNTGAGGCAGGACATTCAGCAAAATGTCCAGAGGTTACAAGACCTGCATGAAAAGGACTGTTCCAAATACGCGTGCTTGACGGCGATAGTCACCGAGGAAATGGAGCAAGGGACAGCGAAGAAGACCAAGAGCTGCACCAGAGCTATCATCTGGCTGTCTAGGTCGATAAAATTCTCAAAGTACTTACTGGAGAGGCTGCTGGAGACTCCTGAGTCGAGCCTGGAAGAGATCGTGGAAGAAGCCTACGCAAATACTCTGAAGCCATGGCATGGCTGGATCTCGTCAGCTGCTTACAAGGTAGCACTGAAGCTCATCCCGGAAAGAGAGTTCTTCGTAGCGCTGCTGATGGGTAACTGTCAAGACTTGGAGGATCTAGCAGAAGATGCCAGGATG…	-	-	618 weakly similar to UP:Q7FB31_ORYSA (Q7FB31) OJ000114_01.1 protein, partial (20%)	GRMZM2G118378_T02	GGATAGATGGAGAGGAAACGGAAGGAGATGGAGAAGGGCAAGTCTGAGCTGAGACTGGCCATGGAGGAGCTCCGTTTGTGCGGTTCAAGAGATGGGGCGGAGGAGGAGGAGGAGGTGCAGGTTCAGCAGGTGAAAGTGCAGGAGCAGCACAAGTCATCCACAATGGACCTCCTCTATGTCTCCAAGCAGCTCATCCATGTCCTTGATGAGATTGGACCAACTCTGCTAGTCCTGAGGCAGGACATTCAGCAAAATGTCCAGAGGTTACAAGACCTGCATGAAAAGGACTGTTCCAAATACGCGTGCTTGACGGCGATAGTCACCGAGGAAATGGAGCAAGGGACAGCGAAGAAGACCAAGAGCTGCACCAGAGCTATCATCTGGCTGTCTAGGTCGATA…	abinitio|est|omrna	good	6	2241302
35217	gb|TC311186	A_92_P032884	TC311186	GRMZM2G162253	0	161	367	224	731	0.013	0.4	0.005	0.32	Os07g0150100	Protein of unknown function DUF221 domain containing protein.	0	LOC_Os07g05570	ERD4 protein, putative, expressed	0		A_92_P032884	no result	No valid cDNA / EST result. No valid B73 result.	D	no result	NA	NA	NA	NA	NA	NA	NA	NA	NA	TTCGCAGGGCCATGCAGTCAGGGCGGCATCGGGAAAATATTTCTATTTCATCGTTTTCAA	1	59	118	TC311186	NA	NA	NA	1744 similar to UP:Q94II2_ARATH (Q94II2) ERD4 protein (Fragment), partial (35%)	NA	NA	NA	NA	NA	NA
31491	gb|TC299946	A_92_P029365	TC299946	GRMZM2G154641	0	180	546	302	805	0.013	0.4	0.014	0.39	Os01g0848400	Similar to QSH-1.	1e-54	LOC_Os01g62920	homeodomain protein, putative, expressed	1e-135		A_92_P029365	sense gene model	cDNA and EST results agree. B73 result agrees with cDNA result.	A	cDNA	60	1 of 1	3	179516038	179516097	3.06	yes	CDS	2	CCAAACCCAGCATTCGTTCGAGAGCAGTGGAAAGCCTTCTGACCCTTCCGACTCTCAGCT	1	81	90	TC299946	GGCGGCCACGGGCGCCCATTTCAGGCGCAGCAAGGTGGGCGGCGGGCGCTGTCTATTTTTACCCGTCTCTCTCCCGCTCCTCCAGACCTCCCCACCCTTGCTGCCGTCGCGCGCCCTCTCCCCGCCCGACCCTCACCTGTCCCGGTCTCTCTGCCATTTCTCCTTTCGCTTTCACGGCTCGCCAGCCATCGCCCTACCCCTCCAGCGGGCACAGGCCGCAGCTAGCTACCCTCTTTTTTTTCACCTCCGCCCGCCTCTTCACGGGTCCAGTCGACTTCCCGGTCTCGGCTTTTGCCGAAAGAAAGGCACCCGGAACCCAACGACAGCGGCAGCAGTCGAGTCCGGGACGGGCCGGGGCAAAGCTGGGATGAGGATGAAAAGGGGGGCTGAATAAAAAGG…	-	-	2347 similar to UP:Q8RUM5_ORYSA (Q8RUM5) QSH-1, partial (75%)	GRMZM2G154641_T02	AGTTCTTTAATGGCATCCCGCTTCCATAATTGGGAAGCATGCCTGCTTTGTTGATGTCACGTCTTCATGCAAAGAAAAGCGCCCTGCTCCCTTTTCGTAACTTGGGAGTTTCTTCATTGCTTAATATAAAAGCTGTCTAATCTACATGATTCAACCTCTAGATTGAGTTATCCAATAATTAAGAAACTTTTTTTTTTTACTTCTAGGTTTGCAAGCGGTACCGGCTGTACTACCAGCAGGTTCACACGGTGATCAACTCGTTCGAGACGGTCGCCGGGTTCAGCAACGCTGCCCCGTTCGCGGCGATGGCGCTGAGAGCCATGGCGAAGCACTTCAAGTGCTTGAAGGGCATGATACTGAGCCAGCTGCGCAACATCACCAAGGCCCCTGCCGGCAAGG…	cdna|est|omrna|protein	good	3	179512013
27244	gb|TC312858	A_92_P025353	TC312858	GRMZM2G398848	0	108	292	196	1448	0.015	0.4	0	0.14	Os03g0187500	Leucine-rich repeat, cysteine-containing subtype containing protein. Similar to Leucine Rich Repeat family protein, expressed.	2e-19	LOC_Os03g08850	AUXIN SIGNALING F-BOX 2, putative, expressed	3e-19		A_92_P025353	sense gene model	cDNA and EST results agree. B73 result agrees with cDNA result.	A	cDNA	46	1 of 1	1	18629950	18629905	1.02	yes	UTR	1	ATGTGGTACATTTTTTATCTAGTAGGAGTTCATCAGTGTATCCAAAGCGTTCACGGCTGG	1	106	84	TC312858	AATTCGGCACGAGTTCAGAACTGCAGCAAGCTTACCAGGCTATCCACGTCCGGGCAACTTACTGACCGGGCATTTGAGTACATTGGCAGGCATGGCAAGTCCCTGCGGACGCTCTCCGTAGCATTCGCTGGAAACAGTGATGTGGCGCTGCAATACATCCTCCAGGGCTGTCCAAAGCTAGAGAAGCTTGAGATAAGGGACTGCCCTTTCGGTGACGCTGGCCTCTTCGCCGGGATGCACCATTTCTACAACATGCGGTTCGTCTGGATGTCAGGCTGCAACCTGACCCTGCAAGGGTGCAAGGAGGTGGCTCAGGTGCTGCCACGGATGGTGGTGGAGTGATAAAATGGCCAGTCTGATGAGAACGAAAGGAATGAAAGCGTGGACATCTTATACATG…	-	-	680 similar to UP:Q9AUH6_9ROSI (Q9AUH6) F-box containing protein TIR1, partial (4%)	GRMZM2G398848_T01	GAAGAAAATGGACGGATAACCAGATCTACCGCCTTGGCAAAGGAAGAAAAAGAAAAGGGAAGGAGATCTACCGCTCAGCAGTAGCACATGCACAATGCACAAGCAGCGGGCGGGCGGCTGCGTCGAGCCGTCGACTGACTAGTGACTACTCAGGCGAACACAAGTACACCTCACACCCACCACCCAGCCCGCCGCGCAGAGCAGCGCAGGCGCCCTGCACCTCCACTCTGCAGCTCTGCTCCCCCTCCCTCTCTCCCGCTCCTCCTCCTTTTCCTTCTCCAGCTCGGCCGCCTCAGCCCGCGCCGCGATGTCAGAGGAGGACGAGGACCAGCCGCCGGCCAAGCGACCCAGCCCGTCGCCGCCCGCGGACCAGGTGCTCGACAACGTGCTCGAGACGGT…	cdna|est|omrna|protein	good	1	18629572
27322	gb|TC305850	A_92_P025431	TC305850	GRMZM2G449133	0	8579	23026	25125	152902	0.016	0.39	0	0.18	Os10g0498100	Conserved hypothetical protein.	9e-91	LOC_Os10g35500	epoxide hydrolase, putative, expressed	2e-90		A_92_P025431	sense gene model	cDNA and EST results agree. B73 result agrees with cDNA result.	A	cDNA	60	1 of 1	1	227240839	227240780	1.07	yes	UTR	1	ATGATGTGGGAGCAATTTGCTTCGACTCATCTGATTGGGGAAATATGTTCGTGGCTACTC	1	106	97	TC305850	CCCAATCCCATGTGGGGTCGAGAGATCAGGTGACAGAAATTTCTTAACTACCGTGCGATCCTGAAACAAATACAATAATCAGCACGAGGGCCTGAAGGAGCAAGCAGTCTCGGTCTTTATCTTGTGCCCTGGCTTCCTATAAAGCTGAAGCATCTCGCGCGGTCTCTGTCCTGCCTCGAGGAGCAAGCAAGTCGAAGCATCAAATGGCGCGTCAGGAGATCGAGCACAGCCACCTCCCCGTCCGCGGGATCAACCTCCACGTCGCTCAGGTCGGCAAAGGTGACCTGGGCACGGTGGTGTTCCTGCACGGCTTCCCGGAGATATGGTACTCGTGGCGCCACCAGATGCTTGCCGTGGCCGCGGCGGGGTACCGCGCCATCGCGCCGGACTGCCGCGGGT…	-	-	1449 unknown	GRMZM2G449133_T01	CCCAATCCCATGTGGGGTCGAGAGATCAGGTGACAGAAATTTCTTAACTACCGTGCGATCCTGAAACAAAATACAATAATCAGCACGAGGGCCTGAAGGAGCAAGCAGTCTCGGTCTTTATCTTGTGCCCTGGCTTCCTATAAAGCTGAAGCATCTCGCGCGGTCTCTGTCCTGCCTCGAGGAGCAAGCAAGTCGAAGCATCAAATGGCGCGTCAGGAGATCGAGCACAGCCACCTCCCCGTCCGCGGGATCAACCTCCACGTCGCTCAGGTCGGCAAAGGTGACCTGGGCACGGTGGTGTTCCTGCACGGCTTCCCGGAGATATGGTACTCGTGGCGCCACCAGATGCTTGCCGTGGCCGCGGCGGGGTACCGCGCCATCGCGCCGGACTGCCGCGGG…	est|omrna|protein	good	1	227240671
3809	gb|TC295280	A_92_P003307	TC295280	GRMZM2G402653	0	397	1045	326	1009	0.018	0.39	0.007	0.36	Os08g0154900	Pleckstrin homology-type domain containing protein.	0	LOC_Os08g05870	oxysterol-binding protein-related protein 6, putative, expressed	0		A_92_P003307	sense gene model	No EST. cDNA result. B73 result agrees with cDNA result.	A	cDNA	60	1 of 1	4	33358584	33358525	4.04	yes	UTR	2	CCTCGACATTTTTGGGGAGTTCGTGGAGACATAAGTGCCCTGTTCCTGCAGTAGCAGAGG	1	244	34	TC295280	NA	NA	NA	1399 similar to PRF:NP_849343.2:42570131:NP_849343 oxysterol-binding family protein (Arabidopsis thaliana), partial (34%)	GRMZM2G402653_T05	CATTTAATTTCCGATAGAGTTATGCCCCTTCGTTTACATTTTTACTGATCATCCATTTCTTAATTTTGTGGTACTTTGAATTGGAGACTTTAATTTCATTGCATTGCTATTCAACATTTCCACCAATAGGTTAGTCATCATCCAATGCTGATTGCCTGCCACTGTGAAGGCAAGGGCTGGAAATTCTGGGGCGACAGCAATCTCAAATCCAAGTTTTGGGGACAGTCAATTCAAGTTGAACCAGTTGGCATTTTGACTCTAGAATTTGAGGATGGTGAAATCTTCCAATGGAATAAGGTTACAACAACCATTCACAATCTCATTCTTGGGAAGTTGTACTGCAGCCACCATGGAACAATGCATATAAAAGGGAATCGCCAATATTCATGTAAACTGAAG…	cdna	good	4	33358142
9885	gb|TC307850	A_92_P009033	TC307850	GRMZM2G165597	0	2481	6483	3503	13994	0.017	0.39	0.001	0.25	Os01g0960400	Protein kinase, core domain containing protein. Similar to predicted protein. Similar to predicted protein.	4e-95	LOC_Os01g72990	expressed protein	7e-95		A_92_P009033	sense gene model	No EST. cDNA result. B73 result agrees with cDNA result.	A	cDNA	60	1 of 1	2	114789119	114789178	2.05	yes	CDS	1	TCGTCCATGGAGGTCTCCGGTAGCAACCTGCTCAGTGGCGTTATGCCCAGCATCAATCCG	1	208	122	TC307850	NA	NA	NA	935 similar to UP:Q5JN26_ORYSA (Q5JN26) Receptor protein kinase-like, partial (58%)	GRMZM2G165597_T01	GAGTTTAAGGAACTGCAGCTTGGAAGGACCTGTTCCTGATGTCAGTGGGATACCCCAACTTGGCTACTTGGATGTTAGCTGGAATCAATTGAGGGGTCCAATACCATCCATTCAATTTTCGAGCAACATAACTACAATTGATCTTTCCCACAATAATCTTAATGGTTCCATTCCAGGAATTTTCTCTGGCCTTCCTTATCTCCAAAGACTGTCACTTGACGACAACAATTTGACTGGTTCTGTTCCATCTAATATCTGGCAAGATATTGATCTAAGAGGAAATAAAAGTCTTGTACTGGATTTCCAGAACAATGCTCTCAACAATCTGTCAACTCCTCTTTCGCCCCCTCCCAATGTTACCATCCTATTACATGGAAACCCAGTATGCATTGGGCAAAA…	est|omrna|protein	good	2	114779404
26501	gb|TC306361	A_92_P024659	TC306361	GRMZM2G074262	0	635	1857	1947	5342	0.017	0.39	0.014	0.38	Os01g0864700	Similar to Serine/threonine-protein kinase Nek5.	5e-46	LOC_Os01g64490	protein kinase domain containing protein, expressed	9e-46		A_92_P024659	sense gene model	cDNA and EST results agree. B73 result agrees with cDNA result.	A	cDNA	59	1 of 1	3	176294999	176295058	3.06	yes	CDS	5	CAGGAAGCAGCTCCGGCTAAGGAAATACTAGATGTGACATCCTTCAGGCAGCGAGCTGAG	1	111	39	TC306361	ACTGGTACCCTGCAGTACGGTCCGGAATTTTCAAACAACCGCCGCGTCCGGGACTGATTGTCAGATAAATCGCTCCTCCATTGGCCCTTTGCCTACTTTCTATTCTTCTATGAAATCACTTATCAAAAGCATGTTGAGGAAGAGTCCTGAACATCGGCCTACTGCATCCGAGATTATAAAAAATCCATACCTCCAACCTTATGTAAATCAATACCGTCCATTTGCTAATATATTACATCCTGGTCGATCACCAGAGAAACCTGGCACCGATTCACGGAGCAGTCAGAAAAGTATGTCTGGGAGTCAGTGTAGTAGCATTTCTGGAACTGGCAGTGATATGGATAGCATACAATCAAATGAAAGAAACACGTCAGGACTAGCTTCAAGTTCCAGCAACAC…	-	-	1412 similar to UP:Q9LXP3_ARATH (Q9LXP3) Protein kinase-like protein, partial (7%)	GRMZM2G074262_T01	AACAAAAACGAGACGCCAGATCAAAGGCCACACCAAATCCCCTCCAGCACAGCAGGGGAAGCCGCGGGGCACCACAGACCACGAGCGCAGCCGCGGAGGCCGGAGACGTCGGCGACGCGCGCGCGGTCCCACCCCGTCGAGGGGACTCGGCCGGAGCGGGAGAGTCACCGCCGTGTGGACCGGCGGCTGGAGCGCTCTGCCTGTGGCCAATGTCGGTGGAGAGAGGCCCGCCAGCGAAATCGCCCAGCCTACGGGACTGATTGGGCTTGAAGTTGTGGCGCGTACGAGAGATGCCTCATGCCAGAGCTTCTGTTATTAGAGACTGAAGTTCTGCAAGCGCGTGCTGCTGCTCTGGAGTTTTAGCAGCTGTGTTGAGTGGTTGGGAGCCATGGAGTCACG…	est|omrna|protein	good	3	176289472
21257	gb|CD960940	A_92_P019711	CD960940	GRMZM2G086484	6e-26	51	125	94	306	0.017	0.39	0.005	0.32	.	.	.	.	.	.		A_92_P019711	antisense gene model	cDNA and EST results agree. B73 result agrees with cDNA result.	A	cDNA	55	1 of 1	7	47925534	47925593	7.02	no	UTR	6	TAAAGGGGTGTACTGATATAGGGGAACAAGTTTCTGCATTACATCACAATACTCCTAGCA	1	141	158	CD960940	GATCTTACAGCTCGCGCCAAAAGCAGAGATTCGAGATGATAATCCATGCCGTAAGAACTAGTCTGAAGGCGCCTTGTAAAGTCTTTCTTGTGCTGTTGTGTGATAGTTTTGTGTGAAGGGTAACTGAAAGTTGAATGGGTTTTGTGCTCGAGTGATAGTCTATTTTCCCCTCTTCTTTTGTTTGTTGATACTAAAATGAGAAAAGACAAGTGATATTGGTTTGGTTTGCTAGGAGTATTGTGATGTAATGCAGAAACTTGTTCCCCTATATCAGTACACCCCTTTA	mixture	SDG_95 GeneTag2 Zea mays cDNA, mRNA sequence.	286 unknown	GRMZM2G026218_T02	ACCCCCCACACCCACAGGCCATCCTTCACCAGCACACACTCATCTCCCACACCTAGCCTAGCCTTGCTTTGTCCTCCTCCGTCTCGCTCTCGCTCTCCGTCTCCATTCCCACCCACCACCAAACACCAGGCCCAAAGGACCCCCCGCCTTCCCAACTAAGAGCACCAGCGCAGCGGGGAGGGGGAATCAGGGCAGCAAGATCCGAGCAGCAGGAGTGGCAAGCAGCATTTGTAGCCACAGCTCGCTCACTCAATTGCAGCTAGCCGCGGTTGCGGTTGGACTGGATCGGCGGCAGGGCAGGGCAGGGCAGGGCGCGCGGCGGTGGTGGTAGTTGCAGAAGTGACGGTCAAGTTTTCCTCGCTCCTTGCTTCGGCCGAGACTCCGCCTGACGCTACTACC…	omrna	good	7	47925535
37882	gb|TC313847	A_92_P035415	TC313847	GRMZM2G002492	1e-178	46	137	42	218	0.009	0.39	0	0.2	Os03g0197000	Di-trans-poly-cis-decaprenylcistransferase-like domain containing protein.	1e-83	LOC_Os03g10080	expressed protein	7e-93		A_92_P035415	sense gene model	No EST. cDNA result. B73 result agrees with cDNA result.	A	cDNA	60	1 of 1	1	23940007	23940066	1.02	yes	UTR	4	GCCAAAGAGAGATGATGATAGATTGTCTTTCTGGCTCTGATGGCAAGGAGGGTATTGCTA	1	44	57	TC313847	NA	NA	NA	1444 weakly similar to UP:Q9SAA1_ARATH (Q9SAA1) F25C20.9, partial (19%)	GRMZM2G002492_T05	GGAAGGTGAATTATTTATCAATTATGTGAAGCCTCTCTCTGAAAACAAACAAGGGATGTCAAAACTCAACAGGACAACCGGGTCACGTCGATGTGATATGACTATATGAGGCACCTGGTTTTCTTGCTGCTTCCGCTGTTTCTTCCTCAACCTCTCCAGCTCAGCTGCCGCAGGCTGCGACTGCCATGGATTCCAAATCCATGGAAGCATTTGTGGCAAGTGAGGCCTCCGTCTTCATGAATCAGCCCCCTCCACATATGTCTAGACCAACAATTATTATCAAGCTCATTTTGTGGTTGCTGTGGACCATCACCCACTTAGCAATCAGCATTTTAAATTTATGGTCTCATCTGATTTATAGTCTAGACTGCTATCTTATTTCATCTGGATTGTTGCGGA…	est|omrna	good	1	23937122
35231	gb|TC294650	A_92_P032897	TC294650	GRMZM2G468260	0	44	122	40	165	0.016	0.38	0.001	0.28	Os11g0629300	Similar to RING-H2 finger protein RHB1a.	2e-151	LOC_Os11g41140	zinc finger, C3HC4 type domain containing protein, expressed	3e-151		A_92_P032897	sense gene model	No EST. cDNA result. B73 result agrees with cDNA result.	A	cDNA	57	1 of 1	4	4865977	4865918	4.01	yes	UTR	1	CTGCAACCTGATTATTCGGACCATCATGGAAACCAAGCTTCTTCGGCGTTTAGGAACTGC	1	59	90	TC294650	NA	NA	NA	1945 similar to PRF:NP_568560.1:18421807:NP_568560 zinc finger (C3HC4-type RING finger) family protein (Arabidopsis thaliana), partial (29%)	GRMZM2G468260_T03	ACACAACAAGCGTCGATGGACGTCCCACCTAATCCTTTCTCGCACTCGCACCGTCTGTGGAGAAGCGAGAGGAGGAAGGAGACAAGGAAAGGAAGGGAGGGGAATCTCCGTAGAGCACTAGGCAGCGACGGAGTCAGCGCAGCTTCGTCTCCTTCCTTCCTTCCCCTTTCGCTGGCCGCTGGCCGTCGGCACCATCACCTACGGCCACGGGCGCAGCGCGGCGCCGCTCCATACCGGGTCCGCGGGCCTCTCGCCAAGGAAACCCGATAAGCCTCCGCTGCTCTGCTCGGCTGCTCTTGCCTTCTCTCCCGTCCACGGTCCACTTAGCTAGAAACACACAACAAACAAGGAGAAATCGCAAGGAGGAGCAGCGCCTGCCGCCGCGCCGTATCCAGCGAG…	cdna|est|omrna	good	4	4863071
2644	gb|AI977884	A_92_P002208	AI977884	GRMZM2G015419	2e-101	59	166	43	348	0.009	0.38	0	0.13	Os11g0615700	Proteasome subunit alpha type 5 (EC 3.4.25.1) (20S proteasome alpha subunit E) (20S proteasome subunit alpha-5). Proteasome subunit alpha type 5 (EC 3.4.25.1) (20S proteasome alpha subunit E) (20S proteasome subunit alpha-5).	5e-84	LOC_Os11g40140	peptidase, T1 family, putative, expressed	8e-84		A_92_P002208	antisense gene model	cDNA and EST results agree. B73 result agrees with cDNA result.	A	cDNA	60	1 of 1	4	233629335	233629276	4.09	no	UTR	3	ATCGTACATATAGTACGTTTTATTCGACAAGCAGCCTCTGCATGCAATAATAGTACACCC	1	251	153	AI977884	TTTTTTTTTTTTTTTTTTTTTGTCTCAAACGTGCCTCTTGTTGCATTGACACACATGTACAATACAATCGTACATATAGTACGTTTTATTCGACAAGCAGCCTCTGCATGCAATAATAGTACACCCCCCGATTTAATTGGACTAATGCATGCTGAGGATGGATCAGATGGAGATGCTGCTGGGGATGCCCCTCCCGGGGACTCCCGGCTTGGCTCGTCTTCTCTTTCAACTTCGTTCGCAAGAAGCTCAGAAGTCAGATCAGAAGCCGCCGAGGGGAGGCGCCGACGCCGAGTTTTTGCTCCATCCCGCATCCACCGCCAGAATGTTTCTCACGAGGACGGAGTACGACCGCGGGGTTAACACCTTCTCGCCGGAGGGGCGGATGTTCCAGGTCGAGTA…	B73	496034H07.x1 496 - stressed shoot cDNA library from Wang/Bohnert lab Zea mays cDNA, mRNA sequence.	526 homologue to UP:PSA5_ORYSA (Q9LSU1) Proteasome subunit alpha type 5 (20S proteasome alpha subunit E) (20S proteasome subunit alpha-5) , partial (32%)	GRMZM2G015419_T05	CAGTAGTCCGATCTGATCTACAGGCAAGGGGCAACTAGCTAGCTAGCCGCGCGCCGGCGCCATGATGAACCTGAACCTGAAGCAGCCTCTGGTGCTGCCCGCGCACCACAGCAATGTCGTCGGCGACCTCCTCGGCAAGACGCTGCTGCTCGAGCTCGTCAGCTCCGAGCTCGACGCAAAGTCGGGCGTGGAGAAGACGCGGGTGACGGCGTACGCGCACAAGACGCTGCGGGAGGGCCACTACGAGGCGGAGTTCAAGGTGCCGGCGTCGTTCGGGCCGGTGGGCGCGGTGCTGGTGGAGAACGAGCACCACAAGGAGGTCTTCATCAAGGAGATCAAGCTCGTCACCGGCGGCGACAGCAGCACCGCCGTCACCTTCGACTGCAACTCCTGGGTGCA…	cdna|est	good	4	233625686
40645	gb|TC303614	A_92_P038003	TC303614	GRMZM2G125487	0	365	1026	472	1270	0.01	0.38	0.019	0.38	Os07g0520600	Hypothetical protein. Hypothetical protein.	3e-06	LOC_Os07g33650	expressed protein	5e-06		A_92_P038003	EST	cDNA and EST results agree. B73 result (EST vs genome) agrees with EST result.	E	EST	0	1 of 1	2	203589689	203590468	2.07	no info	NA	3	TTGTGGGCTGCCATCCAGTTCGCATCTAGCTGTAGTCGCCTTTTCTAGCTGTTTTTTCTC	1	27	142	TC303614	GCGGCCGCGGGCGCCTCACCGCTGAGGCGCCAAGGCTGCCCGGTCTCGGTGCCATGTGGCGCCACCACTCCCCGGAAGCTCATGCTGAGGAAGAGCTCGTCCGGCATCTCCAGCAGCAGCAGCAACAACAGAGCCGGCCGCGTGGGCACCGAAGAGGCGTGCAAGCCGAGGAGGGCCTCGCGGACGAACACCTTCGACTCACCGATGCTGCGGCCCGACGGCGGCGCGCTGGTGGACCGGGCCCCGAGCGCCGGCAGGGCGAAGAAGAAGGGGACGCGCGTGGGCGTGCACGGCGGCGGGGTCCAGGTGGTGGACGTCAAGTGCGGCAACCCGATGAGCATGAGCAGCCGGCTCAGGAAGCTCGGCTTCTCCAAGCTGTCGCAGACGTTTGCGTAGCTT…	-	-	756 homologue to UP:Q4NPG7_9DELT (Q4NPG7) PE-PGRS family protein, partial (3%)	GRMZM2G125487_T01	CACGCACGATGTGACAGGACATCTAGTGAAGACAAATGTGGTCAGAGGAGGCTCCCCAACCCCGAGGAGGAAGAAGGGGCAGCAGCATTTACAAGGCAGAGGGGGGACACGAGGAGAGTTGCGCTCCTCAAGTCACGGCAGCAGGCCCTCACTTGACTTCAATTCTGCGCAGAAGAGCAGAAGTCTGCGGCCCCTCCGTTCCTCCAGCTCCAGTCCCAGTCCCAGTCCCAGGTATGGCTCGTGTGATCAGTTTCTAGCTTCCCTGCGTGATCTGCTCCACGTAACGAGCGCATATGCTCTTGGCGAGTCAAGGTTAGTATATTTCTGTGGGAAATGTACCACCAGTCGAAGCTCGTCCAGCGGGTGAATGCTGCAGATTTGCTGTCCGAATCTGGATTG…	est|protein	good	2	203587768
35850	gb|TC314035	A_92_P033491	TC314035	GRMZM2G151720	9e-170	399	1111	647	5870	0.013	0.38	0	0.11	Os12g0571300	Conserved hypothetical protein.	4e-92	LOC_Os12g38320	expressed protein	8e-92		A_92_P033491	ambiguous	No EST. cDNA result. B73 result agrees with cDNA result.	A	cDNA	59	1 of 2	3	73406882	73406823	3.04	yes	UTR	1	TGTTTTTTCCTCGTGGTTGTGTGCGTTGGTTTTTTGAATGCGGCAGTTTCGTTTTGGATT	1	56	41	TC314035	NA	NA	NA	1096 similar to PRF:NP_191102.1:15233270:NP_191102 expressed protein (Arabidopsis thaliana), partial (44%)	GRMZM2G002536_T01	CAATACTCGGGTGTACAGTGTTTTATACGACCGATCTGGTAAAAATGTGGAGACGAAGTGAGGAACCTTCCGCGCGCGCCCTCTCTCTCCCCCTTAACTGCTCTGACCAACCCCCACCTTGTTCCAGCTACCCTGTTCCCTCTTCGTCTCTTCTTGACGCCTTCAAGCTCCTACTCTCCGAGCAAACCTCTCCCTCTGCCCCTCCGCAGCAGAGCACGAATAGAATAGCACAGTCGGCGACCAGAGGACCAGCCACTGTCGGCAATGGCGGAGCCCAAGGCGTCAAAGAGCAGGTCCAAGTCCAAGTCCAAGAGCAGCCACGACGGGGCGGCGTCGAACAAGTCCAAGGCCGCGCCCGCGCCGGCGCCGGGAACCCTGGACGCGCACTTCACGCCGTGC…	est|omrna|protein	good	3	73406655
35850	gb|TC314035	A_92_P033491	TC314035	GRMZM2G151720	9e-170	399	1111	647	5870	0.013	0.38	0	0.11	Os12g0571300	Conserved hypothetical protein.	4e-92	LOC_Os12g38320	expressed protein	8e-92		A_92_P033491	ambiguous	No EST. cDNA result. B73 result agrees with cDNA result.	A	cDNA	59	2 of 2	3	125933910	125933969	3.04	yes	UTR	1	TGTTTTTTCCTCGTGGTTGTGTGCGTTGGTTTTTTGAATGCGGCAGTTTCGTTTTGGATT	1	56	41	TC314035	NA	NA	NA	1096 similar to PRF:NP_191102.1:15233270:NP_191102 expressed protein (Arabidopsis thaliana), partial (44%)	GRMZM2G151720_T01	CAATACTCGGGTGTACAGTGTTTTATACGACCGATCTGGTAAAAATGTGGAGACGAAGTGAGGAACCTTCCGCGCGCGCCCTCTCTCTCCCCCTTAACTGCTCTGACCAACCCCCACCTTGTTCCAGCTACCCTGTTCCCTCTTCGTCTCTTCTTGACGCCTTCAAGCTCCTACTCTCCGAGCAAACCTCTCCCTCTGCCCCTCCGCAGCAGAGCACGAATAGAATAGCACAGTCGGCGACCAGAGGACCAGCCACTGTCGGCAATGGCGGAGCCCAAGGCGTCAAAGAGCAGGTCCAAGTCCAAGTCCAAGAGCAGCCACGACGGGGCGGCGTCGAACAAGTCCAAGGCCGCGCCCGCGCCGGCGCCGGGAACCCTGGACGCGCACTTCACGCCGTGC…	est|omrna|protein	good	3	125932888
8153	gb|TC285310	A_92_P007395	TC285310	GRMZM2G114704	0	421	1101	541	2535	0.014	0.38	0	0.22	.	.	.	.	.	.		A_92_P007395	EST	EST result. No valid cDNA result. B73 result agrees with EST result.	B	EST	9e-145	1 of 1	7	145216918	145216859	7.03	no info	CDS overlaps intron	3	GTTTTTAGTGAATTTGAGGGCTGGGGCTTTTGCACCATAATCAGAATTCGATGTGCTTCG	1	219	15	TC285310	CCGTTCTGGTTCGAAGCACATCGAATTCTGATTATGGTGCAAAAGCCCCAGCCCTCAAATTCACTAAAAACCAGGCTGGAGAAATAAAGAAATAATTAACAGAATTCTGCTTCTTTATCAGAGGAGAGATTCGATTACACTGAGGCCTGTTGCTGTTGCGCTTCTTCACGCTGGCTGTCTTGGTCATCCTGGCTGGAGCTCGGTCCGGCTGTATCGCCATGCGTCGGCACCATTGCTGTCCCTGGCAAAGACTCCAGCCCTGCAAGCTGGAAGAGCTTGGTGGTGCTCCCAAAGCGGAAAATCGTCGGGACCAAACAGATGGGGGATATACTAGTTTCAGAGAAAAAAGCTTCAGCAGGAGAGTACGGAATGGAGGCGAGGCATTAATCAGGTTTGGGT…	-	-	425 similar to UP:Q653D8_ORYSA (Q653D8) LEM3 (Ligand-effect modulator 3)-like, partial (6%)	GRMZM2G114704_T02	GTCTCTACTCCCAAACCCAAACCTGATTAATGCCTCGCCTCCATTCCGTACTCTCCTGCTGAAGCTTTTTTCTCTGAAACTAGTATATCCCCCATCTGTTTGGTCCCGACGATTTTCCGCTTTGGGAGCACCACCAAGCTCTTCCAGCTTGCAGGGCTGGAGTCTTTGCCAGGGACAGCAATGGTGCCGACGCATGGCGATACAGCCGGACCGAGCTCCAGCCAGGATGACCCGGCAGCCAGCGTGAAGAAGCGCAACAGCAACAGGCCTCAGTATCATCCGTTTACTCAGCAACAGCTTCCAGCTTGCAAGCCTATACTTGCGCCTCAGACGGTCATCCCTGTACTCCTGTTTGTGGGCGTAGTTTTTATCGTGATTGGCCTTGGCTGCATTGCAGCC…	est|omrna	good	7	145214640
33683	gb|TC288382	A_92_P031433	TC288382	GRMZM2G180916	0	750	1949	979	7919	0.017	0.38	0	0.14	Os10g0564500	Serine/threonine-protein kinase SAPK3 (EC 2.7.1.37) (Osmotic stress/abscisic acid-activated protein kinase 3) (Protein kinase REK). Similar to Serine/threonine-protein kinase SAPK3.	0	LOC_Os10g41490	CAMK_CAMK_like.41 - CAMK includes calcium/calmodulin depedent protein kinases, expressed	0		A_92_P031433	ambiguous	No EST. cDNA result. B73 result agrees with cDNA result.	A	cDNA	60	1 of 2	9	128114790	128114849	9.05	yes	CDS	1	GGATTATGTGAGAGTGTCTTCAGACTGCAGACGCCTTCTGTCTCAGATATTCGTTGCCGA	1	68	126	TC288382	NA	NA	NA	1363 homologue to UP:SAPK3_ORYSA (Q75V63) Serine:threonine-protein kinase SAPK3 (Osmotic stress:abscisic acid-activated protein kinase 3) (Protein kinase REK) , partial (98%)	GRMZM2G157743_T01	ATGGCGAGTAACGGTATACCAGTGGCGATCGTGATGGCAACGACTGTCGCGATCGTGGTGGCCGAGATAACGTCCCAAATAGGTCCTGGGTCTGATATTGTTGAGGAAATGTCTTATCGTGCATTAATGGGGCTGCCCAAGATGACCGGAGCCAAGGACAAGCATTTGAGGGTTAAGGGACCTGTCAGGATCCCTACTAAGGTTCTCCACATCACCACTCGCGTGTCCCCTTGCGGTGAAGAGGTTGATGCTATTTATCTAATGGTATTGGTTTTGATGGAGCCAGCCGTATTGAACCGTGAAAGAGTTGCATTGGACAAGAAAAACAGGATACCTATGTTATTCGACGACTATAGCGATGAAGATTTTTATGGGGTACAACGGAAGTATAGTATTGTC…	abinitio	good	9	128111343
33683	gb|TC288382	A_92_P031433	TC288382	GRMZM2G180916	0	750	1949	979	7919	0.017	0.38	0	0.14	Os10g0564500	Serine/threonine-protein kinase SAPK3 (EC 2.7.1.37) (Osmotic stress/abscisic acid-activated protein kinase 3) (Protein kinase REK). Similar to Serine/threonine-protein kinase SAPK3.	0	LOC_Os10g41490	CAMK_CAMK_like.41 - CAMK includes calcium/calmodulin depedent protein kinases, expressed	0		A_92_P031433	ambiguous	No EST. cDNA result. B73 result agrees with cDNA result.	A	cDNA	60	2 of 2	1	94889377	94889318	1.05	yes	CDS	4	GGATTATGTGAGAGTGTCTTCAGACTGCAGACGCCTTCTGTCTCAGATATTCGTTGCCGA	1	68	126	TC288382	NA	NA	NA	1363 homologue to UP:SAPK3_ORYSA (Q75V63) Serine:threonine-protein kinase SAPK3 (Osmotic stress:abscisic acid-activated protein kinase 3) (Protein kinase REK) , partial (98%)	GRMZM2G180916_T07	ATGGAGGAGAGGTACGAGGCGCTGAAGGAGCTGGGGGCCGGCAACTTCGGCGTGGCGAGGCTGGTCAGGGACAAGCGGACCAAGGAGCTGGTAGCCGTCAAGTACATCGAGAGGGGCAAGAAGATTGATGAGAACGTGCAGAGGGAGATCATCAATCACCAGTCGCTCCGGCACCCTAACATCGTACGGTTCAAGGAGGTTTGTCTAACACCCACACATCTTGCTATTGTCATGGAATATGCTGCTGGTGGAGAGCTATTTGAGAAAATCTGCTCAGCAGGGCGATTCAGTGAAGATGAGTCCAGGTATTTCTTCCAACAGCTGATATCAGGGGTCAGCTACTGCCATTCTATGGAAATTTGTCACCGTGATCTTAAACTTGAGAACACCCTCCTTGAT…	abinitio|est	good	1	94888584
34318	gb|TC307414	A_92_P032034	TC307414	GRMZM2G106408	0	224	651	299	1148	0.011	0.38	0.001	0.27	Os03g0332100	Similar to Cytochrome P450 CYP714B3.	0	LOC_Os03g21400	cytochrome P450, putative, expressed	6e-173		A_92_P032034	sense gene model	cDNA and EST results agree. B73 result agrees with cDNA result.	A	cDNA	60	1 of 1	1	54731105	54731046	1.04	yes	CDS	1	CATCTACATCCCTGTCTCCACAATGCATCTTGACCCAGAGCTATGGGGGCCTGATGTGAA	1	65	45	TC307414	CGGGGGCATCCTCAAGTCCAACGGCGAGGCCTGGCTGCACCAGAGGAAAATCATCGCCCCGGAGTTCTTCCTGGACAAGGTCAAGGGCATGGTGGATCTGATGGTCGATTCTGCACAGCCACTGCTTATGTCATGGGAAGAGAGAGTTGATAGAAATGGTGGGATCACAGACATTAAGATCGACGATGACATCAGGGCTTACTCTGCAGATGTGATCTCTAGAACGTGCTTTGGAAGCAGCTACATCAAAGGAAAGGAAATCTTTATGAAGATCAGAGAACTCCAGCAGGCTGTGTCCAAGCCAAATGTGCTAGCTGAAATGACTGGCCTAAGGTTCTTTCCTTCAATGAGGAACAAGCAAGCCTGGGAGCTTCACAAACAAGTCCGCAAACTAATTCT…	-	-	1274 weakly similar to UP:Q93Z79_ARATH (Q93Z79) AT5g24910:F6A4_120, partial (46%)	GRMZM2G106408_T01	GCCAAGCTTCTTTACTCGGGAGCCTTTTATGTCAAAGTTGGCAACCTTCCCCGAGTGGCCGAGTTCCTCACTCAGCTGGGGACACCACCCGGCCACCCTCACCTCTCAATATACATACCACCACCACCTTCATCAACCCCTGGGCCTGGCACTCATAGCTCGTTCGTAGCAAGAGAGAGAGAGAGAAGAGTGGGAAGTCTCACGCCATCAGGGAGAGGGGAGCGAGGATCACATCTCTCGTAGCGCGCGCGAAGCTATATAATAATGGAGGTGGCCATGGCCGTGAAGGTGCTGCTGAGCCTGTGCTGCGTGGGGGCGTGCGGCCTCGCCGTGTACCTCTACCACATCCTCTGGCTCGTGCCGCAGAAGGTCCTCGCCAAGTTCGAGGACCAGAAGATC…	cdna|est|omrna|protein	good	1	54730531
40197	gb|TC298419	A_92_P037584	TC298419	GRMZM2G078725	0	525	1456	637	5781	0.011	0.38	0	0.13	Os02g0739900	Similar to microtubule-associated protein TORTIFOLIA1.	3e-113	LOC_Os02g50640	HEAT repeat family protein, putative, expressed	5e-113		A_92_P037584	sense gene model	No EST. cDNA result. B73 result agrees with cDNA result.	A	cDNA	60	1 of 1	5	205788698	205788639	5.07	yes	UTR	2	CGTGCGCGTGAACTATGGATGTATGAGTCACTCCGAAGCTAAACTGTTTGAGTACTATGC	1	30	18	TC298419	NA	NA	NA	1923 similar to UP:Q6NPR6_ARATH (Q6NPR6) At5g62580, partial (17%)	GRMZM2G078725_T01	CACCAGTGGCCTAAGCTAAGGCAGCTTCCATGACACTCCACGCCGCGGTGCCCCTTCCCAACTCTCTCCCACCCGGCCCGGGCGCAACACAATAACTAGCCGGGCACCAACACTCGGAGGCACAGCCCGTGGCTCCCGCGCCAGCCATGGGCGCCACAACGCGGCGCGAGCCGCTGAAGCAGCGCGTCAACCGCTGCCTCCTCAAGCTTTCCGACCGCGACACAGAGGCCATGGCGGCCGCCGAGCTGGAAGCCATCGCGCGCGCGCTCGAGCCGGACGAGCTCCCGACCTTCGTATCGGCCGTTTCGGACGCGCGCCCCACCGACAAGACCCCACTCCGCCGCCACGCGCTGCGCGCCCTGGCACTCGTCGCGGCGTCCCACCCGCGCGACGTCGTGG…	cdna|est|omrna|protein	good	5	205788299
13902	gb|TC289140	A_92_P012820	TC289140	GRMZM2G115766	2e-122	1856	5050	1995	10531	0.017	0.38	0	0.2	Os01g0673500	Similar to predicted protein. Similar to Katanin p60 ATPase-containing subunit A1 (EC 3.6.4.3) (Katanin p60 subunit A1) (p60 katanin). Splice isoform 2. Similar to predicted protein.	0	LOC_Os01g48270	AAA-type ATPase family protein, putative, expressed	0		A_92_P012820	sense gene model	No EST. cDNA result. B73 result agrees with cDNA result.	A	cDNA	60	1 of 1	8	149995788	149995756	8.06	yes	CDS	2	GGCAGGAAAGAAGAGGTCCCTGAGGGTGAGTTGCCTGAAGTTGGCCCAGTAACTACAGAA	1	185	77	TC289140	NA	NA	NA	1571 homologue to UP:Q5QMP6_ORYSA (Q5QMP6) Vacuolar protein sorting factor 4B-like, partial (85%)	GRMZM2G115766_T02	GACGCCCCGCTGTCCCGGGCTCCCGGCCGCTTGTTTGTTGTTTACTTCTATTTTTTTTGCCCGTCAGCCCCACCGCAACCGACGCCTCCAGTCCTACTCCTCCACCCAGCTCGCCGCTTCAGGAATCCGGAGAGCTCGCGTCGCGCGTGCGTGGGCGTGGGTGCGTGCGGCGGCGAAGCACCAGCACCACCCTCTCGCGTCGCGCGCGCGCGCGCGTCTCGATGGCCGACGGCGAGCCTTCCCTCACGCGCTGGACCTTCGAGGTGACTGGCTGGCCTCTCCGTGCGCTCTCCCTGTACTCCTCCCTCTCGTGTTCAGTACCGCTCCCCCAGCACGTGCCTGAGCTGAGATCTCGCGGCGCGATCGGTTGGCCTCCCGCAGGATTTCGTGGTCCACTAC…	est	good	8	149995343
9769	gb|BE509792	A_92_P008926	BE509792	GRMZM2G108006	5e-102	882	2409	1776	6270	0.013	0.38	0.002	0.28	Os03g0640000	Patatin family protein.	7e-12	LOC_Os12g41720	PLA IIIA/PLP7, putative, expressed	2e-59		A_92_P008926	EST	EST result. No valid cDNA result. B73 result agrees with EST result.	B	EST	1e-20	1 of 1	1	172947687	172947628	1.05	no info	CDS overlaps intron	1	GAGGACGAGCTGGTCAGAGTAAGTTATACTATACGATGCGGTATGTCCACCGTGGCTCGA	1	209	14	BE509792	CATTAACATCCACTTTTTGCATGCAAAAGCAACCTCTAATCATTGCTCTCCACGCTACCGCCCTTCTTCTCGAGCCACGGTGGACATACCGCATCGTATAGTATAACTTACTCTGACCAGCTCGTCCTCGATCGCCAATGGCTGGGGCTAGGGCTGGTACGAGCCCTGCGACGCCGGTAACGGCACGGTGGCGGAGCTGGAGTACGACGGCCGCGGCGTGGCCGCGGGCGCCTGCTGCTTGATCGCCACGGCGGGCAGCAGGCCGCGCGCCCGCCGCTCCTGCTCCTTCACCAGCTCCTCCGCGAACGCGTCCAGCTTCTCCCGGTTCGACTTGGCCGACAGCCGCCGCCCCCGGAACAGCTCCGCCTCCACGTTCCGCTGCGCCAGCATGCCGTCCGC…	OH43	946051A06.x1 946 - tassel primordium prepared by Schmidt lab Zea mays cDNA, mRNA sequence.	508 weakly similar to UP:Q6ASS6_ORYSA (Q6ASS6) Patatin-like phospholipase domain containing protein, partial (15%)	GRMZM5G836977_T01	ATGGCGTCGTCTCCGCCCGACGTGGACCTGGGCAAGCTGAGCTACGAGATCTTCTCCCTACTCGAGAGCAAGTTCCTCTTCGGCGGCGGCTCCGTGCCGGGCACGCCAGCGCGGGCGGCGGCTCCGGGCCCCGGGGAGGACCGCGGCAGGGTGCGGGTGCTGGCGATCGACGGGTGCGGGCCGGGCCCCGGCGACGCGCTGCTGGCGGCGGCCGCGCTCGCGAGGCTGGAGGCGGCGCTGCGGGCGCGCGCGGGGGACCCCGGCGCGCGCGTGGCCGACTTCTTCGACGCGGCGGCGGGGGCCGGCGCCGGCGGCGTGCTGGCCGCGATGCTGTTCGTGCGGGGCGACGACGGGCGGGCGCGGTACACGGCGGCGGACGCGCTGGCGTTCGTGGCGGCC…	abinitio	good	1	172947154
44510	gb|TC307253	A_92_P041512	TC307253	GRMZM2G470075	0	60	165	374	2361	0.012	0.37	0	0.22	Os03g0571900	Similar to transparent testa 12 protein.	2e-26	LOC_Os03g37490	MATE efflux family protein, putative, expressed	3e-26		A_92_P041512	sense gene model	cDNA and EST results agree. B73 result agrees with cDNA result.	A	cDNA	60	1 of 1	2	203254364	203254423	2.07	yes	UTR	3	TGGGTTTTGAAGCTATTTAATATTATCGCATTATAGAGTGTGCGCGTGCAGTTTCGAGTG	1	5	61	TC307253	CATGGGTGTTTATGATCTCCGTGGGCTTCAACGCCGCGGCGAGCGTGCGGGTCGGGAACGAGCTCGGCGCGGGCAACCCGAGGGCGGCGTCGTTCTCGGTGCTGGTGGTGACGTCGCTGTCGTTCGCCGTGTCGGGCGGTGTGCGCCGTCGCCGTGCTCTGCCTCCGCGACCAGCTGAGCTACCTGTTCACGGGCGGCGAGGCCGTGGCTCGCGCCGTGTCCGACCTCTGCCCGCTCCTCGCCCTCACGCTCGTCCTCAACGGCGTGCAGCCAGTGCTCTCAGGCGTCGCCGTGGGCTGCGGGTGGCAGGCCTTCGTGGCGTACGTGAACGTCGGCTGCTACTACGTCGTCGGCGTGCCGCTCGGCGTCTTCCTCGGCTTCTACCTCGACCTCGGCGCC…	-	-	932 similar to UP:Q9LVD9_ARATH (Q9LVD9) Gb:AAC28507.1 (At3g21690), partial (31%)	GRMZM2G470075_T03	CAGGCACCACACATCATACCACATATCATCACACACCATACCACATCGACGACTTGAGCGCGTGCGTGCGTGCCCTGATCGAGCACCGATTGCCATGGACTCGACGACGACGACAGCGCCGCTGCTGCAGCCGGCCGCCGCCGCCTCGAGCAAGGAGGAGCCGGCACCGGCGTCCCCGCACGGCGCGGGCAGCTGGGAGCTGGAGGCGGTCCTGGCCGACGCGTCGTCGCCGGTCTTGCGGCGGGCCTGGGAAGGCGCCCGCCTGGAGCTGCCGCTGCTGCTGCGTGTGGCGCTGCCGGCGGTGGGCGTCTACGTGATCAACTTCGTCATGTCCATGTCCACGCAGATCTTCTGCGGGCAGCTCGGCAACCTGGAGCTCGCCGCCGCGTCGCTCGGCAA…	cdna	good	2	203251725
18496	gb|TC281170	A_92_P017112	TC281170	GRMZM2G171365	0	291	852	391	1180	0.01	0.37	0.009	0.36	Os03g0122600	Transcription factor, MADS-box domain containing protein. Transcription factor, MADS-box domain containing protein.	2e-125	LOC_Os03g03100	OsMADS50 - MADS-box family gene with MIKCc type-box, expressed	3e-82		A_92_P017112	sense gene model	No EST. cDNA result. B73 result agrees with cDNA result.	A	cDNA	60	1 of 1	9	153832392	153832451	9.07	yes	UTR	5	AGCTGCTCCTGCTTGTGTCCAGATCTTCTGTTCGATCGGTTTTGGGAGTAGCTAGGGAGT	1	158	69	TC281170	NA	NA	NA	1359 UP:Q9FR85_MAIZE (Q9FR85) MADS box protein 1 (M5 protein), complete	GRMZM2G171365_T01	CACCCCCGGCCACACCTGACCCCTCCCGCGCTCTTTTCTTTTACTCTCCCTATTTTTTTAGGTGGTGGTTCGTCTCCGCCCCGTCCAGCACCGCCCGCAGCCGGAAACGGCACCCCTACCGAATCCGCCCTCCTCTTTCCGTTCGTTCCGCCTCGTCGCTCTCGCTCTCGCTGCACCGCCCGGCCCCAGCCTGCCTTGTTCACGGCAACACCGGCAGGGACGGAAAAGGAAAGCCCAGGTGTGCAAGGCAGGCACACATAGCCACAGGCCACGGCACAGGCAGCGCGGCGCTGGCTACGGCCAAAAACCCTACGCGGCCCCTCGGCCCAGCTGCTTCCCCCTCCCTCTTCTCTCTCCCACCAACCAACGCCCTTTCCCTTGCCATTTTTGCCGAGCCGA…	est|omrna|protein	good	9	153812731
5708	gb|TC311687	A_92_P005089	TC311687	GRMZM2G048497	0	2324	6250	2181	13888	0.012	0.37	0	0.17	Os02g0831800	Similar to 3-hydroxy-3-methylglutaryl-coenzyme A reductase 2.	2e-119	LOC_Os02g58510	GHMP kinases ATP-binding protein, putative	4e-119		A_92_P005089	sense gene model	cDNA and EST results agree. B73 result agrees with cDNA result.	A	cDNA	60	1 of 1	5	217007244	217007303	5.09	yes	UTR	2	AGATGGAGGACATCGCTAGAACAATTCTGTTCCGTGGGCTGTAATTTCAATTTGGGCTGG	1	233	145	TC311687	GGTAACAAACTACCTCAAATTTATTCATAATTATCCATGGCATGATAAAGAAACCAGCCCAAATTGAAATTACAGCCCACGGAACAGAATTGTTCTAGCGATGTCCTCCATCTCATTTATTCCAAAGCCAATTAACCACCTAAAGATGCAAGAAAGAAGAGAAAACATACAAATCCATGGGGTTCCCCTTCATTCTTCCTTGTTTGGTGATACAATTGCAGTACCACTTTCCGAATCTTTTGCTAGTTCAAGGATGACGTGGCGATGACCCTGGCACCAAGGGTATCGAGCTGCGCGACGGTTGCTGTCGCCTTGAGCTTGCCTGCGCTCCAGAACGCGTCCACCATCTTGCGGGCAACCTCCTCCCCCCTTTCCTCCCCTTGGATGACGGCCACCACT…	-	-	1534 similar to UP:Q8L7R2_ARATH (Q8L7R2) 3-hydroxy-3-methylglutaryl-coenzyme A reductase 2, partial (77%)	GRMZM2G048497_T01	GACGCAGTTGTGGTCGCGGCAGCAGGCGTCGAGGTCGTGCAGGTGCAGGGCTCCTCGCCGTCGCAGCCGCTCCATCCCACACCGCAGTACTTACCGTAGCGGATCCCAACGGCTGCAGCAAAGAAGCGTTAAACCGGGTCAGATCGCCGTCCCGACGGAATCGATGAGGATGGCTGAAGGGGGTCGCAATTGAGGGCCGCGCAAGAGCGGCTGCGGCGGGGGCTGGGGCGCCGAGGACGGCGGCGGCGAGGAGCGTCCGCCGCGGCGACAACGCTTCGTATTCCGCATCGCAGTTTGTTGACCGGATTGGCTGGATGGGCCGAACCAGGTCAAGTGGAGATGGAGAGAGTCCTGGTGTGGTGCGGGCCGCAAGTGTGAGTGAGACGTCACCATCGAATC…	cdna|est|omrna|protein	good	5	217005369
11673	gb|TC290116	A_92_P010712	TC290116	GRMZM2G051502	0	488	1321	806	2035	0.017	0.37	0.025	0.41	.	.	.	.	.	.		A_92_P010712	sense gene model	cDNA and EST results agree. B73 result agrees with cDNA result.	A	cDNA	60	1 of 1	4	213768817	213768758	4.09	yes	CDS	1	CTCTCCACCGACACTAGCTATGATATATTCCTTGTCTACAAGCTGGCAGATGAGCATGAT	1	198	115	TC290116	GTTTTNTGCAAAAGCAAAACCTAAGTATGTGACAAGTTCCCCAAGATCAGGTTCATTACTAACATGTACCTACCTAGCTAATACTCCCGCTCTTCTTTCTGATCTCCATGCCCTCAATGATGAGCCCTATCTTGGCATAGGTATCGGTTTTCTCCCAGACACTCACTTTTACCTCTCTATCAACATACTTATTGTAAAACTCACCAAGCCAGAGCTCCATCCAACCTTCTGAACGGGTAACCGGGTAAGCCACGCGATCTACACGCACGGCATCTTCGTCTACAAAGGAAACAACGCCATCAGTGGTGTGTACTCCATCCACTGCTACGTAGGACTCCCCCCATCTGAGGCCATCATGCTCATCTGCCAGCTTGTAGACAAGGAATATATCATAGCTAG…	-	-	428 weakly similar to UP:Q6WDS8_9AVES (Q6WDS8) NADH dehydrogenase subunit 2 (Fragment), partial (5%)	GRMZM2G051502_T01	ATGGTGCATGTAGGGGAGATGCTGGCCTCGGCCGTCATTAAGGAAGTTGTTCGCAGGCTGCCTGCGCTGCTCCAGGCTCCCGTCAAAGGTCCGGCAAAGATGATCCGGAGCTTCAGGGAGGACCTCGACGAGATGAAAATGACGCTCGAGTCCATCAAGGCAACCATGGCGGAAGCAGAGCAGCGGTCTATCAACGACGAGACCGCGCGGCTGTGGCTCAAACGGCTCAAGAGGGCAGCCTATGATATCTCTGATATGTTTGATGAGTTCGAACACGGCAGCCCACCGGGCAAGAAGCTGCAGGGCCCTAGTTGGTTCGAGATAATGTTTAGCCGTGACATGGCTAAGAAAATGAAGAAAATGAATAAAAGGCTGAAAGAAATAGCAGAGCAATGGAAA…	abinitio|est|omrna|protein	good	4	213768412
21280	gb|TC308265	A_92_P019731	TC308265	GRMZM2G315730	0	33	95	68	168	0.013	0.37	0.032	0.43	Os03g0281300	phosphotransferase system, PEP-utilising enzyme, N-terminal domain containing protein.	1e-39	LOC_Os03g17270	expressed protein	2e-39		A_92_P019731	antisense gene model	cDNA and EST results agree. B73 result agrees with cDNA result.	A	cDNA	60	1 of 1	9	138785928	138785987	9.06	no	UTR	2	TTCCTTGAAGGTGTCCGCGTCACCTAGCCATTCGAGAAGCGACTCTCCTATCGCGGCTCA	1	141	112	TC308265	TGATAACTTGAAAATATTTGGTAACAGATCCGTGTCAGCAGAGGATGGAGCTAATGGTCCGTCTAAGCAATCAAACCCTCGTAGATATCTTGAGGAAGAATATCTCCAAACTGAGAAAAAGGTCGTAGCTGCATTCAGTTTGGTTGATAGTATCAGAGCAATATATTCTTCAAACCAGGATTACTATAAAACGAGTTTGTGCAGAAGGGATGACACTGAGGTAAAAAATCTGTTTACCTCCATTGACAATCTGCGGATCGAGTTCGAATCCGTGCCACGTCCAGTGCTTCAAATTGAGATTAAAGAACAGGCAGAGAAAAAGAAACGATCCCCTTCCTTGAAGGTGTCCGCGTCACCTAGCCATTCGAGAAGCGACTCTCCTATCGCGGCTCAGCTCAG…	-	-	758 unknown	GRMZM2G315730_T01	TTGTACCCAAGACAAATGTATGCATATATACGTACGGCGTTCGCTTGCACTTGTCATATATACAGGTCAATGCCAGCAAAAATCTACAGCGAACAGGACGTGACAGAAAAAGAAACAAAGTCACGTACGGAGTACACGGCTCTGCGCTCTGCTATACTACATTTCCCAATGATTTTGTGCCAATGGCTCTCATTGAAGACTACTGGATGTCTGTGATAAATCCCATTAACACCCTGATCATAGGAAGCCAGGTGTTGGCTCGTCTTCGAGGTCATCGAACTCCCACCCACTGATCTCGTCGGCCTTGTATTCCTGGTCGAACTTGGCCAGCTCCGATTCGGACTCTGATGGCAGTCGTGTCCTGAGCTGAGCCGCGATAGGAGAGTCGCTTCTCGAATG…	cdna	good	9	138785631
13399	gb|TC285582	A_92_P012348	TC285582	EF517601.1	0	104	312	79	533	0.005	0.37	0	0.16	Os03g0619400	Chaperone, tailless complex polypeptide 1 domain containing protein.	0	LOC_Os03g42220	T-complex protein, putative, expressed	0		A_92_P012348	gDNA	No valid cDNA / EST result. Allow B73 result.	C	gDNA	60	1 of 1	3	34552693	34552752	3.04	NA	NA	NA	GACCACATCTACACCGCATCAACGGTCCTTCCAAGTGAGCTCCAATCCCCTGTCTGTAGA	1	188	63	TC285582	NA	NA	NA	1968 similar to GB:AAM61658.1:21537317:AY085104 T-complex protein 1, beta subunit (Arabidopsis thaliana), complete	NA	NA	NA	NA	NA	NA
27639	gb|BG349280	A_92_P025722	BG349280	GRMZM2G104710	0	125	353	196	2041	0.003	0.36	0	0.1	.	.	.	.	.	.		A_92_P025722	sense gene model	cDNA and EST results agree. B73 result agrees with cDNA result.	A	cDNA	52	1 of 1	10	1919561	1919510	10	yes	CDS	1	ACTACAAGATCACGCCCACGTTAGGTTTCCATTCTATCATCGAGGTTTTCCCCATGATGA	1	104	143	BG349280	TATGAAGAACAACAGTAACCACTTGGGGTTTTTTTTGGTTTGTAATAATACACATGCATGCATGGTCTTCATGCATGGGAAAACCTTATATAACGATAGAATAATGCATGGNTGACAANCCTTCATCATGNGGAAAACCTCGATGATAGAATGGAAACCTAACGTGGGCGTGATCTTGTAGTCACTGAACCCAGCTCTCGAAAATATTTCTCTCCATTCGTGCTCCTCCCGCTCGGACCCATCGTACCGCATCATGTACATATCAAACAGCACCTGCGTCTCCTTCACAAGCTTGTCCGGTGATCCATAGCCGACCACCACGTTTATAATGCATCACTTTGCCTCCAGCTTCTCTGCCGGGAATTGCTCGCTTGCACTGTCCCAGTATCTTCA	B73	947030C10.x2 947 - 2 week shoot from Barkan lab Zea mays cDNA, mRNA sequence.	393 weakly similar to UP:Q6EPG8_ORYSA (Q6EPG8) Flavonoid 7-O-methyltransferase-like, partial (18%)	GRMZM2G104710_T01	CATCGCCGTCATGTCGCCTTGTGCCCATGCAGAGCAGCAAGAGCCTGACGCTCCGCCTCTCCACAACGACCACCATCGCCACCAAACTTACGTGGAGCTGTACCACCACGGCCTTCACCACGTGAAGTCGTCGGCGCTGCTGTGCGCGGTTGGACTAGGCATCCCCGGCGCCATCCACCGCCGCGGCGGCGCAGCAACGGTCTCCGACCTCGTCAGCGGCACGGGTGTCCACCCGGCCAAGCGCGCGCAGCTCCGTCGGCTCATGCGCATGCTTGCCTGCTTCGGCATCTTTGGTGCCGCCGGCGGCGACGAGGGTGAGAGCGAGACCGTCTACACGCTGACCCCCGTGTCCAGCGTCCTCGTCGGTGACAAGGACAAGGAGGCATCAGCGACCTCGTC…	est|omrna|protein	good	10	1919386
35006	gb|TC287328	A_92_P032681	TC287328	GRMZM2G450163	6e-142	43	126	43	147	0.012	0.36	0.002	0.3	Os08g0345700	Similar to Fructose-6-phosphate 1-phosphotransferase (Fragment). Similar to Fructose-6-phosphate 1-phosphotransferase (Fragment).	0	LOC_Os08g25720	pyrophosphate--fructose 6-phosphate 1-phosphotransferase subunit alpha, putative, expressed	0		A_92_P032681	sense gene model	No EST. cDNA result. B73 result agrees with cDNA result.	A	cDNA	60	1 of 1	1	221741239	221741190	1.07	yes	CDS	2	GGGCAGAATTAGGGAAATATCATGGTGTGCTTGTTATTCCCGAAGGACTTATAGAAAGCA	1	61	29	TC287328	NA	NA	NA	2318 Zea mays clone Contig526.F mRNA sequence	GRMZM2G450163_T02	AATCGAAACCAACAGTGAATCAGCCGGCGCCGCAGCATGCCTGTACCTCTCGGCTCTCGCTCTTATCCCCACCCACCTCGCTTTCTCCCCTCTACAAGAAAGCGACCACCGCTGTGAATCAGCAGAGCTGCAGTGAGAGCAAGTGAGAGGATCAGAGGAGGCATCCGTGACCAAAGATCGAGTAGCCAAGAAGAAGAGAGATGAACGCCGACTTCGGCGCGCCCAAGGAGCTCGCGGGAGGCCTGCAGCAGCGGCGGGCCCTGTACCAGCCCCGCCTCCCGCCATGCCTCCAGGGACCGACGGTAAGGGCGGAGTACGGTGACGCGACCACAACCATCGATCCCACCTGTGCCCAAGCCGTCGCGCAGGCCTTCCCGCACACCTTTGGCCAGCCGCTCG…	est	good	1	221739128
24775	gb|TC311597	A_92_P023035	TC311597	GRMZM2G074091	0	3123	8892	5906	24027	0.014	0.36	0.001	0.25	Os11g0384789	Similar to Hydrolase. Similar to Hydrolase.	0	LOC_Os03g32270	hydrolase, alpha/beta fold family domain containing protein, expressed	0		A_92_P011054	sense gene model	No EST. cDNA result. B73 result agrees with cDNA result.	A	cDNA	47	1 of 1	1	76609691	76609632	1.04	yes	UTR	2	CCAAACGTCCAAACCTGATTATTGAAACAGGTTGTTATCGGTCGCTGTGATTCGAGAAGT	1	196	61	TC311597	NA	NA	NA	1621 similar to PRF:NP_195463.1:15235567:NP_195463 hydrolase, alpha:beta fold family protein (Arabidopsis thaliana), complete	GRMZM2G074138_T01	TTAGCATCTTGTATTTACCCTCACCAATTCAGCTCTGTCTTTGACCAAATAGGTACCTCAATGATGTGGACTACTATGGCGGGTTTGAGCAAGATGAGCTTGATGAGCTGTTTGAGGCGATGCGATCAAACTACAAGGCCTGGTGCTCAGGTTTTGCGCCCCTGTGTGTTGGCGGAGACATGGAATCAGTGGCAGTTCAGGAGTTTAGCAGGACGCTCTTCAATATACGTCCGGACATTGCGCTTAGTGTTGCCCAGACGATCTTCCAGAGCGACGTGCGCAGCCTCCTCCCGCACGTCACTGTCCCATGCCACATTGTTCAGAGCACCAAGGATCTCGCGGTGCCGGTCGTGGTGTCTGAGTACCTGCACAGGCACCTTGGTGGCGACTCCATCGTGG…	est|omrna	good	1	76609645
24775	gb|TC311597	A_92_P023035	TC311597	GRMZM2G074091	0	3123	8892	5906	24027	0.014	0.36	0.001	0.25	Os11g0384789	Similar to Hydrolase. Similar to Hydrolase.	0	LOC_Os03g32270	hydrolase, alpha/beta fold family domain containing protein, expressed	0		A_92_P023035	sense gene model	No EST. cDNA result. B73 result agrees with cDNA result.	A	cDNA	60	1 of 1	1	76609807	76609748	1.04	yes	UTR	2	GTATAGTTCTGGGTTCTTTGCGAAGGAGATAGATCGGACCAAATTAGCAAGGAACTCCTT	1	121	91	TC311597	NA	NA	NA	1621 similar to PRF:NP_195463.1:15235567:NP_195463 hydrolase, alpha:beta fold family protein (Arabidopsis thaliana), complete	GRMZM2G074138_T01	TTAGCATCTTGTATTTACCCTCACCAATTCAGCTCTGTCTTTGACCAAATAGGTACCTCAATGATGTGGACTACTATGGCGGGTTTGAGCAAGATGAGCTTGATGAGCTGTTTGAGGCGATGCGATCAAACTACAAGGCCTGGTGCTCAGGTTTTGCGCCCCTGTGTGTTGGCGGAGACATGGAATCAGTGGCAGTTCAGGAGTTTAGCAGGACGCTCTTCAATATACGTCCGGACATTGCGCTTAGTGTTGCCCAGACGATCTTCCAGAGCGACGTGCGCAGCCTCCTCCCGCACGTCACTGTCCCATGCCACATTGTTCAGAGCACCAAGGATCTCGCGGTGCCGGTCGTGGTGTCTGAGTACCTGCACAGGCACCTTGGTGGCGACTCCATCGTGG…	est|omrna	good	1	76609645
11320	gb|TC300336	A_92_P010389	TC300336	GRMZM2G021912	0	208	618	309	1050	0.011	0.36	0.011	0.38	Os02g0752000	Cellular retinaldehyde-binding/triple function, C-terminal domain containing protein. Similar to predicted protein.	0	LOC_Os02g51610	CRAL/TRIO domain containing protein, expressed	0		A_92_P010389	sense gene model	No EST. cDNA result. B73 result agrees with cDNA result.	A	cDNA	60	1 of 1	4	181224377	181224436	4.08	yes	CDS	2	GCCAAAAAGCCCTAGGAAGCGTTTCAGGTGCGAAGACTGAAGATGCTGGATCTGGAAAGA	1	200	141	TC300336	NA	NA	NA	1591 unknown	GRMZM2G021912_T02	AGGTTTATGTCAGCACAAAGCTTTTCAGCATGCTTTGTGAAACATCTGGTGCATTATGACATCTGATTTGACGGGTTATAATCTGGTAGAAAATCTTATTTTGCATTTCTTCATGTAGGATGACATATCTGATGAAGCGGTAACTGGAAAAACTTACCGAACTGATTACTTTGACAAGATCGGGCGGAGTATCCTTGTCATGAGACCTGGATGCCAGAATACCAAGAATGCCAATGGGCAAGTCAAGTACTTGGTGTACTGTATGGAGAATGCAATTCTAAATCTGCCACATGGTCAGGATCAGATGGTTTGGCTCATTGATTTTGCTGGTTTCAATTTAGGCAACTTGTCAATTCAGGTGACAAAGATGACGGCAGATGTCCTACAAGGCCATTATCC…	est	good	4	181220891
22119	gb|TC279333	A_92_P020521	TC279333	GRMZM2G018275	0	1222	3391	2953	8766	0.01	0.36	0.012	0.36	Os04g0456700	Similar to TMV induced protein 1-2.	4e-154	LOC_Os04g38390	wound/stress protein, putative, expressed	7e-154		A_92_P020521	sense gene model	cDNA and EST results agree. B73 result agrees with cDNA result.	A	cDNA	60	1 of 2	2	43117909	43117850	2.04	no	UTR	2	CTGCTGTCCAAGGCCTGTCCTATATTATTTCTAGCTGAGTTTGACTCAGCTGGTGGGGTG	1	136	134	TC279333	CCCCCATATAGTTCTCCACCAGGCCGCCGCCCACGGCTAGACAGCCTCCCATTCATCAGATTCAGATCAGATCGTAGCAGCCAAGGATTCCGCGCTCCGGGGGTGCCATGAAGCTGAAGCTCCTCTCTCCCTGCCTTCTCCTCCTCGCCTTCTTTGCCACCGCGGCGTACGCGGCGTCGGCGTCGGCGTCGCGCGCGGCGGCCGTCGTCAGGGGCGCGGGCGCCCCGTCGCAGTCGGAGTTGGAGTCGGACCCGGAGAACCAGTGCGTGTACACGGTGTACGTGCGGACGGGGTCCATCTGGAAGGGCGGCACGGACTCGACCATCGGCGTGACGCTGCTGGGCCCCGACGGCACGGGCATCCGGATCCGGGACCTGGCGGGGTGGGGCGGCCTCATGG…	-	-	1106 weakly similar to UP:Q672Q3_LYCES (Q672Q3) Wound:stress protein precursor, partial (72%)	GRMZM5G812811_T01	AATCGTAATGATACTCAGATTCTCCTCACAGCCAGATTCTTCCCACAGTCAAATTTTCAGAAAAGTTGGTCAGAAAAAATAACTGAACCAAACACGGCCTTCGCAATCACTCGCAATCACATATTAACGATAGCTAGGCACGGAGAAACCAATGCCAAGTGGCAAATGACCGCCATCCGGTGGCAAGTGAGCTGATGCAGACACATAACCAACCTACCACACGTCGACACCCCACCAGCTGAGTCAAACTCAGCTAGAAATAATATAGGACAGGCCTTGGACAGCAGGAATGCTGCTTTTATTCTCCCCGTACGCACTAGCAGAACCTCCTCGTGCAAAAACAAGGCGGCGAAAGCGAAACCAATCGCGCGATCACGCAGCGTCTCCACAAGACGAACG…	est	good	2	43117623
22119	gb|TC279333	A_92_P020521	TC279333	GRMZM2G018275	0	1222	3391	2953	8766	0.01	0.36	0.012	0.36	Os04g0456700	Similar to TMV induced protein 1-2.	4e-154	LOC_Os04g38390	wound/stress protein, putative, expressed	7e-154		A_92_P020521	sense gene model	cDNA and EST results agree. B73 result agrees with cDNA result.	A	cDNA	60	2 of 2	2	43117909	43117850	2.04	yes	UTR	2	CTGCTGTCCAAGGCCTGTCCTATATTATTTCTAGCTGAGTTTGACTCAGCTGGTGGGGTG	1	136	134	TC279333	CCCCCATATAGTTCTCCACCAGGCCGCCGCCCACGGCTAGACAGCCTCCCATTCATCAGATTCAGATCAGATCGTAGCAGCCAAGGATTCCGCGCTCCGGGGGTGCCATGAAGCTGAAGCTCCTCTCTCCCTGCCTTCTCCTCCTCGCCTTCTTTGCCACCGCGGCGTACGCGGCGTCGGCGTCGGCGTCGCGCGCGGCGGCCGTCGTCAGGGGCGCGGGCGCCCCGTCGCAGTCGGAGTTGGAGTCGGACCCGGAGAACCAGTGCGTGTACACGGTGTACGTGCGGACGGGGTCCATCTGGAAGGGCGGCACGGACTCGACCATCGGCGTGACGCTGCTGGGCCCCGACGGCACGGGCATCCGGATCCGGGACCTGGCGGGGTGGGGCGGCCTCATGG…	-	-	1106 weakly similar to UP:Q672Q3_LYCES (Q672Q3) Wound:stress protein precursor, partial (72%)	GRMZM2G018275_T02	TATTCGCTCCGTCTCCGCGCGCGCCTTTATTTGCTTGATTCATCAGGCGTACGCGGCGTCGGCGTCGGCGTCGCGCGCGGCGGCCGTCGTCAGGGGCGCGGGCGCCCCGTCGCAGTCGGAGTTGGAGTCGGACCCGGAGAACCAGTGCGTGTACACGGTGTACGTGCGGACGGGGTCCATCTGGAAGGGCGGCACGGACTCGACCATCGGCGTGACGCTGCTGGGCCCCGACGGCACGGGCATCCGGATCCGGGACCTGGCGGGGTGGGGCGGCCTCATGGGCGCCGGCCACGACTACTACGAGCGCGGCAACCTGGACATCTTCAGCGGCCGGGGCCCCTGCATGAGCCAGGCGCCCTGCGCCATGAACCTCACCTCCGACGGCACCGGCGCGCACCA…	est|protein	good	2	43117505
2117	gb|TC312751	A_92_P001736	TC312751	GRMZM2G104551	0	378	1097	336	1026	0.013	0.36	0.006	0.33	Os09g0532900	Similar to Myb13 protein. Hypothetical conserved gene. Myb transcription factor domain containing protein. Myb transcription factor domain containing protein.	9e-156	LOC_Os09g36250	MYB family transcription factor, putative, expressed	2e-155		A_92_P001736	sense gene model	No EST. cDNA result. B73 result agrees with cDNA result.	A	cDNA	60	1 of 2	7	143203646	143203587	7.03	yes	UTR	2	TGTTAGGCCATTTTGTTCGCAAATTGCACGAGTCACTAATTAGTCAGCAAAAATGTGTGC	1	254	18	TC312751	NA	NA	NA	1611 UP:Q4L214_MAIZE (Q4L214) MYB-like protein 2 (MYB-like protein 1), complete	GRMZM2G104551_T03	GGCCGCTGTGTGCTCCGTCGCCATCGCGGGGGATAAAAGGAAAAGGCTCCGAGGAAACAGTATAAAAGCGCCCCCGGCACGCACGCACGCACGCAGGCTCACTCCACGCAGCAGTTGCCAGGCGCTTGTCACTCCAGCCAGCGGCAGCCCTTTTCCTTGGCGAGGCTTGGTTTAGTTTAGCCCGCCTGCGGTCTGCCGCCTGCCAAGTGCCACCTGAGACCTGATAGCCGCAACCGTGAGAGGCTGGTAGCCCGTAGCCGGCATCCCTCGCCCTCGACCCATTTGAACAGGGCCTCGAGCTTTGCCTCTGCTGCTGCTCGCTTGATCCGTCTCTTGCCGTAGTATACTACGCGTGCTCGATCGGCGGCGGCGGCTCTACGACCCGCGGCCGGGATGGGT…	abinitio|est|omrna	good	7	143203389
2117	gb|TC312751	A_92_P001736	TC312751	GRMZM2G104551	0	378	1097	336	1026	0.013	0.36	0.006	0.33	Os09g0532900	Similar to Myb13 protein. Hypothetical conserved gene. Myb transcription factor domain containing protein. Myb transcription factor domain containing protein.	9e-156	LOC_Os09g36250	MYB family transcription factor, putative, expressed	2e-155		A_92_P001736	sense gene model	No EST. cDNA result. B73 result agrees with cDNA result.	A	cDNA	60	2 of 2	7	143203646	143203587	7.03	no	UTR	1	TGTTAGGCCATTTTGTTCGCAAATTGCACGAGTCACTAATTAGTCAGCAAAAATGTGTGC	1	254	18	TC312751	NA	NA	NA	1611 UP:Q4L214_MAIZE (Q4L214) MYB-like protein 2 (MYB-like protein 1), complete	GRMZM2G404414_T01	TCAATTACTCATGTTAGTACTAACCATGATTAATGAGGTGATGATGGATAACTTATTCCATTCTACAAACCAGATAACTTATTCCTCAAACCAAATACCCTATAAATGCATCAACGTCATCCACAACGTAACTAAAAGAACGTCACCCACAACGTACAAAGAGGCGATTTCAACTGCTCTTCTTTATGCACACATTTTTGCTGACTAATTAGTGACTCGTGCAATTTGCGAACAAAATGGCCTAACAAGGTACAATTTAGCAATATATACGCAACCATGTATACAACAGCAAGAACTTCTACAACCTCTCTTTGTGATTGTGAAGAAACACATCTTTCTTCGAGATCTTCAAGAACCAGTTTTATCTCTTTGAGATTGATTGGCCTGTGCTCCTCCCCT…	cdna	good	7	143203400
31852	gb|TC297847	A_92_P029704	TC297847	GRMZM2G401511	2e-134	170	491	230	732	0.002	0.36	0.001	0.31	Os11g0490100	Protein of unknown function DUF579, plant family protein.	8e-24	LOC_Os11g29780	plant-specific domain TIGR01627 family protein, expressed	1e-23		A_92_P029704	sense gene model	cDNA and EST results agree. B73 result agrees with cDNA result.	A	cDNA	58	1 of 1	2	221651424	221651484	2.08	yes	UTR	1	CTTGGACGGTCTATTTGGCACCATTTGGGACGGTCTATAGTTAGTACTCCGTAAACAGGA	1	79	48	TC297847	GAATTCCATTGTGTTGGGGGCGTTCGCCGAGGAGTTCCTCTGCGAGAGATTCCGGGTCGGCGGCACCGGCCGGCTCTGGCATTTCAGGATCCCGCCAGTTTCACGGCGTGGGGAGGACGGCACGGCGACCGCCGGTGACCGGAACCCGTTTTGTTAAGGCGCCGGTGAGAGTCTTGGACGGTCTATTTGGCACCATTTGGGACGGTCTATAGTTAGTACTCCGTAAACAGGATTTACGTCGTCGTCGGCCCTGCAGTTCGAATGGATTCGAGTTTTTTTTTTGTTTTGTTTTGTTTAAAAAGCAGATGCGAACACATGTATTTCCTTTCGTTCGGTGTTTCAAAGTGATAGTTCATCAGGAATCAGGGAATGCACAATAGATCCAATAATGTAATATAA…	-	-	456 weakly similar to UP:Q9FYG0_ARATH (Q9FYG0) F1N21.15 (At1g67330), partial (9%)	GRMZM2G401511_T01	ACCGCACACGCTCTACTTCCCGAACAAAGCAAAGCAAAGCACGGACGGACGGACGGGCTCTGCACGAGGGCGTCGCGTCGCCTCCGCCCGCCGGACACATCCCCGGCAATAATGAGGCCCCCCGGCCGGCGCCGCGTCCTCGCCGCCGGCGCCTGCGCGCTGCTGCTGGCCGCGACCTTCCTGGCGGCCGGCCTGTTGACGACGTCCTCCCTGGCGCCGTACCTGCTGCCGCCGCTGGCCCTGTCGCTGCCGTGCCTGCCGGCGGTGACCGCGCCGGCGGGGTCCGGGTACGGCGCGGCGCCGGGCGTGGCGGCGCTGGCGGAGGCGGCCGTGGCGTACGCGACCTCGGAGACCGTGCCGCAGCAGTCGGTCGACGAGATCTCGCTGTCGCTGGCCGTG…	cdna|est|omrna|protein	good	2	221650375
37270	gb|TC298929	A_92_P034832	TC298929	GRMZM2G173424	0	788	2226	1078	2534	0.013	0.36	0.031	0.42	Os12g0597000	Similar to Calcineurin B-like protein 2 (SOS3-like calcium binding protein 1).	0	LOC_Os12g40510	calcineurin B, putative, expressed	0		A_92_P034832	sense gene model	No EST. cDNA result. B73 result agrees with cDNA result.	A	cDNA	60	1 of 1	3	115383747	115383806	3.04	yes	UTR	1	TTGGATTGAAAGATTGTAGTGTTGTGAAGTACGTGCATGTTGGATTCGAGGACTCGATTT	1	47	92	TC298929	NA	NA	NA	1482 homologue to UP:Q75LU8_ORYSA (Q75LU8) Calcineurin B protein, complete	GRMZM2G173424_T02	GAGAGCCCCGCCCCCGGGAGGCCGGGAGAGAAGAGAACACGCGCGTCAGGAGCGCACACCGCACGGCGCACACACACACGCCTCCCGCGGCAAGCAGCGCAGGACACCGACGACGAAGCGAGGAGAGGGGAGGAGGCGGAGCCGAGCGCCCGAGCCCAACCCCGCAACCACGACCCACTTCCCCGTCGCGATTCGCATTGCCCTTCCCTCGGGTTCTACCCCCAGCCTCGCGCCGCCGCCGCCGCCGCCGCCCTTGCCAGAGAGATCACCCCCCATTCCCACAATCCCGTCCCTCCCTCCGTCCCTCGAGGAGCCGAGCCCTCCGCGCGGCCGTGGGATGGGGCAGTGACCGGTGAGTGGCGTGGGGAGCCGGTGGGCGGTGGCGAGGGCATATCATGG…	cdna|est	good	3	115357901
9732	gb|TC294160	A_92_P008890	TC294160	GRMZM2G159171	0	7913	22857	14600	39965	0.012	0.35	0.014	0.36	Os01g0740650	Similar to glutamate carboxypeptidase 2.	3e-177	LOC_Os01g53810	peptidase, putative, expressed	6e-177		A_92_P008890	sense gene model	No EST. cDNA result. B73 result agrees with cDNA result.	A	cDNA	60	1 of 1	3	199491001	199491060	3.07	yes	CDS	2	GCTGCAGCACGAGATTTACAGGGTTGCCAGGGCTGTGTCCAAGGCTTCTGCAGTCCTGGA	1	209	88	TC294160	NA	NA	NA	1790 similar to GB:BAB55508.1:14090349:AP002972 peptidase-like protein (Oryza sativa (japonica cultivar-group)), partial (43%)	GRMZM2G159171_T02	CGGGATCCGGCTCCGTCACCGCCGAGCGAGGAGATGCCGGGCATCCCGGCGCTGCCAGTGTCGGCCAGGGACGGGGAGACAATCCTCAAGGCGATGGGCGGCGATGTCGCGCCACCCAAGTGGCAGGGCGGCGACGGCGCGCCCGTGTACCGGCTCGGCCCCGGCCCGGCCGTGTTGAACCTCACCTACATTGGAAACGAGACTTTAGCAACAATCGAAAATGTGTTTGCGGTGATAGAAGGAAAAGAGGAGCCTGACAGATATGTGATCATAGGCAACCATCGTGATGCTTGGACATTTGGAGCAGTTGATCCTAACAGTGGAACAGCAGCCATGCTTGAGATCGCGGAGAGGCTGTCCAAGCTACAAGCGAAAGGGTGGAGGCCTAGAAGAACAATA…	cdna|est	good	3	199487346
24049	gb|TC314329	A_92_P022344	TC314329	GRMZM2G113129	0	55	201	49	179	0.003	0.35	0.001	0.29	Os01g0687300	Conserved hypothetical protein. Conserved hypothetical protein.	2e-10	LOC_Os01g49310	expressed protein	4e-10		A_92_P022344	sense gene model	cDNA and EST results agree. B73 result agrees with cDNA result.	A	cDNA	59	1 of 1	6	162917567	162917626	6.07	yes	CDS	2	CAGGACTATGGTTGCACGGACGAAGCAAAAAGTGAGCAGCTCGTAGCTCCGTCCAGGAGA	1	125	14	TC314329	CAGGACTATGGTTGCACGGACGAAGCAAAAAGTGAGCAGCTCGTAGCTCCGTCCAGGAGAGGAGATTCAGGGTACGGTAAAGAAGATGGATTTCATAATGTCAATGAAGGTCATGATGTTTGGTCCAAAGCAACTATTGGTAGTAAGCAATCATGCATGGCCGGAACTGGAATCACGAACCTAGATCTGATACTTTCCCAGATGAGCAGAATGAGAAATCAAATTTCCATTGGTAGAATTCAACCACCAATAGGTGCCGAGCCAAGTGACAGATGGCTCAAGCGCCTACAGCCTGACATACCAGATCCTGACATCCCTGGTTCCAGGAGGCCAAAAGTTGGAGGCAGCCCTCCACTCAGGCAAAGAAATCGTTCGTTTGACATGGCACTTCCTTGCAAC…	-	-	942 unknown	GRMZM2G113129_T01	AGAAGCATCTGCAACCGTCATTCCAGGCTCACGAGGAAACTCATTTACTCGAATCATGTCGGACTTTGTCAGGAGTAGATATGATAAGCAAGAAGATTTCCAAGTTTTGTTGAGCAAGAAAGATCCTGGAGAACAACCTCAGCACAAGGATTACCTGTGGATGGCTCACTGGACCAAAGCAAGCAGCGCTGCAGAACCCCGAAACAATGACAGCAATCCTTTGGAGGATACCAACAATGGCACTACTACGAAAGATAGCGAGACCTTGCCTTATGAATTCATGAAATCTACAGTTGCTGAAAGGCTCATGGTAGGAGTACGCCATGGAAGTGCCTCCATGCAGCATGTCCGACAATTCAAGTCTAGTATGCGGGGTATGCCACGACTTTCCAATGAATT…	est|omrna|protein	good	6	162915335
38526	gb|TC307275	A_92_P036014	TC307275	GRMZM2G347836	0	203	568	323	1796	0.011	0.35	0	0.18	.	.	.	.	.	.		A_92_P036014	sense gene model	cDNA and EST results agree. B73 result agrees with cDNA result.	A	cDNA	60	1 of 1	5	200773347	200773406	5.06	yes	UTR	1	ATACCCATCATGGTGCAAAGACCTCTAAACGCACATTTGATTTCTGTTGTGAATTAGACC	1	40	129	TC307275	GGCCGATTATTAACTTTCCTTCAGTGTTAAATAAAAAGGTCTAATTCACAACAGAAATCAAATGTGCGTTTAGAGGTCTTTGCACCATGATGGGTATTGAAACATTTTGGATCTAAATTCTATATGTTTCTGATCACGAACTAGAATCACTTCGTGAAATCATTTAACTACTAGATTGAATTTTAATTAAAAATGGTTTCACTCGTGAATCGCTTCACTCACAACCCATTTGGCATCATTTCAAGCGATTCTGATAACAATTGGAACGGATTCACTCATCCAAACGCACCGTGCCTATCAGTCGATCTTCCATTGCGGCTAAGAAGTACATTACTCATCCTTGAGCCAGTGACGAATCATGTAGATGACAAAGCCAACACAAAATGCTGATGATCCAAG…	-	-	1047 weakly similar to UP:Q6YVI3_ORYSA (Q6YVI3) Phosphatidic acid phosphatase-like, partial (43%)	GRMZM2G347836_T01	GTGCCCTCCGTCCTCACAGCTTCTCCTCCAGTCATCCCGGTCCCGGCCGCGGCCATTTTCTATCCCGTCAACCACATCAGGGCAACCTGCCAAACACCGCGATTGCGCAATCCGTCCAAACCCCGTCAACTTCCTGATTCCCTCTCCCGGAGCCATCGAGATGCTCTCTTCCTCCGTTAGTTCAGCTACCGCCGCGCTGTCTCGCGGGTCGCCGCCGCTCCAAGAAGCATGCCCCGCCTATTGCTTCCATCTCCATCGCCTCGCCCCTGTCTGAACGACTCGGTGCGCCGTCCACCACTCTCCAAATATCGGTTCTTCCTGCCCAGGACTCGGAGGCGGCCAAGTCCGCGGCTTGGCGTGCGAATGGCAGAGATGACCAAGGTTGGGAGCGCCGGGGAA…	cdna|est|omrna|protein	good	5	200770582
37081	gb|TC313513	A_92_P034649	TC313513	AC232238.2	9e-156	68	185	202	7512	0.008	0.35	0	0.02	Os01g0859500	Similar to Basic leucine zipper protein (Liguleless2).	0	LOC_Os01g64020	transcription factor, putative, expressed	0		A_92_P034649	sense gene model	cDNA and EST results agree. B73 result agrees with cDNA result.	A	cDNA	60	1 of 1	8	166799623	166799682	8.07	yes	UTR	1	GCAGCAGAAAACAAAGCAGTGGCAGAAGATTCTGGCTGCTCACTTGCCAGAGAGCACTAA	1	48	130	TC313513	ATGGTGCAAGGCGAGGAGAGTTCCTGGAGGATGGAGAGGGCAGCGCTGCCTCTCAACCAGGCGCTCGCGTATGGAGTCCAAGCCCACGGCGCCGGCGGCGCCGCCGCTGCGCCGCCGACCTGCTTCCTGGACTTCCACCAGCCTGCGGCCGCGGCCGCTGCCTACTTCGGGTTCGGGGAGCTGGAGGAGGCCCTCATCCATGGCGGCGGCGGCGGCGTCGATCCCGGCGTGATCACCAAGAACGACGTCGCGCAGGCAAAGTCGGCGGCGGCGGCGGCAGGATATCTCGCGGGTGCTGCTGCCAGGCCGCCCACGCTGGAGATCTTCCCTTCGTTGCCAATGAGGCATCAACAGCAGCTGCACAGTGGGAATTCGCAGTCAGTAGGGAGCACCACTGAC…	-	-	1952 UP:Q84UA5_MAIZE (Q84UA5) Liguleless2-like protein, complete	AC232238.2_FGT004	ATGGTGCAAGGCGAGGAGAGTTCCTGGAGGATGGAGAGGGCAGCGCTGCCTCTCAACCAGGCGCTCGCGTATGGAGTCCAAGCCCACGGCGCCGGCGGCGCCGCCGCTGCGCCGCCGACCTGCTTCCTGGACTTCCACCAGCCTGCGGCCGCGGCCGCTGCCTACTTCGGGTTCGGGGAGCTGGAGGAGGCCCTCATCCATGGCGGCGGCGGCGGCGTCGATCCCGGCGTGATCACCAAGAACGACGTCGCGCAGGCAAAGTCGGCGGCGGCGGCGGCAGGATATCTCGCGGGTGCTGCTGCCAGGCCGCCCACGCTGGAGATCTTCCCTTCGTTGCCAATGAGGCATCAACAGCAGCTGCACAGTGGGAATTCGCAGTCAGTAGGGAGCACCACTGAC…	est|protein	good	8	166791835
26923	gb|TC288604	A_92_P025053	TC288604	GRMZM2G420733	0	286	909	639	3446	0.009	0.35	0	0.2	Os07g0107500	Plant disease resistance response protein family protein.	4e-12	LOC_Os07g01680	dirigent, putative	7e-12		A_92_P025053	sense gene model	cDNA and EST results agree. B73 result agrees with cDNA result.	A	cDNA	60	1 of 1	7	1269692	1269633	7	yes	UTR	1	GTGGTTGGATCCTTCTGGGTTTGGTGAGCAACGACCTGTTGACGAAGGATGGGGGTGGGT	1	108	46	TC288604	CTTATTTCCCTTCCCTTCACGCGGCAAGCGGCGGCCGGCCTTCCGCCGCCATGGCCACCACCACCGCGCCCGTCCTCCTCGTCTTCCTCGTTGCCATTGCCACGTCCGTCGCCCCCTCATTCCCCATCCTGACGATGGCGGCGGACGCGGACAACGGCACCACCCACCTGAGCTTCTTCATGCACGACATCACGTCGGGCGCCAGCCCGACCGCGGTGAAGGTGATCAAGGGGCCCGGCGCGGGGTCCACCCCGACGGCGCCGGCGCTGGGCATGACGTTCGGCGACACCATGGTGATCGACGACCCGCTGACGGAGGAGGCGTCGCCCGCGTCCGCCGCGCTGGGCCGCATGCAGGGCTTCTACATGCTGGCGTCCCAGACCGGGGCGGCGCTTATGG…	-	-	1008 weakly similar to UP:Q8LH34_ORYSA (Q8LH34) Disease resistance response protein-like protein, partial (24%)	GRMZM2G420733_T01	CTCCTCCACGTACAGTACATAATAAGCTAACAGTCCATTCCGTGCGCAGCCACAAAGCTAGCTTATTTCCCTTCCCTTCACGCGGCAAGCGGCGGCCGGCCTTCCGCCGCCATGGCCACCACCACCGCGCCCGTCCTCCTCGTCTTCCTCGTTGCCATTGCCACGTCCGTCGCCCCCTCATTCCCCATCCTGACGATGGCGGCGGACGCGGACAACGGCACCACCCACCTGAGCTTCTTCATGCACGACATCACGTCGGGCGCCAGCCCGACCGCGGTGAAGGTGATCAAGGGGCCCGGCGCGGGGTCCACCCCGACGGCGCCGGCGCTGGGCATGACGTTCGGCGACACCATGGTGATCGACGACCCGCTGACGGAGGAGGCGTCGCCCGCGTCCGCC…	cdna|est|protein	good	7	1269463
35159	gb|TC298777	A_92_P032828	TC298777	GRMZM2G086596	0	504	1462	669	2282	0.007	0.35	0.005	0.32	Os06g0607000	Similar to Beta-1,3-glucanase-like protein.	0	LOC_Os06g40490	glycosyl hydrolases family 17, putative, expressed	0		A_92_P032828	sense gene model	No EST. cDNA result. B73 result agrees with cDNA result.	A	cDNA	60	1 of 1	9	91043423	91043482	9.03	yes	CDS	1	CTGCTGGTTATGATAACATGGAGGTTCGGGTGGCAGAGACTGGTTGGGCTTCTAGTGGGG	1	60	63	TC298777	NA	NA	NA	2508 weakly similar to UP:Q4ZGK1_9ROSA (Q4ZGK1) Beta-1,3-glucanase 1, partial (78%)	GRMZM2G042870_T01	CTCCGCGTTTTCAAAAATCAAAACCCCAGCCGGAACAGCGAAACCCCTTCCACCATAGCCCGTAGGAAACGGAGCAGCGGTTGCGGTTTCTCTCTCCGTCGCTCTCACCGCTCGCCGCCGTCTCCGTATCCGGTCCGCAAGGCGGGCCTGGCGTCAAGGTCCTCCGCTCCGTCCCCTTCACTCGCGACCGGAGTCCCCTCTTCGTTGGTTCGCCAATCTACTTCGTCGGCCCACCCCTTTTCCCCCGATCGATCTCTCCTCGCTAAGCGAACTATCTTGACCTCCCTCCCTCGTGCGAGATTAGCCAGTAGAAAGTTCCCCGCTTTTCATCCAGGCACACTTCCACCACCTCGCTTTGCTGCTTCACTGCTTGCTTCTGTTGGGCGGAGTGCTAATAGG…	est	good	9	91041392
18665	gb|TC289556	A_92_P017270	TC289556	GRMZM2G077989	0	178	494	182	622	0.007	0.35	0.001	0.28	Os02g0479300	Similar to RS21-C6 protein.	6e-57	LOC_Os02g27810	MazG nucleotide pyrophosphohydrolase domain containing protein, expressed	2e-83		A_92_P017270	sense gene model	cDNA and EST results agree. B73 result agrees with cDNA result.	A	cDNA	60	1 of 1	5	160831021	160830962	5.05	yes	CDS	1	CCCGCAAATACCCAGTTGGACAGTGCAAGGGTTCATCCAAGAAGCACACTCACTACGGCT	1	157	71	TC289556	GCGGAGATGAATGTTGCGGAGGAGGAGGTGAGCATGGAGAGGGAGGAGAAGGGCGGCAATGTTCGCGATGGCGAGGTGAGGACGACGGCGGCGGCGGCGGCAGCTGTGAGCCTGGAGACGCTGCGGAAGCGGATGGCTGACTTCGCGACGGAGCGGGACTGGGAGCAGTTCCACTCCCCCAGGAACCTCCTTCTCGCCCTGGTAGGGGAGGTGGGGGAGCTGTCTGAGATATTCCAATGGAAAGGGGAGGTGCCCAAGGGGCTGCCAGGCTGGGACGATGCCGAGAAGGAGCACTTGGGCGAGGAGCTCGCCGACGTGCTCCTCTATCTGGTGCGCCTGTCGGACATGTGCGGCGTCGACCTCGGCAAGGCTGCCCTGCGCAAGATGGAGATCAACGCC…	-	-	957 similar to GB:BAD22064.1:47848239:AP005316 XTP3-transactivated protein A-like (Oryza sativa (japonica cultivar-group)), partial (72%)	GRMZM2G077989_T01	TCTTCCTCGCCGCATTGACCTATTCACTTCCTCCATAATAACTAGTGCTACTAGGTCCCCCACGGCCGAGGAGGAATTAGAAAACAAAATTAAATCTCAAGTCTAGGGCGGAGATGAACGTTGCGGAGGAGGAGGTGAGCATGGAGAGGGAGGAGAAGGGCGGCAATGTTCGCGATGGCGAGGTGAGGACGACGGCGGCGGCGGCGGCAGCTGTGAGCCTGGAGACGCTGCGGAAGCGGATGGCGGACTTCGCGACGGAGCGGGACTGGGAGCAGTTCCACTCCCCTAGGAACCTCCTTCTCGCCCTGGTAGGGGAGGTGGGGGAGCTGTCTGAGATATTCCAATGGAAAGGGGAGGTGCCCAAGGGGCTGCCAGGCTGGGACGATGCCGAGAAGGAGC…	cdna|est|omrna|protein	good	5	160830409
32937	gb|TC287601	A_92_P030731	TC287601	GRMZM2G012566	2.33e-156	1698	5240	1103	36097	0.004	0.35	0	0.03	Os03g0265900	Conserved hypothetical protein.	3e-98	LOC_Os03g15920	expressed protein	6e-98		A_92_P030731	sense gene model	No EST. cDNA result. B73 result agrees with cDNA result.	A	cDNA	59	1 of 1	1	38549574	38549515	1.03	yes	UTR	1	TGTTCTGGCTGTAAATGGCAAGGAATGAAGTTCTAATCGTGGTTCAGCAGTCAATCAATT	1	73	87	TC287601	NA	NA	NA	776 similar to UP:Q4M0P2_9BURK (Q4M0P2) Xylulokinase, partial (3%)	GRMZM2G012566_T02	CCTCCTCGAGATATTTTGCAATGCCTTCACAAATATCTCGTTGGCCCCGCGGCACGGTGCCATCAGCCATCGCGGGCGACCGCGCGCCATTATAGCACACGGGGCACGGCACGCCTTCGGCCTCCCACTAACTGCACAGAGGACGACGCGGCAGCGAGGAGGAAGCAAAGGAAAGGGGATATGTCGAGGCCGCCCAACAGGAGCGACGCGCACCTCTCCGCCGAGGACGAGGCGGCGCTGGAGGCCGAGGTGCGGGAGTACTACGACGACGCGGCGCCAAAGCGCCACACCAAGCCCTCCCGCAGCGAGCACTCCGCCGTGTACGTCGACGCGCTCGTCCCGGACGTCGGCGGCAACTCCCACCCGGAGCTGGACAAGTTCCAAGAGCTGGAAGCACAC…	cdna|est|omrna|protein	good	1	38547957
2901	gb|TC279866	A_92_P002451	TC279866	GRMZM2G136981	0	33	99	37	254	0.009	0.35	0	0.27	Os11g0167800	Similar to Anth (Pollen-specific desiccation-associated LLA23 protein).	6e-57	LOC_Os11g06720	abscisic stress-ripening, putative, expressed	1e-56		A_92_P002451	sense gene model	No EST. cDNA result. B73 result agrees with cDNA result.	A	cDNA	60	1 of 1	10	8849053	8849112	10.02	yes	CDS	1	CTCGTGCTTCTCGTACTGTGCATGTCCACGTCACACGAGGTGACCGTCATTCAGTTCGTT	1	249	150	TC279866	NA	NA	NA	868 homologue to UP:Q41730_MAIZE (Q41730) ABA- and ripening-inducible-like protein, partial (93%)	GRMZM2G136981_T02	AATCAATAAAATATAATATAGTAAAATATAACATAATGGGTACTAATACTTTTGGAGAAACGTAAACAACTAAACATGTAAGTAAATCAGAGTTGCATACATTTTTTCGGTCCTCGTACCACGATCATACACAAGCACATGCATACACACACGTATACATACGATAGATTACGTAGCCACGCTTATTCGTGCATCACACGAGCGCATACATACGTACGCGCGCACAACACGGCGGGCGCTCGATATCACTCTCACACGCACGCGTAGCACACGGGGAGGGACGACGATACGGGAGGATCAATCAGCCGAAGAAGTGGTGCTTCTTCTCGCCGCCGGCCTCCTCGGCCTCCTTGTGGTCCTTCTTCTTCTCGTGGTGCTCGTGGAAGGCGAAGCCGCCGG…	est|omrna	good	10	8848485
3089	gb|TC293862	A_92_P002624	TC293862	GRMZM2G148704	0	462	1635	499	15962	0.003	0.35	0	0.03	Os07g0190000	Similar to 1-deoxy-D-xylulose 5-phosphate synthase 2 precursor.	0	LOC_Os07g09190	transketolase, putative, expressed	0		A_92_P002624	sense gene model	No EST. cDNA result. B73 result agrees with cDNA result.	A	cDNA	60	1 of 1	7	14080872	14080931	7.02	yes	UTR	1	GCTGTCAAGTGCAGGTGGATATGTCTTTCTCCTAGCCAGTGACGACATAGAGCATACATC	1	248	114	TC293862	NA	NA	NA	2735 1-deoxy-D-xylulose 5-phosphate synthase 2 [Zea mays]	GRMZM2G493395_T02	ACGCCCCGCCTTGCCTTCATCCTCCTCCTCTCCTCCATCTCTCCTCGCCCCAGCGCGCGCGCGGCATCGCCGTCGAGCTACTTACTCGAGCTTCAGTTCCAGCTACTGGAGCACGCAGTTCATATTAATACACAGCTTAGCTGTACCAAGCGGCATCTTGCACGCTAGCTAAACTAGAGGAACTCGCTGCGCGCATGTCTCCAATAATGGCGCTCCAGGCATCGTCGTCGTCGCCTTCCGCGTTCCGTGCGGTCCCGGCCACCGCCAACGCTTCCTGCCGGCGTCAGTTCCAGGTGCGCGCTCAGGTAGCCGGCGGCAGCAGCAGTAGCAGCATCGGAGCCGATGGTGGGAAGATGATGGTTTCCAAGGAGCCGGCGGCGGCGGCCACGTCGTCGGGAC…	est|mrna|protein	good	7	14077852
24083	gb|TC287832	A_92_P022376	TC287832	GRMZM2G424832	0	64	226	56	754	0.007	0.34	0	0.1	Os07g0208500	Similar to Cellulose synthase-4. Similar to cDNA clone:J023059I02, full insert sequence.	0	LOC_Os07g10770	CESA8 - cellulose synthase, expressed	0		A_92_P022376	ambiguous	No EST. cDNA result. B73 result agrees with cDNA result.	A	cDNA	60	1 of 2	7	18613763	18613704	7.02	yes	CDS	2	AGCAGGACAAGGGGACGATTCCCATGACGAATGGCACAAGCATTGCTCCCTCTGAGGGTC	1	125	115	TC287832	NA	NA	NA	3808 UP:Q9LLI6_MAIZE (Q9LLI6) Cellulose synthase-4, complete	GRMZM2G424832_T02	TAGGATCAAAACCGTCTCGCCGCTGCAATAATCTTTTGTCAATTCTTAATCCCTCGCGTCGACAGCGACAGCGGAACCAACTCACGTTGCCGCGGCTTCCTCCATCGGTGCGGTGCCCTGTCCTTTTCTCTCGTCCCTCCTCCCCCCGTATAGTTAAGCCCCGCCCCGCTACTACTACTACTAGCAGCAGCAGCGCTCTCGCAGCGGGAGATGCGGTGTTGATCCGTGCCCCGCTCGGATCTCGGGACTGGTGCCGGCTCTGCCCAGGCCCCAGGCTCCAGGCCAGCTCCCTCGACGTTTCTCGGCGAGCTCGCTTGCCATGGAGGGCGACGCGGACGGCGTGAAGTCGGGGAGGCGCGGTGGCGGACAGGTGTGCCAGATCTGCGGCGACGGCGTGGG…	cdna|est|omrna|protein	good	7	18609337
24083	gb|TC287832	A_92_P022376	TC287832	GRMZM2G424832	0	64	226	56	754	0.007	0.34	0	0.1	Os07g0208500	Similar to Cellulose synthase-4. Similar to cDNA clone:J023059I02, full insert sequence.	0	LOC_Os07g10770	CESA8 - cellulose synthase, expressed	0		A_92_P022376	ambiguous	No EST. cDNA result. B73 result agrees with cDNA result.	A	cDNA	56	2 of 2	2	161125737	161125794	2.07	yes	CDS	2	AGCAGGACAAGGGGACGATTCCCATGACGAATGGCACAAGCATTGCTCCCTCTGAGGGTC	1	125	115	TC287832	NA	NA	NA	3808 UP:Q9LLI6_MAIZE (Q9LLI6) Cellulose synthase-4, complete	GRMZM2G018241_T01	ACCCCAGCATATCCTCCGTCGGTGCTCAGGACCGACAGTGAGCACTCACTGCCAAGCGGGCCCTGCACGGCCCCCAGTTCACCCTTCTTCCACCTCCCGCCTCACTGGCACACTCTCCCCGACACAACTCGGCTTAAACTAATCCGAACCCATCCCACCAGACGCGCGCAAATTAACTAGAATCAAAATCGTCTCGCTGCTGCAATAATCTTTTATCAATTCTTAATCCCTCGCGTCGAAAGCGACAGCGGAACCAACTCACGTTGCCGCGGCTTCCTCCATCGGTGCGGTGCCCTGTCCTTTTCTCTCCTCCACCTCCCTAGTCCCTCCTCCCCCCCGCATACATAGCTACTACTAGTAGCACCACGCTCGCAGCGGGAGATGCGGTGCTGATCCGTG…	cdna|est|omrna|protein	good	2	161123950
14223	gb|TC311380	A_92_P013114	TC311380	GRMZM2G146754	2e-180	783	2312	1141	5289	0.009	0.34	0	0.23	Os08g0424500	Betaine aldehyde dehydrogenase2. Similar to Betaine aldehyde dehydrogenase.	0	LOC_Os08g32870	aldehyde dehydrogenase, putative, expressed	0		A_92_P013114	sense gene model	No EST. cDNA result. B73 result agrees with cDNA result.	A	cDNA	60	1 of 1	4	79448307	79448366	4.04	yes	UTR	1	GAAAAAGGCACATCTGCAGGATAAAGGCGAGAGTTGAGTTGAAACCAAAAATTTTGGAAC	1	183	115	TC311380	NA	NA	NA	1270 homologue to UP:Q53CF4_MAIZE (Q53CF4) Betaine aldehyde dehydrogenase, partial (65%)	GRMZM2G146754_T01	GAAATTCTGTTGCATTCCTTAACATTGCATTTTTCTTGACAGCCTGTTACACTGGAACTTGGTGGAAAAAGTCCTATAGTAGTATTTGATGATGTTGACATTGACAAAGCTGTCGAGTGGACTCTGTTTGGGTGCTTTTGGACCAATGGTCAGATTTGCAGCGCAACATCTCGTCTTCTTATCCATACAAAAATTGCTAAAAAATTTAATGAGAGGATGGTTGCATGGGCCAAAAATATTAAGGTTTCGGATCCACTTGAAGAGGGTTGCAGGCTTGGGCCAGTTGTTAGTGAAGGACAGTATGAGAAGATTAAGAAGTTCATATCGAATGCCAAAAGCCAAGGTGCTACTATTCTGACTGGAGGTGTTAGACCTGCGCATCTTGAGAAGGGGTTCTTT…	cdna|est|omrna|protein	good	4	79445213
17650	gb|TC295929	A_92_P016310	TC295929	GRMZM2G037630	0	181	527	265	979	0.007	0.34	0.001	0.27	Os03g0411100	Similar to Nuclear Y/CCAAT-box binding factor A subunit NF-YA. Similar to Nuclear Y/CCAAT-box binding factor A subunit NF-YA.	4e-24	LOC_Os03g29760	nuclear transcription factor Y subunit, putative, expressed	7e-24		A_92_P016310	no result	No valid cDNA / EST result. No valid B73 result.	D	no result	NA	NA	NA	NA	NA	NA	NA	NA	NA	CAGCAGCCTCAGGGGACAACACACACCAACGCAATCTGCTACCCACTATTTTTCCAGGGT	1	163	61	TC295929	NA	NA	NA	975 similar to UP:Q9LVJ7_ARATH (Q9LVJ7) Gb:AAD25791.1, partial (24%)	NA	NA	NA	NA	NA	NA
6385	gb|TC297260	A_92_P005736	TC297260	GRMZM2G159404	0	662	2150	1433	9143	0.006	0.34	0	0.18	Os04g0272700	Hypothetical gene. UDP-glucuronosyl/UDP-glucosyltransferase family protein. Hypothetical conserved gene. UDP-glucuronosyl/UDP-glucosyltransferase family protein. Similar to OSIGBa0138E08-OSIGBa0161L23.3 protein.	6e-44	LOC_Os04g20474	UDP-glucoronosyl and UDP-glucosyl transferase domain containing protein, expressed	1e-43		A_92_P005736	sense gene model	cDNA and EST results agree. B73 result agrees with cDNA result.	A	cDNA	60	1 of 1	6	161242232	161242173	6.07	yes	UTR	1	CTCCGGTGAAGTGAAGAACTTCGTGTGCTGCTCCGTCTTGACCTGAATCTTGTGCGGCAT	1	229	151	TC297260	CAAGGGCGAGTTCCGGGCCGACCAGTGGCTGCCGGACGGGTTCGAGGAGAGGGGGGGCACGAGCAACAGAGGGCTGCTGGTACGCGGGTGGGCACCGCAGGTGAGGATCCTGGCGCACGCGTCGACGGGCGCCTTCCTGAGCCACTGCGGGTGGAACTCAGTGCTGGAGAGCGTGACGCACGGCGTGCCAATCATCGGCTGGCCGCTCGCCGGCGAGCAGTTCTACAATGCCAAGATGCTTAAAGAGGAGTGGGGAGTGTGCGTGGAAGTGGCGAGGGGGAACATGGAGGATACTATGGTAAACAGGGCTGCGGTTGCCGACGTGGTGGGGACGGTGATGGGCCAGACGGCGAAGGCTGCAGAGATGCGGCGGGGCGTGTGGGAGATCAAGGAGGTGGT…	-	-	709 weakly similar to UP:Q59J80_9CARY (Q59J80) Cyclo-DOPA 5-O-glucosyltransferase, partial (17%)	GRMZM2G159404_T01	TACAGGCTAAGCCCACCACGCTGATAAGCCAACAAAGCTAGCTGCTCCCCATTCCCCAATATGGCCGCCGCCGCTGCCGCCAAGCACGTGGTGCTCTTCCCGTTCCCCGGTCAGGGCCACCTCTCCGCGTTCATGTCTCTCGCCGGCCTCCTACACAGTGCTCTCCCCGACGCCGCTATCACCTTCGTCTCCACCCCGCGCAACGTTGCTTCGCTCCAGACTTCCGCGTGGTCCAACGCGCCGTTCCTCGGCTTCCACGCGCTGCCCTTCACCCCGGCGGATCACGGCCTGCCTCCGGACTGCGAGTCGTCCGACGCCGTACAGCCCGGCGCCATCGCGTTCCTCCTCGTGGCGTTCGAGTCGCTCGAGGCCGCGTTCGACGACTACCTCAACACCGCC…	cdna|est|omrna|protein	good	6	161241895
8611	gb|TC312763	A_92_P007831	TC312763	GRMZM2G068566	0	2121	6265	3396	12930	0.008	0.33	0.001	0.26	Os10g0478900	Conserved hypothetical protein.	2e-44	LOC_Os10g33855	expressed protein	3e-44		A_92_P007831	sense gene model	No EST. cDNA result. B73 result agrees with cDNA result.	A	cDNA	60	1 of 1	5	28201707	28201648	5.03	yes	UTR	2	TGGCTTGTTGATCTCCAACCTTCCAACGTCAGATGATGGCGTGGAAAGTTCCTGAAAGAA	1	216	119	TC312763	NA	NA	NA	762 similar to PRF:NP_974764.1:42573335:NP_974764 expressed protein (Arabidopsis thaliana), partial (88%)	GRMZM2G068566_T02	CAGAAACGCAGGCAGCCCAGCCCACGCCGCGAGGAAGCCTGAGGCCGAGAGAGGACTGAGCAAGCGTCCCGCGAGAAACTGGTGTTCCGGACCACCACGCGGATGGGCTCGGGCGACCCGGCGGCCGACCCCCTTTCTTCCTTCCTCCGCCACCCCGGCGCGTTCTCCTTCTCCCGTCGCGTCGCCATGGCGCGCGACGCCACCGCCACATCCGTGCCAGCGCTCCGCCCCTGGATCGTTGACCTCCTCCCGCTCCTCGTCGTCCTCCTCATCGCCGCCCACGTCCTCGCCCTCGTGCGTCCTCCTCCCCTAGCTCTCCTGTTATTGCCACCTGCCGGATAAGATTGGGGTTATGAATTTAGCTTCCCGTTGCAGGGTTACTGGATCTACAGGCTCGCC…	mrna	good	5	28201378
7687	gb|TC314537	A_92_P006960	TC314537	AC204611.4	0	4652	14100	6924	30230	0.009	0.33	0	0.23	Os11g0487100	Conserved hypothetical protein.	4e-62	LOC_Os11g29630	expressed protein	7e-62		A_92_P006960	sense gene model	cDNA and EST results agree. B73 result agrees with cDNA result.	A	cDNA	60	1 of 1	4	18117759	18117700	4.03	yes	UTR	2	ACTGCTGCAAGCAAATTGGTGTTTAGCCGATTCCGTTATCGTGTGATGCATGGTGAAACA	1	221	98	TC314537	CGAAGAACAGACGACATACTCTCTCTCTCTCTCTCTTTGTCTCTCTCTACTCTCTAGACAGTCGATTAAAGGTGCACAAATGTGCGGAAAGATGGAGCACATCCACATGGAACACAAGGGCTTACTAGGTGGAGAATTTAAAGATGGAATCTGCGCCTCAGTTCCCAGCCCCCTTCCTGGCACATCAAGCAGGCCGAACAGCATGGTTGTGAAGAAGGTTTGCCCGCGGGAGTTCATCCCGGCGCACATCATCGCGGAGGCGATCTCGACGCTGCACGGGCTGGACCTGCGGTGGTCGGGGCCCATCACGCCCAGCGAGCGGCAGTACGTGGAGCAGTACGTGCTGGCCATGTACCCGCAGTACTCGCACGGCCTCATCGAGGACGGCAGCTGCGACAA…	-	-	1355 homologue to UP:Q4NZF2_9DELT (Q4NZF2) PE-PGRS family protein, partial (5%)	AC204611.4_FGT001	CGAAGAACAGACGACATACTCTCTCTCTCTCTCTCTTTGTCTCTCTCTACTCTCTAGACAGTCGATTAAAGGTGCACAAATGTGCGGAAAGATGGAGCACATCCACATGGAACACAAGGGCTTACTAGGTGGAGAATTTAAAGATGGAATCTGCGCCTCAGTTCCCAGCCCCCTTCCTGGCACATCAAGCAGGCCGAACAGCATGGTTGTGAAGAAGGTTTGCCCGCGGGAGTTCATCCCGGCGCACATCATCGCGGAGGCGATCTCGACGCTGCACGGGCTGGACCTGCGGTGGTCGGGGCCCATCACGCCCAGCGAGCGGCAGTACGTGGAGCAGTACGTGCTGGCCATGTACCCGCAGTACTCGCACGGCCTCATCGAGGACGGCAGCTGCGACAA…	est	good	4	18117658
17700	gb|TC293625	A_92_P016358	TC293625	GRMZM2G412601	0	4715	14818	3065	17723	0.005	0.33	0	0.18	Os09g0418500	Similar to PnC401 homologue.	0	LOC_Os09g25100	CAMK_KIN1/SNF1/Nim1_like.35 - CAMK includes calcium/calmodulin depedent protein kinases, expressed	0		A_92_P016358	sense gene model	No EST. cDNA result. B73 result agrees with cDNA result.	A	cDNA	60	1 of 1	7	115724550	115724609	7.02	yes	UTR	2	TGTTTGGTGACGAAGTGATGTTTGTTTGTCGTTTGCCACTCTCGTAGTTGGTTTCTGCTG	1	162	132	TC293625	NA	NA	NA	1972 similar to PRF:NP_194825.1:15235768:NP_194825 CBL-interacting protein kinase 6 (CIPK6) (Arabidopsis thaliana), partial (72%)	GRMZM2G412601_T02	TGGCGCTACCCAAGATACCCATGCGCCACCATAAAGCCCGGCGCCTGTGTCGTGTGAGGGAGCGTCTGAGCTCGCCAGAAAAGACCCTGACAGTCCGACACCCGCAAGCCACAAAGTGCAGCCTCGTTGCTACAGGAATGCTGAGAAATGTCTGACCTTGCCGGAAAGCGCAACCTGCGCAGTGGCCGCAACTGCCACCGCAAGCACGTCGAGGACGGGTAGGTTCATCGGTCTCGTCGCCGGGTTTTCAGGTAAAGTCAGGTCAGGCCAACTCTGTCGAAGAAGGAACATCGAAGAAAGGAAGGAGGTGGGCGGCAATGGAGGATGCGATGGCGGCGGACTTTGGGCTCAGCGCGCTCGCCGGGCACGCGCGCTCCGACGGGCTGCTCCATACCGCCT…	est|omrna	good	7	115722736
9686	gb|TC279327	A_92_P008846	TC279327	GRMZM2G155281	1e-120	143	419	87	4808	0.005	0.33	0	0.02	Os04g0390100	Heavy metal transport/detoxification protein domain containing protein.	2e-58	LOC_Os04g32030	heavy metal-associated domain containing protein, expressed	3e-58		A_92_P008846	sense gene model	No EST. cDNA result. B73 result agrees with cDNA result.	A	cDNA	59	1 of 1	2	69177391	69177332	2.04	yes	UTR	3	TTTTCCTGGTGTAAAGCAAGCGTGGACTTTGTCGGTTTATGGACGCTAGCTATCTTTATG	1	210	9	TC279327	NA	NA	NA	1785 Zea mays clone Contig675 mRNA sequence	GRMZM2G155281_T02	ATACATACCCACCGGCCGGCGTCACAGACACGCGAGCAGAGCACAGACACAGAGCACACAGCACAGAGGCAGCCACCACCACAGGCACTCACCCGCACCGCTCGGTCACCGAGGAGTGGAGGAGCTTTGCAGTCGCAGCAGCAGCAGTACAGTGTGTGAGTGTGAAGGGACTAGAGCAGGGCACACAGCGCAGGCCGCATGGGCGAGGCGGAGGTGGAGAAGCCCAAGGAGGCGGCAGAGGAGGAGAAGAAGAAGGAAGACAAGCCCATGGACGCCACGGCGGCGGCGGAGGACAAGCCCAAGGACGCCGCGGCGGCGGAGGACAAGCCCAAGGACGGGGAGGAGAAGAAGGACGACGCGCCCCCTCCCCCCCCGCCGCCGCCGCCGCCCGAGGAGGTC…	cdna|est	good	2	69177263
1070	gb|TC300557	A_92_P000828	TC300557	GRMZM2G447632	0	1663	4947	1405	11309	0.006	0.33	0	0.14	Os01g0692100	Glutathione S-transferase, C-terminal-like domain containing protein.	4e-86	LOC_Os01g49710	glutathione S-transferase, putative, expressed	2e-86		A_92_P000828	sense gene model	No EST. cDNA result. B73 result agrees with cDNA result.	A	cDNA	60	1 of 1	3	206871395	206871454	3.08	yes	CDS	2	AAGGCTGTTGGAGCACTACAAGGGGTTTCTGGCTAAACGGTCTCCACCTGCTGGTTACTG	1	260	72	TC300557	NA	NA	NA	941 UP:Q9FQB9_MAIZE (Q9FQB9) Glutathione S-transferase GST 20 , complete	GRMZM2G447632_T01	GATCCGCGCCAAGGTGGCGCTGGGGCTGAAGGGGCTCATCTACGAGTTCATCGAGGAGGACCTCTTCAGCAAGAGCGACCTGCTGCTGAAGCTCAACCCGGTGCACAAGAAGGTGCCCGTCCTGGTCCACGGCGGCCGCCCCGTGTGCGAGTCGCTCGTCATCGTGCAGTACGTCGACGAGACCTGGGCAGCAGGCACCGGGACCCCTCTCCTTCCTGCCGACGCCCACGACCGCGCCACGGCTCGCTTCTGGGCAGCCTACGTCGACGACAAGTTCTGCAAGGAGTGGATCAAACTGTACAGGTCGACGACGGCGGAGAAGGCGGCGGAGGCGCTCGGCGGCGTGGTCCCCGTGGTGGAGACGCTGGAGCAGGCGTTCAGGGAGTGCTCCAAAGGGAA…	abinitio|est|omrna	no_start	3	206870712
1070	gb|TC300557	A_92_P000828	TC300557	GRMZM2G447632	0	1663	4947	1405	11309	0.006	0.33	0	0.14	Os01g0692100	Glutathione S-transferase, C-terminal-like domain containing protein.	4e-86	LOC_Os01g49710	glutathione S-transferase, putative, expressed	2e-86		A_92_P016567	sense gene model	No EST. cDNA result. B73 result agrees with cDNA result.	A	cDNA	60	1 of 1	3	206871500	206871559	3.08	yes	UTR	2	ACTTTTCCGTGCGTTAACGTGTACTAGAGTTCAGGAAAGGCTTTGATTCTGTCCAGAGTC	1	161	18	TC300557	NA	NA	NA	941 UP:Q9FQB9_MAIZE (Q9FQB9) Glutathione S-transferase GST 20 , complete	GRMZM2G447632_T01	GATCCGCGCCAAGGTGGCGCTGGGGCTGAAGGGGCTCATCTACGAGTTCATCGAGGAGGACCTCTTCAGCAAGAGCGACCTGCTGCTGAAGCTCAACCCGGTGCACAAGAAGGTGCCCGTCCTGGTCCACGGCGGCCGCCCCGTGTGCGAGTCGCTCGTCATCGTGCAGTACGTCGACGAGACCTGGGCAGCAGGCACCGGGACCCCTCTCCTTCCTGCCGACGCCCACGACCGCGCCACGGCTCGCTTCTGGGCAGCCTACGTCGACGACAAGTTCTGCAAGGAGTGGATCAAACTGTACAGGTCGACGACGGCGGAGAAGGCGGCGGAGGCGCTCGGCGGCGTGGTCCCCGTGGTGGAGACGCTGGAGCAGGCGTTCAGGGAGTGCTCCAAAGGGAA…	abinitio|est|omrna	no_start	3	206870712
8936	gb|TC289881	A_92_P008137	TC289881	GRMZM2G416667	0	32	122	77	433	0.003	0.33	0	0.18	Os05g0349200	Similar to AMP deaminase 1 (EC 3.5.4.6) (Myoadenylate deaminase) (AMP deaminase isoform M).	0	LOC_Os05g28180	AMP deaminase, putative, expressed	0		A_92_P008137	sense gene model	No EST. cDNA result. B73 result agrees with cDNA result.	A	cDNA	60	1 of 1	6	140162668	140162609	6.05	yes	CDS	2	TGATGAAAGTAAACCAGAAAGGCGTCCAACAAAGCACATGCCCACACCTGAACAGTGGAC	1	214	149	TC289881	NA	NA	NA	2217 similar to PIR:T01259:T01259 AMP deaminase homolog F16M14.21 (Arabidopsis thaliana), partial (92%)	GRMZM2G416667_T01	ATGCTACTGCTGCTACTGCTAAAATCCCCCTCACACTCACACCCCTCTCCTAATCATCCGCTTAAACCCACGAGCCCGGCAGGCAGGCAGGCAGCCCGGTGCCGATGGACTCCTCGGGCTCCGCCTCGTCCTACAAGCTGCAGCTCGCCCTCGCGGCACTCGTTGGTGCCTCCGCCGCCGCTTCAGCGGCCTACTACCTGCACTGCCGTGCCGTCGCGCAGGTTGCTCGCTCCGCCTCCACGAGCCGCCGTAGGCCCCGCGCCCCCGCCTCCGCCGCTAGCGGCGGCGGCGGCGGCGGCGTGAAGCTCCCTCCACCGCGCCGCGCTGCCGTCGGCTCAGCCTCGCTTCCCGACCTCTCTGCGTTCTATGATGTCGGCAGCCGCGGCGGCGGCGGGCTCG…	cdna|est|omrna|protein	good	6	140152369
12367	gb|TC289467	A_92_P011365	TC289467	GRMZM2G109985	0	188	570	195	611	0.006	0.33	0.003	0.31	.	.	.	.	.	.		A_92_P011365	sense gene model	cDNA and EST results agree. B73 result agrees with cDNA result.	A	cDNA	60	1 of 1	1	130084043	130084102	1.05	yes	CDS	1	TCCTCCGGTTCTCCCTGCGACGGACAAATCTGCTGCTCGATTTCTCTGGTTGTCCCTGTG	1	194	87	TC289467	GGAACAATAGGAGACGGACAGACTTTGGCTTTGGGTGTGCGGCGGGCGGCGGCACCGTGGCAGTTGGCACTGCGGTCTACAGACTGCATCAGCCGGCAGGACTCTGCGTCTCCTCCCGTCCTCCGGTTCTCCCTGCGACGGACAAATCTGCTGCTCGATTTCTCTGGTTGTCCCTGTGGCGGACGGCACATCGGCAAGCCAGGCAGCCAGCTCGTCAGCTCTAAATCAGATTCAGTAATTATTCATTCTATTTTGACTGATCTAAATCCTTCGGAAACCTGCATGGATTTTGAGGAACAAGATGCTGATAGTGATCCCGATGTCATGAATGATTATGGTGAGCTTTAACTGCGAGTCTACCACTAGTTATGGTGCTTAATCCTTGGCAATATGTTTGTA…	-	-	674 unknown	GRMZM2G109985_T01	AATCAACAATAGGAGACGGACAGACTTTGGCTTTGGGTGTGCGGCGGGCGGCGGCACCGTGGCAGTTGGCACTGCGGTCTACAGACTGCATCAGCCGGCAGGACTCTGCGTCTCCTCCCGTCCTCCGGTTCTCCCTGCGACGGACAAATCTGCTGCTCGATTTCTCTGGTTGTCCCTGTGGCGGACGGCACATCGGCAAGCCAGGCAGCCAGCTCGTCAGCTCTAAATCAGATTCAGTAATTATTCATTCTATTTTGACTGATCTAAATCCTTCGGAAACCTGCATGGATTTTGAGGAACAAGATGCTGATAGTGATCCCGATGTCATGAATGATTATGGTGAGCTTTAACTGCGAGTCTACCACTAGTTATGGTGCTTAATCCTTGGCAATATGTTTG…	est	no_start	1	130083923
26538	gb|TC294131	A_92_P024694	TC294131	GRMZM2G050076	0	1415	4369	1460	8015	0.003	0.33	0	0.19	Os09g0491822	Similar to cDNA clone:J033044G18, full insert sequence.	4e-28	LOC_Os09g31498	dihydroflavonol-4-reductase, putative, expressed	8e-28		A_92_P024694	sense gene model	No EST. cDNA result. B73 result agrees with cDNA result.	A	cDNA	60	1 of 1	7	133604886	133604827	7.03	yes	UTR	2	TTTGGAGGCTCTCTAAAATAAATAGCTCGCTGGAAAGCAAGCTCTGATAGATCCGTCATT	1	110	136	TC294131	NA	NA	NA	1484 weakly similar to UP:Q8H1H5_SOLTU (Q8H1H5) Cinnamoyl CoA reductase 2 (Fragment) , partial (54%)	GRMZM2G050076_T03	GTTTACTAGATTTTTCTATAGATTCGAACCGTAATCCATTACCACGCCTCCTCACAGGCACACCTCACACGAGCAGCAGCGGACGATAAGAGATGTGCTGAAGCTGAACGGTGGCCATGTCCACCGGACGCACAGAGGAGGCCGCCGGGAGCGCGGAGACGGCGTGCGTGACGGGCGCCGGCGGGTACATCGCCTCGTGGCTCGTCAAGCTCCTCCTCTCCCGTGGCTACACCGTCCACGGCACCGTCCGCGACCTCAGTACGTACTGTAACCAAAAACAAAACTCCGTCGTACTTGGCAGCTCGTTTTTGTGCACTACGGAGACAGCTTGCAGTTGAAATGAATTGAAAACTATCCAGACAGCATCGACAGTGTCGTCGTACCTGTGTGTTTCAGGTG…	cdna|est	good	7	133604601
42972	gb|TC290523	A_92_P040195	TC290523	GRMZM2G054050	0	341	985	136	542	0.002	0.33	0.003	0.33	Os01g0126200	Conserved hypothetical protein.	2e-65	LOC_Os01g03549	multi-copper oxidase type I family protein, putative, expressed	3e-65		A_92_P040195	sense gene model	cDNA and EST results agree. B73 result agrees with cDNA result.	A	cDNA	60	1 of 1	3	24353352	24353294	3.04	yes	CDS	1	AGGAGAGCCGCTTCCCCTTCGACGTCACCACTGGTCCGGGTTACGTGTACCATTGCCACA	1	14	77	TC290523	CCCGGAGTACTTCGGCGCAGTCGTCGTCGTCAACGGCAAGGCGTGGCCGTACCTCCGCGTGCGCCGCCGCCGCTACCGCTTCCGCATCCTCAACGCCAGCAACGCGCGCTTCTTCCGGCTGTCGCTCTCCGCGGGGCTCCGCTTCGTGCACGTCGCGTCCGACTCGGTGTACCTCGCCAGGCCGGTAGCGACCGAGAGGTTCGTCGTGGCGCCGTCCGAGATCGCCGACGTCGTCGTCGACTTCGCGGAGTCGGCCGCCGGCGCGGCGGTCGTCCTCAGCGACGACGCCCCGGCCCCGTACCCCGGCGACCCCGGCGAGAAGGCGGAGACCATCGCCGTGATGAAGTTCGTGGTCGAGGGCGCCGCGGAGGACCCGGACACGTCGACCGTGCCGGCGAC…	-	-	624 similar to UP:Q5ZE07_ORYSA (Q5ZE07) Spore coat protein-like, partial (23%)	GRMZM2G054050_T01	CACAGTGCTGAATGGTCCATCGTTGCCCCTTGCCAGCAGCACCGAAGTCCGAGCTCTCCACCGAGGAAACCTCCCCCCGCTCTCTCTCTCTCTCTCCTCAGGTCATCAGTCCCCTATCCTCCTCCTCCTCTTCTTCCCCACATCGTCAGTGAGGTCCTCGGGGTTGCTGCGGCAATAATAATGGGGGAGAGGAGGAGGTTTCCTGCTAGCGCTCGCTTGCTCGCCCTCGCCGTGGCGATGGTGTTGCAGGCGGCAGCGGTGGTGCTCGTCCTGGGCGAGGCGAGTGACGGCGGGGCCATGCTTGTGGGCCCGCGGCAGCTGGAGAAGTTCGTGGACGAGCTGCCGGACATGCCGAGGCTGCGCGGCTACGGCGTCACGGAGGGCGGCGCGCTCGTCGCC…	est|omrna|protein	good	3	24352754
27235	gb|CO530016	A_92_P025345	CO530016	GRMZM2G471160	4e-47	356	1161	535	2336	0.003	0.33	0	0.23	Os01g0734800	UDP-glucuronosyl/UDP-glucosyltransferase family protein. UDP-glucuronosyl/UDP-glucosyltransferase family protein.	3e-05	LOC_Os01g53350	anthocyanidin 5,3-O-glucosyltransferase, putative, expressed	5e-05		A_92_P025345	EST	EST result. No valid cDNA result. B73 result (EST vs genome) agrees with EST result.	E	EST	2e-47	1 of 1	2	230868187	231206886	2.09	no info	NA	1	GCTCAAGAAGATTGTAGCGGATTGTTTGGAAGCTCGTGGGACTTCTCAGGTTGCCCCTGA	1	106	102	CO530016	TTTTTTTTTTTTTTTTTTTTAAAAAAAAAAAAAGTAAATAGCACCCACAAAGATCACAATGAAAGTATGTAATTCACCAACTTGTCAGGGGCAACCTGAGAAGTCCCACGAGCTTCCAAACAATCCGCTACAATCTTCTTGAGCTCCTTGGCTCTTCCCCTCATCTCCTCCCCATCCCTTCCCTTCATGAGCTTCCTAATGGCCATCTCTACTCCGCCTCTTTGAAGCTCACCTTCCAGCTCCAACCCTACACCCCACGTGTCCACCACGTACCTCGCGTTCATCATCTGATCCGCGAACTGCGGCCTGCACATCATCGGAACACCCTCGCTGACGCTCTCCAGCGGGGAGTTCCACCCACTGGGGGTCCAAAACCCACCGACCGCAGGGGGCGCCAGC…	B73	3530_1_198_1_G04.x_1 3530 - Full length cDNA library created by Invitrogen from multiple tissues Zea mays cDNA, mRNA sequence.	580 unknown	GRMZM2G471160_T01	GCAACGGAGCTGGAGACGATCCGTGATCAGCTCAACATCCCCCTGGTACTCGCTGTCGGCCCTCTCCACAAGCTTTCTTCCGAGAGCACGGGGAGTAGCCTACTGAACCAGGACTACGGCTGCATTGAGTGGCTGGAGACGCAGCCGTCTGGATCTGTGCTGTACGTCAGCTTCGGGAGCCTGGCATCCATGGACTCCAGGGAGTTCTTGGAGGTGGCTTCGGGTTTGGCGAACAGTGGCCTTCCTTTTCTATGGGTGGTTCGGCCAGACGTAGTAGTGGTAGTGCAGGGTTTGGACGGTCCAGATTTTCCAAACGGCTTCGAGGCTGCAGTGGAGGGCAGAGGAAAGGTGGTCCGATGGGCGCCGCAGCAGCAGGTGCTGGCGCACCGGGCGGTGGGT…	abinitio|omrna|protein	good	2	231206286
37264	gb|CF023761	A_92_P034826	CF023761	GRMZM2G004511	0	49	158	73	208	0.003	0.33	0.013	0.4	Os07g0208600	Remorin, C-terminal region domain containing protein.	7e-05	.	.	.		A_92_P034826	EST	cDNA and EST results agree. B73 result (EST vs genome) agrees with EST result.	E	EST	6e-59	1 of 1	1	290805773	290806865	1.11	no info	NA	2	GAGACGGAGGTGGTACGAAAGGGGTAGTCTGTTGGCTAGAAGAAGGAGCGCTTGGTGGGC	1	47	104	CF023761	GCGCCCGCCCGCTAATCTTGCTTTTACCTAAAGCTATTGGGCCGAGGCGGACCACATGTTTTTCACACGCAGGCAGGGTAGAGACGGAGGTGGTACGAAAGGGGTAGTCTGTTGGCTAGAAGAAGGAGCGCTTGGTGGGCACCCTGCCGACGGTGTTGATGGATGGCGGAGGCGGTGCCTGCTGCTCATGCAACATGTGGTGGTGGTGGACGAAACGTCGCCGGCCGGGAGCTAGCTGCCCGTGCTAGGCTCCACCATTCATGTGGTGTGGTGCTGGTGCTGGTGCGTGCGTGCCAGTAGTGTCTGTGCCGGGCTCC	F2	QBS10f05.pg QBS Zea mays cDNA clone QBS10f05, mRNA sequence.	317 homologue to UP:Q84M49_ORYSA (Q84M49) Remorin-like protein, partial (7%)	GRMZM2G004511_T01	ACAGGTACGTGTCAAGGTGTCAGTGTCACCCGCGCGCGCCAATGCAAATGGACGACGAGCCTCCCATCACTTCACTTGACCCGGCCAGCTCGGGTTGCCCATCCCATCCGCCTCTCCTTGATAAACTCCGTGGTCCGCAGCCACCGAGCCGAGCCCGGCACAGACGCTACTGGCACGCACGCACCAGCACCACACCACATGCATGGTGGAGCCTAGCACGGGCAGCTAGCTCCCGGCCGGCGACGTGACGACCACCACCACCACATGTTGCATGAGCAGCAGGCACCGCCACCGCCATCCATCAACCCCGACGACGACGGCGGCCGCGATGTCGAGGTCACCACGTTCCGCGACATCCACCCTCTGACGCCCGACGCGCCGCCGCCCGCCTCCGCGTCC…	cdna|est|omrna|protein	good	1	290805464
13536	gb|TC298044	A_92_P012477	TC298044	GRMZM2G062420	0	2770	8523	4484	17902	0.007	0.33	0.001	0.25	Os04g0662700	Similar to GTP cyclohydrolase I (EC 3.5.4.16). Similar to GTP cyclohydrolase 1 isoform TaA.	3e-103	LOC_Os04g56710	GTP cyclohydrolase I 1, putative, expressed	5e-103		A_92_P012477	sense gene model	No EST. cDNA result. B73 result agrees with cDNA result.	A	cDNA	35	1 of 1	2	3547612	3547675	2.01	yes	UTR	1	ATTTTAGTGGAGATTACTCTGGCTTTTGTTGTACCGTTGAATTTGATGTTACGCCGATCG	1	187	129	TC298044	NA	NA	NA	1458 similar to PRF:NP_974246.1:42572301:NP_974246 GTP cyclohydrolase I (Arabidopsis thaliana), partial (35%)	GRMZM2G062420_T01	CATAGGCCGAAAATCCAAAAGGGCGCTGAAAGGGAGGCGTCGGCGGCACGAGGCGATCCTGATCCAACACACATCTCGAGGCGGGTCCCGGAGATCGTCCAGCGTCCACCCGCTCCCGCACCGCACCCCATCGCTTCGTCGCTACGCATGGATACCGACACCGCCACCGCCATGGGAGCGCTCGAGGAGGCCCACCTCGCGGCCGCCGCGTGCGCGTGCGAGGAGGAGGAGGAAAGCGACTACATCGGCTTCCTCGCAGGGGAAGCGGCGGCGGGCGACGCCGTGGAGCCGGCCGTGCGCGCCCTGCTGCTGGGGCTCGGTGAGGACGACCGCCGCGAGGGCCTGCTCCGGACGCCCAAGCGCGTCGCCAAGGCCTTCCGCGACGGCACCCGAGGCTAC…	cdna|est|omrna|protein	good	2	3541475
9037	gb|TC294348	A_92_P008232	TC294348	GRMZM2G311756	0	29	100	34	227	0.004	0.32	0	0.24	Os04g0481100	Similar to H0510A06.3 protein. Similar to Seed imbibition protein (Fragment).	0	LOC_Os04g40520	uncharacterized glycosyltransferase, putative, expressed	0		A_92_P008232	sense gene model	No EST. cDNA result. B73 result agrees with cDNA result.	A	cDNA	60	1 of 1	2	37070216	37070275	2.04	yes	CDS	2	TCTACCAGATGGTTCGATTCTAAGAGCAAGGTATGCTGGTCGTCCTACACGCGATTGTCT	1	213	118	TC294348	NA	NA	NA	1697 unknown	GRMZM2G311756_T02	CTGAATCTTTATATTTTTTGATGGTTAAGATGCAATGTGCAAAACTATAGGTGCGTCTACATGTGGCATGCTTTACTTGGATATTGGGGAGGCACCTTAGCAACATCCAAAGTGATGAAGAAGTATAATCCAAAGCTTGTTTATCCAGTCCAATCGCGGGGTAATGTTGCGAATCTGAGGGATATTGCCCATGGATAGCTTGGAGAAATTTGGAGTGGGTATCGTTGATCCTGACAAGATATATGAGTTCTACAATTATCAGCGCAGCTACCTTTCTAGTGTGGGTGTGGATGGCGTGAAGGTTGATGTTCAGAACGTGTTGGAAACTCTTGGACGCGGATTTGGTGGTCGTGTTGCAGTAACTCGAAAGTACCAGCAGGCTCTTGAGAAATCAATTGC…	est|protein	good	2	37067427
16491	gb|TC299191	A_92_P015218	TC299191	GRMZM2G062056	0	4931	19199	19364	285865	0.003	0.32	0	0.07	Os03g0738600	Similar to Lipoxygenase L-2 (EC 1.13.11.12).	0	LOC_Os03g52860	lipoxygenase, putative, expressed	0		A_92_P015218	sense gene model	No EST. cDNA result. B73 result agrees with cDNA result.	A	cDNA	60	1 of 1	3	168698887	168698946	3.06	yes	UTR	5	GCATTTCCATCTGATTCGATCGAGTCCTGGCCAGCGTTTCACCCAAAAAAGCAGAGCTAG	1	169	170	TC299191	NA	NA	NA	2254 similar to UP:Q9LKL4_MAIZE (Q9LKL4) Lipoxygenase , partial (70%)	GRMZM2G156861_T02	CTCATTCACTCACACAGCAAATACCCACAGTCCACAGCAAGAACCGAAGATGTTCGGAAACATCGGAAAGATCCCGATCATCGGCGACCTGACGGGCAGCAACAAGAATGCGCACCTCAAGGGCAACCTGGTGCTCATGCGCAAGACCGTGCTCGGCTTCGACGTCACCAGCATCGCCGGCTCCCTCATGGACGGCCTCGGCGAGTTCCTCGGCCGCGGCGTCACCTGCCAACTCGTCAGCTCCACCGTCGTCGACCCCAACAACGGGAACCGCGGGAAGGTGGGTCAGGAGGCGAGCCTGGAGCAGTGGCTGCTGCACCCGCCGCCGCTTCTGGCCGGCGAGGACCAGTTCCGCGTCACCTTCGACTGGGAGGTGGAGAAGCACGGCGTCCCGGGCGC…	est	good	3	168695539
14099	gb|TC287800	A_92_P013002	TC287800	GRMZM2G068917	0	154	536	206	1201	0.001	0.32	0	0.17	Os10g0576900	NAD(P)-binding domain containing protein.	2e-92	LOC_Os10g42620	dihydroflavonol-4-reductase, putative, expressed	3e-92		A_92_P013002	sense gene model	No EST. cDNA result. B73 result agrees with cDNA result.	A	cDNA	60	1 of 1	1	102248138	102248197	1.05	yes	UTR	2	TCGTGAGTTACATCCCATGCATGCGTTACGTGACGCTTATATTGAACTCTGACAAACTTG	1	184	23	TC287800	NA	NA	NA	1463 weakly similar to UP:Q9FUW8_LOLPR (Q9FUW8) Cinnamoyl CoA reductase, partial (18%)	GRMZM2G068917_T06	ACCAACTAACAAACACGTACACGTCATCATCAGACGCACTACCACACAACCAACACCAAGAGTGGTTGCTGGTTGCATGCATCTTCTTCGTTTTCGTCCTCCATGCATGTGCGTGAAACACTGCATGCAGGCTCCGATGGACAAAAACGACAAACACTGCATGCCAACTGCTGTCCGTGCGTGAAACACGATTGGGGTTGCCGACCGACCGGCACACGCACGGACGCAGCCAGCAGACGACCTGACCTGACCTGACCTGTGCTGTCTGCCTCTGCGCGCATGCAGCTGTGGCACGCCCTGGCCAAGACGCTGTCGGAGAAGACGGCGTGGGCGCTGGCCATGGACAGGGGCGTCGACATGGTGGCCATCAACGCCGGCCTGCTGCTGGCCGCCCCCGGG…	est	good	1	102244449
15542	gb|TC304340	A_92_P014332	TC304340	GRMZM2G053991	0	612	1946	1285	3301	0.005	0.32	0.013	0.38	Os05g0118900	Conserved hypothetical protein.	4e-88	LOC_Os05g02754	expressed protein	7e-88		A_92_P014332	sense gene model	cDNA and EST results agree. B73 result agrees with cDNA result.	A	cDNA	57	1 of 2	8	132372947	132373003	8.05	no	UTR	1	GTTTTTGCAGACTAAGATACATGCTGGATTGTAATGTAACCGAGTCCCAGTTGTTTGAGC	1	175	28	TC304340	GTAAAGTTCCTTTTTGTATTGAAAGCACACCTAACTGTTTGGTCAAATTGGCGGTAACCTCATTTGAGGCTATTTGAGGCTCATTTGAGGCCAAGGGCGGATGATTTTTGATTTTTTCCATTATCTAAAAACTGTTTGGTCAAATGGGGATCCAACGCGCGATACCCGCCCGAAAGCCTCCCCAAGAACTCAGCATCAACAGTGACACCGAAAGCCACAGCTCTTAGCTCTGTTTCTACCTCAAAAGGCTCAAACAACTGGGACTCGGTTACATTACAATCCAGCATGTATCTTAGTCTGCAAAGACCCTGTCGTCGAGCTGGAAGGCCTTGGTGAAGAAGGCCGGCCAGCAAAGGTAGGTGGAGAGGATGCTGCTGACGGTGGAGGCGCCCATGAGCA…	-	-	626 similar to UP:Q5W7C1_ORYSA (Q5W7C1) Unknow protein, partial (48%)	GRMZM2G353250_T01	AGGCCAAGGTCGGATGATTTTTGATTTTTTCCATTATCTAAAAACTGTTTGGTCAAATGGGGATCCAACGCGCGATACCCGCCCGAGAGCCTCCCCAAGAACTCAGCATCAACAGTGACACCGAAAGCCACAGCTCTTAGCTCTGTTTCTACCTCAAAAGGCTCAAACAACTGGGACTCGGTTACATTACAATCCAGCATGTATCTTAGTCTGCAAAGACCCTGTCGTCGAGCTGGAAGGCCTTGGTGAAGAAGGCCGGCCAGCAGAGGTAGGTGGAGAGGATGCTGCTGACGGTGGAGGCGCCCATGAGCATGTTCATGACGACGATCTGCAGCTGGATGGCCTCCAGCGGCGACGCGCCGCCCATGATGAGCCCCGTCATGGCGCCCGGCAGCGCGA…	est|protein	good	8	132372125
15542	gb|TC304340	A_92_P014332	TC304340	GRMZM2G053991	0	612	1946	1285	3301	0.005	0.32	0.013	0.38	Os05g0118900	Conserved hypothetical protein.	4e-88	LOC_Os05g02754	expressed protein	7e-88		A_92_P014332	sense gene model	cDNA and EST results agree. B73 result agrees with cDNA result.	A	cDNA	57	2 of 2	8	132372947	132373003	8.05	yes	UTR	1	GTTTTTGCAGACTAAGATACATGCTGGATTGTAATGTAACCGAGTCCCAGTTGTTTGAGC	1	175	28	TC304340	GTAAAGTTCCTTTTTGTATTGAAAGCACACCTAACTGTTTGGTCAAATTGGCGGTAACCTCATTTGAGGCTATTTGAGGCTCATTTGAGGCCAAGGGCGGATGATTTTTGATTTTTTCCATTATCTAAAAACTGTTTGGTCAAATGGGGATCCAACGCGCGATACCCGCCCGAAAGCCTCCCCAAGAACTCAGCATCAACAGTGACACCGAAAGCCACAGCTCTTAGCTCTGTTTCTACCTCAAAAGGCTCAAACAACTGGGACTCGGTTACATTACAATCCAGCATGTATCTTAGTCTGCAAAGACCCTGTCGTCGAGCTGGAAGGCCTTGGTGAAGAAGGCCGGCCAGCAAAGGTAGGTGGAGAGGATGCTGCTGACGGTGGAGGCGCCCATGAGCA…	-	-	626 similar to UP:Q5W7C1_ORYSA (Q5W7C1) Unknow protein, partial (48%)	GRMZM2G053991_T01	CTTCCTGTACCTGTCCTCAAGGTCGCCCCCGCGCTGCCCATCCCCCTCCCCCTCCTCCTTCCTCGGCAGCTCGTGGCGCTCCAGTCCACAGAGGAGAGGACACGACACGACGAGGGGCCAGGCAGCAAGCTCTGCTCAGTCCGTTCCGCGGGCCGGTCGGTCGGCGATGGCGCGGCACGCGGGCACGGCGCTCCTGGACCTGGTGGCGGGGCAGGTGGACCCGGGCGCGCCGGGGTTCTGGCGCGACTTCCTGGTCGGCATGCTCAAGCCGGCGGCGGCCACGGCCGTGGTGGCCATGGCCGTCGGGCTCAGCTTCTCGCAGCGCCTGGGGCTCGAGGGCGAGATGCTCTACGCCATCGCACGCGCCTTCCTCCAGCTCTCCGCCATCGGCTTCGTCCT…	cdna	good	8	132371470
42249	gb|TC280481	A_92_P039519	TC280481	GRMZM2G485184	0	246	771	577	3644	0.006	0.32	0	0.16	Os12g0510900	Similar to LIM domain protein WLIM-1.	4e-74	LOC_Os12g32620	OsWLIM1 - LIM domain protein, putative actin-binding protein and transcription factor, expressed	6e-173		A_92_P039519	antisense gene model	No EST. cDNA result. B73 result agrees with cDNA result.	A	cDNA	31	1 of 1	6	21974005	21973975	6.01	no	UTR	6	GGTCAGAAGATGCCTCTGCACCTACAAGACAGAACTGTAAGCTCTTGGTCCATCTTTTGT	1	18	163	TC280481	NA	NA	NA	1142 homologue to UP:Q9M7F3_MAIZE (Q9M7F3) LIM transcription factor homolog, complete	GRMZM2G485184_T02	TTTTTCCTTTTATTTTTGTTTGTTTGGATTCTCTATATTTTTTTTTCTATTGTTATGCATCCTTTAGCCAAATATCATCTTAAACAAAAGATGGACCAAGCCAAGAGCTAACAGTTCTGTGTCTTGTAGGTGCAGAGGCATCTTCTGACCAATGAAAATGGTGAAACCAGGTAGAGTATCTGACTCAAAGATAACAACGTTTACATGCAGATACAAGACAACAATATCATTGTTCTCTGAACACACATGACCTCCATTGGTAAAACTGAAATCGAACCACGCCACAGAAATACATAGTGCTCTAGGCAAATGCAAGAGGATTCATTATTCATCTGTGGTTGTGCTCAGTGATCAATACTCTTGTTCATCCTCCTCCAGTGACCCAGCCTGTGATGTCTT…	est	good	6	21973856
42634	gb|TC311146	A_92_P039881	TC311146	GRMZM2G161641	0	10007	31458	8673	22734	0.005	0.32	0.02	0.41	Os02g0722400	Similar to Amino acid transporter c (Fragment).	0	LOC_Os02g49060	amino acid transporter, putative, expressed	0		A_92_P039881	sense gene model	No EST. cDNA result. B73 result agrees with cDNA result.	A	cDNA	51	1 of 1	5	204065426	204065476	5.06	yes	UTR	2	AATTTTTTTGGATCATACCGTGTCAGCCTAAAGAGTAGAAATAGTGGTTTAGCCAGGCTC	1	16	73	TC311146	NA	NA	NA	1717 weakly similar to UP:Q9FF99_ARATH (Q9FF99) Amino acid transporter, partial (62%)	GRMZM2G161641_T03	CGTCAGCAAATTTCATGTGGTAGCCGAGCTAGGGAGGAGGAGACGGTCAGATTAGGAGATATACGTAGTACTAGAGTATCTCCAGAGCTTGCTCCCACGCCCATCACCAACCGCTTGTGCTCAAAATTGTTGGCGCCGCCAGCTTTGCATTGGTGAAGGATACCGGTGTTTTCGGCAGATTTCAGACACCGCATTGTGCTGGCCTCGATAAAAGTCTCAGGTGATCATGTCTTGGTCTGTTCCGTTCCGTCCTTCTCTCTGCAGGGCGATCCGGAAGGCCAATTGCTACCACAGGGAAGGCCACGACGCGCCGTGCTCGGTGGGAGGAGACGGCTACTACATGCTGCTCTTCGGCCTCGCGCAGGTGCTGCTGTCGCAGATACCCAACTTCCACGAGAT…	cdna|est	good	5	204062211
29448	gb|TC283299	A_92_P027427	TC283299	GRMZM2G328481	0	144	486	112	418	0.002	0.32	0.001	0.3	Os06g0211200	Similar to Abscisic acid responsive elements-binding factor (ABA-responsive element binding protein 1) (AREB1). Similar to Abscisic acid responsive elements-binding factor (ABA-responsive element binding protein 1) (AREB1).	5e-76	LOC_Os06g10880	bZIP transcription factor, putative, expressed	8e-79		A_92_P027427	sense gene model	No EST. cDNA result. B73 result agrees with cDNA result.	A	cDNA	60	1 of 1	9	8229215	8229165	9.01	yes	CDS	1	AAAAGGATGAGGTCCTGGAGCGTATCAACAGCCAACATGGACCAAAGGCAAAGAAGCTTT	1	93	96	TC283299	NA	NA	NA	853 similar to PRF:NP_567949.1:18418350:NP_567949 ABA-responsive element-binding protein : abscisic acid responsive elements-binding factor (ABRE) : ABA-responsive elements-binding factor (ABF3) (Arabidopsis thaliana), partial (19%)	GRMZM2G033413_T01	GAGATGCCGGCAGGGAGCGGGGCCCCAGCGCTGGCGCGGCAGGGCTCGGTCTACTCGCTCACGTTCGACGAGTTCCAGACCACGCTCGGCGGCGCCAGCAAGGACTTCGGCTCCATGAACATGGACGAGCTGCTGCGCAACATCTGGACAGCCGAGGAGTCTAACGCCATGGCTGCGGCCGCCCCGGCCACGGCCACGGCCACGGCGGCCGCATCCGTGGACGCGCACGCGCAGCAGCAGCAGCAGCAGCAGCACGGGGCGCCCATCCAGCGCCAGGGCTCCTTCACGCTGCCCCGCACACTCAGCCAGAAGACGGTCGACGAGGTCTGGCGCGAGATCGTGAGCCTCACCAGCGGCGAGGACGCGCAGCAGGTTGCGGCTCCCGCTCCCGCTCCCGCG…	cdna|est	good	9	8228733
38569	gb|TC294377	A_92_P036055	TC294377	GRMZM2G080530	0	1668	5323	1430	5055	0.004	0.32	0.003	0.31	Os10g0376200	Leucine-rich repeat, typical subtype containing protein.	7e-93	LOC_Os10g22980	leucine rich repeat domain containing protein, putative, expressed	1e-92		A_92_P036055	sense gene model	No EST. cDNA result. B73 result agrees with cDNA result.	A	cDNA	60	1 of 1	1	139464691	139464750	1.05	yes	UTR	4	GTCGTCGTTGACCAGAAGAACCAACTGCGTGATTCGCGTTGCTCTTTGGAGACGGGAGAC	1	40	43	TC294377	NA	NA	NA	694 similar to PRF:NP_177947.2:42563314:NP_177947 leucine-rich repeat family protein (Arabidopsis thaliana), partial (17%)	GRMZM2G080530_T02	TTCTTTGCACGTGTCAGTGCCAGCCAGACGAACCCAAGGTGAGGCCTCGCTGTTCAGAACCCTTTAATGCCCCCCTCCTTTGTTTGGCGTGCCTCTGCTTCGTCTTCGTGGTATATAAATGCTTTCCCCTCTTCTGTGATCGCCTTTGTGCCTGCGCCATTGGGGCCTGTTTGGAGAGGGGGGTTGCCGTCCAAATCGAACCAGGCTCTGAACATCCGTAAAGCAACCCCCCTCTCCATTCCAAACAGGCCCTCCTGCCTCCGTTCCTGGGCTAGCTGTCAGGACGGCTCAGCTCCAGCTTTGCGGCCCTCCAGCTCTCCCCAGTTCAAGTTCAATATTGGCGAGCATGCGAGTTTGCCCTCTTCCGTCGTCGTCATCATCATCGTCCTCGCGATCCCG…	cdna|est|omrna|protein	good	1	139461211
8726	gb|TC311287	A_92_P007937	TC311287	GRMZM2G161566	0	50	161	92	408	0.005	0.31	0	0.24	Os02g0749300	Similar to Shikimate kinase, chloroplast precursor (EC 2.7.1.71).	1e-133	LOC_Os02g51410	shikimate kinase, putative, expressed	0		A_92_P007937	sense gene model	No EST. cDNA result. B73 result agrees with cDNA result.	A	cDNA	57	1 of 1	4	181725091	181725035	4.08	yes	UTR	1	TATGCTGGTTGCTGGACATCTCATCTCAGCAAAACGTAAACAACGTGGACTTGTTGACCC	1	215	60	TC311287	NA	NA	NA	1438 homologue to UP:Q5NTH4_ORYSA (Q5NTH4) Shikimate kinase 1, partial (95%)	GRMZM2G161566_T03	GATCAATGATTACTATGGAGATTGCATGTGTTTTTGTACCAGTCTAATGTTATTGTACTATGATTTCAGAGAAAATCAGAAGAAGTTCTGTTCTACTTAAACGGGAGGTGTATTTACTTAGTGGGAATGATGGGTTCTGGAAAAAGTACTGTGGGGAAGATCATGTCTGAAGTCTTGGGTTATTCGTTCTTTGATAGTGACAAATTAGTGGAGCAAGCTGTTGGAATGCCTTCAGTTGCTCAAATATTCAAAGTTCACAGTGAAGCCTTCTTTCGGGATAATGAGAGTAGCGTCTTGAGGGATCTGTCCTCCATGCGACGATTAGTTGTTGCCACCGGAGGTGGTGCTGTCATCCGACCAGTTAACTGGAAATATATGAAGAAGGGCCTATCCGTTTGG…	est	good	4	181725008
16210	gb|TC285929	A_92_P014960	TC285929	GRMZM2G441753	0	33109	111695	72879	571517	0.004	0.31	0	0.13	Os11g0539550	Hypothetical gene.	8e-11	LOC_Os11g33300	O-methyltransferase, putative	1e-10		A_92_P014960	sense gene model	No EST. cDNA result. B73 result agrees with cDNA result.	A	cDNA	60	1 of 1	4	18223106	18223165	4.03	yes	CDS	1	AAATCGATCGATCATGTTGTTTACCCTTTTTATTTCGGTATCTAGTTGCATCTGTGGGCG	1	171	52	TC285929	NA	NA	NA	1410 weakly similar to UP:Q6EPG8_ORYSA (Q6EPG8) Flavonoid 7-O-methyltransferase-like, partial (43%)	GRMZM2G310955_T01	TTTCGTGATAACAAGAAAAGAACACCCGAGGCATCCCGTCCATCATGGAGGTAAAACAAATGATGATCATGGATCGAGAGTCGATCAAATATGCATGTTTGTACGTGTTTGTGTCATAATAAATCGATCGATCATGTTGTTTACCCTTTTTATTTCGGTATCTAGTTGCATCTGTGGGCGGGCTAAAATAAATCACGGCCGGCCGGGCTTCATCAAGCCCATGTATCCAGCTGTGTGTAATAATGCAATGGAAAACGAACCAAAAAGAATGCTTCCATTC	cdna|est	no_stop	4	18222986
34755	gb|TC305962	A_92_P032440	TC305962	GRMZM2G001297	0	73	245	137	467	0.004	0.31	0.003	0.31	Os07g0675000	Similar to predicted protein. Protein kinase-like domain containing protein. Similar to IBR3 (IBA-RESPONSE 3); acyl-CoA dehydrogenase/ oxidoreductase.	0	LOC_Os07g47820	acyl-CoA dehydrogenase family member 10, putative, expressed	0		A_92_P032440	sense gene model	No EST. cDNA result. B73 result agrees with cDNA result.	A	cDNA	60	1 of 1	2	216685612	216685671	2.08	yes	CDS	1	TTTATTGGAAGGGACAATTCGTTCTGGATTTGCAATGACAGAACCACAAGTTGCATCTTC	1	62	22	TC305962	NA	NA	NA	1229 similar to UP:Q67ZU5_ARATH (Q67ZU5) MRNA, complete cds, clone: RAFL22-73-C24, partial (40%)	GRMZM2G001297_T01	ATGACGAAGCTGACCTCGGAGCTACTGCGGCCGGTGGTTCCGGCGGCGGCGCTGGACGAGGCGGCGCTGCTGCGCTACCTGGTGGCCAACGTCCCGGGCTTCCCGGGCCCCGCGCCCGCGCTATCGCTGACCCAGTTCGGGCACGGCCAGTCCAACCCCACCTACTGCATCCACGCCTCCGCGCCCGGCGGGGGGCAGCCCAGGCGCTACGTGCTCAGGAAGAAGCCGCCCGGGGCCATCCTCCAGTCCGCGCACGCCGTCGAGCGCGAGTACCAGTCATTTCCTATCGGGAAGCAGGTTCTCAAAGCTCTGGGGGATCACACAGATGTTCCTGTCCCGAAGGTTTATTGTCTCTGCACAGATGCAAGTGTAATTGGAACTCCTTTCTATATAATGGAG…	cdna|est	good	2	216681469
11697	gb|TC308802	A_92_P010734	TC308802	GRMZM2G119521	0	2205	7326	3115	17264	0.004	0.31	0	0.18	Os10g0432001	Hypothetical gene.	7e-47	LOC_Os10g29620	tyrosine protein kinase domain containing protein, putative, expressed	1e-46		A_92_P010734	sense gene model	cDNA and EST results agree. B73 result agrees with cDNA result.	A	cDNA	60	1 of 1	1	238752806	238752865	1.08	yes	UTR	1	CTTAGCTAGGCATGGGCAGAGACGATACATGCATCATTGCTTCTTCATTGTTTCCAGTTT	1	198	67	TC308802	ATCGAAATTCCATGTGTNNGGGCGCCAAGCTCTCCGACTTCGGGCTGGCCAAGGACGGGCCAGTCGGGGAGCAGTCGCACGTGTCCACCCGCGTCATGGGCACCTACGGCTACGCGGCGCCCGAGTACATGATGACGGGCCACCTCACGGCGTCCAGCGACGTCTACAGCTACGGCGTCGTGCTGCTCGAGCTGCTCACGGGGCGGCGCTCGCTGGACCGCTCACGCCCGCCGCGGGAGCAGGCGCTCACCGACTGGGCGCTCCCGGCGCTGCCGCACAAGAAGCGCGTGCAGGGCATCGTGGACCCAAGGCTGGCGGGCGCCGGCTGGGACGACCCGCCGCCCGCCAGGGCCGTGCAGAAGACGGCCATGCTCGCGTACCACTGCCTCAACCGCAACC…	-	-	776 similar to UP:Q9FM85_ARATH (Q9FM85) Protein kinase-like protein (At5g56460), partial (32%)	GRMZM2G119521_T01	GAAAGTGATGCCCCACTGGAAAAACGTCCTGCTCCGGCTACCTCCTCCAACTCTTCTCCCTCCGGCCGTTGGTGGGGAGGAGGACGGAAGATAGCATCGCCACCAGCTTCTTTTCCTCCCTCCTCCTCCATCATCCATCTCTCTCTGCCTCTTCCTTCCACCTGAAGGAAGCCGGTTCGGGCGTCCTGCTCTCGCTCAGCTCGGCACCCCCGCGGAAACCGAACCAGGAGAGCCCAGCCCCGTCTTCTTGGTTGCTCGTCTCTCTGTTTGTCAGCAGCCTGCTGCTGCTCTTGCTTCGGCTTCAGAGAGGCGCCAGGGCGCCCAGCGGATTGCCTCCGTTCTTGGTGCTCTCCGAAGAAGAGATAGTAGAAGATAGAGATCGGAAGGATTGTCTCCCAT…	abinitio|est|omrna	good	1	238750631
2684	gb|TC301252	A_92_P002247	TC301252	GRMZM2G132450	0	206	656	102	5042	0.002	0.31	0	0.02	Os12g0582000	Similar to Cytochrome P450 family protein.	8e-29	LOC_Os12g39240	cytochrome P450, putative	1e-28		A_92_P002247	sense gene model	No EST. cDNA result. B73 result agrees with cDNA result.	A	cDNA	60	1 of 1	1	161706996	161706937	1.05	yes	UTR	3	AATCCCCTCTATCTCTTTCTGGATTGTTGTAACCAAACATGCCCCCGAAGAATAAATAAG	1	251	73	TC301252	NA	NA	NA	1028 similar to UP:Q6F4F2_LOLRI (Q6F4F2) P450, partial (20%)	GRMZM2G132450_T01	CTTTAGTCTGACATCCCTTTTTTTAATCAGATAATACACCTCTTCTTCCCTCACCTTCCTCCTTCTCCCAGCTGCGGCGCCACCCTCGGGCCGTCCGCCGTCGGCGGCCACGACCCTGGTGTAATCTGCTCCATACGTGGCGGCGCCTGCAAAAGCCACGCTGCTGCCAGTGCCAGCCATGGATGCAGTGGCGACCAGCGACGCCGTACTCCTCCTTGCCGCCGTAGCTATCTCCCTGCTCATCACTGCCACTTTCTGGAGCAGGCATCGTCGTCAGGGCGAAGCGCCGAGCCCGCCGTCGCTACCGCTGCTGGGCCACCTCCACCTGCTCGGCAACGGCAAGCCGCTGCACCACTCGCTGGCGGCGCTGGCCATCGCGCGCGGCACCGGGGGCGCCCC…	cdna|est|omrna|protein	good	1	161706443
10530	gb|TC301678	A_92_P009633	TC301678	GRMZM2G104390	0	1887	6092	3528	14274	0.005	0.31	0.001	0.26	Os01g0343300	Zinc finger, NHR/GATA-type domain containing protein.	5e-39	LOC_Os01g24070	GATA zinc finger domain containing protein, expressed	9e-39		A_92_P009633	sense gene model	No EST. cDNA result. B73 result agrees with cDNA result.	A	cDNA	58	1 of 1	8	40835386	40835327	8.03	yes	UTR	1	CGTTGATCGTCTTGTCCTCCTCTGTTTTCGCCGCACCCGTTGATCTTGATGCCAGCCAGC	1	205	21	TC301678	NA	NA	NA	952 similar to UP:Q5Z624_ORYSA (Q5Z624) Zinc finger protein-like, partial (13%)	GRMZM2G104390_T01	CACACACATCCCCCTTCCCTTCCCTTCCCCGCAACTACCCTCTACTCTCTACTGCACGCTTCTACTATCTAAGAAACAACGCACACGGGCCGAAACTAAATTTCTCCAAGCGCGCAATCCTGTCGCCAACCCCGGCCACGGATCGGGGATGTCGTCTGCTGCGGGCCGCGCGCCGGCGCCGACGCCGATGGGCTCCGCCGATCGCTGTAAGATCGACGGGATCGTGGCGGCGGAGAAAGCCACCAGGAGCTGCGTCGAATGCCGCGCCACCACCACGCCCATGTGGCGCAGCGGCCCGACCGGGCCCAGGTCACTTTGCAACGCCTGTGGGATCCGGTACCGAAAAAAGAGGAGGCAAGAGCTTGGCCTAGACCGCAAGCTGCAGCAACAACAAAATAA…	cdna|est|omrna|protein	good	8	40835101
10544	gb|TC314643	A_92_P009647	TC314643	GRMZM2G384255	8e-151	196	887	345	3486	0	0.31	0	0.1	Os04g0660000	Conserved hypothetical protein.	2e-31	LOC_Os04g56500	expressed protein	4e-31		A_92_P009647	EST	EST result. No valid cDNA result. B73 result agrees with EST result.	B	EST	4e-151	1 of 1	10	146569965	146570016	10.07	no info	(partially) outside gene model	1	GCTCCTAGCTAGCTGACGCCCTTTTCCCTTTCATAATACTTAGTCTTGCTGAACGTACTT	1	204	164	TC314643	ATCACAAGGATCTTAATTAAAGTACGTTCAGCAAGACTAAGTATTATGAAAGGGAAAAGGGCGTCAGCTAGCTAGGAGCTAACTAGCTGTTAACACGATTGAGGCACAGCCTCACAGGTCACAGCAACAAGTTAGCTAGTGTGAGTGAGGGGCGTCCGATCCAGCAGGGAGGGAGATCGCTTTTAACCAAAGGCATACGTACAAACAAAACGCAGAATCATTACACGATGCATGCCTGCCGGGCACGCAGACCGCAGACGCGCGTCCCGATCAGGCGACGGCCGGGATCGTGAGAGTGCCGACGAAGGGGAAGTTGAGCTGCGGCAGCGTGACCAGCTGCCGCCGGCCCGGGGCGGCGGAGGACCCGGCGCCCGCGACCATCTCCATCAGCGCCTTCCT…	-	-	723 weakly similar to UP:Q5BKQ2_MOUSE (Q5BKQ2) Capns1 protein, partial (12%)	GRMZM2G384255_T01	TTACCCATGGGTAGGCTGGGCTCGGTGGCGCGGTGGTGCGGCGGGTGGAGGGCGCGGCGGCAGAAGCTGCTGCTGCTGCGCCGGCGGGGGCGGCAGCACAGCGGCGGCACGGTGTGGCTGGGGCGGCGCAGGAGCTGCGGGCGGCTGGCCGTGTCGCGGCTGGTGCGGTGGCGGCTCGTCGCGGAGCTGCTGCGGCCCATCAGGAAGGCGCTGATGGAGATGGTCGCGGGCGCCGGGTCCTCCGCCGCCCCGGGCCGGCGGCAGCTGGTCACGCTGCCGCAGCTCAACTTCCCCTTCGTCGGCACTCTCACGCTCCCGGCCGTCGCCTGATCGAGACGCGCGTCTGCGGTCTGCGTGCCCGGCAGGCATGCATCGTGTAATGATTCTGCGTTTT	omrna|protein	good	10	146569457
7445	gb|TC311200	A_92_P006734	TC311200	GRMZM2G475536	2e-08	162	543	128	306	0.004	0.31	0.019	0.41	Os08g0433200	Conserved hypothetical protein.	9e-128	LOC_Os08g33640	expressed protein	2e-127		A_92_P006734	no result	No valid cDNA / EST result. No valid B73 result.	D	no result	NA	NA	NA	NA	NA	NA	NA	NA	NA	CATACTTCACGGGGAGACATCAGAAAATATTTGAGATGGGCAGACTATACAATGATTGCC	1	223	71	TC311200	NA	NA	NA	1410 unknown	NA	NA	NA	NA	NA	NA
7445	gb|TC311200	A_92_P006734	TC311200	GRMZM2G475536	2e-08	162	543	128	306	0.004	0.31	0.019	0.41	Os08g0433200	Conserved hypothetical protein.	9e-128	LOC_Os08g33640	expressed protein	2e-127		A_92_P033153	no result	No valid cDNA / EST result. No valid B73 result.	D	no result	NA	NA	NA	NA	NA	NA	NA	NA	NA	TCCAAAATTTCTGATGGCAGCATCAACATTGCTCCTACCATTTCAACCCCTGATGGTTTC	1	58	69	TC311200	NA	NA	NA	1410 unknown	NA	NA	NA	NA	NA	NA
43648	gb|TC302886	A_92_P040778	TC302886	GRMZM2G139600	0	7918	26164	9337	27878	0.005	0.31	0.008	0.34	Os01g0151400	Gamma-glutamyltranspeptidase family protein.	4e-127	LOC_Os01g05810	gamma-glutamyltranspeptidase 1 precursor, putative, expressed	0		A_92_P040778	sense gene model	No EST. cDNA result. B73 result agrees with cDNA result.	A	cDNA	60	1 of 1	8	14796585	14796644	8.02	yes	UTR	3	AGATAGAAAGATTCATAGACATATCATGCATTGTTTCCTGTCCAGCATTCGCATGGAGAG	1	10	85	TC302886	NA	NA	NA	1436 weakly similar to UP:Q6L610_RAPSA (Q6L610) Gamma-glutamyl transferase, partial (47%)	GRMZM2G139600_T02	GCCACGTGGTTCAGCCACGCCCGCGATCTGAGCAGTGCAGACTGACCCAAATGTTTTTCTTACAATTTGTTAGAAGCATAAAATTATTTTAGTTTAAAATATAAATAGAGTCTGATTTTAGTCTAATCCGATCCTTTAATTTATAGGTCTCATTTCGTTTTTTTAATTTGTCGCTTTTTTAAAAAAAATTAGCAGATCAGAAGTATTCGAGAACGATAGTATAAAATTTAAAGTCCATCATTAGGTGGTAGGTACCAGTGTCGCGAGGGATCGGAGAATGTGTACCAGTTTCTTTATATATATATAATTGGAATGCTTCGCATGCGCTAGTTTTTTTTTTCTGCCAAAGTATTTGCCCTGCTCTGGAATCTGTATTAATAATTTTAGATAGCAGAGCCG…	est|omrna	good	8	14793941
31241	gb|TC304831	A_92_P029128	TC304831	GRMZM2G069542	0	109	371	172	397	0.003	0.31	0.044	0.45	Os02g0244700	Similar to Phosphoenolpyruvate carboxylase 1 (EC 4.1.1.31) (PEPCase 1) (CP21). Similar to Phosphoenolpyruvate carboxylase 1 (EC 4.1.1.31) (PEPCase 1) (CP21). Similar to Phosphoenolpyruvate carboxylase. Similar to Phosphoenolpyruvate carboxylase.	0	LOC_Os02g14770	phosphoenolpyruvate carboxylase, putative, expressed	0		A_92_P029128	ambiguous	No EST. cDNA result. B73 result agrees with cDNA result.	A	cDNA	60	1 of 3	5	144810240	144810181	5.04	yes	CDS	1	TTCGTGTAACAGTTCAAGGCGAAGTTATTGAGCACTCCTTTGGAGAGGAGCTCTTGTGCT	1	83	79	TC304831	NA	NA	NA	3369 UP:Q9SAZ6_MAIZE (Q9SAZ6) Phosphoenolpyruvate carboxylase , complete	GRMZM2G069542_T01	GCCACACACGATCACCATCACCCCCGGGCTCCCGACCCAGTACAAATAGACACGCACACTCCCAACTCCCCACCCATCTCCGCCGCGCACACCGCCCAATCAGCCAATCTCCTCCTCCTCCTCCGCTCTCAGACGAGCAGCGGTTGCCATCACTCTCCACTTCCCACGCCCGCTGCGGGCTCGCAGGCGGCAGAGAATTGTCTGTGCCGCCGGGTGGGAATTTGATTCGGTCGGATTCGCTGCGCCGCGATGCCGGAGCGGCACCAGTCCATCGACGCGCAGCTGCGGCTGCTGGCCCCCGGGAAGGTCTCCGAGGACGACAAGCTCGTCGAGTACGACGCCCTCCTCGTCGACCGCTTCCTCGACATCCTCCAGGACCTGCACGGCCCCCACCTGCGC…	cdna|est|omrna|protein	good	5	144808460
31241	gb|TC304831	A_92_P029128	TC304831	GRMZM2G069542	0	109	371	172	397	0.003	0.31	0.044	0.45	Os02g0244700	Similar to Phosphoenolpyruvate carboxylase 1 (EC 4.1.1.31) (PEPCase 1) (CP21). Similar to Phosphoenolpyruvate carboxylase 1 (EC 4.1.1.31) (PEPCase 1) (CP21). Similar to Phosphoenolpyruvate carboxylase. Similar to Phosphoenolpyruvate carboxylase.	0	LOC_Os02g14770	phosphoenolpyruvate carboxylase, putative, expressed	0		A_92_P029128	ambiguous	No EST. cDNA result. B73 result agrees with cDNA result.	A	cDNA	59	2 of 3	4	227274872	227274813	4.09	no	UTR	1	TTCGTGTAACAGTTCAAGGCGAAGTTATTGAGCACTCCTTTGGAGAGGAGCTCTTGTGCT	1	83	79	TC304831	NA	NA	NA	3369 UP:Q9SAZ6_MAIZE (Q9SAZ6) Phosphoenolpyruvate carboxylase , complete	GRMZM2G375281_T01	TTGCACTGGTGCAAAGTGTTATGCTTGTAAGAATACTGGATACAGTTGAAACCTACCGATCTGAAGTATTCAACGAAGCGTGGCTCTTGAAAGACAATTGATCGATATTCTTTAGTTGCTACAACAGCCATTTCATCCATCAGAGCACGCCATTCTGGCTTGGGGGAAATTGGAGGATGCATGCCATGCTCAAGAGTAGCTGCAGTGTAGCGTTGTAAAGTTCTAAAGCACAAGTGCTCCTCTCCAAAGGAGTGCTCAATAACTTCGCCTTGAACTGTTACACGAAGCGATCCATGTATCGTGTCTGGTGGCTGAGATAATATAGCCAGATGGGTTGGACCACCACCTCTGCCAACTGTTCCACCTCTTCCATGAAACATTGTCAGCTTCACTCCATAA…	omrna	good	4	227274587
31241	gb|TC304831	A_92_P029128	TC304831	GRMZM2G069542	0	109	371	172	397	0.003	0.31	0.044	0.45	Os02g0244700	Similar to Phosphoenolpyruvate carboxylase 1 (EC 4.1.1.31) (PEPCase 1) (CP21). Similar to Phosphoenolpyruvate carboxylase 1 (EC 4.1.1.31) (PEPCase 1) (CP21). Similar to Phosphoenolpyruvate carboxylase. Similar to Phosphoenolpyruvate carboxylase.	0	LOC_Os02g14770	phosphoenolpyruvate carboxylase, putative, expressed	0		A_92_P029128	ambiguous	No EST. cDNA result. B73 result agrees with cDNA result.	A	cDNA	59	3 of 3	4	227274872	227274813	4.09	yes	CDS	2	TTCGTGTAACAGTTCAAGGCGAAGTTATTGAGCACTCCTTTGGAGAGGAGCTCTTGTGCT	1	83	79	TC304831	NA	NA	NA	3369 UP:Q9SAZ6_MAIZE (Q9SAZ6) Phosphoenolpyruvate carboxylase , complete	GRMZM2G074122_T02	CCCATCTCCGCCGCGCGCACCGCCCAATCTCCGCCTCCACCTGCGCCCCGCTCAGGCGAGCAGAGGCTTCCACCACTCTCCATTTCCCACGCCCGCTGCGGGCTCGCGGGCGAGAGGGGATTGTCTGTGCCGCCGGGCGGGAATTTGATTCGTTCGATTCGCTGCGCCGCGATGCCGGAGCGGCACCAGTCGATCGACGCGCAGCTGCGGCTGCTGGCCCCCGGGAAGGTCTCCGAGGATGACAAGCTCGTCGAGTACGACGCCCTCCTCGTCGACCGCTTCCTTGACATCCTCCAGGACCTGCACGGCCCCCACCTACGCGAATTCGTGCAGGAGTGCTACGAGCTCTCGGCGGAGTACGAGAACGACCGGGATGAGGCTCGGCTTGGCGAGCTCGGG…	cdna|est|protein	good	4	227269225
35093	gb|TC292295	A_92_P032766	TC292295	GRMZM2G180328	0	958	3133	731	3109	0.004	0.3	0.001	0.25	Os01g0884300	No apical meristem (NAM) protein domain containing protein.	9e-56	LOC_Os01g66120	No apical meristem protein, putative, expressed	2e-55		A_92_P032766	sense gene model	cDNA and EST results agree. B73 result agrees with cDNA result.	A	cDNA	60	1 of 1	6	147870080	147870139	6.05	yes	UTR	1	GGAGCTGGACTACAGGATTATTGCTGCTACGAGTTGAATTAAACTGTTTATATGCGATTG	1	60	26	TC292295	GAGAAAGTGGTCGAATCGGCGGCTGATTTGACCCGGCTCGCTATTAGAGCTGCGAAAGTGATCCGAGCAGTCACGGTTTCGGAAGCGGCGCGTCGGCCGGAGGAGAAACGCAACCAGCTGTCGAGGAGCTATGAGCAGCGGTGGCGGAGGCAGAGTGCCGGCGGCGGCGGCGGCGCAGTCGCAGGAGCTGCAGCTACCGCCGGGGTTCCGGTTCCACCCGACGGATGAGGAGCTGGTGGTGCACTACCTCTGCCGGCGCTGCGCCGGGCTGCCCATCTCCGTGCCCATCATCGCCGAGGTCGACCTATACAAGCACGATCCCTGGCAGCTCCCAAGGATGGCGCTGTACGGCGAGAAGGAGTGGTACTTCTTCTCCCCGCGGGACCGCAAGTACCCGAA…	-	-	887 similar to UP:Q4QWQ6_SACOF (Q4QWQ6) NAC23, partial (36%)	GRMZM2G180328_T01	TCATGCCTTTCGCGAGAGAAAGTGGTCGAATCGGCGGCTGATTTGACCCGGCTCGCTATTAGAGCTGCGAAAGTGATCCGAGCAGTCACGGTTTCGGAAGCGGCGCGTCGGCCGGAGGAGAAACGCAACCAGCTGTCGAGGAGCTATGAGCAGCGGTGGCGGAGGCAGAGTGCCGGCGGCGGCGGCGGCGCAGTCGCAGGAGCTGCAGCTACCGCCGGGGTTCCGGTTCCACCCGACGGATGAGGAGCTGGTGGTGCACTACCTCTGCCGGCGCTGCGCCGGGCTGCCCATCTCCGTGCCCATCATCGCCGAGGTCGACCTATACAAGCACGATCCCTGGCAGCTCCCAAGGATGGCGCTGTACGGCGAGAAGGAGTGGTACTTCTTCTCCCCGCGGGA…	cdna|est|omrna|protein	good	6	147868257
2806	gb|CO450346	A_92_P002360	CO450346	GRMZM2G176397	4e-177	57	229	91	227	0.002	0.3	0.026	0.42	Os03g0136900	Similar to Aconitate hydratase, cytoplasmic (EC 4.2.1.3) (Citrate hydro-lyase) (Aconitase). Similar to Aconitate hydratase 2, mitochondrial.	1e-100	LOC_Os03g04410	aconitate hydratase protein, putative, expressed	2e-100		A_92_P002360	EST	cDNA and EST results agree. B73 result (EST vs genome) agrees with EST result.	E	EST	0	1 of 1	1	8137476	8136896	1.01	no info	NA	2	TGCCAACATTCGTCTTGTGAATAAGGTCTTGAAGGGTGACGGTGGACCTCCAGACATCCA	1	250	169	CO450346	ATTCCCGAATCCACCCCGCGTCCGCTGGGATCCATCTTCTACATACATCCATGAGCCACCTTACTTCAAGGATATGAAAATGAGTCCTCCTGGCCCGCGGCCTGTGAAGGATGCATATTGCCTTTTGAATTTTGGTGACAGCATCACAACCGATCACATCTCACCTGCCGGAAACATTCACCCAGACAGCCCAGCTGCAAAATATCTGAAGGAGCGTGGCGTTGAAAGGAAGGACTTCAACTCATATGGTAGCCGAAGAGGAAATGATGAGATCATGGCTAGGGGAACCTTTGCCAACATTCGTCTTGTGAATAANGTCTTGAAGGGTGANGGTGGACCNCCAGACATCCATGTTCCATCTGGGGGAGAAGCTGCAGTTTTTGATGGTGCTATGAAATA…	F-352 near isogenic line	MZCCL10147G03.g Maize Endosperm cDNA Library Zea mays cDNA, mRNA sequence.	744 similar to UP:ACOC_ARATH (Q42560) Aconitate hydratase, cytoplasmic (Citrate hydro-lyase) (Aconitase) , partial (19%)	GRMZM2G176397_T02	CCACCGCGGCGGCAGCGGGGCGAGGGGCTTCGAAGACCCGCACGAGCCAAGGACGAAACGAAACCCCATCTCCGCAAAGGGCAGCAAGCAACCCCTACCGGGAGCTCTCGCTCGCCCTGCGCAGCGCCGCGCCTTCCCACCACGCGTCTCCCAAAATCCGCGGCCGTGTATATAAGACCCGCCACCACCACTTTTGCCATCCCCCCTCTCCCGTCGTCCCCACCTCCTCCCTTTTTGGCTCAGTGGCCATGCCTCCCCTCACAAGCTCCCTCCTCTCCCGCTCCACCACCGGCGGCTCCTCTACCCGCGCCGCGGCAGCGGTCGCAGCGATCTCCAGGCCCGCCGCACCTTCCTCCTCGTCCCCGCCCGCCCGCTCGACCCCGAGGCCGCGCTCCAGCC…	est	good	1	8135964
23380	gb|TC287517	A_92_P021715	TC287517	GRMZM2G060896	0	1634	5306	3837	15203	0.003	0.3	0.001	0.25	Os02g0254700	Similar to Aminopropyl transferase.	1e-110	LOC_Os02g15550	spermidine synthase, putative, expressed	4e-137		A_92_P021715	sense gene model	No EST. cDNA result. B73 result agrees with cDNA result.	A	cDNA	60	1 of 1	4	225521567	225521626	4.09	yes	CDS	2	GGCAGCATTTGTTCTCCCGACCTTTGCAAGGAGAGAGCTAGAAGCATATTGCGTTTCCAC	1	129	161	TC287517	NA	NA	NA	1105 similar to UP:Q7XAP2_ORYSA (Q7XAP2) Aminopropyl transferase, partial (51%)	GRMZM2G060896_T02	CGTGTCACCGTCCATACGCACAAGAAACTACGGATGGTTCCCAGGCTCCCAGCACAGAATCCACCTCCGCCGTCACCACCGAGCAACGCGCGCCGGCGCCCTTCTATTTCTCCAGCCCCCGCTCCGCCGCCGCCGCTCTCCTCCTCCGCACCCCCGCCCTGTTTCGCCATCGGCCCATCGCGCACCTGCCTGTGCCACCTGCAGCAGCAGCAGCAGCAGAGATAAAGTTGGCTGGTAGTTGGCTGCCCACACCGTCTGGTTCCCGTTCCCATGTCAGAGGGCCACGTTTCCCATGCTCCTCGGTTTGTGCCTGCAATCGCTTGCTGCTTAGCCTCCGTGCTGCTGCTTTGATCCAGAGGCTGGGAACTCCAAAGAGGAACAGCGTCCATGGAGGCTGGA…	cdna|est|omrna|protein	good	4	225504867
37012	gb|TC312959	A_92_P034584	TC312959	GRMZM2G346133	9e-175	1060	3917	1307	7199	0.002	0.3	0	0.19	Os02g0269200	Dynein light chain, type 1 family protein.	3e-107	LOC_Os02g16909	dynein light chain type 1 domain containing protein, expressed	6e-107		A_92_P034584	sense gene model	No EST. cDNA result. B73 result agrees with cDNA result.	A	cDNA	60	1 of 1	5	136446440	136446499	5.04	yes	UTR	1	ATATATCTATATATGCCATTTGTAATGTCCAGAAGCTCAGACCCTGTACGGCCAGCAGCC	1	49	97	TC312959	NA	NA	NA	659 homologue to UP:Q6ERT5_ORYSA (Q6ERT5) Dynein light chain type 1-like, complete	GRMZM2G346133_T01	ATTCCGGAATGGGAGGAGGAGGAGCAATAATAGCAGCGGGCCCACACCCATCACCCTCTCGCCTCGTCTCCTCCCTCCCGCAGATTCCCGTTGTTCCCTTCCGGCCCTGTCCTTCTATCGGGAACCTTTTCTCCCCTCCATTTATATTCCTTCCGCCGTCTGCCCCCACGGAATCAAGAAACAAACGAAGCCAGCCAGCCAGCCGGGTCCTCCCGCGTAGCTAGCGTAGGCGTAGGCGTAGCCGTAGCAGCGTGTGCGAGAGGGGAAGAAATGCTGGAGGGGAGGGCGCGGGTGGAGGACACGGACATGCCGGCGCGGATGCAGGACGCGGCGACCTCCGCGGCCTCGCGCGCGCTCGACCTCTTCGACGTCGCCGACTGCCGCGCCATCGCCGGCCAC…	cdna|est|omrna|protein	good	5	136445637
4113	gb|TC283346	A_92_P003598	TC283346	GRMZM2G130276	0	355	1207	1360	5816	0	0.3	0	0.24	Os01g0860450	Hypothetical conserved gene.	3e-97	LOC_Os01g64110	glycosyl hydrolase, putative, expressed	5e-97		A_92_P003598	antisense gene model	No EST. cDNA result. B73 result agrees with cDNA result.	A	cDNA	60	1 of 1	3	176570251	176570192	3.06	no	UTR	1	GGGCGTTATCATACCTATGGGTATACTGGGTCGCTATTCGCTAAGGAAGAGACTGGAAAG	1	242	106	TC283346	NA	NA	NA	1485 similar to GB:BAB90566.1:20161647:AP003794 chitinase (Oryza sativa (japonica cultivar-group)), partial (92%)	GRMZM5G898347_T01	ACGGAAGCAACCTCTATTTATCGGTAGACAGACAGTATACGAGTATCAAACAGACAAACACACAAGGAACAATTCTGAACTTCGTTTTGTGCCATCTATCTCTGAACTGTCTGTGTGTGTGTGTGTGTGTCGGAATAGTCCCTGTCTATAGCAGCAGCAGCAACAATCTAGTGTACTTTAAGGCACAAATGTTCTGAATCTGAAAAAAAGGTGATCATCCGAAACGAACTGAAGTTTGCAAAGTAGTAGTAAGAAGCTGTATTTGCGATTTGCTTCTTTCCAGTCTCTTCCTTAGCGAATAGCGACCCAGTATACCCATAGGTATGATAACGCCCCGCACGTGCACGCACATGGAAGCATGTGCCTCCTACAGTCCTACTCCCTCCTGCACGCCCGACA…	est	good	3	176569917
23489	gb|CK347739	A_92_P021821	CK347739	GRMZM2G015542	0	119	424	241	5809	0.001	0.3	0	0.05	Os09g0275400	Cytochrome P450 family protein.	5e-60	LOC_Os09g10340	cytochrome P450, putative, expressed	8e-60		A_92_P021821	EST	EST result. No valid cDNA result. B73 result agrees with EST result.	B	EST	0	1 of 1	9	84875068	84875127	9.03	no info	(partially) outside gene model	3	ATGCTAGCTCTAGCCGCGAGAGCTGAGGGGCCTATACTTGTATCTCTGTCTCAATAATTT	1	128	114	CK347739	ACATAATAATGCACGCTTCGCAGTAATAATACTACGTATTTAGCCAGCAAGCACATCCATGCGTGGAGAGAAATTATTGAGACAGAGATACAAGTATAGGCCCCTCAGCTCTCGCGGCTAGAGCTAGCATGACGATCGATGTACGTGCCTATAGCTAGGCGGGGACCGGGACGAACGGGGTGGCGCAAAGCATTAGCGGCGTGCGGCGGCGTAAGCCGAGTCCAGCGCCTCCCCCATGTCGACATCCTTGACGCCCTCGGGCAACGACCAGACGAAGTGGTACAGCAGGCCGACAAAGGGGAGCTCCATGCTTGCTAGGCCGTAATTGAAGTCGGGGCACATCCTCCGGCCGGAGCCGAAGGGCAAGAACTCGTAGCTGCTGCCCGTGAAGTCTCGGGA…	unknown	zmrsub1_0B10-005-a03.s3 zmrsub1 Zea mays cDNA 3', mRNA sequence.	683 unknown	GRMZM2G079484_T01	AGCATGGACGAGTACATCTACCAGTCGCTCTTCCTCTCCGTCCTTGCTGTGGCACTGCTGCAGCTGGTGAAGATGGCCCTCAAGCCGAGGCCACGGCTGCCGCCAGGGCCTTGGAAGCTGCCCGTCATCGGCAGCATGCACCACCTCGTGAACGTGCTGCCGCACCGGGCGCTGCGGGACCTGGCGGACGTCCACGGCCCGCTCATGATGCTGCAGCTCGGCCAGACGCCGCTCGTCGTCGCCTCTTCCAAGGAGACGGCGCGCGCCGTGCTCAGGACGCACGACACCAACTTCGCCACACGCCCCAAGCTCCTCGCCGGCGAGATCGTCGGCTATGAGTGGGTCGACATCCTCTTCGCCCCCTCCGGCGACTACTGGCGCAAGCTCCGCCAGCTCTGC…	omrna	good	9	84872194
17927	gb|TC300557	A_92_P016567	TC300557	GRMZM2G447632	0	1271	4233	1078	11194	0.003	0.3	0	0.11	Os01g0692100	Glutathione S-transferase, C-terminal-like domain containing protein.	4e-86	LOC_Os01g49710	glutathione S-transferase, putative, expressed	2e-86		A_92_P000828	sense gene model	No EST. cDNA result. B73 result agrees with cDNA result.	A	cDNA	60	1 of 1	3	206871395	206871454	3.08	yes	CDS	2	AAGGCTGTTGGAGCACTACAAGGGGTTTCTGGCTAAACGGTCTCCACCTGCTGGTTACTG	1	260	72	TC300557	NA	NA	NA	941 UP:Q9FQB9_MAIZE (Q9FQB9) Glutathione S-transferase GST 20 , complete	GRMZM2G447632_T01	GATCCGCGCCAAGGTGGCGCTGGGGCTGAAGGGGCTCATCTACGAGTTCATCGAGGAGGACCTCTTCAGCAAGAGCGACCTGCTGCTGAAGCTCAACCCGGTGCACAAGAAGGTGCCCGTCCTGGTCCACGGCGGCCGCCCCGTGTGCGAGTCGCTCGTCATCGTGCAGTACGTCGACGAGACCTGGGCAGCAGGCACCGGGACCCCTCTCCTTCCTGCCGACGCCCACGACCGCGCCACGGCTCGCTTCTGGGCAGCCTACGTCGACGACAAGTTCTGCAAGGAGTGGATCAAACTGTACAGGTCGACGACGGCGGAGAAGGCGGCGGAGGCGCTCGGCGGCGTGGTCCCCGTGGTGGAGACGCTGGAGCAGGCGTTCAGGGAGTGCTCCAAAGGGAA…	abinitio|est|omrna	no_start	3	206870712
17927	gb|TC300557	A_92_P016567	TC300557	GRMZM2G447632	0	1271	4233	1078	11194	0.003	0.3	0	0.11	Os01g0692100	Glutathione S-transferase, C-terminal-like domain containing protein.	4e-86	LOC_Os01g49710	glutathione S-transferase, putative, expressed	2e-86		A_92_P016567	sense gene model	No EST. cDNA result. B73 result agrees with cDNA result.	A	cDNA	60	1 of 1	3	206871500	206871559	3.08	yes	UTR	2	ACTTTTCCGTGCGTTAACGTGTACTAGAGTTCAGGAAAGGCTTTGATTCTGTCCAGAGTC	1	161	18	TC300557	NA	NA	NA	941 UP:Q9FQB9_MAIZE (Q9FQB9) Glutathione S-transferase GST 20 , complete	GRMZM2G447632_T01	GATCCGCGCCAAGGTGGCGCTGGGGCTGAAGGGGCTCATCTACGAGTTCATCGAGGAGGACCTCTTCAGCAAGAGCGACCTGCTGCTGAAGCTCAACCCGGTGCACAAGAAGGTGCCCGTCCTGGTCCACGGCGGCCGCCCCGTGTGCGAGTCGCTCGTCATCGTGCAGTACGTCGACGAGACCTGGGCAGCAGGCACCGGGACCCCTCTCCTTCCTGCCGACGCCCACGACCGCGCCACGGCTCGCTTCTGGGCAGCCTACGTCGACGACAAGTTCTGCAAGGAGTGGATCAAACTGTACAGGTCGACGACGGCGGAGAAGGCGGCGGAGGCGCTCGGCGGCGTGGTCCCCGTGGTGGAGACGCTGGAGCAGGCGTTCAGGGAGTGCTCCAAAGGGAA…	abinitio|est|omrna	no_start	3	206870712
42339	gb|CF631261	A_92_P039603	CF631261	GRMZM2G051683	2e-171	2775	10161	4168	20326	0.002	0.29	0	0.21	Os01g0697100	UDP-glucuronosyl/UDP-glucosyltransferase family protein.	3e-19	LOC_Os01g50200	UDP-glucoronosyl and UDP-glucosyl transferase domain containing protein, expressed	6e-19		A_92_P039603	sense gene model	cDNA and EST results agree. B73 result agrees with cDNA result.	A	cDNA	57	1 of 1	3	205694307	205694248	3.08	yes	UTR	1	GGGGTGGGGGTTACGCGACACTATTCGCCATTTGTGGACTTTACATCGGAACGAGACCTT	1	17	154	CF631261	GAATAATAGTTTAATTTATATAATAATTAATCATCTAGAACAGTTTCTGGTATCAGGACATAATTGATCATCTAGAAGGTCTCGTTCCGATGTAAAGTCCACAAATGGCGAATAGTGTCGCGTAACCCCCACCCCCTTCCAACATAATCCACAGCAACCACGTCAAGTACGTTTCCAGTTGTCCACCAGCCCGGCCAGTGTGGCCTCCGATTCACCGCCCTCGCGCAGCGCGTCCTTGGCCTGCCGCATGGCCGCCAGAGTGCGCTCCCGGAGCATCCTCCCGCCTTCGGAGTCCATGATCCAACGCACCTTCGCAGCAACCTCCTCGGACACAAT	unknown	zmrws48_0B10-006-b10.s3 zmrws48 Zea mays cDNA 3', mRNA sequence.	336 similar to UP:Q8LJ11_ORYSA (Q8LJ11) Glucosyltransferase-like, partial (10%)	GRMZM2G051683_T01	GGCCGCAGGAAAGGCTTCGCGCATGCTTCTATAAAAAAGCGTCACAGCAGAAACGTACCAACGCAGATCGATGGGTGGGGAAATGGAGGCCACCGCCGCCGAGACGGGGCTCGCCCAGAGACCGGTTGTGCTGTACCCGTCACCAGGGATGGGCCACCTGGTCTCCATGATCGAGCTCGGCAAGCTCCTCGGCGCGCGGGGGCTGCCCGTCACAATCGTCGTCGTCGAGCCGCCCTTCAACACGGGCGCCACGGCGCCTTTCCTCGCCGGCGTCTCCGCCGCCAACCCGTCCATCTCCTTCCACCGCCTGCCCAAGGTGGAGCGCCTCCCTCTCGTCAGTACCAAGCACCAGGAGGCGCTCACCTTCGAGGTCATCCGCGTCTCCAACCCGCACCTCCG…	cdna|est|omrna|protein	good	3	205694156
279	gb|TC293948	A_92_P000195	TC293948	GRMZM2G044460	0	1539	5410	2259	11781	0.003	0.29	0	0.2	Os01g0920100	Conserved hypothetical protein.	6e-30	LOC_Os01g69100	expressed protein	1e-29		A_92_P000195	sense gene model	No EST. cDNA result. B73 result agrees with cDNA result.	A	cDNA	60	1 of 1	3	160515744	160515685	3.05	yes	UTR	1	TCAAGTGGATAATAGGCACTCGTTAAATCCTGTGGAGACCATGTGTATGTGTCGACCAAT	1	265	123	TC293948	NA	NA	NA	1222 similar to UP:Q9LK32_ARATH (Q9LK32) Gb:AAF03438.1 (AT3g27210:K17E12_3), partial (16%)	GRMZM2G044460_T01	GGCTGTTTCAGAATTAATAGCCCCCAAGATTTTTTTATTCCACGCCCGTTTCTAAAAAGGGAGAGTATGGCCGCCCCAGCGTCGCCGTACTGTTCCCAGTAAAGACGGCTACTCCTTCCCTCTCCCCCCTTCTCCCCCTCCGTCTTCTTCCCCCAGGGGCATCCGTGTTTTCACTTTTTGCTCCCCCACGTTGAACCTTGATCCTCGTGCTCCCTTTCTTGATTCTTTCTCCGTAGGATCTCTTGCTAGGAGTAGCCTGCCCCGTGTGCGCGCTCGCACGGACATGCTTGTTTCCGCGTCTTGAAAGGCGAGAAAAAGTGGAGATGGGCGCTTGCGCTTCGGTACACAAGGACCCGGGGCACCCCAAGAAGCAGTTTCTTGACTCTCCCACCAAGGCGA…	cdna|est|omrna|protein	good	3	160515587
3263	gb|TC282992	A_92_P002789	TC282992	GRMZM2G158972	0	265	865	942	2596	0.001	0.29	0.01	0.36	Os07g0175900	Similar to Inositol-1, 4, 5-trisphosphate 5-Phosphatase-like protein.	1e-05	LOC_Os05g45900	endonuclease/exonuclease/phosphatase family domain containing protein, expressed	8e-51		A_92_P002789	sense gene model	No EST. cDNA result. B73 result agrees with cDNA result.	A	cDNA	60	1 of 1	6	161218365	161218306	6.07	yes	UTR	3	AACATGCTTCGTGTGTCGTGCTTGCCAAATAACCATGTTTGCACGATAATATGATTGTCT	1	247	106	TC282992	NA	NA	NA	754 similar to UP:O54996_MOUSE (O54996) Inositol polyphosphate 5-phosphatase II, partial (3%)	GRMZM2G158972_T01	CAACTAGCCAAGGTCCAAGTGACCATCACGTTTCAGTTTCATTCTCTGGGTAGGGGAGCTGCTGCAGCCGTGTGTATGGCGTCCTCTTCCTCCTCCCTGACGCGGTTATTTATCCCGCCTCACCGAGCGCACCATGAGGCAGCCATGGCCGCTTCGGCCGGCGCCTCTCTGCGTAACGGCGGCGGGATGCAGATGCTGGATCTTGTGATGCAGAGGTGGGCCGAGATGGTGTTGTGCTGCGGCGCGGATTGGAATTGCGTGTCGCAGCTGTGGAACAGGGTGGTGCTGCGCAAGTGGCTAAACATCGGCGCGGGGTCCGGGGATTCCGACTTCAGCGCCGACGAGCACGATACCTCGGAGGGCGAGACCGACCGCGAAGGCATGTCTGGTTTGAATCAT…	cdna|est|omrna	good	6	161218278
44330	gb|TC315230	A_92_P041364	TC315230	GRMZM2G126858	0	88	325	135	343	0.001	0.29	0.025	0.4	Os04g0616700	Hypothetical conserved gene. Hypothetical conserved gene. Protein kinase, core domain containing protein. Similar to H0525G02.12 protein.	5e-17	LOC_Os04g52640	SHR5-receptor-like kinase, putative, expressed	9e-17		A_92_P041364	sense gene model	cDNA and EST results agree. B73 result agrees with cDNA result.	A	cDNA	60	1 of 1	10	142432094	142432035	10.06	yes	UTR	2	GTCAAGCACTCAAGCCACAGATTGTTTTCTTGGAGATCCACCTTTAAAGGCCCCATTATT	1	6	81	TC315230	TTGAACCCTAAGATTCGGGATTTCGGGCTCGCCAAACTTTATGACGATAAAAAGACACATGTTAGCACAAAAGTTGCTGGTACATTATTATTGCTGGAAGGCCGAACTATGATGGTAAGCTTGACCAAGACATGGCTTATCTTTTAGAATGGGTCTGGCAACTTTACGAGGAAGACCATCCGCTGGACATTGCGGATCCCAAGCTCACAGAATTCGATAGTGTCGAGTTGCTCCGTGCCATCCGCATCGCCCTCCTCTGCATCCAGAGCTCACCTCGTCAAAGGCCATCCATGTCGAGAGTGGTGTCAATGCTCACAGGAGACAGCGAGGCGCCTGAGGCAGTGTCCAAGCCTAGCTATGTTGCCGAATGGCAGAGCAACACTGAAGGGACGTCAAGCT…	-	-	782 unknown	GRMZM2G126858_T02	ATGGAGAGTGCTTTTAAGCAAATGAAAGGGGAATTTGTTGGTTTGCTAATTAGAAGGGAGGTTATGCAGGGCAGGTTCTCCTCATTTCTGCTTTTTTGGGTCGAACCACGTGGAGTAATACCTCTGGAGCTCAGTGGCTGCATCAGCCAGGTGTGGTCGCCATGGTTCAAAGGCGACCCGTGCGTCGGCGCGGCCACGGACGGCACGTCCATCTACGCCGACAAAATGAACCCGGGCATCAAGTGCGACTGCTCCGACCACAACAACACCATCTGCCACATTACCGAGCTGAAAATGAACAAACTGGATGTGGTTGGTCCTATACCTGAGGAGCTGAGGAACCTCAGCCACTTGACAACTCTGAATTTACAACAGAATTACTTAACAGGGCCTTTGCCA…	abinitio	good	10	142431765
31948	gb|TC313807	A_92_P029792	TC313807	AC194970.5	0	909	3134	1412	13277	0.004	0.29	0	0.11	Os07g0580900	Similar to GGDP synthase. Similar to GGDP synthase.	1e-76	LOC_Os07g39270	polyprenyl synthetase, putative, expressed	2e-76		A_92_P029792	sense gene model	cDNA and EST results agree. B73 result agrees with cDNA result.	A	cDNA	30	1 of 1	2	207237024	207236965	2.08	yes	(partially) outside gene model	2	GCCAACTATATCGCCCATAGGCAGAACTGAGAATTTGAGGTGATTGCGTACTCTATTGTC	1	79	25	TC313807	CACGGAGTTCGACTTCAAGGCGTACATGGGGGAGCGCGCGGTCGCGGTGAACCGGGCCCTGGACGCGGCCGTCCCCGCCGGGGAGCCCCCCGCGGCGCTGCACGACGCGATGCGTTACGCGCTGCTGGCGGGCGGGAAGCGCGTGCGCCCCGCGCTGTGCCTGGCCGCGTGCGCCGTGGTGGGCGGGCCGGAGCCCTGGGCCATGCCGGCCGCGGCGGCCGTCGAGATGGTGCACACCATGTCGCTCGTCCACGACGACCTCCCCTGCATGGACGACGACGACCTCCGCCGCGGCAAGCCCACCTGCCACGTCGTCTACGGCGAGCCCATCGCCGTCCTCGCCGGGGACGCGCTGCTCTCGCTCTCCTTCCACCACATGGCCAGCGTCGGGTCCTACCC…	-	-	745 similar to UP:Q94ID7_HEVBR (Q94ID7) Geranylgeranyl diphosphate synthase , partial (47%)	AC194970.5_FGT001	ATGGCCATGTCGTTCCACTTCCACCCGCTGGCCGCCTCGCGCGTCCACTTCTCCCCACTCCCGTTCGCCGCCGCCGCGGGGGCGCCCTCCCCCTCCTCCTCCGTCGCCATCGCGGCGCACCACCAGCACGGTCGCCGCCGCTTCTCCGCCATCGTGGCCACGGCGGCCGCCGCGTCGGCGGCGACCACGGAGTTCGACTTCAAGGCGTACATGGGGGAGCGCGCGGTCGCGGTGAACCGGGCCCTGGACGCGGCCGTCCCCGCCGGGGAGCCCCCCGCGGCGCTGCACGACGCGATGCGTTACGCGCTGCTGGCGGGCGGGAAGCGCGTGCGCCCCGCGCTGTGCCTGGCCGCGTGCGCCGTGGTGGGCGGGCCGGAGCCCTGGGCCATGCCGGCCGCG…	abinitio	good	2	207236995
10278	gb|TC300823	A_92_P009390	TC300823	GRMZM2G113794	0	891	3114	2063	18455	0.004	0.29	0	0.11	Os07g0503550	Hypothetical gene.	3e-54	LOC_Os07g32020	UDP-glucoronosyl and UDP-glucosyl transferase domain containing protein, expressed	6e-54		A_92_P009390	sense gene model	No EST. cDNA result. B73 result agrees with cDNA result.	A	cDNA	59	1 of 2	2	201967107	201967166	2.07	no	CDS	1	GGTGCACCCGGGAAAGTGATGCCCACAGAGTTCAATCAGGAGGCTCTGTCCCCCAGCCAT	1	206	16	TC300823	NA	NA	NA	2048 unknown	GRMZM5G858373_T01	GCTTGGTTAACATTTTTTTTATAAATCTGAAAATATGATGAGCACGAAGCCAAATACAATATTTATTTTAAAATAGAAGAAATATACTGTCTATATTCTAAAATAATTATCGCTATAATATTTATGTTAGATAAATTATTTGAGCATTATATAGAGAACTCATAAAAAATATTATTTAACTTGCTCTAAAAACAGAGAACTCATAACAGAATACATGTACACCATTGGATGGCTGGTGGACAGAGCCTCCTGATTGAACTCTGTGGGCATCACTTTCCCGGGTGCACCGCGCCTTCGACGAGCGCATCACAGAGCCTCTGCAACGACATGTTCGATGATCCGCCCTCCTCCATTGCCTTCCGGCACGCGGCTTTTATCTCCATGACCTTGTCCCTAACC…	est	good	2	201965250
10278	gb|TC300823	A_92_P009390	TC300823	GRMZM2G113794	0	891	3114	2063	18455	0.004	0.29	0	0.11	Os07g0503550	Hypothetical gene.	3e-54	LOC_Os07g32020	UDP-glucoronosyl and UDP-glucosyl transferase domain containing protein, expressed	6e-54		A_92_P009390	sense gene model	No EST. cDNA result. B73 result agrees with cDNA result.	A	cDNA	59	2 of 2	2	201967107	201967166	2.07	yes	UTR	1	GGTGCACCCGGGAAAGTGATGCCCACAGAGTTCAATCAGGAGGCTCTGTCCCCCAGCCAT	1	206	16	TC300823	NA	NA	NA	2048 unknown	GRMZM2G113794_T01	ATGGATCACCATGCCATGTGCTATGGAAGCAAACGGATAAGCTTGAGTCCTGGACAAAAACCAAAGCTTCCGCAAACGTCTTCTCTCATCGTCGCTGCTCCAGCCCAGAAGCAAAGAACTGAACAGGGTACCCTCAACAGAAACATCGAAAATCGGTTTGGTGTCAAGATTAGGGTTGTCTACTGCAGCCCTGCTCTTACCTACCAAAGCCGCTCCAATGATGAACTCGCTTGTATCATTACTTCGTTAGCCACTTCCCTCACACATCCTGTTTCTTGCCGCACTAGAAACGTCGATCCAGCAATGGCTGCTACCCCGACCATCGTTCTGGTGCCCGTCTGGGGCATTGGCCACTTCGTACCAATGCTCGAGGTCGGCAAGCGGCTGCTCGCACGCAGC…	abinitio|cdna|est|omrna|protein	good	2	201964830
24779	gb|TC282271	A_92_P023039	TC282271	GRMZM2G435338	0	104	378	67	598	0.002	0.29	0	0.11	Os01g0204000	Conserved hypothetical protein. Hypothetical conserved gene.	6e-123	LOC_Os01g10690	POLD3 - Putative DNA polymerase delta complex subunit, expressed	1e-122		A_92_P023039	sense gene model	cDNA and EST results don't agree. B73 result agrees with cDNA result.	B	cDNA	60	1 of 1	1	63008523	63008464	1.04	yes	CDS	2	CTGTTCTCTGCAGCGAGCCTGGTCACTGTGCTGTTCGTGGCAAAGCTCGTGCCTGAAACT	1	121	83	TC282271	CGCGCGCCCTGTTCTTCGTCTATCTCTCTCCCGACTCGGAAGGAAACCCTAGGCGCCACGCTAGGGTTCTCGAACCTTCGCTCCCCACCCCCCGATTCGGAAGCCCTAGCCTGGAAGGTTCCGGGACCTTCTGGCGCGGGAGGATGGCGGTCGTGGACCAGTCGCTGCTGCCCCAGATCCATGCCCTCTTCTCCGACCCGCTTCGCGTGGTTTCGTACAAATGGCTCAGTCGGAACTTCTCTGTGTCATCAAATGATGCCAAGAGGTTGCTTCAGGACTTTGTCAACAAACATGGAACTGACCTCCAAGTGATTTACAGTGTGTCGGGGTGGTTGAAGAGCAATCCCCAAAACTATTGTGTAAAGCTCATTTCAGGCCCAAAACTTGAAGAAGCAAGGC…	-	-	1569 similar to UP:Q5QNL2_ORYSA (Q5QNL2) DNA polymerase delta p66 subunit-like, partial (53%)	GRMZM2G109221_T01	GGCTGCAACGCTCCCTTCACCAGCCGCAGGAGCATCGCCGCTGCTGCTCCACTGCAACGCCGCCCCTTCCGTCTCCTTCCGCCACCGCAGGCGTTGGCAGCGGCCGGCTGCTACACGGCACGATGGCCGCGTCGCGCAGCTGTTGCTGCCGGTCGCGCGCCGCTGGCTGCCGGCAGCAGCGCCTCCCGGAGTCAATGGCGCGCGCGGAGGCATTGCGGCGTCGGGGTCAGGGGCAGGGGCAGTGGCTGGGGAGGCGCCGTACAGAGGCAACGAGGGGCAGGGGTCGCTGTGGATGGTCTTCCTCGCCACGGCGGTGGTCGTGTGCGGCTCCTTCGAGTTCGGCACCTGTGTCGGGTATTCTGCGCCGGCTCAAGCTGGAATTGTGAGCGACATTGGGTT…	est|mrna	good	1	63008170
8394	gb|TC289611	A_92_P007624	TC289611	GRMZM2G142437	0	796	2773	618	3183	0.003	0.29	0	0.19	Os07g0691200	Similar to D-alanine--D-alanine ligase B (EC 6.3.2.4) (D-alanylalanine synthetase B) (D-Ala-D-Ala ligase B). Similar to predicted protein. Similar to predicted protein. Hypothetical conserved gene.	0	LOC_Os07g49110	D-alanine--D-alanine ligase family, putative, expressed	0		A_92_P007624	sense gene model	No EST. cDNA result. B73 result agrees with cDNA result.	A	cDNA	60	1 of 1	2	218036865	218036924	2.08	yes	UTR	1	AGGTGCTGCTGATTGAAGTCAACACTGTACCTGGGATGACTCCATCCACCGTGCTGATCC	1	217	44	TC289611	NA	NA	NA	2562 similar to PRF:NP_974258.1:42572325:NP_974258 D-alanine--D-alanine ligase family (Arabidopsis thaliana), partial (34%)	GRMZM2G142437_T02	ATGCTGCTCTCGCGTCCCCAAACCCTGCCCCTGCCCCGGGCCCGGCTCTCTTCCCCGACCCTTCGCCACCTCCGCGCCCTCGCCGCGCCGCTCCGCGCGCTCGTCTCGTCCCCGCCACTAGGGTTCACGTCCGCGGCGCGAGGCCCCGCTCCGCTCCGCGCGGCGGTGTCCGAGTCCGATCGCGAGCAGCGGGAGGCTGGGGTGGAGGCGGGGGAGCAGGGGAGGCCGCTCCGCGTCGGCCTCGTCTGCGGCGGGCCCTCCGGCGAGAGGGGCGTCTCCCTCAACTCCGCGCGCTCGGTGCTGGATCACATCCAGGGAGAGGATTTGGTCGTCTGCTGCTACTACATTGACTGTGCTATGAAGGCCTTCGCGATATCTCCTGCGCAGCTATATTCCAAC…	est|omrna|protein	good	2	218027644
11111	gb|TC280155	A_92_P010189	TC280155	GRMZM2G101875	2e-117	1784	6008	1772	4614	0.002	0.29	0.017	0.39	Os05g0132100	AMP-dependent synthetase and ligase domain containing protein. AMP-dependent synthetase and ligase domain containing protein. Similar to cDNA clone:001-200-C01, full insert sequence. Similar to cDNA clone:001-200-C01, full insert sequence.	3e-79	LOC_Os05g04170	AMP-binding enzyme, putative, expressed	6e-79		A_92_P010189	sense gene model	No EST. cDNA result. B73 result agrees with cDNA result.	A	cDNA	60	1 of 1	10	85189278	85189219	10.03	yes	CDS	5	ACACCAAGAAAACACAATGAAGTGGGCAGAGTCCAATGGCTACAAGGGTTCTTTTGATGA	1	201	50	TC280155	NA	NA	NA	594 unknown	GRMZM2G101875_T02	CTCCCATCGCCAGGGCGTCGGAGCGAGCTCATTCTCAACTCGACTCAAGAGCTCTGCCTCCTCCATCTTCCCTTCTCTGGCCTCCGGAGCCACGCTGATCAGAGATGGAGGCGAATCCGAAGAACACCTTCACGATCAAAGTGGAGGACGGGAAGCCCGGGAAGGACGGCCGGCTGGCGGTCGGACCGGTGTTCCGGAGCGTTCTGGCCAAGGATGGGTTCCCGCAGCTTGAGCCTGACATGAAGACATCATGGGACGTGTTCAGGGTAGCAGCAGTCAAGTATGCCGACAACCGGATGCTCGGATGGCGTCCGTTCAAAGATGGAGTGCCAGGGCCCTACTTGTGGAAATCATACAAGGAGATCTACGACGAGGTGCTGCAAGCAGGCTCTGCGTTGC…	cdna|est|protein	good	10	85188397
5035	gb|DR824956	A_92_P004452	DR824956	GRMZM2G128504	0	470	2018	763	11065	0.001	0.29	0	0.07	Os10g0332000	UDP-glucuronosyl/UDP-glucosyltransferase family protein.	1e-66	LOC_Os10g18510	UDP-glucoronosyl and UDP-glucosyl transferase domain containing protein, expressed	2e-66		A_92_P004452	sense gene model	cDNA and EST results agree. B73 result agrees with cDNA result.	A	cDNA	52	1 of 1	4	32603536	32603483	4.04	yes	CDS	1	GCCCCGCAACTTCGCCATGTTTGTTCAGGCAATGAAAAGGCGGGAATCAATAGATTCCCA	1	237	131	DR824956	CCAATCTATATACATATATAAAACACATACATTAATTATTCTGGGAATCTATTGATTCCCGCCTTTTCATTGCCTGAACAAACATGGCGAAGTTGCGGGGCGACCAGCCCCCACGGGGGACGCTCCCACGCGCAGCCCTTTTCATGGCCTCCACCCTCTCCCTCATGCCGGCGTCACCCATCAACTCCTCCACCCTACTGGCGATGGGCTCCTTGGGGACGACCCCCGACTCATCGGCCTCGGCCGGGAGCCCGACCTTCCAAACGTCGCAAATGTACGCCTGGTTGACGAACTGGTCGGGGAAGTAGGGCCAGGCGAGGAAGGGCACCCCGTTGCGGACGCCCTCCATGGTCGAGTTCCAGCCGCAGTGCGAGACGAAGCACGCGACCGCAGGGTGCG…	B73	ZM_BFb0067A13.f ZM_BFb Zea mays cDNA 3', mRNA sequence.	628 weakly similar to UP:Q9VDR7_DROME (Q9VDR7) CG12249-PA, isoform A, partial (3%)	GRMZM2G128504_T02	GCTTCAGTGAGTGAGTGCGTAAAAGTAGCAAAAGATACCGGCCGTGCGCAAGACCGAACTAATCGCCATGGCGCCTCCGTCCCCACATGCGCTCGTCATCCCCTACCCGGCGCAGGGCCACGTGATACCCCTCCTGGAGCTCGCCCACGCGCTGGTCGACCGGGGCTTCACCGTCACCTTCGCCAACTCCGAGTTCAACCACCGCCGCGTCGTGGCCGCCGCCATGCCGGAGTCGGAGTCGCCGACGCTGCTGGGCCGGAGGGGGATCCGGCTGGTGGCGGTGCCGGACGGCATGGGGCCCGGGGAGGACCGGAACGACATCGTCAGGCTGACCCTGCTCACGGCGGAGCACATGGCGCCTCGGGTGGAGGACCTCATCAGGCGCAGCCGCGACGGCGA…	cdna|est|protein	good	4	32603392
23595	gb|TC302070	A_92_P021914	TC302070	GRMZM2G068294	0	238	862	346	950	0.002	0.28	0.007	0.36	Os05g0365000	Conserved hypothetical protein.	2e-119	LOC_Os05g30190	phytochrome A-associated F-box protein, putative, expressed	4e-119		A_92_P021914	sense gene model	cDNA and EST results agree. B73 result agrees with cDNA result.	A	cDNA	59	1 of 1	8	87544429	87544370	8.03	yes	UTR	1	AATTATGCGTGCCTGCATATAGCAATCCGGATTTTCGTCATGTTTTGATACACGTGGGAT	1	128	71	TC302070	CTTTGATCCCAAACAAGCCCTAACAGCTGCCAACAAACACTGCAGGCGCAACGGGCGTCCACACGTTGCAACCGCACAAAATAATTGGTGTAGCTAGATTACATCACCACCACAAAATCCTCCACCATCCAAAACACCAATCCCCAGTTCGCCACCGAATATTATCAAAAGAAAAAAAAAGATCGCAGCCGAAAGGAAGGGGAAAAAAGGACCAAATAAACAATCCACTGTCTCCTACCTCCGCGGAAGCATCAAACAAATCACCCTGCCGATCGCCATGGACGAACAGCAGGCGGAGGAGGGCGAAAGCGCGCGCGTCAAGAGGACGCCGGAGGAGGGGTCGTCGCCGCTGTCCGCTCTGGCGGATGACGTGCTGCTACAGATCCTGGGACGGCTCGA…	-	-	1647 similar to UP:EID1_ARATH (Q8LEA8) Phytochrome A associated F-box protein (Empfindlicher im dunkelroten Licht protein 1), partial (44%)	GRMZM2G068294_T01	CTTTGATCCCAAACAAGCCCTAACAGCTGCCAACAAACACTGCAGGCGCAACGGGCGTCCACACGTTGCAACCGCACAAAATAATTGGTGTAGCTAGATTACATCACCACCACAAAATCCTCCACCATCCAAAACACCAATCCCCAGTTCGCCACCGAATATTATCAAAAGAAAAAAAAAGATCGCAGCCGAAAGGAAGGGGAAAAAAGGACCAAATAAACAATCCACTGTCTCCTACCTCCGCGGAAGCATCAAACAAATCACCCTGCCGATCGCCATGGACGAACAGCAGGCGGAGGAGGGCGAAAGCGCGCGCGTCAAGAGGACGCCGGAGGAGGGGTCGTCGCCGCTGTCCGCTCTGGCGGATGACGTGCTGCTACAGATCCTGGGACGGCTCGA…	cdna|est|omrna|protein	good	8	87544180
27262	gb|TC293607	A_92_P025371	TC293607	GRMZM2G110881	0	147	523	113	1024	0.002	0.28	0	0.12	Os03g0818200	NAD(P)-binding domain containing protein.	2e-113	LOC_Os03g60380	cinnamoyl CoA reductase, putative, expressed	3e-113		A_92_P025371	sense gene model	No EST. cDNA result. B73 result agrees with cDNA result.	A	cDNA	60	1 of 1	5	2594205	2594146	5	yes	UTR	1	TTGTGATAAAATAAAGCAGATTTTCTGTTGCATTTGGCCCTTCAAAGCATCCGTGGTGGT	1	106	48	TC293607	NA	NA	NA	1349 weakly similar to PRF:NP_200657.1:15237678:NP_200657 cinnamoyl-CoA reductase family (Arabidopsis thaliana), partial (66%)	GRMZM2G110881_T01	CCTTGAGAAAATGGAGTTTCTAAACTAGTTCTTATCTTTTTTTCCCAGTTTTATCCTTAGAGGGCAGATGCTGCTGCAGCTCAAGATAGCCACACACACAGACAGTGACACACTTAAGAGCTCGAGATCTCACTCTCCTCACCTCAGCTCTCAGAGAGGAAGGACACTGCGGCCGGGCGATGGCGAGCGTGGAGGGCAAGAGGGAGACGGTGCTGGTCACCGGCGCCAGCGGCTTCATCGGATCGACCCTCGTCGGCCTCCTCCTCGACCGCGGCTACAACGTCCACGCCAGCGTCCTCAACCCCGATGACAAGGCGGAGACGGAGCACCTGGTCGCCCTGGGCGCCGGCGCCGGCGAGGGCCGGCTGCGAGTCTTCCCGGGCGACCTCCTCGACGGCG…	cdna|est|omrna|protein	good	5	2594137
34036	gb|TC306672	A_92_P031766	TC306672	GRMZM2G007810	0	1650	5789	3161	73169	0.002	0.28	0	0.05	Os03g0654400	Similar to Cationic amino acid transporter-like protein.	2e-44	LOC_Os03g45170	amino acid permease, putative, expressed	4e-44		A_92_P031766	sense gene model	No EST. cDNA result. B73 result agrees with cDNA result.	A	cDNA	59	1 of 1	5	15702155	15702214	5.03	yes	(partially) outside gene model	4	AGAAAGACCGAGCGGATGACAGTTACTTAAAAGGTGGTTGTCCATCAGCTGTAGAAAATT	1	66	100	TC306672	NA	NA	NA	902 weakly similar to PRF:NP_187022.2:22330822:NP_187022 amino acid permease family protein (Arabidopsis thaliana), partial (20%)	GRMZM2G007810_T02	AGATACCATAAGAACGCACGCGAGTGGCCAGTGGGAACCAGGAAACAAGTGAGAGGGGGAAGCTGCGGCCGACGGCCGAGCTCTTGCCGTCCCTATCCACCCCTCTCGGCTCTCGCCCTCCTCTCTGTCTTTCGCTCCGTCCAGCCGCCGCGTAAAATCCGCGGAACCAGATGCCCTTATCCGCCCTCTGATCGAATCCGGCCAGAAAGGCCGGTTCTTTGTCGTCGTCCTCGGCATCGCCGGCGACCTTGATGGCACTGGAGGCGGGTAGCAGCGGCGGCGGCGGGAGGGGATGGGGTGGCAGGTTCCGAAGCCTGATGCGGCGGAAGCAGGTGGACTCCGATCGGGTCCGCGCCGAGGGCCAGCCGCAGCTCGCCAAGGAGCTCAACGTGCCGGAGC…	cdna|est|omrna|protein	good	5	15696662
12925	gb|TC282228	A_92_P011887	TC282228	GRMZM2G163749	0	4500	16125	7427	26837	0.002	0.28	0.002	0.28	Os02g0779200	Similar to Subtilisin-like protease (Fragment). Similar to Subtilisin protease (Fragment).	0	LOC_Os02g53860	OsSub22 - Putative Subtilisin homologue, expressed	0		A_92_P011887	sense gene model	No EST. cDNA result. B73 result agrees with cDNA result.	A	cDNA	60	1 of 1	5	212027465	212027405	5.08	yes	UTR	1	GGTTGTGGTGGACCAATGGACCATGCTTGCAGCTCTCTCTTTTCATTTAGGGGTAGGTTG	1	190	162	TC282228	NA	NA	NA	2796 similar to UP:Q9LVJ1_ARATH (Q9LVJ1) Cucumisin-like serine protease ^subtilisin-like^protease^(At3g14067),^partial^(70%)	GRMZM2G163749_T01	CACATTGCGCGGGTCCACACTTGTTTTATATGATTCTCCAAAACCAACCCCCACGGCCGCATTGACCAATCTGCTCCGGGCACCATGGAGAGGATCAGTGGCCCGCGCCTCGCTGTCCTGCTCGCTCTCGCCGTCTTCACCGCCGTCGCCGCAGCGGCCACGGACGAGGTGCGCGCGCAGTCCACCTACATCATCCACCTCGCCCCAGGCCACCCGGCGCTGTCCGCAGCGCGCGTCAACGGCGGCGACGAGGCGGCCCTCCGCCGCCTCCTCCCGCGCCGCCTGCGCGCGCCGAGGCCGCGCGTGCTCTACTCCTACCAGCACGCTGCCACGGGCATCGCCGCGCGGCTCACGCCCCAGCAGGCGGCGCACGCCGCGGCCGGGGAGGGCGTCCTGGCC…	cdna|est|omrna|protein	good	5	212027167
24460	gb|TC280816	A_92_P022736	TC280816	GRMZM2G162486	6e-122	673	2436	1702	4331	0.001	0.28	0.017	0.4	Os03g0283100	Similar to In2-1 protein. Similar to In2-1 protein.	4e-142	LOC_Os03g17470	IN2-1 protein, putative, expressed	6e-142		A_92_P022736	sense gene model	No EST. cDNA result. B73 result agrees with cDNA result.	A	cDNA	60	1 of 1	9	138754038	138754234	9.06	yes	CDS span intron (size=132)	2	CGTCACAAAGGGCAGACCCAACCTTCAGAAATTCATCGAGGAAGTGAACAAGATCGATGC	1	123	41	TC280816	NA	NA	NA	1180 similar to UP:Q9M578_ORYSA (Q9M578) XIG, partial (95%)	GRMZM2G162486_T01	TCACCTGCACCGCGTTCGCGTCCAAGTCCAAGTGAGGCCGGCCGCCGTTGGGCGGGCCCAGGACGGCTGTAGACCTGTACATGTCATCCAATCAATCCGTCACACGATTCAGACTGCATTCACTCACCTCCGGCGGCCTCCCACGAAGAATTCGCTCGCTTTCCCCGGTTGCCCGTCACCACTGACGCCCGCCTCCCCCGCGGCCCTTCCCATCGCCGCGTATAAAGGTTCGCTGCCGGCAACGAGAAGATGCAGCTCACCGCCACCTCCACGCTCGAAGCTCCTCCCGAACCGGCCGCATCGCCGCCATGGCAGCCGCCGCTCCTGCAAGCTCCGTGAAGGAAGTGCTGCCGTCTCCCCTGACCTCCGCCTCCGAGCCCCCTCCCCTTTTCGATGGCA…	cdna|est|omrna|protein	good	9	138752306
7124	gb|TC294608	A_92_P006429	TC294608	GRMZM2G332259	0	3438	15579	2179	15930	0.001	0.28	0	0.16	Os01g0257100	Rapid ALkalinization Factor family protein.	1e-63	LOC_Os01g15320	RALFL9 - Rapid ALkalinization Factor RALF family protein precursor, expressed	3e-63		A_92_P006429	sense gene model	No EST. cDNA result. B73 result agrees with cDNA result.	A	cDNA	60	1 of 1	3	36592766	36592707	3.04	yes	UTR	1	ATTGTCGTCCGTCGATTATTGTGGTGCAGTGGAGATGTGTCTGTGCTGTTGCTAGCATCC	1	225	33	TC294608	NA	NA	NA	811 GB:AAG53487.1:12407397:AF220033 tripartite motif protein TRIM7 (Mus musculus), partial (8%)	GRMZM2G332259_T01	ATGCACACACACCGACTGCCTTCAACTGCCACTGCCGCTGCAAGCGTCGAGATCACGCCGCCCGCCCGCTACTCCTTCGTTGCTACTACGTGTACACAGGAGAGGAGACAGGCGAATAAGCGATGGGCCCGCGTGTGCCGCCTCCGACGCCCGATCGAGCGCAATGATCAGGTGGTGACTGACCGCGTCGCGAGGCTTTTATATGTACGTTGATCGATCGAGACCTGACCAGGCAAGAGGCAACGGTCGCTGTCAATCCCCCACCTACTGCCGACGCGACATCTCTCCCTCCCTTTCTCATCGCCGGTCCTCTCGCGCGCCCTCACCTACTGCCGTCCGCTCGTCCCGCCATTGCCATGACCCATGTTATAACACCCCCCATTCCCACCCCTCATTCTC…	cdna|est|omrna|protein	good	3	36592591
27204	gb|TC304985	A_92_P025317	TC304985	GRMZM2G174799	0	518	1573	1442	14515	0.001	0.28	0	0.12	Os09g0482780	FAS1 domain domain containing protein.	3e-155	LOC_Os09g30486	fasciclin domain containing protein, expressed	5e-155		A_92_P025317	sense gene model	No EST. cDNA result. B73 result agrees with cDNA result.	A	cDNA	60	1 of 1	7	132081089	132081030	7.03	yes	UTR	1	AGCAGGCTGCTTGATTCTCCAGTGGTGAGGAGACTTGTGGTTGTGGGTCCGTTCTTGCCA	1	106	164	TC304985	NA	NA	NA	1321 similar to UP:FLA7_ARATH (Q9SJ81) Fasciclin-like arabinogalactan protein 7 precursor, partial (49%)	GRMZM2G174799_T03	AACCAGATCAAATCGGCTAACTACATATACTTCGTGCGTGATCTCGTCAGGGCAGGGGCTTGCATCAGAGAAGGTAGTAGAGAGGATCAGGTGCGCGAGACAGACGCTGCAATGATGGAGTCCAAGGCAGCAATTATTCTTGCCGCGGCTGTACTGGCCGTCCTCTTCGCCCCGGCATTGGGTCAGAAGAGCAGCCCGCCGGCGCCGGCGCCCATGTCGCTGCCGCCGACCCCGGCACCGGCGCCGGCGCCGCACTACGTGGACCTCGCGGAGCTCCTGAGCGTGGCGGGCCCGTTCCACACGTTCCTCAACTACCTGGAGAAGAGCAACGTGATCGAGACCTTCCAGGGGCAGGCCAACAACACCAAGGTGGGCATCACCGTGTTCGTGCCCAAGGAC…	cdna|est|protein	good	7	132080811
18701	gb|TC280670	A_92_P017303	TC280670	GRMZM2G039983	1e-153	123	452	110	3210	0.001	0.28	0	0.05	Os11g0592600	Targeting for Xklp2 family protein.	8e-78	LOC_Os11g38010	targeting protein for Xklp2, putative, expressed	1e-77		A_92_P017303	sense gene model	cDNA and EST results agree. B73 result agrees with cDNA result.	A	cDNA	60	1 of 1	4	9589386	9589327	4.02	yes	UTR	3	CTTGTGGATTTGGTGTAGATAATAATATAAGTTATGGTGACGACGAACGAACAGGGGCTG	1	156	170	TC280670	CTCGCGTATTCCCGCTCGACACCGCTGGACGCCCCGCGCCCGCGCGAAAGCAGGACCTTGATTCTGTCCCTGGCGATACCATGGATGTGTCCTACGAGAAGTGTGCTGATCCGTCGAACTCGGACCTGCCTAGCGCTGTTGTTGATGCTGAGCGATACGACGATGGCGGCTCCGAACACCTGGGATCTGCTGTAGTAGAGGGAGCTATTGGAAACGAAGGGAATTCGGGGACCGAAAGTTCCGAGCAGACTGGTGATGAGCGCGCTGGAGGAGGTGAAGGCTCTCCTGTTGATGTCGAAAACAGCGCTGATAAACAAGAGAGCCAGGAGACGACGGTTCCGATGGAAGAAACAGAAACGAGCGACGGCACCTCGATCACGTCGATGGAGGATGCCCTGG…	-	-	958 similar to UP:Q7XYW3_BRANA (Q7XYW3) Seed specific protein Bn15D14A (Fragment), partial (34%)	GRMZM2G039983_T02	CCCCCGCTTCGCCTACTCCTGCTCCTCCTCCTCCTCCGCCTCCCCCTCCCTCCTACAAATAGCCACCACCACCACAGTGACGCAGCCGCCGCCGCAAACGTCGCCCCCGACCGAAGCCTAGCCACCACCAGCAGCACCAGCAACCTCGCGTAGCAGCGCTCGACACCGCTGGACGCCCCGCGCCCGCGCGAAAGCAGGACCTTGATTCTGTCGTTGGCGATACCATGGATGTGTCCTACGAGAAGTGTGCTGATCCGTCGAACTCGGACCTGCCTAGCGCTGTTGTTGATGCTGAGCGATACGACGATGGCGGCTCCGAACACCTGGGATCTGCTGTAGTAGAGGGAGCTACTGGAAACGAAGGGAATTCGGGGACCGAAAGTTCCGAGCAGACTGGTG…	est	good	4	9589010
10101	gb|TC306650	A_92_P009226	TC306650	GRMZM2G144196	0	126	457	113	504	0.001	0.27	0	0.29	Os08g0242800	Similar to Sigma factor SIG6. Similar to Sigma factor SIG6.	1e-173	LOC_Os08g14450	RNA polymerase sigma factor, putative, expressed	2e-173		A_92_P009226	sense gene model	cDNA and EST results agree. B73 result agrees with cDNA result.	A	cDNA	60	1 of 1	5	649504	649563	5	yes	CDS	2	CCCTGGACAAGCTCAGAAACAGCATCTCAGCACAGGGCTTCCACGTCTACTTTGATTTGC	1	207	30	TC306650	AACTGTGCTGCCTGCGTGTGTGTCTTCTTTCTTGCCTCTCCCTTCTTCAACCTTTGCTAGCTTGCCAGGGAGGGAGTCCATGAATTCCAGCAGAAGCCTCCTCTCTTCGCCCCTCTTTGCTAGCTCGTCTCCAAACTTCAGGAGCAGTGCTTCCGTCTCCTCCTCCCCATCCCCATCCCGCACCACAGTTCCAATGATACATGACACCAGCAGCAGCAGAGCATCCACGGCGTGCCACTACTCGCCGTCGCTTGTGGCAGAGGAGCAGCTTCACGGCTCCAAAGACACCTTGACCTTGAAGGGCGAGAAGGCTTTGCTCGAGTTGCTTCTAGGCATGGCTCTGGACCAGCACGTTGACGGCAGGAAGCTCATTACCCAACAGGAGGCTGAGGATAGTGA…	-	-	1930 homologue to UP:Q9ZPL0_MAIZE (Q9ZPL0) Sigma factor SIG6, complete	GRMZM2G144196_T03	GGGAGTGCCAATGCCTCCAGCCCAGCTTGCCTGCCACCTGGTCTTGACCCTCTCCTGGATAGGAGGAGCAGCAGCCAGAGGGACATCAAACTGTGCTGCCTGCGTGTGTGTCTTCTTTCTTGCCTCTCCCTTCTTCAACCTTTGCTAGCTTGCCAGGGAGGGAGTCCATGAATTCCAGCAGAAGCCTCCTCTCTTCGCCCCTCTTTGCTAGCTCGTCTCCAAACTTCAGGAGCAGTGCTTCCGTCTCCTCCTCCCCATCCCCATCCCGCACCACAGTTCCAATGATACATGACACCAGCAGCAGCAGAGCATCCACGGCGTGCCACTACTCGCCGTCGCTTGTGGCAGAGGAGCAGCTTCACGGCTCCAAAGACACCTTGACCTTGAAGGGCGAGAAGG…	cdna|est|omrna|protein	good	5	647019
28878	gb|TC289804	A_92_P026889	TC289804	GRMZM2G356439	0	1156	4396	1566	3899	0.001	0.27	0.044	0.44	Os04g0678400	Zinc finger, Dof-type domain containing protein.	7e-63	LOC_Os04g58190	dof zinc finger domain containing protein, putative, expressed	1e-62		A_92_P026889	no result	No valid cDNA / EST result. No valid B73 result.	D	no result	NA	NA	NA	NA	NA	NA	NA	NA	NA	GTTCAGTTCAGTTCCTAGCATGCAGAGCTCTCACAATTCTCCTATGTCGCCTCCACTGTT	1	97	45	TC289804	NA	NA	NA	1050 similar to UP:Q5QIT7_ORYSA (Q5QIT7) Dof28, partial (47%)	NA	NA	NA	NA	NA	NA
35496	gb|TC311200	A_92_P033153	TC311200	GRMZM2G475536	2e-08	510	1901	527	1336	0.001	0.27	0.024	0.41	Os08g0433200	Conserved hypothetical protein.	9e-128	LOC_Os08g33640	expressed protein	2e-127		A_92_P006734	no result	No valid cDNA / EST result. No valid B73 result.	D	no result	NA	NA	NA	NA	NA	NA	NA	NA	NA	CATACTTCACGGGGAGACATCAGAAAATATTTGAGATGGGCAGACTATACAATGATTGCC	1	223	71	TC311200	NA	NA	NA	1410 unknown	NA	NA	NA	NA	NA	NA
35496	gb|TC311200	A_92_P033153	TC311200	GRMZM2G475536	2e-08	510	1901	527	1336	0.001	0.27	0.024	0.41	Os08g0433200	Conserved hypothetical protein.	9e-128	LOC_Os08g33640	expressed protein	2e-127		A_92_P033153	no result	No valid cDNA / EST result. No valid B73 result.	D	no result	NA	NA	NA	NA	NA	NA	NA	NA	NA	TCCAAAATTTCTGATGGCAGCATCAACATTGCTCCTACCATTTCAACCCCTGATGGTTTC	1	58	69	TC311200	NA	NA	NA	1410 unknown	NA	NA	NA	NA	NA	NA
37287	gb|TC302999	A_92_P034849	TC302999	GRMZM2G159587	0	164	621	334	3090	0	0.27	0	0.11	Os01g0228600	Similar to 2-hydroxyacid dehydrogenase (AGR_L_379p). Similar to glyoxylate reductase.	2e-91	LOC_Os01g12830	erythronate-4-phosphate dehydrogenase domain containing protein, expressed	3e-91		A_92_P034849	sense gene model	No EST. cDNA result. B73 result agrees with cDNA result.	A	cDNA	59	1 of 2	1	140717263	140717204	1.05	no	CDS	2	GCAGGATAGGGCTTGCCATTGCCAAGCGAGTGGAAGGCTTCGGTTGCCCGGTCTGCTACT	1	47	58	TC302999	NA	NA	NA	1019 similar to GB:CAD47810.1:51981288:SSC507733 hydroxyphenylpyruvate reductase (HPPR) (Solenostemon scutellarioides), partial (55%)	GRMZM5G805124_T01	ATGCGTCCCGCTGCCCATGTGCGGTGCCAGGACGACGTTGTCGAGCGCCATGAGCGCCTGCGGCACGTCCGGCTCGGCCTGGAACACGTCCAGCCCCGCGCCGCCGAGGCGGCCATCGGCGAGCGCCGCGACGAGCTCGGGCTCGTCGACGTGCGCGCCGCGCCCAACGTTGACGAGCACGCCCGTGGGGCCGAGCGCCTCGATCACCTCGCGGCTCACGATGCCGCGGCTCTGCTCGTTCAGCGAGCAGGCCACCACGAGGACATCGCTGTTTGCTGCGAGCTGGAGCACCGTCGGGAGATAGATGTAGTTGGGGTACGCATCCTGCCTTGTTCTCTGGTAGTAGCAGACCGGGCAACCGAAGCCTTCCACTCGCTTGGCAATGGAAAGCCCTATCCT…	protein	good	1	140716863
37287	gb|TC302999	A_92_P034849	TC302999	GRMZM2G159587	0	164	621	334	3090	0	0.27	0	0.11	Os01g0228600	Similar to 2-hydroxyacid dehydrogenase (AGR_L_379p). Similar to glyoxylate reductase.	2e-91	LOC_Os01g12830	erythronate-4-phosphate dehydrogenase domain containing protein, expressed	3e-91		A_92_P034849	sense gene model	No EST. cDNA result. B73 result agrees with cDNA result.	A	cDNA	59	2 of 2	1	140717263	140717204	1.05	yes	CDS	2	GCAGGATAGGGCTTGCCATTGCCAAGCGAGTGGAAGGCTTCGGTTGCCCGGTCTGCTACT	1	47	58	TC302999	NA	NA	NA	1019 similar to GB:CAD47810.1:51981288:SSC507733 hydroxyphenylpyruvate reductase (HPPR) (Solenostemon scutellarioides), partial (55%)	GRMZM2G159587_T01	ATTTTAGGCTTCATCTATATAATTAGATTATATTTAATATCATTAATCATCATTCAAACATTTGATACGATAAAGATTAAAATTTTAGTTGTTAGATCCAAAGCCATTCAAAATAAAATAACTGGCCGGCTGCTGCGTTCCAATTCAAATACACAATCAACAGGCACCTGTATATTAATTTTGGTCTCTCAACGATGTCCTCGGAATTGAGCCGCTGGCGACATACATAAGCAACAGCCTAGTCGCCATCTTTTTTGTACCGTACGTGCCTTGCGCCCTTGCCCATCCAAGTCCAACCTCCCTAAACTACTCCTGCGTGCTGCCTGAGCGAGTGAGCGGCGATGGAATCCTTGGGTGTGCTGCTCCTGCACCCGCTCGACACATACCTGGAGCAAGAAC…	cdna|est|omrna|protein	good	1	140716323
11852	gb|TC298673	A_92_P010876	TC298673	GRMZM2G164229	0	36	169	47	173	0.001	0.27	0.002	0.28	Os03g0288000	Similar to Metallothionein. Similar to Metallothionein.	2e-28	LOC_Os03g17870	metallothionein, putative, expressed	1e-27		A_92_P010876	EST	EST result. No valid cDNA result. B73 result agrees with EST result.	B	EST	9e-78	1 of 1	4	1076572	1076527	4.01	no info	CDS overlaps intron	2	CAGCAGATGCAATCGGATCAACCAACATGCATGTAGACACACGTACATGAGCACAAAGAC	1	197	97	TC298673	ATAATAAGAAGTCCGGTTTTAGTATATATATAGTATCAAATCATATCATCGTGGACCAATTAATATATGGTTACAGCAGATGCAATCGGATCAACCAACATGCATGTAGACACACGTACATGAGCACAAAGACTGACGCCAAGCATGCAGAGAGAGAGAGAGAGAGAGATAGCAAACTGAAGAACTCTGTTCCTCTCTCTCTCTCTCACACACCACACAATACCTATGTATGGCAGCCAGCTCGGCCTCGCTTATTATTGTTCAACCACCACCACAAGCTAGATAGATAATAATCATATCCATGGTCGTCGATCGATGTGATCAGCAGTTGCAGGGGTCGCACTTGCAGCCGCTACCGCAGCTGCAGCCGTGGGCGGCCTCGCCGGACTCCGCCGCGGC…	-	-	628 homologue to UP:MT1_MAIZE (P30571) Metallothionein-like protein 1 (MT-1), complete	AC188003.3_FGT011	ATGGGTGTTGCTCGTGGGTCGGTTGGTACCACCATCGGGCGCCGTGACACTTCGAGGAGAAGGGGCGGTGAAGGAAGCATTGGTGCCGACGATGAGGGCGGTGGTCGGAGGCGGAGGAGGCGCGCTGGAGTCGATCTCCTCAAGGATGAGATCATTACAAACGTCGCAGTTGCAGGGGTCGCACTTGCAGTTGCCACCGCAGCTGCAGCCGTGGGCGGCCTCGCCGGACTCCGCCGCGGCCTCGACGAACTCGGGCGCGGCCTTCTTCTCCGGGGCCACGCCGAGGACGACGGTGGCCTGCGCGGCGGTGCTCGTCTCCTCCAGCTTGAGCCGCAGCCGCAGCTTGATCCGCAGTTGCAAGACATCCTCGACCTTGTGGTGCAAAAGAAGCTCGATCTC…	abinitio	good	4	1075878
17427	gb|TC282587	A_92_P016101	TC282587	GRMZM2G078781	0	53	220	69	335	0.001	0.27	0	0.22	Os01g0782800	Similar to Cyclic nucleotide-gated ion channel 4 (AtCNGC4) (Cyclic nucleotide-and calmodulin-regulated ion channel 4) (AtHLM1).	0	LOC_Os01g57370	cyclic nucleotide-gated ion channel 2, putative, expressed	0		A_92_P016101	sense gene model	No EST. cDNA result. B73 result agrees with cDNA result.	A	cDNA	60	1 of 1	6	156881954	156882001	6.06	yes	CDS	4	AACATCTGCGACAGGGTGAAATCCCTCATCTTTCCCAAGGGAGAAACCATCGTGAGGGAG	1	164	167	TC282587	NA	NA	NA	1186 similar to UP:Q4VDM7_HORVD (Q4VDM7) Cyclic nucleotide-gated ion channel 4 (Fragment), partial (68%)	GRMZM2G078781_T01	CCATGCGCATCGTCCAGCCGGGTGCGAGCACGGACGACACGGCCCACGGCGTCTTCATCTCGCCACCAAGGCACCAATCCGGTCACCAGACCGCCTTGGAATTTTTTTTTACTCGTCGGTAGATTCAACGAAAGCAGCAGCGTGTTCGGTCCTGAGTCCTGACGGTGTGTAGTGTATATGGCGCATGCGTGCAATACAGGTGGTGGTGTGGGTTGCGGCGCCGGCGATGATCCGCGCGGGGCTGACGACGCCGGTGATGACGGTGCTGCTGGTGTCGTTCCTGCTGGAGTACCTGCCCAAGATCTACCACGCGGCGCGCCTGCTCCGGCGGATGCAGAGGCAGTCTGGCTACATCTTCGGCACCATCTGGTGGGGCATCGCGCTCAACCTCATGGCCTA…	est	good	6	156878140
32757	gb|TC281251	A_92_P030559	TC281251	GRMZM2G146720	0	2848	10643	4549	20654	0.001	0.27	0	0.23	Os11g0134300	Similar to Serine/threonine kinase.	0	LOC_Os12g03810	CAMK_KIN1/SNF1/Nim1_like.37 - CAMK includes calcium/calmodulin depedent protein kinases, expressed	0		A_92_P030559	sense gene model	No EST. cDNA result. B73 result agrees with cDNA result.	A	cDNA	60	1 of 2	4	186040271	186040212	4.08	yes	CDS	3	CCTTTCCAAGACCTTGAAGGACGTCGTCTGGAAATCCGACGATCTTCAAACGCAACATGC	1	74	107	TC281251	NA	NA	NA	2039 homologue to UP:O24342_SORBI (O24342) Serine:threonine kinase , complete	GRMZM2G146553_T01	CCCCGGTGAACTGGCAACGTCGTCGACTCGACTCGGCGAGCAAACCTGCGTGCGCAGACTCTCCTCCGTATAGCATACGTGCGTGCATCAGCTGCCTGCCTGCTCCGAGGCGCCACCCAGCTCTTCCTCGCCCCAGCAGCCGCTTCCCGAGATCCTTTTCACTTTCACCACCAGGGTACATAGACCGCATCTGCGGTGCTCTGCGCTCCTCGGACTCGATTTGTTGGTTCATCCATCCATGAAACCACAGGACCGAGCGTGGAAACTCCCGGACCGGACATTCCATTTTCCATTCCGAAGGGGGGGTGAGAAGGCGGGGAATGAGTACAACCAAGGTGAAGAGACGTGTGGGCAAGTATGAGCTCGGCCGGACCATAGGCGAGGGCACCTTCGCGAAGG…	abinitio|est|omrna	good	4	186039873
32757	gb|TC281251	A_92_P030559	TC281251	GRMZM2G146720	0	2848	10643	4549	20654	0.001	0.27	0	0.23	Os11g0134300	Similar to Serine/threonine kinase.	0	LOC_Os12g03810	CAMK_KIN1/SNF1/Nim1_like.37 - CAMK includes calcium/calmodulin depedent protein kinases, expressed	0		A_92_P030559	sense gene model	No EST. cDNA result. B73 result agrees with cDNA result.	A	cDNA	60	2 of 2	4	186040271	186040212	4.08	no	UTR	2	CCTTTCCAAGACCTTGAAGGACGTCGTCTGGAAATCCGACGATCTTCAAACGCAACATGC	1	74	107	TC281251	NA	NA	NA	2039 homologue to UP:O24342_SORBI (O24342) Serine:threonine kinase , complete	GRMZM2G146720_T01	GCCTCGGGAGACGGGACGAGCAATGCGTCGTCGTCCATCGATCATGAGGCGTCTCCGACGGAGCTAAAAGAGATCGATCAGTGAGCGGTGGTGGATTGAAGAATCGAGGGCGAGGAGGAAGAGAGGGAGGATGGAGGAGGTGGAGCAGCAGCTGACCAAGAAACAGATCGAGGAGTTCCGGGAGGCGTTCAGCCTCTTCGACAAAGATGGCGACGGGACGATCACGACCAAGGAGCTGGGCACGGTGATGCGGTCGCTGGGGCAGACGCCGACGGAGGAGGAGCTGCAGGGCATGGTGGACGAGGTGGACGCGGACGGCAGCGGCGCCATCGACTTCCAGGAGTTCCTCACCCTGATGGCGCGCCAGATGCGGGAGGCCAGCGGCGCCGACGAGGAGGA…	est|omrna|protein	good	4	186038693
1453	gb|TC284190	A_92_P001149	TC284190	GRMZM2G073429	0	515	1949	629	1477	0.001	0.27	0.039	0.46	Os03g0795000	Biopterin transport-related protein BT1 family protein.	4e-44	LOC_Os03g58080	BT1 family protein, putative, expressed	8e-44		A_92_P001149	sense gene model	cDNA and EST results agree. B73 result agrees with cDNA result.	A	cDNA	60	1 of 1	1	287479183	287479242	1.11	yes	UTR	3	CAAAAATGACTGATGCTTGTATATCTCCACGCGTCTTTACAAGACGAAAGGGCATACACA	1	258	155	TC284190	GTTGCATCCTTACTGGGAATCGGAGTGTATAATTTGTTTCTGAAGGAAGTTCCATTGAGGAAAATCTTTCTTGTGACAACAGTCTTAGGTTCTGCTCTCGGAATGACACAGGTTCTTCTTGTCACTGGGCTCAACCGGAAGCTTGGCATAAGCGACGAATGGTTCTCCATTGGGGATTCTTTGATTATCACAGTCCTTGGCCAGGCTTCCTTTATGCCTGTCCTGGTGTTGGCTGCAAAGTTGTGCCCTGTGGGAGCGGAAGCAACTTTATTTGCCACTTTGATGTCCATCTCTAACGCCGGAGGTGTTGCCGGAGGTCTGGTGGGCGCGGGTCTGACGCAGTTACTGGGAGTCAGCAGAGACAACTTCGAAAACCTTGCTCTGCTGATCGCGATTTGC…	-	-	501 similar to PRF:NP_565734.1:18402856:NP_565734 integral membrane transporter family protein (Arabidopsis thaliana), partial (15%)	GRMZM2G073429_T01	GGCGCGGCGCGGCGAGACTGCTGAGCCCGAGGAAACGGGAAGAGAGGAGAAAAGCAAAACGAAGCTCGGAACCACGAGACGACGGAGAGGATGGGCTTCAGCGTCCTGCTCTCACCGCCGCCCCTTCCGCTCCCGAGCGCCACCGCTGCGGCCGACTTGTACCTAATATTCGGCGGCCACGATCGCCGCCGCCGCCGCCCGCTGGAACACGGCTGCCGCTGCGGCCGCCCCCCGGAGACGGCGCTCGGCGGCAGCTCAGGCCGCCGCGGCTCGTACGATGACGACGGGACGGCTCCAGGCTCCCTCGGCCTCGACGGCAGCAGCACGTCCTCCTCGGTCCGTCGGACGGGGAGTGCAAAACCAAGATATCAAGTAACTTCGAAAGAAGAGGACACACAA…	cdna|est|omrna|protein	good	1	287474149
33862	gb|TC311766	A_92_P031602	TC311766	GRMZM2G426953	0	34	210	32	205	0	0.27	0	0.2	Os01g0835500	Similar to Respiratory burst oxidase protein. Similar to respiratory burst oxidase protein A. Similar to Respiratory burst oxidase-like protein J.	0	LOC_Os01g61880	respiratory burst oxidase, putative, expressed	0		A_92_P031602	sense gene model	No EST. cDNA result. B73 result agrees with cDNA result.	A	cDNA	60	1 of 1	3	182042720	182042661	3.06	yes	CDS	4	TGAAGAAGGTGACGCAAGGTCAGCTCTGATTGCCATGGTACAGTCACTTCAGCGTGCTAA	1	67	108	TC311766	NA	NA	NA	2725 weakly similar to UP:CY24B_HUMAN (P04839) Cytochrome B-245 heavy chain (P22 phagocyte B-cytochrome) (Neutrophil cytochrome B, 91 kDa polypeptide) (CGD91-PHOX) (GP91-PHOX) (GP91-1) (Heme binding membrane glycoprotein GP91PHOX) (Cytochrome B(558) beta	GRMZM2G426953_T02	GCATTATTTCGATACTGTTAAGAAAATCAAGGATAGCTGATAACCGTACTGAGTTGATTAAACAGGAGGTGGAAAGCATCCACGGCTCTGAGATAGGCAGCTTCAAGAACAATGGTCCAGGAAGGGCTTACTTCTACTGGGTCACCAGAGAGCAAGGATCTTTCGAATGGTTCAAAGGAGTCATGAATGAGGTTGCAGGGAGCGATCACAGCAATGTTATAGAGATGCACAATTACCTGACCAGCGTGTATGAAGAAGGTGACGCAAGGTCAGCTCTGATTGCCATGGTACAGTCACTTCAGCGTGCTAAAAACGGCGTGGATATCGTCTCCGGCAGCAAGATTCGAACACATTTTGCAAGACCAAACTGGAGGAAGGTATTCTGTGATTTGGCCAGCG…	est|omrna|protein	good	3	182041179
22519	gb|TC290244	A_92_P020903	TC290244	GRMZM2G362413	0	503	1718	562	16216	0.001	0.27	0	0.04	Os04g0525800	Similar to OSIGBa0115K01-H0319F09.1 protein.	3e-88	LOC_Os04g44420	isochorismatase family protein, putative, expressed	6e-88		A_92_P020903	sense gene model	No EST. cDNA result. B73 result agrees with cDNA result.	A	cDNA	60	1 of 2	2	26875974	26876033	2.03	yes	UTR	2	TGTATTTATACCTTTACGGTTGTGCCTATGCTTGTTGAACTGCGCTGCTGAGTTTGCTTG	1	134	14	TC290244	NA	NA	NA	529 similar to PRF:NP_197713.1:15237256:NP_197713 isochorismatase hydrolase family protein (Arabidopsis thaliana), partial (30%)	GRMZM2G362413_T01	AATCGCGTCTCTGCAACAGCTGTCCTCCGGCCTCATCCTATCCGCGCACGTAGCGTAGCGGGGATCGCACCGCCCGCCGCTCAATCACCATGCCGCCTCTCGCCACCACGTACACCAAGTACGAGACCCGCCGCCGAGATCCGGACCCCCGCGCGGCCGTGCTCCTCGTGATCGACGTGCAGGGCCACTTCGCCTCGCTGGCCGCCCCGATCATGCCGGCCATCGCGTCCACCGTCGCTCTGTGCCGCGCCGCGGGCGTGCCGGTCGTGTACACCCGCCACGTGGACCCGGTCCCGCGCCTGCCCCCGCTCGGCGAGTGGTGGCCCGGCGACCGCATCGACGCCGGCACGCCCGCGGCCGAGCTGCTCCCGGGGGCCGGCCGCGCCCAGGGGGACCTCG…	cdna|protein	good	2	26875237
22519	gb|TC290244	A_92_P020903	TC290244	GRMZM2G362413	0	503	1718	562	16216	0.001	0.27	0	0.04	Os04g0525800	Similar to OSIGBa0115K01-H0319F09.1 protein.	3e-88	LOC_Os04g44420	isochorismatase family protein, putative, expressed	6e-88		A_92_P020903	sense gene model	No EST. cDNA result. B73 result agrees with cDNA result.	A	cDNA	60	2 of 2	2	26875974	26876033	2.03	no	CDS	2	TGTATTTATACCTTTACGGTTGTGCCTATGCTTGTTGAACTGCGCTGCTGAGTTTGCTTG	1	134	14	TC290244	NA	NA	NA	529 similar to PRF:NP_197713.1:15237256:NP_197713 isochorismatase hydrolase family protein (Arabidopsis thaliana), partial (30%)	GRMZM2G062158_T01	AAGTCTGAACGGATAATAAGCGCCATCGGCAACAGAACTGATAGGAGAGAGGACAGAACCCATACAAGGTTGCCTAGATATTACCCTCCAGATCTTCAGATATTGCAAGTCCCGTTACTTCATGTGACAGACAACGGCACTGCACCAGAGATCTGAATACAAGTATCGTTGCAAAACGAGATCTGAACAAGCAGGCGTTAGCGGTTGTGACTATGTTTTTCTTTTTCTTTTTTACGTATACATAGGTTCTATACATTCGCATCATAGCCGATCGATCCAACGAAGGCCTGAAAGCAGACACAAGGGCCAATGGGCCAGCGTGCATCTTGTATGCAAGCAAACTCAGCAGCGCAGTTCAACAAGCATAGGCACAACCGTAAAGGTATAAATACAAGGTGC…	cdna|est|omrna	good	2	26875114
6302	gb|TC310691	A_92_P005656	TC310691	GRMZM2G385313	0	3376	13072	14206	171062	0	0.26	0	0.08	Os11g0306300	Similar to Herbicide safener binding protein.	3e-07	LOC_Os11g20080	O-methyltransferase, putative, expressed	6e-07		A_92_P005656	sense gene model	No EST. cDNA result. B73 result agrees with cDNA result.	A	cDNA	60	1 of 2	2	127093880	127093821	2.07	no	UTR	3	GACAACTTCGGCATCGAGATAGCTATGCGGGAGTTCAGGGACTTGTTCGAGGGGATCCAG	1	229	148	TC310691	NA	NA	NA	1477 UP:O49010_MAIZE (O49010) Herbicide safener binding protein, complete	GRMZM2G385313_T01	ACTCGGCAAAGAGATAGATTTCGGTAGTGATAGTAGTAAGCAAGTATACATTAGGTTACTCGATATTACACAAAATAACAAAGCAGGTACAAAGTACATACAAGCCAACGCCAACACTAGATGGCGATATATTATTTTACAGCTTCTTCCAAATATAGAAGATCCACGAGAGCCTTAAGAAAGCATCCAACGTCATGTGCTCAGATCCATGGCCATCCATGAATACCGCAAGCACACCCACCCTCTTTATTTATGACATCATCACGCCAAGCCACGCAAGGCACCCACACACATACATATATGTATGTAAATATATATGTATAGTCCAGGTGCAATCTCACGGATAGACTTCGAAGGCAACACGAGCTCCAAATTCCTTCAGGATCTTGTATTCGCTGA…	est	good	2	127092913
6302	gb|TC310691	A_92_P005656	TC310691	GRMZM2G385313	0	3376	13072	14206	171062	0	0.26	0	0.08	Os11g0306300	Similar to Herbicide safener binding protein.	3e-07	LOC_Os11g20080	O-methyltransferase, putative, expressed	6e-07		A_92_P005656	sense gene model	No EST. cDNA result. B73 result agrees with cDNA result.	A	cDNA	60	2 of 2	2	127093880	127093821	2.07	yes	CDS	2	GACAACTTCGGCATCGAGATAGCTATGCGGGAGTTCAGGGACTTGTTCGAGGGGATCCAG	1	229	148	TC310691	NA	NA	NA	1477 UP:O49010_MAIZE (O49010) Herbicide safener binding protein, complete	GRMZM2G085924_T01	TGGAGTATATATAAATCACCTATTGCCCAACGTAGCTCCGCAGCGCACACACATACACAAGCACAAGCGCACTCTAGCAATGGCTTCTGAGGTTGTCCGCCCTAGCGACGCCGAGCTACTAAAGGCACAAGCCGACATATGGCGGCTCAGCCTCTCCTACCTCACGCCCCTGTCACTGAGGTGCGCCGTGGAGCTTGGCATCCCTACGGCGATCTACCGCCATGGCGGGGCTGCCTCAGCCGCTGAGCTGGTCACGGCGCTGTCTCTCCCCTCCACTAAGCTGCCGTTCCTCCGCCGCCTGCTGCGGCTCCTCGCCGCGTCGGGCGTGTTCACCGTCGACAAGCAGAGCTCGGAGGAGGAGCGGTACCGCATCAGCCCCGTGTCCTACCTCCTGGTGGA…	cdna|est|omrna|protein	good	2	127092912
27837	gb|TC302836	A_92_P025912	TC302836	GRMZM2G150450	8e-114	1321	5218	2844	12530	0.001	0.26	0	0.22	Os01g0719600	Heavy metal transport/detoxification protein domain containing protein.	2e-62	LOC_Os01g52160	heavy metal-associated domain containing protein, expressed	4e-62		A_92_P025912	EST	EST result. No valid cDNA result. B73 result (EST vs genome) agrees with EST result.	E	EST	0	1 of 1	3	202070774	202068825	3.07	no info	NA	2	CAGGAAGCAATGCAAGCAACCATGCGTTCGTGCGAGTGCAAACGATTTCGACGTGGGGGA	1	103	87	TC302836	ACCCCATTGCCGTTTTACATAAAAAAAACGTAGAGCAACGTGTTGCAAGGCGTACGTGAGGTGTCCCCCACGTCGAAATCGTTTGCACTCGCACGAACGCATGGTTGCTTGCATTGCTTCCTGGTGGCTTACATTTCTGAGTGGTTTTGCCCGCCCGACCGCCCGCCCATGCAGGATGAATACGAGCTAGAGAACACATGAGCATCCATTGGGAGATAGATCTTCTACACATACACTACACTACACCACCTGCATGCGCCTTTCCGCAGCGGCTTGCTGCTTGGGGTTGTTGGGGTTGGGGGCCCACCCACAGCTCCGCGAACTTCACCTTGGAGATGCTCGCCAGCACCTCGTACGGCGTCACGTCCCCGATCACCACCACCTTCTTCTTCTCCAAAT…	-	-	723 similar to UP:FBRL_MOUSE (P35550) Fibrillarin (Nucleolar protein 1), partial (5%)	GRMZM2G150450_T01	TTAGTTTGAAGCGGTGCTAGCTAGCTAGCTGCTTTGCTCAGCTCGCAAGCATGCATATAAACTCTTGTCTCTTCTCACGCAGTGACGCAGAGCTAGCTAGCTAGTAGCTAGCTGCGCACCGGCAGTACGTAGATCCCGGGCGGGCAATCGAACCGCAAACGCCTCTGGGTTTCGGGAAGGGTGCTTTGCTCTTTGCAGCCAGCTGGCCGGCCGGCCCTGGTGTTTTATATAACTTGGAAGGTTCAGTCGCTGACAGAGAGGAAGAAGAAGGAAGGAGGAGGAGGATGGGGAGGAAGCTGGGCCTCGACAGGGTCCTCGACTGCTTCTCGCTCTCCCTGTGCTCCAGCGCCTGCGCCTGCGTACACTCCGTGGAGGAGGAGGAGCAGGAAGACGAGGACG…	cdna|est|omrna|protein	good	3	202068540
22502	gb|TC282163	A_92_P020886	TC282163	GRMZM2G165769	0	35	139	71	377	0.001	0.26	0	0.19	Os01g0190000	Similar to oxidoreductase.	2e-91	LOC_Os01g09430	expressed protein	2e-148		A_92_P020886	sense gene model	cDNA and EST results agree. B73 result agrees with cDNA result.	A	cDNA	60	1 of 1	3	7203108	7203055	3.02	yes	CDS	1	TGGCTCAGGTTCCAACATTTCCGTCCAAATTGTTCTTCTTCTGCGAAGTGGAGCCAAAGA	1	134	48	TC282163	GAGCATCGTTCCGAATTCCCAACGAAACCGGAGTACCGGACACCTCTCGCACCGCACCCACCGCTGCTCCACCTTCTCCACGAGCCCGGCAACGGGAACCAAGGAAACCGAAGCCGCGATGGCGAGCTTCTTCAGGGACGCGCGCCTCCCGCAGCAGCGCGTCGTCGAGGGCGTCCCCTTCCCGGCGGTGCTCGTCCCGAGCGCTCGTGCGGGCTCCTGCGCCGGCGGGGTCGACAAGTTCCTGGCGGCCGTGCGCTGCGAGAGAGCGTCCCGGCTGGAGCCGCTAGTGCGGGACGCGGGGGCCCTGCTGCTGCGCGGGTTCCCCGCGACGACGGCCGCCGACTTCGACCGCGCCGTCGACGCCTTCGGGTACGAGGAGCTGCCGATCGTCGGCAGCGT…	-	-	1388 similar to UP:Q5SNI3_ORYSA (Q5SNI3) Syringomycin biosynthesis enzyme-like, partial (97%)	GRMZM2G165769_T02	TTCTTGGAAACAAGGACGTGAAACCCCCCATTAAGAATAGCTTAATATAATGGTACATTTTTTGGGGCCCATAGTTTTGGGCCCAGACGGCTGCCCACCCTACCGCCCTCGCGGAACACGAGGCTTATTATAATAACTATTTTTAGGAGTCTGAACTCTGAAGCTGACCACGGCCAGGTTTGGCTGTCCACGTCATCCCTCTGCCCAGAGCATCGTTCCGAATTCCCAACGAAACCGGAGTACCGGACACCTCTCGCACCGCACCCACCGCTGCTCCACCTTCTCCACGAGCCCGGCAACGGGAACCAAGGAAACCGAAGCCGCGATGGCGAGCTTCTTCAGGGACGCGCGCCTCCCGCAGCAGCGCGTCGTCGAGGGCGTCCCCTTCCCGGCGGTGCT…	cdna|est|omrna|protein	good	3	7201046
42776	gb|CO463831	A_92_P040011	CO463831	GRMZM2G156684	0	751	2868	1185	4523	0.001	0.26	0.001	0.27	Os07g0193000	HIPL1 protein precursor.	1e-132	LOC_Os07g09520	expressed protein	2e-132		A_92_P040011	sense gene model	cDNA and EST results agree. B73 result agrees with cDNA result.	A	cDNA	54	1 of 1	7	15331346	15331400	7.02	yes	UTR	1	CTTCAGCTTCAGCTTTTGAGGAGCGTGTTCTGTTTTGGGGGGTGACAGCGATTTGTTGAT	1	15	129	CO463831	ATGGACGCCTGCGGTACGGTCCGGATTCCCTTTCAGAACACGCGTCCGGCTGATCCTAGTTTCCCGCCGGAGGTCTTCGCGCTCGGCTTCAAGAACCCCTGGCGGTGCAGCTTCTTCTCCGGCAAGCCGTCCTACATGTACTGCGCCGATGTCGGCCAGGCGGCGTACGAGGAGGTGGACCTGGTGATGAAGGGCGGCAACTACGGGTGGCGCGTGTTCGAGGGCACCCTGCCGTTCGACCCGCCGTCCACCCCCGGCGGCAACACCTCCGCCGACTCCATCGACGCCATCGCCCCCGTCATGGGCTACGCCCACAGCTCCGTCAACAGCAACGTCGGCTCCGCCTCCATCACCGGCGGCTACGTCTACCGCTCCATGACGGACCCCTGCCTCAACGGC…	F-352 near isogenic line	MZCCL15035F09.g Maize Endosperm cDNA Library Zea mays cDNA, mRNA sequence.	931 similar to UP:Q69S57_ORYSA (Q69S57) Glucose:sorbosone dehydrogenases-like protein, partial (32%)	GRMZM2G156684_T01	CCTGCCTCTCAACGATTCCACACCTCTTCTCTTCTTCCTCCTCCTCCTGTGTGAGGCGCCATGAGGGCGTCGACGATGGCTGGGGCGATCCTCGTCGCCGCCACGCTGCTGCTCGTCGTCGCCGTCCGGGACGGCCACTGCGCGCAACTGTGCATGGACTCAACGTTCCCGCGGGCGACCAACGCGTCCCTCTCCTTCTGCGGCTACAACGGCACCTCCTGCTGCAACGCCACGGACGACGCCGCCGTCCAGAAGCAGTTCGCGGCCATGAACATCTCCGGCACGCCGTGCGGCGACGTCGTCAAGAACGTCCTCTGCGCGAGATGCAGCCCGTACGCCGGCGAGCTGTTCACCGTGACGACGGCCCCGCGGACGGTGCCGCTGCTGTGCAGCACCACC…	est|omrna|protein	good	7	15328436
9085	gb|TC304576	A_92_P008279	TC304576	GRMZM2G430623	5e-126	554	2160	852	2755	0.001	0.26	0.003	0.31	.	.	.	.	.	.		A_92_P008279	sense gene model	cDNA and EST results agree. B73 result agrees with cDNA result.	A	cDNA	60	1 of 1	1	179870639	179870580	1.06	yes	UTR	1	TTTTCTCTTCTTCTTTCGGTGTCAAGCTTGAATTAGCGAGGGCTAGCTATGCGTGGTGAT	1	213	22	TC304576	GAATTCCATTGTGTTGGGAGAGGAGGAGGAGGGCGCGGGGACGCCGGTGGCACCGGCGCGCCGAGGCAGAGGCAGGGCTGGAGCCGGTTCGCGTGGGCGCGCCTCGGCCTCTCCTGCAAGAGCTCCGCCGGCGCCGTCGAGCGGAGCATGGTGAAGCTGGCCAAACGGCCGGAGGCGGTGGACCCTAGAGATGCTTGAAATCCACTCACTGCCCGCGGCATGTTGGCCTGCTCGTCTTCTCTGCTTCGATCTTCTAGTGCGTCTTGTCATGTTCACTTCTAGCTGCTGCTCTTCCTCTTCTTCTTTTTTTCTCTTCTTCTTTCGGTGTCAAGCTTGAATTAGCGAGGGCTAGCTATGCGTGGTGATGGAATTTGAGAATCACTTTGTGAATGAATGAAA…	-	-	422 similar to UP:Q8VCQ2_MOUSE (Q8VCQ2) Gatad1 protein, partial (8%)	GRMZM2G430623_T01	ATCGCCATCACTTGTTGCACTAGCCCTAAATGCCAGTGCTCTGCCGATAACCTCCTCTCCCTTGAGCGCCAACCACCGTTTTTCCCCCCTTCCTCCACCTCCGTCTGGGTCTCCTCACACCAAGAAACACACACGCGGCAGAGAGACAATCCATTCCAATATACAAACAGGACGGCAGGACACAGCCTTCGCGTGCCAACGATGGGGCAGCAGGAGGAAGTAGCGGCCGTGCAGAAGCCGCCGGCCGCCGCCGTGGTCTTCACGTGGGAGCCTGTCGTCACCGTCACCGCCAAAAGGCCGGAAGGCGGCGTCGGGGACACCACCGCCGTCATCACGCCGGCGGGGAGCCCGACGACGAAGGCGGCGCGGCGGCTCGCGGTGCCGCCGCCGCCGGGCCGG…	cdna|est|omrna|protein	good	1	179870475
30529	gb|TC287899	A_92_P028443	TC287899	GRMZM2G062471	0	319	1285	273	613	0.001	0.26	0.044	0.46	Os04g0537900	Similar to C13 endopeptidase NP1 (Fragment).	0	LOC_Os04g45470	vacuolar-processing enzyme precursor, putative, expressed	0		A_92_P028443	sense gene model	No EST. cDNA result. B73 result agrees with cDNA result.	A	cDNA	60	1 of 2	2	22574215	22574274	2.03	no	UTR	3	CGGATTTGAGAAAGGGCCTTCGATGCTTGAGGCTGTTAGAACCTCTGGTCAACCATTAGT	1	87	143	TC287899	NA	NA	NA	1859 similar to UP:Q84LM2_ORYSA (Q84LM2) Vacuolar processing enzyme, partial (90%)	GRMZM2G062471_T01	TCCCCACCACCACCACCACCTTTCTCCTCACTGCCTAGACGGAAAAGCATCGCGCGATCGCCACTGCTCCCCCCAGAGCCAGTCAGCCAGCCAGCCAGCGGCGCACGAAGGAACGCACGGTGCACTTCCGTTCCGTCTCATCGTCATCAGCTATGCATCGCCCGCGCAGCCATCGTCTCTGCCGCTCGCGCGTCGCCGCAGCTGTTTCCGCCGCCATCATCATCGGTCTAGGCGCGGCGGGCGTCGGCGAAGCGGCCACCGGCACGTTCATCTACGCCGGCTGCTCGCCGTCCAAGTACCAGCCGGGCACCCCCTTCGAGGCCAACCTGGAGTCGCTCCTGGCCTCCATGGCCGGCGCGGCGCCCAAGGCCGGGTACAGCAGCTTCACGGCGGGTGCCG…	cdna|est|omrna|protein	good	2	22574071
30529	gb|TC287899	A_92_P028443	TC287899	GRMZM2G062471	0	319	1285	273	613	0.001	0.26	0.044	0.46	Os04g0537900	Similar to C13 endopeptidase NP1 (Fragment).	0	LOC_Os04g45470	vacuolar-processing enzyme precursor, putative, expressed	0		A_92_P028443	sense gene model	No EST. cDNA result. B73 result agrees with cDNA result.	A	cDNA	60	2 of 2	2	22574215	22574274	2.03	yes	CDS	1	CGGATTTGAGAAAGGGCCTTCGATGCTTGAGGCTGTTAGAACCTCTGGTCAACCATTAGT	1	87	143	TC287899	NA	NA	NA	1859 similar to UP:Q84LM2_ORYSA (Q84LM2) Vacuolar processing enzyme, partial (90%)	GRMZM2G062554_T02	GTGTTTCCAGCCTTCCAGGCGCCTCTGCTGCCTGCGCCTGCGCGCGTCGTGAAGGCGTGAACGGCAGCTCGGCTCGGCGCAGGCCCCCCGCCCGCGCCGGCATCGCGTCGCGGCCGCCGCGCGAGCCCCATGCTGCGTTGCTGCCGCACGACACGTCACTTCGGCTGCGGCGTGGTTGTGTGGACTCCTCTCGCTCCTGGCCCTCGCCGGCGCTGCGTCGGCTGCGGATGGGGCGGAGGGTGAGTGGGAGCCGCTGATACGGATGCCGACGGCGAAGGGGAGTGACGCTGCTTCTGCTCCGGCTGCTGAGGATGATGAAGTGGGGACGAGGTGGGCCGTGCTCGTCGCCGGATCCTTCGGTTATGGGAACTACCGGCACCAGGCCGATGTGTGCCATGC…	cdna|est|protein	good	2	22569468
28830	gb|TC307409	A_92_P026843	TC307409	GRMZM2G122172	9e-165	47	211	48	413	0	0.26	0	0.12	Os06g0592400	Similar to Cytosolic aldehyde dehydrogenase RF2C.	1e-74	LOC_Os06g39230	aldehyde dehydrogenase, putative, expressed	0		A_92_P026843	sense gene model	No EST. cDNA result. B73 result agrees with cDNA result.	A	cDNA	60	1 of 1	6	103512092	103512151	6.03	yes	CDS	1	GTCTACGTGCAGGAACGCGTCTACGACAGGTTCGAGGAGAGGTTGGCGGAGAGGATGAGG	1	97	141	TC307409	NA	NA	NA	1721 similar to UP:Q8S532_MAIZE (Q8S532) Cytosolic aldehyde dehydrogenase RF2C, partial (92%)	GRMZM2G122172_T01	GCCGCCTCCTCTCTCCGCACAGGCTCACCAAACGACGAACACTCTCCCTCGACCCGTGACCGTGAGCAAGCGGGTGGCGACGGCGCGCGGCCGGCCATGGTGAGCGAGAGCAACCGCGGCGGTGCGGACCGGACGACGGCGGCGGGGGAGGAGCGCGGGCAGCTGCTGTTCGACGTGCCGGAGATCAGGTTCACCAAGCTCTTCATCAACGGATCCTTCGTCGACGCCGTCTCAGGCCGGACGTTCGAGACGAGGGACCCGCGCACGGGGGGCGTCATCGCCAGCGTGGCAGAAGCTGACAAAGAAGACGTGGACTTGGCAGTGAGGGCAGCCAGGGCCGCTTTCGACCACGGCGAGTGGCCACGCATGTCTGGATCCGAACGGGGGCGGATCATGGCG…	est	good	6	103509928
7979	gb|TC310940	A_92_P007232	TC310940	GRMZM2G167872	0	14851	59047	17527	136189	0.001	0.26	0	0.13	Os01g0969100	NAD(P)-binding domain containing protein.	0	LOC_Os01g73790	NAD dependent epimerase/dehydratase family protein, putative, expressed	0		A_92_P007232	sense gene model	No EST. cDNA result. B73 result agrees with cDNA result.	A	cDNA	60	1 of 1	8	156868142	156868201	8.06	yes	UTR	1	CAGCTGTTTCGCAAGTCAGAATACATATACGCCGGTAATCGTTCTGTTTGAGGCCCTAGA	1	220	23	TC310940	NA	NA	NA	1607 homologue to UP:Q6QP37_MAIZE (Q6QP37) DTDP-glucose 4,6-dehydratase , partial (98%)	GRMZM2G167872_T02	CATTTCCTACTACAGCTGACATGGCTGATGACCGTTTCCTTCCTTCCCTTCTTTTCAGGTCAAGTACTGCTCCGAGAACAGCAAGCGTCTCATCCACTTCTCCACGTGCGAGGTCTATGGCAAGACCATCGGCAGCTTCCTCCCCAAAGACCACCCGCTCCGCAAGGAACCTGAATTTTATGTTCTGAAAGAAGATGAGTCACCCTGTATTTTTGGTCCAATCGTGAAACAACGATGGTCCTATGCTTGCGCGAAGCAACTTATTGAGAGACTTATATTTGCTGAGGGTGCAGAAAATGGCCTTGAATTCACAATCGTGAGACCTTTTAATTGGATTGGGCCAAGGATGGATTTCATTCCTGGTGTCGATGGTCCTAGTGAGGGTGTACCCCGGGTGCT…	est	good	8	156865023
15012	gb|TC315561	A_92_P013842	TC315561	GRMZM2G320549	2e-120	50	220	117	381	0	0.26	0.004	0.33	Os01g0922800	Similar to MADS-box protein PTM5.	2e-37	LOC_Os01g69850	OsMADS65 - MADS-box family gene with MIKC* type-box, expressed	3e-37		A_92_P013842	EST	EST result. No valid cDNA result. B73 result agrees with EST result.	B	EST	2e-140	1 of 1	3	19793301	19793360	3.04	no info	CDS overlaps intron	3	CGTGGTGCGTCACTTATCCATTCAAACACAGGAATTTGTTGCAATCACGGGATTGTAGAA	1	178	68	TC315561	CCTGTTCCTTTCCTTCCCAGGGCCCAGCAGCGTGAAGTGAGGCCAGCTAGCCTTATCAGCCTATGGCGGCTCGGATTGGAGCGGACGGGAAGGCGATGGCACGCCGCGGCCGCGTGGAGCTGCGGCGGATCGAGGACCGGGTGAGCCGGCAGGTGCGCTTCTCCAAGCGCCGCTCGGGGCTCTTCAAGAAGGCCTTCGAGCTCTCCCTGCTCTGCGACGCCGAGGTCGCCCTCATCGTCTTCTCCCCCGCCGGCAAGCTCTACGAGTACGCCTCCACCAGGCAAAAGGCGTGGTGCGTCACTTATCCATTCAAACACAGGAATTTGTTGCAATCACGGGATTGTAGAAGAAAACTACAAGATGTGATGATGCTGATGCTACATAAGTCATGCTAAAATG…	-	-	535 similar to UP:Q9XJ61_ORYSA (Q9XJ61) MADS box-like protein, partial (37%)	GRMZM2G320549_T02	ACGAGCACTGGGCACTGGTGAATGAACGAGAGTGACCTGACCCCCGTGCGGCCGTCCGCCGTCACCGACCGAGCGCCGGGTCCCACCACTCCCCGTCCCCAACCCCTCGCGCTCGCTCCAGCCTCCAGCAACCGCGCTCCCTGTTCCTTTCCTTCCCAGGCGGCCAGGCCCAGCAGCGTGAAGTGAGGCCAGCTAGCCTATTATCAGCCTATGGCGGCTCGGATTGGAGCGGACGGGAAGGCGATGGCACGCCGCGGCCGCGTGGAGCTGCGGCGGATCGAGGACCGGGTGAGCCGGCAGGTGCGCTTCTCCAAGCGCCGCTCGGGGCTCTTCAAGAAGGCCTTCGAGCTCTCCCTGCTCTGCGACGCCGAGGTCGCCCTCATCGTCTTCTCCCCCGCC…	mrna	no_stop	3	19783986
18533	gb|TC279960	A_92_P017144	TC279960	GRMZM2G126555	0	82	334	94	509	0.001	0.26	0	0.23	Os02g0229400	Similar to Hexose transporter. Similar to Hexose transporter.	0	LOC_Os02g13560	transporter family protein, putative, expressed	0		A_92_P017144	ambiguous	No EST. cDNA result. B73 result agrees with cDNA result.	A	cDNA	60	1 of 2	5	151447195	151447136	5.05	yes	CDS	3	TGTTTGAACCTGGAGTGAGGCGTGCCCTGTTAGTCGGTGTTGGAATTCAGATCCTTCAAC	1	157	166	TC279960	NA	NA	NA	3079 similar to UP:Q8GT52_HORVU (Q8GT52) Hexose transporter, partial (88%)	GRMZM2G012923_T01	GCCTTCAAATCCTGTGTCTGCATGTGCAGCTGCTCCTGCGCGCAAGTCGCAACGGTGGTGGCTGCAGCTGCGGCGTGCTCCTTCGCTGGAAAGTGGGGCAGTATCTTTTCGCATCTCCTCGACTCCGCCTCTCTCGGATCTCGCCGAAGGACGAGCAAAGGCCCCTGATCGCCCGCTTCTACTACAACTATATTCTGTCGCCAGCGCACAAGCGGCGGGGGCACGGGGTAGATTCGGAGCGGCTCTTGGCTTGCAGTCCAGACGCCCTTCACCCCTGATCTGGACCGGAGGGAGCGGCTCCTTCCGTCAGTTGTTCTTGCTTTGCCTGGGCCTCTTCCGCCTGCTTCGTGTTCTTCACAGGAGCCGGTGACCTCGGACGATATCTTGGAGGACAAGATG…	cdna|est|protein	good	5	151445618
18533	gb|TC279960	A_92_P017144	TC279960	GRMZM2G126555	0	82	334	94	509	0.001	0.26	0	0.23	Os02g0229400	Similar to Hexose transporter. Similar to Hexose transporter.	0	LOC_Os02g13560	transporter family protein, putative, expressed	0		A_92_P017144	ambiguous	No EST. cDNA result. B73 result agrees with cDNA result.	A	cDNA	60	2 of 2	10	139528652	139528711	10.06	yes	CDS	3	TGTTTGAACCTGGAGTGAGGCGTGCCCTGTTAGTCGGTGTTGGAATTCAGATCCTTCAAC	1	157	166	TC279960	NA	NA	NA	3079 similar to UP:Q8GT52_HORVU (Q8GT52) Hexose transporter, partial (88%)	GRMZM2G126555_T02	GCGCGCAAGTCGCAACGGTGGTGGCTGCAGCTGCGGCGTGCTCCTTCGCTGGAAAGTGGGGCAGTATCTTTTCGCATCTCCTCGACTCCGCCTCTCTCGGATCTCGCCGAAGGACGAGCAAAGGCCCCTGATCGCCCGCTTCTACTACAACTATATTCTGTCGCCAGCGCACAAGCGGCGGGGGCACGGGGTAGATTCGGAGCGGCTCTTGGCTTGCAGTCCAGACGCCCTTCACCCCTGATCTGGACCGGAGGGAGCGGCTCCTTCCGTCAGTTGTTCTTGCTTTGCCTGGGCCTCTTCCGCCTGCTTCGTGTTCTTCACAGGAGCCGGTGACCTCGGACGATATCTTGGAGGACAAGATGTCGGGGGCTGTTCTTGTCGCCATAGTCGCCTCCATCG…	est|mrna	good	10	139525270
28392	gb|TC292955	A_92_P026430	TC292955	GRMZM2G450866	0	22920	84457	37489	391961	0.001	0.26	0	0.1	.	.	.	.	.	.		A_92_P026430	EST	EST result. No valid cDNA result. B73 result agrees with EST result.	B	EST	6e-73	1 of 1	7	3885269	3885328	7	no info	CDS overlaps intron	3	GTTGGATGTGTGCAAGGCATATCTGTAGAGCAATTTTATTGCTCGCACTGCCATAATGGC	1	99	168	TC292955	CGGTCAAATCCTTCATATATTGATCAGCATCTTGCTTGCTAACAATTTTGGTGTTGCTTTTTTCGTTTGAATAAAATCCAGGCATAAGATTTTTGGATTTTTGCCATTATGGCAGTGCGAGCAATAAAATTGCTCTACAGATATGCCTTGCACACATCCAACATGCCCCCCTTTATTATTTAATCACCAGAAGACGTAAATATATATAATACAACACCCCCTTCTGCTGCCCGGTTGCCTGACACACGACTAACACATATACGTACATAAGCATCCATGGATGGATGGATGCCTTGAAACACGTATCACTCGAACAAAAGCTCACGAGGTAGCGTATATATATACGTACGTACGTACGTCGTCGGCCGGCGCATGCTGTGTGAGATCGTAGTGGCTTCA…	-	-	729 unknown	GRMZM2G450866_T01	ATGGCCGCCCGCTCGCCGCGCGGAGCCGTGCCGGATGGCTCCCTCGCCACGACGCCCAAGGTGACGATGCTGTCAGCCACGCTGTGCTACACGGGGGAGACATGCAAATACATTACCTGCCTCACTCCTGCTTGCTCCTTGCACCCCAGAACAATCCCGCTCCTTCTTCTCCGACGCCTCCTGGGTCTCCCTGACCTAGACAGGAGCGTGAAGATACCACCGGCAGTTAAGGCGTGCATCCTCGACGATGCTGTGGCACGCGACATCGGCGTGGGGCAACCGCTCAGTAATGGCAGAAGTTCTCTGCTCCGAAGCCGAGTCGGCGGCGAGAGGTTCCTGTGGGCTTGTTGCAGTGGTAGTAGCAGCACTACTGCTGGTACCTCTGGCATCATACTCACA…	abinitio|est|omrna|protein	good	7	3884821
23482	gb|TC288743	A_92_P021814	TC288743	GRMZM2G008607	1e-144	164	660	373	2001	0.001	0.26	0	0.19	Os10g0463800	Conserved hypothetical protein.	0	LOC_Os10g32680	expressed protein	0		A_92_P021814	sense gene model	cDNA and EST results agree. B73 result agrees with cDNA result.	A	cDNA	60	1 of 1	1	234320176	234320647	1.08	yes	CDS span intron (size=407)	2	AGATTTACAAGATGAAGAGGTGAAAGAATACCACAGGCGTGATGGTTTTGAGGTGGGCAA	1	128	128	TC288743	GCATCGCTTGCTTGTCGTTCTCCACTCCTCTTCCCCCGCTGCCCTCCTCTCGATTCCGCCTCATCGCGTCCGCGAACTCCATGTCCACTGCGACCGCGACCCTGGCCGCCGCGCTCATCCCCGGCTGTCGCGCTTCTCAGCCTGCGCCGCCGCGCACCCGCGGCTGCCCCCATTCGCTTCCCCGGTCTCCGCGTCGGCTCTGGTTGCCGTCACATAGCTATGGCTTCCGCGGCGCACGCCCGCGCCCCCACCGACCCGCTTCCCAAGGGTGCTGATTTATTTTTCCGGGCAGTAATCTCGAACATGGAAAAGGTTTATTTGAGCAGGAATCCTACAGCCAAAACCATTCTGGAGCTTGTCAATGGTTATGGTATAAACTCACTTTCTGACTTTTTCACT…	-	-	1236 Zea mays clone Contig126 mRNA sequence	GRMZM2G008607_T02	GGCTTGGTTCCCCGTGACGACTTGCCAGCCGCGCTAGATACACACTCTTCATCACCCGGAGTCCCGGACGGACGCACACGCATCGCTTGCTTGTCGTTCTCCACTCCTCTTCCCCCGCTGCTCGCCTCTCGATTCCGCCTCATCGCGTCCGCGAACTCCATGTCCACTGCGACCGCGACCCTGGCCGCCGCGCGATCCCCGGCTGTCGCGCTTCTCAGCCTGCGCCGCCGCGCACCCGCGGCTGCCCCCATTCGCTTCCCCGGTCTCCGCGTCGGCTCTGGTTGCCGTCACATAGCTATGGCTTCCGCGGCGCACTCCCGCGCCCCCACCGACCCGCTTCCCAAGGGTGCTGATTTATTTTTCCGGGCAGTAATCTCGAACATGGAAAAGGTTTATTTG…	cdna|est|protein	good	1	234307913
45170	gb|TC291305	A_92_P042000	TC291305	GRMZM2G115660	0	424	1611	472	1758	0.001	0.26	0	0.25	Os06g0664300	Similar to Vacuolar sorting receptor 6 precursor (AtVSR6) (Epidermal growth factor receptor-like protein 6) (AtELP6) (BP80-like protein d) (AtBP80d).	4e-45	LOC_Os06g45380	vacuolar-sorting receptor precursor, putative, expressed	6e-45		A_92_P042000	sense gene model	cDNA and EST results agree. B73 result agrees with cDNA result.	A	cDNA	58	1 of 1	9	109551952	109552011	9.04	yes	UTR	2	AGGACAGAGTTGAGCTCTAGAGAGTTTAGACAGGTAGGCGTTTCGTTCGGCTCTCTTGGG	1	1	101	TC291305	CCGGGGTTCCATGGCGACGGCCACAAATGTGAAGACCTGGACGAGTGCAGGGAGAAGCTGGCGTGCACGTGCCCGGACTGCCAGTGCAAGAACACGTGGGGCAACTACGAGTGCAAGTGCAAGGGCAACCAGCTCTACATCCGGGGCGAGGACGTCTGCATAGCTAACAGCATGTCGAAGCTCGGCTGGTTCATCACCATCGCGGCCGTGGCGTGCGTCCTCGGCGTCGGGGTCGCCGGCTACGTCTTCTACAAGTACAGGCTCAGGTCGTACATGGACTCGGAGATCATGTCCATCATGTCCCAGTACATGCCGCTGGACAGCCAGAACAACGAGAACCAGCCTCTGCGGCAGCACGATTCGGAGGCTCTGAGGCACTAAAGGGGCCCCAATGCAAGA…	-	-	646 homologue to PIR:G86434:G86434 protein F17F8.23 [imported] (Arabidopsis thaliana), partial (5%)	GRMZM2G115660_T02	CTCTCTCTCTCTCTCTCTCTCTCTCTCCGTCCTTCCGCCTCATCCTGAACCGTACCATTGACGGCGGCTTAGCAGCCGACCGGACAGCAAGAATGGCCGAACTAATCGAGATGCCCCCGATCCGTGTCGTCCTCCTCCAGACCTGGACGAGTGCAGGGAGAAGCTGGCGTGCACGTGCCCGGACTGCCAGTGCAAGAACACGTGGGGCAACTACGAGTGCAAGTGCAAGGGCAACCAGCTCTACATCCGGGGCGAGGACGTCTGCATAGCTAACAGCATGTCGAAGCTCGGCTGGTTCATCACCATCGCGGCCGTGGCGTGCGTCCTCGGCGTCGGGGTCGCCGGCTACGTCTTCTACAAGTACAGGCTCAGGTCGTACATGGACTCGGAGATCATGTC…	est	good	9	109547135
20884	gb|TC283202	A_92_P019357	TC283202	GRMZM2G022242	0	216	889	314	2574	0.001	0.26	0	0.13	Os07g0148200	Similar to Flavonol 3-O-glucosyltransferase (EC 2.4.1.91) (UDP-glucose flavonoid 3-O-glucosyltransferase) (Bronze-1) (Bz-McC allele).	3e-103	LOC_Os07g05420	anthocyanidin 3-O-glucosyltransferase, putative, expressed	5e-103		A_92_P019357	sense gene model	cDNA and EST results agree. B73 result agrees with cDNA result.	A	cDNA	60	1 of 1	2	207385325	207385266	2.08	yes	CDS	1	TGCAAGCCAGGGTGGTCAAGGCCTTCGGGCCTGACGGTGGATCCGTCAACAACTTCCACA	1	144	53	TC283202	CACTGTCCGCCAATCGAGGTGCAGCTGCAATGGGGTCGCCGTTGCCGCACGTCGCCGTGGTGGCTTTTCCCTTCACCTCCCACGCCCCGAAGGTCCTGATGGTGGCGCGCGCTCTCGCCACCGCGGCGCCTTCCGCCACCTTCTCCTTCATTTCCACCACCGACTCCCTGGCGCGGCTCCCCACCGGCGCCGGCGCTGCCCCGTCGAACCTGCGCTTCGTGGAGGCGCCGTCAGGGGGAGGGGATGGCCCGGGGATCCCATCGTGGCGCCGGATGGAACTCTTCCTCGACGCCGCAGAGGATGGTGGGCTTCGGCAGGCGCTTGAAACAGCCCGCGCCGCGGCTGGCGGCGCCGCCGTGACCTGCGTCGTCGGGGACGCCTTCATGTCCATGGCCGCGG…	-	-	1628 similar to UP:UFOG_HORVU (P14726) Flavonol 3-O-glucosyltransferase (UDP-glucose flavonoid 3-O-glucosyltransferase) (Bronze-1) , partial (59%)	GRMZM2G022242_T01	CTTCGCACTTCTCCGGCCACTCACTGTCCGCCAATCGAGGTGCAGCTGCAATGGGGTCGCCGTTGCCGCACGTCGCCGTGGTGGCTTTTCCCTTCACCTCCCACGCCCCGAAGGTCCTGATGGTGGCGCGCGCTCTCGCCACCGCGGCGCCTTCCGCCACCTTCTCCTTCATTTCCACCACCGACTCCCTGGCGCGGCTCCCCACCGGCGCCGGCGCTGCCCCGTCGAACCTGCGCTTCGTGGAGGCGCCGTCAGGGGGAGGGGATGGCCCGGGGATCCCATCGTGGCGCCGGATGGAACTCTTCCTCGACGCCGCAGAGGATGGTGGGCTTCGGCAGGCGCTTGAAACAGCCCGCGCCGCGGCTGGCGGCGCCGCCGTGACCTGCGTCGTCGGGGACG…	cdna|est|omrna|protein	good	2	207384991
37026	gb|TC294688	A_92_P034596	TC294688	GRMZM2G487852	0	36	178	41	917	0	0.25	0	0.05	Os03g0254000	NB-ARC domain containing protein.	7e-16	LOC_Os03g14900	NB-ARC/LRR disease resistance protein, putative, expressed	1e-15		A_92_P034596	sense gene model	No EST. cDNA result. B73 result agrees with cDNA result.	A	cDNA	59	1 of 2	9	142015496	142015437	9.06	no	UTR	2	TGGGAAAACCTGCGTGCTGGATGAGGAACCTTTTTATTAGTGTCTCTTATTGTAACTGGA	1	49	69	TC294688	NA	NA	NA	675 similar to UP:Q5CHL3_CRYHO (Q5CHL3) Hydroxyproline-rich glycoprotein dz-hrgp, partial (7%)	GRMZM5G884151_T01	TTTTAAAATGAATTAATTTGAAACCAAATCCAGTTACAATAAGAGACACTAATAAAAAAGTTCCTCATCCAGCACGCAGGTTTTCCCATCACTGATGGCTAGTTTGGCAAGGGATTTCTATTTTCACAATAAATTGCAGCTCCAGTGGTCGTCGAATATCAGCTGTCCCCAAAAATTGCAGCTCCGTCCTCCTACTGCAAGTGAAGTGAGTCAGAGACTCAGAGCACGGGGACGATCCTCGCCCGCCCACTGTAGCGCGTTCCACCAGTGCTTGTCGCACTCGATCCGCACGGTACCCTGCTGCCCGCGCGCCGGGCGCATCTGAATCCTCTTCAGCCGAGGGCACCCCCTCGTCTCAAGGAGCCGCAGCTCCGGGAACGCGCACTCCCCCCTCGACCC…	est	good	9	142015409
37026	gb|TC294688	A_92_P034596	TC294688	GRMZM2G487852	0	36	178	41	917	0	0.25	0	0.05	Os03g0254000	NB-ARC domain containing protein.	7e-16	LOC_Os03g14900	NB-ARC/LRR disease resistance protein, putative, expressed	1e-15		A_92_P034596	sense gene model	No EST. cDNA result. B73 result agrees with cDNA result.	A	cDNA	59	2 of 2	9	142015496	142015437	9.06	yes	UTR	2	TGGGAAAACCTGCGTGCTGGATGAGGAACCTTTTTATTAGTGTCTCTTATTGTAACTGGA	1	49	69	TC294688	NA	NA	NA	675 similar to UP:Q5CHL3_CRYHO (Q5CHL3) Hydroxyproline-rich glycoprotein dz-hrgp, partial (7%)	GRMZM2G487852_T01	ATCTCGCTCAAAGCAAAGCACACACCTGATAAAATCCTCTCTACCAAATTGCAAGCAACTTCATATTCTACGCGAGGTTTCTGGTCGCGGAGATCAACGTCCACCTACCGCGGCGGCGGCGCAACAAGGATGACGTGCGGTAACTGCCGCGGGGAGCTGGACCTGGATCGGAGGTGATCGTGAAGAGCATGGCGAGTGGGGCGGTTGAGGCTGCTGGCCCTGCTGGGGCTGTCGAAGCTGGAGGTGGAGGCCATCCGGGTCGAGGGGGGAGTGCGCGTTCCCGGAGCTGCGGCTCCTTGAGACGAGGGGGTGCCCTCGGCTGAAGAGGATTCAGATGCGCCCGGCGCGCGGGCAGCAGGGTACCGTGCGGATCGAGTGCGACAAGCACTGGTGGAACGC…	cdna|est|omrna|protein	good	9	142015382
26569	gb|TC280134	A_92_P024722	TC280134	GRMZM2G161335	0	63	305	136	523	0	0.25	0.001	0.27	Os04g0525100	UDP-glucuronosyl/UDP-glucosyltransferase family protein.	4e-16	LOC_Os04g44354	UDP-glucoronosyl and UDP-glucosyl transferase domain containing protein, expressed	8e-16		A_92_P024722	sense gene model	No EST. cDNA result. B73 result agrees with cDNA result.	A	cDNA	60	1 of 1	1	180307440	180307499	1.06	yes	CDS	2	TCATCTTCAACACCTTCCCGCTGATCGAGACAGACACGCTGGCCGAGATCCACAAGGCCT	1	110	74	TC280134	NA	NA	NA	1710 UP:Q8W2B6_MAIZE (Q8W2B6) UDP-glucosyltransferase BX9, partial (98%)	GRMZM2G161335_T01	CACGCGCCGTCCTTTTCTCCCCTCTATATGGCAAGTGGACACCGACAGGCAGCACTGTCCGTCCGCTTCTCTCTCCCCATCTCCATCTGCAATCCTCGCTCGCCCACACTCGGCAGCCATGGCGTCGTCGCGCACCGGAGCCGGAGCCGGCGGCCGTGTGGTGGTCTTCCCGTTCCCATTCCAGGGCCACTTCAACCCGGTGATGCGGCTGGCCCGCGCGCTGCACGCCCGGGGCCTCGCGATTACCGTCTTCCACAGCGGCGCCCTGGACCCGGCCGACTACCCCGCCGACTACCGCTTCGTGCCCGTGACCGTGGAGGCGGACCCGAAGCTGCTGGCGTCCGAGGACATCGCCGCCATCGTCACCACGCTGAACGCCAGCTGCGACGCCCCCTTCAG…	cdna|est|omrna|protein	good	1	180306606
21149	gb|TC314581	A_92_P019607	TC314581	GRMZM2G092776	0	1044	5171	4273	20882	0	0.25	0	0.2	Os03g0113000	Serine/threonine protein kinase domain containing protein. Serine/threonine protein kinase domain containing protein.	2e-100	LOC_Os03g02190	protein kinase domain containing protein, expressed	4e-100		A_92_P019607	sense gene model	cDNA and EST results agree. B73 result agrees with cDNA result.	A	cDNA	52	1 of 1	9	154378825	154378876	9.07	yes	UTR	2	GAAGCTGTAGCTGCTGTCGTAGACACGTGGCGCGCATTGTTGTTTGTGGTGGCCATGGGA	1	142	34	TC314581	CGCGGCGCCAGGGCCTCCACCGCCACCGGTGCGTGCGAGCGCGATTACCACCAGAGGCGGGCGGCAGGGACGATGCTGCTGCAAAGGCGCGGCGGCCTCCTCTGCTGCGGGTGCGGCGCCAGCGCCGTGGCCGTGGCCGTCAGTGGCCGCGTTCCGGAAGACGACGGCGGTGCCGTCGTCGATGGCCAGCCGCCTGACGCCAAGAGCGTGTCCGGTACCAGTGTCTCCGCTGCCGTGACGACCGCAAACGCGAGGCAGCTCTCGTGGGCGCAGGTGGAGGCCATGACGGGAGGCTTCACGTCAGCCATCGTCGGCGAGGGCGGCTTCAGCACCGTTTACCTCGCCCGCCTCGCTGGCTCCCTCGCCGCCGTGAAGGTCCATCGTAGTAGCGAGCGTCTT…	-	-	1113 similar to UP:Q6ETC7_ORYSA (Q6ETC7) Serine:threonine-specific receptor protein kinase-like protein, partial (29%)	GRMZM2G092776_T08	ACACGAGGCTCCAGGGCCTCCATCGCCACACCGGTGCGTGCGAGCGCGATTACCAGAGGCGGGCGGCAGGGACGATGCTGCTGCAAAGGCGCGGCGGCCTCCTCTGCTGCGGGTGCGGCGCCAGCGCCGTGGCCGTGGCCGTCAGTGGCCGCGTTCCGGAAGACGACGGCGGTGCCGTCGTCGATGGCCAGCCGCCTGACGCCAAGAGCGTGTCTGGTACCAGTGTCTCCGCTGCCGTGACGACCGCAAACGCGAGGCAGCTCTCGTGGGCGCAGGTGGAGGCCATGACGGGAGGCTTCACGTCAGCCATCGTCGGCGAGGGCGGCTTCAGCACCGTTTACCTCGCCCGCCTCGCTGGCTCCCTCGCCGCCGTGAAGGTCCATCGTAGTAGCGAGCGTC…	cdna|est|omrna|protein	good	9	154377546
39201	gb|TC299404	A_92_P036658	TC299404	GRMZM2G101693	0	1075	4379	1682	5260	0.001	0.25	0.007	0.33	Os06g0634300	Similar to Nudix hydrolase 2 (EC 3.6.1.-) (AtNUDT2) (ADP-ribose pyrophosphatase) (EC 3.6.1.13) (NADH pyrophosphatase) (EC 3.6.1.22). Similar to Nudix hydrolase 2 (EC 3.6.1.-) (AtNUDT2) (ADP-ribose pyrophosphatase) (EC 3.6.1.13) (NADH pyrophosphatase) (EC	0	LOC_Os06g42790	hydrolase, NUDIX family, domain containing protein, expressed	0		A_92_P036658	sense gene model	No EST. cDNA result. B73 result agrees with cDNA result.	A	cDNA	60	1 of 1	9	97283477	97283536	9.03	yes	CDS	1	CATGAACCGGAGGGATCTGGACAGGGCCTCAGGGTAGAGTATATATGTAATGACACGGGC	1	36	139	TC299404	NA	NA	NA	1387 similar to UP:Q67V42_ORYSA (Q67V42) MutT domain protein-like, partial (87%)	GRMZM2G101693_T03	AAATAAAAGCGGGAGCGCTGAGCCAGACGGCGGCCCACTCGTTCTCGCTCTCCCTCCCCAGTCACCACCATCACGAGCTCGCGTGTGCCCCTCGCGCTCCGCCGCCACCACCTTCTACTACCATACCGCTGCGTCGCCGCCCGGACCACGCCCGCCACCAAGGCCTCTCCTCCGCCTCGTCCCCATCACGGGCGCGGCCCCTCGACCTCGGTGGCCGGCCGGTTCGACACCGCACCGTGACCCTCGGCTACGGAGGAAGAAGACGGAGTGGTGGACTGGGCCATAGAACCATGTCAAGTTCCATAATTTCAACAGTGGCCACAGAGTTGTCGGTGGCTGAGAAGAGCAGGGGTATTGAGCCACTACCTTTTATTAATGACAAACATGGAGGTGTCATCA…	abinitio|cdna|est	good	9	97279703
40951	gb|TC296045	A_92_P038294	TC296045	GRMZM2G135019	3e-147	533	2156	740	9947	0.001	0.25	0	0.08	Os11g0490600	Conserved hypothetical protein. Hypothetical conserved gene.	1e-14	LOC_Os11g29840	expressed protein	2e-14		A_92_P038294	sense gene model	cDNA and EST results agree. B73 result agrees with cDNA result.	A	cDNA	60	1 of 1	4	17978071	17978012	4.03	yes	UTR	1	TGCTGGAGCTGTAGAATGAGAAATAACAAGAGAGAGATCAGGATCTGTTGGCTGGTCAGC	1	26	39	TC296045	GGAGGCAGCGATCACATCTTGACGCAAACCATACATTAAGTTCATACACTCGCAGTCCTTTTCCCCTTTATACAGATATATAGACGGACACGTACAACTCATCCGTCAGGTAATCACATGAACAAACATATGTATGATGGGGGTTTTTTTTTTCTGGGAAGAGCAAGCACAGAAACATAAGCAGGCATTATGCTCAATATACTCACTATATATGCTTGATGCTGACCAGCCAACAGATCCTGATCTCTCTCTTGTTATTTCTCATTCTACAGCTCCAGCACCAAGTATTCAGCGTCGGTCTTGATCCAGTGGCCGCTCTTGCTGCCGTTGAGCTCGTCGTCGTCGTCGCCGTCGATGGGAGAGGCGGCGCCGCCGAAGGAGGCCCGGCTGGCGCAGCAG…	-	-	712 UP:Q6T2X1_DROVI (Q6T2X1) Troponin I-b1, partial (7%)	GRMZM2G135019_T01	GACTGATGGATCACTCCTGCAGCTGCAGCTGCAGTGCGTCGCCGCTACTCCATCGTCTATTAATGGCTCGTGTAGCTCCAGCGCTCGGCTTAGACAAGCCTCTCCAACATGAAGCTCCTGGGTTGGATGCACCGGAAGTTACGACAGAACAGCAATGATGTGTTCAAAGAGTTCAACAACGCTGCAGGTGGGACCTGCAACTGCATCACCGGGCTGGCCGCGTCGGACCCGGCCACTTTCCTCGCCACCGCCAACGAATACTTCACCGCCGACAACGACTTCACCAACAACCATCCATCGTCGCCGGCCGCCGACCTCTTCACCTTTGGTGGCAGCGGCCTCCTCACCATTGGCACGCTAGGCATCGCCGCCGTCGCGGTGTCTGCAGACGCTGATGAA…	cdna|est|omrna|protein	good	4	17977557
44137	gb|TC280392	A_92_P041201	TC280392	GRMZM2G058675	0	232	1237	400	2519	0	0.25	0	0.19	Os06g0270900	Similar to RF2 (EC 1.2.1.3) (T cytoplasm male sterility restorer factor 2). Similar to Aldehyde dehydrogenase.	0	LOC_Os06g15990	aldehyde dehydrogenase, putative, expressed	0		A_92_P041201	sense gene model	No EST. cDNA result. B73 result agrees with cDNA result.	A	cDNA	60	1 of 1	9	33138152	33138211	9.03	yes	CDS	2	TGGACGATGCTGATGTTGACCATGCTGTTGAGCTTGCGCACTTTGCCCTGTTCTTTAACC	1	7	127	TC280392	NA	NA	NA	2201 UP:Q43274_MAIZE (Q43274) RF2 (T cytoplasm male sterility restorer factor 2) , complete	GRMZM2G058675_T02	ATTCGAGCCCTGAAATCCCAAAAGCCCAAACCAAATCCAAGCGCAAGAGGGGGCAAAGCCGCAAAGGGGGAGGCACCAGGCACCGGCAGCCATTACTTACTGGTCCTCACTCCCACACCAACCAACCAACCTCCTCTGCCTGCCGCTTCTCCTGCTGCGGGCGGGCACTGCTGCAAGTACTAGAGGAGGACATCCGCTTCCATTACTGCGCCTGCGGAGGATCGGAGGAACCAGTAGCGGAGGCTTCGATTTTCGGCGGGCGCAATAAATTTCCCGCATGGCTCGGAGGGCCGCGTCCTCGCTCGTCTCCCGCTGCCTCCTGGCGAGGGCCCCTGCCGGCGCGCCGCCCGCTGCCCCCTCTGCGCCGCGCAGGACAGTGCCTGCAGATGGGATGCACAG…	cdna	good	9	33125819
34612	gb|TC281917	A_92_P032309	TC281917	GRMZM2G134930	0	1245	5051	1369	3081	0.001	0.25	0.047	0.44	Os06g0708700	Similar to Nodulin-like protein. Similar to Nodulin-like protein. Similar to nodulin-like protein.	9e-13	LOC_Os06g49500	integral membrane protein, putative, expressed	2e-12		A_92_P032309	sense gene model	No EST. cDNA result. B73 result agrees with cDNA result.	A	cDNA	60	1 of 1	6	85884278	85884337	6.01	yes	UTR	3	ATTTGGTTTGTACTTTGCACGGCAGTTTACACGGTAGAGATGGCCAGTACTAGTACCATT	1	63	137	TC281917	NA	NA	NA	965 similar to UP:Q5Z9H6_ORYSA (Q5Z9H6) Nodulin-like protein, partial (19%)	GRMZM2G134930_T02	TCAAAAAAAGCTACAGCCACGGCCAAAGCAGAGCAGGAGCAGGCCGCGCGGAACGAGGGAAGCAGCAGGCCGCTAGACTAGGGAGCGGTCGCCGGCCTCGGCGGCGGAGGGATGGGGCGTGGGGGTGCGGTGATGGAGGACGGCGACAGGGAGGAGGGAAGCTATCCGACGCTGCTGCAGCGGTGGTCCTCGTCGGTGTGGGCCGTCAGCGGCAGCGGGCGCCTGCTGTGGGCGGGCAACGAGGCGTGGCGGGCGCACGTCGGGATGGCCCTCGTCCAGGTCGCCTACGGCGGCTACCACGTCCTCACCAAGTCCGTCCTCAACGTCGGCATGAACCAGATCGTCTTCTGCGTCTACCGCGACCTCGTCGCGCTCGCGCTCCTCGCGCCCATCGCCTTC…	cdna|est	good	6	85881988
19328	gb|TC314889	A_92_P017898	TC314889	GRMZM2G106730	0	248	1098	344	1150	0	0.25	0.002	0.3	Os12g0639100	Major facilitator superfamily MFS_1 protein. Major facilitator superfamily MFS_1 protein. Similar to nodulin-like protein.	2e-78	LOC_Os12g44180	nodulin, putative, expressed	3e-78		A_92_P017898	sense gene model	cDNA and EST results agree. B73 result agrees with cDNA result.	A	cDNA	60	1 of 1	3	93833531	93833590	3.04	yes	CDS	2	AGCATATGGAACTTTTCAGGGCGGTTTGGTGCAGGCTTCATATCCGACCATTTCCTTCGC	1	153	105	TC314889	CAGAGTCGCAGCAAACCACGGTTCGGCGCCTCGGCGGCGTCCAATTCCCCTTCCCGTCGCCGATGCCGATGCCGATGCCACGGGCGCGGACGCGGTGGTCGGCGCTAGCCGCCAGCGCGCTCATCCAATGCTGCGCGGGGAGCTCCTACTGCTTCGGCGTCTACTCTCAGACGCTCAAGGCCTCGCAGCGCTACGACCAGTTCGCGCTCGACGCCGTCGCCTTCTTCAAGGACGTCGGCGCCAACGCCGGGGTCCTCTCGGGCTTCCTCGTCGCTTGGGCGCCGGGGGGCCGCAGGCGCCCCTGGATTGTCCTCCTCGCCGGCTCCCTGCTCTGCGCCGCGGGCTACCTCCCCATGTGGCTAGCCGTCGCGGGGGTCGCGCCCGCGCCGCTCCCGCTCG…	-	-	721 unknown	GRMZM2G106730_T02	ATATTTAATTATTTATTGCTGCGAACATATGGGATGCCAGAGTCGCAGCAAACCACGGTTCGGCGCCTCGGCGGCGTCCAATTCCCCTTCCCGTCGCCGATGCCGATGCCGATGCCACGGGCGCGGACGCGGTGGTCGGCGCTAGCCGCCAGCGCGCTCATCCAATGCTGCGCGGGGAGCTCCTACTGCTTCGGCGTCTACTCTCAGACGCTCAAGGCCTCGCAGCGCTACGACCAGTTCGCGCTCGACGCCGTCGCCTTCTTCAAGGACGTCGGCGCCAACGCCGGGGTCCTCTCGGGCTTCCTCGTCGCTTGGGCGCCGGGGGGCCGCAGGCGCCCCTGGATTGTCCTCCTCGCCGGCTCCCTGCTCTGCGCCGCGGGCTACCTCCCCATGTGGCTA…	cdna|est|omrna	good	3	93831552
28022	gb|TC301024	A_92_P026082	TC301024	GRMZM2G097144	0	215	910	275	1767	0.001	0.25	0	0.17	Os07g0483500	Similar to Phosphoribosyltransferase (Fragment). Similar to Phosphoribosyltransferase (Fragment).	0	LOC_Os07g30020	anthranilate phosphoribosyltransferase, putative, expressed	0		A_92_P026082	sense gene model	cDNA and EST results agree. B73 result agrees with cDNA result.	A	cDNA	60	1 of 2	2	199457598	199457539	2.07	yes	CDS	2	GCTGATGTTTGTCAGTGGAAAAACCCGGTCACCACAGTGCTGGTCCATGTGCTCTTTATC	1	102	57	TC301024	GCACGAGGGCCATCCGGTTCACAGTCACATCCCTTATCAATGTGCTCTTCACATACTCTAGGCCTCTCTTGCCCAAGATGCACTACGCACAGCCTCTGTCAATAGTTCAGCAGGAAATGCTCCGCCACCAGGCTGTGCTGCTTGTTGCGCAGCGCCTGGGACGCATGGAGGCACCAGTCCGCAGGGAAGTTGTTGAGTTTATGTCAGATGCTCGCTCTCACCTGTGGAGCATGCGACGGAGCAAAGCTAACTTCTTCCGCCTTATGCAAGTCTTCTCAGGGTTCATTGCTGCAGGGAAATGGTTTGCTGATGTTTGTCAGTGGAAAAACCCGGTCACCACAGTGCTGGTCCATGTGCTCTTTATCATGCTTGTGCTCTATCCAGACCTTATCCTGCCAA…	-	-	1111 Zea mays clone Contig958.F mRNA sequence	GRMZM2G400173_T01	TTTTTTGATTTTTTTTATTTATTATTATTAATTTGCCGAATGTAGCACTCGACAAAAGTTTTGCCGAGTATAAAATGGCTTTGACACTAGGCAAAGAACACGATTACGGTAGTGCTTGACGAAATGACCGATAGGGAAAAAAATAGAATAGGAGATAGAGCACACTATGTATGAAAAAATGTAATAGGAAATAGAGAACACGAGCACTAATCTATTAGTTCACCATCAGTAACAATTCTCATGTCGGTAGAGCACACTATTTATTATTCACTTCAAAGCCGGCTGCGGCGCTGCGCTGCCGCTCATTCTCCTCTCTTTCTGGCTAATTATAAACGTCCAACACGGCACCACCGAGCAGCGACCGCACCCAACAAGAACCACCACCACACCAGATATCCA…	est|protein	good	2	199457041
28022	gb|TC301024	A_92_P026082	TC301024	GRMZM2G097144	0	215	910	275	1767	0.001	0.25	0	0.17	Os07g0483500	Similar to Phosphoribosyltransferase (Fragment). Similar to Phosphoribosyltransferase (Fragment).	0	LOC_Os07g30020	anthranilate phosphoribosyltransferase, putative, expressed	0		A_92_P026082	sense gene model	cDNA and EST results agree. B73 result agrees with cDNA result.	A	cDNA	60	2 of 2	2	199457598	199457539	2.07	no	UTR	2	GCTGATGTTTGTCAGTGGAAAAACCCGGTCACCACAGTGCTGGTCCATGTGCTCTTTATC	1	102	57	TC301024	GCACGAGGGCCATCCGGTTCACAGTCACATCCCTTATCAATGTGCTCTTCACATACTCTAGGCCTCTCTTGCCCAAGATGCACTACGCACAGCCTCTGTCAATAGTTCAGCAGGAAATGCTCCGCCACCAGGCTGTGCTGCTTGTTGCGCAGCGCCTGGGACGCATGGAGGCACCAGTCCGCAGGGAAGTTGTTGAGTTTATGTCAGATGCTCGCTCTCACCTGTGGAGCATGCGACGGAGCAAAGCTAACTTCTTCCGCCTTATGCAAGTCTTCTCAGGGTTCATTGCTGCAGGGAAATGGTTTGCTGATGTTTGTCAGTGGAAAAACCCGGTCACCACAGTGCTGGTCCATGTGCTCTTTATCATGCTTGTGCTCTATCCAGACCTTATCCTGCCAA…	-	-	1111 Zea mays clone Contig958.F mRNA sequence	GRMZM2G097144_T01	TCTTTCACCATGACAAACTTGACTAATTGGAGAAATTATTATTGAAGCAGGCATCTTACATACATTTCATGCCATACAGAAGTTTGAATGTCTTATTAACTTCTAAAAGCAGGAAATAATGTAATGAGATTAACTTATTTTGTTCGCTCACATGAAGCACAATATGATCTGACTTAAGGCTATTATACAACAATATATGGGGAACAAAAACAGGTACAATAGACATTGTTGATAGCTGGTCTTCCAAGGAGCTTTACAGCAAAGAATCTGTCTTTGCAGGTAGCCTCCTGAAGAAGTTTGCTGGTGCTGATGGCACCTTGTGGCGAAACCGAGGATGCCTCATCCCGAAGAACCCAAGGCAGAGTGCAACCACTTGGAATGGTGTCACATACAGTATAA…	cdna|est|omrna	good	2	199456788
8412	gb|TC289417	A_92_P007640	TC289417	GRMZM2G399136	0	2370	10786	3688	10345	0.001	0.25	0.019	0.4	Os06g0716100	Similar to Chaperone protein dnaJ. Similar to Chaperone protein dnaJ.	2e-38	LOC_Os06g50230	expressed protein	3e-38		A_92_P007640	sense gene model	No EST. cDNA result. B73 result agrees with cDNA result.	A	cDNA	60	1 of 1	5	61524580	61524639	5.03	yes	UTR	1	TTGTAGGCCATCTTGTCTTGGGATCATAGAGCTGCACGAAGAGACATTTTTAACATCTCT	1	217	8	TC289417	NA	NA	NA	920 similar to UP:Q6YT03_ORYSA (Q6YT03) DnaJ protein homolog-like, partial (30%)	GRMZM2G399136_T01	CGAAGACACACTCCAAGAAACCAAGAACACCGGCCACACGCACGCGCACGCACGGCAGGCGAGGCCGAGGACGAACAGACGATAAAGGAAGCAATGGCTCCGTCGCTCGCGTCGACGGCGGGGCTCCCGAGCTGCGGGGCGCGGCGCGGCGGCCGGTGCGTGGCCCGCCGCGCGTCCGCGGTTGCGACTCCGGCGACGGCGACGGCGAGGACGCACTACGAGGTGCTCGGGGTCGGGGCCGGCGCGAGCCGGTGCGAGATCAAGGCGGCGTACCGGCGCCTGGCGAGGGAGGTGCACCCGGACTGCGGCGGCCGCGGCGACGAGGGGTTCATCCGCCTGCACGCCGCGTACGCCACGCTCGCGGACCCCGACGAGCGCGCGCGCTACGACCGCGCCGCG…	est	good	5	61523860
13078	gb|AA979719	A_92_P012035	AA979719	GRMZM2G125072	2e-123	119	516	84	528	0	0.25	0	0.18	Os06g0474833	Hypothetical gene.	3e-15	LOC_Os06g28050	expressed protein	4e-15		A_92_P012035	EST	cDNA and EST results agree. B73 result (EST vs genome) agrees with EST result.	E	EST	0	1 of 2	6	110707638	110709165	6.04	no info	NA	2	TGATAGTGGCGTTGACGCTGCAGGAGGTTGAAGAGAACTCACCGCTTGAAGCTTAACCCT	1	190	25	AA979719	AGACATCGCCGGCTACAAGGGCCACGACTACACGCTGCTGCATCTGATCACTGTCGTTTGCTGACAACAAATGGATCAGTTCACCATGAACTGATTAGACGACACCATGGCAGACCAAGAAGTGCGATCAGGTGCTGCAGCAGCACGGCAAGGGGAAGGACCAGGGACTATTACTACCAGGTGCTGGGCATCGCAATTCAATCCACACCTCAGCAGATCAAGGAGGCTTACAGGAAACTCCAGAAGCAACACCATCCACTGGGTCGAGAGCCACGACCTGCCCGTGCTGGAGTTCCTGTCCCGGCCGCAGCCGAAGGAAGGCCACGGCGTATTCGGCGGCGGGTGGGAGCGCCCCGGGAACGTGTTTGCGGCGGCGAAGAACTTCGCCAGGAGACTGGA…	B73	MEST1-A1.EK1.Seq ISUM1 Zea mays cDNA clone MEST1-A1 5', mRNA sequence.	659 weakly similar to UP:DNAJ_MESFL (Q6F150) Chaperone protein dnaJ, partial (8%)	GRMZM2G125072_T01	AAACCAAAGACAGAAGGAACCACCACAATCCATACAGAAATGGTAGGGTTCTTCGGCGCCTCTGCTGCATCTGATCACTGTCGTTTGCTGACAACAAATGGATCAGTTCACCATGAACTGATTAGACGACACCATGGCAGACCAAGAAGTGCGATCAGGTGCTGCAGCAGCACGGCAAGGGGAAGGACCAGGGACTATTACTACCAGGTGCTGGGCATCGCAATTCAATCCACACCTCAGCAGATCAAGGAGGCTTACAGGAAACTCCAGAAGCAACACCATCCAGACATCGCCGGCTACAAGGGCCACGACTACACGCTGCTGCTGAACGAGGCGTACAAGGTTCTGATGCGGGATGTTTCCAGTTCCAGGCACGCCGATGGAAGGGGCAGGAGTAGG…	cdna|est|omrna|protein	good	6	110707580
13078	gb|AA979719	A_92_P012035	AA979719	GRMZM2G125072	2e-123	119	516	84	528	0	0.25	0	0.18	Os06g0474833	Hypothetical gene.	3e-15	LOC_Os06g28050	expressed protein	4e-15		A_92_P012035	EST	cDNA and EST results agree. B73 result (EST vs genome) agrees with EST result.	E	EST	1e-111	2 of 2	6	110707638	110709165	6.04	no info	NA	1	TGATAGTGGCGTTGACGCTGCAGGAGGTTGAAGAGAACTCACCGCTTGAAGCTTAACCCT	1	190	25	AA979719	AGACATCGCCGGCTACAAGGGCCACGACTACACGCTGCTGCATCTGATCACTGTCGTTTGCTGACAACAAATGGATCAGTTCACCATGAACTGATTAGACGACACCATGGCAGACCAAGAAGTGCGATCAGGTGCTGCAGCAGCACGGCAAGGGGAAGGACCAGGGACTATTACTACCAGGTGCTGGGCATCGCAATTCAATCCACACCTCAGCAGATCAAGGAGGCTTACAGGAAACTCCAGAAGCAACACCATCCACTGGGTCGAGAGCCACGACCTGCCCGTGCTGGAGTTCCTGTCCCGGCCGCAGCCGAAGGAAGGCCACGGCGTATTCGGCGGCGGGTGGGAGCGCCCCGGGAACGTGTTTGCGGCGGCGAAGAACTTCGCCAGGAGACTGGA…	B73	MEST1-A1.EK1.Seq ISUM1 Zea mays cDNA clone MEST1-A1 5', mRNA sequence.	659 weakly similar to UP:DNAJ_MESFL (Q6F150) Chaperone protein dnaJ, partial (8%)	GRMZM2G125131_T01	CAACGACCACCTATCAGCCCATTCCAAGCATCAAGCAGGGGCTTCCACCTGAGCTCCTCCCACGCGCTGCGCCTCGCCTCGGCCTGCGCCTCCGTCTCCGCCTCGCGGCCTGCGTCCCCTGCAACCAAAGTTTCTGAAGCTCATTTGCACGAACAAGTGGAGTGGAGAGAAAAATATTTTCGTTCACTTTACCGTCGAGGCCCCCGGAGGGCTGATCCCGTTCCAGCTCCTCCCGCTGCTTCTCCCTCTCCAGTCTCCTGGCGAAGTTCTTCGCCGCCGCAAACACGTTCCCGGGGCGCTCCCACCCGCCGCCGAATACGCCGTGGCCTTCCTTCGGCTGCGGCCGGGACAGGAACTCCAGCACGGGCAGGTCGTGGCTCTCGACCCAGTGGATGCAGT…	est	no_start	6	110700005
36367	gb|TC307137	A_92_P033974	TC307137	GRMZM2G159160	0	134	569	112	485	0	0.24	0	0.22	Os09g0413200	Abortive infection protein family protein.	7e-113	LOC_Os09g24670	CAAX amino terminal protease family protein, putative, expressed	0		A_92_P033974	sense gene model	cDNA and EST results agree. B73 result agrees with cDNA result.	A	cDNA	60	1 of 1	7	111663304	111663362	7.02	yes	CDS	2	TGGTTTCCTACTCCAGCTTGTGTACTTGTCAGTGCTGCTGTATTTGCCCTTGCTCATCTG	1	53	27	TC307137	ATGGCGTCTTCCTCACTGTCGTCGCCGCCGCTATCACTTATCCTCCTCCGGCCGCTCCCGTGCATACCCGTCCTCCTCTTGAGACAAAGGAAGCCATTCCCAGCTGTCCGCGTAGAAGCAAGGTCTCAGCAGCGGTTGCAGCGGAGGCCGGTGACTGGCCAGTGGAGGAGGAGCTGCAGAAGGGGCGGAGGCTACGCGTGTTTCTCCTACAATGCCAAGAACAAGACGCCCCCGCCTTCAGATAAGAGTTCAGACGAGTGGGCGATCGTTCGCCGATGGGATGTGCCATGGGAATGGCAAACTGTTGTGCTCAGCATGGTAGGCTGTGGAGTAAGACAGCTTTGTTCTGACAGGATTGGTTGAGCAATTGGCTTTGCAAGAACTGGGATTTAAAGCTGT…	-	-	1392 similar to UP:Q6Z539_ORYSA (Q6Z539) CAAX amino terminal protease family-like protein, partial (64%)	GRMZM2G159160_T03	TTTTTTTGAGGCATTGTAATTCATTATTTTATACTCATGAAAATGTTCCTTTCATTGACTCAGACTGATTCACTAGTCCTTTTGTTGCCGCTGATTGGCTCATCCACTACCAGTACTGCCTTTTTGGTGGGAATCACTGGAGTTCTAGCACCACTTCTCGAGGAGACACTGTTTCGAGGATTTCTAATGGTGTCCTTGACTAAGTGGTTTCCTACTCCAGCTTGTGTACTTGTCAGTGCTGCTGTATTTGCCCTTGCTCATCTGACTCCTGGACAATTTCCGCAGCTGTTTATACTTGGTGTTGCATTGGGATTTTCATATGCTCAGACCCGCAATCTTCTAACTCCGATCACAATTCATGCATTTTGGAACTCAGGAGTAATACTTCTGCTAACCTTT…	est	good	7	111660565
9426	gb|TC313949	A_92_P008598	TC313949	GRMZM2G032219	0	61	277	50	168	0	0.24	0.004	0.33	Os03g0129100	Seven transmembrane protein MLO2.	2e-142	LOC_Os03g03700	MLO domain containing protein, putative, expressed	3e-142		A_92_P008598	sense gene model	No EST. cDNA result. B73 result agrees with cDNA result.	A	cDNA	60	1 of 1	1	6234275	6234216	1.01	yes	CDS	1	CGCCGTCAACATTGACATCGCTGATGCCGATTTTTCTTTTAGCATGCGGTGACCTGACCT	1	211	20	TC313949	NA	NA	NA	2003 UP:Q94CH4_MAIZE (Q94CH4) Seven transmembrane protein Mlo1, complete	GRMZM2G032219_T02	CCGAGAGACGACACTCTACGTGTGTGCCTGCGAGAGCGAGAGCGCACCAGCAGAGCAGACAGCTTCCTCTGCGGCCTGCTGGTCGCTTCGCTTCGCTCCAGTCCAGGGCAAAGGACGGCACATGGCGGGGGGCGGGGGCGGCCGGGACCTGCCGTCGACGCCGACGTGGGCGGTGGCCCTGGTGTGCGCCGTCATCGTGCTCGTCTCCGTCGCCATGGAGCATGGCCTCCACAAGCTCGGCCACTGGTTCCATACGCGGCAGAAGAAGGCCATGCGGGAGGCCCTGGAGAAGATCAAAGCAGAGTTGATGCTGATGGGCTTCATCTCGCTGCTCCTCGCCGTGGGGCAGACGCCCATCTCCAAGATATGCATCCCGGCCAAGGCTGGCAGCATCATGCT…	cdna|est|omrna|protein	good	1	6233827
27759	gb|TC287034	A_92_P025836	TC287034	GRMZM2G038636	0	46662	188818	133899	599033	0.001	0.24	0	0.22	Os09g0442300	Similar to Oryzain gamma chain precursor (EC 3.4.22.-).	0	LOC_Os09g27030	oryzain gamma chain precursor, putative, expressed	0		A_92_P025836	sense gene model	No EST. cDNA result. B73 result agrees with cDNA result.	A	cDNA	60	1 of 1	7	121986633	121986692	7.02	yes	UTR	1	TGTAGGTAGATTGTCAGTTGGGGTTCCGAAGTACTCTACTCATACGTGTGTATGACAGTT	1	103	74	TC287034	NA	NA	NA	1522 UP:Q43705_MAIZE (Q43705) Cysteine protease precursor, complete	GRMZM2G038636_T01	AATGGAGGGGCCCAACGCAGTATATAGCAGCCGGGTGGTGCCGGACATCCGACGCTCGTGCCAGCAGGCCATTCTTCTCGCCTTACTCCCTCACAGAACCCAGTAAAATATTGCCAGTCCCGCCGTCGAGATGGCCCCACGCCGCCTGCTCGTCCTCGCCGTCGTCGCCCTCGCGGCCACCGCCGCCGCGGCCAACTCCGGCTTCGCGGACTCGAACCCGATCCGCCCCGTCACCGACCGCGCGGCCTCCGCGCTCGAGTCCACGGTCTTCGCCGCGCTCGGCCGCACCCGCGACGCGCTCCGCTTCGCACGCTTCGCTGTGAGGTACGGCAAGAGCTACGAGAGCGCGGCGGAGGTCCACAAGCGGTTCAGGATCTTCTCCGAGAGTCTCCAGCTCGT…	cdna|est|omrna|protein	good	7	121981747
27759	gb|TC287034	A_92_P025836	TC287034	GRMZM2G038636	0	46662	188818	133899	599033	0.001	0.24	0	0.22	Os09g0442300	Similar to Oryzain gamma chain precursor (EC 3.4.22.-).	0	LOC_Os09g27030	oryzain gamma chain precursor, putative, expressed	0		A_92_P040805	sense gene model	No EST. cDNA result. B73 result agrees with cDNA result.	A	cDNA	60	1 of 1	2	184455757	184455911	2.07	yes	CDS span intron (size=90)	1	TGAGAATGTTGGAGTCAAGGTTTTGGACTCGGTTAACATCACCCTGGGTGCTGAGGATGA	1	10	29	TC287034	NA	NA	NA	1522 UP:Q43705_MAIZE (Q43705) Cysteine protease precursor, complete	GRMZM5G820822_T01	TTGTCGCACTAAAATATTGCCAGTCCCGCAGTCGAGATGGCCCTACGCCGCCAGCTCGCCCTCGCCGTCCTCGCCCTGGCGGCAACCACTGCCGCGGCCAACTCCGGCTTCGCGGACTCCAACCCGATCCGTCCCGTCACCGACCGCGCGGCCTCCGCGCTCGAGTCCACCGTCTTCGCCGCGCTCGGCCGCACCCGCGACGCGCTTCGCTTCGCACGCTTCGCCATCAGGTATGGCAAGAATTACAAGAGCGCGGCGGAGGTCCAGAAGCGGTTCAGGATCTTCTCCGAGAGCCTCCAGCTCGTCCGCTCTACCAACCGGAAAGGCCTCTACGGCTCTACTACCGCCTCGGCATCAACCGCTTCGCGGACATGAGCTGGGAGGAGTTCCGTGCGACCC…	est	good	2	184451593
28865	gb|TC283492	A_92_P026877	TC283492	GRMZM2G050394	0	37	166	60	174	0.001	0.24	0.003	0.35	Os12g0533800	Mitochondrial substrate carrier family protein.	2e-56	LOC_Os12g34870	mitochondrial carrier protein, putative, expressed	3e-56		A_92_P026877	sense gene model	cDNA and EST results agree. B73 result agrees with cDNA result.	A	cDNA	50	1 of 1	10	26091253	26091302	10.03	yes	UTR	2	GAGAAGGGAGAAGATAAGCACCCACTGGGATGTTTAAGGATTGGGAAGCCCAGAGCTCCT	1	97	71	TC283492	CGCATTTCTTGCTCTTTGGTCTCTCCAGAATCATCCTCCGGCCGAGCGCTTCTTGGTCTACTCATTCGATTGCTTCACCATTCTTTCCTGCTCCTGCTCTTTGGCATTTTTTTCACTCCTCCCATCGAATTCTCAATCCAGGAATCCTCCCGAGATTCGCTTGCCCACCCTTTTCTTTTCAAGTGGATCTGAACTTGGGAGGGAACCCCGATGCAGCCGCGGTACGGAGAAGCACGACAGCCGCTGCCGGGGCGGTACGCGCTGTACCACTTCGGCACCAGCGGCGCCGCCGTCGCCGCCGCCACCGCCGTGACCCATCCGTTCGATGTTATCAAAGTCAGGCTTCAAATGCAGCTTGCTGGGCAAAGAGGAAACTTAGTTGGAATGGGAACAATATTT…	-	-	687 weakly similar to PRF:NP_680566.2:42570054:NP_680566 mitochondrial substrate carrier family protein (Arabidopsis thaliana), partial (23%)	GRMZM2G050394_T06	GCACGTGAAAATTCCTTCCGCTCCAGTTATTACGGAGCAATAGGGTGGTGAACTGGTGACTGGAGCTGGAATCGCATTTCTTGCTCTTTGGTCTCTCCAGAATCATCCTCCGGCCGAGCCTTCTTGGAATCCTCCCGAGATTCGCTTGCCCGCCCTTTTCTTTTCAAGTGGATCTGAACTTGGGAGGGAACCCCGATGCAGCCGCGGTACGGAGAAGCACGACAGCCGCTGCCGGGGCGGTACGCGCTGTACCACTTCGGCACCAGCGGCGCCGCCGTCGCCGCCGCCACCGCCGTGACCCATCCGTTCGATGTTATCAAAGTCAGGCTTCAAATGCAGCTTGCTGGGCAAAGAGGAAACTTAGTTGGAATGGGAACAATATTTACACAAATGGTTGAA…	cdna|est	good	10	26085622
38437	gb|TC281999	A_92_P035928	TC281999	GRMZM2G043762	6e-140	271	1143	570	6736	0.001	0.24	0	0.1	Os01g0314100	Catalytic domain of components of various dehydrogenase complexes containing protein.	0	LOC_Os01g21160	2-oxo acid dehydrogenases acyltransferase domain containing protein, expressed	0		A_92_P035928	sense gene model	No EST. cDNA result. B73 result agrees with cDNA result.	A	cDNA	60	1 of 2	3	57150306	57150365	3.04	no	UTR	1	CAGAGCTGCTCTTGTTGCATATGCGATGACCCAGTAATGTACCGGTACATACTACGACCT	1	40	138	TC281999	NA	NA	NA	997 similar to UP:Q9M724_ARATH (Q9M724) Branched chain alpha-keto acid dehydrogenase E2 subunit, partial (47%)	GRMZM2G033905_T01	AAAATAACTCCCAATTTATTTCCACTGTTTCCAGGCAGAGAAGCCACGTTGGTTATTTATTTGAATACATGGATTTATTTTTTTATGCCAAAATGCCTCCGTTTCAGGTCGTAGTATGTACCGGTACATTACTGGGTCATCGCATATGCAACAAGAGCAGCTCTGGCTTCTCCACGAGGCTCTTCCATTCATTACAGAATCTTGCAACCGTGGCCCCGTCAACAACTCGGTGATCGGCTCCAACACATACATTGATTATGGATGAAGGGTAAACGTTTTCGTCATCATCGAAGCGAGGAAGCTTTTGAATCCGCCCAAGGGCAATGATGGCAACTTCAGGTAGGTTCAGAAGTGGAGAGCCAAACTTGCCACCAATGGCACCTATGTTACTAAGTGTTA…	omrna	good	3	57149398
38437	gb|TC281999	A_92_P035928	TC281999	GRMZM2G043762	6e-140	271	1143	570	6736	0.001	0.24	0	0.1	Os01g0314100	Catalytic domain of components of various dehydrogenase complexes containing protein.	0	LOC_Os01g21160	2-oxo acid dehydrogenases acyltransferase domain containing protein, expressed	0		A_92_P035928	sense gene model	No EST. cDNA result. B73 result agrees with cDNA result.	A	cDNA	60	2 of 2	3	57150306	57150365	3.04	yes	UTR	2	CAGAGCTGCTCTTGTTGCATATGCGATGACCCAGTAATGTACCGGTACATACTACGACCT	1	40	138	TC281999	NA	NA	NA	997 similar to UP:Q9M724_ARATH (Q9M724) Branched chain alpha-keto acid dehydrogenase E2 subunit, partial (47%)	GRMZM2G033644_T02	AGTTCAACTATGAATGATACTCTGCTATTTCCCTTTCCATGTATTACACCATTTTGACTATTCAATGCATTATTTTGTGGTGAAGGTGATGAAAAATAGTTTATTTTGTTAGGGCCTCACAACATTGGGGTGGCGATGGCTACAACACATGGATTAGTCGTGCCAAACATCAAGAAAGTGCAGTCGCTATCAATATTGGAGATCACGAAGGAATTGGCGCGATTGCATGAGATGGCATCACAAAACAGGCTAAGCGCTGCAGATATTGAAGGTGGCACTATAACACTTAGTAACATAGGTGCCATTGGTGGCAAGTTTGGCTCTCCACTTCTGAACCTACCTGAAGTTGCCATCATTGCCCTTGGGCGGATTCAAAAGCTTCCTCGCTTCGATGATGAC…	est	good	3	57145425
15952	gb|TC302596	A_92_P014718	TC302596	GRMZM2G342105	0	445	1798	696	2467	0	0.24	0.002	0.29	Os03g0626600	Zinc finger, LIM-type domain containing protein.	2e-19	LOC_Os03g42820	LIM domain-containing protein, putative, expressed	3e-19		A_92_P014718	sense gene model	No EST. cDNA result. B73 result agrees with cDNA result.	A	cDNA	60	1 of 2	1	253768259	253768200	1.09	no	UTR	1	TGAAGAAGGCATCTGTCAGGTTCTAGCTCATCTTTGGCTTGAGTCAGAAATCACATCAGG	1	173	57	TC302596	NA	NA	NA	602 similar to UP:Q5SMM0_ORYSA (Q5SMM0) LIM domain containing protein-like, partial (20%)	GRMZM2G342120_T01	AATTTCTTTTGCATCAAGTGACAGCATTCCACAAGGTTGGCCAAGCTAAAGACCACATACCTTCATGTCTGCACTGTGAAATTTTATAATTGAAAAGGGAAACAGTTTTTTTTCCTGCAATGGACAGTATAGCTAAATCCTTATGCCTCTTCTCGACACAGAAGTTCGGCTTTTCGTATGTATAACCTGAACCAAAAGTTCTCCAAAAAAAATATGTATACCCATATCCAAGCCGAGGTAAAAAAAAACCAGCTTCAGCATGGAAAAGACCCCGTCATCTTGATATGATCAAGGGTGCTTCTCAAGCCGTACCGCTCAATGGCTCGCATGCCTGCTCGAAACCCATCTCCATAAGCGACAGAAGAATCTGTTTCAATTTGGTACTTGAAGAACTCCCCG…	omrna	good	1	253767705
15952	gb|TC302596	A_92_P014718	TC302596	GRMZM2G342105	0	445	1798	696	2467	0	0.24	0.002	0.29	Os03g0626600	Zinc finger, LIM-type domain containing protein.	2e-19	LOC_Os03g42820	LIM domain-containing protein, putative, expressed	3e-19		A_92_P014718	sense gene model	No EST. cDNA result. B73 result agrees with cDNA result.	A	cDNA	60	2 of 2	1	253768259	253768200	1.09	yes	CDS	1	TGAAGAAGGCATCTGTCAGGTTCTAGCTCATCTTTGGCTTGAGTCAGAAATCACATCAGG	1	173	57	TC302596	NA	NA	NA	602 similar to UP:Q5SMM0_ORYSA (Q5SMM0) LIM domain containing protein-like, partial (20%)	GRMZM2G342105_T02	GCATACATGTAACCTAACCACTCCCATGGACTATAAAAGGATGATGTAGAGCAGCATTTAAGGGGATCCCCATTCGGTTCCACTCAGGTTCTATTCAGACTTTAGTCTTCACCAAACATCAACCAAGTATGATCAATTCGATCCGGTCAAGATAACTACAATTAGAGTCGGTCTGGCTTTCCACAATACTCTCATCTTGTAGGTGGTCTTGGAGTCTCCTGGTGCTAGAGTTTGTACTCTTTTTGTATCATCTACACACATCAATACATGATCAGCAAGAGAACGTAGGGTATTGCACTCACTGTGGCCTTAACTTCTATGAAAATTCATGTATTAGACTCTTAATGCCATGACCTCACAGACATACTCTACGGTGTTAGGACTCGCTCCCTGCTCTTC…	est|omrna	good	1	253767677
40705	gb|TC283418	A_92_P038060	TC283418	GRMZM2G004396	0	2463	10079	5924	36681	0.001	0.24	0	0.16	Os08g0107100	Conserved hypothetical protein. Similar to predicted protein.	4e-40	LOC_Os08g01590	expressed protein	6e-40		A_92_P038060	sense gene model	No EST. cDNA result. B73 result agrees with cDNA result.	A	cDNA	60	1 of 1	6	1246127	1246186	6	yes	UTR	1	CAGCAGGTGATGAACATACTTGCGTTAAGTAGGAAGAATTGGGAATTTTTGTCTTGGGGG	1	27	22	TC283418	NA	NA	NA	1085 unknown	GRMZM2G004396_T01	CCATTCAACCACCCACGCGCTCCTCATGATTATTTATTTTATTTATTCAAAGCAAAGTCTCCTGCTTCCTTCCGTCTTGCTCCTCGACCCTTCTTCCTTCCCCACCACCGCGTTCCAATCAATCCCAATCGCGACCCAGCCAGAGGCGAGCGCGAGAAAATCCCCATTCCCCAATCCCCACGCCACAGCCTCCCTTCCCTCCCCGTCTCCTCCAAATTCAATCGTCTCCAAGCGCCAATCCGCCCCGTCTCCAAATCCCAGGCAGGCAGGCAGCCAACCAGCCATGGAGTGCGAGCCGGAGGAGCTGCAGTTCCTGGGCGTCGTCGGCATCTACCGCTTCTCCGCGGAGATCCTCCGAGGCCCGCACCGCCCGCTCTTCGCGCGCATCGCGGCCGCCTT…	cdna|est|omrna|protein	good	6	1244719
34815	gb|CA452509	A_92_P032498	CA452509	GRMZM2G123143	0	37	160	46	226	0.001	0.24	0	0.24	.	.	.	.	.	.		A_92_P032498	sense gene model	cDNA and EST results agree. B73 result agrees with cDNA result.	A	cDNA	60	1 of 1	8	40678710	40678651	8.03	yes	CDS	1	TTTTCTGATGCTGTTTGCCTTGCTTGATGAAAAGGCACTGGCCTATCGTCTCTTTGGTTT	1	62	71	CA452509	CTCTCGGAACTGATTCAGCTCGGTCCCATGAATGACAGCCGGAAGATTTTGAGTTGACTAGGATCAATAATCTCATCCAAACCAAAGAGACGATAGGCCAGTGCCTTTTCATCAAGCAAGGCAAACAGCATCAGAAAAGCTCCAGTCAAGCACACATTTGCAGCAAACTTGAGCAGCCGAGTCGCCTTGTCTGAGCTAGGTATGCGCCCGGGCCACCTCGACACCATCCATATGCTGAGATATGGCAAACACCCTGCAATGCTGCAGGCGACGGTCGCCTTGGTGTTCCAGCTGGCCAGGAGTTCTTCGTCATGTGCGAAAGTGGATGTTACTAACCCTGCCAAAACAGCTCCGAGGGGAGTGAACATGGACCCATCGAAGACGAACCCTTGTCTTGTT…	inbred line B73	Rxo-3_E11 subtracted cDNA library of maize inbred line B73 infected with Xanthomonas oryzae pv. oryzicola strain BLS222 Zea mays cDNA clone Rxo-3_E11, mRNA sequence.	741 homologue to UP:Q693F1_CRYHO (Q693F1) GP60 (Fragment), partial (11%)	GRMZM2G123143_T01	GATTATATTGTTGCCTCAAGCTGGGTCCGCCCGTCTTCTTCTTCCTCCTCAGCTAATTTCCATTATTCCGTTCCAATTTCCAACCGCACCCAGGAGCAAGTCTGGGTTCGCGCCACAGTTGGAGTTTCGACGGGTCTCGGTCGGGGGTGGTGCCTTCGTCGCGGCCGTTCGACCTACACCATGGAATCGCCGCAGCAGCAAGCCCCACCGCCGAGCCAGGGAGCTAGCTCTGGAAGCTGCGACGCTCCTCTGCAGCTAGCAGCTCGATATGGTGCCACCGTACCACGTACATCCTCGCCACCTGCCTCAGTCACTCGGCCGCAGGAAGTCAACAATAGAATGGAGCTAAAGAGCAGCAACAGTGAGACACTATGTGACAGCTTGACGCTAAATACGGTA…	abinitio|est|omrna	good	8	40678212
33482	gb|TC302428	A_92_P031242	TC302428	GRMZM2G006762	0	336	1361	658	11874	0	0.24	0	0.06	Os12g0123500	Similar to Apyrase precursor (EC 3.6.1.5) (ATP-diphosphatase) (Adenosine diphosphatase) (ADPase) (ATP-diphosphohydrolase).	9e-26	LOC_Os12g02980	nucleoside-triphosphatase, putative, expressed	2e-25		A_92_P031242	sense gene model	No EST. cDNA result. B73 result agrees with cDNA result.	A	cDNA	60	1 of 1	4	185442836	185442777	4.08	yes	CDS	1	TCTGTTGGATAAATTGGGAGGGGACTACTCACAGACAGTAGCTGTGCTTGACATGGGCGG	1	70	17	TC302428	NA	NA	NA	1303 similar to UP:Q53KM8_ORYSA (Q53KM8) S-type apyrase, partial (54%)	GRMZM2G006762_T01	GTCTCGATGGAGCATACTTGAAGCAGCAGATCACTTTGCATTGTTTTGTTATTATACACATATACAATAACAATCATTATTTTCTGAGGCGCTGGTCTGAATAATGCTCTCGTTACTGCATGTTCTTTCCGCTCTATAAAAACGAATACGTTCGCCTGAACCTTCAGCACGCACGCGCCGCCGGTGTGCGACTTCTGCACACGCCACGCCTCACTGGTTGCCACTGCATCAGCAAGACAGCAAGGCATATCCTGCTGGGCAGCAATAATGGCTCACTTCGTCGTCGGCATCGCGGCGGCGCTGCTCCTTCTGCAGCAGCTGATGGCCTCGTCGTCGTCCTACCCCAGCAGTGCGGTCCTTGCAGACTCTGTGCTCGGCCGGAAAGCTGGCATCGTCGTC…	cdna|est|omrna|protein	good	4	185441121
21285	gb|TC314484	A_92_P019734	TC314484	GRMZM2G135387	0	91	403	50	2729	0	0.24	0	0.02	Os04g0480700	Cytochrome P450 family protein.	6e-29	LOC_Os04g40470	cytochrome P450, putative, expressed	1e-28		A_92_P019734	sense gene model	No EST. cDNA result. B73 result agrees with cDNA result.	A	cDNA	60	1 of 1	2	37192740	37192799	2.04	yes	UTR	2	TTAACGTAACTAAACCGGAGGGAGTATAATATACTTGCATGTTGCTGTGATCCAAGTGAC	1	141	102	TC314484	NA	NA	NA	790 weakly similar to UP:C71A9_SOYBN (O81970) Cytochrome P450 71A9 (P450 CP1) , partial (20%)	GRMZM2G135387_T01	ATGCTCATAACCAAAACAGCAGGGTGTGCATGGAGACCCTCCGCGCTTACGATGAGCTGTTTCCATGGGCCCTCCTTGTCCTCGTTACCACCATTACCATCCTCTACCTGAAGCAACTGTTGGTCGCAGCGTTCAAGAGACGCGCCACCAGCTCTCCTTCTCTCCCATGCCCAAGAGGCCTCCCGCTCATCGGCAACCTCCACCAGCTGGGCACGGTCCCGCATGACGCCCTCGCCGCGCTCGCCGCCAAGCACGCAGCGCCGGTGATGCTGCTCCGGCTAGGGTCGGTGCGCACGCTCGTGGTGTCCACCGCCGACGCGCTGCGCGCCGTGTTCCAGCCCAACGACAGGGCGATGTCCGGCCGCCCGGCGCTGTGCGCGGCCACCAGGATCACCTACG…	cdna|est|omrna|protein	good	2	37191003
39806	gb|TC280708	A_92_P037217	TC280708	GRMZM2G141473	0	3853	16441	6317	19846	0.001	0.24	0.005	0.32	Os03g0790900	Similar to Aldehyde oxidase-2. Similar to aldehyde oxidase-2. Similar to aldehyde oxidase-2.	0	LOC_Os03g57690	aldehyde oxidase, putative	0		A_92_P037217	sense gene model	cDNA and EST results agree. B73 result agrees with cDNA result.	A	cDNA	60	1 of 1	1	286506434	286506375	1.11	yes	UTR	3	GTTAGCTCTGATGTACAGAAGACGAGGTAGCAATGGGAGCTGTGGTCTTGTGAATCAGGA	1	32	120	TC280708	GATTTGCCGATACGGTCAAGACAAGAAATATTTTTAGCTGATGAATACAAGCCAGTTGGAAAACCAATTAAGAAAGCAGGTGCAGAGATCCAAGCTTCAGGGGAAGCTGTGTACGTTGATGATATCCCCGCTCCCAAAGATTGCCTCTATGGAGCATTTATCTACAGCACCCACCCTCATGCCCATGTAAAGGCTATCAACTTTAAATCATCTTTGGCTTCGCAGAAGGTCATCACAGTTATCACCGCAAAGGATATTCCTAGTGGTGGACAAAATATTGGTTCCACCTTCCCGATGATGGGAGACGAAGCACTCTTTGCAGATCCAGTTACTGAATTTGCTGGTCAGAATATTGGTGTTGTGATTGCTGAAACACAGAAGTATGCCTACATGGCTGCA…	-	-	2650 similar to UP:O23888_MAIZE (O23888) Aldehyde oxidase-2 , partial (59%)	GRMZM2G141473_T01	GCGCGCGGGCAGGCGTGTGGCGCGGCTGTGTCGTCTGTGAGTGCATGCGAGGCCTCCGGTTCCGGCTCTCTCTCTCGGTGCAGTTCGTCCGGGAGGGGGAGAGCGAGGTGGAGTGGTGCTAAGCCAAGCCAACTAGATCGAGTCGTCAAGAAGGTTGGAGAGGAGAGATCGAGATGGGGAAGCAGGCGGCGGTGGTGCTGGCCGTGAACGGCAAGCGGTACGAGGCCGCCGGCGTGGACCCGTCGACGACGCTGCTGGAGTACCTGCGCACCCAGACGCCCGTCAGGGGCCCCAAGCTCGGCTGCGGCGAAGGTGGCTGCGGTGCATGTGTCGTCCTTGTCTCCAAGTATGACCCGGCCACCGACGAGGTGACCGAGTTCTCAGCGAGCTCCTGCCTGA…	cdna|est|omrna|protein	good	1	286506118
38811	gb|TC280127	A_92_P036292	TC280127	GRMZM2G352040	0	726	3039	1135	11447	0.001	0.24	0	0.1	Os07g0408700	Similar to Spermidine synthase 2 (EC 2.5.1.16) (Putrescine aminopropyltransferase 2) (SPDSY 2). Similar to Spermidine synthase 2 (EC 2.5.1.16) (Putrescine aminopropyltransferase 2) (SPDSY 2).	0	LOC_Os07g22600	spermidine synthase, putative, expressed	0		A_92_P036292	sense gene model	No EST. cDNA result. B73 result agrees with cDNA result.	A	cDNA	60	1 of 1	7	33994374	33994315	7.02	yes	UTR	2	ATTGAGTCAAAGGCAAGCTAGACGTGAGGATACTTCACCAAGTCCAGTCGATTGGGTTAA	1	38	70	TC280127	NA	NA	NA	1683 homologue to UP:SPD1_ORYSA (Q9SMB1) Spermidine synthase 1 (Putrescine aminopropyltransferase 1) (SPDSY 1) , complete	GRMZM2G051771_T04	ATCCGGGAAAGCAGCCCTAATCTCAAGGCCGCGGCTGCGAGCGCTGCTTCCCACCTCCCAACTCCAGAAGTCCTCCCTAGACGCCGCCAGCCGCGCGCACACCCACCGAGAGCTCCTCGGGCTTTCTTTCTCCGTTCCTCCCTCGCGCGCTCAGGGTTTCACGATGGAGGCCGAGGCGGCGGCCAAGAGGGCGCGGGAGGGCGGGGAGGACGCCACCGCGCCGGTGGCGGGGGCCGAGGCGGTGGTCGCCGGTGCTGGCGAGCAGGCGGGAATCTCCGCCGTCATCCCAGGATGGTTCTCCGAGATCAGCCCCATGTGGCCCGGTGCGTCCCCTGTTTTCCGTCCTCTGCTGCGCTGCGCTGCGCATCGTCATGCTCCCCCTGTTCTGTTGAGCGCACT…	cdna|omrna	good	7	33992878
9499	gb|TC303435	A_92_P008667	TC303435	GRMZM2G074792	3e-118	189	812	542	2121	0	0.24	0	0.24	Os01g0766900	Conserved hypothetical protein.	4e-13	LOC_Os01g56130	CSLC1 - cellulose synthase-like family C, expressed	7e-13		A_92_P008667	sense gene model	cDNA and EST results agree. B73 result agrees with cDNA result.	A	cDNA	60	1 of 1	6	158226070	158226129	6.06	yes	UTR	3	TCAAAGGGCTCTTTGTGAAGGGAAGAGCGTCGCCTTCTTGGATGCGGAAACCTTGGGTCC	1	211	43	TC303435	GCACACAAGTATTATCTTCATTTGAAGGTAAAGTCTGTCAAAAAAAGAAAAAAACAAAAGAGCCCTTGCATGTAGGGGCACAAATATTCTTACAAAAGAATCGAAACCTGGAAGAACAAAAGCATCTCGCAGGCTAAACCCCAAGCTATACCTATCTACACAGCTCCCCACGTTTCAGTATCTTCCGACCCCTCCTGGAACAGGAACAGGGACCCAAGGTTTCCGCATCCAAGAAGGCGACGCTCTTCCCTTCACAAAGAGCCCTTTGAATTTGATGATGCCTGCGAGGATTTCTTCAAGCGAAAAAATATATATATATATATAACCCATTATTCAACTGCTATCAATCCACCTGCTCGCCGATCAGGTCGAGCCCGACGACCAAGAACGAAACCCCCT…	-	-	438 homologue to UP:Q69L19_ORYSA (Q69L19) CSLC2, partial (5%)	GRMZM2G074792_T02	CGGGACGGGAGGCACAGCCGCGGATAAATAAAGCGGGGGAGGCGAGCTCCCCTGCTAGACCGACGACGTGAGCGTCGACCGCCTCGTGCTCTGCCTCGGCTGCTTCTGGATCAAGCTCAAGGGCGTCAGGCCCGTGCCGCCGCTGCCCGCCGACAAGGAGGACGTCGAGGCCGGTCCCGACGGCGTCCCCATGGTGCTCGTGCAGATGCCCATGTGCAATGAGAGAGAGGTGTACCAGCAATCCATCGGTGCGGTTTGCAGCCTGGACTGGCCAAGGTCAAATTTCCTGGTCCAGGTGTTGGATGACTCTGATGATGCTACCACTTCGGCACTTATCAAGGAGGAGGTGGAGAAATGGCAGCGAGAGGGTGTGCGCATAGTATACCGGCACCGGGTGAT…	cdna|est|omrna|protein	good	6	158222380
4803	gb|TC296139	A_92_P004236	TC296139	GRMZM2G137673	0	138	564	83	386	0	0.24	0	0.22	Os02g0711900	Conserved hypothetical protein.	6e-65	LOC_Os02g48170	class E vacuolar protein-sorting machinery protein HSE1, putative, expressed	1e-64		A_92_P004236	sense gene model	cDNA and EST results agree. B73 result agrees with cDNA result.	A	cDNA	59	1 of 2	4	161499550	161499491	4.06	no	UTR	2	TGCTGCTCGCCTTGGATTGTCAATTTGTCGTTGTCCTCTTACGTTTAGAGCAGCTACTTC	1	238	86	TC296139	CATGTATCCCGCACCGAAACACACACGCAAACGGCACCACCACCACCACCACCGTCCGGCGAGGTAGGGAGGCAGCGGCGCCATGGGTTGCTATCCTCCCCTGGCCAAGATCGTGTCTAGAGCGCTCGGAAAATGCAACGGCGGGCGCGAGAGATGGCGGGAAGGGAGGCTGGAGCTGGACTTTGATCACGCCTTGGGCTGTCAGCCCACGGAGACCCACTACATGCGGCCGGTGGCGCGCACGGTGACCTTCGCCAGCAACAACTCCATCTACGTGACCCCACCGTCGCCGTCGCCACAACCGCAGCAGCAGAGCGCACCACCAGAGCCACAGCGACCCCAAACGCCGCCCCGGCACGAGCCCGAGCAGCACGACGGTGCACCCGAATCCCAACCCCA…	-	-	539 weakly similar to UP:Q6Z707_ORYSA (Q6Z707) Non-ribosomal peptide synthetase modules and related proteins-like, partial (6%)	GRMZM5G841476_T01	TTGATGCTGGATCAGAGAATTTTATAGCGCCCTATAGGGCGCTGCTAATTCTAGTTTATTTATTATTGGAAGGAAGTAGCTGCTTTAAACGTAAGAGGACAACGACAAATTGACAATCCAAGGCGAGCAGCAGAGCAGCACAAGGAAGTTTACATCTCATCATACCGGCCGAACCGAAAGTTTCCTGCTTTTTTCTTATCTACAACACTCCCTACAAGAAGAACCGGATTCTTGGCTAATGATTCCATCACCAATCAACCAAGAACCAAAAGGAAGACGAGCCGTTGCCCGAACGGAACAACGGGTTATTCCTTCCTGGCCGTCGCTCTCAGTCTCAGACGATGGTGCAGGCGTTGGGATTCTCCTCGCTGAAGATGGTGGTGAGCCTGTTGGCGTCGG…	est|mrna	good	4	161499419
4803	gb|TC296139	A_92_P004236	TC296139	GRMZM2G137673	0	138	564	83	386	0	0.24	0	0.22	Os02g0711900	Conserved hypothetical protein.	6e-65	LOC_Os02g48170	class E vacuolar protein-sorting machinery protein HSE1, putative, expressed	1e-64		A_92_P004236	sense gene model	cDNA and EST results agree. B73 result agrees with cDNA result.	A	cDNA	59	2 of 2	4	161499550	161499491	4.06	yes	UTR	2	TGCTGCTCGCCTTGGATTGTCAATTTGTCGTTGTCCTCTTACGTTTAGAGCAGCTACTTC	1	238	86	TC296139	CATGTATCCCGCACCGAAACACACACGCAAACGGCACCACCACCACCACCACCGTCCGGCGAGGTAGGGAGGCAGCGGCGCCATGGGTTGCTATCCTCCCCTGGCCAAGATCGTGTCTAGAGCGCTCGGAAAATGCAACGGCGGGCGCGAGAGATGGCGGGAAGGGAGGCTGGAGCTGGACTTTGATCACGCCTTGGGCTGTCAGCCCACGGAGACCCACTACATGCGGCCGGTGGCGCGCACGGTGACCTTCGCCAGCAACAACTCCATCTACGTGACCCCACCGTCGCCGTCGCCACAACCGCAGCAGCAGAGCGCACCACCAGAGCCACAGCGACCCCAAACGCCGCCCCGGCACGAGCCCGAGCAGCACGACGGTGCACCCGAATCCCAACCCCA…	-	-	539 weakly similar to UP:Q6Z707_ORYSA (Q6Z707) Non-ribosomal peptide synthetase modules and related proteins-like, partial (6%)	GRMZM2G137673_T01	AGCGAGCATGTATCCCGCACCGAAACACACACGCAAACGGCACCACCACCACCACCACCGTCCGGCGAGGTAGGGAGGCAGCGGCGCCATGGGTTGCTATCCTCCCCTGGCCAAGATCGTGTCTAGAGCGCTCGGAAAATGCAACGGCGGTGCGTGCCAAGTTCTTCGCTTTCACTTTCTTTACATCTTCAGCTTCGCTTCTGAATTCATTCTTCTAGTTGGTAGCTCTCGTCCTCCTACTCCTAGACAGTAGAGGCCAGAGGGTGCGCTGTTGAGTGCCGAAGCTTGCATGCATGGCCCTCGGCTCTTGTGCCACCGCTCACCGCATCGCCGTAAATTATAATATTGCAAAATTCGTGAGTCGTGAAAAAAAAATACGACTTGCTCACGTGCAGGGCG…	cdna|est|omrna	good	4	161499298
11666	gb|TC285930	A_92_P010705	TC285930	GRMZM2G045088	0	2136	9109	7405	27755	0.001	0.24	0.001	0.27	Os05g0354400	Protein of unknown function DUF231, plant domain containing protein. Similar to predicted protein.	0	LOC_Os05g28630	leaf senescence related protein, putative, expressed	0		A_92_P010705	sense gene model	No EST. cDNA result. B73 result agrees with cDNA result.	A	cDNA	60	1 of 1	8	94578662	94578721	8.03	yes	UTR	3	AGCCTATGCTGCTGGACTGGTTCACCTGAGCATCTGTTGGAAGGTCAGATCGCACTAGTG	1	198	129	TC285930	NA	NA	NA	2006 similar to UP:Q84NP6_ORYSA (Q84NP6) Leaf senescence related protein-like, partial (51%)	GRMZM5G898867_T04	CGCTACCCTTGGGCCCAAAGCACACCCGACCCTACCCCGCAGGGTGGCGGCGCCCACCCCACCCGCTTGTCCTGTCCTCCGCTCCCTCTTGAAGAGCGTGCCCCGCGCCCCGCCATAAAGAAACATCGAGCAACGCGAAGAAAGCTGCCGCTGCCTGCCTCCTGCTAGCAGTTGCAGCCCCCGCCGCCGCGGAGGCGGAGGAGGTGAAATCAACCGCGGTTGTCCCCGGTGGGCGCAAGCGAGGCCAGCAGGTCGCGGAAGTCCCAATTCCCAGCTGCGGCCCTCCAGTCGGTTCCGTGCCGCGCCGGTGCCGATGCGGATCCCGCGGCGGAAGGGCGGGGCCGGGCCGCTCGCTGTCGGGGTGCCCAGCAGGCGGGCACAGGTGGCCGCGGTCTTCGC…	est	good	8	94574630
39545	gb|TC300952	A_92_P036972	TC300952	GRMZM2G106980	0	22274	94437	54886	595521	0	0.24	0	0.09	Os06g0302000	BURP domain containing protein.	3e-12	LOC_Os06g19800	BURP domain containing protein, expressed	6e-12		A_92_P036972	sense gene model	No EST. cDNA result. B73 result agrees with cDNA result.	A	cDNA	60	1 of 1	1	203647647	203647588	1.07	yes	CDS	2	GCGGCGTGCCATGACCTGACGTACCCCTACGTTGTGTTCTACTGCCACACGACCAACCCA	1	34	131	TC300952	NA	NA	NA	870 similar to UP:Q5Z5C9_ORYSA (Q5Z5C9) Dehydration-responsive protein RD22-like, partial (41%)	GRMZM2G106980_T02	AGTTCTTGTCGACGGAGAGTAATGAGATATAGAATAAGGTACCCTATAGAATAAAGAATCTTTCTCTGAAAAGTCTGACGTACGTAAATAAGATATAATAAAAAAAATACAAAGAGAAGCGCTGGACTGGAGATGCTCCTATATGCGGCAATGCCTGTGCTTATAAATAGCCACCTCGGTCGGCAAGGACATGAACGGCGGACGCAGTGTGCATGCATACAAGAGCAACAAGATACTGGCGCAGAGGAGCAATGCCCGGCATGGATGCCTTCGCTGCTGTGTCACTACTCGCCACACTCTTTCTGGTTCGTGCGGCAGCTGCCCATCCTCCGGCGGCGGCTGCGGACGCCATGACGCCGACGGACTATTGGCGAGCGGTGCTTCCTGAGACCCCGATGC…	abinitio|est|omrna	good	1	203647149
17931	gb|TC308538	A_92_P016571	TC308538	GRMZM2G096682	0	105	441	220	749	0	0.24	0.001	0.28	Os03g0413100	Similar to ACR4. Similar to ACR4. Hypothetical conserved gene.	2e-34	LOC_Os03g29980	ACT domain containing protein, expressed	4e-34		A_92_P016571	sense gene model	cDNA and EST results agree. B73 result agrees with cDNA result.	A	cDNA	60	1 of 1	1	72704596	72704655	1.04	yes	UTR	2	GTACAACGCGATCAGGAGTGTTCATTCGTCAGAAGCTCAGAACAGGTGACCAGAAGTCGT	1	161	10	TC308538	ATGGCAGCGTGGATACCGAGGGCCCCGAAGCTTACCAGGATTATTACATCAGGCACATCGATGGGTGTCCCGTCAATTCGGAGGCCGAGAGGAAGAGGATCATCCAGTGCCTTGAAGCAGCCATAGAACGGAGAGTGTCCGAGGGCCTGAAGCTAGAGCTGTCGACAGGCGACAGGGTGGGTCTGCTGTCGGACGTGACGCGCATCTTCCGCGAGAACGGCCTGACGGTGACGAGAGCGGAGGTCTCGACCAGGGGCGACGAGGCGGTCAACACCTTCTACGTCCGCGACGCGGCCGGGAGCGCCGTCGAGCTGAGGACGCTGGAGGCCATCCGCCAGGAGATTGGCCAGACCGTTCTCCAGGTGAAGGGGCACCCCGAGCAGCCGAAGCCGCCGGTAG…	-	-	772 similar to UP:Q8LJW2_ARATH (Q8LJW2) ACR5, partial (21%)	GRMZM2G096682_T04	GTTCCTTCCTCAACCACTTTCAGTCTTACCAGTCTGCAAAGTCTCTGTCAGTCTTGCCAGTGTGCAATCCCAAGTTTTTTCATGGTTATATACTAGGCAGGCAACATGTTGATTCATGTTTTTTCTTTTCTCGAGTTCAGGGTCACCATCGACAACACATCATGTCCAAATGCTACAGTCATCCATGTGGACAGCGCGAACAAGTATGGGATACTGTTGGAGGTAGTGCAGGTCCTCACCGACCTCAAGCTCATAGTCAAGAAGGCATACATATCCTCAGACGGGGGATGGTTCATGGACGTCTTCACTGTGACGAACCAAAGTGGGCACAAGATAACGGACGAATCTGTGCTGCAAGGAATAAAAGACTACATTTACAAGTCTATCGGGCCTGACTCC…	cdna|est	good	1	72701780
27343	gb|TC295310	A_92_P025450	TC295310	GRMZM2G176998	0	232	1910	544	9049	0	0.23	0	0.11	Os03g0403400	Six-bladed beta-propeller, TolB-like domain containing protein.	6e-13	LOC_Os03g28980	WD40-like Beta Propeller Repeat family protein, expressed	1e-12		A_92_P025450	sense gene model	cDNA and EST results agree. B73 result agrees with cDNA result.	A	cDNA	39	1 of 1	10	92132938	92132899	10.04	yes	UTR	3	TCATGTCACTACTTTCCCACCACCTAGCTCATTCTCGCTCCATCCCAAGGCTATATCTAG	1	106	55	TC295310	GAATTCCATTGTCGTGGGGAAGGACGTGAAGAAGTTCCACCGGGTCACGCACAGCCGCTACGAGTACTCGACGCCGACGGGGACGGTGTTTGCCACGGATGATCCCAACGCGCAGTGGAACATGCTGGTGAAGAAAGACTCGTACACGCCGGCGTGCCCCTACGCGTACCCGGACGGCGGCGAGAGCTGGCACATGACCGGGCACCTCTGCATCCCTAGGAGGTGCTGCTGATTGTGTCATTGGATTTTGGATTGCATCCTTCGTCGTCACGAGCAGCTACCAGCTACTGCGACCTTTTTTAATATGTTCATCCATCAGTAATAAACCACTAGGGAATTAGCAGGGCTCTTCTTGCACCTGATGATGACATCAGCGGAGCCCTGCCTCTATGGTCTCTG…	-	-	595 unknown	GRMZM2G176998_T01	AGGAGTGTATCACTGAGGGAAGAAGTGAAGCGGAATATAGACGCCGTCGACAATGGGAGAGAGCCGCGGCAGCATCGCCTTTTTCGCCACCTACCGGCCACCAGTGCCGCTAGACATCTTCTCCGTGCCCATCCCGCCGTCTTCGATCCGCGACGAGGTACACCTCACGGACGGCGTCTCCTACAACTACAACTGCCGCCCCATCCCCAAGGACGCGCTCAAGTCCCTGCTCAAGCGCCCCAAGCTCGCTGCCGACGGCGGCGCCACCGACGCCGACGTCGACAGCGGCCGCGTCTCCGGCCTTCTCTTCGTCTCCGAGCGGGACGATGGCCTTGAGACGCTCCGCGTGGCCCTGCATTTCAAAGACTCCGGCGAGCAGGCCTGCAAGGTGTTCTCCCT…	cdna|est|omrna|protein	good	10	92132744
22231	gb|TC308836	A_92_P020628	TC308836	GRMZM2G132591	0	25	178	39	357	0	0.23	0	0.12	Os10g0174800	Similar to Protein kinase domain containing protein.	1e-25	LOC_Os10g09620	OsWAK108 - OsWAK receptor-like protein kinase, expressed	2e-25		A_92_P020628	sense gene model	No EST. cDNA result. B73 result agrees with cDNA result.	A	cDNA	60	1 of 1	4	87233229	87233288	4.04	yes	UTR	1	GTTGTGCTCTTGGAGCTCATAAGCAGGAAGAAGGCCACGTATTCTGACAACAATAGCTTG	1	136	79	TC308836	NA	NA	NA	1363 similar to UP:Q4U3Z6_WHEAT (Q4U3Z6) Wall-associated kinase 3, partial (10%)	GRMZM2G132591_T04	GTCCTTGAGCTACTTACTAGCGAGGGACAGAGGAAAGATGAGAAGTAAGTGCGCCATGGCCATATCATCCTCCACCTCGCGAACACAAGATCTGGTGCCATTGCTGTGTCTGTTGCTAATGGCAGCAGCAGCACCACAGCATAGTTGTGCGTCGCCGCCGTTGCCTGTGACACTCCCAGGGTGCCCCGACAAGTGCGGCAACATAAGCATCCCCTACCCTTTCGGCACCAAGGAGGGATGCTTCAAACCCGACTTCGAGGTCCTCTGCAACGACAGCTTCCATCCGCCTCGCGCCTTCATCCAGATGGCGGGAGCGAAGATCACCGTCGACGACACGTACTACAAGACCAACGAGGACGGCATGCCGGACAATGATATCGGAAGTTCTGAATGGCCGAT…	cdna|est|protein	good	4	87222023
11205	gb|AW313339	A_92_P010278	AW313339	GRMZM2G123410	8e-11	337	1488	408	1452	0	0.23	0.002	0.28	Os08g0150700	Cyclin-like F-box domain containing protein.	4e-13	LOC_Os08g05480	OsFBX261 - F-box domain containing protein, expressed	8e-13		A_92_P010278	EST	EST result. No valid cDNA result. B73 result (EST vs genome) agrees with EST result.	E	EST	5e-11	1 of 1	10	81183149	81183451	10.03	no info	NA	1	TCAGGAAGCTCCAGTAGTTTTAAAATCTGGTTACTCGGCAGCATTTATGGATCAACCGAC	1	201	31	AW313339	CCCCAGCGGCAGTGAGCTTTTTTGGCCGCGCCGCCCGCGGAGTCGCACCACCGCCGCTCTGTGTGCCTCCGCCCCGACGAAGCCGAAGCGCGCAAGTTCTGGGGCGCCGGCGCCGTCATTCCATATGGCGTCGGAGGCGTCCATGTGCCGAGACTGCGAGATGACGGGTGGTGGGAGGTGGAGATGGGGCGGCTACGCACCGTCGAGGCCGTTTGTAGCATGAAGCCCCCGGTGAGGACGTGGTGGCGAGCTTCGAGGTGGTTGGATCGTATCCCAAGCGCGGCCTCATCCTGGAAGGCATCGAGTTCAGGAAGCTCCAGTAGTTTTAAAATCTGGTTACTCGGCAGCATTTATGGATCAACCGACTGTTGATCCAAGGGCGCCTGTGTATGGGTATGG…	W23	707024F02.x1 707 - Mixed adult tissues from Walbot lab (SK) Zea mays cDNA, mRNA sequence.	464 weakly similar to UP:ANC2_HUMAN (Q9UJX6) Anaphase promoting complex subunit 2 (APC2) (Cyclosome subunit 2), partial (3%)	GRMZM2G123410_T01	AGCTAGCTTGGCGTTTGCCAGCACGCATAGCGATTGCGACTATTGGCGATTGTGTAGGTGTAGTGTGCCTGTCGAGGAACGAGAGCCTCAAGACCCGAGCGTCTTCAGATATGGAGGAGGCGGCGGTTGCACGGACGACCAGCGAGACCCAGGTGGGCGACCTGCCGGAGGTGTGCCTGGCGCAGGCCATCGCGCGGACCTCCCCGCGCGACGCCTGCCGCTGCGCCGCCGTGTCCCCGGCCTTCCGCGCCGCCGCCGACTCCGACCAGGTCTGGCGCGCCTTCCTCCCCGAGCAGCTCGAGGCGGCTGAGGACCACTTGGACAGCCGCCGCGTGTCTCCGCCGTCGCAGGCGGCTCACCCAGCGGCGACCGTGCGCGGCCTCAGCAAGAAGGACGCCT…	cdna|est|omrna|protein	good	10	81181254
6386	gb|TC288024	A_92_P005737	TC288024	GRMZM2G104847	1e-145	47	308	42	2737	0	0.23	0	0.02	Os11g0558300	Similar to Acyl CoA synthetase (EC 6.2.1.3).	0	LOC_Os11g35400	AMP-binding enzyme, putative, expressed	0		A_92_P005737	sense gene model	No EST. cDNA result. B73 result agrees with cDNA result.	A	cDNA	60	1 of 1	4	211298315	211298374	4.09	yes	UTR	2	ATTGCCAATTTGCCACGAGTGGCTATGATCCTGAGCATTGTGATTCCTCGAAAGCGTGTA	1	229	149	TC288024	NA	NA	NA	2296 weakly similar to UP:Q96537_BRANA (Q96537) Acyl CoA synthetase , partial (90%)	GRMZM2G104847_T02	GGATCAGTCAGTGAAGCAGCTGGTCGATTCGTGGAACTTGTCATCACCCTATGTGTGCAGGTGATATCGGGGAGTGGCAATCCAATGGCACGATGAAGATCATCGACAGAAAGAAGAACATCTTCAAGCTGTCCCAGGGGGAGTATGTGGCAGTTGAGGTCCTGGAAAGAGCATACCTGCAGTCACCCCTTGTGGCATCGGTCTGGGTCTACGGGAACAGCTTCGAGTCGTTCCTCGTTGCCGTGGCTGTCCCTGAGAGGCAGGCTCTCGAGGAATGGGCAGCAGCCAACAGCAAGGCCGGCGACTTTGCAGAGCTGTGCGCTGATCCCAAGGCGAGGACCTACGTTCGGGATCAGCTGAACCAAACTGGGAAGAAACTTGGGTTGAGAGGCTTCGAGA…	est	good	4	211290258
24060	gb|TC311492	A_92_P022354	TC311492	GRMZM2G038152	0	113	516	78	1529	0	0.23	0	0.05	Os01g0300900	Galactose oxidase/kelch, beta-propeller domain containing protein. Hypothetical conserved gene.	2e-56	LOC_Os01g19480	kelch motif family protein, putative, expressed	4e-56		A_92_P022354	sense gene model	cDNA and EST results agree. B73 result agrees with cDNA result.	A	cDNA	60	1 of 1	8	36689539	36689598	8.03	yes	UTR	2	GGCAAGTGAGCCCCTCAAGAACGGTGGTCCAGGTCGTCCTGGCCTACTGCTGTTTACCTT	1	125	161	TC311492	GCGCTCCGAGTGCTCCTGGGCGCGGAGGCGGCGGCGTGTCTTCGAGGCCGGCTCTGAAGACGGACCAGTTCCTCCGCACCGTCGCGCCACAGCATCATCGGCAGGAAGTGCAGTTCCTTTCCTCCGACCATAAGAAGCCTCAGCCCCGGCCGGCTCCTGGACCACCCCTTATTGGCGCAGAGGTCCATGGGACGATCGATGGAGCTTTCGATTCCGGGTACCTCATGACGGCCGTCGTGAATGGGCAGCTCTTCAGAGGCGTTCTGTTTGCTCCGGGACCTGGGGTTACGGCTCCGAGACCGACGGTGCACCATCAGATCCTGACGAGCTCGGCCATGCCTCCCCAGCAGCGGCCACTGCTCGCGCACGCCATCCCTGTCCACGCCCGGCCGGTGCCGC…	-	-	784 homologue to UP:Q4TFP3_TETNG (Q4TFP3) Chromosome undetermined SCAF4333, whole genome shotgun sequence. (Fragment), partial (5%)	GRMZM2G038152_T03	GAAGCTTAATACTTACTGGTAGCTGCGAACTAGTTCATCAGGAAGAAGACGCATGCTGGTGGTGGTTTGAGCTATGACCCCGCCTCTACCGGCTGAGGGTAGATTATTTTGGACAAAAGGTTGTTTATCATCTCTGGTGTTCATCCTCTGGAGCTGTGTTTTGTCCCGCTGCTGTAGTGTAGCAAGCCAGCAAGCAAAATGTCGTGTAGCTTTCACCAAAAGCGAGGGAGTCCTTGTCCATAACGGGAAAAAAAAGGTTTTTTAAGCTGATGTCCTCGGTTGTGCTAAGCAGAACCCGCCCCATCTGCAATCCAGTTTGTTAATTTGAGCTGAGGTTTCAGTGGTTTAGCGTCAAATGCACTGCAGCAGGAGTAGAGTAGGACGAGTGGATGGGAAAAA…	est|omrna|protein	good	8	36685591
9669	gb|TC282212	A_92_P008829	TC282212	GRMZM2G153119	0	59	478	282	2328	0	0.23	0	0.12	Os05g0396900	Conserved hypothetical protein.	0	LOC_Os05g32960	expressed protein	0		A_92_P008829	sense gene model	cDNA and EST results agree. B73 result agrees with cDNA result.	A	cDNA	60	1 of 1	6	144679581	144679522	6.05	yes	UTR	2	GGGATGGCAAGGTTGGGCACCAGTACTTCGTCGACCTGATGCTGGGGCATGTGCTCCTCA	1	210	43	TC282212	CAGCGGCAAGCGAAAACTTCCGCTGCTCGCGTTCGCCTCGCCATCGGCACCATCCCAGTCCCAATCTGGCAATCCCATCCTCCCTACCCCGTCCCCCCTCCTCCCCGCGCGACCAGCGCCCTCGCACCCGCGGACGCATGCGAGGCCACACCGCGCGTAGCCCCCAGTAGCAACCCCGCCCGGCAATGTCGGCGCCCCACTCGGCGCCCCACCACCCATCCCTCCCCGCCGGGGACGCCAAGAAGCAGCCACACCTCGGGGCCGACCCCAGCAAGAAGGCCTCCTGCTTCGGCGGCGGGGGCGACCACCACCCCAAGAAGCCCGGCCCCTCCGCAGCGAAGCTCGCGCTCGCGTCCTTCCTCGGCGTCATCATCCTCCTCGCCGCCGACGCCTCCCTTA…	-	-	2606 weakly similar to PRF:NP_197407.1:15239640:NP_197407 expressed protein (Arabidopsis thaliana), partial (71%)	GRMZM2G153119_T01	GCCAAGCCCGACCCCGTGTGACCTGTGTCGGCGTCGTCCAGAGCAGCAAGTCCAAAAAAGACCCCACAAAAAACCCTCCAGCGGCAAGCGAAAACTTCCGCTGCTCGCGTTCGCCTCGCCATCGGCACCATCCCAGTCCCAATCTGGCAATCCCATCCTCCCTACCCCGTCCCCCCTCCTCCCCGCGCGACCAGCGCCCTCGCACCCGCGGACGCATGCGAGGCCACACCGCGCGTAGCCCCCAGTAGCAACCCCGCCCGGCAATGTCGGCGCCCCACTCGGCGCCCCACCACCCATCCCTCCCCGCCGGGGACGCCAAGAAGCAGCCACACCTCGGGGCCGACCCCAGCAAGAAGGCCTCCTGCTTCGGCGGCGGGGGCGACCACCACCCCAAGAAGC…	cdna|est	good	6	144678825
19253	gb|TC296007	A_92_P017830	TC296007	GRMZM2G130302	0	179	839	606	3007	0	0.23	0	0.21	Os03g0858600	Protein of unknown function DUF668 family protein.	9e-42	LOC_Os03g64130	avr9/Cf-9 rapidly elicited protein, putative, expressed	1e-41		A_92_P017830	sense gene model	cDNA and EST results agree. B73 result agrees with cDNA result.	A	cDNA	60	1 of 2	5	666667	666726	5	no	UTR	1	AGCTCCTGGTGGGGCTCAACTACGTGTGGCGGTTCGAGAAGGAGATGAGCTGCCGTGCTA	1	153	86	TC296007	CCTCGAGTCATGGCTCACCAAGGTCCGCTCGGCCATGTCCTCTGCCTCTGGAGGTTCGGGGGCGCCATCGAGGCCCCGGAAGCAGAGCACCGTCGGCATCCTCGCCTTCGAGGTCGCCAGCCTCATGTCCAAGCTTCTCCAGCTGTGGCGAGCCGTGGGTGACGCTGCCGTCGCACGCCTCCGCCACGAGACCATGAACCTCCACGGCGTCCGCAAGATGGTCTCCGACGACGACGACTTCCTTGTCGGCCTCGCCCGCGCCGAGCTCGTGGACACGCTCAGGGCCGCATCCGACTCCGTGACCGCGCTCGCCGCGCGGTGCGCGGACCCCAGCCTCCGCGACTTCAGGGACGCCTTCCTGGAGCTGGCCGACACCGGCCGCGACCGGCACCGCTGGAC…	-	-	1549 similar to PRF:NP_196075.1:15238198:NP_196075 expressed protein (Arabidopsis thaliana), partial (13%)	GRMZM2G431091_T01	CACCATCCATAATCCATGGATGCATCGTCATCGGACGGGCGGGCGGGCGGGCGAGGCGAGCATAGCACGGCAGCTCATCTCCTTCTCGAACCGCCACACGTAGTTGAGCCCCACCAGGAGCTCCACCACCGCCGCGTCCACCTTGTCGCGCTCCGCGAACTGCAGTGTCTGCAGCAGCAGCACGCTGCCGTTGCCGCTCCCGCCCCGCTGCTCCAGGCTGCGCTCCGCCTGCCACCGCACCGTCGCGTGCGCCATCGGCGCCAGCCACTCCAGGATCCCAGCCAGCGCCGCGCACCACTGCCCTGCGAGCCCCGGGTCCGCCGCGGGCACCGCGCCGCGCAGCCGCGCCCGGAGCTGCGCGCGCACGCTCGCCGTCAGCATCCCGTACAGCTCGTCCCG…	cdna	good	5	665194
19253	gb|TC296007	A_92_P017830	TC296007	GRMZM2G130302	0	179	839	606	3007	0	0.23	0	0.21	Os03g0858600	Protein of unknown function DUF668 family protein.	9e-42	LOC_Os03g64130	avr9/Cf-9 rapidly elicited protein, putative, expressed	1e-41		A_92_P017830	sense gene model	cDNA and EST results agree. B73 result agrees with cDNA result.	A	cDNA	60	2 of 2	5	666667	666726	5	yes	CDS	1	AGCTCCTGGTGGGGCTCAACTACGTGTGGCGGTTCGAGAAGGAGATGAGCTGCCGTGCTA	1	153	86	TC296007	CCTCGAGTCATGGCTCACCAAGGTCCGCTCGGCCATGTCCTCTGCCTCTGGAGGTTCGGGGGCGCCATCGAGGCCCCGGAAGCAGAGCACCGTCGGCATCCTCGCCTTCGAGGTCGCCAGCCTCATGTCCAAGCTTCTCCAGCTGTGGCGAGCCGTGGGTGACGCTGCCGTCGCACGCCTCCGCCACGAGACCATGAACCTCCACGGCGTCCGCAAGATGGTCTCCGACGACGACGACTTCCTTGTCGGCCTCGCCCGCGCCGAGCTCGTGGACACGCTCAGGGCCGCATCCGACTCCGTGACCGCGCTCGCCGCGCGGTGCGCGGACCCCAGCCTCCGCGACTTCAGGGACGCCTTCCTGGAGCTGGCCGACACCGGCCGCGACCGGCACCGCTGGAC…	-	-	1549 similar to PRF:NP_196075.1:15238198:NP_196075 expressed protein (Arabidopsis thaliana), partial (13%)	GRMZM2G130302_T01	CTCTCAATCTCATTTCATATCTCTATATGTCCGATTATTTATGTGGTGTCTTGGTAGCTAGCTCGGAGCTTAATTTTAATTCGCAGCTGCGCAGTAGTATAAAATCGTTGTTGGCCCTTTGCTTTCCCTCTCCCTCGTTGTCCATGGCCCTCGAGTCATGGCTCACCAAGGTCCGCTCGGCCATGTCCTCTGCCTCTGGAGGTTCGGGGGCGCCATCGAGGCCCCGGAAGCAGAGCACCGTCGGCATCCTCGCCTTCGAGGTCGCCAGCCTCATGTCCAAGCTTCTCCAGCTGTGGCGAGCCGTGGGTGACGCTGCCGTCGCACGCCTCCGCCACGAGACCATGAACCTCCACGGCGTCCGCAAGATGGTCTCCGACGACGACGACTTCCTTGTCGGCC…	cdna|est|omrna|protein	good	5	665194
28253	gb|TC283159	A_92_P026298	TC283159	GRMZM2G420743	0	865	2923	927	20335	0	0.23	0	0.05	Os08g0375400	Plant disease resistance response protein family protein.	5e-79	LOC_Os08g28790	dirigent, putative, expressed	8e-79		A_92_P026298	sense gene model	No EST. cDNA result. B73 result agrees with cDNA result.	A	cDNA	58	1 of 1	7	1267542	1267483	7	yes	CDS	4	CGTTCTTGTTCTTGGCAGCAGGGATGCGTAATAAGATAGACATGGTCTGTATCTGTCCCT	1	100	106	TC283159	NA	NA	NA	871 similar to UP:Q6ZDJ2_ORYSA (Q6ZDJ2) Disease resistance response protein-like, partial (76%)	GRMZM2G420743_T01	ATTGTCATTATCAATCATGAAAGCCATTTTCTTAATACAACATTTGATGGAGCAGCATAGAGAGCAGGAAAATGATCTACATTTGATGGAGCATCCTACGAGTCAGGTCAGGCAGAGCTGACGAGCAACTCCGCAGCAGCAGTCTTGCTCGGCGCCGGCACGGACGCGTGCACGTCCAGTTGCAGCACGGCGTGCACTGAGGACTCCACCCTGGCCGTGCTCCACAGCACGTGGCCCGCGGCCCGGCGGAGCGCCCCCGTCCCGCCGACCACGGCGAGCTCCCTCACCGGCTGCGAGGTGTCGTCGCGGCCGGCCACCACGAGCGTGCTCCCGTTGTAGGGCCCCGCGGCGAGCATGAGCGTGACGGCGACCACGAACACCGGGCGGCTCATGGAGCCC…	cdna|est|omrna|protein	good	7	1266505
23453	gb|CF011751	A_92_P021785	CF011751	GRMZM2G181206	1e-13	144	703	98	700	0	0.23	0	0.16	.	.	.	.	.	.		A_92_P021785	gDNA	No valid cDNA / EST result. Allow B73 result.	C	gDNA	60	1 of 1	2	18761377	18761436	2.03	NA	NA	NA	ATTAGGATATCTGGTGACCACATTTTTGTAGTAGTCCTTCTAGACAACTTCATCCACCAG	1	129	15	CF011751	GGGAACGAGTGTATGCCTTCCTCGACACCTCGACGGCCACCGCAGCAGGTTAGCCTCTCTCCTCGCCGTTGTATCATGTTCTTGGTTGCTCTACATCTTTGTACCATGCGCTGGTCAGCGACATGGACGCCACCATCGCCCCAAGCTTAGCTTCTTGCAGTCCCGAGTCACGCACCTCTTCGTGCTCTACCCGCTCGCCATAGGCGTCCACAGCAACTCAAGGACACACCAAGACGTGGCTGCTCTACCCATGCACCTGAGGCGCTCTACCCGCCAGGTTACTGGATGAAATGGCTCACCAAGACGTGGTGGCTGCTCAGACACAATATCGACATGCTCAGGATTGTTGATGGTTACTAGAATGAAGACGATTATATACTGTCCCCACTACTGTATGAT…	F2	QBK11h04.xg QBK Zea mays cDNA clone QBK11h04, mRNA sequence.	552 unknown	NA	NA	NA	NA	NA	NA
34791	gb|TC293011	A_92_P032474	TC293011	GRMZM2G078500	0	8688	38750	15414	194760	0	0.23	0	0.08	Os01g0878800	Similar to 4,5-DOPA dioxygenase extradiol. Similar to 4,5-DOPA dioxygenase extradiol.	4e-142	LOC_Os01g65680	4,5-DOPA dioxygenase extradiol, putative, expressed	8e-142		A_92_P032474	sense gene model	No EST. cDNA result. B73 result agrees with cDNA result.	A	cDNA	60	1 of 1	3	172336244	172336303	3.06	yes	UTR	1	GATTGCCTGCATGGTGGTGCCGGGTTCTCGCTGGCCTAGCTGAAGCGTGCATTCTATCGA	1	62	119	TC293011	NA	NA	NA	1431 similar to UP:DIOXL_ARATH (Q949R4) 4,5-DOPA dioxygenase extradiol-like protein, partial (62%)	GRMZM2G078500_T01	CTCTGAATCATCCCTCTCGCACTCTCGCGCTGCACGTGCTCTCCTCCACGGGCCACCACCACAAACCAAACGCGAGCGCGACGCACGCGCGCAAAAAGAAGATCCAGCGCAGCGAGCGCGACGACATAATGGGGCAGAGCCAGGGGAGAGCGGGCAGAGCCAAACCAGAGACGCGGCACGCGACGCGGGAGGGCGAGCAGCAGCGGCGGCGCGGCGACATCGCGAGGCCAGGGCCAGAAGCAACAGCCGAGGAGGGGCAGCAGAGGCGACCGCCGAGAGTCCCGGCCACCATGGACACCTTCTTCCTATCGCACGGCTCGCCCACGCTCTCCATCGACGACAGTATCCCGGCGCGGCACTTCTTCAAGTCATGGGTGCCGGCGAAGGTCGCGGGCGACC…	cdna|est|omrna|protein	good	3	172333348
34566	gb|DR784502	A_92_P032267	DR784502	GRMZM2G153358	1e-73	753	3866	2255	26241	0	0.23	0	0.09	.	.	.	.	.	.		A_92_P032267	sense gene model	cDNA and EST results agree. B73 result agrees with cDNA result.	A	cDNA	56	1 of 1	6	147913627	147913571	6.05	yes	UTR	1	GTGCTGTACTGTACTACCTCTGCGTGTGTGCAATAATATAACTGGGTGTTTCATCTCACG	1	63	60	DR784502	GCGGCAAAGCGNGCGGCGCCGGCGGCAAGCAGCAGGCCGTCGACGACGTGGAGATGGCCGCCTCCGACGCCAAGAGCAGCAAGAAGGTCGCCGACGACGTCGGCGGCAAGGAGGACCGTCTGGTCTAGCATGGAGCTAGCCACTTTCTCTTTCGGTGCGCGAGCGTATGTTTCCTCCCCCCGTGTTGTGTGTGTCTGTGTGTATTATACGAGAGTGTGTGCTGTACTGTACTACCTCTGCGTGTGTGCAATAATATAACTGGGTGTTTCATCTCACGAAAAAAAAAAAAAAAAAAAAAAAAAAAAA	A188	E0569 Zea mays egg cell cDNA library Zea mays cDNA clone 854 5', mRNA sequence.	277 similar to UP:O71303_9HEPA (O71303) Core protein, partial (13%)	GRMZM2G153358_T01	CATCCATGTATCCATCCATCCACACACACAAACAGACAAGCATACAACACCGTTGCCATTTAGCTGTTCTTGCTAGGCAGTTGCGCGCTTACATTGAGCCGCAGCTAGCTGTCTACTACGGCACAACTATCTCCTGCGCGCGTGCTCGATCGATCTGAAGGCCAGACCTGTGCCTGTCCAATTTTGCCTTGTTCTACCCACCACACCAGTAGTCGAGAAGGTTCCATATAAGCGCAAGCAGACAGCAGCAAAAGAGCTAAGGAGAGTCTGAGACAAGGTTCGAACAGATGGAGGATGTGGTGAAGTTCGTCTTTGGAGTTTCCGGAAATGTCATCGCTCTCTTCCTCTTCCTTTCCCCAGTGCCTACGTTCTGGAGGATCATCAGGAGGAAGTCGACGG…	cdna|est|omrna|protein	good	6	147913391
39293	gb|TC305740	A_92_P036744	TC305740	GRMZM2G125923	0	179	968	163	1401	0	0.23	0	0.12	Os04g0406600	Prephenate dehydratase domain containing protein.	0	LOC_Os04g33390	prephenate dehydratase domain containing protein, expressed	0		A_92_P036744	sense gene model	No EST. cDNA result. B73 result agrees with cDNA result.	A	cDNA	60	1 of 1	10	113516829	113516888	10.04	yes	UTR	1	TGTTCCGCGGTGAATATAATGTGAGATATATAGTACCAGTATGGCATTCATGTTCGTCTG	1	35	126	TC305740	NA	NA	NA	1606 similar to UP:RFNG_HUMAN (Q9Y644) Beta-1,3-N-acetylglucosaminyltransferase radical fringe (O-fucosylpeptide 3-beta-N-acetylglucosaminyltransferase) , partial (6%)	GRMZM2G125923_T01	CCCCGTCCCGGACCTCCCGAGTCCCGAATCCATGAACCTGCGCCCACGCATCCCCACCGCGCCACCAACCCCTTGCACTCCAAACGCAGGCGCCCCCTATATATCGGTCGCCACCTGCCCTTGGCCTCCTCAGCTTCTCGCTCTGAAGCTTCAAACTACCCCAGTTATCCGGCGCGGTTCCTTGCTTGTGTCGAGCAGAGATCACAAAACCAAGAAACAGCTGAGGCGCCGCGCGCGGAGGTAGCTGCCTGAACTAATCGGTGTCGCAATGGCTGCAACGAGTATGATCAGGGCGCCGATTGGGCCGAACCCGAGGCTCGCGTGCTACGCCCCGGCGAGGGGCGGCGGCGTGGTCAGGTGCTCGTTGCAGGGCGCGGTCGTCGGCGGCCGGGCGGAGTG…	cdna|est|omrna|protein	good	10	113515151
34766	gb|TC299184	A_92_P032450	TC299184	GRMZM2G109130	0	1262	6068	3650	44031	0	0.22	0	0.09	Os03g0738600	Similar to Lipoxygenase L-2 (EC 1.13.11.12).	0	LOC_Os03g49350	lipozygenase protein, putative, expressed	0		A_92_P032450	sense gene model	No EST. cDNA result. B73 result agrees with cDNA result.	A	cDNA	60	1 of 1	1	264205521	264205580	1.09	yes	UTR	1	GCATCTCCATCTGAGCGACTGGTACCACTACCACCCCAGGAGTGCTACGTACGAGCTGGT	1	62	169	TC299184	NA	NA	NA	2864 UP:Q8W0V2_MAIZE (Q8W0V2) Lipoxygenase, complete	GRMZM2G109130_T02	CATGCCACGCTGATCTTTCTGTCTTTTGGTGCCGCCCCGATTCCGAACGGCGGCGCAGACGTACCTGCCAAGCCAGATGCCGGCGGCGCTGAAGCCGTACCGCGACGACGAGCTCCGCAACCTCCGCGGCGACGACCAGCAGGGCCCCTACCAGGAGCACGACCGCGTGTACCGCTACGACGTCTACAACGACCTCGGCGAGCCCGACGGCGGCAACCCGCGCCCCATCCTCGGCGGCTCCGCCGACCACCCGTACCCGCGCCGCTGCCGCACGGGCCGCAAGCCCACCAAAACCGACCCCAACTCGGAGAGCCGACTGTCGCTGGTGGAGCAGATCTACGTGCCGCGGGACGAGCGCTTCGGCCACCTCAAGATGTCCGACTTCCTGGGCTACTCCAT…	cdna|est|omrna	good	1	264200949
23544	gb|TC300241	A_92_P021869	TC300241	GRMZM2G156960	0	59	258	186	539	0	0.22	0.01	0.38	Os06g0103500	Similar to Acyl-coenzyme A oxidase 1, peroxisomal (EC 1.3.3.6) (AOX 1) (Long- chain acyl-CoA oxidase) (AtCX1). Similar to Acyl-coenzyme A oxidase 1, peroxisomal (EC 1.3.3.6) (AOX 1) (Long- chain acyl-CoA oxidase) (AtCX1). Similar to Acyl-CoA dehydrogenase	0	LOC_Os06g01390	acyl-coenzyme A oxidase 1.2, peroxisomal, putative, expressed	0		A_92_P021869	sense gene model	No EST. cDNA result. B73 result agrees with cDNA result.	A	cDNA	60	1 of 1	9	17320433	17320492	9.02	yes	CDS	1	ATTGGCTTAACCCTGTTGCCATACAAGAGGCGTTTGAAGCCAGGGCTCTCAGGATGGCAG	1	128	4	TC300241	NA	NA	NA	2617 similar to UP:Q945U3_SOYBN (Q945U3) Acyl-CoA oxidase , complete	GRMZM5G864319_T01	CCACATGGCCGACGTGATTGATATGGATGTTTTCACGAAACCTGACCAGTAGCCGTCCTCGTCTTCCACGTTGTGTTTCTCGCCCACCTATCTATATTTATCATAAAAAACAGCCAAATCGAGCGAGGCGACGAGGGCGAGTAGTAGTTGGCGAGTTGGAGCAGGTCTGGGTCTGGCCGTGTGAGTTATTTCCCAGCCAGGCATCTGAGAGCTTTGGTCTTGACCTCGACAGAGATCGCCATGGACGCATCGGCGGAGGTGGACCACCTCGCCGCCGAGAGGTCGGCCGCGCGCTTCGATGTCGAGGCGATGAAGGTTGCATGGGCTGGCTCGCGACACGCCGTCGAAGTCGGCGACCGCATGGCCCGACTCGTCGCGTCCGACCCTGTCTTCCGCAAG…	est	good	9	17315382
39165	gb|BM501148	A_92_P036626	BM501148	GRMZM2G096228	1e-77	130	575	306	1003	0	0.22	0.005	0.32	Os10g0389000	Centrin.	7e-55	LOC_Os10g25010	OsCML8 - Calmodulin-related calcium sensor protein, expressed	1e-54		A_92_P036626	sense gene model	cDNA and EST results agree. B73 result agrees with cDNA result.	A	cDNA	60	1 of 1	5	37375840	37375803	5.03	yes	CDS	1	GCTCCGGCACCATCGATGCAAGGGAGCTGAACGTCGCGATGAGAGCCCTTGGATTCGAGA	1	36	42	BM501148	GGCGTCAAGAAACGAAACCCAGCTGCACCAGCAACTTCTGCCAGCAGACCCAACGACCGAAGCTTTTTTTTTCTTTCTTTTCATCGCCGCCGCTCGGGGTTCAAGGTTCAGCGCGTCCCCGAATGACGGGCACGTACGAGGCCTCCGACCGTCCTCCTCCTCCCAACTCCGCCGGCTACCGGACCGACAAAGTCCGGCGAAAGCGGCTGACGGCGCAGAAGAGGAAAGAGATCAAGGAGGCGTTCGACCTCTTCGACATCGACGGCTCCGGCACCATCGATGCAAGGGAGCTGAACGTCGCGATNAGAGCCCTTGGATTCGAGATGACACCGGAGCAAATCGGGCAGANAATCGCGGAGGTGGACAATGACGGCAACGGNACCATCGACTTCNACGAGT…	unknown	PAC000000001165 Pioneer AF-1 array Zea mays cDNA, mRNA sequence.	435 similar to UP:Q7XF20_ORYSA (Q7XF20) Centrin, partial (9%)	GRMZM2G096228_T01	ATACGCCTTTTCTGCTGCCGCTGCATCTTCCACTCGCGTCAAGAAACGAAACCCAGCTGCACCAGCAACTTCTGCCAGCAGACCCAACGACCGAAGCTTTTTTTTTCTTTCTTTTCATCGCCGCCGCTCGGGGTTCAAGGTTCAGCGCGTCCCCGAATGACGGGCACGTACGAGGCCTCCGACCGTCCTCCTCCTCCCAACTCCGCCGGCTACCGGACCGACAAAGTCCGGCGAAAGCGGCTGACGGCGCAGAAGAGGAAAGAGATCAAGGAGGCGTTCGACCTCTTCGACATCGACGGCTCCGGCACCATCGATGCAAGGGAGCTGAACGTCGCGATGAGAGCCCTTGGATTCGAGATGACACCGGAGCAAATCGGGCAGATGATCGCGGAGGTGGAC…	cdna|est|omrna|protein	good	5	37374885
33254	gb|TC295762	A_92_P031029	TC295762	GRMZM2G103755	0	639	2719	2308	7127	0	0.22	0.005	0.32	Os01g0303600	Zinc finger, RING/FYVE/PHD-type domain containing protein.	8e-42	LOC_Os01g19800	zinc finger, C3HC4 type, putative, expressed	1e-41		A_92_P031029	sense gene model	cDNA and EST results agree. B73 result agrees with cDNA result.	A	cDNA	60	1 of 1	3	54116978	54116919	3.04	yes	UTR	2	CAACAACAGCATGTCATCCTGGTTCGCTGAGGAACGAGCCATTCATTCACCTTGCCTTGG	1	71	133	TC295762	GACCAACCACCCGCTCTTGATAGCTCGTCGTCGCATCCGCATACTACCCACCAGCAAAATTCCAAGACGCGTCCCAGGCGGCGGCCCCCCTCGTTCTCATCCGCTGACGCAGCACAGCATGCGCTCTCACCCAAGCCCCTGATCCGGTCGCCACCATCTCCAGACCAAGCAAGAGACCAAAGCGCTCTGATCGAACAGTGGTGCTGGTGGCCTGGCGCACATTCCATTCTGGCAGTGGCAGTGGCAGGGCAGCTGTCTATGTCTATCGCAGCATGTTGTTCTTCGGGATTCCCGAGGCGGTCGGGGGTGGGAGCCCCTGTGTTTGTGTGTGTGTGGCGTGGCTGCCAGGTGGGTCCGGCCCAGCTGTTTCCGTTAGCCAGGCCAACCACCGGGTCCCAA…	-	-	1458 similar to UP:Q657H7_ORYSA (Q657H7) Zinc finger protein-like, partial (50%)	GRMZM2G103755_T02	CAGACGCATGCATGATGCATCGAGCCCCCCCAGCTCGCAGTCGCACCGGAGGAATGCTAACTGGAGAGCCACGCCTGCCGCGGAGGACCGGGACTAACTACGAGCTGCCGCGGCCGTTCCTGGTGCAGGTCCAGGGTAGAGAGAGAGAGAGGGGATGGTGTGAGGGAGGGAAGGGAGCAAAGGCAAAGCAGCCAACGACCAGAGAGACACGGAGGCTCAGAGAGAGAGAGCGAGGAAGAAGAAGAGAAGAAGAAGATGGAGCAAGAGGAAGCGTGCTCCTCCTCGCTGCGGCAGTGCAGGATTTGCCACGACGAGGAGGACGAGCGGCGCTCCGCCATGGAGTCGCCCTGCGCCTGCTCCGGCTCCCTCAAGTACGCTCACAGGGGATGCGTGCAGAGG…	cdna	good	3	54116684
36430	gb|TC313536	A_92_P034034	TC313536	GRMZM2G142664	0	221	980	284	1279	0	0.22	0	0.23	Os04g0563000	Similar to H0211B05.12 protein.	0	LOC_Os04g47520	growth regulator related protein, putative, expressed	0		A_92_P034034	sense gene model	No EST. cDNA result. B73 result agrees with cDNA result.	A	cDNA	60	1 of 1	2	17583938	17583997	2.03	yes	CDS	2	CTGGAGAAGCTGTGGAGAACCATTCTATTGATGGGGAACTTGACTGGAAGGATTTGGACT	1	52	72	TC313536	NA	NA	NA	1629 similar to UP:Q40474_TOBAC (Q40474) Axi 1 protein, partial (48%)	GRMZM2G142664_T01	TTTTTTTCGTTTTGTTGCTGGCCCATTTCTTGTTGCACTCGACCCCCTAAAACCTCGGCGATTTCTCAGTGATACCCCCCCGCCTCGCCCGCCGCCCCGTGCTCTTCTCGTTCACTTGCCTGGCTGCCTTTGCTTTGTGCTTCCCATTCCGAGTGCCGCCCGCCACCCGCCACCCGCCACCGCCTCGAGTCTCTCCCGCGGGCGCGAGGTGCACGCTCGAGTCACCACCAGAAGGGCGCGGAGGAGGCCGGCTGACAAGAGGCGGCTCTGTGCGCCAAGAGCCCCGGCGCGGGGACCAGACCAGAGGCGGCGGCGGCGTACGTGCGCGCGTGTGTACGTGGTGCGTATGGGGTCGAGGCGGCGGAGACACCACCACCACGGCCGGTGGGTTGTGCCCTC…	cdna|est|omrna|protein	good	2	17580338
19700	gb|TC282661	A_92_P018245	TC282661	GRMZM2G036448	0	45	233	106	1829	0	0.22	0	0.06	Os01g0825800	Amino acid transporter, transmembrane domain containing protein. Similar to Amino acid-polyamine transporter.	0	LOC_Os01g61044	transmembrane amino acid transporter protein, putative, expressed	0		A_92_P018245	sense gene model	cDNA and EST results agree. B73 result agrees with cDNA result.	A	cDNA	58	1 of 1	8	170128565	170128620	8.08	yes	CDS	2	GTTCTCAGGGATGTTCATGGAATAGCGAAGCGTAAGGACAAGGTATTGGCGGCAACGATG	1	151	41	TC282661	CCATTCCCCACCCATCGTTTTCTCGCCCACTCGCCACGCCTACACGCTCTCGAGCTGCCGAATCCCAGATATACGCACGCGCACCAAACAGTCCCAGCAGTCCAAACACGCCGCTGTTCTCAGCGATGCCCAGCGCCGGCAGGGACAACGCGACAGCGGCGGAGGGGGCCGCGCAGGCGCTGCTGCTCCCGGAGCACGCCGGGGACGACGACGCCCCGTGCGCGGGCGGCTCCGCTTCGGTGCTGGGCGCGGTGTGCAACGTGTCGACGAGCGTGGTGGGCGCCGGGATCATGTCGATCCCGGCGGCCATGCGCGTGCTGGGCGTGGCGCCGGCGGTGGCGCTGATCGCCGGCGTCGCGGTCCTGGCCAGGGTCGCCGTCGACTTCATGCTCCGGTACA…	-	-	948 homologue to UP:Q5QMA9_ORYSA (Q5QMA9) Amino acid transporter-like protein, partial (56%)	GRMZM2G036448_T03	GTTTCAAAACAAAACTGAATCGCCAATAATATTGCGGATGTCGCTGGTAGCCTGGTACTCACAAAGCTTCCCTTCAACATCCAGATTCGCTGAGATTCACGTCGGCCATTTCCATCCTACTGGCGGTAGTGTTCATGCTCATCAGCTCGGGGATCGCGCTATACGCTCTCTTCAAGGGCACCGCGACCATGCCGCGGATGTTTCCTGACTTCTCCAGACTCTCCTCGCCGTTCGAGCTCTTCACCGCCGTCCCCGTCATCGTAGTCGCCTTCACCTTCCACTTCAACGGTACTGGTTTCTTCATCCTTCTGCAACAACCATGCATGCAGAAAGCTGAGCTCGACTTTTGCTTTTACCCCATTCGAACGTCGCTCGAAATTAAACTGATGCAGTGCACCC…	est	good	8	170123973
706	gb|TC312642	A_92_P000527	TC312642	GRMZM2G168858	8e-09	106	492	106	729	0	0.22	0	0.2	Os08g0243500	Similar to NADPH-cytochrome P450 oxydoreductase isoform 2. Similar to NADPH--cytochrome P450 reductase.	1e-137	LOC_Os08g14570	NADPH reductase, putative, expressed	2e-137		A_92_P000527	sense gene model	cDNA and EST results agree. B73 result agrees with cDNA result.	A	cDNA	60	1 of 1	4	71541157	71541216	4.04	yes	UTR	2	CAGATATCTGAGGGATGTGTGGTAAAGAGCGATTGGATGAACATTCGTTCGTATTACACA	1	262	120	TC312642	GCAGCTGTTGTAATTACGTGGTACANGACAGTCCCCATTTGCCGTTGCCGCGTCCAGCATTCATTCATTCATTGCCCTGGCCTTCTTCCTTCGGGCCTTCCCGTGCCGTCGCCCAACGCCTCACCTACCACCACCGCCCGCCACCAAACCAAACCAACCCCTCGGTCGCCGACGCCGAGTGACGTAAACNATGGACTCGGCGACGTCGGGGGCGATGGAGCNGGTGGCCGCCCTGCTGCCGCGNGTGNTGCCGCCCGAGCNGGGCGGGGACGGCGCCGAGGGCCGGGCGCTCGTCGCCACGCTCGCCGCCGCGGTGCTCGGCGCCGCGCTCTTCGTGCTCTGGAGGCGCGCCGCCGCCGGGAAGAAGCGGAAGCGTNGATGCCGCCGTCGCGGCGCTGG…	-	-	742 similar to UP:Q8VX49_WHEAT (Q8VX49) Cytochrome P450 reductase , partial (22%)	AC217947.4_FGT002	CAGCTGTTGTAATTACGTGGTACAGGACAGTGCCCATTTGCCGTTGCCGCGTCCAGCATTCATTCATTCATTGCCCTGGCCTTCTTCCTTCGGGCCTTCCCGTGCCGTCGCCCAACGCCTCACCTACCACCACCGCCCGCCACCAAACCAAACCAACCCCTCGGTCGCCGACGCCGAGTGACGTAAACGATGGACTCGGCGACGTCGGGGGCGATGGAGCTGGTGGCCGCGCTGCTGCGCGGCCGGGTGCCGCCCGAGCTGGGCGGGGACGGCGCCGAGGGCCGGGCGCTCGTCGCCACGCTCGCCGCCGCGGTGCTCGGCGCCGCGCTCTTCGTGCTCTGGAGGCGCGCCGCCGCCGGGAAGAAGCGGAAGCGGGAGGCCGCCGTCGCGGCCGCGGAG…	est	good	4	71536065
30067	gb|TC297644	A_92_P028019	TC297644	GRMZM2G024196	0	57	372	88	410	0	0.22	0	0.22	Os04g0524500	Oligopeptide transporter OPT superfamily protein.	4e-69	LOC_Os04g44300	transposon protein, putative, unclassified, expressed	7e-69		A_92_P028019	sense gene model	cDNA and EST results agree. B73 result agrees with cDNA result.	A	cDNA	60	1 of 1	2	27125361	27125420	2.03	yes	CDS	1	CGTGGACATGTTCGTTGGTACAGTGATACTGTTCGTGTGGCAAAGGCTGGACAGAGCCAA	1	90	47	TC297644	GCGCCAAACGCCGTTGTCTTCCGGAGCATGGCAGTGCTCGGCGTGGATGGCTTCTCCTCGCTTCCCGAGAACTGCCTCACTCTCTGCTACGTGTTCTTCGCTGCAGCGATCGTCATCAACCTGATCAGGGACCTGGTGCCCAAGAAGGTGTCGAGGTTCATCCCGATCCCGATGGCGATGGCGATACCTTTCTACATCGGTGCGTACTTCGCCGTGGACATGTTCGTTGGTACAGTGATACTGTTCGTGTGGCAAAGGCTGGACAGAGCCAAAGCAGACACGTTCGCGCCTGCGATTGCTTCCGGCATGATCTGTGGTGATGGGATATGGGTTCTACCTCAGTCAGTGCTTGCTCTTGCCAAGGTGAAGCCTCCCATCTGCATGAAGTTTCTGTCGAGG…	-	-	566 similar to UP:Q6H7J6_ORYSA (Q6H7J6) Oligopeptide transporter OPT-like, partial (20%)	GRMZM2G024196_T01	CCGGGAAGGGAGCACACAGTTCGCCGCACGCGCGCACCTCCGCGGTCCGCCTTTCTCGCGCCGTCCGGACCTGACCTGATGGCCACTGCAACGCACCACAGCGACGCCCCGGGCCTGAACGGGGCCGAGGGCATGGAGATGATGGCAGAGGCCAACGAGCTCCGCCGGCGGGGCAAGCCCAGCGACGACCGCACGGCGTCGTATGGGGCCGGCGCGGAGGAGGACGAGGCGGCGGCCGCGGCGGCGCCGTCGTCGTCGTCCGTGGAGCGCGCGTTCGCGGACCAGCCCGTGCCGTCGTGGCGGGAGCAGCTGACGCTGCGCGCCTTCGTCGTCAGCTTCTTCCTGGCCGTCATGTTCAGCGTCATCGTGATGAAGCTCAACCTCACCACGGGGATCATT…	abinitio|est|omrna|protein	good	2	27121015
12051	gb|TC290060	A_92_P011063	TC290060	GRMZM2G018951	0	36	176	84	839	0	0.22	0	0.1	Os01g0260100	Similar to Kinesin heavy chain (Fragment).	5e-12	.	.	.		A_92_P011063	sense gene model	No EST. cDNA result. B73 result agrees with cDNA result.	A	cDNA	60	1 of 1	3	37770079	37770020	3.04	yes	CDS	2	GATCACTGCAGGAAGAGCTCGGCAATTGCAAGCCAGAGCAGCCAGACAAGGAACCAAAAG	1	196	39	TC290060	NA	NA	NA	1251 unknown	GRMZM2G018951_T02	CAGTAAGTTCCATGACCAGTTATTCCAACTATTCTACGTATAGCTGAAGCAGCCAGAAGAGTTCCTGAGGGTAGCATGATGCCATCCATGGCGGATCCTACTGTCGAGGCTCCGAATGCTGAAGCCAACAGGAGGCAATAACCTGCAGGTTGCATACTCTCATGTGCTTTGCTCTCAGCCCCTTCAGTTCACTGCTTTTGTGTGGGTTGGGGACTGTTTCCTCTGACGGGGACACGGCCGCGGCGATGGATATGAGGCACAGAATCCGCAGTCTTTGAAGGTGATAGGGACCTGGGAACTCCAAGCTGCTCTTAAGCAATGTATGGGGGTGCTCTCCGGAGGCAGCTCCCGCATCCAGCGTTTCCCTTCGTATTATGCTCTGCGAACATTTGACCGAGC…	est|omrna	good	3	37768608
41159	gb|TC283106	A_92_P038488	TC283106	GRMZM2G061932	0	4323	20927	8572	35030	0	0.22	0	0.25	Os01g0172800	Embryo-specific 3 family protein.	9e-47	LOC_Os01g07780	embryo-specific 3, putative, expressed	2e-46		A_92_P038488	sense gene model	No EST. cDNA result. B73 result agrees with cDNA result.	A	cDNA	60	1 of 1	8	17421436	17421495	8.02	yes	UTR	1	TGGTCTATTTGCGTTACGTGTAGTACGTGCCACGCATAATAAAAAGTAGTACGTATGTCT	1	24	134	TC283106	NA	NA	NA	995 similar to UP:Q4NNS9_9DELT (Q4NNS9) LigA, partial (6%)	GRMZM2G061932_T01	GCATTTGACATGGCAGGGCATCCCAAATAATCAATGCAGTTGGTGGTGTTCATGGTTGATGCGGACGGGCGGGCCAGCTATAAACAAATTTTCATAGTGTATACTTGGGCAGACCCGATCATCAGACGTTTTCCAAAATGAAAAAAAAAACAGCATCAGATCAGGTGACATGGCATCTCATTATCTCAACGCTGCTCACCTCGAGGTTTTAGCTGCTGCTGCGTGCTGCCCGTGTCAAGTCCGGAGCAAGAGCAACCAACCAACCACCTCCTCCCCTCTCCGTCTCCCAGTCCGGCCTCGCTCGCCACTCGGAGTCTCGGAGTCAACCGCCAGCGCCTCGATCCGGCGAAGCCAGCCCAGCCCATGGCCTCCGGCGCCGTACCACCGCAGCGGGTCGCC…	cdna|est|protein	good	8	17420296
30540	gb|TC286421	A_92_P028454	TC286421	GRMZM2G174107	0	291	1616	1459	4940	0	0.22	0.002	0.29	Os08g0344600	Similar to Triose phosphate/phosphate translocator, non-green plastid, chloroplast precursor (CTPT). Similar to Phosphoenolpyruvate/phosphate translocator.	0	LOC_Os08g25624	phosphate/phosphate translocator, putative, expressed	0		A_92_P028454	sense gene model	No EST. cDNA result. B73 result agrees with cDNA result.	A	cDNA	60	1 of 1	1	221489818	221489872	1.07	yes	UTR	2	CTCTCGGTACTGCGATTGCACTTGCCGGAGTTTTCCTGTACTCACAGCTCAAGCGACTTA	1	87	121	TC286421	NA	NA	NA	1615 similar to UP:Q69VR7_ORYSA (Q69VR7) Phosphoenolpyruvate:phosphate translocator, partial (77%)	GRMZM2G174107_T02	CCTCCGTTCAAGTTTAGAGTCACCCGCTAATATACGGAGCAGCTGCAATGCTGAACGCTGCACACCTGTAAAAGATAGAGCTATCCCCTCCCTCCCCATCCCTTGGAGCCAGCAACTCCACTCCTGAGTCCTCACCTCGTGCTGCCCGCGCCATTTCCACCTCCCACTGTCCTTTCGTCCAGTCCCCAGCCCTGCAGCCCAACCGTGGAGGTTCTGGAAGGCGGTGTATCCCTTCTAGAACCTTCTCGAGATGCAGAGCGCCGCGGCTTTCCGGCCATGCCCCACTCGGCTGCTGGTGAGCAGCCCTTGTCGCCCCCTCCTCTCGGCCCGCCCGCTTCGTGCCTCCGCCGCTGGCGCCGTCGCTACCAGAAGCAGCGCCGTGGGCCCTCGCGGTCTGGG…	est	good	1	221486027
3481	gb|TC306432	A_92_P002990	TC306432			2157	10262	5388	35734	0	0.22	0	0.15	.	.	.	.	.	.		A_92_P002990	no result	No valid cDNA / EST result. No valid B73 result.	D	no result	NA	NA	NA	NA	NA	NA	NA	NA	NA	TCACCAAGATTGGGTGAATTGTTCATCTGCGGATAATCATCTCTAGCTTGCTGCTGACCA	1	246	10	TC306432	NA	NA	NA	566 similar to UP:Q9JZ11_NEIMB (Q9JZ11) Pyruvate dehydrogenase, E2 component, dihydrolipoamide acetyltransferase , partial (4%)	NA	NA	NA	NA	NA	NA
40458	gb|TC312632	A_92_P037832	TC312632	GRMZM2G135359	0	202	1084	436	3881	0	0.22	0	0.12	Os03g0294800	Similar to Ser-thr protein kinase (Fragment).	9e-22	LOC_Os03g18370	MRH1, putative, expressed	2e-21		A_92_P037832	sense gene model	No EST. cDNA result. B73 result agrees with cDNA result.	A	cDNA	60	1 of 1	1	45772316	45772257	1.03	yes	UTR	2	TGTTTTTGCTGCAATAGCTCTTTTGTCAAGCAATCGCCACTGGTATTGCCTTGTTCTACT	1	29	5	TC312632	NA	NA	NA	839 weakly similar to UP:Q84U00_GOSHI (Q84U00) Ser-thr protein kinase (Fragment), partial (27%)	GRMZM2G135359_T01	GCCGCCTCCTTTCCCTGTCTTCCGCCCCACCAGACCAGACCAGACCACCACCCTCCGGCTGCTACTTTTGCGCCTCCACCGCCCATCCCCAAAGCCCCAACCGACTGCGCGTCCCCTCTCCTCCCAAACGCATTCCATCCTCTCTCCTCCAGTGACAGCCTCCGGCGCCTCCTCGGGCTGCCATCCAGCCCGTGCCACTGCCACTGCCACTGCACTTGCTGTGCCGACCCGAGCTGCGGTCGAGTGAGCAATGGAGCGGCGGCGGCGGCGGCCACCGAGGCTGCCGCTCCTTGTGTTCGTCTTAGTTGCCACCACTTGCCCCCTCGGGAGCTCAGGGATTGGAAGCTTCGGAGTCGGTGCGGAGAGCAATGGAGCTTCGTCTAGTTTTAGGACCAGGAG…	cdna|est|protein	good	1	45772226
18938	gb|TC299975	A_92_P017529	TC299975	GRMZM2G058472	0	455	2074	1268	17835	0	0.21	0	0.08	Os05g0426400	Conserved hypothetical protein. Similar to cDNA clone:J013112C08, full insert sequence.	0	LOC_Os05g35200	glycosyl transferase, putative, expressed	0		A_92_P017529	sense gene model	No EST. cDNA result. B73 result agrees with cDNA result.	A	cDNA	60	1 of 1	6	147971095	147971036	6.05	yes	UTR	2	TAAATTTCCCTGCTGAAATTACGTGACCGCGTGTGAGAAATGAATTTGTACAGGGCGCCA	1	155	36	TC299975	NA	NA	NA	2464 similar to UP:Q5NA53_ORYSA (Q5NA53) Glycogenin-like protein, partial (84%)	GRMZM2G058472_T02	GCTTCGTCCCCTCCCGAGCTCGCACACCGAGTTCTTCTTCTTAATCTTCCTCTTCGTCTCCTTCTAGTAGTGGGCAGAGAGAGATCGAGTGCTAGGGGAGAAGCAAGCAAGCCAGGCAGCAGCAACCGCGCCTGGTTTCCTCCTCCTCCTCCTCGTGGGCTCACACAAGGCTTCCTTCGGTTCGGGGGTGTGCGAAGCGGCGCAACGGCGGAGGCGGCTCTAGCATCACCGGCCGACGGTCCTCCTCCTTCTCACGAAAGGCACTAGAGGAGCGGCGGCGGCGGCGGCGCATCAAGCACCGCACCGATGGGCCCACTGGAGCCGCGCTACCGTCCAGGCGGCGCCCCCGAGGACACGACTAAGAGAAGGGCCTCCAAGAGCAAGAGTTTCAAAGACGCC…	cdna|est|omrna|protein	good	6	147970989
23115	gb|TC304807	A_92_P021468	TC304807	GRMZM2G166692	4e-125	42	215	50	371	0	0.21	0	0.15	Os08g0137200	Actin/actin-like family protein.	5e-57	LOC_Os08g04280	actin, putative, expressed	8e-57		A_92_P021468	antisense gene model	No EST. cDNA result. B73 result agrees with cDNA result.	A	cDNA	60	1 of 1	7	99850028	99849969	7.02	no	UTR	2	AGTGGCAGTGACAGGGATCATCCGTGGCCCAGTGCATCTGCCAAGCTAGTAGTGCCGAAG	1	131	11	TC304807	NA	NA	NA	740 similar to UP:Q84M92_ARATH (Q84M92) At1g18450 (Actin-related protein 4), partial (23%)	GRMZM2G166692_T02	GGCATACCCACCACTCGATCCACCACACGAGGGCACGAGAGAAGAACCACTTCCATGGCCGGCGCCTCATCGTGAGCTCCTCGCAGCATCGCTACCGCGCCCTTGCGTTAGCTCTGTCTTCCTGTCGCACGTACGCTTGTGAGACAAGCGAGAAGGCACGTACGTTTAGTTTATTCATTTTCTTGGAGCGGGATCTGAGGTTCCAACCGGCAAAAGAGAGATGATGGTAGGGAAGAGGGAGCGGGACTGCAAGAACCCGATGCGGCGGACGACGAGCATGACGGAGTTCGCGCCGCCCGACGCGCTCGCGGCGGTGATGGAGGACGAGGAGGGCCCCCAGCTGTCCGACGACAGCAGCCGTGACGGCGGGCAGCAGGACTGGCTGTCCGCGCTCGGCGG…	cdna|protein	good	7	99848675
13159	gb|TC283599	A_92_P012114	TC283599	GRMZM2G039919	4e-112	778	3804	1571	8246	0	0.21	0	0.2	Os03g0239000	Concanavalin A-like lectin/glucanase, subgroup domain containing protein.	8e-148	LOC_Os03g13570	glycosyl hydrolases family 16, putative, expressed	1e-147		A_92_P012114	sense gene model	cDNA and EST results agree. B73 result agrees with cDNA result.	A	cDNA	60	1 of 1	9	143889454	143889508	9.06	yes	CDS	2	ACCCCACGGAGGACTTCCACCGCTACGCCATCCACTGGACCCGCGACAGGATCATATTCT	1	189	34	TC283599	CACGACGGGAGCGCGTGGCTCAGTGCGAGCGCGCGGAGGCAGGCGGAGCAGAGCAAGCAGCGGGGAGCAGTTCTGCCTGCGCAGCCCGATGGTTTGCTCCATCGTATTGGCGGCGGCGGCGGCGGCGACATATGGCGTGTCTGTCTCGCTGCGGCCGCCGCCACGGGCGACCTCCTCCCCTCGTCGTCGGAGACGCCCCTCTCCTTCGGGGACGGCTACACGCAGCTGCTCGGCGACTCCAACCTCGCGCTCCACGGCGGGGGCAAGACGGCGCACATCTCCCTCGACGAGCGGACAGGCGCCGGGTTCGCGTCCGCAGGCCGCGTACCTCCACGGGCTCTTCAGCGCCCGCGTCAAGCTGCCCGCCGACCACACCGCCGGCGTCGTCGTCGCCTTCTA…	-	-	638 similar to UP:Q9AT33_DAUCA (Q9AT33) Endoxyloglucan transferase, partial (43%)	GRMZM2G039919_T01	TAGATGTCCAACGGGGACGTGTACGAGCGGACGCACGACGAGCTTGACTTCGAGTTCCTCGGGAACGTGCGCGGCAAGGAGTGGCGCGTGCAGACCAACGTGTACGGCAACGGCAGCACGGCGGCCGGCCGGGAGGAGCGCTACGGCCTCTGGTTCGACCCCACGGAGGACTTCCACCGCTACGCCATCCACTGGACCCGCGACAGGATCATATTCTACATCGACGACACGCCAATCAGGGAGATGGTGCGGACGGAGTCCATGGGCGCGCAGTTCCCGTCCAAGCCCATGTCGCTGTACGCCACCATCTGGGACGGCTCCAGCTGGGCCACCTCGGGGGGCCGCTACAAGGTGGACTACAAGTACGCGCCCTACGTCGCCGAGTTCGCCGACCTCGCG…	est|omrna|protein	good	9	143889297
24512	gb|TC299762	A_92_P022786	TC299762	GRMZM2G178247	0	86	425	167	381	0	0.21	0.03	0.44	Os03g0208800	Hypothetical conserved gene.	3e-08	LOC_Os03g11040	cyclin, putative, expressed	2e-07		A_92_P022786	sense gene model	No EST. cDNA result. B73 result agrees with cDNA result.	A	cDNA	60	1 of 1	9	147492794	147492735	9.06	yes	UTR	1	AACAAGCCATACAGTCAAGGTTTTGCTCAGTAACCTAGTTCACGATTCTCTCTTTAGCAG	1	122	108	TC299762	NA	NA	NA	2218 similar to UP:Q9ST50_MAIZE (Q9ST50) Transposase related protein, partial (15%)	GRMZM2G178247_T01	GGGGGGAGCTACGGCGGGAAGATAGAAGAGAGAATGGGGAAGATTCTAGCTCGGCGCCAAAATCTATGGCGCCGAGCTAGGGAGCCACGTAAGCAAACACGTCATCCATCGACGCCACCGCCACGTCAGCACTTGACGCCATAAGCTATGGCGTCGAGCTATGTAAACTCGGCGTCATAGGCTAAGGCGCCGAGATTCGGGTACAAATACTGAAATAAAACATTCAGGATCTAAATGCTTACTTTTTTCATAAAGAAGGTAAAAAAAAAATCGGCCCTGCAGATGCCCACCACAAGGCCATCTCAAAACTTCTAACCGCATCAATCTTCCCACTTCCCAGGACCCCAAACGAACCCTGGCGCTTCACTCATTGCCCGACCCGAACCAAACCATGCAAAC…	est|protein	good	9	147492654
31187	gb|TC295151	A_92_P029076	TC295151	GRMZM2G033098	0	53	256	70	544	0	0.2	0	0.13	Os03g0766900	Allene oxide synthase. Allene oxide synthase.	0	LOC_Os03g55800	cytochrome P450, putative, expressed	0		A_92_P029076	ambiguous	cDNA and EST results agree. B73 result agrees with cDNA result.	A	cDNA	59	1 of 3	5	5911149	5911208	5.01	yes	CDS	1	TCGGTGACCATCACCTCGCTCAAGAAAGCCACCTTCTGAGCTCTGATCGACCGCCCGTCA	1	83	18	TC295151	CGACGTTAGGAAGTCCGGAGACGCCGACGGGTTCTTCACCTCCCGCGTGCGCGCGCACGGCTCCACCGTGGTGCGGCTCAACATGCCGCCGGGCCCCTTCGTGGCGCGCGACCCGCGCGTGGTGGCGCTCCTCGACGCCGCCTCGTTCCCGGTGCTCTTCGACACCTCGCTCGTCGACAAGACGGACCTCTTCACGGGAACCTTCATGCCGTCCACCGAGCTCACCGGCGGCTACCGCGTGCTCTCGTACCTCGACCCCGCCGAGCCCAACCACGGGCCGCTCAAGACGCTCCTCTTCTACCTCCTGTCGCACCGGCGGCAGCACGTGATCCCCAAGTTCCGCGAGGTGTACGGCGACCTCTTCGGCCTCATGGAGAACGAGCTCGCCAGGGTCGGCAA…	-	-	1525 homologue to UP:C74A1_ORYSA (Q7Y0C8) Cytochrome P450 74A1, chloroplast precursor (Allene oxide synthase 1) (Hydroperoxide dehydrase 1) , partial (85%)	GRMZM2G033098_T01	ACTATTTTAAACGGACCCGAGGCTCAGTACAGAGCACTGACACGCTCGCCTAATTATAACCACACCGCCTAGCGCCACTCCCCACGTCACTCGCTGTCTGTTGTAGCACCGCACCAGTCTTCGCCGCCGGTCCGCGGGCAGATCAAGAGATGGCCACGGCGATTTACCTCTCCTCCCCGGCGGCGCCGTCGTCGTGTGCCCGCCAGCGGCGGCAGACTACCAGGGCGACCGCGTCGGCGACGGACCGTCCGCGCGAGGTCGTGTCCCCGAAGCGTCGGCTCCCGCTGCGGAAGGTGCCGGGCGACTACGGGCCGCCGGTGCTGGGCGCGATCCGCGACCGGTTCGAGTACTTCTACGGGCCCGGCGGCCGCGACGGGTTCTTCACCTCCCGCGTGCGCG…	est|omrna|protein	good	5	5909503
31187	gb|TC295151	A_92_P029076	TC295151	GRMZM2G033098	0	53	256	70	544	0	0.2	0	0.13	Os03g0766900	Allene oxide synthase. Allene oxide synthase.	0	LOC_Os03g55800	cytochrome P450, putative, expressed	0		A_92_P029076	ambiguous	cDNA and EST results agree. B73 result agrees with cDNA result.	A	cDNA	55	2 of 3	3	132732385	132732444	3.05	yes	CDS	1	TCGGTGACCATCACCTCGCTCAAGAAAGCCACCTTCTGAGCTCTGATCGACCGCCCGTCA	1	83	18	TC295151	CGACGTTAGGAAGTCCGGAGACGCCGACGGGTTCTTCACCTCCCGCGTGCGCGCGCACGGCTCCACCGTGGTGCGGCTCAACATGCCGCCGGGCCCCTTCGTGGCGCGCGACCCGCGCGTGGTGGCGCTCCTCGACGCCGCCTCGTTCCCGGTGCTCTTCGACACCTCGCTCGTCGACAAGACGGACCTCTTCACGGGAACCTTCATGCCGTCCACCGAGCTCACCGGCGGCTACCGCGTGCTCTCGTACCTCGACCCCGCCGAGCCCAACCACGGGCCGCTCAAGACGCTCCTCTTCTACCTCCTGTCGCACCGGCGGCAGCACGTGATCCCCAAGTTCCGCGAGGTGTACGGCGACCTCTTCGGCCTCATGGAGAACGAGCTCGCCAGGGTCGGCAA…	-	-	1525 homologue to UP:C74A1_ORYSA (Q7Y0C8) Cytochrome P450 74A1, chloroplast precursor (Allene oxide synthase 1) (Hydroperoxide dehydrase 1) , partial (85%)	GRMZM2G154174_T01	GGCAGCCCCAGTATAGTGATGGTCACCAGCAGCCCCTCACCACTTGCGTCTCCCACACTGCAGGACAAGCAGTGCGCTGGCAAGGACTTCGTCGTGCTCATCGCTCGCCTCCTCGTCGTCGAGATCTTCCTCCGCTACGACTCCTTTGACGTCCATGTCGGCGCCTCCATGTTGGGGTCGTCGGTGACCATCACCTCGCTCAAGAAAGCCACCTTCTAAGCTTTGATTGATCGCCTGTCAAAGTCGTCGGAGGCTGACACATGCACTTTTTTTCACCGTAGAATATATTGCATCGTACTTGTCTGCCCCATCCCTCTTAATATTTTTCTAGCGCTCTGATGTGATCATCAGGTATAACAAATGCATATTCTTAGTAAAATGATAGACCATTTTTTTCAG…	omrna	good	3	132732205
31187	gb|TC295151	A_92_P029076	TC295151	GRMZM2G033098	0	53	256	70	544	0	0.2	0	0.13	Os03g0766900	Allene oxide synthase. Allene oxide synthase.	0	LOC_Os03g55800	cytochrome P450, putative, expressed	0		A_92_P029076	ambiguous	cDNA and EST results agree. B73 result agrees with cDNA result.	A	cDNA	56	3 of 3	2	225312801	225312742	2.09	yes	CDS	1	TCGGTGACCATCACCTCGCTCAAGAAAGCCACCTTCTGAGCTCTGATCGACCGCCCGTCA	1	83	18	TC295151	CGACGTTAGGAAGTCCGGAGACGCCGACGGGTTCTTCACCTCCCGCGTGCGCGCGCACGGCTCCACCGTGGTGCGGCTCAACATGCCGCCGGGCCCCTTCGTGGCGCGCGACCCGCGCGTGGTGGCGCTCCTCGACGCCGCCTCGTTCCCGGTGCTCTTCGACACCTCGCTCGTCGACAAGACGGACCTCTTCACGGGAACCTTCATGCCGTCCACCGAGCTCACCGGCGGCTACCGCGTGCTCTCGTACCTCGACCCCGCCGAGCCCAACCACGGGCCGCTCAAGACGCTCCTCTTCTACCTCCTGTCGCACCGGCGGCAGCACGTGATCCCCAAGTTCCGCGAGGTGTACGGCGACCTCTTCGGCCTCATGGAGAACGAGCTCGCCAGGGTCGGCAA…	-	-	1525 homologue to UP:C74A1_ORYSA (Q7Y0C8) Cytochrome P450 74A1, chloroplast precursor (Allene oxide synthase 1) (Hydroperoxide dehydrase 1) , partial (85%)	GRMZM2G139850_T01	GGCAGCCCCAGTATAGTGATGGTCACCGGCAGCCCCTCACCACTTGTGTCTCCCACGCTGCAGGACAAGCAGTGCGCTGGCAAGGACTTCGTCGTGCTCATCGCTCGCCTCCTCGTCGCCGAGCTCTTCCTCCGCTACGACTCCTTTGACATCCAGGTCGGTGCCTCCGCGCTGGGGTCATCGGTGACCATCACCTCGCTCAAGAAAGCCACCTTCTAAGCTTTGATTGATCGCCCGTCAAAGTCGCCGGAGGCTGGCACGTGCACTTTTTTCACCGTAGAATATACTGCATCGTACTTGTCTGCCCCCATCCCTCTCAATATTTTTCTAGCGCTTTGATGTGATCATCAGGTATAACAAATGCATATTCTTAGTAAAACGATAGACCATTTTTT	omrna	good	2	225312587
11408	gb|TC280456	A_92_P010472	TC280456	GRMZM2G092137	0	75	383	88	852	0	0.2	0	0.13	Os09g0306400	bZIP transcription factor, bZIP-1 domain containing protein.	4e-47	LOC_Os09g13575	hypothetical protein	7e-47		A_92_P010472	sense gene model	No EST. cDNA result. B73 result agrees with cDNA result.	A	cDNA	60	1 of 1	7	83766037	83766092	7.02	yes	CDS	2	CTCGGAGGTCTAGGCAACGGAAGCAAGAACACCTTGACGACCTCACCTCACAGGTAAATC	1	199	136	TC280456	NA	NA	NA	1798 similar to UP:Q8L5W2_SOYBN (Q8L5W2) BZIP transcription factor ATB2, partial (29%)	GRMZM2G092137_T01	AATTCCCTTTTCCCCTCTTCCCGAGCTCCCTTGCTAGGTTCCTCGTCCGCCTCTCTGTCCTAGTCTCGTCAGCAACAGCACAGTGTTGTTACTGACGCGCCTTCACTCTGTTGACCTGCATCTAGCCAAGTTTATTTGGAGACTCCAACCTTTGGTCTCCCAAACTTGGAGCTCCCAAGGGGAGAGGTTCTGCCAAAATTTTGGCTTCTGAGCATCCATTTTCAGGGGGAGGTTCTGCCAAAATCTGCTCCTGTGAACATAGATTTCTCAAGGGGAGGTTCTGCCAAAATTTCCTCCTGTAACCACCAGCTTTCCAGGGGGAGATTCTGCCAAAATTTCCTGCACTGATCATCATTCTTCTAAGGGGAGGTTCTGCCGAAGTTTTCTTGTGTGACGACG…	cdna|est|omrna|protein	good	7	83764958
31478	gb|AW065824	A_92_P029352	AW065824	GRMZM2G349745	8e-07	101	642	118	933	0	0.2	0	0.13	.	.	.	.	.	.		A_92_P029352	gDNA	No valid cDNA / EST result. Allow B73 result.	C	gDNA	57	1 of 1	4	127956492	127956432	4.04	NA	NA	NA	AGCAGGCTGAGACGGGGCGTAGTGTATAGAGTACTGTATCCCGTATTCTTGTAGGCGGAG	1	81	116	AW065824	AGTATATATATATTATGTACCTAGCAGAGTAGGATTATTCTACGTCTCTATAATCTATATATATATACGTATCCGTGCATGCATATACCATTTGGGCATGTAGGAATATATATGTATGTACGCAGCAGGNTGAGACGGNGCGTAGTGTATAGAGTACTGTATCCCGTATTCTTGTAGGCGGAGGTCTCTACTAGCTAGTCTACTATAGACGGAGAATAAAAAAACACCAAAAATTCCATGTCAAATTGGCACTGTATTGCTCCTGCGCGTGCCCTTGTAATTCTTGGTCTTCTTTGCC	W23	614062C10.y1 614 - root cDNA library from Walbot Lab Zea mays cDNA, mRNA sequence.	298 unknown	NA	NA	NA	NA	NA	NA
13227	gb|TC308376	A_92_P012181	TC308376	GRMZM2G305148	0	42	220	44	493	0	0.2	0	0.1	Os11g0285000	Similar to Beta-amyrin synthase.	2e-43	LOC_Os11g18194	cycloartenol synthase, putative, expressed	4e-43		A_92_P012181	sense gene model	cDNA and EST results agree. B73 result agrees with cDNA result.	A	cDNA	60	1 of 1	5	57912727	57915001	5.03	yes	CDS span intron (size=2210)	1	CTACTGCGCATGCAGTATGCAAAATCAAGCCAACGATTAAGCCCTTCAACTCCATCGATG	1	189	67	TC308376	GAATTCGCCGAGTTCATTCATGCGTAGACTGTTCAGATAAGACGAGGGCCGACGGCCTCTCTCGGCTCTACGAGTCTGCGTGAGGAACTCCATCTCCATATAAGAACGAGGGCGTCACGCTCTAGCGCAGCTCGCAGCAGGAACGAACGATACTGATCTAGTGCTCGCGGTCATGTGGAGGCTGAAGGTTAGTGAAGGTGGCGGGCCGTGGCTGCGGACGGAGAACGGCTTCCTCGGCAGGCAGGTGTGGGAGTTCGACGCCGACGCCGGCACGCCGGAGGAGCGCGCCGAGGTGGAGAGGCTTCGCCAGGAGTTCACCCGCCACCGCTTCCAGAGGAAAGAGTCCCAGGACCTCCTACTGCGCATGCAGTATGCAAAATCAAGCCAACGATTAAGCCC…	-	-	642 similar to UP:Q6IWA0_9POAL (Q6IWA0) Beta-amyrin synthase, partial (15%)	GRMZM2G305148_T01	TTCATTCATGCGTAGACTGTTCAGATAAGACGAGGGCCGACGGCCTCTCTCGGCTCTACGAGTCTGCGTGAGGAACTCCATCTCCATATAAGAACGAGGGCGTCACGCTCTAGCGCAGCTCGCAGCAGGAACGAACGATACTGATCTAGTGCTCGCGGTCATGTGGAGGCTGAAGGTTAGTGAAGGTGGCGGGCCGTGGCTGCGGACGGAGAACGGCTTCCTCGGCAGGCAGGTGTGGGAGTTCGACGCCGACGCCGGCACGCCGGAGGAGCGCGCCGAGGTGGAGAGGCTTCGCCAGGAGTTCACCCGCCACCGCTTCCAGAGGAAAGAGTCCCAGGACCTCCTACTGCGCATGCAGTATGCAAAATCAAGCCAACGATTAAGCCCTTCAACTCCATC…	est|omrna|protein	no_stop	5	57912385
30907	gb|TC295398	A_92_P028812	TC295398	GRMZM2G106413	3e-05	373	1859	787	3687	0	0.2	0	0.22	Os07g0559100	Hypothetical conserved gene.	4e-17	LOC_Os07g37290	hypothetical protein	3e-16		A_92_P028812	sense gene model	cDNA and EST results agree. B73 result agrees with cDNA result.	A	cDNA	60	1 of 1	7	157387655	157387714	7.04	yes	UTR	1	AGCTCAGAGAAGGGACGAGGAAGTAAAATAGGCAGAGCAGCAGAGGTCGAGTTTTGTGAC	1	85	67	TC295398	CAGGAATTCGGCACGAGGCAGCAGCGTAGCTCAGAGAAGGGACGAGGAAGTAAAATAGGCAGAGCAGCAGAGGTCGAGTTTTGTGACCGGATGGCGCACATGAGCCGGGTGTGGGCGGCGGCCACGGTGGCCGCCGTGCGTGCGCAGCGCGAGAGGGCCCCTTCCCCCGCGGCGGGGGCGCGGGACCGGCTGGCCGGGCTGGCCCCGCAGGCGGCCGCGCTGGCCGGGGCGCGGGCGGCCTGCGCCGACGGGCGCAGGCAGGCCGGCGCCGACGAGTCGCTCCGCAAGGCCATGTACCTCAGCTGCTGGGGACCCAGCTGAGCTGTACGGCGTTGGTGAGTGACCGACCGACCGTCGGCGGGTGACTGGACTGTATGTAATTCGTACGTACATTAGTTC…	-	-	641 Zea mays clone EL01N0307E01.c mRNA sequence	GRMZM5G848182_T01	ACACCTCCCAGCTCCAGCAGCGTAGCTCAGAGAAGGGACGAGGAAGTAAAATAGGCAGAGCAGCAGAGGTCGAGTTTTGTGACCGGATGGCGCACATGAGCCGGGTGTGGGCGGCGGCCACGGTGGCCGCCGTGCGTGCGCAGCGCGAGAGGGCGCCTTCCGCCGCGGCGGGGGCGCGGGACCGGCTGGCCGGGCTGGCCCCGCAGGCGGCCGCGCTGGCCGGGGCGCGGGCGGCCTGCGCCGACGGGCGCAGGCAGGCCGGCGCCGACGAGTCGCTCCGCAAGGCCATGTACCTCAGCTGCTGTGGACCCAGCTGAGCTGTACGGCGTTGGTGAGTGACCGACCGACCGTCGGCGGGTGACTGGACTGTATGTAATTCGTACGTACATTAGTTCTAGG…	cdna|est|mrna	good	7	157387632
9201	gb|TC310016	A_92_P008386	TC310016	GRMZM2G093900	0	229	1167	209	961	0	0.2	0	0.22	Os08g0205900	Similar to Viroid RNA-binding protein (Fragment).	0	LOC_Os08g10510	aminotransferase, putative, expressed	0		A_92_P008386	ambiguous	No EST. cDNA result. B73 result agrees with cDNA result.	A	cDNA	60	1 of 2	4	26899790	26899849	4.04	yes	CDS	2	TCTTCTGCATATATGCCAATTGGAGCAATTCTCGTTAGCCCAGAAATAACGGATGTAATC	1	212	130	TC310016	NA	NA	NA	1919 similar to UP:Q84P54_LYCES (Q84P54) Gamma-aminobutyrate transaminase subunit isozyme 1 , partial (78%)	GRMZM2G093900_T03	AAGATTCCGTCACGTCCCCGTCGTCCGGCACCACCCAGAGCTTGTCCCTCTCGCGTGTTGCTTCCTCGGTTCCTCCCCAGCTCAAACTTCCAAGAACCCGTGAAGTGAAGTGAGGAGGTCGGCGGAACCGGAACCCAGGCGATACGAGATGATCGCAAACGGCCTCCGCAAATCCAGTGCTGCCTCCTCCCAGGTTAGCAAGCTGGTGAAATACATTGCTAGTGCTGGAAGCTTGCAAGGGGGGCACAGTTTATCAGAGCCGTCTGCCAGACATTACAGCTCTGAACCTTCACTTCAGGCGACAGAAGAAAATGGGTTTAAGGGGCACAGCATGCTGGCTCCATTCACAGCGGGATGGCAGAGCACTGATGTACACCCATTGGTTATAGAGAGATCAGA…	est	good	4	26893142
9201	gb|TC310016	A_92_P008386	TC310016	GRMZM2G093900	0	229	1167	209	961	0	0.2	0	0.22	Os08g0205900	Similar to Viroid RNA-binding protein (Fragment).	0	LOC_Os08g10510	aminotransferase, putative, expressed	0		A_92_P008386	ambiguous	No EST. cDNA result. B73 result agrees with cDNA result.	A	cDNA	59	2 of 2	5	88230558	88230616	5.04	yes	UTR	1	TCTTCTGCATATATGCCAATTGGAGCAATTCTCGTTAGCCCAGAAATAACGGATGTAATC	1	212	130	TC310016	NA	NA	NA	1919 similar to UP:Q84P54_LYCES (Q84P54) Gamma-aminobutyrate transaminase subunit isozyme 1 , partial (78%)	GRMZM2G346693_T02	CGAGCGCGTTCCTGCCCCGCCACAGCCGAAGCTCCCAGCGTCCTCCTGCAGGCCGAGCTGAAGGTTCAGCGCGCCGGTGGAGTTCGACGACGAAACTCCGTCACGTCATACCTCTCCACCTCCCGTCTTCCAGACGTCTCCAATCGAGGCTCCCAGCGTCTCGGAGAAGAGGAGCAGCACGACACGGCGGCTGTGGCGAGGAAGGCTCCTGTCCCATCCCAACCCAGTTAGCAGCCGTCCAAGGAGGAGGAGATCCAATCGGCGTGCGGGCGTCCGCGGTCCATCCATCGATCCAATTCCAATCTGCAGGTGAGCAGCTCGTTGAGATTCCCAATCAACAGCTCGAATCGCCTGCTCTCCCATCCTATTGAATGAAACTATGGTATAGTGGTTTGCCTA…	cdna	good	5	88229813
21677	gb|CD962406	A_92_P020103	CD962406	GRMZM2G389019	1e-53	30	194	253	31134	0	0.2	0	0.01	.	.	.	.	.	.		A_92_P020103	sense gene model	cDNA and EST results agree. B73 result agrees with cDNA result.	A	cDNA	56	1 of 1	2	59732160	59732220	2.04	yes	UTR	4	GATCTGCTCCAGTTCCATGCTTTCGTCCAGCGCTCTTGATTGTGACGGCATCAATTTTAG	1	139	167	CD962406	TAAATAAACGAGTGATAGAGTTCTCGAAAAACAATTACGGTGGTATACATTTGTGAACCGAGCGAGGGAGGGAGTACGTAATAACCATAGTCCGAATAAAAACTAAAATTGATGCCGTCACAATCAAGAGCGCTGGACGAAAGCATGGAACTGGAGCAGATC	mixture	SDN_92 GeneTag2 Zea mays cDNA, mRNA sequence.	162 unknown	GRMZM5G876638_T01	CGAGCGGGGCGTGTTTGATCTGCCGGGCGCAGCGACTGCGGGGGAACGATTGCTTTAGAGATGTTTTAGTTGTATAGGTTACACGACGGCTGGTCAATTTCTTACCAACGGGTTTACGCGCGCAGGCTGGACGGCAAGGTAGCGCTGATCACCGGCGGCGCCAGCGGCATCGGGGAGTGCACGGCGCGGCTCTTCGTGAAGCACGGCGCGCGCGTCGTTGTGGCGGACATCCAGGACGAGCCTGGCTCCCGCCTCTGCGCCGAGCTGGGAGCCGACGCCGCCAGCTACGTGCACTGCGACGTCACCGTCGAGGACGACGTCGCGGCGGCCGTGGACCATGCCGTGGCCCGGTTCGGTGCGCTGGACATCATGTTCAACAACGCCGGCATCGGCGGAGCG…	est|mrna	good	2	59731174
3189	gb|TC287505	A_92_P002719	TC287505	GRMZM2G029573	0	53	310	91	235	0	0.2	0.009	0.37	Os02g0708100	Similar to Carbamoyl phosphate synthetase small subunit (EC 6.3.5.5). Similar to Carbamoyl-phosphate synthase small chain. Similar to Carbamoyl-phosphate synthase small chain.	0	LOC_Os02g47850	class I glutamine amidotransferase, putative, expressed	0		A_92_P002719	ambiguous	No EST. cDNA result. B73 result agrees with cDNA result.	A	cDNA	60	1 of 2	4	160463679	160463738	4.06	yes	CDS	2	GGAGTTGATTTGATTAGTGGTGTCACATGTGATGCTCCATATGAATGGTCGGACAAGACT	1	248	83	TC287505	NA	NA	NA	1770 Zea mays clone Contig353 mRNA sequence	GRMZM2G029573_T04	TGTCCGCTGCGTCTCCAAAACAGAGAAGCCAACACCAACGCCACCCCTTCTGTCTTCTTCCATAATGGCAATTATCTCGCCGTGCGAACCCCTGCACCCGAACCCTCACTTAAAAACTAGTCCCCTTGCGAAAAAATTGGTCCGTCCCTGCCTCAGTCTGCACTCTACGATGGCGGCGCCTCCGGCCACGGCTCCCGCGACCGCCCGATGTCTGTCCGTCGCCAAGTCGTGCTGGGCTGCCGAGCGGAGCTCCAGCTCGTTTGTCCTCTCGGCTCCTGCGACTGGCCTCCGGCAAAGTGGGAGCCGCGTCCTCAGCATCCGTGCCAAGGTTGCCACTGGCCTGCAGAGGGCCTGCATTGCGGATGATGGAGCGGAAAGGCCGTGGAAGCTCAGTGATGC…	cdna|est|protein	no_stop	4	160458983
3189	gb|TC287505	A_92_P002719	TC287505	GRMZM2G029573	0	53	310	91	235	0	0.2	0.009	0.37	Os02g0708100	Similar to Carbamoyl phosphate synthetase small subunit (EC 6.3.5.5). Similar to Carbamoyl-phosphate synthase small chain. Similar to Carbamoyl-phosphate synthase small chain.	0	LOC_Os02g47850	class I glutamine amidotransferase, putative, expressed	0		A_92_P002719	ambiguous	No EST. cDNA result. B73 result agrees with cDNA result.	A	cDNA	59	2 of 2	5	201455375	201455434	5.06	yes	CDS	2	GGAGTTGATTTGATTAGTGGTGTCACATGTGATGCTCCATATGAATGGTCGGACAAGACT	1	248	83	TC287505	NA	NA	NA	1770 Zea mays clone Contig353 mRNA sequence	GRMZM2G147450_T02	AGCGTTTCAACAGTAATCAGAGTAATCTCTCTGTGCCTGCGACGACGACTAGGTGGGTTACCGCCGTCGCGCCGCCGCCGCCGCCGCCGTCATACTACAGGTGCGAGGCCTTCATCGGTATCTTAACAGGCGACGAACACCAACCAGGTAACTTCGTCGGTATCTTCACTTCACCGACGGCGACGAGCACGAACTCGAACCTTTTTTCCCCCCAAAAATTAGCCCCCTCCCTGCCCCAGTCTGCACTCTACGATGGCGGCGCCTCCGGCCACGGCTCCCGCGGCCTCCCGGTGTCTCTCCGGTGCCAAGTCGTGCTGGGCTGCTGAGCGGAGCTCCAGCTCGTTTGCCGTCTCGGCGCCTTCTACTGGCCTCCGGCAAAGTAGGAGCCGCGTCCTCAGC…	cdna	good	5	201452200
17144	gb|AI649811	A_92_P015834	AI649811	GRMZM2G159016	0	775	3980	829	15461	0	0.2	0	0.05	Os05g0582800	Peptidase S10, serine carboxypeptidase family protein. Peptidase S10, serine carboxypeptidase family protein.	7e-31	LOC_Os05g50600	OsSCP31 - Putative Serine Carboxypeptidase homologue, expressed	1e-30		A_92_P015834	sense gene model	cDNA and EST results agree. B73 result agrees with cDNA result.	A	cDNA	60	1 of 1	6	166887465	166887524	6.07	yes	UTR	1	GTTGCTCGGATTTGAATGGGTTCGATTCGATTCTATGTTTACCGAGTGATGAAACAGATC	1	166	53	AI649811	GGTACCGGGCCCCCCCTCGAGTTTTTTTTTTTTTTTTTTTTTTTTCACATCCTGTAACAAACAGTTAAAAGTATCTCTGTTTTTTTTGCATTCCGATCTGTTTCATCACTCGGTAAACATAGAATCGAATCGAACCCATTCAAATCCGAGCAACAAGAATCCATATCGCGCAGTAAGATAGCTGGGACACATTCCGCCCGTGCTGTCGGGGTGCTCGGGCAGCCATCATGTGGCGGCGCTCCTGACGCCGTCGCGGACGCGATCACCACAACCGCGGCCGAACATCCCTGTCCCCAGCACCCATCCCTCGATCATCTCCTGCGCCGCGCGCCCGTTGTCCGCCGGCACTAGGTGCCCCGCGGCGTACACCACCACGTGCGTCAGCGAGCCCGACCGTTG…	B73	496006E06.x1 496 - stressed shoot cDNA library from Wang/Bohnert lab Zea mays cDNA, mRNA sequence.	574 weakly similar to UP:Q9FP87_ORYSA (Q9FP87) Carboxypeptidase C-like, partial (19%)	GRMZM2G159016_T01	CAAGCCAGCTAAAGCTTTGTTCGTTTTTTCTATATTTAAACACTTAAATATACATTATGTATACAAACTAAAATGTTTTTTTATGATTAGACGTACGAAAGTGGCCTTCGTCACTGGTAGATGGAAAACGTAATGCCGGCGAAGTTGTTTATGTTACACGATGAGCACATGGTTGTTGGCCACACAAGAGTCAAACACTCCCTTCCCTGCGCCGATGGTGACACTCCCACGCCACACCCCACAATCCAATCCCAACCGGAATCGCCTGCAGCCGGCGCCCGGCTCCGCCAGTCCAATGGCTCCGCCGCTTGCTCGCCTCATTCTGATCCTTCTCGCTGCCGCCGTCCCACTCTTGGCTGCTCCCGCGGCGGCCGCGGCGGCGGTGTTTCCGAAAGAAGC…	est|omrna|protein	good	6	166885737
18413	gb|TC299182	A_92_P017031	TC299182	GRMZM2G156861	0	8069	42364	23246	1565009	0	0.2	0	0.02	Os03g0738600	Similar to Lipoxygenase L-2 (EC 1.13.11.12).	0	LOC_Os03g52860	lipoxygenase, putative, expressed	0		A_92_P017031	sense gene model	No EST. cDNA result. B73 result agrees with cDNA result.	A	cDNA	59	1 of 2	3	168838915	168838974	3.06	yes	UTR	5	ACTCCTTACGGAAGTCGCTACGTGAGGACTGTTGTAATAAGGCTCTATTCAGTTCCTCAA	1	158	66	TC299182	NA	NA	NA	2985 UP:Q9LKL4_MAIZE (Q9LKL4) Lipoxygenase , complete	GRMZM2G156861_T01	CACACTCACACAGCAAATACCCCACAAGGCCACTCCAAAGACCTAGTAGTGGAACCGAAGATGTTCGGGAACATCGGAAAGATCCCCATCATCGGCGACCTGACGGGCAGCAACAAGAATGCGCACCTCAAGGGCAACGTGGTGCTCGTGCGCAAGACCGTGCTCGGCTTGGACGTCACCAGCATCGCCGGCTCCCTCCTCGACGGCATCGGCGAGTTCCTCGGCCGCGGCGTCACCTGCCAGCTTATCAGCTCCACCGTCGTCGACCCTAACAACGGCAACCGCGGGAAGTTGGGCGCGGAGGCGAGCCTGGAGCAGTGGCTGCTGAACCCGCCGCCGCTTCTGTCCAGCGAGAACCAGTTCCGCGTCACCTTCGACTGGGAGGTGGAGAAGCAGGGC…	est	good	3	168695539
18413	gb|TC299182	A_92_P017031	TC299182	GRMZM2G156861	0	8069	42364	23246	1565009	0	0.2	0	0.02	Os03g0738600	Similar to Lipoxygenase L-2 (EC 1.13.11.12).	0	LOC_Os03g52860	lipoxygenase, putative, expressed	0		A_92_P017031	sense gene model	No EST. cDNA result. B73 result agrees with cDNA result.	A	cDNA	57	2 of 2	3	168838915	168838974	3.06	no	UTR	3	ACTCCTTACGGAAGTCGCTACGTGAGGACTGTTGTAATAAGGCTCTATTCAGTTCCTCAA	1	158	66	TC299182	NA	NA	NA	2985 UP:Q9LKL4_MAIZE (Q9LKL4) Lipoxygenase , complete	GRMZM2G458554_T01	GAGGAACTGAATAGAGCCTTATTACAACAGTCCTCACGTAGCGACTTCTGTAAGGAGTACTTGGCTATTTGCACAATACCGCGCAAGTGAGAACCACACTTCACGGAACGGAACGGGGAAACGCAAACAACTAACAGAACTCAAATGGAGATGCTGTTTGGAATGCCCTTGGCGGTGATGCCGGCGGCGTCGCCCTTCGTGTCGGAGGTGTTGGGGTAGAGCAGCGTGTAGGGGAACTCGGCCGGGCCGTTGCGGTTCTTGAGGCGAGGGTCCGCGTTCATGGTGACGACGCGTTTCTCGATCTCGGTCAGCCGCGCGCCGAACCGCTTGAACGCCTCCTGCGCCTTGGCGTCCGACGTCCACTCCTTGGTGTCGCGCTGGCCGAGGTACACCTCGTCG…	omrna	good	3	168836650
44739	gb|TC289294	A_92_P041684	TC289294	GRMZM2G168281	2e-127	51	270	126	560	0	0.2	0	0.24	Os03g0102100	Similar to formyltetrahydrofolate deformylase. Formyltetrahydrofolate deformylase family protein.	2e-134	LOC_Os03g01222	formyl transferase, putative, expressed	3e-134		A_92_P041684	sense gene model	cDNA and EST results agree. B73 result agrees with cDNA result.	A	cDNA	60	1 of 1	9	155452290	155452242	9.08	yes	CDS	1	CATCATGGCCTTCTTCCCTCATTTAAGGGAGGGAATCCTTCAAGACAGGCCTTCAGTGCT	1	3	114	TC289294	GATCCAATGCGATGGTGTCGTTGGCGCGCCGGCCGCTCTCCGCCGCCGTACCTGCGGGCAACCTCCTCGGCATCCATCTCTTCCGGTGCCCCGACGCCGTTGGCATCGTCGCCAAGCTCTCGGAATGCATCGCCTCCCGCGGTGGCAACATCCACAGCGTCGACGTCTTCGTCCCCGACGACAAACCCGTCTTCTACTCCCGCAGTGAGTTTACCTACAATCCAAGGCTCTGGCCGCGTCATGAGCTCCGCAAGGATTTCCTCAATCTCTCCCGCTGCTTCAATGCGCAAACCTCCACCGTACGAGTTCCCGATCTTGACCCCAAATACAACATCTCCATCCTCGCATCAAAGCAGGACCACTGCTTGTTCGATTTGCTCTATAGATGGCAAGAAGGCA…	-	-	1022 similar to GB:AAM10021.1:20148261:AY081459 formyltetrahydrofolate deformylase-like (Arabidopsis thaliana), partial (82%)	GRMZM2G168281_T01	AATGGGATTGGGAATCCATATCATCCACCAACCGCCCCCACCCAGTCTGAGTCTGAGTCAGAGGTACCCACCCACTCATCCGTCCGTCCATCCAATGCGATGGTGTCGTTGGCGCGCCGGCCGCTCTCCGCCGCCGTACCTGCGGGCAACCTCCTCGGCATCCATCTCTTCCGGTGCCCCGACGCCGTTGGCATCGTCGCCAAGCTCTCGGAATGCATCGCCTCCCGCGGTGGCAACATCCACAGCGTCGACGTCTTCGTCCCCGACGACAAACCCGTCTTCTACTCCCGCAGTGAGTTTACCTACAATCCAAGGCTCTGGCCGCGTCATGAGCTCCACAAGGATTTCCTCAATCTCTCCCGCTGCTTCAATGCGCAAACCTCCACCGTACGAGTTCCC…	cdna|est|omrna|protein	good	9	155451718
34982	gb|TC290568	A_92_P032658	TC290568	GRMZM2G091233	0	78	434	126	926	0	0.2	0	0.14	Os07g0610200	Similar to Protein binding protein.	9e-06	LOC_Os07g41930	DC1 domain-containing protein, putative	2e-05		A_92_P032658	sense gene model	No EST. cDNA result. B73 result agrees with cDNA result.	A	cDNA	33	1 of 1	9	149444155	149444123	9.07	yes	UTR	1	CTCATAGGAAAGCAAAATAGTGCACCTTTATTTGCGCGAATGATTATGGTTGGGTGTAAG	1	61	77	TC290568	NA	NA	NA	666 similar to UP:Q8H5Y4_ORYSA (Q8H5Y4) CHP-rich zinc finger protein-like, partial (12%)	GRMZM2G091233_T01	AAACCCAAACTCCCCAGAAACCAGGCTTAGCTTAGCTTAGCTTCAGAGTTCTCCTGCGTGTTCCTCTTCCTCCCAAGTCCCAACCAAAGAAAAACGCATATCCTTGTTTGGCCATCGCCATGGCGTCTGCTGGTCACCGGAGACACTTCGCCGACCCACATGTGCTTCTGAAGACGCAGTACAACAGCAGTTCCCGCCACGTATGCGACATCTGCCGGTCCAAGCTGGCCGGCCTCACCGGCTACCGCTGCAGCGCCTGCGACTTCGACATCCACGAGGCTTGCGCCAATTACTTCAAGGAGACAATCTCCTTCTTCGCGCACCCCTGGCACACCCTCACGCTAAGCCGCATGCCCAGTTCCTGCGACGGATGGTCCTGCGACCTCTGCTGGGAGGGCT…	cdna|est	good	9	149443689
9180	gb|TC293031	A_92_P008366	TC293031	GRMZM2G081626	0	1375	6969	951	9494	0	0.2	0	0.1	Os01g0559600	Similar to C13 endopeptidase NP1 precursor. Similar to Asparaginyl endopeptidase.	0	LOC_Os01g37910	vacuolar-processing enzyme precursor, putative, expressed	0		A_92_P008366	sense gene model	cDNA and EST results agree. B73 result agrees with cDNA result.	A	cDNA	60	1 of 2	8	137758934	137758993	8.05	no	UTR	1	GTGAAGCAGACTTATGTATACCCTGCCACATTGCGTACCTATGGCCAGTTTCCGGTGTAC	1	213	1	TC293031	CCAAAACCCCTTCTTGATCTTGACTTCTTCCCAACCGACTCCCAGTTCCACTCTCGCTTCCTTCCCTCCCTCCCTCCCACGCAAATGGTGGCCGCTCGCCTCCGCCTCTCGCTGCTACTCTCCGTCTGCCTCTCCTCCGCGTGGGCGCGCCCACGCCTCGAGCCGGCCATCCGCCTGCCGTCGCAGCGCGCCGCGGCGGCCGACGAAACGGACGACGGCGACGTCGGGACCCGCTGGGCTGTGCTCATCGCCGGCTCCAGCGGCTACTACAACTACCGCCACCAGGCGGACATCTGCCATGCATACCAGATCATGAAGAAGGGCGGACTCAAGGATGAGAACATCATTGTCTTTATGTACGATGACATCGCGCATAGCCCGGAGAATCCGAGGCCTGGT…	-	-	1854 homologue to UP:Q9SBX3_MAIZE (Q9SBX3) Legumain-like protease precursor, complete	GRMZM2G700682_T01	ATAAAGGATAACTCGGGGTCAGTTTTTGAGGCAAGAATCCCACTATGGATAGTCCATTCATCCATTGCCCAACAAGAATCAGGTAAAGTTCCGCATGAACATCATGCATTCTTCATTTATTACGGGATTACAAACAAACACATCTGCTAACAAACTATAGGGAATATATACACCAACGACCAATACAATTGCCGAATAAATTTCCGACTATATATGTACACCGGAAACTGGCCATAGGTACGCAATGTGGCAGGGTATACATAAGTCTGCTTCACCTATGGTCGTTCAAGAACTAAGACCTCCCTGAGAGCTGCAGCGTCATGGAGTTCGCCTCACCTATGGTTCTTAAGCGCTAAAACCCTTGTGGATAGAGCTCCAGGGGTTGGACGGAATGCTGCT…	cdna	good	8	137757850
9180	gb|TC293031	A_92_P008366	TC293031	GRMZM2G081626	0	1375	6969	951	9494	0	0.2	0	0.1	Os01g0559600	Similar to C13 endopeptidase NP1 precursor. Similar to Asparaginyl endopeptidase.	0	LOC_Os01g37910	vacuolar-processing enzyme precursor, putative, expressed	0		A_92_P008366	sense gene model	cDNA and EST results agree. B73 result agrees with cDNA result.	A	cDNA	60	2 of 2	8	137758934	137758993	8.05	yes	UTR	1	GTGAAGCAGACTTATGTATACCCTGCCACATTGCGTACCTATGGCCAGTTTCCGGTGTAC	1	213	1	TC293031	CCAAAACCCCTTCTTGATCTTGACTTCTTCCCAACCGACTCCCAGTTCCACTCTCGCTTCCTTCCCTCCCTCCCTCCCACGCAAATGGTGGCCGCTCGCCTCCGCCTCTCGCTGCTACTCTCCGTCTGCCTCTCCTCCGCGTGGGCGCGCCCACGCCTCGAGCCGGCCATCCGCCTGCCGTCGCAGCGCGCCGCGGCGGCCGACGAAACGGACGACGGCGACGTCGGGACCCGCTGGGCTGTGCTCATCGCCGGCTCCAGCGGCTACTACAACTACCGCCACCAGGCGGACATCTGCCATGCATACCAGATCATGAAGAAGGGCGGACTCAAGGATGAGAACATCATTGTCTTTATGTACGATGACATCGCGCATAGCCCGGAGAATCCGAGGCCTGGT…	-	-	1854 homologue to UP:Q9SBX3_MAIZE (Q9SBX3) Legumain-like protease precursor, complete	GRMZM2G081626_T01	AAGCGTCACCTCCCGCCGGGCCCCACTTCGTGGGCCCAACGCGAACACTACGGCCCACGATAAAAGGAGACGTTGGATGCTTTCCTCCTCCCGGACCCCAACCAAAACCCCTTCTTGATCTTGACTTCTTCCCAACCGACTCCCAGTTCCACTCTCGCTTCCTTCCCTCCCTCCCTCCCACGCAAATGGTGGCCGCTCGCCTCCGCCTCTCGCTGCTACTCTCCGTCTGCCTCTCCTCCGCGTGGGCGCGCCCACGCCTCGAGCCGGCCATCCGCCTGCCGTCGCAGCGCGCCGCGGCGGCCGACGAAACGGACGACGGCGACGTCGGGACCCGCTGGGCTGTGCTCATCGCCGGCTCCAGCGGCTACTACAACTACCGCCACCAGGCGGACATCTGCC…	cdna|est|omrna|protein	good	8	137751805
26440	gb|TC295346	A_92_P024603	TC295346	GRMZM2G022402	0	46	246	31	318	0	0.19	0	0.12	Os06g0725100	Lipase, GDSL domain containing protein.	1e-19	LOC_Os06g50940	GDSL-like lipase/acylhydrolase, putative, expressed	2e-19		A_92_P024603	sense gene model	No EST. cDNA result. B73 result agrees with cDNA result.	A	cDNA	60	1 of 1	8	141104073	141104132	8.05	yes	UTR	1	CCACCGAATCGGCCAGACCGGATTTGCAAATGTTATCAAATCTTATAATTTGAGTTCAAC	1	111	161	TC295346	NA	NA	NA	1562 weakly similar to UP:Q5Z983_ORYSA (Q5Z983) GDSL-lipase-like, partial (36%)	GRMZM2G022402_T01	GCTAGAGCGTAAGCGTAGAAGCAGGCAGCCAGGCAACGATGGAGATGCGGGTTGTTCTTCTGCTTTGCCAGGTGATATGTATGCAGGCGGCGGTCATCGGCGCCGTCGCCGCCGCCGCCGGCGCTCGGCCACCGGCGATGTACGTGTTCGGGTCGTCGATACTGGACGTGGGCAACAACAACTACCTGCGGGGGCCGGCCGTCGGCAGGGCCAACAGTCCCTACAACGGCGTCGACTTCCCGGGCTCCATCCCCACCGGAAGGTTCAGCAACGGCTACAACATCGCCGACTACGTCGCAAAGAGCATGGGATTCGCGTGCAGCCCTCCTCCCTACCTGTCGCTAGCACAGGCACCGGCACCGGCACCGGCACAGAGCTCCGGCCCTGACCTGGCCCAGA…	cdna|est|protein	good	8	141102345
17376	gb|TC302602	A_92_P016050	TC302602	GRMZM2G038153	2e-69	2148	10979	5878	23271	0	0.19	0.001	0.24	Os03g0348200	Hypothetical conserved gene.	9e-06	LOC_Os03g22634	terpene synthase, putative, expressed	2e-05		A_92_P016050	sense gene model	No EST. cDNA result. B73 result agrees with cDNA result.	A	cDNA	53	1 of 1	1	61018013	61018065	1.04	yes	CDS	3	GCACCAGAATAACCGTGTCGTACGAGCGTGTGCAGAGGTGACACGATTCATGGACGACAT	1	164	100	TC302602	NA	NA	NA	632 similar to UP:Q5GJ59_MAIZE (Q5GJ59) Terpene synthase 7, partial (11%)	GRMZM2G038153_T01	GAGGCGCTGACGACAGCCATGGCGCCGAAGACTGTGTGGGGGTATTTCTTCATCGATTATATCCCAGAACCATTACAGGTTTCAGACAAACAGAGAGTCGTGGAACTGAAAGGGGAGGTGGCACGCCTCTTCGAGGACTGCAACTGCAAGGATGTCGTGGAGAGAATGAACCTAGTTGATGTGGTCCAGCGTCTGGGAATAGATCACCATTTCAAGGAACAGATAGACACGGCCTTGAAGAACATTCAAGGAGCTGAGTTCAATAGCTCGGATCTCCATGAGGTCTCCCTCCGTTTTCGCCTGCTAAGGCAGCACGGGCTTTGGGTTCCAGCAGATCAATTCGACAAGTTCAGACGACAGGAAGACGGGAGCTTCAGCAGCGACATAGCTGACGACCCA…	cdna|est|protein	good	1	61012519
5339	gb|TC312847	A_92_P004737	TC312847	GRMZM2G178875	0	734	4463	1453	12790	0	0.19	0	0.12	Os01g0248500	Similar to Pathogen-related protein.	4e-107	LOC_Os01g14590	pathogen-related protein, putative, expressed	8e-107		A_92_P004737	sense gene model	cDNA and EST results agree. B73 result agrees with cDNA result.	A	cDNA	60	1 of 1	3	33795518	33795459	3.04	yes	UTR	1	GTGATGCGCGGGAACTGAATGGGCCTGCAATGGGACATTGGAAGACTAGGCATTGGAACA	1	235	34	TC312847	ATTGTGTTGGGCCCAACACAATGGCTCGCTGGAGGAGAAGGTGCAGCGGCTGCTCAAGAGCTGGGAGATGGAGCTGGTGCACAAGGCGCGGCCCGAGGACCAGAAGACCGTCAACTCGGAGAAATACTCTGCCAGCACCAACGGGATGAGCGCTCTGACCCGGGCCGAGGTGATGGCCATCGGCGGCTACAACAACTTCCTGCGCACCAAGCTGCCCCCGGAGCACCGCATCTACGACCCGGACAGCGAGACCGTGGAGTCCGCCATGGCCACCTTCACCACGGCCTTCCCGCGGGGCTTCGCCATCGAGGTGCTCGACGTCTACAGCGGCCCGCCCAGGATCGCCTTCAAGTTCCGCCACTGGGGCTACATGGAGGGGCCCTTCAAGGGCCACCCGCC…	-	-	882 similar to UP:PRPX_HORVU (P16273) Pathogen-related protein, partial (74%)	GRMZM2G178875_T02	CATTTGCTCCTAGTCCCAAATACTAGCAGGCGGCAGGCGGCCAAGACCGGTGTCCCTCGACGACCTGCCGAGTGCCGAGGCAAGACGCGAGGAGGCTGTAATGGCGGGCGCCGAGGTGGGAGAAGACAAGTACCGCTCCTTCATCCACGGCGAGGGCGAGAGGGACACCGTGTGGAGGTACGGCGCCCCGCCCAACTACGACGTGGTCAACAAGCTCTTCGAGGAAGAGAGGACTCAGGTGTGGCCCGAGGGCTCGCTGGAGGAGAAGGTGCAGCGGCTGCTCAAGAGCTGGGAGATGGAGCTGGTGCACAAGGCGCGGCCCGAGGACCAGAAGACCGTCAACTCGGAGAAATACTCTGCCAGCACCAACGGGATGAGCGCTCTGACCCGGGCCGAGGT…	cdna|protein	good	3	33795245
14390	gb|TC307335	A_92_P013274	TC307335	GRMZM2G017249	0	52	362	106	286	0	0.18	0.009	0.38	Os02g0131100	Hypothetical conserved gene. Conserved hypothetical protein.	3e-38	LOC_Os02g03840	expressed protein	5e-38		A_92_P013274	sense gene model	cDNA and EST results agree. B73 result agrees with cDNA result.	A	cDNA	60	1 of 1	5	74640616	74640557	5.03	yes	CDS	4	ACTGAGCAAAAGTCTCCTAAAGAGACTGATGAAGGAGACCAGCAACTTGTGGCCAAGAAA	1	182	121	TC307335	TCGAGCGCCGCCCCGGGCAGGTACTGTGTGTCAGGAAAAAACGGAGGTATCAACAAAAAATGAAAATGGAAGCTTGAGGAGCAGCCTGAATGACTCAACAAACACAATGGCTCCCCAAGACGATACTCTAGGAGAAGGACAATCAAGGCTCGTGCTTGAACCTTTACCTGAAGACAAAAGTGTTGATGTAGTGTCTGAGCAAGCACCTTTGTTGACAGAATCAGGAATGACTGACGCGAATGACTTATCTAGCGATACTACAAGTGCTCAAAACCCTGTGTCTACAAAACCCACTGAATCTGCCAGAGTTGAGGCCACATATTCTACTGATATTCAACTGGAGAATGAATTAGATAAGAAAGAAGAGGACCAGCATGCAAACACAACCAAAGATGAAGT…	-	-	1245 unknown	GRMZM2G017249_T01	AGATGAGAATCAAACTCTAAAAGAAAAGGATGAAGATGACATGCAAGATACAGAATTTGGAGAGGCTAAGAAAGAAGTTCAACAAGAATTACCTGTCTCCCATTTTCTGATGAATCTAATATTGGGAAAAGAGAGCAGTGATGCAAATGAAGATTCAGAATCTGAGGCTGCAAGGAAGCAAGGTGAAGCGACAGAAGATGACAGCTGCACGTTCATTTCTGAACAAGAAGAAAGTCTGGGGTCACTTCCTACAGAAAATAAGGTGGATGACAATCCCACCTTTGTTGAACAAGAAAAACATGAAGTTAAATGCTCTGAAGAAACACAGGAAATGGTCGAAGAACAAAGTGATGATCAGCTGCACACAGAAAGATCAATTGAAATTGATGAGGATATCAA…	est|omrna|protein	good	5	74640062
20141	gb|TC285920	A_92_P018664	TC285920	GRMZM2G149556	0	8930	48783	10491	62224	0	0.18	0	0.18	Os04g0598000	Conserved hypothetical protein.	4e-67	LOC_Os04g50970	seed specific protein Bn15D1B, putative, expressed	7e-67		A_92_P018664	sense gene model	No EST. cDNA result. B73 result agrees with cDNA result.	A	cDNA	60	1 of 2	2	12686468	12686527	2.02	yes	UTR	1	ATGTACCGGTGTCGTCAGTGTTATAAGTACTTGGGTCAATGGTTTCTGCATGTGTTTGTT	1	148	10	TC285920	NA	NA	NA	859 similar to UP:APA_MYCAV (Q48919) Alanine and proline-rich secreted protein apa precursor (45:47 kDa antigen) (Fibronectin attachment protein) (FAP-A), partial (6%)	GRMZM2G149556_T01	GCGCCCGCCCATGGCCCATTCGGCCCATGTGCGCGCGCAGCCCAGCCGTGCGTGGGAGTCCGATCGTGATGCGTTTGCTAGCTCTGATGCCATGGCGCCATTGTTTCAGCCTAGGTGTTGGGATTTTTCATCTTGTCATGAACGCGATGAACCTAGCGATCGTCACACGCTCTCTCTCTCTCTCTCTGGTTCCCGTGTGCAGGAGGGCCGTGCACGCCTCGGCGTACGACAAGAACCTGGAGGACCAGGTGCGCCCGGCGTTCGTGCCGGACGATGTGATCGGCAGCGCCGGGAGCCCCGACAAGTACTGGAGCCCCCACCCCAAGACCGGCGTCTTCGGCCCGGCGGCGGTGGACCCCAAGCTGGCCGCTGGTGGCGCGCCGGACGCCGGCGCGGATG…	cdna|est|protein	good	2	12684060
20141	gb|TC285920	A_92_P018664	TC285920	GRMZM2G149556	0	8930	48783	10491	62224	0	0.18	0	0.18	Os04g0598000	Conserved hypothetical protein.	4e-67	LOC_Os04g50970	seed specific protein Bn15D1B, putative, expressed	7e-67		A_92_P018664	sense gene model	No EST. cDNA result. B73 result agrees with cDNA result.	A	cDNA	60	2 of 2	2	12686468	12686527	2.02	no	UTR	2	ATGTACCGGTGTCGTCAGTGTTATAAGTACTTGGGTCAATGGTTTCTGCATGTGTTTGTT	1	148	10	TC285920	NA	NA	NA	859 similar to UP:APA_MYCAV (Q48919) Alanine and proline-rich secreted protein apa precursor (45:47 kDa antigen) (Fibronectin attachment protein) (FAP-A), partial (6%)	GRMZM5G862947_T01	TGTGTAGGAGGTTTCAAGGGCTATTTGGGTGGTGTGGTGTGCTCGGCTTGTAATGACCAGAGTTTGAGCTCTAGATGCCAAGTGCAACAAGGTAACAAACACATGCAGAAACCATTGACCCAAGTACTTATAACACTGACGACACCGGTACATCACAGGCACACATCGCCTGCTTGTTCTTATTACAGGCACGAGCATCACGTTGCTACTATCACAACCAGTCCTGATGCACGCCATGCCTGATACGACTGTATTATAGTAGAACCAGTATTATACTGGTATTAGCACAGCCACACACTGCTATCAAGCACCACTACTAGTAGTATAATATTGCAGTGATATAAGCAGGGAGCCCAGCCCGGCCGAGCACGAGCAGAGTGCCTGCCACTGCCAGGCTCT…	cdna|est	good	2	12684078
22705	gb|BQ619024	A_92_P021078	BQ619024	GRMZM2G038153	0	292	1495	761	3362	0	0.18	0	0.23	Os03g0348200	Hypothetical conserved gene.	9e-10	LOC_Os03g22634	terpene synthase, putative, expressed	2e-09		A_92_P021078	sense gene model	cDNA and EST results agree. B73 result agrees with cDNA result.	A	cDNA	59	1 of 1	1	61017274	61017333	1.04	yes	CDS	3	TTTGTGATGTCATTGGGCCAGACTACGGAAGGGATCGGATTGTTGAGTGCTACTTCTGGG	1	133	151	BQ619024	CCCGGGCTGCAGGAATTCGGCACGAGGAGGCGCTGACGACAGCCATGGTCGCCGAAGACTGTGTGGGGGTATTTCTTCATCGATTATATCCCAGAACCATTACAGGTTTCAGACAAACAGAGAGTCGTGGAACTGAAAGGGGAGGTGGCACGCCTCTTCGAGGACTGCAACTGCAAGGATGTCGTGGAGAGAATGAACCTAGTTGATGTGGTCCAGCGTCTGGGAATAGATCACCATTTCAAGGAACAGATAGACACGGCCTTGAAGAACATTCAAGGAGCTGAGTTCAATAGCTCGGATCTCCATGAGGTCTCCCTCCGTTTTCGCCTGCTAAGGCAGCACGGGCTTTGGGTTCCAGCAGATCAATTCGACAAGTTCAGACGACAGGAAGACGGGAGC…	B73	RNOSEQ2G10_SK.ab1 Salt stressed Zea mays roots cDNA library Zea mays cDNA clone RNOSEQ2G10_SK.ab1 similar to (AF279454) sesquiterpene synthase 2 [Lycopersicon esculentum], mRNA sequence.	948 similar to UP:Q5GJ59_MAIZE (Q5GJ59) Terpene synthase 7, partial (42%)	GRMZM2G038153_T01	GAGGCGCTGACGACAGCCATGGCGCCGAAGACTGTGTGGGGGTATTTCTTCATCGATTATATCCCAGAACCATTACAGGTTTCAGACAAACAGAGAGTCGTGGAACTGAAAGGGGAGGTGGCACGCCTCTTCGAGGACTGCAACTGCAAGGATGTCGTGGAGAGAATGAACCTAGTTGATGTGGTCCAGCGTCTGGGAATAGATCACCATTTCAAGGAACAGATAGACACGGCCTTGAAGAACATTCAAGGAGCTGAGTTCAATAGCTCGGATCTCCATGAGGTCTCCCTCCGTTTTCGCCTGCTAAGGCAGCACGGGCTTTGGGTTCCAGCAGATCAATTCGACAAGTTCAGACGACAGGAAGACGGGAGCTTCAGCAGCGACATAGCTGACGACCCA…	cdna|est|protein	good	1	61012519
42908	gb|CF636574	A_92_P040135	CF636574	GRMZM2G419342	0	68	440	49	267	0	0.18	0	0.19	Os05g0494000	Similar to Cytochrome P450 98A1 (EC 1.14.-.-).	2e-06	LOC_Os05g41440	cytochrome P450, putative, expressed	4e-06		A_92_P040135	sense gene model	cDNA and EST results agree. B73 result agrees with cDNA result.	A	cDNA	60	1 of 1	2	31944098	31944039	2.04	yes	CDS	1	CCGAGGGACAAGAAGCCGTGAGCGAAGCTGATCTAGCCCTAGCCGACATGACTTACCTGA	1	14	36	CF636574	GCCGGAGCTTGTTGTCATATATAAATTGTACTGTGCCCACACATGCAAGTGCGGCATCTTATTTTGCACTTCCAGGCAACATACATATATAACGTACAAATTCTACACGCGCAATTTCGGAACCAATACAAGTTTGTCTTTTCTGTTCACTACTAACCCAAACACCTCCGACATACCGATGTCACCTGTCTTCTTCCCCACCGGCAGCTCCCAGTCAAAACAACGCACGAGGTTAGCCAGCATCAGCTCGACGCTGGCTATCCCCAAGTTCACCCCAGCGCACATCCTCCGTCCAGACCCAAAAGGCAGGAACTGGAAATCGTTCCCCTTGAAGCCGACGTGCGCGGCGCTGCCGTGGCCGACGAACCTGTCGGGGACGAACTCCTCGGCGTCCTCCCA…	unknown	zmrww00_0B10-010-d02.s4 zmrww00 Zea mays cDNA 3', mRNA sequence.	629 weakly similar to UP:Q5QIS8_HORLE (Q5QIS8) Bx3-like protein, partial (17%)	GRMZM2G419342_T01	ATGCCGGTCATCGTGGTGTCGTCGCCACGGGCCGCCGAGGCGGTGCTGCGCACGCACGACCACGTGTTCGCGTCGCGGCCGCACTCCTTAGTCGCTGAGATCGTCCTCTACGGCCCGTCCGATGTGGGTTTCGCGCCGCACGGGGAATACTGGCGGCAGGCGAGGAAGCTGGTCACCACGCACATGCTCAGCGTCAAGAAGGTGCAGGCGCTGCGCCTTGCCCGCGAGGAGGAGGTGAGAGTGGTGATGGCCCAGATTGGCGAGGCAGCCGCGGCAGGTGCGGCCGTGGACATGAGCGACCTGCTCGGCTCGTTCGTCAACGACCTGGGCTGCCGCGCCGTGATGGGCAAGTCCTTCCGGAGCGAGGGCCGGAACAAGCTGCTCCGGCAGCTTCTCAGT…	est	good	2	31937812
4110	gb|TC282687	A_92_P003595	TC282687	GRMZM2G388585	0	472	2814	861	8550	0	0.18	0	0.1	Os04g0559200	Conserved hypothetical protein. Hypothetical conserved gene. Hypothetical conserved gene.	6e-21	LOC_Os04g47180	expressed protein	1e-20		A_92_P003595	sense gene model	No EST. cDNA result. B73 result agrees with cDNA result.	A	cDNA	60	1 of 1	2	18246968	18247027	2.03	yes	CDS	1	GGACAAGTTCTTTGGTAGCGACCCTTGGGTTAATTCTCTGAAACACAATGTACGGCCAGC	1	242	112	TC282687	NA	NA	NA	1323 unknown	GRMZM2G388585_T01	ATGGCGTTTTGGAGGCCGAAAATTCGATCTTGGCGCTGGTCTCAGTGTTTCGAGGCCTCGAGGGGTTGCTGTGAAGAACCAGAGGAAGATAAAAAGGTGGTTTTCTCGCCGGTTTTCCTTGGTTTTGGGGTACTGAATTCTGAGATTGTTCTGAGGCAGGGGTCTGTCTTGCTGGAGAATGAAGATGTGGAGGTAGAACGTACTTTGAGTACAAATGCTTCTGGCATGATCAAAAGAGATAAAAAAGGTCTTGACGATATCCATGGAAACATATCTGCTAATAATGGAAAGGACCACAGGGTTGAATTGATTTATGTTGGTAGGTCAAGTATTAGAACTTTGATGGAAGAAGAGATGGCCAGCAGCACACAGCCCTTGAAGCAAGCACAAAGCAATGTC…	abinitio|est|omrna|protein	good	2	18241594
18493	gb|TC304802	A_92_P017109	TC304802	GRMZM2G166692	0	682	3980	885	6208	0	0.18	0	0.14	Os09g0367900	Hypothetical protein. Hypothetical conserved gene.	3e-66	LOC_Os09g20240	DUF581 domain containing protein, expressed	5e-66		A_92_P017109	sense gene model	No EST. cDNA result. B73 result agrees with cDNA result.	A	cDNA	60	1 of 1	7	99849677	99849736	7.02	yes	UTR	2	ATATCCCCAGCTAGCTCAATCGATTATTAATTATTTGTTATCCGGATCCATCGCTCATCG	1	158	75	TC304802	NA	NA	NA	1437 similar to UP:Q4NQW1_9DELT (Q4NQW1) Phosphoribosylaminoimidazole-succinocarboxamide synthase , partial (4%)	GRMZM2G166692_T02	GGCATACCCACCACTCGATCCACCACACGAGGGCACGAGAGAAGAACCACTTCCATGGCCGGCGCCTCATCGTGAGCTCCTCGCAGCATCGCTACCGCGCCCTTGCGTTAGCTCTGTCTTCCTGTCGCACGTACGCTTGTGAGACAAGCGAGAAGGCACGTACGTTTAGTTTATTCATTTTCTTGGAGCGGGATCTGAGGTTCCAACCGGCAAAAGAGAGATGATGGTAGGGAAGAGGGAGCGGGACTGCAAGAACCCGATGCGGCGGACGACGAGCATGACGGAGTTCGCGCCGCCCGACGCGCTCGCGGCGGTGATGGAGGACGAGGAGGGCCCCCAGCTGTCCGACGACAGCAGCCGTGACGGCGGGCAGCAGGACTGGCTGTCCGCGCTCGGCGG…	cdna|protein	good	7	99848675
9772	gb|TC303764	A_92_P008929	TC303764	GRMZM2G120163	0	473	2713	708	4260	0	0.18	0	0.17	Os06g0270200	Similar to Potassium transporter 24.	5e-80	LOC_Os06g15910	potassium transporter, putative, expressed	8e-80		A_92_P008929	sense gene model	cDNA and EST results agree. B73 result agrees with cDNA result.	A	cDNA	60	1 of 1	6	116277171	116277112	6.04	yes	UTR	3	TGTTAGGCTCTTCCTTGCTCTGCTTTGTCAATATACCAATGCCACTGTTGCTATGTGCTA	1	209	8	TC303764	GAATGTTGTATTTGCTCTTGCCTTCCTTCTTTTCTTCGGTGCAATCGAAGCTGTCTACTTCTCAGCTTCCCTGATGAAGTTCCATGAAGGAGCTTGGGTGCCTATAATTGTTTCCTTCATTTTCTTGACTGTGATGTGCGTTTGGCACTATGGAACAGCAAAGAAGTACGAATTCGATGTGGAAAACAAGGTCTCAATAAGTTGGCTTCTGAATTTAGGCTCTTCGTTGGGTATTGTTCGGGTCAGAGGCATTGGCCTGATACATACAGAGCTTGTGTCTGGGATTCCTGCCATTTTCTCCCACTTTGTCACCAACCTCCCTGCATTTCATCAGGTTCTGGTCTTCCTATGCATCAAATCCGTTTCTGTACCACATGTCCAACCTGAGGAGCGATTTTT…	-	-	1343 similar to UP:POT8_ARATH (Q9M7J9) Potassium transporter 8 (AtPOT8) (AtHAK8), partial (33%)	GRMZM2G120163_T01	CAGACAGGCGGACACATACCTAAGACCTAACAAAATCCCAAAGCCGATACCGGTGACGCGGCGGCGCGGCCCACCACGGCATCGGGCCCGCGGGGCGGAGGGCGTCGCTTTCGCGAGCCACCGGCCGCGCGTACGGCTCCGGCACCAGCGCAGCGCAGCGCACGCCGGGCTGCCTGGCGTCCAGGCGTATTTTCCCTCAAGGTTCCGTCGCCGTCTCGCCCTCCGACGCTCCACGCACGCCGGCAATCTCCGGAGAGCGACGGCCGTTACGATCAGACCAGACGTCAGACCAGACCAGAGGTGTCGATCCGTTCCCGGCTCGGTTCTTCCTACTTTCTTGGACTTTTGATCGCGTCGCGTCGATTAGAAACTGCCTGCGAGTTACCGCGCGACGACTTG…	est|omrna|protein	good	6	116276985
33316	gb|TC295187	A_92_P031088	TC295187	GRMZM2G047995	0	279	1571	399	3861	0	0.18	0	0.11	Os07g0668700	Lipase, class 3 family protein. Lipase, class 3 family protein.	0	LOC_Os07g47250	lipase precursor, putative, expressed	0		A_92_P031088	sense gene model	No EST. cDNA result. B73 result agrees with cDNA result.	A	cDNA	60	1 of 1	7	172118044	172118103	7.05	yes	CDS	2	CGACTGGAGCACCTGTAGAATCATCACAGCTCAAAGGGTTCAGCAGTTCCGACTGGAGCT	1	71	9	TC295187	NA	NA	NA	1879 weakly similar to PRF:NP_197365.1:15238889:NP_197365 lipase class 3 family protein (Arabidopsis thaliana), partial (61%)	GRMZM2G047995_T07	ATAAAACTTTATCAAGCTTTTCAAGATATATTCTTCCCTTCACCTACTGTTCTTTGGATGAATAATGTAACAGGCATTTGTTGGTGTAGATCATAGTCTGAATTCGATAATTGTTGCAATCAGGGGAACTCAAGAGAACAGTGTACAGAATTGGATAAAAGACTTGATATGGAAGCAGCTTGATCTAAGTTATCCAAACATGCCAAATGCAAAGGTGCACAGTGGATTTTTCTCCTCGTATAACAATACAATTTTGCGTCTAGCTATCACAAGTGCTGTGCACAAGGCAAGAAAGTCATATGGAGATATCAATGTCATAGTGACAGGCCACTCGATGGGAGGAGCTATGGCTTCTTTTTGCGCGCTCGATCTTGCTATGAAGCTTGGAGGTGGCAGTGT…	est	good	7	172114179
36040	gb|CO444406	A_92_P033667	CO444406	GRMZM2G001288	0	587	3323	622	5303	0	0.18	0	0.14	Os03g0375300	Similar to cationic amino acid transporter. Amino acid/polyamine transporter I family protein. Amino acid/polyamine transporter I family protein.	3e-49	LOC_Os03g25869	amino acid permease family protein, putative, expressed	5e-49		A_92_P033667	sense gene model	cDNA and EST results agree. B73 result agrees with cDNA result.	A	cDNA	59	1 of 2	1	64720154	64720095	1.04	yes	UTR	3	GCTGCACCTGCACACACGGTTTGAATCCTAAGTTTGAAGATTGAACTATCACGACGCAGG	1	55	1	CO444406	CGGCTACTTGGCCGATGCTGCAGGCGTCATCGGAGGCCCATGGCTCAAGTTCTGGACCCAGGCCGGCGCGGTGCTGTCGTCCGTCGGCATGTTCGAGGCCCAGCTGAGCAGCGGCGCGTTCCAGCTGCTGGGCATGGCGGACCTGGGCCTCCTCCCGGCCGTCTTCGCGCGCCGCGCAGCGCGCCTCCGCACCCCGTGGGTCGCCGTCGCCGTCTCCTCCGCCGTGACCCTGGCCGTGTCCTTCCTGGCGTTCGACGAGGTCGTGGCCACCGCCAACTTCCTCTACAGCCTGGGCACGCTGCTGGAGTTCGCCGCCTTCCTCTGGCTCCGCGCCAGGCAGCCGGACCTGAAGCGGCCGTACCGCGTGCCGCTGTCGTCGCTGCCCGCGCTGGCCGCCAT…	F-352 near isogenic line	MZCCL10071B10.g Maize Endosperm cDNA Library Zea mays cDNA, mRNA sequence.	794 weakly similar to PRF:NP_566460.1:18400079:NP_566460 amino acid permease family protein (Arabidopsis thaliana), partial (17%)	GRMZM2G301271_T01	GGACTCAGCAAGACGATGAACGGGCACACTTGCTCCACTCTCTAGAGTCTAGACCCCTAGCTTACATTAATCTCAGTTCTCACCATGGAGCAGCAAAACCAAGTAATCGAGGCGCCGCTCCTGCAACAACAACGAGAAGATGGCACGTCCGTGCAAGGCGGCGGCGAGGCGGACAGCCACGGTCACCGCCGCGGGAGCAACAAGCTCACGTTCCTTCCGCTCGTTTTCCTCATCTACTTCGAGGTCGCCGGCGGGGCGTACGGGGCGGAGCTCGCGGTGAAGGCGGCCGGCCCGCTCTTCACGCTCCTGGGCTTCCTCGTCTTCCCGTTCGCGTGGGGCGTCCCGGAGTCGCTGGTGACCGCGGAGCTCGCGGCCGCGCTCCCGGGCAACGGTGGCTTC…	cdna|est|omrna|protein	good	1	64719329
36040	gb|CO444406	A_92_P033667	CO444406	GRMZM2G001288	0	587	3323	622	5303	0	0.18	0	0.14	Os03g0375300	Similar to cationic amino acid transporter. Amino acid/polyamine transporter I family protein. Amino acid/polyamine transporter I family protein.	3e-49	LOC_Os03g25869	amino acid permease family protein, putative, expressed	5e-49		A_92_P033667	sense gene model	cDNA and EST results agree. B73 result agrees with cDNA result.	A	cDNA	59	2 of 2	1	64720154	64720095	1.04	no	UTR	3	GCTGCACCTGCACACACGGTTTGAATCCTAAGTTTGAAGATTGAACTATCACGACGCAGG	1	55	1	CO444406	CGGCTACTTGGCCGATGCTGCAGGCGTCATCGGAGGCCCATGGCTCAAGTTCTGGACCCAGGCCGGCGCGGTGCTGTCGTCCGTCGGCATGTTCGAGGCCCAGCTGAGCAGCGGCGCGTTCCAGCTGCTGGGCATGGCGGACCTGGGCCTCCTCCCGGCCGTCTTCGCGCGCCGCGCAGCGCGCCTCCGCACCCCGTGGGTCGCCGTCGCCGTCTCCTCCGCCGTGACCCTGGCCGTGTCCTTCCTGGCGTTCGACGAGGTCGTGGCCACCGCCAACTTCCTCTACAGCCTGGGCACGCTGCTGGAGTTCGCCGCCTTCCTCTGGCTCCGCGCCAGGCAGCCGGACCTGAAGCGGCCGTACCGCGTGCCGCTGTCGTCGCTGCCCGCGCTGGCCGCCAT…	F-352 near isogenic line	MZCCL10071B10.g Maize Endosperm cDNA Library Zea mays cDNA, mRNA sequence.	794 weakly similar to PRF:NP_566460.1:18400079:NP_566460 amino acid permease family protein (Arabidopsis thaliana), partial (17%)	GRMZM2G001288_T03	GTAGGATATATATTCATATGCTTGTGCTTTTCACAGCACCCTTTCCATGCCTTATCTTGAGTCAACAAAGGCGTAACATGCCCAAGCAGTTTATCCAAACGATCCTCTAGTATTACTGTTTGTTTGGTCTAAAATTCTGCTCCGAAAAAACCGAAGCCTGAATCGCACCAAATTGGGCTGCACTGCACTGCACTGCACTGCACTGCGTTGCTTCACTTCATGTACAGTCAGCAGTAGTAAAACGGGCCCTTTCGCAAAACCTGCTGCAGGAGGCGTACCGTCGCTGGCTTCAGAAAACTCTCCGTCAGAGTTCGCCAAGATCGTCCAGTCTAAGCAGACGAGGCACGCCCGCGTGTGCGGGGCGGACCCTCAGCTGCTGAGCTCGCTGGCAGGCAGCGG…	est|omrna|protein	good	1	64710881
28700	gb|TC306503	A_92_P026718	TC306503	GRMZM2G025832	0	126	924	325	2026	0	0.18	0	0.17	Os10g0320100	Similar to Flavonoid 3'-monooxygenase (EC 1.14.13.21) (Flavonoid 3'-hydroxylase) (Cytochrome P450 75B2).	5e-170	LOC_Os10g17260	cytochrome P450, putative, expressed	9e-170		A_92_P026718	sense gene model	No EST. cDNA result. B73 result agrees with cDNA result.	A	cDNA	60	1 of 1	5	180038342	180038283	5.05	yes	UTR	1	GGATGCATGGTCAAATAAATAAGCGTTGTACGTGGGTATCAGTGTCACAAACTCACAATG	1	98	61	TC306503	NA	NA	NA	1815 homologue to UP:Q4JEG2_SORBI (Q4JEG2) Flavonoid 3 -hydroxylase, partial (94%)	GRMZM2G025832_T01	AGGTAGGAGGAGCAGCTAGATTGTTAGATGAAGCACGCAAGTGGCAGCTGTATATATTGATGAACCACTACACCCTCGCCACCAGTCAAACAACGCCAAGCGCGCCTCCCGTGAACCCAGCGGCCCGTCAAGTCAAAGCATGGACGTGCCGCTCCCGCTGCTGCTCGGCTCCGTGGCCGTTTCCCTCGTCGTGTGGTGCCTTCTGCTCCGCCGCGGCGGGGCCGGGAAGGGGAAGCGGCCGCTGCCGCCCGGTCCCCGGGGCTGGCCGGTGCTGGGCAACCTGCCGCAGGTCGGCGCCAAGCCGCACCACACCATGTGTGCTATGGCGCGGGAGTACGGCCCGCTGTTCCGGCTCCGGTTCGGCAGCGCCGAGGTGGTGGTGGCCGCGTCGGCGCGGGT…	cdna|est|omrna|protein	good	5	180038179
35987	gb|DR968962	A_92_P033617	DR968962	GRMZM2G479703	0	128	747	201	1199	0	0.17	0	0.17	Os06g0127600	Similar to Glutathione transporter.	3e-42	LOC_Os06g03700	oligopeptide transporter, putative, expressed	6e-42		A_92_P033617	sense gene model	cDNA and EST results agree. B73 result agrees with cDNA result.	A	cDNA	60	1 of 2	6	62745603	62745662	6.01	no	UTR	1	CAGATCACTGAACCATACAGATAATTGAGAGGTTCCCTTATTGCTGCATCCATGCCTAGG	1	55	107	DR968962	CCATCATGTAGTTGAAATCTTTTATAATTTGGCAAAAACTACATTGATCTTTGATGGGGTCATCAAAATATAATCTAGTTTTATCCCCCAGTACTGGCAATGATTAAAATACTCTCAATTATGCACCAAACATCTATGTGAAGTTCAATGTGCTTTGCAGCGGGGCATGAACCCATCCATCCAAACCATTGTCCTAGCAAAAACTTTTGTTCTCCACTCCTAGGCATGGATGCAGCAATAAGGGAACCTCTCAATTATCTGTATGGTTCAGTGATCTGTGCATATGTCCCTTTAAAGATAATGTAATTCTACCCTCAAATACTGAATGGTGACCTCTCTCAGTTATGCACTGGACATCCATCCACAGTTATACCCTTTGCAGGGGGGCATGAAGCAAGA…	B73	ZM_BFb0090H23.f ZM_BFb Zea mays cDNA 3', mRNA sequence.	642 similar to UP:Q7FU78_ORYSA (Q7FU78) Glutathione transporter, partial (13%)	GRMZM2G479712_T01	TATCCAGGTTCATTCCGGTTCGTCCCTGCTCCCGGTATCCTCATGTGCTCCGTGCTGGCCCGACCGCCATCGCGTGGCCATGGCCGCCCAACAGGCCCGCCGTCTGCCGAATCACCCACTCGCCCGGGGAGCGGGGACGCACCTCGTGCATGTTTCTTCGCCACCCCATGACGTCGCCCCCCTCGGCGCCTCGCGCGAGCCGGTGCTCGTGATTGGTGACCCCGGCGTGCTCGACGAAATGCCTGAACGCGGGGGACTGTTCCGGGTGCTGCAGTGTAGCCCCACGAGCAGCGGTTGGTCGGAACTAGGGGACGCAGGCATGGCTGCGCCATCTGTGCTGTGCATGAGGTGAACTCGTGGAGGGCCTCGGGAGCGTTAGTGTTCAGCAGATGATCGACC…	cdna|est	good	6	62744827
35987	gb|DR968962	A_92_P033617	DR968962	GRMZM2G479703	0	128	747	201	1199	0	0.17	0	0.17	Os06g0127600	Similar to Glutathione transporter.	3e-42	LOC_Os06g03700	oligopeptide transporter, putative, expressed	6e-42		A_92_P033617	sense gene model	cDNA and EST results agree. B73 result agrees with cDNA result.	A	cDNA	60	2 of 2	6	62745603	62745662	6.01	yes	UTR	3	CAGATCACTGAACCATACAGATAATTGAGAGGTTCCCTTATTGCTGCATCCATGCCTAGG	1	55	107	DR968962	CCATCATGTAGTTGAAATCTTTTATAATTTGGCAAAAACTACATTGATCTTTGATGGGGTCATCAAAATATAATCTAGTTTTATCCCCCAGTACTGGCAATGATTAAAATACTCTCAATTATGCACCAAACATCTATGTGAAGTTCAATGTGCTTTGCAGCGGGGCATGAACCCATCCATCCAAACCATTGTCCTAGCAAAAACTTTTGTTCTCCACTCCTAGGCATGGATGCAGCAATAAGGGAACCTCTCAATTATCTGTATGGTTCAGTGATCTGTGCATATGTCCCTTTAAAGATAATGTAATTCTACCCTCAAATACTGAATGGTGACCTCTCTCAGTTATGCACTGGACATCCATCCACAGTTATACCCTTTGCAGGGGGGCATGAAGCAAGA…	B73	ZM_BFb0090H23.f ZM_BFb Zea mays cDNA 3', mRNA sequence.	642 similar to UP:Q7FU78_ORYSA (Q7FU78) Glutathione transporter, partial (13%)	GRMZM2G479703_T01	AGTCATAACTCCCAAGTCCCAACCCAATCATGGCGTCGTCCGTCCACCAACTGGAGGAGCACGACGAGGCGGGAGAGGAGCACGATCGCCATGGCATCCAGCTGATCACCTCTCCGCTGCTGCAACCGTCGTCGCGGCGCCCGCATGGCTCGGCGGAGGAAAAGGAGGCTGAAGCGGGGGACGACAACGGCTCTCCGATCGAGCAGGTGGCGCTGACGGTGCCGGCGTGGGACGACCCGGCGACGCCGGCGCTGACGTTCCGGACGTGGGTGCTGGGCACGGCGTCCTGCGCCGCGCTCTCCTTCCTCAACGCCTTCTTCGGGTACCGCAAGGAGCCGCTCACCGTCACCGCCGTGTCGGCGCAGGTCGCCGTGCTCCCCGTCGGCCGCCTCATGGCCG…	est|protein	good	6	62741847
7695	gb|TC296402	A_92_P006967	TC296402	GRMZM2G069596	0	105	592	278	821	0	0.17	0.005	0.34	Os02g0273100	Aminotransferase, class IV family protein. Aminotransferase, class IV family protein.	2e-146	LOC_Os02g17330	aminotransferase domain containing protein, putative, expressed	3e-146		A_92_P006967	sense gene model	cDNA and EST results agree. B73 result agrees with cDNA result.	A	cDNA	60	1 of 1	5	135634404	135634345	5.04	yes	CDS	2	TGGTGCATTTACTGGCATTTGGCTAGACGATGAGGGCTTCGTTGCAGAGGGTTCGAACAT	1	221	82	TC296402	GATCGCTCAACAATTAGAAGCATACTTATTCAGACTGTGAGTGCATCAAATTGCACCCAAGGATCACTCAGATACTGGTTGTCTGCTGGACCTGGAGACTTCCAGTTATCTTCATCTGGCTGTACAAACCCAGCCCTCTATGCTGTTGTTATTGAAAGCCCATCCTTACAAGTACCGTCCTGCTGCAGAGTGGTCACATCATCTATACCGATAAAGTCTCCTCAATTTGCAGTCATGAAAAGCGTGAATTACTTGCCCAATGCACTCACCAAGGTGGAAGGAGAAGAGAATGGTGCATTTACTGGCATTTGGCTAGACGATGAGGGCTTCGTTGCAGAGGGTTCGAACATGAATGTTGGCTTCGTGACAAAGAACAAGGAGCTTCTCATGCCTCGTTTT…	-	-	966 similar to UP:Q5DQ95_LYCES (Q5DQ95) 4-amino-4-deoxychorismate lyase, partial (55%)	GRMZM2G069596_T01	GATTTAATCGGTCAAAACTGATAGTATTAACTTAGATAAATCTAATATGACTAAATTACGTGAACGTAAGACGGAAGGAGTAGGAAAAAAAAACGTTGGTGGCTTTTTGTGCCGCATCGTACAAACACAGAAGTAGGACAAGCAGTTGGGGAGCCGTCGTCCGGGACTCCGGGCTCGCCTAAAAAGCCACCAATTGATGAGAGTTGACCACCGTTCGTTTCCACTCCGCCCGCCTTCTCAGAATCCGATGGCCCACCTTCCCTCCTCTCCGGCGGCCGCTGTACCCACCGGCCACCGCGTCTCGCCCTCGCCTCATTCTTGCCGTTCCCTCCCGCAGCTGAAGACCGTACTGTTGTCGATAGGAGCCGCCGCGGGTCCCCCTAGGCGGTCATGGAGGGG…	est|omrna|protein	good	5	135633221
15583	gb|TC291015	A_92_P014372	TC291015	GRMZM2G073429	6e-143	36	211	51	163	0	0.17	0.006	0.35	Os03g0795000	Biopterin transport-related protein BT1 family protein.	0	LOC_Os03g58080	BT1 family protein, putative, expressed	0		A_92_P014372	sense gene model	No EST. cDNA result. B73 result agrees with cDNA result.	A	cDNA	55	1 of 1	1	287478467	287478517	1.11	yes	UTR	3	AAATGAACAAATAAGCTCGGGTTTACTCCAGAATTTCTAGGACGCGTTACGCTTGCACAT	1	175	115	TC291015	NA	NA	NA	978 similar to PRF:NP_565734.1:18402856:NP_565734 integral membrane transporter family protein (Arabidopsis thaliana), partial (44%)	GRMZM2G073429_T02	GGCGCGGCGCGGCGAGACTGCTGAGCCCGAGGAAACGGGAAGAGAGGAGAAAAGCAAAACGAAGCTCGGAACCACGAGACGACGGAGAGGATGGGCTTCAGCGTCCTGCTCTCACCGCCGCCCCTTCCGCTCCCGAGCGCCACCGCTGCGGCCGACTTGTACCTAATATTCGGCGGCCACGATCGCCGCCGCCGCCGCCCGCTGGAACACGGCTGCCGCTGCGGCCGCCCCCCGGAGACGGCGCTCGGCGGCAGCTCAGGCCGCCGCGGCTCGTACGATGACGACGGGACGGCTCCAGGCTCCCTCGGCCTCGACGGCAGCAGCACGTCCTCCTCGGTCCGTCGGACGGGGAGTGCAAAACCAAGATATCAAGTAACTTCGAAAGAAGAGGACACACAA…	cdna|est|omrna	good	1	287474149
24477	gb|TC281107	A_92_P022752	TC281107	GRMZM2G053720	0	3118	22194	8159	96625	0	0.17	0	0.09	Os10g0550900	Proline oxidase domain containing protein.	0	LOC_Os10g40360	proline oxidase, mitochondrial precursor, putative, expressed	0		A_92_P022752	sense gene model	No EST. cDNA result. B73 result agrees with cDNA result.	A	cDNA	60	1 of 1	1	88342611	88342670	1.05	yes	UTR	1	TGTGTGTGTGGAGGTCGACCGTGAAGCTGGGACTGGGACAAGGACGAGCTAAAGGCTAGA	1	123	7	TC281107	NA	NA	NA	1353 weakly similar to UP:Q8W415_TOBAC (Q8W415) CIG1, partial (45%)	GRMZM2G053720_T02	GCCCGTTTTTAGTTTTTTATATGAACGCAAAAAAGGAGTTAGAGGTTATGTGTTACTTTACTCCTTAGATAAATACAGAGTAAATTTGTGATTGTGTGGGTCGTTGCTGTGCAGGCGAGCGTGTGCATCAAGATCACGGCGCTCTGCCCGATCGCGCTGCTGGAGAAGGCGAGCGACCTGCTGCGTTGGCAGAAGAAGCACCCGTCGTTCAGCCTGCCGTGGAAGACGCACTCCTTCCCGGTGCTGTCTGACTCGAGCCCGCTCCACCTGACCGCGTCGGAGCCGGCGGCGCTGACGGCGGAGGAGGAGAGGGAGCTGCAGCTGGCGCACTCGCGGCTGCTGGCGGTGTGCGCGCGGTGCGCGGAGCACGGCATCCCGCTGCTGGTGGACGCGGAGTAC…	est	good	1	88340098
16509	gb|TC287724	A_92_P015234	TC287724	GRMZM2G110175	0	711	7447	502	5624	0	0.17	0	0.11	Os02g0187800	Cinnamyl alcohol dehydrogenase (EC 1.1.1.195). Similar to Cinnamyl alcohol dehydrogenase 1a.	0	LOC_Os02g09490	dehydrogenase, putative, expressed	0		A_92_P015234	sense gene model	No EST. cDNA result. B73 result agrees with cDNA result.	A	cDNA	60	1 of 1	5	98993166	98993107	5.04	yes	UTR	2	TTTTTCTTCGGTTTGCCCGAGTGTTTGTGATTGTTAAGAACTACGTTATTACGGATCGTC	1	169	134	TC287724	NA	NA	NA	1666 PIR:T02767:T02767 cinnamyl-alcohol dehydrogenase - maize (Zea mays) , complete	GRMZM5G844562_T03	CAACGTACAACTGTGGCGCGATTCATATATGCATAATTCTACATGGTGCTAGTCTTCGGCAAGAAAAAAAAACTAACACTTGTCTCTTTTTCATATGGGATGTGTTGTGGTGGTGACAACAGGAACACAGGCCCTGAAGATGTGGTGGTGAAGGTGCTCTACTGCGGGATCTGCCACACGGACATCCACCAGGCCAAGAACCACCTCGGGGCTTCAAAGTATCCTATGGTCCCTGGGCACGAGGTGGTCGGCGAGGTGGTGGAGGTCGGGCCCGAGGTGGCCAAGTACGGCGTCGGCGACGTGGTAGGCGTCGGGGTGATCGTTGGGTGCTGCCGCGAGTGCAGCCCCTGCAAGGCCAACGTTGAGCAGTACTGCAACAAGAAGATCTGGTCATACAAC…	est	good	5	98993016
18890	gb|TC302957	A_92_P017484	TC302957	GRMZM2G031094	0	112	652	197	823	0	0.17	0.001	0.24	Os11g0152700	Similar to Transcription factor HBP-1b(C38) (Fragment). Similar to Transcription factor HBP-1b(C38) (Fragment).	5e-07	LOC_Os12g05680	transcription factor, putative, expressed	9e-07		A_92_P017484	sense gene model	cDNA and EST results agree. B73 result agrees with cDNA result.	A	cDNA	60	1 of 2	4	188489292	188489237	4.08	yes	UTR	2	GAGAGATACTGGTGACCGATGAAGGCAATTGTGAGATAAGCATCGCAGCACAACCATCCC	1	155	132	TC302957	GGTGAACTAAATGGATGTATATATGATAAAGATTATATAATATAGTAACCAAATAGTCCTAGATAATGGATAAACATAGTCATAAAAATTACTAGATAGCCTCAACCAACCTATTCAACATACTCAATCCAGTAATCATAGGTGGAATTGTTGAATGGATTCTTCCATCATAGGAAGAGCTGTTACAAGAATTTAGACCAGACAAAAGAACACATTGTACTGGAGTACTCGACATGAGATTCTAGCTTCTCTCTTTCCCCTTCCCACTGCAGTCAATGAAGCAATTTCACCTTCCTGGAATTTTCTTGTACACACATTTTCAGAAAGTGTTTTTTGAAAACTAAAGAATTTCCAGAAACACTCCTTGTTTTAGAGCTTCTTCTATTTCCCAGCTTTCCT…	-	-	599 UP:SIS_LYMST (P42579) Sodium-influx-stimulating peptide precursor, partial (10%)	GRMZM2G030877_T02	TTCTCAGGTGAAGACAAAGCCCTAGACCTCCTCTCCGGCTCTCCCTCCCCTCTTCTCCCTTCTCTCTCTCTCTTTCTCGGGATAGCCAAGGGAAAGGGAGAACAAAATCACAGTACAAAAGCAGGCCACAAGGACAAGATCTTCCTCTGGACTGGGGGATTCTCACACCCATAGAAACTGAACCTACTACACTGTCATATCACACAAGAAGAGAGCTTCAGCGTGTGAGCAAGAGCAACTCTCAGAAAAGAAACAACTAGTCAAGAGTCAAGACTGCCTGCGGCCTGCCTGCCCTCCAAGGCTCCAACTCTCCGAGGCTCCAAAGTCCAAGCTACTTCGGCGTCCCTGACTGGGCTTGTGGTCTCAGTCTCAGCCCTTCGTTGCCGCAGAGAACCCTCA…	est|omrna|protein	good	4	188488701
18890	gb|TC302957	A_92_P017484	TC302957	GRMZM2G031094	0	112	652	197	823	0	0.17	0.001	0.24	Os11g0152700	Similar to Transcription factor HBP-1b(C38) (Fragment). Similar to Transcription factor HBP-1b(C38) (Fragment).	5e-07	LOC_Os12g05680	transcription factor, putative, expressed	9e-07		A_92_P017484	sense gene model	cDNA and EST results agree. B73 result agrees with cDNA result.	A	cDNA	56	2 of 2	4	188489292	188489237	4.08	no	UTR	2	GAGAGATACTGGTGACCGATGAAGGCAATTGTGAGATAAGCATCGCAGCACAACCATCCC	1	155	132	TC302957	GGTGAACTAAATGGATGTATATATGATAAAGATTATATAATATAGTAACCAAATAGTCCTAGATAATGGATAAACATAGTCATAAAAATTACTAGATAGCCTCAACCAACCTATTCAACATACTCAATCCAGTAATCATAGGTGGAATTGTTGAATGGATTCTTCCATCATAGGAAGAGCTGTTACAAGAATTTAGACCAGACAAAAGAACACATTGTACTGGAGTACTCGACATGAGATTCTAGCTTCTCTCTTTCCCCTTCCCACTGCAGTCAATGAAGCAATTTCACCTTCCTGGAATTTTCTTGTACACACATTTTCAGAAAGTGTTTTTTGAAAACTAAAGAATTTCCAGAAACACTCCTTGTTTTAGAGCTTCTTCTATTTCCCAGCTTTCCT…	-	-	599 UP:SIS_LYMST (P42579) Sodium-influx-stimulating peptide precursor, partial (10%)	GRMZM2G031094_T02	AGGTCGGTCAGCAGTCAGCACGTCTCCGTCCCCGACGATGCCGGGGAGCAATGCCAATGGAGGGCGCAGCCTGTACGGACACGGCCGACCGGCCATCTTCATCCCCCTCTCCTTGCCGCCCTCGGTTCCGGACTCTGCTCCCCTGCCCCATACCCCCACCGCTCCTCACGCCTCGCCTGACTGCCAAGGCAATCCCGGAAGCTCCTCCCGCGCGCGAACATGATTTGGCCTGCAACAACGCAGAGGAGGTGATCTTATGTAACTACAAAAGATAGTAATGGGGATATCCAAGGTGACAGGCATTGCCGCGACAGCTTTTCTTGTCACATCTGTTAGTCTGTGCCAGTTGGGAATGAGGATTATTATGCTTCCATTCCTAGCCACCGGTATTGTTGCTTC…	cdna|est|protein	good	4	188486869
14321	gb|TC304960	A_92_P013207	TC304960	GRMZM2G130230	0	94	564	89	1100	0	0.17	0	0.08	Os04g0485300	Glucose-6-phosphate dehydrogenase. Glucose-6-phosphate dehydrogenase. Similar to Glucose-6-phosphate 1-dehydrogenase. Similar to Glucose-6-phosphate 1-dehydrogenase.	0	LOC_Os04g40874	glucose-6-phosphate 1-dehydrogenase, cytoplasmic isoform, putative, expressed	0		A_92_P013207	sense gene model	No EST. cDNA result. B73 result agrees with cDNA result.	A	cDNA	60	1 of 1	2	36460630	36460571	2.04	yes	CDS	1	GAATTAAGTGCCCAACTTGGGGAGCTATTCGAGGAACACCAACTATACAGGATAGACCAT	1	182	90	TC304960	NA	NA	NA	1946 homologue to UP:Q8RY51_ORYSA (Q8RY51) Glucose-6-phosphate dehydrogenase, complete	GRMZM2G130230_T03	CTTTTGCTTTGCCGCGTAATCCCGCACCTCATTTTTATCTCCACGCCCAGCCGCCTGCTTTCGGCGACTCCGAGGTTTCTCCGTCCGGTTCCGTCGTCGTCACAGCTACCTTTGCTCCGGCCCGGTAGAAGAGAATCGTGCCATTTGTCATGTCAGGAGGATCTTCACCATCATCAAGGCGAAACAGCTTTAATTCTTTGTCTAAGGACCTAGACCTTCCTTCAGAGCAAGGTTGTCTCTCCATTGTTGTACTTGGGGCTTCTGGTGACCTTGCTAAGAAGAAAACATTCCCAGCCCTCTACCACCTCTTTGAGCAGGGATTCATACAATCTGGAGAAGTCCATATATTTGGTTATGCTAGATCAAATCTTTCTGATGATGGGTTAAGAGAACGCATTC…	est|omrna|protein	good	2	36456199
3433	gb|TC291361	A_92_P002946	TC291361	GRMZM2G363554	0	131	866	143	4473	0	0.17	0	0.08	Os01g0179600	UDP-glucuronosyl/UDP-glucosyltransferase family protein.	4e-46	LOC_Os01g08440	UDP-glucoronosyl and UDP-glucosyl transferase domain containing protein, expressed	6e-46		A_92_P002946	sense gene model	cDNA and EST results agree. B73 result agrees with cDNA result.	A	cDNA	60	1 of 1	3	9580703	9580762	3.03	yes	UTR	1	TGCAAGTGCAAACATGTGTGTCAACGTGATAATATTGATATTCTCTGCAGGTGTGTGTCT	1	246	106	TC291361	GAGGGCGCCGACGCCGACGCCGCGACGCTGGCCGGCGGCGGGCGCGGCATGGTGGTGGGGTGGTGCGACCAGGTGCGGGTGTTGTCGCACCCGGCCGTGGGCTGTTTCGTCACGCACTGCGGCTGGAACTCCACGCTGGAGAGCACGGCGTGCGGCGTCCCCGTCGTGTGCGTGCCGCAGTGGACGGACCAGGGCACCAACGCGTGGCTGGTGGAGAGGATCGGGACCGGCGTCAGGGCCGCCGTCAGCGACAAGGACGGGGTGCTGGAGGCCGGCGAGCTGCGGAGGTGTATCGACCTCGCTACCTCCGACATGGTGCGCGCCAAGGCCGCCGTGTGGAGGGAGAAGGCGCGCGCCGCCGCGTCGAAGGGCGGCTCGTCGGAGAGGAACCTCAAGGCG…	-	-	989 weakly similar to UP:AP3D1_HUMAN (O14617) Adapter-related protein complex 3 delta 1 subunit (Delta-adaptin 3) (AP-3 complex delta subunit) (Delta-adaptin), partial (3%)	GRMZM2G363554_T01	CTTGCGTCACCGGCGTCCTCGCCCCAGCATAAACAGGCGGCATCGCGCCCACCTCTCCCCACGACCACATCATCACTCGCTCGTCTCCGCAGCCATCGACCTCACTCACTAGCTAGCGCTAGCTTCCAGCAGCAGCAGCCTTGTCGTGCAACAGCAGCACCAGGACCAGGCTACCACCAGTTAGCTGCTGCCTGCTGGGGACCTGGGGTACGGTTGTTGTTGTTCCGTGACTCTCGTCGCACAACACAATGCCGGCCATGGTAGAGGAGGGGCTCGTCAGGCGGGCGGCGCCCGAGCCGCACTTCCTGGTGGTGACCTTCCCGGCGCAGGGCCACATCAACCCGGCGCGCCACCTCGCGCGCCGCCTGCTACGCGCCACGGGGGCGCGGGTCACCGTCT…	cdna|est|omrna|protein	good	3	9578906
19703	gb|TC288548	A_92_P018248	TC288548	GRMZM2G062357	0	386	2626	838	6406	0	0.17	0	0.13	Os03g0805500	AMP-dependent synthetase and ligase domain containing protein.	5e-166	LOC_Os03g59080	AMP-binding enzyme, putative, expressed	8e-166		A_92_P018248	sense gene model	No EST. cDNA result. B73 result agrees with cDNA result.	A	cDNA	60	1 of 1	1	290114265	290114095	1.11	yes	CDS span intron (size=106)	2	AAGAACCTCAATCCTCTCTTCAAGGTGAGCTATGTCAAAGTCGTCGCTGAGTTCCCGAGA	1	151	35	TC288548	NA	NA	NA	1112 similar to PRF:NP_175929.2:30695918:NP_175929 acyl-activating enzyme 18 (AAE18) (Arabidopsis thaliana), partial (34%)	GRMZM2G062357_T01	GCCCGAGCCTGCGACTGCTCGGCTTCCGCGCGGCGCGCACAGAAACGGACGCTACAGGGGGGCAGCAGCGCAGGCGGCAGTCCGGCTGCAGAGCGAGAAACCCGCAAGAGGCGATCGCTAGCCGCGAGCGCGGGCGGCCACCATGGCGGCGAGCGCGAGGGGGAGCGTGTGGGAGATCCAGCCGCGCGACGTGGAGGCCGCGGGGCTCGCCGCAGCCGACGCGGCCGCGTTCCACGCCGCGCTCCGCTCCGCCGCGGGCTCGGCAGCCGCCTCCGGGGACGCCGTGTGGGCGGCCGTGGCCGCGGCGGGGGTGCTGCGGCCGGAGCACCCGCACGCGCTCCACCAGCTCGTCTACTACTCCGCCTACGCCGGGTGGGACCGCGCCGCCCGGGGCCCGCC…	cdna|est|omrna|protein	good	1	290113640
10573	gb|TC282947	A_92_P009676	TC282947	GRMZM2G409133	0	29	196	33	285	0	0.17	0	0.12	Os10g0403700	Similar to oxidoreductase.	0	LOC_Os10g26400	uncharacterized oxidoreductase, putative, expressed	5e-121		A_92_P009676	sense gene model	No EST. cDNA result. B73 result agrees with cDNA result.	A	cDNA	60	1 of 1	1	243443010	243442951	1.08	yes	CDS	1	AGATTTCCTCCAGAATGATATCAGAGTAAAGCCAGGTCTTGATGCCCTGGGTGCTCTTGG	1	204	106	TC282947	NA	NA	NA	1305 weakly similar to UP:Q39684_DAUCA (Q39684) AX110P, partial (63%)	GRMZM2G409133_T01	CCCGTTTGGCCATCTCTACCCACACCACCGCACCGAGAGAGCACAGACGCGCCGAGCCGCCAACCAGGGCCACGCAAAACAGCAGTACATCACCCGCCGGCTGCCACCAATGTCGTCCGCCGCGGTGCCAGACCAGTCGCCGCGGCCCGTGCGCTTCGGTATCCTGGGCTGCGCCGCCATCGCGCGAAAGCTGGCACGCGCCATGCTGCTCGCGCCCGGCGCAGCCGTCGCCGCCGTCGGGAGCCGCTCCGAAGTGAAGGCCCGCCTCTTCGCCGCCGACAACGGCCTCGACGTCGCCACCACCCGCCTCCACGGCTCGTACGATGCGCTCCTCGACGACCCGGACATCGACGCCGTCTACATGCCGCTCCCCACCAGCCTCCACGTGCGCTGGGCTAC…	cdna|est|omrna|protein	good	1	243442230
21618	gb|TC290823	A_92_P020044	TC290823	GRMZM2G520810	2e-69	411	2515	507	3607	0	0.16	0	0.15	.	.	.	.	.	.		A_92_P020044	gDNA	No valid cDNA / EST result. Allow B73 result.	C	gDNA	57	1 of 1	7	172723089	172723027	7.05	NA	NA	NA	TGTACCTGTACGTAGAGCTAGGCATATATGTTCTAGTTCATGGTGTCCAATGAAGAGTTG	1	139	116	TC290823	TGTTTTTTCATGCATAGTCTTCAACTCTTCATTGGACACCATGAACTAGAACATATATGCCTAGCTCTACGTACAGGTACAGCATGAATGACAGTAAATGATCGGTAGTGCCGTAGTGCTCGCCAGTGATCACGAACTAGCATACCTTGGACCTTGCGATATCGATGTCGAACGGCGGCGACGGGTAGGCCGGGTACGCACCGGCCGGCAGGGGTAGGGGTCACTGAACCCACCACCGTACCAATAGCTAGCTTGTGACGATGATCGCGCGACGGGCCATGCTGTGGCAGCGCCTCGTGCC	-	-	301 homologue to UP:Q47MH1_THEFU (Q47MH1) Thioesterase II, partial (5%)	NA	NA	NA	NA	NA	NA
41941	gb|TC306332	A_92_P039229	TC306332	GRMZM2G383404	0	14374	90562	32246	300856	0	0.16	0	0.11	Os06g0289900	UDP-glucuronosyl/UDP-glucosyltransferase family protein.	2e-70	LOC_Os06g18670	anthocyanidin 3-O-glucosyltransferase, putative, expressed	4e-70		A_92_P039229	sense gene model	No EST. cDNA result. B73 result agrees with cDNA result.	A	cDNA	60	1 of 1	6	120020533	120020592	6.04	yes	UTR	2	TCGTGTGGCTGGTTGCAGTGTCAACCAAAACAGTTCTCACACACGTGAGTTGTTGGGAGG	1	20	99	TC306332	NA	NA	NA	1759 unknown	GRMZM2G383404_T01	TGCTCCCAAGTGACTCCAACGTGCCGTCTATATAAAGCACCCTACTCTCTATCGCCACTTCACTCGGGTCCATAGTTCAAAACGAAACCAAGCAAGCTTTCGGTCATGGCCCCGCCGGCAACGAATAGCCCGGGAGAGGTCGACAGCGGCGGCCGCCCGCATGTCATGTTCATCCCAAGCGCTGGCATGGGCCACCTCATCCCATTCTTCCGCTTCATCGCGGCTCTCGCTGGGCAGAGCGTCGACATCTCTGTGGTGACTGTCCTTCCTACCGTTTCTGCCGCCGAGGAGGACTACTTCACCAGCCTCTTCGCTGCCCTCCCCCGTGTCCGCCGCGTCGACCTCCACCTCCTGCCGTTCGACGCGTCCAAGCTCCCAAGCAACGACCGCGACCCGTTC…	cdna|est|omrna|protein	good	6	120018887
15913	gb|TC287529	A_92_P014680	TC287529	GRMZM2G037189	0	583	3372	1299	10838	0	0.16	0	0.12	Os03g0353400	Similar to Poly(A)-binding protein C-terminal interacting protein 6. Similar to Early response to dehydration 15-like protein.	9e-44	LOC_Os03g23010	expressed protein	1e-43		A_92_P014680	sense gene model	No EST. cDNA result. B73 result agrees with cDNA result.	A	cDNA	60	1 of 1	7	171536964	171536905	7.05	yes	UTR	1	TTTTCCTCTGTTTCAACAGTGTGTTCTCTGATTTGAGAGCTGCAAGGTGTGTTTTTTGTC	1	173	135	TC287529	NA	NA	NA	959 similar to GB:AAT72926.1:50293119:AY656247 17.7 kDa low temperature induced protein (Oryza sativa (japonica cultivar-group)), partial (29%)	GRMZM2G037189_T01	TCCCCCTCTCTGCCGGCGGTCCCACTCCCACCACACAACACAACGCGGCACGGCGCCCATAGAAAACCCGTCCGGCGGACGCGGGCCAGCCAGGCGTTTTGCCGGGCCCCAGTTGACAGTGGACTAGTGGACACACCGCGTTTTCCTGACGAGGCCGTGGGCCATGGCCAAGCCGACAACCAGTCTCCACCCTGGGACCTCCCGAGTCCGCCGTTCGGGTCAACTGGCAGCTGGCTGCCTGGCTATAAACACCCGCCCTCGCACCACCGCGGCAGGGCACGGCACACGTCTCGGCAGCCACAAGAAACCACCCCCTTCCGGCACACGGGCTCGACCACCTGACTCCATCACCGTGCCTGTCTGTGTTCTAGGGACAAGAAGAGCAGAGAGATCCAGGAG…	cdna|est|omrna|protein	good	7	171536795
4560	gb|TC299802	A_92_P004018	TC299802	GRMZM2G117754	0	75	460	59	242	0	0.16	0	0.25	Os01g0612900	Lipase, GDSL domain containing protein.	1e-20	LOC_Os01g42730	GDSL-like lipase/acylhydrolase, putative, expressed	2e-20		A_92_P004018	sense gene model	cDNA and EST results agree. B73 result agrees with cDNA result.	A	cDNA	59	1 of 1	8	142982808	142982867	8.05	yes	UTR	2	GTAGTGTGGAAATTTGCAATCACCGAAGGGATACAGGTGGTCATACTGCTATATAGGAAC	1	240	61	TC299802	GAGAGATTGGCGGAAATGATTACAACCATTTAATCGTTAGGGAGAAATCTGTTGATGAGCTACATGAAATTGTTCCTAATGTTGTTGGCGCCATAAGCTCGGGCATCACGGACCTTATAAATCTTGGAGCAAAGAAGTTAGTTGTTCCAGGGAACTTCCCAATAGGGTGTGTCCCNNNTTCCCCTTCAATACTGTGCGGGCGTCCTGGATCTACAGTGTGCCCTGACCCATCAAAATACATCTCATGGGATGGTCTACACTTCACCGAGGCGAGTTACAAAGTTGTCATCCAAGGAGTACTAGGGGGGTACGCCAAACCTCCTCTTTCAGAAGCCTGCAAGGGTGCGGAGTTCAAAGTTTCTCAACTTCACCAATGTACAGATAATCCAACAAACACCG…	-	-	610 similar to UP:Q5ZBI0_ORYSA (Q5ZBI0) Lanatoside 15 -O-acetylesterase-like, partial (8%)	GRMZM2G117754_T02	AAATTATGTACGCCCCTAGATCCTTTGGATTAATATAATGTGGTTTAGATTAGAAGTTACACGGAGGGATTGATTTACACCAGTATATTCCCTAATTAAATAGAAACTCCGTAAAAATGAAAAAGAAAACGTTTTCCGAGCGAATTTGAAAAAGCGTGTGGATGGCTCCGCCGTCCACTCATTTTAAAAACCGCTGCCCCTCCGCCTTCGTCTTCCTTCCTCGTCCGTTCCGGCGTCCTCTCTCCCCCACCCCATGCCAACGCCCACCCCGCCGTCTCCGTCCCCGTCTCCCTCTTCTGGAACTTGCCCTCTGCTCCGGATCGGCGCGGGCCGTCGTTTTGCCATGGCATTTCCATCTTGGGCGACTCTGTTCTTCGCCGGGATGATGGTGGTGTTGGC…	est	good	8	142977440
20234	gb|TC315676	A_92_P018749	TC315676	GRMZM2G110862	0	36	232	60	387	0	0.16	0	0.17	Os06g0560000	Ferroportin1 family protein. Ferroportin1 family protein.	2e-70	LOC_Os06g36450	ferroportin1 domain containing protein, expressed	3e-70		A_92_P018749	sense gene model	cDNA and EST results agree. B73 result agrees with cDNA result.	A	cDNA	60	1 of 1	9	55271737	55271678	9.03	yes	UTR	1	GAAAAGAAGTGCGAGACTGCAAGGTGTAGGGATGAAAACTGAGCGGCTTATGTATGATTG	1	147	164	TC315676	CCTTGATTGTCGCTGGAACCTCGGTGACCACCCTGCTCATGTATGCCAACCTGAGAGCCACAAGGTTCCCGGCATTCATGGCGCTGGTCGCCGTTACCAACGTCTCCGGCGCTCTAGCTGCCCTCTCAGCTCTCGCCGGCACCATACTGATCGAGAGAGAATGGGTGGTGGTGATCTCGAGCGGCCATCCTCCGTCGGTGCGGACGGGGATCAACTCGGTGGTCCGACGGATCGACCTGGGCTGCTCGTTGCTGGCCCCCGTGCTGTCGGCTCTCGTCATCAGCCTCGCGTCGACTCAGGCCTCTGCGGCTGTGCTGGCGCTGTCCACCGCCGCCTCGGCGGGGCTGCAGTACTGCCTCTTCGTCTCCGTCTACAACGGCGTGCCCGCCCTCGCCGCGC…	-	-	1335 weakly similar to PRF:NP_181380.1:15224883:NP_181380 iron transporter-related (Arabidopsis thaliana), partial (40%)	GRMZM2G110862_T03	AGTCACAGATATGATGAATGAGTATTAATTTGCCACCAAGTGGCAATTGATGTGCAGCTTTGGTACGCTGATGACCGCGACACTTGACTGGAAAGGCATACCTGCATACGTGATCAGTTTGGCGCGGGGCTTCAGCGCCATTGTTGGGATCGGAGCGACCCTGCTGTACCCGCTCGTGCACTCCCGGGTTACCACGCTCCGGACGGGGCTGTGGTCCATCTGGATGCAGTGGTGCTGCCTGCTGCTGTGCGTGGCCTCCGTCTGGGCGGCCACCGGCGTGGCGTCCGCCTGGATGCTCATGGCCGGCGTGGCGACCTCGCGCCTGGGCCTCTGGACGTTCGACCTCGCCGTGCTGCAGCTGATGCAGGACGGCGTGCCCGACCACGAGCGGTGCGTCGT…	est	good	9	55271470
41790	gb|TC309665	A_92_P039086	TC309665	GRMZM2G472671	0	1151	7144	609	4489	0	0.16	0	0.14	Os08g0543700	Hypothetical conserved gene.	4e-46	LOC_Os08g43070	helix-loop-helix DNA-binding domain containing protein	7e-46		A_92_P039086	sense gene model	cDNA and EST results agree. B73 result agrees with cDNA result.	A	cDNA	58	1 of 1	1	196806425	196806367	1.06	yes	UTR	1	GCATGTTATTTTCAACCTCATTATTACTGGTGTGTCCACTGATGTTGTTGTCCGCGAATT	1	21	61	TC309665	GGAAGCCTGACCACCAGCTACACAACAGTGCAATGGACGAGCTCGTCTGCCCCGCCGCCTCATCATGCAGCTCTCCCTCGCCCACCTCCTTCTTCGCGGCCGGCCACGTACCGGAGCTCGAGTTCGTGTCCTGGGATGTCCCGGAGGAATGGATGGAGGGCACCGACTGGTTCGATGAACCTTTGGATGGCGACGAGGGCTCGCGCTCGGCGGGCAACGACCTGTCCGGCGAACCGCCGGCGCCTGCGCCGAAGCGGCGGCGTGGCCGGAAGCCCGGGCCCCGGACCAACGGCCCCACTCTCAGCCACGTGGAGGCCGAGCGGCAGCGGCGGGACAAGCTCAACCGCCGCTTCTGCGAGCTCAGGGCCGCCGTGCCCACGGTGTCCCGGATGGACAAGG…	-	-	1092 homologue to UP:Q6ZBI4_ORYSA (Q6ZBI4) Phaseolin G-box binding protein PG1-like, partial (25%)	GRMZM2G472671_T01	AACAAAAACAAGGACATACCACAACCAGTCGTGCCATTTTTAGCAAACAACAATAAAGAAAAATATGGAAGCCTGACCACCAGCTACACAACAGTGCAATGGACGAGCTCGTCTGCCCCGCCGCCTCATCATGCAGCTCTCCCTCGCCCACCTCCTTCTTCGCGGCCGGCCACGTACCGGAGCTCGAGTTCGTGTCCTGGGATGTCCCGGAGGAATGGATGGAGGGCACCGACTGGTTCGATGAACCTTTGGATGGCGACGAGGGCTCGCGCTCGGCGGGCAACGACCTGTCCGGCGAACCGCCGGCGCCTGCGCCGAAGCGGCGGCGTGGCCGGAAGCCCGGGCCCCGGACCAACGGCCCCACTCTCAGCCACGTGGAGGCCGAGCGGCAGCGGCGGG…	cdna|est|omrna|protein	good	1	196806199
6049	gb|TC290696	A_92_P005411	TC290696	GRMZM2G452178	0	453	2974	189	1212	0	0.16	0	0.18	Os07g0129700	OSH15 protein (Homeobox gene).	2e-84	LOC_Os07g03770	Homeobox domain containing protein, expressed	3e-84		A_92_P005411	sense gene model	cDNA and EST results agree. B73 result agrees with cDNA result.	A	cDNA	60	1 of 1	2	236479466	236479525	2.1	yes	UTR	2	CTGTTTGTATGATTGATTGCATGGTTTGGATCGGTGGAACATGCATGGTAAGGCGTGGCC	1	231	143	TC290696	CTTTGTTGATTCAGACAGGCCACGCCTTACCATGCATGTTCCACCGATCCAAACCATGCAATCAATCATACAAACAGGCAAGCGACTGCATGCTCGCCCAATTAATCGCCTGCACTGCACTGCAGGATACTTGCAGACTTTCAACTCAAGTTCGAAACAATACCTAGCTAGATTACAAGCCGAAATCAACAACAACATTACAGAAGCCACAGACAACTTAGATCGAGCGCCACTAGATCACTGACCGCACCCCGCCTTGGTTGGTGGCGATCAGCGCGGAAACCGGCAGCAAAACCCCCCCATAATTAACAACGTCCCTCGCATCGCATCTTCCTGGTACGCAGAAACACTCCGACACGGTCGCCCGGTGGTTTTGGATTGTCCACGGCGGTTCATGAA…	-	-	758 UP:Q4TV02_MAIZE (Q4TV02) Knotted 1-type homeobox protein 4 (Fragment), complete	GRMZM2G452178_T01	CACACAGGGGCAGAGGGCGGTCGCGCACACCTTTCCCTTCCCCCCTCTCGTTCCCCTCTCCTTCCCATTAATATCTAGCCGCACCTTCCCTCTCTCACCTCCTCATCCTCCTCCAACTGTGAGCGTACGTTCCACGGCCGCCGCCATTAGTGTTGAGAGAGGGAGAGAAGCTACAGGGACCGGACGCCTCCTTCCTTGCTGACCGGCGAGCTTTATTTTCAGGCCCCTCGCTCGCTAGGGTTCCATCATCCCGCCCGCTGTTCCTTTTCGTCCATGGATCAGAACTTCGGGAACCTCGGGACCGGAGCCGGGAGCAGCGGCGGGTGCGGGGGCTCCAACTCCAACTCCAAGGCGGTGGCGGCGGTGTCGTCCTCGTCCTTCCTGCAGCTGCCGCTGTCG…	cdna|est|omrna|protein	good	2	236473321
6644	gb|TC301787	A_92_P005979	TC301787	GRMZM2G003944	0	129	828	394	1564	0	0.16	0.001	0.25	Os11g0175700	Similar to Transcription factor PCF3 (Fragment).	1e-11	LOC_Os11g07460	TCP family transcription factor, putative, expressed	2e-11		A_92_P005979	sense gene model	cDNA and EST results agree. B73 result agrees with cDNA result.	A	cDNA	60	1 of 1	4	204959929	204959870	4.09	yes	UTR	2	ATGGGAGTGATGATTAGCTGTGGGTCCGATTAAATCACAAAAGGATCAGACTGTCAATTC	1	227	144	TC301787	CTCCTCAGTCATCACCATCCTCTCCCTCCCTCTGACCTCCCCGCTTCTCTCTCCACCACGTCCCTCTCTCTTTCTCTTTCGCCTCCCAGCCCCACACCTCTGATCTCCACTCCCCACACCCACATCCGCGTCTGCCACGCACGTGCAACGGTGCACACACGCCGCCGCCGCCGCGTCCTCTTCCGCTCCGCTCCCCTCCGTCCAACGCCGTCGCTCGTGCTGCATGAAGGCGCACACCACGCGGCCGGGAGAGAGCAAGCGTAGCTAGCTAGCTCCGAAGGGATCGGAGGTTCTTTTGCTCAAGGAAGACAGAAGCACGACGAGGCATGGACGCGCCGTCGAGCAGCACGAGCACGAGCACCAACAGCAGCAGGAGCGCCTCCGAGCAGCAGCATCATC…	-	-	877 homologue to UP:Q8LP98_ORYSA (Q8LP98) Transcription factor PCF3 (Fragment), partial (12%)	GRMZM2G003944_T01	AATGGCAGTGGAAACGCTCCACCACCAGAAAATGAGAAAAAAAAAGGTTGGGAGGAAGAGAAGCAACGAGGTTAGGGTATGTAGCTATAGGTCCCTGCCAGCCAGAGCAATGGCTTTTGCTTAGGAAATTAACCCATGACATAACCCAACAACACCCCCAACCCCACCCCTCTTTCTCTCTCTCTCTCTCTCACTCTCCTCAGTCATCACCATCCTCTCCCTCCCTCTGACCTCCCCGCTTCTCTCTCCACCACGTCCCTCTCTCTTTCTCTTTCGCCTCCCAGCCCCACACCTCTGATCTCCACTCCCCACACCCACATCCGCGTCTGCCACGCACGTGCAACGGTGCACACACGCCGCCGCCGCCGCGTCCTCTTCCGCTCCGCTCCCCTCCGTCCA…	est|omrna|protein	good	4	204959815
33086	gb|TC298672	A_92_P030874	TC298672	GRMZM2G164229	3e-150	58	367	93	239	0	0.16	0.017	0.39	Os11g0704500	Metallothionein-like protein type 1.	2e-13	LOC_Os11g47809	metallothionein, putative, expressed	3e-13		A_92_P030874	gDNA	No valid cDNA / EST result. Allow B73 result.	C	gDNA	60	1 of 1	4	1076098	1076157	4.01	NA	NA	NA	CAAGAACAAAGTTAATTTGGATCGAGTAGTTCAATCCATTTGCGCGCTGTCCTTTTCAGC	1	72	129	TC298672	NA	NA	NA	744 homologue to UP:MT1_MAIZE (P30571) Metallothionein-like protein 1 (MT-1), complete	NA	NA	NA	NA	NA	NA
13789	gb|TC296349	A_92_P012709	TC296349	GRMZM2G041590	0	309	1946	1142	12335	0	0.16	0	0.1	Os08g0477500	Similar to patatin class 1.	9e-54	LOC_Os08g37250	patatin, putative, expressed	2e-40		A_92_P012709	sense gene model	cDNA and EST results agree. B73 result agrees with cDNA result.	A	cDNA	60	1 of 1	1	200269988	200270047	1.07	yes	CDS	1	AAGTGTTTCAAATTCAACATCAAGCTTGGTACTACGGTGGTGACGCTTGAGCTGCATCCG	1	185	134	TC296349	CGCAGCTCTTAAGTGCATAGCTTGCTTTGTGCCACCACCGTACCGTACCAAACAGATCAAATCAGAGATGGCAAGTCGTAGTAGCTCTGCAGAAGGTGCAGGCAGGACGTTGCCTGTCAATCTCAAGTTGATCACCGTGCTGAGCATCGATGGCGGCGGCATCAGAGGGATCATCCCGGCCACCATCCTCGCCTTCCTGGAAGCGAAGCTCCAGGAACTGGACGGGCCAGACGTTCGTATCGCGGACTACTTCGACGTCGTCGCCGGCACGAGCACCGGCGGTCTCCTGACGGCGATGCTCACGGCCCCGGACACGAACGAACGGCCGCTGTTCGCCGCCAAGGACCTGGCGCGGTTCTACATCCAGCACTCGCCCAAAATCTTCCGGCAGAAGAATGC…	-	-	1379 weakly similar to UP:Q9XE75_SORBI (Q9XE75) Patatin-like protein, partial (57%)	GRMZM5G814389_T01	CGCAGCTCTTAAGTGCATAGCTTGCTTTGTGCCACCACCGTACCGTACCAAACAGATCAAATCAGAGATGGCAAGTCGTAGTAGCTCTGCAGAAGGTGCAGGCAGGACGTTGCCTGTCAATCTCAAGTTGATCACCGTGCTGAGCATCGATGGCGGCGGCATCAGAGGGATCATCCCGGCCACCATCCTCGCCTTCCTGGAAGCGAAGCTCCAGGAACTGGACGGGCCAGACGCTCGTATCGCGGACTACTTCGACGTCGTCGCCGGCACGAGCACCGGCGGTCTCCTGACGGCGATGCTCACGGCCCCTGACACGAACGAACGGCCGCTGTTCGCCGCCAAGGACTTGGCGCGGTTCTACATCCAGCACTCGCCCAAAATCTTCCGGCAGAAGAATGC…	est	good	1	200266919
18327	gb|TC305840	A_92_P016950	TC305840	AC217293.3	0	383	2491	921	6117	0	0.15	0	0.17	Os12g0615100	Protein kinase, core domain containing protein. Hypothetical conserved gene.	1e-07	LOC_Os10g07556	wall-associated receptor kinase-like 22 precursor, putative, expressed	2e-11		A_92_P016950	sense gene model	No EST. cDNA result. B73 result agrees with cDNA result.	A	cDNA	60	1 of 1	2	231712777	231712718	2.09	yes	CDS	1	GAGGAAGATGGGTCGTTCATGAACGAGATCAGGTTCCAGTTCGAAGTCAGTCGTCACAAG	1	159	67	TC305840	NA	NA	NA	2450 similar to UP:Q53QC7_ORYSA (Q53QC7) Wall-associated protein kinase, partial (26%)	AC217293.3_FGT007	ATGTCATCACTCCTGTTGCGAGTGCTGCTCATCCAGCTTGCAGCAGTGGAGTGCCTCTCCGCCGCGATTCCAGGCTGCCTAACGCAATGTGGAGGCGTAGAGATACCCTATCCATTCGGCGTCGGCACCAACTGCTCCCGCAAAGGGTTCCGGATCAAGTGCATCAACGGCAGCGCGGGCGAGGAGATTCCAGTGCTGCTACCTACTACGCGCTACCAGAACATCCGGGTGCTGAACCTGTCCGTGTCGCCGTTGCCGGAGGCTCGAGTGCTTCTTCCGGTGGCATGGCAGTGCTTCAACGCCACCGGGGGCGTCACTGGGATCTACTCGGGAGATGTGGACTTCAACCCAGAGGGCGTATACCGCATCTCCAACACACAGAACGAGCTCTTCGTCCTC…	abinitio	good	2	231712004
9654	gb|TC313365	A_92_P008814	TC313365	GRMZM2G132958	0	482	4078	1111	4357	0	0.15	0.002	0.27	Os03g0710000	Protein of unknown function DUF292, eukaryotic domain containing protein. Protein of unknown function DUF292, eukaryotic domain containing protein.	6e-135	LOC_Os03g50210	DUF292 domain containing protein, expressed	1e-134		A_92_P008814	sense gene model	cDNA and EST results agree. B73 result agrees with cDNA result.	A	cDNA	60	1 of 1	1	267199597	267199656	1.09	yes	UTR	1	CGGCATCCAGATCGCAACGGAGGAGATGGTTTCTTCGTCTTGTCAATATATTGGCATGGA	1	210	73	TC313365	GCACGCCGTCAAACAGGGCTCGCCTCGGGGGACCGCGTGTTGCTAGCGAGCTCGGTGCTGCCGGCTGCCGCCCCAGTGCGAGGCGATGGGGAGGAGGCTGGACGTGCTGCTGGGGCGGACGACGAAGCAGACGGCGCGGCTCAAGTCGCTGCTGGGGCTGGCGGCGACGCGCCTCGGCGTGGTGCGGGGCCACCGCCAGGTGCGGTGCGGGCAGGCGCGCGGGGACGTGGAGCAGCTTCTCCGCCTCGGCCACGCGGACCGCGCGCTGGCCCGCGCCGAGCACGTCGTGCGGGAGCAGAACGCGCTCGACGTCCTCGCCGAGCTCGAGGCCTGCTGCAACCTCATCGCCGAGCGGGCCGCGCTCGTCGACCACGCGCACAGGGGGGAGTGCCCCGAGGA…	-	-	1411 Zea mays clone EL01N0525H10.d mRNA sequence	GRMZM2G132958_T02	GCAGCCAGGGCTCGCCTCGGGGGACCGCGTGTTGCTAGCGAGCTCGGTGCTGCCGGCTGCCGCCCCAGTGCGAGGCGATGGGGAGGAGGCTGGACGTGCTGCTGGGGCGGACGACGAAGCAGACGGCGCGGCTCAAGTCGCTGCTGGGGCTGGCGGCGACGCGCCTCGGCGTGGTGCGGGGCCACCGCCAGGTGCGGTGCGGGCAGGCGCGCGGGGACGTGGAGCAGCTTCTCCGCCTCGGCCACGCGGACCGCGCGCTGGCCCGCGCCGAGCACGTCGTGCGGGAGCAGAACGCGCTCGACGTCCTCGCCGAGCTCGAGGCCTGCTGCAACCTCATCGCCGAGCGGGCCGCGCTCGTCGACGACGCGCACAGGGGGGAGTGCCCCGAGGAGCTGCGGG…	cdna	good	1	267198374
3401	gb|BM079623	A_92_P002916	BM079623	GRMZM2G104484	2e-86	49	377	59	548	0	0.15	0	0.11	Os04g0176400	Similar to serine carboxypeptidase 1.	2e-06	LOC_Os04g09720	OsSCP22 - Putative Serine Carboxypeptidase homologue, expressed	4e-06		A_92_P002916	EST	EST result. No valid cDNA result. B73 result agrees with EST result.	B	EST	0	1 of 1	5	46109720	46109661	5.03	no info	(partially) outside gene model	1	CTGGCCAGCTCTCATGAATTTGAGGATCACGAAATTAACAAAGAACTAGTACAAATCCGT	1	246	170	BM079623	TTTTTTTTTTTTTTTTTTTTTTTAACCCATATGACAAGAAGCCACATGCAGCACAACGGTACTAAATAGTACCACTTTGATGGCTAGAAGAGCTGAAGGAGCTATAAAAAAAAAGTGGACCATATGTTCACTTTTCAACTCATACGTTCCTTGTCTTATAGATAAAATTTAATATTTGTTCTTATGTGTTTAATATCTTATATGTGGATCATATGTTCATTTTAATATTAAATTTATTTTTATATATAAATATCAAATTTGTGCTACGTCGCGGGGCACGGATTTGTACTAGTTCTTTGTTAATTTCGTGATCCTCAAATTCATGAGAGCTGGCCAGCTGCTGACGATGTCCATCGATCCAACATGGCCAGGCACTCTTTCGGCCTGTACTCCGGAGCT…	B73	MEST97-B09.T3 ISUM4-TN Zea mays cDNA clone MEST97-B09 3', mRNA sequence.	682 weakly similar to UP:Q53PA1_ORYSA (Q53PA1) Serine carboxypeptidase, partial (20%)	GRMZM2G104484_T01	ATGGGCGGCGCCTACTGCCGCCGCCGCTCGCCGCTCGAGCAGCAACTCCTCCCGGCAGTGCTGGTGCTGCTCGTCATCGTCGCCGCCAGCAGCAGCTTCTGGGGTGTGGCCGCCAAGGAGACGGGCCGGAATGTGATCACGCACATCAAGGGGTTCCGAGGCCCGCTGCCTTTCCATCTCGAGACAGGGTACGTGGAGGTGGACGACGAGAACGGAGCGCGTCTCTTCTACTACTTCATCGAGTCGGAGAGGAACCCGGCGGAGGACCCGCTCATCCTCTGGATCACCGGCGGCCCCGGATGCTCCGCACTCTCTGGACTCCTCTTCGAGATCGGCCCCCTCAAGTTCGATGTGGCGGGGTACACGGAAGGGACGTTCCCGCGTTTGGTCTACTTCGAG…	protein	no_stop	5	46109710
27070	gb|TC314031	A_92_P025193	TC314031	GRMZM2G117164	0	41	385	78	442	0	0.15	0	0.18	Os02g0649300	Similar to Short highly repeated, interspersed DNA (Fragment).	2e-125	LOC_Os02g43330	homeobox associated leucine zipper, putative, expressed	3e-125		A_92_P025193	sense gene model	cDNA and EST results agree. B73 result agrees with cDNA result.	A	cDNA	60	1 of 1	5	190476345	190476286	5.05	yes	UTR	1	ATATAGCTAGCTAGCCCCAACTAGCTACCGAGCCAGTTGATCCGGGGAGGGATCGACGGG	1	107	92	TC314031	CACAAACACAGCTAGCCGGCGCTGCCAGGTTGGCTTTGGCGAGCAACGACGACGACGACGGCGCTCAGGACTCAGGTGCTTTCGGTTCAGGCGGAGGAGGGCATGGAGCGCGGCGACTGCCAGTTCACGGTGGTGCCGCCGCGGCAGTACGACGAGGCCCAGTTCATGCACCAGCTGATGGTGGCCGGCGACCAGCAGGACCCCGCGGGCGCGGGGCGGGGAGCTGCCGCCGCCGGCGGGGAGAGGAAGCGGCGGTTCACGGAGGAGCAGGTGCGGTCGCTGGAGACGACGTTCCACGCGCGGCGCGCCAAGCTGGAGCCCCGGGAGAAGGCGGAGCTGGCGCGGGAGCTTGGCCTGCAGCCGCGCCAGGTGGCCATCTGGTTCCAGAATAAGCGTGCG…	-	-	1116 similar to UP:Q84PC3_ORYSA (Q84PC3) Homeodomain leucine zipper protein-like protein (Fragment), partial (41%)	GRMZM2G117164_T01	CCAGCCACTCCACTTGCTACTACTACACACAAACACAGCTAGCCGGCGCTGCCAGGTTGGCTTTGGCGAGCAACGACGACGACGACGGCGCTCAGGACTCAGGTGCTTTCGGTTCAGGCGGAGGAGGGCATGGAGCGCGGCGACTGCCAGTTCACGGTGGTGCCGCCGCGGCAGTACGACGAGGCCCAGTTCATGCACCAGCTGATGGTGGCCGGCGACCAGCAGGACCCCGCGGGCGCGGGGCGGGGAGCTGCCGCCGCCGGCGGGGAGAGGAAGCGGCGGTTCACGGAGGAGCAGGTGCGGTCGCTGGAGACGACGTTCCACGCGCGGCGCGCCAAGCTGGAGCCCCGGGAGAAGGCGGAGCTGGCGCGGGAGCTTGGCCTGCAGCCGCGCCAGGTG…	cdna|est|omrna|protein	good	5	190475667
12781	gb|TC290016	A_92_P011753	TC290016	GRMZM2G005117	0	113	776	210	806	0	0.15	0.002	0.28	Os03g0637900	Conserved hypothetical protein.	3e-47	LOC_Os03g43684	KIP1, putative, expressed	5e-47		A_92_P011753	sense gene model	No EST. cDNA result. B73 result agrees with cDNA result.	A	cDNA	60	1 of 1	1	253019490	253019549	1.09	yes	CDS	2	CAGTCCAGCATCCAAGAACTTAAAACGAACGCCGAAACATCCGAAGAGGTAGAGCTCGGG	1	191	110	TC290016	NA	NA	NA	1118 unknown	GRMZM2G355771_T01	CTGCTGTTAGATTGTGATTTCTTCTTGCTGCTTTCGCCCTTCACTGTTGCTGGAATTACAGAAGATCAGGCTCTTTCTTTGTCAGAAGTTAGGAACATTGCTTCTCTTTGGCTTCTGGTAATATGGCAGCGACGTCGCCAAACAACATAAGGCGCAAGTACTCGTGGTGGTGGGACAGTCATATCTGCCCAAAAAACTCGAAATGGTTGCAAGAAAATCTTTCAGATATGGATAGTAAAATTAAGCTGATGATCAAGATCATTGAAGAAGATGCTGAATCATTTGCAAAAAGAGCTGAAATGTACTACCGACGGCGGCCTGAGCTGATGACCTTACTTGAGGAGCTGTACCGTGCATACCGAGCTTTAGCAGAAAGATATGACCATGCGGCAGGAGAAC…	est|omrna|protein	no_stop	1	253013475
27696	gb|CF054337	A_92_P025776	CF054337	GRMZM2G058948	2e-70	62	514	73	662	0	0.15	0	0.14	Os04g0682800	Cation/H+ exchanger domain containing protein. Similar to H0124B04.17 protein. Non-protein coding transcript. Similar to H0124B04.17 protein.	3e-113	LOC_Os04g58620	potasium efflux antiporter protein, putative, expressed	5e-113		A_92_P025776	ambiguous	cDNA and EST results agree. B73 result agrees with cDNA result.	A	cDNA	60	1 of 2	2	938502	938561	2	yes	CDS	1	GCTGGTGTCCTCATTGGTCCATATGGGCTCTCCATCATCCGTAATGTGCATGGGACAAAG	1	104	29	CF054337	TAGCGTGGTCGCGGCCGAGGTACTTTCACCACGCTCTTGCAATACTTGCAAGACAACAGCCGTGGATGACAGAGCCAAGCCACTCCCAACAACAATTGCTGCTGGTCCTGGTAGCACAGCAAAACGATGAGCTATCACACCAACAGCTGCAGTAGTAGCTAGCACCTGAGCAGATCCCAAGCCGAAGACATACTTCTTCATCGAACTTAGCCTTTCCACAGAAAGCTCAAGTCCAATGTTAAACAGTAAGAACACAACTCCGAATTCCGCAATTGCCTTTGTCCCATGCACATTACGGATGATGGAGAGCCCATATGGACCAATGAGGACACCAGCAGCAAGATATCCAAGAACAGGACTGCCTCCAGGTATTTTCTGAAATAATGGTACCTAGAGGAT…	F2	QCN28a12.yg QCN Zea mays cDNA clone QCN28a12, mRNA sequence.	539 similar to UP:Q9LQ76_ARATH (Q9LQ76) T1N6.21 protein, partial (20%)	GRMZM2G058948_T01	ATGGATTTGTCCAGGCTCGCCTCCGTCGCCGGGCCCAGCCGCGCGGCCCCGCGGGCGGGCCTGCAGATCGGCGCCGCCGGGAATGGCTTCCGCGTCTGCTCCCTGCGGCACCGCGGCGCCGGGAACGGGCGCCTCACGTCCGCCGCCGCCCTCCTCCGCGGCAGCAGCGGGCTCTTCTACCTGGCTCCCGCGCGCGGGGGCCCTCCCCGTCTCCGCGCCAGAGGGCGGCCGCGGTGCCAGGGCAGCGACTCGTTGGCCTACGTCGACGGCCCCTTGGAGGCCGCCAAGGGCTCCGGCGAGGTCTACGACGACGATGCCACCAGCTCGGGGCCCGACGACGACGACAATGACAAGGGCCCCGCCGACGTGGACGGTCTCCGGGAGATGCTGCAGAGGTGC…	abinitio|est|omrna|protein	good	2	936008
27696	gb|CF054337	A_92_P025776	CF054337	GRMZM2G058948	2e-70	62	514	73	662	0	0.15	0	0.14	Os04g0682800	Cation/H+ exchanger domain containing protein. Similar to H0124B04.17 protein. Non-protein coding transcript. Similar to H0124B04.17 protein.	3e-113	LOC_Os04g58620	potasium efflux antiporter protein, putative, expressed	5e-113		A_92_P025776	ambiguous	cDNA and EST results agree. B73 result agrees with cDNA result.	A	cDNA	58	2 of 2	10	148581360	148581301	10.07	yes	CDS	1	GCTGGTGTCCTCATTGGTCCATATGGGCTCTCCATCATCCGTAATGTGCATGGGACAAAG	1	104	29	CF054337	TAGCGTGGTCGCGGCCGAGGTACTTTCACCACGCTCTTGCAATACTTGCAAGACAACAGCCGTGGATGACAGAGCCAAGCCACTCCCAACAACAATTGCTGCTGGTCCTGGTAGCACAGCAAAACGATGAGCTATCACACCAACAGCTGCAGTAGTAGCTAGCACCTGAGCAGATCCCAAGCCGAAGACATACTTCTTCATCGAACTTAGCCTTTCCACAGAAAGCTCAAGTCCAATGTTAAACAGTAAGAACACAACTCCGAATTCCGCAATTGCCTTTGTCCCATGCACATTACGGATGATGGAGAGCCCATATGGACCAATGAGGACACCAGCAGCAAGATATCCAAGAACAGGACTGCCTCCAGGTATTTTCTGAAATAATGGTACCTAGAGGAT…	F2	QCN28a12.yg QCN Zea mays cDNA clone QCN28a12, mRNA sequence.	539 similar to UP:Q9LQ76_ARATH (Q9LQ76) T1N6.21 protein, partial (20%)	GRMZM2G093643_T01	GCTAGTGGCAGGTGGCAGCGAGTGAGAAGGTGAGCTCGCCTCCCTCGCGCCTCCCATTCCCCCCTCGCGCAGTCCTATCGTAGGAATGGGATGAGGCCGGGGCCCCTCCCTCCTTCCTCCTCGGCGCTTCTCCCGTGACAAGCCTCCATTCTCCAGATAGGGGAGGATGGATTTGTCCAGGTTCGCCTCCGGCGTCGGGCCCAGCCGCGTGGCCCCGCGGGCGGGCCTGCAGATCGGCGCCGCCGAGAATGGCTTCCGGGCCTGCTCCCTGCGGCGAGCACGGCACCGCGGCGGCGGGAACGGGAACCTCACGGCCGCCGCGTCCACCCTCCGCGGCCGCGGCGGGCTCTTCTACCTGGCTCCCACGCGCCGGAGTCATCCCAGTCTCCGGCTCTTCTA…	cdna|est|omrna|protein	good	10	148572678
25709	gb|TC294099	A_92_P023911	TC294099	GRMZM2G078959	0	85	958	652	24546	0	0.15	0	0.03	Os09g0307300	Targeting for Xklp2 family protein. Similar to Microtubule-associated protein.	1e-76	LOC_Os09g13650	microtubule-associated protein, putative, expressed	4e-96		A_92_P023911	sense gene model	No EST. cDNA result. B73 result agrees with cDNA result.	A	cDNA	60	1 of 1	2	173943957	173943898	2.07	yes	UTR	2	ACACACATGTGCCTCCCTACACTACAGTAACCGGAAACAAGCCGAGTGTCTGAAGCTACA	1	115	94	TC294099	NA	NA	NA	796 similar to PRF:NP_974857.1:42573521:NP_974857 Expressed protein (Arabidopsis thaliana), partial (53%)	GRMZM2G078959_T01	ATTGTCATTGTGTGATACCTGCTACCACCGGCCACCAGCTCTATAAATTGGTGCAACTATTGGCTGCCCCCATCATATCGATCAGCTCTTGCAACCTTATCTCCATTGCATTGCATTGCATTAGTAGAGGGAGATCCATGGCCAGAGAAATGGAGAAGGCAAAGAAGGCCGCATCTTCCCCTAAGAGCTCAACAATTAGTACTGGTCCCAAGAGCCCGGTGAGGAATGGAGGAGGATCGTCTCCCCCTCATAAGAAAAACACTACTACTACCGAGGCACGTGGACGGAAACATGAGCAGCAAAACGTTCGAAAAGGAGGAGACACGTTGTCTCATGACGAGAGCAAACCACGCCGTTCCTCATCAACTGCGGCACAAACCTCACCCAAGAGATCACCGA…	cdna|est|omrna|protein	good	2	173942703
6007	gb|TC302613	A_92_P005371	TC302613	GRMZM2G158252	0	156	1120	285	1333	0	0.15	0	0.2	Os10g0362300	Similar to Histidine kinase 3. Similar to histidine kinase 3.	0	LOC_Os10g21810	histidine kinase, putative, expressed	0		A_92_P005371	sense gene model	cDNA and EST results agree. B73 result agrees with cDNA result.	A	cDNA	60	1 of 1	5	38809131	38809190	5.03	yes	UTR	3	CAGGAGGATACAATTGTATCACCAAGTCAGGCACACAGTTTCAAGGTGACTTTGTTCTGA	1	231	58	TC302613	AAAGTTGGACAGAGTGGGCTCTTGGATCACCGTTCACCGGTCCCCGACCCACCGGCGTGCCACTGCAGGAGGGGGCAATCATTCGCGCCGCGGCAGTAGCCAACCTCCTCCGTTCTTGGATTGGCTCACAGCGTGCGGCCGTGCGGGCCCCTCCAACCGAGCAACAAGCCAAGCAAGAACACCCACTCCCCTCTCTCCGGCCTCCGCATGCGATTGCTGGCTCGGTGACGCGCTGCTGGCCTATCTCAAATCCTCAACTTACTTGCCTCCTCGGTTCTTTCTTGTGCTTCATGTGGCTCCTGCAACTCGCTGCAGCACCACTTGCGCTGTGTCGCCACGCGCTGTTTCTTGAGCCTCTTTGGTAGCTTTAGTGGTTGAAGCGAGGTCTGCTCACCCGAT…	-	-	4164 UP:Q75WE8_MAIZE (Q75WE8) Histidine kinase 3, complete	GRMZM2G158252_T01	ATGGTTCCGAACGGAGCAGGGGAATGCGGCGGCGGCTGCCGGCGAGGGAAAGCAGCGCACGCCGGTGTCGGCGCTGTGGCTGGTTTCTTCTTATGTCTCTTGATGGTCTGGGCAGTTGGTGGGTCTGAAAGATCAGGTTGTGGCCGGGTGGCTGAGCACCACGGGGTGGTACGGGTGGGGCAGTTCAACCTCAGCAGGAGCCAGCTGCAGGCGTTGGTGTTCCTCCTCTCATCGACACATAAAGAATGTATGGTAAATTCTGGAATGGTCCATGATGGGAATCAAGTCAATGGTGCGTCTTTTATCCCAGATATTCGTTGCATTCGAGATAGGATATATGATGGAAAACAGAATTGGTTGAAGGATGCAATTCTTCAAGAATCTTGCACAGCACAAGAT…	est|protein	good	5	38752228
29214	gb|TC283930	A_92_P027208	TC283930	GRMZM2G310453	0	272	1860	885	4208	0	0.15	0	0.2	.	.	.	.	.	.		A_92_P027208	sense gene model	cDNA and EST results agree. B73 result agrees with cDNA result.	A	cDNA	60	1 of 1	10	84160060	84160119	10.03	yes	UTR	3	ATACATGTAGTACACACTGGCACACATGAGAAAATTAAAGGTAGCAGCTAGAGAGTCTTG	1	95	53	TC283930	GTCCATCCACCGACGACGATGCTGGGCGCCGCCGCAGCTCTACGGCGGAGTGCAGTAGTGGCGCTGGAGTGGGAGCCTCGTCGTCATGCCTGGCGCCACCGGTGCTCGTCGACCCGCCAGTGGTGGTGGTGTCGAGAAGGTTGAGCCTCAGGGAGGGCTGGAGGAGGAAGAAGGTCCTGCACGATGAGTCCTTGGAGGATACTGCCACGTCTCCTATCAGTAGCCCTAAGTTGATTGAGTTGAGGGATCCCGACGACGCGACCCACCACCAGACGAAAACGAGTTGCTGTGCTGAGATTTCGCGTTCTAAGCGGAAGAACAGTACAGGCGGTGATGTAAACAACGGGGCAAACACAAGAACAGACACGGCGGCGGTCAAGGAAGACAGTGCAGCATATA…	-	-	832 unknown	GRMZM2G310453_T01	CCGCCCCACCACCTGCGCGCCTTTTGCTTCCTCAACCCCTCATCATGGACATGGAGGAGGATCCAGCAGGCGGCGAAGACCTCTCTTCCACGGCCGCCAGCGGCCACTCCTGCTCCGGTGACGACGGCGAGGAGAGTGGCTGGACGTCCTACATCGACTACTTCATGGAGACGCAGCAGCGACGACGACGCAAGCAGGGGGACGTGAGCCGTGCTGCTGCTGGTGATGGTCCATCCACCGACGACGATGCTGGGCGCCGCCGCAGCTCTACGGCGGAGTGCAGTAGTGGCGCTGGAGTGGGAGCCTCGTCGTCATGCCTGGCGCCACCGGTGCTCGTCGACCCGCCAGTAGTGGTGGTGTCGAGAAGGTTGAGCCTCAGGGAGGGCTGGAGGAGGAAGA…	est|protein	good	10	84158573
18760	gb|TC302171	A_92_P017360	TC302171	GRMZM2G371793	0	259	1870	896	22921	0	0.14	0	0.04	Os05g0192100	Acid phosphatase (Class B) family protein.	3e-89	LOC_Os05g10370	acid phosphatase, putative, expressed	6e-89		A_92_P017360	no result	No valid cDNA / EST result. No valid B73 result.	D	no result	NA	NA	NA	NA	NA	NA	NA	NA	NA	ACGAGACGTCCCTCTCCAATCTCCCCTACTATGCCACCCACGGCTTCGGCACTAAGCTAT	1	156	52	TC302171	NA	NA	NA	848 weakly similar to GB:AAV31208.1:54287464:AC148611 unknow protein (Oryza sativa (japonica cultivar-group)), partial (72%)	NA	NA	NA	NA	NA	NA
34124	gb|TC309758	A_92_P031846	TC309758	GRMZM2G031628	0	63	455	120	903	0	0.14	0	0.17	Os04g0513900	Glycoside hydrolase, family 1 protein.	4e-33	LOC_Os04g43410	Os4bglu18 - monolignol beta-glucoside homologue, expressed	7e-33		A_92_P031846	ambiguous	cDNA and EST results agree. B73 result agrees with cDNA result.	A	cDNA	59	1 of 2	10	130299231	130299172	10.05	yes	UTR	1	TGTATGAATTTATTGATCCTTAATAAAGGGGGCCACTCCAGTTGCCATCTCCGACGTCCA	1	66	93	TC309758	GGCTACGGGCTGGACTTCATCGGCATCAACCACTACACGACGCTGTACGCCAGGGACTGCATGATCTCGCCAGGTTATTGCCCGTCGGGGCAGGAGTTCCACCAATCGCTGGCGGCCTACACGGGAGAAAGAGACGGGATTCCCATCGGACCTCCGACAGCGATGCCGACGTTTTACGTCGTTCCTGACGGGATAGAGAAGATGGTCACCTACATCATGAACAGATACAGCAATCTCCCCATGTTCATAACCGAAAATGGCTACGCACAAGGTGGGGATGGTTATACTACCCGTGCCGAGGACTGGCTTGACGACCAGGGCAGGATACAGTACCTCGAGGGCTACCTCGCCAAACTCGCCAAAGTCATCAGTGACGGCGCCGATGTCCGTGGCTACTTC…	-	-	849 similar to PRF:NP_193907.2:22328863:NP_193907 glycosyl hydrolase family 1 protein (Arabidopsis thaliana), partial (13%)	GRMZM2G031628_T01	GGCTACGCACAAGGTGGGGATGGTTATACTACCCGTGCCGAGGACTCGCTTGACGACCAGGGCAGGATACGGTACCTCGAGGGCTACCTCGCAAAACTCGCCAAAGTCATCAGTGACGGCGCCGATGTCCGTGGCTACTTCATCTGGTATCTCATTGACAATTTCGAGTGGCTATATGGGTACACCCTCCGCTTCGGCCTTCACTACGTTGACTACCAAACGCAGGAGAGAAAGCCCAAGTCGTTGGCGCTGTGGTACAAACGGTTCCTCCAGAGTTCACTTGAAGCTCAATAGATGAATAGAGAGAGGATGCCTTGTTCGAAGTACAGGCACACAGCATGAGCTTGTGAGTGTGACGACTGAACATGCTGCTTCTTCAATTCAGAAAATGAAGGGCGT…	est|omrna|protein	no_start	10	130299046
34124	gb|TC309758	A_92_P031846	TC309758	GRMZM2G031628	0	63	455	120	903	0	0.14	0	0.17	Os04g0513900	Glycoside hydrolase, family 1 protein.	4e-33	LOC_Os04g43410	Os4bglu18 - monolignol beta-glucoside homologue, expressed	7e-33		A_92_P031846	ambiguous	cDNA and EST results agree. B73 result agrees with cDNA result.	A	cDNA	56	2 of 2	10	130301233	130301176	10.05	yes	UTR	2	TGTATGAATTTATTGATCCTTAATAAAGGGGGCCACTCCAGTTGCCATCTCCGACGTCCA	1	66	93	TC309758	GGCTACGGGCTGGACTTCATCGGCATCAACCACTACACGACGCTGTACGCCAGGGACTGCATGATCTCGCCAGGTTATTGCCCGTCGGGGCAGGAGTTCCACCAATCGCTGGCGGCCTACACGGGAGAAAGAGACGGGATTCCCATCGGACCTCCGACAGCGATGCCGACGTTTTACGTCGTTCCTGACGGGATAGAGAAGATGGTCACCTACATCATGAACAGATACAGCAATCTCCCCATGTTCATAACCGAAAATGGCTACGCACAAGGTGGGGATGGTTATACTACCCGTGCCGAGGACTGGCTTGACGACCAGGGCAGGATACAGTACCTCGAGGGCTACCTCGCCAAACTCGCCAAAGTCATCAGTGACGGCGCCGATGTCCGTGGCTACTTC…	-	-	849 similar to PRF:NP_193907.2:22328863:NP_193907 glycosyl hydrolase family 1 protein (Arabidopsis thaliana), partial (13%)	GRMZM2G031660_T01	GAAAACCAGCGCGGCGAGCAGATATCCCACGAGAAAGCCCTCGACCCCTTCAATTCTCCAGCAAACTAGTCACCGGCGTGTGCACTGGTGCAGTGCACGCACGACGCCGGCAGCATGGCGGGCAGGGCCAGGGCACGGCGGTTCGTGCTCGCCGGCGCTCTGATGATCGCCTGGCTCCTCTGTCTTCTCCCACGGGCCACGGCGGCGGCCGTCCGCAGGAGCGACTTCCCGCCGTCGTTCCTCTTCGGCACCGCCACCTCCTCGTACCAGATCGAAGGCGCGTACCTCGAGGGCAACAAGAGCTTGAGCAACTGGGATGTCTTCAGCCACGTACCAGGAAGAATCGAAGACGGAAGCACCGGAGATGTCGCGGATGATCACTATCATCGTTACGAGGAT…	cdna|est|omrna|protein	good	10	130301051
20515	gb|TC289692	A_92_P019013	TC289692	GRMZM2G049424	0	2903	19230	4666	18996	0	0.14	0.001	0.27	Os10g0317900	Similar to Flavonoid 3'-monooxygenase (EC 1.14.13.21) (Flavonoid 3'-hydroxylase) (Cytochrome P450 75B2). Similar to Flavonoid 3-monooxygenase. Non-protein coding transcript.	7e-23	LOC_Os10g16974	cytochrome P450, putative, expressed	1e-22		A_92_P019013	ambiguous	cDNA and EST results agree. B73 result agrees with cDNA result.	A	cDNA	60	1 of 4	8	116208324	116208383	8.04	no	CDS	1	TCAAGGGCCTCAGCTTGGCTGTATCAAGCACGTACAATGGCGTGAAAGACGACGTGTGTA	1	146	111	TC289692	CGAGATCATTGCAGGTTATAGGGAGGCCAGGNGGGTTGCGGCAGACGGAGAGGAGAGCAAGGATTTGCTTGGCTTGCTGCTGTCGATGGTTGACGAGCGGCCGTTCGACAGCGGGGAAGAAGTCAGGATCACCGAAACCGATGTCAAGGCACTCATTTTGAACCTGTTCGTGGCAGGGACCGACACGACGTCGACCATAGTGGAGTGGTCTCTCGCAGAGCTGATCCGCCCCCCGGAAATCCTGAGGCAAGCGCAGGAGGAGATGGACGCGGTGGCCGGGCGCGGGAGGCTGGTCACGGAGTCGGACCTCCGAAGCCTCACCTTCTTCAACGCGGTCATCAAGGAGACGTTCCGCCTGCACCCGTCGACGCCGCTCTCCCTACCGCGCATGGCCGCCGA…	-	-	1064 similar to UP:Q4JEG2_SORBI (Q4JEG2) Flavonoid 3 -hydroxylase, partial (44%)	GRMZM5G853657_T01	ATGCATGTGGATTGTGAGTTTATATTGATCCACATGAAAGGTGCATGGTTACAAGCCAGAAGCGTAATCATGTCAAAATATAAAAATTCGTTACAGATATTAGCCATAGCAAGAACATTTACTAGTGTTTACAAAAGTCAACAAAGTGAACAACAATACATACACACGTCGTCTTTCACGCCATTGTACGTGCTTGATACAGCCAAGCTGAGGCCCTTGAGCGAGCCTTCCTATGCGATCTCATACGCCGACGGCAGCAGCCTGGGTACTGGACGAGCCACTAACGGAACAGCCCGCTGCAGCAGGAGGGTGAAGGCCTCCTCCATGTTCAGCTTGTCCGGCGTCTGCCCTGCCGGCAACTCCCAGTCGAACGCGTGCACCAGGGTGGCGCTGGTGAGC…	protein	good	8	116207926
20515	gb|TC289692	A_92_P019013	TC289692	GRMZM2G049424	0	2903	19230	4666	18996	0	0.14	0.001	0.27	Os10g0317900	Similar to Flavonoid 3'-monooxygenase (EC 1.14.13.21) (Flavonoid 3'-hydroxylase) (Cytochrome P450 75B2). Similar to Flavonoid 3-monooxygenase. Non-protein coding transcript.	7e-23	LOC_Os10g16974	cytochrome P450, putative, expressed	1e-22		A_92_P019013	ambiguous	cDNA and EST results agree. B73 result agrees with cDNA result.	A	cDNA	60	2 of 4	8	116208324	116208383	8.04	yes	UTR	2	TCAAGGGCCTCAGCTTGGCTGTATCAAGCACGTACAATGGCGTGAAAGACGACGTGTGTA	1	146	111	TC289692	CGAGATCATTGCAGGTTATAGGGAGGCCAGGNGGGTTGCGGCAGACGGAGAGGAGAGCAAGGATTTGCTTGGCTTGCTGCTGTCGATGGTTGACGAGCGGCCGTTCGACAGCGGGGAAGAAGTCAGGATCACCGAAACCGATGTCAAGGCACTCATTTTGAACCTGTTCGTGGCAGGGACCGACACGACGTCGACCATAGTGGAGTGGTCTCTCGCAGAGCTGATCCGCCCCCCGGAAATCCTGAGGCAAGCGCAGGAGGAGATGGACGCGGTGGCCGGGCGCGGGAGGCTGGTCACGGAGTCGGACCTCCGAAGCCTCACCTTCTTCAACGCGGTCATCAAGGAGACGTTCCGCCTGCACCCGTCGACGCCGCTCTCCCTACCGCGCATGGCCGCCGA…	-	-	1064 similar to UP:Q4JEG2_SORBI (Q4JEG2) Flavonoid 3 -hydroxylase, partial (44%)	GRMZM2G160763_T01	ACCAATCATTCTTCTTCTCCACTATATCCATGTCCATGCCATGCCAATGCGCAAGCCTTTATTTCTCGCACTGCACCTGCACGCAACAGAGACGTACTCATTCAGGCGATCGAATCCATGGAGCTCTTCGTCACTACACCTGACCTCCCAACCCCGCTGCTGCTCTCCACCTTAACGATAGTGTCCGTGGTCGTATGCTATGTCCTCTTCTGGAAGCAGCAGGCGGCGGCGAGGCGAGCGCCGCTGCCGCCCGGGCCGAGGGGCTGGCCCGTGCTGGGCAACCTACCGCAGCTGGGCGGGAAGACTCACCAGACGCTGCACGAGATGACCAAGGTGTACGGCCCACTGCTGCGGCTGCGGTTCGGCAGCTCCACCGTGGTGGTGGCCGGGTCGGCGGCC…	cdna|est|omrna|protein	good	8	116203880
20515	gb|TC289692	A_92_P019013	TC289692	GRMZM2G049424	0	2903	19230	4666	18996	0	0.14	0.001	0.27	Os10g0317900	Similar to Flavonoid 3'-monooxygenase (EC 1.14.13.21) (Flavonoid 3'-hydroxylase) (Cytochrome P450 75B2). Similar to Flavonoid 3-monooxygenase. Non-protein coding transcript.	7e-23	LOC_Os10g16974	cytochrome P450, putative, expressed	1e-22		A_92_P019013	ambiguous	cDNA and EST results agree. B73 result agrees with cDNA result.	A	cDNA	60	3 of 4	4	140890746	140890687	4.05	no	CDS	1	TCAAGGGCCTCAGCTTGGCTGTATCAAGCACGTACAATGGCGTGAAAGACGACGTGTGTA	1	146	111	TC289692	CGAGATCATTGCAGGTTATAGGGAGGCCAGGNGGGTTGCGGCAGACGGAGAGGAGAGCAAGGATTTGCTTGGCTTGCTGCTGTCGATGGTTGACGAGCGGCCGTTCGACAGCGGGGAAGAAGTCAGGATCACCGAAACCGATGTCAAGGCACTCATTTTGAACCTGTTCGTGGCAGGGACCGACACGACGTCGACCATAGTGGAGTGGTCTCTCGCAGAGCTGATCCGCCCCCCGGAAATCCTGAGGCAAGCGCAGGAGGAGATGGACGCGGTGGCCGGGCGCGGGAGGCTGGTCACGGAGTCGGACCTCCGAAGCCTCACCTTCTTCAACGCGGTCATCAAGGAGACGTTCCGCCTGCACCCGTCGACGCCGCTCTCCCTACCGCGCATGGCCGCCGA…	-	-	1064 similar to UP:Q4JEG2_SORBI (Q4JEG2) Flavonoid 3 -hydroxylase, partial (44%)	GRMZM5G856732_T01	ATGCATGTGGATTGTGAGTTTATATTGATCCACATGAAAGGTGCATGGTTACAAGCCAGAAGCGTAATCATGTCAAAATATAAAAATTCGTTACAGATATTAGCCATAGCAAGAACATTTACTAGTGTTTACAAAAGTCAACAAAGTGAACAACAATACATACACACGTCGTCTTTCACGCCATTGTACGTGCTTGATACAGCCAAGCTGAGGCCCTTGAGCGAGCCTTCCTATGCGATCTCATACGCCGACGGCAGCAGCCTGGGTACTGGACGAGCCACTAACGGAACAGCCCGCTGCAGCAGGAGGGTGAAGGCCTCCTCCATGTTCAGCTTGTCCGGCGTCTGCCCTGCCGGCAACTCCCAGTCGAACGCGTGCACCAGGGTGGCGCTGGTGAGC…	protein	good	4	140890527
20515	gb|TC289692	A_92_P019013	TC289692	GRMZM2G049424	0	2903	19230	4666	18996	0	0.14	0.001	0.27	Os10g0317900	Similar to Flavonoid 3'-monooxygenase (EC 1.14.13.21) (Flavonoid 3'-hydroxylase) (Cytochrome P450 75B2). Similar to Flavonoid 3-monooxygenase. Non-protein coding transcript.	7e-23	LOC_Os10g16974	cytochrome P450, putative, expressed	1e-22		A_92_P019013	ambiguous	cDNA and EST results agree. B73 result agrees with cDNA result.	A	cDNA	60	4 of 4	4	140890746	140890687	4.05	yes	UTR	2	TCAAGGGCCTCAGCTTGGCTGTATCAAGCACGTACAATGGCGTGAAAGACGACGTGTGTA	1	146	111	TC289692	CGAGATCATTGCAGGTTATAGGGAGGCCAGGNGGGTTGCGGCAGACGGAGAGGAGAGCAAGGATTTGCTTGGCTTGCTGCTGTCGATGGTTGACGAGCGGCCGTTCGACAGCGGGGAAGAAGTCAGGATCACCGAAACCGATGTCAAGGCACTCATTTTGAACCTGTTCGTGGCAGGGACCGACACGACGTCGACCATAGTGGAGTGGTCTCTCGCAGAGCTGATCCGCCCCCCGGAAATCCTGAGGCAAGCGCAGGAGGAGATGGACGCGGTGGCCGGGCGCGGGAGGCTGGTCACGGAGTCGGACCTCCGAAGCCTCACCTTCTTCAACGCGGTCATCAAGGAGACGTTCCGCCTGCACCCGTCGACGCCGCTCTCCCTACCGCGCATGGCCGCCGA…	-	-	1064 similar to UP:Q4JEG2_SORBI (Q4JEG2) Flavonoid 3 -hydroxylase, partial (44%)	GRMZM2G049424_T01	ACCAATCATTCTTCTTCTCCACTATATCCATGTCCATGCCATGCCAATGCGCAAGCCTTTATTTCTCGCACTGCACCTGCACGCAACAGAGACGTACTCATTCAGGCGATCGAATCCATGGAGCTCTTCGTCACTACACCTGACCTCCCAACCCCGCTGCTGCTCTCCACCTTAACGATAGTGTCCGTGGTCGTATGCTATGTCCTCTTCTGGAAGCAGCAGGCGGCGGCGAGGCGAGCGCCGCTGCCGCCCGGGCCGAGGGGCTGGCCCGTGCTGGGCAACCTACCGCAGCTGGGCGGGAAGACTCACCAGACGCTGCACGAGATGACCAAGGTGTACGGCCCACTGCTGCGGCTGCGGTTCGGCAGCTCCACCGTGGTGGTGGCCGGGTCGGCGGCC…	cdna|est|omrna|protein	good	4	140890485
10586	gb|TC312240	A_92_P009689	TC312240	GRMZM2G128248	0	149	1103	495	9825	0	0.14	0	0.06	Os01g0875700	Heat shock protein DnaJ family protein.	6e-95	LOC_Os01g65480	dnaJ domain containing protein, expressed	1e-94		A_92_P009689	sense gene model	No EST. cDNA result. B73 result agrees with cDNA result.	A	cDNA	60	1 of 1	8	165594916	165594857	8.06	yes	UTR	1	CTTGTGTAGTTGTGTACCTGCCTGCATACATAGGGTATTAGGGATGGTAGCTGTGGGTAT	1	204	80	TC312240	NA	NA	NA	1390 weakly similar to UP:Q49TV0_LILLO (Q49TV0) Pollen-specific DnaJ-like protein, partial (60%)	GRMZM2G128248_T01	AGTCCTCTAATCCTCTCTCGCTCGCTCTCTAGTCTCTTTTCTTCTCTGGTCTCGCGTTCTCCCTCCTCTGTTCGCCGCTTTATACCGCCCGCCCGCCCACCAGAACGACATACATCCTCCTCCCCCGTCCCCTCCAATGGGGAACCCGCCGGAGCTGTACCACAAGATCCTCAACATCCCCAAGGACACCTCTCCGCAGGAACTCCGCGCCGCGTACAAGAGCCTCGTCAAGAAATGGCACCCCGACAAGCACCCGCCGTCGTCCAGGCCGGAGGCCGAGGCGCGCTTCAAGGCCATCAGCGAGGCCTACGAGGCGCTCCTGGACCAGCAAGAGAACAGGGCCGTGTTCGGGCCGTGCAACGGCGACCGGGCGGGTGGAGGCGCCGGGGCGCGCGTGGA…	est	good	8	165594730
805	gb|TC295871	A_92_P000611	TC295871	GRMZM2G097967	0	326	1979	368	4411	0	0.14	0	0.08	Os07g0107366	Hypothetical gene.	2e-23	LOC_Os07g01660	dirigent, putative, expressed	3e-23		A_92_P000611	sense gene model	No EST. cDNA result. B73 result agrees with cDNA result.	A	cDNA	60	1 of 1	2	235348518	235348459	2.1	yes	UTR	1	CATTGCTTCTGCTAGTGGTCATTCTGAATCATCATGGTGGATGTAGTGTTGGTTTACTTT	1	262	91	TC295871	NA	NA	NA	870 weakly similar to UP:Q6H603_ORYSA (Q6H603) Disease resistance response protein-like, partial (44%)	GRMZM2G097967_T01	AGATCCAACAAACTGTCATCAGCATATAATGTTTGCACACAGCCACTCAAACATGCATTTGCACTGCATCGTATATATCCAACAAAACGGCAGCTAGAGATGATGGCATCCTCCCTCCTCTTTGTTGTCGTCCTCCTCGCAGCGCTGTCATCGCCGCCGCCGTCAGCCGTCCTGGCGGCGGACGACGACGGCACCACGCACCTGCACTTCTTCATGCACGACGTGGTGACCGGGAGCAACCCGACGGCGGTGCAGGTGATCAAGGGCGCGGGGTCGTCGGTCGTCCCGGGGCTGGCGTTCGGCGACACCACGGTGATCGACGACGCGCTGACGGAGACGTCGTCGCCCACGTCCGCCGCCGTGGGCCGCGCTCAGGGCTTCTACATGATGTCGTCGCAG…	cdna|est|omrna|protein	good	2	235348315
19948	gb|TC290093	A_92_P018483	TC290093	GRMZM2G003794	0	67	741	73	854	0	0.14	0	0.09	Os01g0134900	(1,4)-beta-xylan endohydrolase, isoenzyme X-II (EC 3.2.1.8) (Fragment).	0	LOC_Os01g04300	glycosyl hydrolase family 10 protein, putative, expressed	0		A_92_P018483	sense gene model	cDNA and EST results agree. B73 result agrees with cDNA result.	A	cDNA	60	1 of 1	3	20747478	20747537	3.04	yes	CDS	2	GGGGAAGGTGCACAAGACGTTCTCCGTGGAGAAAGGGGACACCCCTCTCGTGCTGGACAT	1	149	56	TC290093	CAACGTCGAGGGCGGCAGCGACCCCAACGCCCCCCCGGAGAAGTACATCGAGCAGATCAGCGCGCTGCAGCAGAAGGGCGCGGCGGTGGGCGGCATCGGCCTGCAGGGCCACGTCACCAACCCCGTCGGCGAGATCATCTGCGACGCGCTCGACAAGCTCGCCACCACCGACCTGCCCGTCTGGCTCACGGAGCTGGATGTGAGCGAGTCCGACGTCGACCTCCGCGCCGAGGACCTCGAGGTGGTGCTCCGGGAGGCGTACGCGCACCCGGCCGTCGAGGGCGTCATCTTCTGGGGCTGCATGCAGGGCCACATGTGGCGCCAGGACGCGTGCCTCATCGACGCCGACGGCAACGTCAACGACGCCGGCGAGAGATTCGTCGATCTCCGGAGGGAGTG…	-	-	771 similar to UP:RBM8A_HUMAN (Q9Y5S9) RNA-binding protein 8A (RNA-binding motif protein 8A) (Ribonucleoprotein RBM8A) (RNA-binding protein Y14) (Binder of OVCA1-1) (BOV-1), partial (9%)	GRMZM2G003794_T02	GCATTTCTACTACCGCGCCAACGCAACTGCCTCACTAGCTCACTCATCACATTCGTATTGCATTGCGCCGCCAACGACTAATTCGCTGCCGTCCAGGAGGTGGTGGTGTTCGGCGTGAACCTCCTCGAGAGCGGCGCGCCGGAGGACGACGGCCTGGTGGCCGGCTGGGCGGCGGTGGGCCCGTGCACGGCGCTGTCCGCGCGCGACGAGGAGCCGGCCAAGGTCCCGACCGAGACGATCAACGACGTGGCGGACGGCTACAGGCCCAGCGGCCGGTACGTCCTGGCGTCGGGCCGCGCCGGCGAGGCCGACGGCCTGCGCCGGGCGCTGAAGCGGGCCGCGCTCCGGCCCCGGGTCACGTACCGCGTCGCCGGGTGGGTCGGCCTCGGGGACGGGGAC…	est	good	3	20745018
22648	gb|TC295071	A_92_P021022	TC295071	GRMZM2G443345	0	142	872	165	3042	0	0.14	0	0.08	Os12g0594950	Hypothetical conserved gene.	2e-16	LOC_Os12g40330	expressed protein	3e-16		A_92_P021022	sense gene model	cDNA and EST results agree. B73 result agrees with cDNA result.	A	cDNA	60	1 of 1	1	166712505	166712564	1.05	yes	UTR	1	AGATTAAGCAAATGCCATGCCATGGATGATCGCCTCTTGTTGTGTACATCGTCAAGAACA	1	133	96	TC295071	CACGAGCTCGTTAGCGCTCTCTCACGTCGGCATATAGCCTACCTGTTGCTCTCACTCTCTCTCTCTCTCTATGGAGCTAGCGCATGTCGTCCTCCATGGTGCCCAAGAACCCGCCGCCCCCGACCGGGTACGATGGCGAAGGCGGCGTCGAGGCGGCGCCGGTGACGAGCTGCCTGTACCTGCGGCCCGGGGCGGGGGCGCTGGACAGGGACGCCGTGCTGCGCCGCATCCGCCACCGGAGGCGCCACAGCCGCCTCCGCGACACGATGCGCCCCATGGTGCTGCAGGCGCAGCCGGCGGAGCCGGACGGCGCCGAATGGCGCCTCCCGTGGCCGCTCGACGACGCCTTCTCGGCGCCGTAGCTTTTGTGAAATAGAATCACTAGTCGCTCGTCTCTTG…	-	-	702 similar to UP:Q4NX38_9DELT (Q4NX38) LigA, partial (3%)	GRMZM2G443345_T01	CTCTCTGGAGCTAGCGCATGTCGTCCTCCATGGTGCCCAAGAACCCGCCGCCCCCGACCGGGTACGATGGCGAAGGCGGCGTCGAGGCGGCGCCGGTGACGAGCTGCCTGTACCTGCGGCCCGGGGCGGGGGCGCTGGACAGGGACGCCGTGCTGCGCCGCATCCGCCACCGGAGGCGCCACAGCCGCCTCCGCGACACGCTGCGCCCCATGGTGCTGCAGGCGCAGCCGGCGGAGCCGGACGGCGCCGAATGGCGCCTCCCGTGGCCGCTCGACGACGCCTTCTCGGCGCCGTAGCTTTTGTGAAATAGAATCACTAGTCGCTCGTCTCTTGTGCCCGCAGATTAAGCAAATGCCATGCCATGGATGATCGCCTCTTGTTGTGTACATCGTCAAGAAC…	est|protein	good	1	166712165
20949	gb|TC305767	A_92_P019416	TC305767	GRMZM2G004511	1e-58	6685	50427	18980	59530	0	0.14	0.005	0.32	Os03g0808300	Remorin, C-terminal region domain containing protein.	3e-171	LOC_Os03g59360	remorin, putative, expressed	5e-171		A_92_P019416	sense gene model	No EST. cDNA result. B73 result agrees with cDNA result.	A	cDNA	60	1 of 1	1	290805747	290805688	1.11	yes	UTR	2	GCCTGCTGGTTCCCCTGTGATGTCTGTCAGTGTCATCCATCACAGGGTGCCAGTTGTTCT	1	143	94	TC305767	NA	NA	NA	1510 homologue to UP:Q84M49_ORYSA (Q84M49) Remorin-like protein, partial (75%)	GRMZM2G004511_T01	ACAGGTACGTGTCAAGGTGTCAGTGTCACCCGCGCGCGCCAATGCAAATGGACGACGAGCCTCCCATCACTTCACTTGACCCGGCCAGCTCGGGTTGCCCATCCCATCCGCCTCTCCTTGATAAACTCCGTGGTCCGCAGCCACCGAGCCGAGCCCGGCACAGACGCTACTGGCACGCACGCACCAGCACCACACCACATGCATGGTGGAGCCTAGCACGGGCAGCTAGCTCCCGGCCGGCGACGTGACGACCACCACCACCACATGTTGCATGAGCAGCAGGCACCGCCACCGCCATCCATCAACCCCGACGACGACGGCGGCCGCGATGTCGAGGTCACCACGTTCCGCGACATCCACCCTCTGACGCCCGACGCGCCGCCGCCCGCCTCCGCGTCC…	cdna|est|omrna|protein	good	1	290805464
13177	gb|BM500597	A_92_P012132	BM500597	GRMZM2G170400	1e-58	31	425	110	2143	0	0.14	0	0.05	Os05g0548900	Similar to Phosphoethanolamine methyltransferase.	2e-57	LOC_Os05g47545	expressed protein	4e-57		A_92_P012132	sense gene model	cDNA and EST results agree. B73 result agrees with cDNA result.	A	cDNA	58	1 of 1	6	162309563	162309505	6.07	yes	UTR	3	TGGTGCTGGAATAGGACGCTTTACTGGAGATCTGGCAAAAGAAGCTGGGCACGTTCTGGC	1	189	167	BM500597	GGCACAGCTTTGCTTCCCTCTTACAAAGGGAAATCAGTTCTAGAACTTGGTGCTGGAATAGGACGCTTTACTGGAGATCTGGCAAAAGAAGCTGGGCACGTTCTGGCTCTAGACTTCATTGAAAGTGTGATTAAGAAGAACCAAAGCATAAATGGGCATCACAAGAACATAACCTTCAGTGTGCTGATGTGACATCTAACGACNTGAAGATTGAAGATAACTCTGTTGACCTGATATTTTCAAACTGGGCTATTAAATGTACCTTTCCANATGAGGANGTCCAAAAGCTTGTGGGGTANATGGTTAAAATGGGNAAAAGTCCGGAGGCCATATTTCCTTTAGANAATCNGGTTTTCCACCAATCCGGGGAGATTCCCCAAAN	unknown	PAC000000000003 Pioneer AF-1 array Zea mays cDNA, mRNA sequence.	382 similar to UP:Q6QA26_ORYSA (Q6QA26) Phosphoethanolamine N-methyltransferase , partial (15%)	GRMZM2G170400_T03	AGTAACAATTTGAGTACTCAAATTTTCACTACCGATCTGCAGATCCTGTCTTTGCTTCCCTCTTACAAAGGGAAATCAGTTCTAGAACTCGGTGCTGGAATTGGACGCTTTACTGGAGATCTGGCAAAAGAAGCTGGGCACGTTCTGGCACTAGACTTTATTGAAAGTGTGATTAAGAAGAACCAAAGCATAAATGGGCATCACAAGAACATAACCTTCAGGTGTGCCGATGTGACATCTAACGACTTGAAGATTGAAGATAACTCTGTTGATCTGATATTTTCAAACTGGCTATTAATGTATCTTTCAGATGAGGAGGTAAGAACCGGAAATACTTATGAGTTATGAATGCTGGTCCAAAAGCTTGTGGGGAAAATGGTAAAATGGTTAAAGGTCGGA…	est|omrna	good	6	162306497
41774	gb|TC291061	A_92_P039070	TC291061	GRMZM2G044104	0	230	1823	339	5908	0	0.13	0	0.06	Os11g0214400	Plant disease resistance response protein family protein.	1e-26	LOC_Os11g10800	dirigent, putative, expressed	2e-26		A_92_P039070	sense gene model	cDNA and EST results agree. B73 result agrees with cDNA result.	A	cDNA	60	1 of 1	4	5149920	5149861	4.02	yes	UTR	1	TGGCATATTGGCATGCATCGCTCGTTCCTTACCTCTGTACTGCTATTTGATCGGTTTTTA	1	21	93	TC291061	ATTGTCTTGGGCGCGAACCCGACGGCCGCGCTCATCGTGCCCGGAAGGCCGCCGCTCTCCAACGCCACCGCCACCGCCACCGCCACCGGCAGCGGCGATGACGACGAGCACCCGCGCCGGTTCGGCGACATCGCCGTGATGAACAACGCGCTCACGGAGGGGCCCGGGCGCGGCAGCGCGCGCGTCGGCACCGCGCAGGGGTTCACGGTGCGCGTGGCGGAGCGCGGCTCCGTCAACGCGCTGAGCATGCACCTGGTGCTGGAGGCCGGGGAGCACGCGGGCAGCTCGCTGGTGGTCAGCGGCAGGGTCGACACCGACCTGGCCGTGCGCGAGTCGGTGGTCGTCGGCGGCACCGGCCGGTTCCGCCTCGCGCGGGGCTACGCGCTCAGCAGGAGCTAC…	-	-	760 weakly similar to GB:AAL75574.1:18542419:AF467773 Wave1:Scar (Mus musculus), partial (5%)	GRMZM2G044104_T01	ATATAATCATATGGTATCCACAACTTTTTTATTCTTTGCGAAATTGTACCCAGAACTTAACGCGCCCATTTCGTTTCCGCTTTTAGAGAGACCTCTCTTGACTAGCTAGTGTTCATACTTCACTTCATAGTTCATAGTGCATAGCACTATACAGCAGTCTTCCTCTTCTAAGCAGCCATGGCTAGCACGACCTCTACAGCAGTCCTCCTCGTCTCAACCGCCATCCTCGTCGCCGCAGCGACCTACTTCCGCCACGGCACGCTCAGCGGCGGCGGCGGCACCGCCGGAACGCACCTCCATTTCTTCATGCACGACCAGTACACCGGCGCGAACCCGACGGCCGCGCTCATCGTGCCCGGAAGGCCGCCGCTCTCCAACGCCACCGCCACCGCCACCGCC…	cdna|est|omrna|protein	good	4	5149611
39954	gb|AW146552	A_92_P037355	AW146552	GRMZM2G038153	0	993	7064	3085	13952	0	0.13	0	0.22	Os03g0348200	Hypothetical conserved gene.	2e-11	LOC_Os03g22634	terpene synthase, putative, expressed	4e-11		A_92_P037355	sense gene model	cDNA and EST results agree. B73 result agrees with cDNA result.	A	cDNA	60	1 of 1	1	61017826	61017879	1.04	yes	CDS	3	GAAAGCGTACCAGCTCCTATCCAAAAGCTATCTCCAAGAGGTGGAATGGTGCCACCAGGG	1	31	164	AW146552	TGCACGGGCACGGATGATCCTTGCCAGGTTGATCATGCTAGCATCTTTGTTAGATGACACTTTCGATGATCGTGCTACTTTGGAGGAGTGTCGGGAGCTCAACAAGGCTATAGAAAGATGGGATGAGAGTGATGATATTTCTCTTCTACCTGAGTGCATACAGAAGTTCTTCCTCGAGGTGATAAGGAACTTCGCAGAGTTTGAGGATGAGCTGGAACCGCACGAGAAGTACCGCGTTGCTTACGCTAGGAAAGCGTACCAGCTCCTATCCAAAAGCTATCTCCAAGAGGTGGAATGGTGCCACCAGGGCTACACACCAAGCTTCGATGACCATGTCAGCGTGTCCACTGCGTCGGCAGGTATTCAGGTGCTGTGTGTTGG	W23	614073C06.y3 614 - root cDNA library from Walbot Lab Zea mays cDNA, mRNA sequence.	359 similar to UP:Q5GJ59_MAIZE (Q5GJ59) Terpene synthase 7, partial (21%)	GRMZM2G038153_T01	GAGGCGCTGACGACAGCCATGGCGCCGAAGACTGTGTGGGGGTATTTCTTCATCGATTATATCCCAGAACCATTACAGGTTTCAGACAAACAGAGAGTCGTGGAACTGAAAGGGGAGGTGGCACGCCTCTTCGAGGACTGCAACTGCAAGGATGTCGTGGAGAGAATGAACCTAGTTGATGTGGTCCAGCGTCTGGGAATAGATCACCATTTCAAGGAACAGATAGACACGGCCTTGAAGAACATTCAAGGAGCTGAGTTCAATAGCTCGGATCTCCATGAGGTCTCCCTCCGTTTTCGCCTGCTAAGGCAGCACGGGCTTTGGGTTCCAGCAGATCAATTCGACAAGTTCAGACGACAGGAAGACGGGAGCTTCAGCAGCGACATAGCTGACGACCCA…	cdna|est|protein	good	1	61012519
7956	gb|AA979861	A_92_P007210	AA979861			338	2610	797	6226	0	0.13	0	0.13	.	.	.	.	.	.		A_92_P007210	EST	EST result. No valid cDNA result. B73 result (EST vs genome) agrees with EST result.	E	EST	0	1 of 1	3	43228422	43230495	3.04	no info	NA	3	CATACTGAACATCTTACGTCATCGGTTCGCTTTACCTTAGACCGTTTTCGTTCGAGGAGT	1	220	69	AA979861	GCCTGCATTTGGTTTCCGGAAACTTTGCATAAACACAATGGGGATGCCGTTGATAATTCAGTTGAAACCGTAGAAGAATCTCTTGCTGGCACCGACACTGAAGAAAATGGAGGTGGCGGATGTCTAAAATTATTTACAAACTGGCCGTTGATGTCAGCTATTACTTTATATTGTATCTTCTCTCTTCAGGATGTGGCTTATGCAGAGACATTCTCTCTTTGGGCTGTCAGTGACAGATCGTTTGGTGGATTAAGCTTTACTACCACAGATGTGGGCAATGTCCTTGCGATGTCAGGTCTCTTCCTTTTTCTATATCAAATGTTGATCTATCCGTTCCTTGCCAAAACGGTGGACCACATCACATTAGTCCGTGCAGTGGCGTTATTGACTCTACCGGTT…	B73	MEST2-E4.TW1412.Seq ISUM2 Zea mays cDNA clone MEST2-E4 5', mRNA sequence.	908 MEST2-E4.TW1412.Seq ISUM2 Zea mays cDNA clone MEST2-E4 5 , mRNA sequence.	GRMZM2G029219_T01	GCGTCTCTGCAAGTCTGCACTCGGACGGACGAGCGAGGCAGACCCGCAGGTCGCAGCCACAACCCAAGCGCAGCGCTCTGCCTGCCTCCGCTCCGGCTCAGCTCCCGCCCTGCCTCCGCCTTCCATTCCACCGCGCGGCGCTGCCGAGTGCCGACGTCGTCCCCGCCGGAGTTTCTGGTTCCTGGGTTGGATCTCTCGGAGTCGGAGCGAGCGAGGATGGGCGGCGGCAACGGTGAAACCACCCAGCTGGGGGAGCCACTGCTGGCGAAGAAGGCGAAGGCGTACCGCCCTAGGTGCCCCGGCTGCCGGGTGGACCGCCTCAACGCGGAGCGGGAGGGGGTCTTCCCTCTCAAGGACCTCTTCCTCATCTGGCTCGTCACCATCACCTGCACCCTACCG…	cdna|est|omrna|protein	good	3	43223188
43676	gb|TC287034	A_92_P040805	TC287034	GRMZM2G038636	0	1629	12082	6138	50172	0	0.13	0	0.13	Os09g0442300	Similar to Oryzain gamma chain precursor (EC 3.4.22.-).	0	LOC_Os09g27030	oryzain gamma chain precursor, putative, expressed	0		A_92_P025836	sense gene model	No EST. cDNA result. B73 result agrees with cDNA result.	A	cDNA	60	1 of 1	7	121986633	121986692	7.02	yes	UTR	1	TGTAGGTAGATTGTCAGTTGGGGTTCCGAAGTACTCTACTCATACGTGTGTATGACAGTT	1	103	74	TC287034	NA	NA	NA	1522 UP:Q43705_MAIZE (Q43705) Cysteine protease precursor, complete	GRMZM2G038636_T01	AATGGAGGGGCCCAACGCAGTATATAGCAGCCGGGTGGTGCCGGACATCCGACGCTCGTGCCAGCAGGCCATTCTTCTCGCCTTACTCCCTCACAGAACCCAGTAAAATATTGCCAGTCCCGCCGTCGAGATGGCCCCACGCCGCCTGCTCGTCCTCGCCGTCGTCGCCCTCGCGGCCACCGCCGCCGCGGCCAACTCCGGCTTCGCGGACTCGAACCCGATCCGCCCCGTCACCGACCGCGCGGCCTCCGCGCTCGAGTCCACGGTCTTCGCCGCGCTCGGCCGCACCCGCGACGCGCTCCGCTTCGCACGCTTCGCTGTGAGGTACGGCAAGAGCTACGAGAGCGCGGCGGAGGTCCACAAGCGGTTCAGGATCTTCTCCGAGAGTCTCCAGCTCGT…	cdna|est|omrna|protein	good	7	121981747
43676	gb|TC287034	A_92_P040805	TC287034	GRMZM2G038636	0	1629	12082	6138	50172	0	0.13	0	0.13	Os09g0442300	Similar to Oryzain gamma chain precursor (EC 3.4.22.-).	0	LOC_Os09g27030	oryzain gamma chain precursor, putative, expressed	0		A_92_P040805	sense gene model	No EST. cDNA result. B73 result agrees with cDNA result.	A	cDNA	60	1 of 1	2	184455757	184455911	2.07	yes	CDS span intron (size=90)	1	TGAGAATGTTGGAGTCAAGGTTTTGGACTCGGTTAACATCACCCTGGGTGCTGAGGATGA	1	10	29	TC287034	NA	NA	NA	1522 UP:Q43705_MAIZE (Q43705) Cysteine protease precursor, complete	GRMZM5G820822_T01	TTGTCGCACTAAAATATTGCCAGTCCCGCAGTCGAGATGGCCCTACGCCGCCAGCTCGCCCTCGCCGTCCTCGCCCTGGCGGCAACCACTGCCGCGGCCAACTCCGGCTTCGCGGACTCCAACCCGATCCGTCCCGTCACCGACCGCGCGGCCTCCGCGCTCGAGTCCACCGTCTTCGCCGCGCTCGGCCGCACCCGCGACGCGCTTCGCTTCGCACGCTTCGCCATCAGGTATGGCAAGAATTACAAGAGCGCGGCGGAGGTCCAGAAGCGGTTCAGGATCTTCTCCGAGAGCCTCCAGCTCGTCCGCTCTACCAACCGGAAAGGCCTCTACGGCTCTACTACCGCCTCGGCATCAACCGCTTCGCGGACATGAGCTGGGAGGAGTTCCGTGCGACCC…	est	good	2	184451593
14198	gb|TC294322	A_92_P013091	TC294322	GRMZM2G358540	0	300	2123	888	3242	0	0.13	0.001	0.29	Os08g0102700	Harpin-induced 1 domain containing protein. Harpin-induced 1 domain containing protein. Harpin-induced 1 domain containing protein. Harpin-induced 1 domain containing protein.	6e-61	LOC_Os08g01220	harpin-induced protein 1 domain containing protein, expressed	1e-60		A_92_P013091	sense gene model	cDNA and EST results agree. B73 result agrees with cDNA result.	A	cDNA	49	1 of 1	6	655563	655515	6	yes	UTR	1	GACAAAAAAAAGGACTATTGCTTTGAATCTACGGAATTCATGAGAGGGACAAACCCACAC	1	183	165	TC294322	CTCTGCTAGCTAGCTCTTGTCTTGTCACTGAGTGAGCAGAAGGAGTGTGTGGTGGAGTGCAAACCAAATCAAACGAAGAAAAGTGGGAGCGAGGAGGAAGAAAAGAAGAAGAAGAAGACGACGACGACACCCACCACCAGCAGCAAGCAGCAATCAGCAACCAGCATAACGAAATGTCGATCAAGTACTGCGACCAGCACAAGGACTGCGAGCGGCAGCGTCTGTACCGTCGCTTCTGCGCCGCCCTGGTGGGCGTCATCGTGCTCGTCCTCCTCATCGTGCTCATCGTCTGGCTCGTCCTCCGCCCCACCAAGCCTCGCTTCTTCCTCAACGACGTGAGCATCGTGTGCATCAACGTCAGCTCCGCCTCCTACCTCACCGTCACCATGCAGGCCACGC…	-	-	1285 similar to UP:Q69U64_ORYSA (Q69U64) Harpin-induced protein 1 family (HIN1)-like, partial (93%)	GRMZM2G358540_T01	GCCAGTGCCAGTGGCAGGCTTATAAACACTAGGAGTCGTCCCTTCCTTGCTCTGCTTTCCTCTCTGCTAGCTAGCTCTTGTCTTGTCACTGAGTGAGCAGAAGGAGTGTGTGGTGGAGTGCAAACCAAATCAAACGAAGAAAAGTGGGAGCGAGGAGGAAGAAAAGAAGAAGAAGAAGACGACGACGACACCCACCACCAGCAGCAAGCAGCAATCAGCAACCAGCATAACGAAATGTCGATCAAGTACTGCGACCAGCACAAGGACTGCGAGCGGCAGCGTCTGTACCGTCGCTTCTGCGCCGCCCTGGTGGGCGTCATCGTGCTCGTCCTCCTCATCGTGCTCATCGTCTGGCTCGTCCTCCGCCCCACCAAGCCTCGCTTCTTCCTCAACGACGTG…	cdna|est|omrna|protein	good	6	655472
42769	gb|TC280135	A_92_P040004	TC280135	GRMZM2G085054	0	440	3471	705	6227	0	0.13	0	0.11	Os04g0525100	UDP-glucuronosyl/UDP-glucosyltransferase family protein.	1e-16	LOC_Os04g44354	UDP-glucoronosyl and UDP-glucosyl transferase domain containing protein, expressed	2e-16		A_92_P040004	sense gene model	No EST. cDNA result. B73 result agrees with cDNA result.	A	cDNA	60	1 of 1	4	3210305	3210246	4.01	yes	UTR	1	AACAGACTTGTTTTCGAGCTTCCTCAGGATTCAACCCAGTTGTGCTAGAGCATCGTCTCT	1	15	143	TC280135	NA	NA	NA	1781 UP:Q8W2B7_MAIZE (Q8W2B7) UDP-glucosyltransferase BX8, complete	GRMZM2G085054_T02	TTTGCTGTAGCTTTCTGGCATCGCTACTACCAGACAGAGAGGACAGGGGAGGTCAGACTCAGAAACGCTCGCTCACGACGGCAGCAGCCATGGCAGCATCGTGCGGCGGCCGCGTGGTGGTCTTCCCGTTCCCGTTCCAGGGCCACTTCAACCCGGTGATGCGCCTGGCCCGCGCGCTGCACGCCCGGGGCGTCGGGATCACCGTGTTCCACACCGCCGGCGCGCGGGCGCCGGACCCGGCCGACTACCCCGCCGACTACCGCTTCGTGCCCGTGCCCGTGGAGGTGGCCCCGGAGCTGATGGCGTCCGAGGACATCGCCGCCATCGTCACGGCGCTCAACGCCGCCTGCGAGGCGCCCTTCCGGGACCGCCTCTCGGCGCTGCTCTCCGCCGCCGACG…	cdna|est|omrna|protein	good	4	3210119
5910	gb|TC312068	A_92_P005281	TC312068	GRMZM2G049031	3e-170	59	588	71	1578	0	0.13	0	0.05	Os03g0120100	Protein of unknown function DUF284, transmembrane eukaryotic family protein.	0	LOC_Os03g02830	cell cycle control protein, putative, expressed	0		A_92_P005281	sense gene model	No EST. cDNA result. B73 result agrees with cDNA result.	A	cDNA	60	1 of 1	1	4306590	4306531	1.01	yes	UTR	4	GCACTGCAGAGTCTCATGCATTGCTCACCTCAAAGAATGACACTGCAAACAAAGGTGGAA	1	232	81	TC312068	NA	NA	NA	1379 similar to UP:Q655Y4_ORYSA (Q655Y4) LEM3-like, partial (81%)	GRMZM2G049031_T04	TTTTATCTGCTTCTTGCAGTGATTTTGCTAACTCTGCCCCCAACTTTTTTGCTAGTGCTGATGGATCGATTGGAAATGCAGGACGACTCGAAGAGATCCAATAGGCCCAAATATTCTAAGTTTACGCAGCAAGAGCTTCCAGCATGCAAGCCACTGCTAACTCCAGCAATTGTCATTTCCGCCTTCTTACTGGTTGGCATCCTATTCGTCCCAATTGGTCTCGCATCGCTTTCTGCGTCACAAGAGATTGTGGAGCTGGTAGATAGATACGATACAAGTTGTGTGCCCGTGGCTGACAAAGTTGGGTTCATTCAGAACACTAAAACGGACAAATCATGCACAAGAACTCTAACTATCCCTAAGCATATGAAGAGCCCAATTCAAATATATTACCAGATC…	est	good	1	4306166
26309	gb|TC297951	A_92_P024476	TC297951	GRMZM2G089959	0	36	495	113	1147	0	0.13	0	0.1	Os01g0263300	Similar to Peroxidase 72 precursor (EC 1.11.1.7) (Atperox P72) (PRXR8) (ATP6a).	0	LOC_Os01g15830	peroxidase precursor, putative, expressed	0		A_92_P024476	sense gene model	No EST. cDNA result. B73 result agrees with cDNA result.	A	cDNA	60	1 of 2	3	40528281	40528222	3.04	yes	UTR	1	AGATGTGTTCATTCTTCGGTTGCCATAGATCTGCTTATTTGACCTGTGATGTTTTGACTC	1	112	83	TC297951	NA	NA	NA	1640 similar to UP:Q8H285_ANACO (Q8H285) Peroxidase, partial (92%)	GRMZM2G089982_T01	AAGAAAAATGTAGCAGTGCTTGCTGTTTAATAAGTGGCAGAGCTGTTTTCACTCCACCTACGCTTGTCCAGGACCAAAATTTTAATCTGTCACTTTGAGCTAAAACTGAAGCACCAAACCGCTACAAAGAACGTAAGAGCTGAATTGTAACTTGATGGGATTACTATAGCAGTTGCTACAGTTCTTGCTAGCTACCTTATACTATACGCATCACCCTAACAACCCGGCTGACTGCTGCATCTGACCCCACCGTCCCCTGCTCCAAACCAACTCTCCTTTCCTTACATGCACTACACCCACTTCCTGCAGCTATATATACCACCATATGCCCATCTTATGAAACCATCCACAAGAGGAGAAGAAACAATCAACCAGCAACACTCTTCTCGTATAACATAA…	cdna|est|omrna|protein	good	3	40528179
[truncated: 58 more rows]
[truncated: 21 more columns]
